# Supplementary material for: The Language of Innovation
Source: PLoS One. 2020 Apr 30;15(4):e0230107. doi: 10.1371/journal.pone.0230107 (PMC7194493; doi:10.1371/journal.pone.0230107)
Supplement: S29 File — (GZ) [file pone.0230107.s029.tar.gz › 2007-2011/V2Run_29_VS_4500_embeddings2007-2011ED32.txt]

-3.317400440573692322e-02 -1.474746167659759521e-01 -1.529772859066724777e-02 2.352903336286544800e-01 -1.461745649576187134e-01 -2.658720612525939941e-01 -2.914682924747467041e-01 1.132765859365463257e-01 -9.884212166070938110e-02 5.300467088818550110e-02 -8.951202780008316040e-02 -3.420168161392211914e-02 2.976681292057037354e-01 -1.283371150493621826e-01 -4.826158657670021057e-02 1.992589682340621948e-01 4.246277809143066406e-01 -6.734788417816162109e-02 7.137871533632278442e-02 1.146121397614479065e-01 2.614532411098480225e-01 -1.715407073497772217e-01 8.361091464757919312e-02 1.583768278360366821e-01 -1.651729494333267212e-01 1.808310598134994507e-01 -1.683252304792404175e-01 1.798852086067199707e-01 -1.999759674072265625e-01 -2.781727351248264313e-02 5.186325684189796448e-02 2.564800083637237549e-01
-3.381082713603973389e-01 5.859282985329627991e-02 -2.476383149623870850e-01 1.632066667079925537e-01 -2.390882819890975952e-01 -2.392259985208511353e-01 1.988729685544967651e-01 -4.054308310151100159e-02 -2.097312062978744507e-01 1.621082276105880737e-01 1.659101247787475586e-01 6.838038563728332520e-02 1.427728235721588135e-01 -1.017745733261108398e-01 -1.060696989297866821e-01 1.710292100906372070e-01 -1.945407688617706299e-01 -1.346314847469329834e-01 -5.321233719587326050e-02 1.143012568354606628e-01 9.793257713317871094e-02 -8.172215521335601807e-02 2.701860964298248291e-01 1.124147977679967880e-02 -6.094549596309661865e-02 -1.101314499974250793e-01 8.445250242948532104e-02 -2.769522964954376221e-01 -8.435675501823425293e-02 1.423672735691070557e-01 3.951314687728881836e-01 1.432972401380538940e-01
-2.186018973588943481e-01 8.461125940084457397e-02 6.571783125400543213e-02 -2.331574559211730957e-01 -1.580081582069396973e-01 -4.391116648912429810e-02 1.542448252439498901e-01 -5.167793482542037964e-02 -1.860014051198959351e-01 -3.719710186123847961e-02 -1.502261310815811157e-01 1.843959838151931763e-02 2.547566294670104980e-01 1.341521888971328735e-01 -6.647701561450958252e-02 3.750071823596954346e-01 1.618553400039672852e-01 -2.996110320091247559e-01 1.672159880399703979e-01 2.554444372653961182e-01 5.998005159199237823e-03 -4.222006797790527344e-01 1.616410911083221436e-01 7.964995503425598145e-02 -1.321033239364624023e-01 2.493118196725845337e-01 6.512923538684844971e-02 2.704870142042636871e-02 1.656530983746051788e-02 8.619318157434463501e-02 1.750824749469757080e-01 5.747769773006439209e-02
-1.792247444391250610e-01 -2.354399412870407104e-01 -6.747691333293914795e-02 2.794485390186309814e-01 -3.398554027080535889e-01 -4.758903011679649353e-02 -1.894279569387435913e-01 4.031238332390785217e-02 -1.324299871921539307e-01 2.322571873664855957e-01 -5.519244819879531860e-02 1.954312808811664581e-02 1.170338988304138184e-01 -1.536196619272232056e-01 -1.316431164741516113e-01 6.315818428993225098e-02 2.235618084669113159e-01 -5.401022359728813171e-02 -2.631831765174865723e-01 -2.127769589424133301e-01 1.632014960050582886e-01 -2.932359278202056885e-01 3.481606245040893555e-01 6.412804126739501953e-02 -1.274918466806411743e-01 2.460885196924209595e-01 -1.588237881660461426e-01 2.715563401579856873e-02 1.538818031549453735e-01 4.158602282404899597e-02 -2.024801634252071381e-02 8.379520475864410400e-02
-1.993808150291442871e-01 -2.280976772308349609e-01 -2.089586853981018066e-02 -7.585188746452331543e-02 -3.784699738025665283e-01 1.188263669610023499e-01 -1.730411499738693237e-02 8.526619523763656616e-02 -2.136879116296768188e-01 6.162053719162940979e-02 -1.118505671620368958e-01 -2.096335589885711670e-01 2.920435369014739990e-01 -5.451650172472000122e-02 -1.689461618661880493e-01 -6.826439499855041504e-02 8.045601099729537964e-02 -8.897808194160461426e-02 1.012534424662590027e-01 -8.736478537321090698e-02 3.352269232273101807e-01 6.765829864889383316e-03 3.394522666931152344e-01 3.335341438651084900e-02 -1.238287910819053650e-01 2.181597240269184113e-02 -1.886799335479736328e-01 -1.883874833583831787e-02 1.962727457284927368e-01 9.068214148283004761e-02 1.926162093877792358e-01 3.362573087215423584e-01
-1.235007196664810181e-01 -8.873672783374786377e-02 -3.010379374027252197e-01 5.466642230749130249e-02 -3.219666779041290283e-01 -2.067310214042663574e-01 -4.485466051846742630e-03 -5.521978810429573059e-02 -1.304396539926528931e-01 1.370732188224792480e-01 -2.146775573492050171e-01 -1.855762451887130737e-01 1.738681495189666748e-01 1.265915185213088989e-01 -1.238923668861389160e-01 -1.164377406239509583e-01 -1.298470646142959595e-01 -2.381815612316131592e-01 -2.205152530223131180e-03 -6.824449449777603149e-02 6.275357678532600403e-03 -2.052361145615577698e-02 3.981019854545593262e-01 1.250610947608947754e-01 -3.355787694454193115e-01 2.157215178012847900e-01 -1.388750970363616943e-01 1.428840905427932739e-01 -1.778066530823707581e-02 1.446098685264587402e-01 1.149447560310363770e-01 2.370019406080245972e-01
-3.622760474681854248e-01 -2.408910989761352539e-01 -2.100214362144470215e-01 1.228602528572082520e-01 -1.612996459007263184e-01 1.195033639669418335e-01 4.318388178944587708e-02 -1.759198307991027832e-01 -1.888356208801269531e-01 6.675241887569427490e-02 -1.327229142189025879e-01 -2.832799851894378662e-01 -9.541609883308410645e-02 -1.027195751667022705e-01 7.844098657369613647e-02 2.387477457523345947e-01 -9.125939756631851196e-02 -2.627097815275192261e-02 -6.364131718873977661e-02 9.305160492658615112e-02 3.080903887748718262e-01 -2.268032431602478027e-01 3.473544418811798096e-01 4.856943711638450623e-02 -7.115393877029418945e-02 1.608553379774093628e-01 -9.038622677326202393e-02 -2.476731687784194946e-02 6.004406511783599854e-02 1.698604822158813477e-01 3.640904277563095093e-02 3.049939274787902832e-01
9.102129191160202026e-02 1.049155816435813904e-01 -1.921513378620147705e-01 3.275188803672790527e-01 -9.384674578905105591e-02 -2.776660025119781494e-01 6.989192962646484375e-02 -2.762926518917083740e-01 -5.604417622089385986e-02 3.669450283050537109e-01 4.712225496768951416e-02 -1.121773272752761841e-01 1.498477011919021606e-01 -1.048483606427907944e-02 -7.718379795551300049e-02 2.195489406585693359e-02 2.553632557392120361e-01 -1.110985055565834045e-01 -7.837605476379394531e-02 1.217187717556953430e-01 2.906919717788696289e-01 -1.493450850248336792e-01 3.443083465099334717e-01 -4.722987487912178040e-02 -1.946721822023391724e-01 -1.041369419544935226e-02 -1.357140243053436279e-01 -1.411532144993543625e-02 -1.521773785352706909e-01 7.829502224922180176e-02 2.150927782058715820e-01 1.718109697103500366e-01
-2.525971531867980957e-01 -4.610313475131988525e-01 -1.056405976414680481e-01 1.200945153832435608e-01 -2.834524810314178467e-01 -1.404720544815063477e-02 -1.522182524204254150e-01 -1.428386270999908447e-01 -9.361837804317474365e-02 -6.435253471136093140e-02 -2.425900548696517944e-01 -2.711914712563157082e-03 3.508140891790390015e-02 -1.024354696273803711e-01 1.615601181983947754e-01 6.303142011165618896e-02 5.118809640407562256e-03 -3.456424921751022339e-02 1.282887998968362808e-02 8.386906236410140991e-02 2.166014611721038818e-01 -2.420652359724044800e-01 1.658218204975128174e-01 1.082427129149436951e-01 -3.338079452514648438e-01 1.247068345546722412e-01 -1.125304251909255981e-01 -2.221807464957237244e-02 1.333001405000686646e-01 -1.115647610276937485e-02 7.481589913368225098e-02 3.789632320404052734e-01
3.441618755459785461e-02 -1.250957697629928589e-01 -1.700774878263473511e-01 1.508719176054000854e-01 -3.618147969245910645e-01 -1.076719462871551514e-01 1.490107476711273193e-01 7.482085376977920532e-02 -2.016724050045013428e-01 6.200929172337055206e-03 -1.759686917066574097e-01 -1.713954955339431763e-01 4.551336541771888733e-02 -1.286329515278339386e-02 -1.097986549139022827e-01 -1.607002168893814087e-01 -6.932657212018966675e-02 1.668336056172847748e-02 -7.349997013807296753e-02 -2.281959401443600655e-03 2.696051299571990967e-01 -4.053487181663513184e-01 2.778756022453308105e-01 9.258874342776834965e-04 -9.357293695211410522e-02 3.541593253612518311e-01 4.897556453943252563e-02 8.878614753484725952e-02 7.070712745189666748e-02 -1.576670706272125244e-01 6.428667902946472168e-02 3.418244719505310059e-01
-5.546528100967407227e-02 -5.685285851359367371e-02 1.410547196865081787e-01 -1.391880959272384644e-01 -2.228360772132873535e-01 -2.607425749301910400e-01 2.964588813483715057e-03 3.862160071730613708e-02 -2.510197758674621582e-01 -1.758474409580230713e-01 5.898972600698471069e-02 1.614610701799392700e-01 -2.603081986308097839e-02 -5.021897330880165100e-02 2.443921752274036407e-02 1.748379915952682495e-01 1.781256645917892456e-01 -2.001765966415405273e-01 1.951212286949157715e-01 3.442901968955993652e-01 1.148948222398757935e-01 -3.298342823982238770e-01 3.612673282623291016e-01 2.985618412494659424e-01 -9.068051725625991821e-02 2.193279415369033813e-01 -7.276538014411926270e-02 2.744193561375141144e-02 -5.380932614207267761e-02 -6.334607303142547607e-02 1.865017116069793701e-01 -5.755084380507469177e-02
-1.778976321220397949e-01 -1.317861527204513550e-01 -3.121015727519989014e-01 1.114657446742057800e-01 -2.774699032306671143e-01 -1.192448809742927551e-01 1.076004356145858765e-01 7.087539881467819214e-02 -1.519759297370910645e-01 2.387962490320205688e-01 -2.643426954746246338e-01 -2.414327114820480347e-01 3.085254132747650146e-02 -8.275786787271499634e-02 1.021916493773460388e-01 -7.923356443643569946e-02 3.185879588127136230e-01 -2.183554917573928833e-01 2.405977845191955566e-01 2.038211375474929810e-01 8.166407048702239990e-02 -4.458114877343177795e-02 3.920963704586029053e-01 7.151933759450912476e-02 3.123386576771736145e-02 -8.312909305095672607e-02 1.461362242698669434e-01 -3.979208692908287048e-02 -4.023247212171554565e-02 -8.579580485820770264e-02 1.385500431060791016e-01 1.594173163175582886e-01
-3.424246311187744141e-01 -3.467819094657897949e-01 6.112047657370567322e-02 8.189833164215087891e-02 -3.463402688503265381e-01 1.025990545749664307e-01 -7.489652186632156372e-02 -3.349133953452110291e-02 -1.398353427648544312e-01 1.152269169688224792e-01 -1.866959929466247559e-01 -6.153731420636177063e-02 -2.379930578172206879e-02 1.972852796316146851e-01 -7.776106148958206177e-02 9.239477664232254028e-02 1.788025721907615662e-03 -1.583727896213531494e-01 2.455825917422771454e-02 -1.150484159588813782e-01 1.299148499965667725e-01 -3.547255098819732666e-01 2.396393716335296631e-01 -5.755092203617095947e-02 -2.104709446430206299e-01 1.396029889583587646e-01 -1.365766674280166626e-01 8.908025920391082764e-02 1.294289976358413696e-01 4.732560366392135620e-02 2.886842787265777588e-01 2.328373491764068604e-01
-1.589097678661346436e-01 -1.028788462281227112e-01 -8.309553563594818115e-02 1.043038442730903625e-01 -2.503685057163238525e-01 1.581309884786605835e-01 -1.996821612119674683e-01 2.345043234527111053e-02 -1.411477923393249512e-01 1.498707234859466553e-01 1.649149060249328613e-01 1.728953123092651367e-01 1.905643641948699951e-01 -1.497400552034378052e-01 -3.274205625057220459e-01 2.310282289981842041e-01 8.774785697460174561e-02 -1.087914630770683289e-01 -5.913665890693664551e-02 1.038956418633460999e-01 1.087412238121032715e-01 -5.051305294036865234e-01 6.583521515130996704e-02 9.221301414072513580e-03 -1.783891767263412476e-01 3.210844397544860840e-01 1.136831790208816528e-01 -6.866951473057270050e-03 -1.140987128019332886e-01 1.692908257246017456e-02 8.017842774279415607e-04 1.818127930164337158e-01
-4.862323775887489319e-02 -1.459135413169860840e-01 -1.649798005819320679e-01 2.344578057527542114e-01 -3.249917030334472656e-01 -1.651574820280075073e-01 2.859218418598175049e-01 5.388167873024940491e-02 -4.771942645311355591e-02 2.035964466631412506e-02 -4.723344370722770691e-02 -1.024310216307640076e-01 3.137389123439788818e-01 -2.714337036013603210e-02 5.229508876800537109e-02 5.052421241998672485e-02 1.816420704126358032e-01 -2.341335415840148926e-01 -1.291116625070571899e-01 -1.364346593618392944e-01 1.984912902116775513e-01 -2.905165255069732666e-01 1.188829541206359863e-01 1.839421987533569336e-01 -1.862760782241821289e-01 -1.550031602382659912e-01 1.963499933481216431e-01 -5.690787732601165771e-02 -1.643466800451278687e-01 1.806620657444000244e-01 1.673369556665420532e-01 2.714847028255462646e-01
-2.585376203060150146e-01 5.151484906673431396e-02 -2.893283590674400330e-02 -6.949426233768463135e-02 -1.261779516935348511e-01 6.046500429511070251e-02 -2.717381417751312256e-01 3.428419679403305054e-02 -8.154401183128356934e-02 1.346052587032318115e-01 -1.333599090576171875e-01 -9.757398068904876709e-02 2.958720922470092773e-01 -2.049438059329986572e-01 -2.216843217611312866e-01 2.272043526172637939e-01 1.946534514427185059e-01 -2.502789534628391266e-02 2.156904786825180054e-01 1.660135537385940552e-01 1.655488014221191406e-01 -2.271853834390640259e-01 2.750739753246307373e-01 1.659995019435882568e-01 -2.704765498638153076e-01 2.712105214595794678e-01 -2.115174382925033569e-01 -4.763366654515266418e-02 -2.120678573846817017e-01 3.985026106238365173e-02 1.082147657871246338e-01 3.208804875612258911e-02
-4.979151487350463867e-02 -9.813384711742401123e-02 -5.566856637597084045e-02 2.125899344682693481e-01 -2.392409890890121460e-01 -2.821400761604309082e-01 -1.267721205949783325e-01 2.955361641943454742e-02 1.546081062406301498e-02 1.959486752748489380e-01 -2.653594017028808594e-01 -3.937713429331779480e-02 2.467956691980361938e-01 -1.425330042839050293e-01 -1.964112520217895508e-01 8.999520912766456604e-03 1.957263201475143433e-01 -1.013859212398529053e-01 1.455317437648773193e-01 1.306458413600921631e-01 -3.152339905500411987e-02 -1.776339262723922729e-01 1.821623891592025757e-01 8.035532385110855103e-02 3.594935405999422073e-04 -1.636350899934768677e-01 -2.412033230066299438e-01 -1.677388548851013184e-01 -1.290993690490722656e-01 4.329554140567779541e-01 1.491447091102600098e-01 2.384399920701980591e-01
-3.138538599014282227e-01 -2.778773754835128784e-02 2.001234292984008789e-01 -1.123661249876022339e-01 -1.738279461860656738e-01 -1.642552763223648071e-01 2.902069129049777985e-02 5.173244699835777283e-02 -3.381381332874298096e-01 4.471566155552864075e-02 1.802072227001190186e-01 9.817663580179214478e-02 3.717066943645477295e-01 -2.172136306762695312e-02 -1.300448179244995117e-01 1.508561521768569946e-01 3.314843177795410156e-01 -1.257007867097854614e-01 5.259795114398002625e-02 1.480495333671569824e-01 1.024298146367073059e-01 -2.126661986112594604e-01 1.988894939422607422e-01 8.167860656976699829e-02 -1.819020658731460571e-01 2.106217443943023682e-01 7.439830154180526733e-02 2.852395176887512207e-01 -9.968459606170654297e-02 2.199252694845199585e-02 1.225606873631477356e-01 -9.204991906881332397e-02
-2.405883222818374634e-01 -9.575877338647842407e-02 -1.119670569896697998e-01 7.651270180940628052e-02 -2.166060656309127808e-01 -7.059101015329360962e-02 -8.496784721501171589e-04 1.237332522869110107e-01 1.801971197128295898e-01 3.865110687911510468e-03 -7.864812016487121582e-02 -9.231388568878173828e-02 2.041570246219635010e-01 1.142297238111495972e-01 -1.643107235431671143e-01 -1.703819260001182556e-02 1.010036841034889221e-01 -4.774561226367950439e-01 -5.445002019405364990e-02 -2.862775139510631561e-02 1.221904978156089783e-01 -3.317852318286895752e-01 3.784433603286743164e-01 2.411112487316131592e-01 -3.512490913271903992e-02 -1.655655652284622192e-01 -6.261842697858810425e-02 -1.948052900843322277e-03 -9.503377228975296021e-02 2.539830505847930908e-01 2.039147615432739258e-01 4.612560197710990906e-02
-9.009685367345809937e-02 -3.403236567974090576e-01 -2.487182766199111938e-01 7.835583388805389404e-02 -2.310296446084976196e-01 -1.759496778249740601e-01 1.783999204635620117e-01 -2.720490694046020508e-01 -1.150663793087005615e-01 -4.307363182306289673e-02 -9.648584574460983276e-02 -8.111915737390518188e-02 1.709474995732307434e-02 5.805303156375885010e-02 -5.652590841054916382e-02 1.742291450500488281e-01 1.330549120903015137e-01 -2.335917651653289795e-01 -3.417161405086517334e-01 1.672181934118270874e-01 8.248562365770339966e-02 -1.591168045997619629e-01 3.136352300643920898e-01 7.372962683439254761e-02 -2.823259234428405762e-01 9.498814120888710022e-03 -2.049165815114974976e-01 -6.240913271903991699e-02 9.114422649145126343e-02 4.859801009297370911e-02 -4.941083863377571106e-02 2.407756149768829346e-01
-1.971036493778228760e-01 -3.339427411556243896e-01 -6.016333028674125671e-02 4.409861192107200623e-02 -7.236445695161819458e-02 -6.332235038280487061e-02 1.941510476171970367e-02 -7.214007526636123657e-02 -2.908409535884857178e-01 7.179396599531173706e-02 -3.432712554931640625e-01 -8.360325545072555542e-02 -2.655089646577835083e-02 3.420237898826599121e-01 -1.820626407861709595e-01 -1.160207316279411316e-01 4.989277571439743042e-02 -2.622577548027038574e-01 -2.795583568513393402e-02 1.093990206718444824e-01 1.388670951128005981e-01 -1.669775247573852539e-01 2.566457986831665039e-01 -8.744043111801147461e-02 -1.686395257711410522e-01 3.430002927780151367e-02 -1.355970352888107300e-01 -1.416604872792959213e-02 1.830951571464538574e-01 1.678643822669982910e-01 4.901429638266563416e-02 3.652069270610809326e-01
-1.955245882272720337e-01 -1.869450211524963379e-01 -6.831750273704528809e-03 -2.048014104366302490e-02 -3.361862003803253174e-01 2.349596098065376282e-02 -5.875758361071348190e-03 -2.904771082103252411e-02 -1.739246845245361328e-01 5.317024886608123779e-02 -3.519693017005920410e-01 -7.657548040151596069e-02 1.421571373939514160e-01 -1.596511453390121460e-01 1.608679741621017456e-01 2.713061273097991943e-01 5.634418874979019165e-02 6.774581968784332275e-02 -1.535150855779647827e-01 -4.581019654870033264e-02 1.372099816799163818e-01 -1.625112593173980713e-01 1.889127939939498901e-01 -1.779335737228393555e-01 -2.791585326194763184e-01 1.547528058290481567e-01 2.148324698209762573e-01 1.418741978704929352e-02 2.632447183132171631e-01 1.664108783006668091e-01 1.319684833288192749e-01 3.086188435554504395e-01
-2.726110862568020821e-03 -3.730049729347229004e-01 -2.556914687156677246e-01 -7.558864355087280273e-02 -2.260551005601882935e-01 -6.544002145528793335e-02 -5.130483582615852356e-02 -1.990033499896526337e-02 -5.203492194414138794e-02 -1.338676959276199341e-01 -2.694816291332244873e-01 -1.703765839338302612e-01 -1.039212048053741455e-01 -9.133688360452651978e-02 -1.217671781778335571e-01 1.629436612129211426e-01 9.192145615816116333e-02 -2.886086702346801758e-01 -9.948132187128067017e-02 1.164814680814743042e-01 1.961890608072280884e-01 -3.087582588195800781e-01 3.115877509117126465e-01 1.551927775144577026e-01 -1.148376241326332092e-01 1.220322474837303162e-01 1.408189628273248672e-02 -1.326248049736022949e-01 8.332265913486480713e-02 5.091208592057228088e-02 -1.844548806548118591e-02 3.501645922660827637e-01
-2.087437361478805542e-01 -1.152454316616058350e-02 5.493449280038475990e-04 3.065361175686120987e-03 -2.246160805225372314e-01 2.110145986080169678e-01 -2.272053956985473633e-01 1.020140647888183594e-01 -2.241050750017166138e-01 -8.750675246119499207e-03 -7.340382784605026245e-02 1.250614039599895477e-02 3.009859621524810791e-01 -1.842283308506011963e-01 -2.022660672664642334e-01 1.630917936563491821e-01 3.899730369448661804e-02 -2.193123996257781982e-01 1.130802407860755920e-01 4.395459964871406555e-02 2.323369383811950684e-01 -2.560828030109405518e-01 2.313218414783477783e-01 1.943428628146648407e-02 -3.825285434722900391e-01 1.353577375411987305e-01 1.985176652669906616e-01 1.358748674392700195e-01 -2.530979216098785400e-01 -8.076979964971542358e-02 -6.963898241519927979e-02 1.251006424427032471e-01
-2.693541646003723145e-01 -2.002192139625549316e-01 -4.605323448777198792e-02 -1.958304941654205322e-01 -1.045706570148468018e-01 -4.440022259950637817e-02 -5.067425221204757690e-02 -1.631610095500946045e-02 -9.243291616439819336e-02 -3.560376912355422974e-02 5.496097356081008911e-02 1.035883128643035889e-01 4.250378906726837158e-01 -3.043483570218086243e-02 -9.903929196298122406e-03 2.924729287624359131e-01 1.790396869182586670e-01 -1.747830063104629517e-01 2.270847409963607788e-01 1.123125106096267700e-01 -4.858284816145896912e-02 -3.469766378402709961e-01 2.937499880790710449e-01 8.635422587394714355e-02 -1.078317314386367798e-01 2.861531674861907959e-01 1.822335273027420044e-01 4.092664644122123718e-02 -3.455875813961029053e-02 -1.598888039588928223e-01 1.390520036220550537e-01 1.503010094165802002e-01
-2.119743824005126953e-01 -2.783201038837432861e-01 -5.195106938481330872e-02 2.661486566066741943e-01 -4.239464551210403442e-02 1.518769115209579468e-01 1.805973052978515625e-01 7.813514024019241333e-02 -1.686057299375534058e-01 2.247497811913490295e-02 -6.934627145528793335e-02 3.069194033741950989e-02 4.471232742071151733e-02 4.164770711213350296e-03 2.996951155364513397e-02 -6.641630083322525024e-02 9.795790165662765503e-02 -1.433152258396148682e-01 -6.840488873422145844e-03 -9.156167507171630859e-02 2.731994390487670898e-01 3.441323712468147278e-02 5.395641922950744629e-01 3.600922226905822754e-02 -1.966291815042495728e-01 1.777486205101013184e-01 -1.149857491254806519e-01 1.253948509693145752e-01 -1.426928937435150146e-01 2.171795628964900970e-02 2.124079912900924683e-01 3.556818664073944092e-01
-2.219939678907394409e-01 -1.334434598684310913e-01 3.267061114311218262e-01 -5.620346590876579285e-02 -1.456667929887771606e-01 1.006623208522796631e-01 -1.369164139032363892e-01 4.065630957484245300e-02 -3.153562843799591064e-01 -2.616246342658996582e-01 8.681973814964294434e-02 -1.439044475555419922e-01 2.013471424579620361e-01 -8.144978433847427368e-02 1.691311225295066833e-02 -5.243017803877592087e-03 1.905067414045333862e-01 -2.018401771783828735e-01 2.661832869052886963e-01 3.071005344390869141e-01 3.487345576286315918e-01 -1.417556554079055786e-01 -1.331191603094339371e-02 2.066990733146667480e-01 -1.051395311951637268e-01 2.713173031806945801e-01 -3.619099035859107971e-02 -6.148376967757940292e-03 -4.144772142171859741e-02 2.753949258476495743e-03 -6.509467959403991699e-02 9.405897557735443115e-02
-1.921375542879104614e-01 -2.772009074687957764e-01 -1.610419005155563354e-01 -1.195566579699516296e-01 -3.023543357849121094e-01 -7.860717177391052246e-02 2.266760729253292084e-02 2.257845737040042877e-02 -1.015276163816452026e-01 6.536705791950225830e-02 -2.215773016214370728e-01 -4.487261548638343811e-02 -2.152868956327438354e-01 -1.262700110673904419e-01 2.027727290987968445e-02 6.603106111288070679e-02 1.431864779442548752e-02 -6.812132894992828369e-02 -1.645859181880950928e-01 1.444448381662368774e-01 2.528711259365081787e-01 -1.898412406444549561e-01 4.552325606346130371e-01 2.333424985408782959e-01 -2.513310611248016357e-01 1.498253494501113892e-01 -1.886457204818725586e-01 7.214377075433731079e-02 1.393595635890960693e-01 -8.086402714252471924e-02 1.235863268375396729e-01 1.803648471832275391e-01
-3.323677182197570801e-01 -3.520196974277496338e-01 -3.631015866994857788e-02 2.179075330495834351e-01 -2.440801858901977539e-01 -1.350145190954208374e-01 -2.341022342443466187e-02 2.623608522117137909e-02 -2.120348066091537476e-01 1.050647348165512085e-01 -6.849510967731475830e-02 -1.636623740196228027e-01 -1.680143363773822784e-02 -1.308457851409912109e-01 -7.422909885644912720e-02 1.021053716540336609e-01 4.692654311656951904e-02 4.809938371181488037e-02 -1.849643737077713013e-01 -1.535884290933609009e-01 3.100828230381011963e-01 -2.226855158805847168e-01 1.538897901773452759e-01 -4.652016796171665192e-03 -2.987882494926452637e-01 1.224379166960716248e-01 -1.355457454919815063e-01 2.106120623648166656e-02 8.213660120964050293e-02 1.799064874649047852e-01 2.853158116340637207e-01 2.039562910795211792e-01
-8.570823818445205688e-02 6.289629638195037842e-02 1.380925346165895462e-02 1.275921612977981567e-02 -2.621104419231414795e-01 4.113762453198432922e-02 -1.569831371307373047e-01 3.569748252630233765e-02 4.355639964342117310e-02 1.848909407854080200e-01 -1.776282042264938354e-01 2.113304287195205688e-01 2.761684954166412354e-01 -1.125106960535049438e-01 -1.216629371047019958e-01 -6.313067674636840820e-02 2.289998531341552734e-02 -1.814153641462326050e-01 1.793030798435211182e-01 -2.096975781023502350e-02 1.324993520975112915e-01 -1.803687810897827148e-01 3.212774991989135742e-01 -1.564015820622444153e-02 -5.086696520447731018e-02 2.155131697654724121e-01 2.034818679094314575e-01 -6.010423973202705383e-02 -2.291335463523864746e-01 1.864892989397048950e-01 -1.263226196169853210e-02 5.205327272415161133e-01
-2.242650538682937622e-01 -2.983314692974090576e-01 -2.129209339618682861e-01 -3.385796397924423218e-02 -1.400458365678787231e-01 1.527645587921142578e-01 -1.129030734300613403e-01 6.661872565746307373e-02 2.681301906704902649e-02 1.367567181587219238e-01 5.962724238634109497e-02 2.166966795921325684e-01 1.397213339805603027e-01 -1.369520127773284912e-01 2.160934032872319221e-03 -6.384172290563583374e-02 -7.350408285856246948e-02 -1.903285831212997437e-01 3.975807875394821167e-02 4.132264256477355957e-01 1.924984753131866455e-01 -7.498162984848022461e-02 3.175805211067199707e-01 2.678722441196441650e-01 -9.268919378519058228e-02 8.387324959039688110e-02 2.275964766740798950e-01 2.122470140457153320e-01 -1.522491965442895889e-02 1.986985951662063599e-01 -1.618346571922302246e-01 -1.848258674144744873e-01
-1.909499764442443848e-01 -3.206283450126647949e-01 -2.818855345249176025e-01 2.653686106204986572e-01 -1.438270807266235352e-01 -1.613833606243133545e-01 -9.489916265010833740e-03 -2.910025604069232941e-02 -4.363451302051544189e-01 -2.768877744674682617e-01 -1.605379432439804077e-01 1.095463288947939873e-03 1.550325751304626465e-01 3.279396891593933105e-02 -5.065380409359931946e-02 5.157558619976043701e-02 1.749502420425415039e-01 -2.601309418678283691e-01 2.696060203015804291e-02 -1.734298914670944214e-01 8.077680319547653198e-02 -7.692655175924301147e-02 2.428781986236572266e-01 -1.101424545049667358e-01 3.646922064945101738e-03 4.850559309124946594e-02 -8.898106217384338379e-02 -5.057380069047212601e-03 1.294207721948623657e-01 1.871844381093978882e-01 1.106027960777282715e-01 2.303033620119094849e-01
-3.872813880443572998e-01 -3.635639548301696777e-01 -8.991103619337081909e-02 1.420164704322814941e-01 -2.561164200305938721e-01 -1.419053077697753906e-01 6.561432778835296631e-02 -1.257622092962265015e-01 -1.339737921953201294e-01 7.856810837984085083e-02 -1.029406934976577759e-01 -2.588999085128307343e-02 1.003720611333847046e-01 3.520239144563674927e-02 7.220206409692764282e-02 8.455705642700195312e-02 8.014178276062011719e-02 -3.131635114550590515e-02 -2.472706884145736694e-02 -1.519412994384765625e-01 1.898041814565658569e-01 -1.768597811460494995e-01 3.515872359275817871e-01 1.523627787828445435e-01 -2.662282288074493408e-01 1.009905412793159485e-01 -2.038372009992599487e-01 -1.630730181932449341e-01 1.613708138465881348e-01 9.089244157075881958e-02 1.899239867925643921e-01 2.446137517690658569e-01
1.109121143817901611e-01 -1.879919916391372681e-01 -9.789660573005676270e-02 3.239937126636505127e-01 -2.620877623558044434e-01 -6.494172662496566772e-02 3.829451650381088257e-02 -4.287810623645782471e-02 -1.720601320266723633e-01 3.401450216770172119e-01 4.987940564751625061e-02 6.807204335927963257e-02 9.535108506679534912e-02 3.958906233310699463e-02 -2.118891775608062744e-01 -8.511184155941009521e-02 -4.952802136540412903e-02 -3.156670331954956055e-01 1.340509355068206787e-01 1.376063674688339233e-01 4.047478139400482178e-01 -2.343260198831558228e-01 2.515511214733123779e-01 9.266061335802078247e-02 2.402572426944971085e-03 -2.569741308689117432e-01 3.441950306296348572e-03 -1.567173935472965240e-02 -6.713445484638214111e-02 2.109619528055191040e-01 -3.608801215887069702e-02 -1.239290088415145874e-02
-2.195082837715744972e-03 -1.120439618825912476e-01 -1.436565187759697437e-03 -1.772759854793548584e-02 -2.611860036849975586e-01 -1.307001262903213501e-01 -5.847183242440223694e-02 6.501594558358192444e-03 -2.534363567829132080e-01 2.159155532717704773e-02 -2.242641746997833252e-01 9.864399582147598267e-02 8.902808278799057007e-02 2.109292298555374146e-01 -1.581363677978515625e-01 3.965874016284942627e-01 -6.218793615698814392e-02 1.009745374321937561e-01 1.185101941227912903e-01 2.185759842395782471e-01 3.419830799102783203e-01 -1.286108046770095825e-01 2.663640081882476807e-01 7.177621871232986450e-02 -3.410759940743446350e-02 -3.667281270027160645e-01 -1.779631227254867554e-01 1.835017055273056030e-01 -1.200868636369705200e-01 1.094888299703598022e-01 5.551046878099441528e-02 1.515634506940841675e-01
-4.453763738274574280e-02 -6.451369822025299072e-02 8.962368965148925781e-02 1.471983194351196289e-01 -4.552847445011138916e-01 1.943039707839488983e-02 1.436662673950195312e-01 -4.541232064366340637e-02 -4.713531211018562317e-02 9.801649302244186401e-02 -7.608580589294433594e-02 1.680982410907745361e-01 1.582005172967910767e-01 -1.102670133113861084e-01 6.954162567853927612e-02 1.234531775116920471e-02 3.798210993409156799e-02 -1.709486246109008789e-01 -9.533841162919998169e-02 -8.112464100122451782e-02 1.474921852350234985e-01 -2.645294368267059326e-01 3.231307566165924072e-01 1.023049578070640564e-01 -4.006718993186950684e-01 2.142118513584136963e-01 -7.339128106832504272e-02 2.871571853756904602e-02 5.963375419378280640e-02 1.509147044271230698e-02 7.458493858575820923e-02 4.132943153381347656e-01
-1.582852154970169067e-01 -1.060533598065376282e-01 8.771977573633193970e-02 -1.637467294931411743e-01 -1.745424605906009674e-02 -1.406565159559249878e-01 -6.007727235555648804e-02 -2.378180809319019318e-02 -1.078717783093452454e-01 -6.238020583987236023e-02 -1.487465649843215942e-01 1.444889903068542480e-01 5.014814734458923340e-01 -7.777716964483261108e-02 -9.766007214784622192e-02 1.877250969409942627e-01 1.083437353372573853e-01 -2.298031449317932129e-01 1.465018540620803833e-01 7.813650369644165039e-02 8.360536396503448486e-02 -2.718315720558166504e-01 2.063789367675781250e-01 2.320701032876968384e-01 -5.739427357912063599e-02 3.816087543964385986e-01 1.674624681472778320e-01 1.217485815286636353e-01 -2.359126135706901550e-02 -1.393017172813415527e-01 2.064664959907531738e-01 1.423475146293640137e-01
-3.171014785766601562e-01 -1.342875063419342041e-01 1.461931020021438599e-01 -2.470694184303283691e-01 -2.682836167514324188e-02 -1.651550978422164917e-01 1.313303709030151367e-01 -1.630579233169555664e-01 -3.090390861034393311e-01 1.039761677384376526e-01 8.355631679296493530e-02 6.528487056493759155e-02 2.336208671331405640e-01 -5.065162479877471924e-02 1.171098500490188599e-01 -1.965319737792015076e-02 1.090825255960226059e-02 -2.416979707777500153e-02 -2.115412056446075439e-02 2.860872745513916016e-01 3.427108824253082275e-01 -4.710794389247894287e-01 3.684651851654052734e-02 9.833477437496185303e-02 -8.578228880651295185e-04 1.432586610317230225e-01 3.579707071185112000e-02 2.153013795614242554e-01 -1.703705489635467529e-01 -1.360759255476295948e-03 4.753398150205612183e-02 7.431788742542266846e-02
-2.066706120967864990e-01 -9.357428550720214844e-02 -1.594959497451782227e-01 -2.800830900669097900e-01 -1.837347298860549927e-01 -1.634287536144256592e-01 8.043086156249046326e-03 1.927049458026885986e-01 -1.503850966691970825e-01 6.771317869424819946e-02 -2.894003316760063171e-02 2.187594324350357056e-01 2.056987732648849487e-01 5.055933445692062378e-02 -2.105425596237182617e-01 -6.158903613686561584e-02 6.037522852420806885e-02 -2.227603495121002197e-01 -1.334795355796813965e-01 -1.241426318883895874e-01 1.706834286451339722e-01 -3.110318481922149658e-01 3.541804254055023193e-01 -2.525069713592529297e-01 -3.425621986389160156e-01 8.252650499343872070e-02 7.623366266489028931e-02 1.298062354326248169e-01 3.004980459809303284e-02 -3.966126963496208191e-02 9.057011455297470093e-02 1.379217207431793213e-01
-8.326976746320724487e-02 5.215232074260711670e-02 -1.474749743938446045e-01 2.721002995967864990e-01 -7.517333328723907471e-02 -3.943776711821556091e-02 5.419062450528144836e-02 -1.260436326265335083e-02 -1.424072589725255966e-02 4.428651630878448486e-01 -5.999071896076202393e-02 -2.002728730440139771e-01 2.609852254390716553e-01 -5.034945532679557800e-02 -6.226729974150657654e-02 -1.962859928607940674e-01 -9.224810451269149780e-02 -3.072970509529113770e-01 -2.539519406855106354e-02 3.054741322994232178e-01 2.996852099895477295e-01 -1.670996099710464478e-01 1.483174711465835571e-01 -5.125946924090385437e-02 -1.003564521670341492e-01 1.483793854713439941e-01 -7.254593819379806519e-02 6.054074503481388092e-03 5.941486731171607971e-02 5.889498069882392883e-02 3.028252422809600830e-01 2.362493127584457397e-01
-2.402418404817581177e-01 -5.709841102361679077e-02 1.311923116445541382e-01 -1.855531930923461914e-01 -4.181492701172828674e-02 -1.744156926870346069e-01 -2.500673010945320129e-02 3.021792322397232056e-02 -2.605349719524383545e-01 -5.470987409353256226e-02 -1.076192855834960938e-01 -4.212983325123786926e-02 3.625195622444152832e-01 -1.018518656492233276e-01 -1.475190669298171997e-01 1.761804819107055664e-01 9.849743545055389404e-02 -1.170437186956405640e-01 1.960373967885971069e-01 9.034164249897003174e-02 5.162120610475540161e-02 -4.671780467033386230e-01 2.156212478876113892e-01 2.130325138568878174e-01 -3.485025465488433838e-01 1.070491746068000793e-01 5.585307627916336060e-02 -2.763106301426887512e-02 -1.454029679298400879e-01 1.172650456428527832e-01 1.054494157433509827e-01 9.618870913982391357e-02
-3.031152188777923584e-01 -1.244702413678169250e-01 4.735212400555610657e-02 -9.962549805641174316e-02 -1.704859584569931030e-01 2.494885958731174469e-02 -7.750118523836135864e-02 -7.241094112396240234e-02 -4.680266603827476501e-02 -1.650083661079406738e-01 -1.752776652574539185e-02 8.112048357725143433e-02 3.294829130172729492e-01 -1.194956153631210327e-01 -2.862950228154659271e-02 2.511129677295684814e-01 2.717558145523071289e-01 -1.497300565242767334e-01 1.664354205131530762e-01 2.020545452833175659e-01 -4.324174672365188599e-02 -4.849825203418731689e-01 1.711849272251129150e-01 1.328375786542892456e-01 -1.318298578262329102e-01 1.907266080379486084e-01 1.572668254375457764e-01 9.009739756584167480e-02 5.976322293281555176e-02 -1.261413693428039551e-01 1.909649968147277832e-01 1.584908664226531982e-01
-7.751093059778213501e-02 -1.326892245560884476e-02 -1.612527817487716675e-01 1.741498708724975586e-01 -1.212896108627319336e-01 -4.414264112710952759e-03 1.691367626190185547e-01 -1.292988061904907227e-01 7.027327269315719604e-02 -2.194331586360931396e-02 -9.714036434888839722e-02 -1.571984440088272095e-01 2.357193827629089355e-01 1.908347606658935547e-01 1.227219253778457642e-01 1.370293274521827698e-02 1.206372007727622986e-01 -4.017834663391113281e-01 1.370899081230163574e-01 -1.218999363481998444e-02 1.504474729299545288e-01 -2.757989168167114258e-01 3.480912446975708008e-01 -3.322294726967811584e-02 -2.492174953222274780e-01 -2.443856000900268555e-02 -8.915497362613677979e-02 -9.875717759132385254e-02 2.340011894702911377e-01 2.154694646596908569e-01 1.660391688346862793e-01 3.249227106571197510e-01
-2.630505859851837158e-01 -2.829854786396026611e-01 3.535962104797363281e-02 2.786345407366752625e-02 -1.489430367946624756e-01 -6.476284563541412354e-02 -6.827822327613830566e-02 -1.969883590936660767e-01 -1.559773832559585571e-01 2.083390019834041595e-02 -2.517827786505222321e-03 -1.863584481179714203e-02 1.759953051805496216e-01 -1.295695006847381592e-01 4.961640015244483948e-02 -4.539449140429496765e-02 -1.284175813198089600e-01 -1.716571897268295288e-01 -1.539165824651718140e-01 -7.448638975620269775e-02 3.176813423633575439e-01 -1.561097949743270874e-01 2.809762060642242432e-01 8.750381320714950562e-02 -2.644204795360565186e-01 1.596910357475280762e-01 1.948165893554687500e-02 1.616010367870330811e-01 4.084543883800506592e-01 2.108780145645141602e-01 2.033169269561767578e-01 1.995055079460144043e-01
-3.119457066059112549e-01 -2.777358591556549072e-01 6.308191269636154175e-02 -6.422369182109832764e-02 -3.591428399085998535e-01 -1.277557015419006348e-01 -5.228799767792224884e-03 -1.286406069993972778e-01 -1.372375041246414185e-01 6.670124083757400513e-02 2.595578692853450775e-02 -3.040499612689018250e-02 -6.993376463651657104e-02 -1.882963329553604126e-01 2.825800515711307526e-02 8.457879722118377686e-02 5.950034782290458679e-02 2.467473596334457397e-02 -1.833262108266353607e-02 -8.715219795703887939e-02 5.961918458342552185e-02 -1.762570589780807495e-01 4.242350459098815918e-01 3.193336725234985352e-02 -1.777026504278182983e-01 2.425067424774169922e-01 2.982601150870323181e-02 1.117195412516593933e-01 3.397475481033325195e-01 1.776876598596572876e-01 2.392997145652770996e-01 2.160253971815109253e-01
-6.842408329248428345e-02 -1.432762145996093750e-01 -1.024786457419395447e-01 3.697181865572929382e-02 -9.646103531122207642e-02 -3.013503551483154297e-01 -4.267459735274314880e-02 1.523467600345611572e-01 -2.241347283124923706e-01 1.207675263285636902e-01 2.626306144520640373e-03 -1.138981580734252930e-01 2.860389947891235352e-01 -5.666204914450645447e-02 -1.403537541627883911e-01 1.114174374379217625e-03 -3.412094200029969215e-03 -3.209331035614013672e-01 -1.683343052864074707e-01 2.566356956958770752e-01 1.137928515672683716e-01 7.696148008108139038e-02 9.243546426296234131e-02 7.414541207253932953e-03 1.620855033397674561e-01 1.535650640726089478e-01 9.329054504632949829e-02 3.715649247169494629e-01 -1.201626434922218323e-01 7.811204344034194946e-02 3.476217985153198242e-01 3.042461276054382324e-01
-2.660041451454162598e-01 -1.775550693273544312e-01 -1.921950280666351318e-01 9.434971213340759277e-02 -4.259728789329528809e-01 -3.569050729274749756e-01 -1.798123270273208618e-01 4.908834397792816162e-02 1.615328900516033173e-02 -7.775861769914627075e-02 -5.561971664428710938e-02 -8.887719362974166870e-02 8.341144025325775146e-02 2.249862104654312134e-01 -6.817173957824707031e-02 -1.798302493989467621e-02 -1.245265901088714600e-01 -1.469652950763702393e-01 -9.905286878347396851e-02 -1.290467381477355957e-01 3.099938631057739258e-01 -3.977599442005157471e-01 1.617209017276763916e-01 -1.978971362113952637e-01 -1.940809935331344604e-02 -5.427574738860130310e-03 4.407052695751190186e-02 1.680229231715202332e-02 -6.953468173742294312e-02 1.333865374326705933e-01 -2.222273498773574829e-02 1.396569311618804932e-01
-1.747058629989624023e-01 7.222465425729751587e-02 1.352318376302719116e-01 1.034871488809585571e-02 -3.458942472934722900e-01 -1.019879952073097229e-01 -1.721045076847076416e-01 1.305953115224838257e-01 -1.401882153004407883e-02 1.435484141111373901e-01 -2.667353153228759766e-01 1.170257404446601868e-01 1.015378087759017944e-01 -2.600453794002532959e-01 -1.333653628826141357e-01 1.994485706090927124e-01 3.272367641329765320e-02 -3.921904042363166809e-02 -6.125953048467636108e-02 -2.011027634143829346e-01 1.594056040048599243e-01 -3.981258571147918701e-01 2.485877126455307007e-01 6.650852411985397339e-02 -1.957708001136779785e-01 1.268143653869628906e-01 -1.876058131456375122e-01 1.472883224487304688e-01 1.181453838944435120e-01 1.846973598003387451e-01 1.828366331756114960e-02 2.671348154544830322e-01
-2.311406582593917847e-01 -2.268469780683517456e-01 -2.415610833850223571e-05 2.385925501585006714e-01 -2.000680007040500641e-02 -4.461348056793212891e-02 -9.713675826787948608e-03 1.003154814243316650e-01 -2.056382894515991211e-01 3.711536526679992676e-01 1.732365973293781281e-02 -5.165554210543632507e-02 1.865172535181045532e-01 9.361179172992706299e-02 5.925995483994483948e-02 2.151420414447784424e-01 1.262472420930862427e-01 -4.186699986457824707e-01 -3.017403185367584229e-03 3.567067980766296387e-01 1.251306980848312378e-01 -1.005731970071792603e-01 1.483023762702941895e-01 -1.364833414554595947e-01 -6.179467588663101196e-02 1.358913164585828781e-02 -3.625794127583503723e-02 2.138756960630416870e-01 -1.679504811763763428e-01 2.750414907932281494e-01 9.222964942455291748e-02 -3.149172291159629822e-02
-1.572558134794235229e-01 -1.389750093221664429e-01 1.718780845403671265e-01 -2.105746716260910034e-01 -3.353151679039001465e-02 -1.686972826719284058e-01 -2.189821749925613403e-01 -5.729935690760612488e-02 -2.960441410541534424e-01 -1.479000691324472427e-02 4.789971932768821716e-02 -2.980268746614456177e-02 1.947563290596008301e-01 -1.920320689678192139e-01 -2.395869605243206024e-02 2.571062147617340088e-01 8.956688642501831055e-02 -2.400402426719665527e-01 -6.187713146209716797e-02 2.938964068889617920e-01 1.012407317757606506e-01 -3.294677436351776123e-01 2.353426814079284668e-01 9.351033717393875122e-02 -1.963625848293304443e-01 1.491837203502655029e-01 2.084915190935134888e-01 8.202239871025085449e-02 -6.761329621076583862e-02 5.119220539927482605e-02 3.317093253135681152e-01 4.144236445426940918e-02
6.969992071390151978e-02 -4.032319188117980957e-01 -2.556531131267547607e-01 -6.147642061114311218e-02 -3.549258708953857422e-01 -2.342697679996490479e-01 2.529523968696594238e-01 -4.208504781126976013e-02 1.228340938687324524e-01 -8.805898949503898621e-03 -2.956355214118957520e-01 -9.776850044727325439e-02 1.464758515357971191e-01 -7.729901000857353210e-03 -1.624213904142379761e-02 2.946880757808685303e-01 2.102454900741577148e-01 -4.357016645371913910e-03 1.151120588183403015e-01 -1.839820877648890018e-03 1.956548690795898438e-01 -4.476238042116165161e-02 1.257022023200988770e-01 -2.025581747293472290e-01 4.866328462958335876e-02 8.353418856859207153e-02 8.671190589666366577e-03 -9.427035599946975708e-02 -3.328824788331985474e-02 2.267866283655166626e-01 2.357933223247528076e-01 1.225318908691406250e-01
-2.520205676555633545e-01 -1.039708107709884644e-01 -3.261697292327880859e-01 1.679151654243469238e-01 -3.204194307327270508e-01 -2.103689759969711304e-01 2.946539819240570068e-01 9.670018404722213745e-02 -1.437828242778778076e-01 -2.937595359981060028e-03 -1.812553107738494873e-01 -1.598070859909057617e-01 1.649382710456848145e-01 3.220383822917938232e-02 -1.929943710565567017e-01 2.810610271990299225e-02 1.982450038194656372e-01 -1.275199204683303833e-01 1.522001717239618301e-02 -2.829392254352569580e-02 2.073595225811004639e-01 -2.474777214229106903e-02 4.646492376923561096e-02 8.402810990810394287e-02 2.497206181287765503e-01 6.239048764109611511e-02 -1.928594261407852173e-01 -3.756773844361305237e-02 1.734556704759597778e-01 3.073135316371917725e-01 1.943020224571228027e-01 1.614931970834732056e-01
-2.324405908584594727e-01 -1.443969160318374634e-01 -2.559566795825958252e-01 -3.791538067162036896e-03 -3.418679237365722656e-01 -8.271827548742294312e-02 6.979811936616897583e-02 4.536002501845359802e-02 -6.305819004774093628e-02 3.457378223538398743e-02 -3.576467335224151611e-01 7.922074198722839355e-02 2.215302735567092896e-01 4.449059069156646729e-02 7.210934162139892578e-02 2.353071868419647217e-01 1.445326507091522217e-01 -2.844495773315429688e-01 -3.577743843197822571e-02 1.881897076964378357e-02 2.809212803840637207e-01 -5.372413620352745056e-02 1.171111837029457092e-01 1.352473497390747070e-01 -2.828971669077873230e-02 -2.819510698318481445e-01 -1.298538595438003540e-01 9.148557484149932861e-02 2.532404661178588867e-01 9.545660018920898438e-02 -2.572002410888671875e-01 1.256816685199737549e-01
-2.497754245996475220e-01 -1.631481498479843140e-01 1.834107488393783569e-01 -6.204830482602119446e-02 -2.418487966060638428e-01 -4.864470288157463074e-02 6.575431674718856812e-02 -5.466932058334350586e-02 -6.060487404465675354e-02 -1.170725151896476746e-01 1.558011583983898163e-02 1.681744456291198730e-01 3.557466566562652588e-01 -1.963264346122741699e-01 -5.698759481310844421e-02 2.553877830505371094e-01 1.502349972724914551e-01 -1.964305937290191650e-01 2.588662505149841309e-01 2.753981947898864746e-01 -4.958159103989601135e-02 -3.928905725479125977e-01 1.435257345438003540e-01 6.224709004163742065e-02 -9.977999329566955566e-02 2.605737149715423584e-01 8.240111172199249268e-02 7.155244052410125732e-02 1.095413342118263245e-01 6.988685578107833862e-03 1.809182018041610718e-01 7.752581685781478882e-02
-1.206500977277755737e-01 -3.332198858261108398e-01 -1.911479383707046509e-01 -2.996064908802509308e-02 -7.194131612777709961e-02 -8.154184371232986450e-02 1.723713800311088562e-02 -1.477542221546173096e-01 -2.442021071910858154e-01 -5.005895346403121948e-02 -2.718212604522705078e-01 -3.132898733019828796e-02 -7.299223542213439941e-02 -6.585108488798141479e-02 1.051369309425354004e-02 2.594638168811798096e-01 4.573728889226913452e-02 -3.322029411792755127e-01 -1.578477025032043457e-01 1.650885194540023804e-01 2.403975427150726318e-01 -2.298251539468765259e-01 2.434170991182327271e-01 6.606512516736984253e-02 -1.923159956932067871e-01 1.839563101530075073e-01 -2.492106109857559204e-01 -4.860911890864372253e-02 2.453999072313308716e-01 8.699388056993484497e-02 4.528136551380157471e-02 2.119747549295425415e-01
-1.796359121799468994e-01 -3.374360203742980957e-01 1.516057401895523071e-01 1.174619793891906738e-01 -4.349290430545806885e-01 -1.297278553247451782e-01 1.175368428230285645e-01 -5.923883244395256042e-02 -1.491097211837768555e-01 -4.961325600743293762e-02 -5.835888162255287170e-02 -1.348652318120002747e-02 7.013489305973052979e-02 -1.133951395750045776e-01 6.691423803567886353e-02 1.050511077046394348e-01 -7.022853940725326538e-02 -1.041732355952262878e-01 -8.532203733921051025e-02 -1.188597604632377625e-01 1.776770055294036865e-01 -2.511638402938842773e-01 3.327520787715911865e-01 7.546900212764739990e-02 -7.949933409690856934e-02 3.208087086677551270e-01 -2.586983144283294678e-01 1.107406765222549438e-01 4.858662560582160950e-02 1.754514127969741821e-01 6.523177027702331543e-02 2.410539835691452026e-01
-2.540362477302551270e-01 -1.086226031184196472e-01 6.153168156743049622e-02 1.214659586548805237e-01 -2.306199669837951660e-01 -4.593824967741966248e-02 1.386914402246475220e-02 1.243185251951217651e-01 -1.341938227415084839e-01 2.421068549156188965e-01 -3.184071928262710571e-02 -2.352201044559478760e-01 2.305895537137985229e-01 3.792355209589004517e-02 1.088730245828628540e-01 2.688314616680145264e-01 2.137386500835418701e-01 -4.029876589775085449e-01 -1.508615612983703613e-01 4.135591387748718262e-01 3.423806652426719666e-02 -5.770982056856155396e-02 1.278976798057556152e-01 -6.749437004327774048e-02 1.755723804235458374e-01 1.105360016226768494e-01 1.045514643192291260e-02 1.208401843905448914e-01 -9.352330118417739868e-02 2.339044958353042603e-01 1.174488365650177002e-01 -1.366018783301115036e-02
-3.095991313457489014e-01 -1.592786759138107300e-01 9.084741026163101196e-02 -1.607088595628738403e-01 -1.701959967613220215e-01 -4.973458498716354370e-02 -1.873847842216491699e-02 -4.963514953851699829e-02 -8.868817239999771118e-02 -6.187810003757476807e-02 9.300408512353897095e-02 1.299017071723937988e-01 2.742214202880859375e-01 -5.848442390561103821e-02 -2.407489903271198273e-02 3.747770786285400391e-01 1.973385959863662720e-01 -1.815727800130844116e-01 1.530914306640625000e-01 2.871237099170684814e-01 1.443481165915727615e-02 -3.927057683467864990e-01 1.405592113733291626e-01 2.014373987913131714e-01 -1.925946772098541260e-01 2.583582699298858643e-01 1.205520704388618469e-01 4.543044790625572205e-02 1.572355628013610840e-01 -3.405040130019187927e-02 1.133272349834442139e-01 -4.309256747364997864e-02
-1.480477601289749146e-01 -5.142022669315338135e-02 1.332230120897293091e-01 -1.110209748148918152e-01 6.924258172512054443e-02 3.653898462653160095e-02 -3.047509677708148956e-02 5.442112684249877930e-03 4.955629119649529457e-04 1.165083348751068115e-01 -7.418832927942276001e-02 1.170523762702941895e-01 1.662758439779281616e-01 -2.719818353652954102e-01 -2.952270805835723877e-01 3.098067343235015869e-01 8.978749811649322510e-02 -2.699567973613739014e-01 1.466540396213531494e-01 5.095207691192626953e-02 2.158813029527664185e-01 -3.215215802192687988e-01 2.254709452390670776e-01 2.807824611663818359e-01 -3.322347998619079590e-01 1.354901641607284546e-01 2.687481790781021118e-02 8.258523792028427124e-02 -2.362066358327865601e-01 6.977679580450057983e-02 1.767806112766265869e-01 8.855766057968139648e-02
-1.016011387109756470e-01 -1.868169754743576050e-02 3.933302313089370728e-02 -2.026751488447189331e-01 -8.089172840118408203e-02 -9.287867695093154907e-02 -5.549565330147743225e-02 1.276565492153167725e-01 -3.628242015838623047e-01 -1.189647763967514038e-01 -2.399394102394580841e-02 2.830812893807888031e-02 3.362214565277099609e-01 -1.936927139759063721e-01 1.670071668922901154e-02 3.278301656246185303e-01 2.805910110473632812e-01 -1.627734452486038208e-01 -6.048379465937614441e-03 6.780724227428436279e-02 2.517972290515899658e-01 -2.560551166534423828e-01 2.304194867610931396e-01 1.608563512563705444e-01 -1.602459400892257690e-01 2.569456100463867188e-01 5.298572778701782227e-02 5.114897713065147400e-02 8.020667731761932373e-02 2.412534058094024658e-01 1.505075097084045410e-01 -6.683264672756195068e-02
-2.319054454565048218e-01 -1.578524559736251831e-01 -3.132919371128082275e-01 -8.035917766392230988e-03 -2.408595979213714600e-01 -2.693586610257625580e-02 2.780649960041046143e-01 -1.481592771597206593e-03 -7.824081927537918091e-03 1.615366339683532715e-01 8.134376257658004761e-02 -1.717990636825561523e-01 3.058699667453765869e-01 7.237537298351526260e-03 5.458860099315643311e-02 -5.640157964080572128e-03 -3.802474588155746460e-02 -1.486952155828475952e-01 -7.871188223361968994e-02 2.753181010484695435e-02 1.734485477209091187e-01 -1.264875233173370361e-01 2.916077971458435059e-01 -4.485503956675529480e-02 -3.039265275001525879e-01 7.081849128007888794e-02 -1.471204161643981934e-01 1.545362472534179688e-01 2.302682548761367798e-01 1.353418361395597458e-02 1.992576420307159424e-01 3.586839139461517334e-01
-2.775823771953582764e-01 -3.911851346492767334e-02 -2.215443365275859833e-02 -2.051790803670883179e-01 -1.757383942604064941e-01 -1.231869459152221680e-01 -9.218489378690719604e-02 1.941692456603050232e-02 -4.505791142582893372e-02 -9.581160545349121094e-02 8.435764163732528687e-02 1.534312497824430466e-02 2.756450474262237549e-01 -1.702662408351898193e-01 8.437491022050380707e-03 3.228404223918914795e-01 1.761143952608108521e-01 -2.508661448955535889e-01 2.792052030563354492e-01 2.576951086521148682e-01 7.175762951374053955e-02 -4.720158278942108154e-01 1.148370429873466492e-01 9.785509109497070312e-02 3.456812119111418724e-03 1.818655133247375488e-01 8.488724380731582642e-02 1.954386383295059204e-01 5.644830688834190369e-02 -9.359961003065109253e-02 1.184304207563400269e-01 5.078285187482833862e-02
1.225809380412101746e-01 3.136225044727325439e-02 -1.741548478603363037e-01 2.037362754344940186e-01 -3.000215291976928711e-01 -1.240426953881978989e-02 4.133189097046852112e-02 9.326882660388946533e-02 -9.436113387346267700e-02 1.350954920053482056e-01 3.995228931307792664e-02 -2.047655284404754639e-01 2.936282157897949219e-01 9.298922866582870483e-02 4.227231442928314209e-02 2.219245582818984985e-01 2.206419408321380615e-01 -9.859506040811538696e-02 -6.112621724605560303e-02 1.335075199604034424e-01 1.369463205337524414e-01 -2.694624662399291992e-01 5.273367762565612793e-01 9.274083375930786133e-02 7.522711902856826782e-02 -1.436530202627182007e-01 5.778793990612030029e-02 8.490519225597381592e-02 9.511328488588333130e-02 -1.536858454346656799e-02 2.972232997417449951e-01 5.013846606016159058e-02
-1.809133887290954590e-01 -3.119301050901412964e-02 -2.732769846916198730e-01 1.410049200057983398e-01 -2.332371324300765991e-01 -1.224091798067092896e-01 2.257897257804870605e-01 -3.514950349926948547e-02 8.876993507146835327e-02 2.920390665531158447e-01 -2.107803672552108765e-01 -2.218005955219268799e-01 3.384774923324584961e-01 -1.762565970420837402e-01 1.384194344282150269e-01 -4.636990651488304138e-02 3.253505825996398926e-01 -2.034758329391479492e-01 1.183696985244750977e-01 3.134911954402923584e-01 1.156234443187713623e-01 -5.168256908655166626e-02 1.655817180871963501e-01 -9.117005020380020142e-02 -1.822442859411239624e-01 -2.948901616036891937e-02 -1.853913255035877228e-02 4.232630133628845215e-02 -3.649430349469184875e-02 6.539124995470046997e-02 -6.552496924996376038e-03 2.078917771577835083e-01
-2.618344426155090332e-01 -1.390665769577026367e-01 1.032670140266418457e-01 -1.044809371232986450e-01 -1.570951640605926514e-01 -6.201546639204025269e-02 3.993338719010353088e-02 -2.546505711507052183e-04 -1.018507182598114014e-01 -3.242580220103263855e-02 -7.337622344493865967e-02 -2.647088468074798584e-02 3.237653970718383789e-01 -1.173639073967933655e-01 -5.377981811761856079e-02 2.410646080970764160e-01 2.176625430583953857e-01 -2.082289159297943115e-01 2.371234297752380371e-01 1.023596972227096558e-01 3.600104525685310364e-02 -5.153023004531860352e-01 1.589343398809432983e-01 7.534687221050262451e-02 -1.114892140030860901e-01 2.687431275844573975e-01 1.496749371290206909e-01 1.485802233219146729e-01 -9.229131788015365601e-02 2.458399906754493713e-02 2.638479769229888916e-01 1.451634895056486130e-02
-1.470617949962615967e-01 -1.978460848331451416e-01 -1.251037865877151489e-01 -4.323225468397140503e-02 -2.137576639652252197e-01 -8.903615921735763550e-02 -1.403681933879852295e-01 9.009242057800292969e-02 3.102300167083740234e-01 4.729460924863815308e-03 -2.915593050420284271e-02 2.676443159580230713e-01 2.297118008136749268e-01 1.626875847578048706e-01 -1.003354042768478394e-01 8.498845249414443970e-02 -4.149554297327995300e-02 -5.092075467109680176e-02 1.212603151798248291e-01 2.940508723258972168e-01 3.634918928146362305e-01 -1.441517323255538940e-01 -1.058047115802764893e-01 3.242659866809844971e-01 -1.346317213028669357e-02 1.797525584697723389e-01 -1.047321222722530365e-02 2.755718529224395752e-01 -1.118821278214454651e-01 2.749243974685668945e-01 2.864973247051239014e-02 5.290592461824417114e-02
-3.049530982971191406e-01 -3.074025213718414307e-01 7.418540865182876587e-02 1.934692859649658203e-01 -2.469861209392547607e-01 8.133000880479812622e-02 1.135102733969688416e-01 -2.662306427955627441e-01 -9.856616705656051636e-02 -1.004533097147941589e-01 -1.742954105138778687e-01 -8.280181139707565308e-02 -3.730377182364463806e-02 -2.303951084613800049e-01 -9.801855683326721191e-02 -3.758543357253074646e-02 2.335528284311294556e-01 -1.411884725093841553e-01 -2.327300459146499634e-01 -1.401324570178985596e-01 1.933863312005996704e-01 -2.415618449449539185e-01 3.203071951866149902e-01 1.685575991868972778e-01 -1.196906194090843201e-01 1.909791976213455200e-01 -1.300918031483888626e-02 -1.293641515076160431e-03 4.297054186463356018e-02 7.858462631702423096e-02 1.587899178266525269e-01 1.908198744058609009e-01
-1.768318116664886475e-01 -3.589086830615997314e-01 -7.137891370803117752e-03 3.155176937580108643e-01 -2.284331470727920532e-01 -7.243759185075759888e-02 -9.469238668680191040e-02 -1.512311100959777832e-01 -1.168781295418739319e-01 1.002477761358022690e-02 4.648002237081527710e-02 -1.106065586209297180e-01 1.104176230728626251e-02 -1.851658709347248077e-02 -8.484166115522384644e-02 2.480055987834930420e-01 -9.578587487339973450e-03 -1.485133320093154907e-01 3.772540390491485596e-02 -1.879270523786544800e-01 1.286650635302066803e-02 -2.157649099826812744e-01 1.977915614843368530e-01 2.253592163324356079e-01 -8.685143291950225830e-02 1.854622215032577515e-01 -1.084906011819839478e-01 8.618927747011184692e-02 7.537437230348587036e-02 1.169206649065017700e-01 3.535827696323394775e-01 3.907617032527923584e-01
-2.152492851018905640e-01 -6.696622818708419800e-02 -4.362991079688072205e-02 1.644951254129409790e-01 -1.074819713830947876e-01 2.661841548979282379e-02 2.176087945699691772e-01 2.782221511006355286e-02 -3.762313425540924072e-01 -9.244296699762344360e-02 2.190291881561279297e-01 -1.333968490362167358e-01 8.613573014736175537e-02 -3.878521174192428589e-02 4.907152429223060608e-02 2.386307716369628906e-01 2.214844673871994019e-01 -1.293768435716629028e-01 1.196179240942001343e-01 7.100017368793487549e-02 9.630265831947326660e-02 1.690210849046707153e-01 2.436573356389999390e-01 -2.254773825407028198e-01 -2.197172641754150391e-01 2.279333323240280151e-01 -4.848409444093704224e-02 -6.099710613489151001e-02 -2.100075632333755493e-01 1.615997701883316040e-01 3.226395547389984131e-01 2.487627267837524414e-01
-3.714415431022644043e-01 -2.809305191040039062e-01 -1.549332439899444580e-01 1.608465015888214111e-01 -4.281149804592132568e-01 -9.464805945754051208e-03 -5.528195202350616455e-02 -8.033560961484909058e-02 1.694234088063240051e-02 8.404407650232315063e-02 -4.396162927150726318e-02 -2.827866189181804657e-02 -1.249382924288511276e-02 -5.346826836466789246e-02 -5.168848484754562378e-02 2.690857946872711182e-01 6.943167001008987427e-02 1.197208464145660400e-01 -1.309056729078292847e-01 -2.627847529947757721e-02 1.156486794352531433e-01 -3.653366863727569580e-01 1.710824966430664062e-01 1.734050661325454712e-01 -4.812127351760864258e-02 -5.030240118503570557e-02 -1.583528667688369751e-01 5.084908753633499146e-02 6.658421456813812256e-02 -8.098030835390090942e-02 2.130897343158721924e-01 3.465603590011596680e-01
-2.032964304089546204e-02 2.926827222108840942e-02 -2.377778142690658569e-01 3.928208947181701660e-01 -1.387935876846313477e-01 -9.071780741214752197e-02 -6.719388067722320557e-02 1.553905429318547249e-03 -2.781958505511283875e-02 1.331223398447036743e-01 -5.827612243592739105e-03 3.200953360646963120e-03 9.480137377977371216e-02 -2.211052775382995605e-01 4.474355280399322510e-02 -3.358774632215499878e-02 3.480354547500610352e-01 -4.253357946872711182e-01 8.415655046701431274e-02 1.501709967851638794e-01 6.828823685646057129e-02 -2.382219135761260986e-01 2.913221418857574463e-01 1.052420213818550110e-02 5.085189267992973328e-02 -1.556987464427947998e-01 -5.041107535362243652e-02 3.016012534499168396e-02 -5.451161786913871765e-02 2.296478003263473511e-01 1.447985768318176270e-01 3.021718561649322510e-01
-8.356263488531112671e-02 -8.878909796476364136e-02 -2.211267873644828796e-02 1.300153583288192749e-01 -3.114771246910095215e-01 1.556778550148010254e-01 1.811495125293731689e-01 -3.178029134869575500e-02 4.004394635558128357e-02 1.544114947319030762e-02 -1.101584434509277344e-01 -7.376053184270858765e-02 2.246417701244354248e-01 6.450696382671594620e-03 -2.377217076718807220e-02 6.368595175445079803e-03 2.026074677705764771e-01 1.672669202089309692e-01 -3.672949969768524170e-03 1.624562293291091919e-01 2.728178501129150391e-01 -2.560507878661155701e-02 1.407400816679000854e-01 -1.208358258008956909e-01 -1.188946813344955444e-01 1.957972943782806396e-01 -5.916012451052665710e-02 -7.102438714355230331e-03 -2.125233411788940430e-01 1.236850097775459290e-01 5.310909152030944824e-01 3.723719716072082520e-01
-1.850641816854476929e-01 -1.059548854827880859e-01 1.814920753240585327e-01 -9.918203949928283691e-02 -3.698689863085746765e-02 5.588679388165473938e-02 -1.218558549880981445e-01 -2.790677174925804138e-02 -1.178165674209594727e-01 -3.786524385213851929e-02 1.535813044756650925e-02 -1.463970839977264404e-01 2.011102885007858276e-01 -8.619734644889831543e-02 -2.355245053768157959e-01 3.979311287403106689e-01 1.185485050082206726e-01 -2.200295478105545044e-01 2.279112040996551514e-01 -1.863441243767738342e-02 1.683036535978317261e-01 -1.859495788812637329e-01 2.717326879501342773e-01 1.713010668754577637e-01 -2.085604220628738403e-01 4.139743447303771973e-01 5.091324076056480408e-02 3.335376083850860596e-02 -2.070602625608444214e-01 1.598692238330841064e-01 9.938149899244308472e-02 1.233747079968452454e-01
-2.667597234249114990e-01 -1.364989727735519409e-01 1.703801751136779785e-01 -2.397616654634475708e-01 -4.227854311466217041e-02 -8.217164874076843262e-02 -1.841924735344946384e-03 -4.922850802540779114e-02 -1.152838394045829773e-01 4.721541330218315125e-02 -1.174909900873899460e-02 7.756141014397144318e-03 3.017085790634155273e-01 5.757865309715270996e-02 8.267876505851745605e-02 1.707447767257690430e-01 1.626283824443817139e-01 -1.679753065109252930e-01 1.881415545940399170e-01 2.627046108245849609e-01 1.084063574671745300e-01 -3.401111066341400146e-01 3.045984804630279541e-01 2.880845591425895691e-02 -2.653861045837402344e-01 2.565253376960754395e-01 1.303423345088958740e-01 1.975753158330917358e-01 8.348398655652999878e-02 -9.672615677118301392e-03 2.777111828327178955e-01 -1.005782485008239746e-01
-1.268980056047439575e-01 8.721645921468734741e-02 1.745058745145797729e-01 3.366652727127075195e-01 -1.510990560054779053e-01 -1.293485760688781738e-01 -8.384081721305847168e-02 -1.247871890664100647e-01 -7.728670537471771240e-02 2.113551795482635498e-01 -6.557046622037887573e-02 7.197798788547515869e-02 2.520750463008880615e-01 3.652514517307281494e-01 3.934528678655624390e-02 -9.179703146219253540e-02 4.512929543852806091e-02 -1.884849220514297485e-01 -3.460749983787536621e-02 2.150574922561645508e-01 1.196457967162132263e-01 -1.953307390213012695e-01 4.082418084144592285e-01 -8.466493338346481323e-03 -4.731620103120803833e-02 1.346665173768997192e-01 1.474862247705459595e-01 -1.416322737932205200e-01 -7.674827426671981812e-02 1.575937718152999878e-01 2.178348153829574585e-01 2.422904819250106812e-01
-3.280436694622039795e-01 -6.068006530404090881e-02 -1.413787156343460083e-01 -2.899728156626224518e-02 1.318944096565246582e-01 1.418023109436035156e-01 -1.055341139435768127e-01 -6.710563600063323975e-02 -5.571273714303970337e-02 2.309057116508483887e-02 -4.795388877391815186e-02 2.113340189680457115e-03 2.441202551126480103e-01 -4.925028234720230103e-02 -1.883962452411651611e-01 1.519586741924285889e-01 5.952563509345054626e-02 -3.058510124683380127e-01 4.511465132236480713e-02 2.183375209569931030e-01 2.757522761821746826e-01 -3.068792223930358887e-01 2.009643167257308960e-01 5.994724109768867493e-02 -3.228742778301239014e-01 3.648311495780944824e-01 -3.742973878979682922e-02 1.921634003520011902e-02 -1.016657426953315735e-01 1.402926892042160034e-01 1.290317717939615250e-02 -2.406080812215805054e-01
-1.449009180068969727e-01 -1.906876713037490845e-01 9.864153712987899780e-02 -2.220180183649063110e-01 -1.639045476913452148e-01 -1.587024629116058350e-01 -1.575460098683834076e-02 -5.042919889092445374e-02 -1.087111458182334900e-01 -7.847252488136291504e-02 2.670984528958797455e-02 1.052251681685447693e-01 3.685292601585388184e-01 -1.321800891309976578e-02 -8.358646184206008911e-02 3.499541580677032471e-01 2.607985436916351318e-01 -1.247104108333587646e-01 2.813104391098022461e-01 1.511252224445343018e-01 1.543029844760894775e-01 -3.974885344505310059e-01 1.487087607383728027e-01 3.402278944849967957e-02 -8.746650069952011108e-02 2.983075976371765137e-01 1.445930451154708862e-01 -2.809655480086803436e-02 6.622374802827835083e-02 -2.259802818298339844e-02 1.387189328670501709e-01 -2.184903249144554138e-02
-5.483725294470787048e-02 -1.105627715587615967e-01 -2.925218343734741211e-01 1.256617605686187744e-01 -2.684464752674102783e-01 -1.645708978176116943e-01 -7.511927280575037003e-03 5.202401801943778992e-02 -8.559674024581909180e-02 1.241690889000892639e-01 -2.012237310409545898e-01 -3.013905584812164307e-01 5.169252678751945496e-02 -5.786369368433952332e-02 -5.467564612627029419e-02 -9.127400070428848267e-02 4.021864235401153564e-01 -1.814852803945541382e-01 3.700478672981262207e-01 1.724017560482025146e-01 2.770833671092987061e-01 -2.871781587600708008e-01 3.442176058888435364e-02 -3.846487030386924744e-02 -3.803299739956855774e-02 -1.336159557104110718e-01 2.294207923114299774e-02 1.153243929147720337e-01 -8.836726192384958267e-04 -7.214959710836410522e-02 9.953142702579498291e-02 1.964384466409683228e-01
-6.535776704549789429e-02 -6.690672039985656738e-02 5.907648056745529175e-02 1.522839069366455078e-01 -2.467776983976364136e-01 -2.425283789634704590e-01 3.625020980834960938e-01 5.782356113195419312e-02 -3.499549254775047302e-02 1.471820622682571411e-01 -7.292268425226211548e-02 1.011832579970359802e-01 3.395704925060272217e-02 1.173360086977481842e-02 -1.242134869098663330e-01 3.683662042021751404e-02 5.972350761294364929e-02 -1.231751218438148499e-01 9.656786918640136719e-02 2.444999366998672485e-01 1.285226196050643921e-01 -2.827055156230926514e-01 2.066268622875213623e-01 -1.658228188753128052e-01 1.495780646800994873e-01 5.880084820091724396e-03 -1.948872357606887817e-01 -1.789888888597488403e-01 -2.193344831466674805e-01 2.641210854053497314e-01 1.898888349533081055e-01 3.908358216285705566e-01
2.349105775356292725e-01 -1.294974535703659058e-01 1.136943176388740540e-01 8.359333872795104980e-02 -5.643994081765413284e-03 -1.574590802192687988e-01 9.019946306943893433e-02 -8.749754168093204498e-03 -1.010462045669555664e-01 1.281864643096923828e-01 -1.494861990213394165e-01 -5.768154561519622803e-02 -1.501282751560211182e-01 -1.709541678428649902e-01 -6.582449376583099365e-02 2.398144155740737915e-01 -1.043302193284034729e-02 -2.070647180080413818e-01 2.865339815616607666e-01 3.487925529479980469e-01 1.368686109781265259e-01 1.808346062898635864e-01 2.015479803085327148e-01 2.499611824750900269e-01 -1.322025805711746216e-01 4.029172286391258240e-02 1.297924816608428955e-01 1.195189356803894043e-01 1.187850385904312134e-01 3.898234367370605469e-01 1.594215333461761475e-01 2.572436332702636719e-01
4.332809895277023315e-02 -2.061866223812103271e-01 -1.535604000091552734e-01 2.398135960102081299e-01 -3.376818001270294189e-01 -2.217537760734558105e-01 3.688754886388778687e-02 -1.509390771389007568e-01 -1.235161870718002319e-01 2.171030193567276001e-01 1.135863885283470154e-01 -6.025191396474838257e-02 3.769829273223876953e-01 5.994429439306259155e-02 -1.884169317781925201e-02 -1.618604212999343872e-01 7.939836382865905762e-02 -3.394520282745361328e-01 8.569013327360153198e-02 1.645971536636352539e-01 1.376117616891860962e-01 -1.047286018729209900e-01 2.682709693908691406e-01 -9.422884136438369751e-02 -6.752183288335800171e-02 -1.355484127998352051e-01 -8.507800102233886719e-02 -1.706353388726711273e-02 2.787059247493743896e-01 1.375682204961776733e-01 8.916907012462615967e-02 1.850686967372894287e-01
-1.458887755870819092e-01 -2.271177619695663452e-01 5.868508946150541306e-03 4.811644181609153748e-02 -1.946094185113906860e-01 -1.231588944792747498e-01 -1.489348243921995163e-02 -6.286120414733886719e-02 1.386831402778625488e-01 1.853731274604797363e-01 -1.792398244142532349e-01 -1.858366131782531738e-01 -3.545738011598587036e-02 -3.088969737291336060e-03 -2.016643732786178589e-01 -1.095835343003273010e-01 -1.833267882466316223e-02 -2.042870223522186279e-01 -3.816615790128707886e-02 4.828850924968719482e-02 3.300110697746276855e-01 -6.856583803892135620e-02 3.205472230911254883e-01 -2.047688215970993042e-01 -3.236023783683776855e-01 1.637364029884338379e-01 -5.304554849863052368e-02 3.528877794742584229e-01 2.128893733024597168e-01 -7.375023514032363892e-02 -1.209854781627655029e-01 2.548543512821197510e-01
-2.147468179464340210e-01 -1.684662103652954102e-01 8.940839022397994995e-02 -1.867697834968566895e-01 -2.029922008514404297e-01 -1.584415435791015625e-01 -1.675945818424224854e-01 2.682741172611713409e-02 -1.699438095092773438e-01 1.250809729099273682e-01 -1.047431975603103638e-01 1.802740059792995453e-02 2.425188422203063965e-01 -1.265947427600622177e-02 -1.057817637920379639e-01 4.506961703300476074e-01 1.019642055034637451e-01 -3.724870458245277405e-02 3.209820389747619629e-02 4.657702893018722534e-02 7.213369011878967285e-02 -3.362846374511718750e-01 2.487489134073257446e-01 1.405693590641021729e-01 -3.469596207141876221e-01 2.557681500911712646e-01 7.314483821392059326e-02 5.694705992937088013e-02 -2.087173908948898315e-01 -1.434634346514940262e-02 5.485875904560089111e-02 -4.810753092169761658e-02
-4.406202435493469238e-01 -4.040572047233581543e-02 1.219374164938926697e-01 2.182338982820510864e-01 -3.528317213058471680e-01 -1.753171533346176147e-01 -3.970535472035408020e-02 -7.848258316516876221e-02 -1.168681234121322632e-01 -7.430566847324371338e-02 -1.883713155984878540e-01 -1.214127317070960999e-01 1.000474020838737488e-02 -2.401707768440246582e-01 -8.171963505446910858e-03 3.394514322280883789e-02 -5.519395321607589722e-02 2.026395685970783234e-02 -7.210895419120788574e-02 -3.754045814275741577e-02 9.942086786031723022e-02 -3.524765372276306152e-01 2.580308616161346436e-01 -9.128494560718536377e-02 -7.317608594894409180e-02 8.552839607000350952e-02 -1.979194730520248413e-01 1.121727526187896729e-01 1.021476387977600098e-01 3.470079973340034485e-02 1.566118746995925903e-01 3.614763617515563965e-01
-1.518478989601135254e-01 -1.039171293377876282e-01 -2.324777245521545410e-01 2.280376702547073364e-01 -7.530839741230010986e-02 -8.760501444339752197e-02 9.942135214805603027e-02 -8.849041163921356201e-02 -2.299380488693714142e-02 1.649644225835800171e-01 -2.036202251911163330e-01 -2.409835159778594971e-01 2.677675187587738037e-01 -2.565876245498657227e-01 -9.817106649279594421e-03 -2.041883170604705811e-01 2.516404688358306885e-01 -2.302179634571075439e-01 2.493177950382232666e-01 3.101007044315338135e-01 1.985812336206436157e-01 -1.227978244423866272e-01 2.921756207942962646e-01 -1.382540613412857056e-01 -1.061830949038267136e-02 -4.292189329862594604e-02 1.087230350822210312e-02 4.722069203853607178e-02 4.568490758538246155e-02 4.436177387833595276e-02 -1.704549491405487061e-01 2.266728878021240234e-01
-1.334832459688186646e-01 -2.426255792379379272e-01 1.343788951635360718e-01 -1.779040135443210602e-02 -3.642488121986389160e-01 -2.102796733379364014e-01 9.889893978834152222e-02 -7.635728921741247177e-03 -8.539412170648574829e-02 -1.719467490911483765e-01 -3.431128337979316711e-02 -7.054155319929122925e-02 1.611950397491455078e-01 -1.262668967247009277e-01 -1.341388821601867676e-01 -2.138455063104629517e-01 7.755693793296813965e-02 -4.989640116691589355e-01 2.230138890445232391e-02 -5.886801332235336304e-02 2.705244719982147217e-01 -1.132887676358222961e-01 -1.627490073442459106e-01 1.474586725234985352e-01 5.042089615017175674e-03 2.349018454551696777e-01 1.479740291833877563e-01 8.410757780075073242e-02 -1.213530972599983215e-01 2.039613574743270874e-01 1.507924497127532959e-01 1.145128831267356873e-01
-1.062820293009281158e-02 6.922213826328516006e-03 1.874255388975143433e-01 -1.727468073368072510e-01 -9.127081930637359619e-02 -2.349003702402114868e-01 3.101892471313476562e-01 1.427502930164337158e-01 -1.286166813224554062e-02 1.885033398866653442e-01 -1.075990498065948486e-01 -6.318136304616928101e-02 4.781051725149154663e-02 -1.428913772106170654e-01 -2.556710839271545410e-01 2.586712688207626343e-02 1.733416467905044556e-01 -6.022713612765073776e-03 7.894703745841979980e-02 1.965390443801879883e-01 -1.546596642583608627e-02 -3.882489204406738281e-01 2.645679414272308350e-01 -2.188649624586105347e-01 -3.936216235160827637e-01 1.695154160261154175e-01 7.972937822341918945e-02 7.469087839126586914e-02 -3.949635475873947144e-02 2.088856399059295654e-01 1.622637808322906494e-01 6.169796735048294067e-02
-2.886392474174499512e-01 -1.610745191574096680e-01 -4.527723789215087891e-02 1.352804899215698242e-01 -3.836961686611175537e-01 -2.519755661487579346e-01 -2.134143114089965820e-01 6.381501257419586182e-02 -2.176758646965026855e-01 1.100853160023689270e-01 -1.649541258811950684e-01 2.002653777599334717e-01 -8.554835617542266846e-02 2.687576971948146820e-02 -1.343840919435024261e-02 -6.411560624837875366e-02 1.806591898202896118e-01 1.006578058004379272e-01 9.295052289962768555e-02 -2.137518376111984253e-01 3.572715222835540771e-01 -2.613995969295501709e-01 1.923290342092514038e-01 1.320752799510955811e-01 -5.330425128340721130e-02 8.624587208032608032e-02 4.446993768215179443e-02 -2.251558192074298859e-02 1.705992817878723145e-01 1.311757266521453857e-01 -4.755218327045440674e-02 2.491310536861419678e-01
-6.123271211981773376e-02 -1.573567837476730347e-01 4.089759662747383118e-02 4.677422344684600830e-02 -1.253628283739089966e-01 2.826694212853908539e-02 1.506523191928863525e-01 2.398532330989837646e-01 6.362416595220565796e-02 -1.498330831527709961e-01 -6.512667983770370483e-02 1.296053975820541382e-01 2.977780699729919434e-01 -1.801378093659877777e-02 2.874344214797019958e-02 2.618151307106018066e-01 -2.357736527919769287e-01 -8.340889215469360352e-02 -7.873091101646423340e-02 4.622107148170471191e-01 3.578464090824127197e-01 -3.124305903911590576e-01 1.687836349010467529e-01 -1.538632363080978394e-01 1.119292601943016052e-01 -1.855025142431259155e-01 2.338701114058494568e-02 7.828004658222198486e-02 7.647299021482467651e-02 1.348447650671005249e-01 1.061386391520500183e-01 1.259315013885498047e-01
-2.532022595405578613e-01 -1.159392818808555603e-01 -3.796333372592926025e-01 3.176836669445037842e-01 1.817378588020801544e-02 -1.765828728675842285e-01 8.553265780210494995e-02 -1.245926320552825928e-01 -1.502251327037811279e-01 2.044676989316940308e-01 -2.246404141187667847e-01 -7.733611762523651123e-02 1.195764988660812378e-01 7.890926301479339600e-02 -1.156982332468032837e-01 -4.907674714922904968e-02 3.671726882457733154e-01 -2.721635997295379639e-01 2.154948711395263672e-01 2.250469177961349487e-01 4.835233464837074280e-02 -2.645724713802337646e-01 1.204174682497978210e-01 -1.157159507274627686e-01 -3.084880765527486801e-03 -1.510481117293238640e-03 8.989324420690536499e-02 -1.836144737899303436e-02 -1.290555894374847412e-01 -6.767912954092025757e-02 3.487989306449890137e-02 1.697952300310134888e-01
-2.821561992168426514e-01 3.196075931191444397e-02 -6.456692516803741455e-02 -9.645535051822662354e-02 -1.114392131567001343e-01 -7.259234786033630371e-02 4.872883856296539307e-02 -8.482895791530609131e-02 -2.051696479320526123e-01 -1.317645162343978882e-01 -1.853719726204872131e-02 1.060743778944015503e-01 3.758624494075775146e-01 -1.986866444349288940e-01 -1.357621699571609497e-01 3.616852760314941406e-01 1.369372904300689697e-01 -1.387597322463989258e-01 1.512662470340728760e-01 2.104807198047637939e-01 4.339729994535446167e-02 -3.538676798343658447e-01 1.671088784933090210e-01 1.721582263708114624e-01 -1.183979660272598267e-01 2.765033245086669922e-01 1.762427091598510742e-01 3.580773249268531799e-02 -1.150259375572204590e-02 -1.169350743293762207e-01 2.252954691648483276e-01 -1.863968186080455780e-02
-1.573474407196044922e-01 -3.654384613037109375e-02 9.035343676805496216e-02 1.743908822536468506e-01 -5.077219605445861816e-01 4.390618577599525452e-02 1.401014626026153564e-01 9.075605869293212891e-02 -2.597558498382568359e-01 1.092200204730033875e-01 -1.471746806055307388e-02 6.963799893856048584e-02 1.294756829738616943e-01 1.033526030369102955e-03 -4.738183319568634033e-02 -1.176144257187843323e-01 3.822293132543563843e-02 -1.090203821659088135e-01 6.127081811428070068e-02 8.193721622228622437e-02 9.626764804124832153e-02 -1.009765863418579102e-01 3.196401000022888184e-01 8.388483524322509766e-02 -3.457796573638916016e-01 1.927242726087570190e-01 -1.409922838211059570e-01 1.206695437431335449e-01 1.216641217470169067e-01 -1.363112330436706543e-01 5.752894282341003418e-02 3.874548971652984619e-01
-2.506282627582550049e-01 -9.983542561531066895e-02 7.063105702400207520e-02 2.501860260963439941e-01 -2.089401185512542725e-01 7.920166105031967163e-02 2.085299342870712280e-01 -9.182942658662796021e-02 -1.362901180982589722e-01 -3.514801338315010071e-02 2.255214750766754150e-01 -1.551245152950286865e-01 -6.866952776908874512e-02 1.170354112982749939e-01 1.931458711624145508e-02 1.570132821798324585e-01 3.429267108440399170e-01 -3.704517334699630737e-02 -1.101433020085096359e-02 8.548348397016525269e-02 1.868162900209426880e-01 -3.849340602755546570e-02 1.941680610179901123e-01 -9.788757562637329102e-02 -9.320060163736343384e-02 2.848482728004455566e-01 -3.005511760711669922e-01 7.449542731046676636e-02 8.589802682399749756e-02 9.126850962638854980e-02 2.571398913860321045e-01 3.768519163131713867e-01
-2.012102752923965454e-01 -2.083140611648559570e-01 -1.644877791404724121e-01 1.227317154407501221e-01 -4.580344632267951965e-02 -3.329397141933441162e-01 -5.720589309930801392e-02 -6.474743038415908813e-02 -6.005068495869636536e-02 2.567215561866760254e-01 -1.510583460330963135e-01 9.754534810781478882e-02 2.937785685062408447e-01 3.906247392296791077e-02 -1.904102116823196411e-01 1.011384278535842896e-01 2.487845718860626221e-01 -2.039397358894348145e-01 -1.122889369726181030e-01 5.951596051454544067e-02 2.228489518165588379e-01 -1.398069411516189575e-01 1.346437335014343262e-01 -1.264578551054000854e-01 1.676172614097595215e-01 1.427779207006096840e-03 -2.212972491979598999e-01 -2.217317223548889160e-01 -8.800440281629562378e-02 2.879404127597808838e-01 1.786359250545501709e-01 2.136864364147186279e-01
-1.293853018432855606e-02 -3.820437490940093994e-01 -1.671254038810729980e-01 1.636669635772705078e-01 -2.751797735691070557e-01 -2.329427599906921387e-01 -9.366154670715332031e-02 8.410423994064331055e-02 -1.389837861061096191e-01 7.085534930229187012e-02 -2.611967623233795166e-01 2.240640670061111450e-01 3.207457959651947021e-01 -4.008321091532707214e-02 -1.660874634981155396e-01 2.336103767156600952e-01 3.435540944337844849e-02 -1.523510366678237915e-01 -1.551853716373443604e-01 1.463110893964767456e-01 4.100458323955535889e-01 -5.972091108560562134e-02 3.512996807694435120e-02 -8.118238300085067749e-02 1.006267070770263672e-01 -1.714226603507995605e-01 -6.952162086963653564e-02 5.351559072732925415e-02 -1.156736612319946289e-01 8.356632664799690247e-03 -1.175897493958473206e-01 -4.543170798569917679e-03
-2.452630847692489624e-01 -8.040365576744079590e-02 -5.052657127380371094e-01 -1.811197027564048767e-02 -2.887252569198608398e-01 -9.219461679458618164e-02 -8.639492839574813843e-02 -2.420532852411270142e-01 -1.088322773575782776e-01 7.576412707567214966e-02 -1.678203642368316650e-01 -1.536871939897537231e-01 2.855386435985565186e-01 3.068115748465061188e-02 -9.751748293638229370e-03 -4.838576540350914001e-02 2.102681249380111694e-01 -5.334164574742317200e-02 1.806435436010360718e-01 -4.613175615668296814e-02 3.068881630897521973e-01 -1.542304456233978271e-01 2.340426295995712280e-01 -2.848562726285308599e-04 -1.019323840737342834e-01 -1.387192755937576294e-01 1.270557790994644165e-01 9.490825235843658447e-02 3.381033428013324738e-03 9.680346585810184479e-03 3.811722854152321815e-03 2.368554770946502686e-01
-2.366120070219039917e-01 2.179340459406375885e-02 5.519374459981918335e-02 1.475082784891128540e-01 -1.451888084411621094e-01 -1.032717600464820862e-01 1.138668358325958252e-01 -3.011961095035076141e-02 -1.304996460676193237e-01 -1.088913530111312866e-01 -9.724248200654983521e-02 -3.815487772226333618e-02 1.902928017079830170e-02 1.498838961124420166e-01 8.295390754938125610e-02 1.853039860725402832e-01 2.719592154026031494e-01 -1.819930076599121094e-01 -9.712580591440200806e-02 -1.147014647722244263e-01 3.058904409408569336e-01 3.790696337819099426e-02 1.804962456226348877e-01 -3.539095446467399597e-02 -2.721930444240570068e-01 2.183540910482406616e-01 -2.318516224622726440e-01 2.078718990087509155e-01 -2.710555493831634521e-01 1.477580070495605469e-01 4.036839604377746582e-01 1.837480068206787109e-01
-1.704541593790054321e-01 -4.723022133111953735e-02 -4.349465668201446533e-01 1.733026355504989624e-01 -2.166685611009597778e-01 -2.722652256488800049e-01 4.286322370171546936e-02 -1.010548546910285950e-01 -2.805768698453903198e-02 9.997788071632385254e-02 -2.730585038661956787e-01 -2.308675646781921387e-01 1.970032900571823120e-01 -1.162501797080039978e-01 -1.157691003754734993e-03 -9.458722919225692749e-02 2.513810098171234131e-01 -1.435060501098632812e-01 2.775144279003143311e-01 1.799022853374481201e-01 1.021702364087104797e-01 -2.304274886846542358e-01 1.445085108280181885e-01 -8.907253295183181763e-02 8.161325007677078247e-02 1.512636989355087280e-01 1.775513291358947754e-01 2.271642722189426422e-02 -8.145099878311157227e-02 -4.006424918770790100e-02 1.417995840311050415e-01 2.025271207094192505e-01
-2.586670517921447754e-01 -1.119473502039909363e-01 -3.975134789943695068e-01 1.781241595745086670e-01 -1.046133786439895630e-01 -1.348930448293685913e-01 -9.493286907672882080e-02 7.414453476667404175e-02 1.078351400792598724e-02 1.301950365304946899e-01 -2.434028536081314087e-01 -2.568704485893249512e-01 1.872907876968383789e-01 -1.518387347459793091e-01 -1.035064905881881714e-01 1.866095140576362610e-02 3.839321732521057129e-01 -2.865652740001678467e-01 2.229667305946350098e-01 1.467033922672271729e-01 1.248896196484565735e-01 -4.035695269703865051e-02 2.065744996070861816e-01 3.991144895553588867e-02 2.830848284065723419e-02 5.456471070647239685e-02 3.494795039296150208e-02 1.432618051767349243e-01 -3.825171664357185364e-02 -1.572281867265701294e-01 8.601885288953781128e-02 2.330588698387145996e-01
-1.896448284387588501e-01 -4.135496914386749268e-01 -3.037725687026977539e-01 -1.730909496545791626e-01 -7.695445418357849121e-02 -3.324344288557767868e-03 -5.528592690825462341e-02 -5.695782974362373352e-02 -1.005216166377067566e-01 -1.157446280121803284e-01 1.108886487782001495e-02 -2.149012684822082520e-01 3.522761166095733643e-02 -6.126063317060470581e-02 -1.108123641461133957e-02 5.301428958773612976e-02 7.190447300672531128e-02 -2.694481015205383301e-01 -1.585231125354766846e-01 1.814965307712554932e-01 3.783913254737854004e-01 -3.612055182456970215e-01 3.092349767684936523e-01 8.953436627052724361e-04 -1.731513291597366333e-01 1.552400290966033936e-01 -8.481982350349426270e-02 3.829091042280197144e-02 2.265871502459049225e-02 -8.320125937461853027e-02 -5.519128963351249695e-02 4.962193220853805542e-02
-1.890607029199600220e-01 -6.183923780918121338e-02 -1.198279261589050293e-01 1.321737617254257202e-01 -3.594040572643280029e-01 -1.507829725742340088e-01 -1.215272322297096252e-01 3.041525930166244507e-02 -4.539813473820686340e-02 -4.924624413251876831e-02 -1.146980598568916321e-01 1.811967603862285614e-02 -6.016780063509941101e-02 6.209344789385795593e-02 -1.005888581275939941e-01 1.412991732358932495e-01 -1.028561517596244812e-01 -2.324293404817581177e-01 -1.899530887603759766e-01 7.835529744625091553e-02 1.960479021072387695e-01 -9.883705526590347290e-02 4.371335208415985107e-01 7.284058630466461182e-02 -2.063636630773544312e-01 1.649288646876811981e-02 -1.285676099359989166e-02 7.133262604475021362e-02 4.213566184043884277e-01 -2.304691076278686523e-01 8.262200653553009033e-02 2.616450190544128418e-01
-3.035278618335723877e-01 -4.204840362071990967e-01 -1.992356330156326294e-01 -1.911836117506027222e-02 -1.383440941572189331e-01 -1.629689633846282959e-01 6.887234630994498730e-04 -2.013579905033111572e-01 -2.102312259376049042e-02 2.595032565295696259e-02 -5.133702605962753296e-02 -2.486262768507003784e-01 -1.145443469285964966e-01 -8.867508172988891602e-02 -2.133005857467651367e-01 1.856064945459365845e-01 7.816487550735473633e-02 -1.096935793757438660e-01 7.398929446935653687e-02 1.956215500831604004e-02 1.917307078838348389e-01 -3.588363528251647949e-01 2.535964846611022949e-01 -2.380592748522758484e-02 -1.947880834341049194e-01 2.435620278120040894e-01 -1.229387447237968445e-01 -2.085959911346435547e-01 -5.974357947707176208e-02 -7.640214264392852783e-02 -2.948141423985362053e-03 1.362190991640090942e-01
-1.310917641967535019e-02 1.344023086130619049e-02 -1.128904446959495544e-01 1.582298278808593750e-01 -1.191853508353233337e-01 -3.315485641360282898e-02 1.686198860406875610e-01 -3.590684756636619568e-02 -2.238397672772407532e-02 2.663516998291015625e-01 8.266401290893554688e-02 -6.698836386203765869e-02 2.562778890132904053e-01 -1.017750874161720276e-01 -4.101777076721191406e-02 7.537797838449478149e-02 1.891084462404251099e-01 -3.625579476356506348e-01 2.287450581789016724e-01 3.195781633257865906e-02 2.267241030931472778e-01 -3.027437627315521240e-01 4.058004021644592285e-01 -1.793507486581802368e-02 -9.617073833942413330e-02 -2.718438208103179932e-01 -1.617709845304489136e-01 2.086687237024307251e-01 -4.204031452536582947e-02 5.172936245799064636e-02 2.446089833974838257e-01 7.020031660795211792e-02
-2.517493367195129395e-01 -1.417591720819473267e-01 -1.510465890169143677e-01 6.254242360591888428e-02 -2.200089246034622192e-01 -7.455317676067352295e-02 -3.367601335048675537e-02 -6.955980509519577026e-02 -9.784103929996490479e-02 4.110407829284667969e-02 -1.964327096939086914e-01 9.867254644632339478e-02 2.737873792648315430e-01 -1.061741448938846588e-02 -4.045587778091430664e-01 2.164560556411743164e-01 -2.230822294950485229e-01 7.533758133649826050e-02 -1.126538738608360291e-01 2.005336433649063110e-01 2.159615010023117065e-01 -3.727826103568077087e-02 1.363734453916549683e-01 5.060926079750061035e-02 -2.119831042364239693e-04 -1.626735627651214600e-01 -1.212985143065452576e-01 3.478510379791259766e-01 -3.049716055393218994e-01 1.782478392124176025e-01 -5.697075277566909790e-02 1.301972866058349609e-01
1.898417249321937561e-02 4.006233066320419312e-02 -3.481418490409851074e-01 1.424051821231842041e-01 -1.020490378141403198e-01 -2.288421094417572021e-01 -2.377070188522338867e-01 1.434283554553985596e-01 1.639835722744464874e-02 8.430574834346771240e-02 -1.054240465164184570e-01 -1.005147695541381836e-01 1.102978959679603577e-01 -3.319747745990753174e-02 2.346893772482872009e-02 -6.745333224534988403e-02 6.299371272325515747e-02 -3.148263990879058838e-01 1.714704632759094238e-01 1.237551495432853699e-01 3.432414829730987549e-01 -6.076047196984291077e-02 3.241034746170043945e-01 -2.816754877567291260e-01 -8.558234572410583496e-02 2.251974493265151978e-01 -1.515812873840332031e-01 -7.332033663988113403e-02 -1.483890563249588013e-01 1.669652611017227173e-01 4.860118776559829712e-02 2.781897485256195068e-01
-1.354106217622756958e-01 5.817886907607316971e-03 7.182981818914413452e-02 1.098730638623237610e-01 -1.414302289485931396e-01 -1.742018312215805054e-01 -8.889504522085189819e-02 1.687520146369934082e-01 -2.623278498649597168e-01 1.835048049688339233e-01 -1.556482315063476562e-01 -1.016173139214515686e-01 4.392382800579071045e-01 1.089930087327957153e-01 -7.928799837827682495e-02 1.139093115925788879e-01 -2.523881755769252777e-02 -4.086889326572418213e-01 -9.151226282119750977e-02 3.868573009967803955e-01 1.263274103403091431e-01 -1.591584528796374798e-03 2.022453844547271729e-01 -1.352750360965728760e-01 1.506670266389846802e-01 1.299347281455993652e-01 6.493804603815078735e-02 1.524628847837448120e-01 -1.292223110795021057e-03 1.562388986349105835e-01 8.891896903514862061e-02 1.277942955493927002e-01
-1.827552020549774170e-01 -1.629236191511154175e-01 1.039303690195083618e-01 -1.906879693269729614e-01 -1.021350100636482239e-01 4.572911933064460754e-02 1.151210963726043701e-01 8.733456581830978394e-02 -7.521139830350875854e-02 -3.858603164553642273e-02 -4.712392389774322510e-02 7.276667654514312744e-02 3.418866693973541260e-01 -1.356275528669357300e-01 -1.183812171220779419e-01 3.489315807819366455e-01 1.991432011127471924e-01 -2.266484797000885010e-01 5.609430372714996338e-02 1.861675083637237549e-01 3.379489108920097351e-02 -3.570850789546966553e-01 1.641073226928710938e-01 2.314110696315765381e-01 -2.101957350969314575e-01 1.751008480787277222e-01 4.023116827011108398e-02 2.386371791362762451e-01 9.225074201822280884e-02 -4.389777034521102905e-02 2.976890206336975098e-01 5.787021666765213013e-02
-4.089519847184419632e-03 -9.512487053871154785e-02 2.605480849742889404e-01 -7.486587017774581909e-02 1.291225254535675049e-01 -1.039909273386001587e-01 -1.246668398380279541e-01 4.411767050623893738e-02 -1.099326759576797485e-01 1.081079244613647461e-01 9.280934929847717285e-03 8.900840580463409424e-02 1.922723203897476196e-01 -1.034276336431503296e-01 -2.463063895702362061e-01 1.046998724341392517e-01 4.553513526916503906e-01 -2.629616856575012207e-01 -1.278092563152313232e-01 1.989994645118713379e-01 1.630952805280685425e-01 -2.026394158601760864e-01 2.585444450378417969e-01 -1.759051382541656494e-01 -3.893796801567077637e-01 6.236765161156654358e-02 5.079556629061698914e-02 -9.254012256860733032e-02 4.978496581315994263e-02 1.005749255418777466e-01 1.946468353271484375e-01 7.988625019788742065e-02
8.200004231184720993e-04 1.383043229579925537e-01 -1.188765987753868103e-01 1.539721339941024780e-01 -2.838329672813415527e-01 -8.898852765560150146e-02 1.321186572313308716e-01 7.055344432592391968e-02 -6.474633701145648956e-03 3.692930638790130615e-01 -1.326124966144561768e-01 -1.406628936529159546e-01 2.424562126398086548e-01 -5.539452284574508667e-02 1.021509096026420593e-01 -8.471082150936126709e-02 5.359639599919319153e-02 -1.790990084409713745e-01 1.472271233797073364e-02 2.666075229644775391e-01 2.506024241447448730e-01 1.106426306068897247e-02 3.864178359508514404e-01 8.455407619476318359e-02 -2.681756317615509033e-01 6.538225710391998291e-02 -1.089788302779197693e-01 -3.987671062350273132e-02 7.199561595916748047e-02 6.506019085645675659e-02 -4.844588693231344223e-03 3.925895392894744873e-01
-6.998308002948760986e-02 1.340693980455398560e-01 -2.330374158918857574e-02 3.385318815708160400e-01 -3.132441341876983643e-01 -2.018564194440841675e-01 -7.566765695810317993e-02 1.969950348138809204e-01 7.706476002931594849e-02 3.373981118202209473e-01 -4.025873541831970215e-02 -8.975232020020484924e-03 -7.721216231584548950e-02 -3.577438369393348694e-02 -1.796473860740661621e-01 8.033840358257293701e-02 5.593697726726531982e-02 -1.643329858779907227e-01 -5.370431393384933472e-02 -5.020254105329513550e-02 1.506041288375854492e-01 -2.162896096706390381e-01 1.534617841243743896e-01 2.309105731546878815e-02 -2.446760833263397217e-01 2.201153039932250977e-01 1.026441380381584167e-01 -1.647873595356941223e-02 -1.073756590485572815e-01 -9.189513325691223145e-02 8.341687917709350586e-02 4.857892990112304688e-01
-4.300258457660675049e-01 1.359378825873136520e-02 -1.739988625049591064e-01 8.040125668048858643e-02 -1.478759646415710449e-01 -4.724942147731781006e-02 1.292532831430435181e-01 1.729791313409805298e-01 7.422761619091033936e-02 -1.021810024976730347e-01 2.743604779243469238e-02 -5.462523922324180603e-02 1.440219730138778687e-01 -7.399138808250427246e-02 -2.708134353160858154e-01 1.314198523759841919e-01 3.374060094356536865e-01 6.270783394575119019e-02 -2.176480293273925781e-01 4.166330024600028992e-02 2.556640505790710449e-01 -8.914528787136077881e-02 1.098714396357536316e-01 1.745389699935913086e-01 7.736717164516448975e-02 1.813201606273651123e-01 2.201127260923385620e-01 8.141306042671203613e-02 2.527152895927429199e-01 1.135647743940353394e-01 -3.296216428279876709e-01 9.396162629127502441e-02
-1.210610866546630859e-01 -3.189944326877593994e-01 -1.772023141384124756e-01 4.644044488668441772e-02 -2.692096866667270660e-02 -8.414461463689804077e-02 5.146216601133346558e-02 -2.817227542400360107e-01 6.365703791379928589e-02 -1.804855316877365112e-01 -4.954912140965461731e-02 -3.284836113452911377e-01 -1.136926189064979553e-01 -9.780883044004440308e-02 -2.024524807929992676e-01 1.035307496786117554e-01 5.744143854826688766e-04 -1.683561205863952637e-01 -1.308185458183288574e-01 1.144955009222030640e-01 3.327339589595794678e-01 -3.423767685890197754e-01 1.812517642974853516e-01 7.899478822946548462e-02 -2.791717350482940674e-01 8.508504182100296021e-02 -1.634911596775054932e-01 9.740281850099563599e-03 -1.396302580833435059e-01 4.071884229779243469e-02 1.236257608979940414e-02 2.830640971660614014e-01
-8.322820812463760376e-02 -4.238825738430023193e-01 -1.592014282941818237e-01 4.199180006980895996e-02 -2.251300215721130371e-01 -5.506169423460960388e-02 -1.460916548967361450e-01 -2.577134966850280762e-01 -3.397254943847656250e-01 -1.723354123532772064e-02 -2.382245808839797974e-01 9.003559499979019165e-02 4.027129709720611572e-02 -1.157696619629859924e-01 -1.122009754180908203e-01 1.385742276906967163e-01 -4.377598688006401062e-02 -2.640215121209621429e-02 -1.403915137052536011e-01 6.885086745023727417e-02 2.434268742799758911e-01 -1.330622434616088867e-01 4.149321019649505615e-01 2.150310762226581573e-02 -1.618640720844268799e-01 1.680993437767028809e-01 -2.136182971298694611e-02 -1.890594512224197388e-01 8.075456321239471436e-02 1.163685992360115051e-01 1.627959012985229492e-01 5.958501622080802917e-02
-2.554448843002319336e-01 -1.997022479772567749e-01 1.282302141189575195e-01 -7.212446630001068115e-02 1.396020799875259399e-01 -4.892510548233985901e-02 2.047855108976364136e-01 -6.178792193531990051e-02 -2.720111608505249023e-01 5.763956904411315918e-02 1.421913355588912964e-01 -9.674299508333206177e-02 1.244283020496368408e-01 -1.481726020574569702e-01 2.234694808721542358e-01 1.621839404106140137e-01 2.163307368755340576e-01 -1.017997041344642639e-01 8.663145825266838074e-03 3.282045423984527588e-01 4.502690210938453674e-02 -2.659588158130645752e-01 1.117550730705261230e-01 2.372345477342605591e-01 -1.618513613939285278e-01 2.929166555404663086e-01 2.207358330488204956e-01 1.502480655908584595e-01 -1.344211250543594360e-01 6.545501947402954102e-02 2.217228859663009644e-01 1.540109813213348389e-01
-8.642572164535522461e-02 1.037753075361251831e-01 -1.866815388202667236e-01 -6.383388489484786987e-02 -2.823977470397949219e-01 -6.441385298967361450e-02 -2.885349690914154053e-01 1.903009861707687378e-01 2.276107668876647949e-02 6.343109905719757080e-02 -2.042723447084426880e-02 1.870667636394500732e-01 3.596102595329284668e-01 -4.340096563100814819e-02 -2.410461902618408203e-01 2.176524847745895386e-01 -1.433181483298540115e-02 -1.371943857520818710e-02 9.506549686193466187e-02 5.960097536444664001e-02 2.403498291969299316e-01 -3.482864201068878174e-01 1.962382495403289795e-01 -1.373806223273277283e-02 -6.352817267179489136e-02 4.391143843531608582e-02 2.102149650454521179e-02 5.355285853147506714e-02 -6.086979806423187256e-02 2.415605187416076660e-01 -1.325110197067260742e-01 3.784144222736358643e-01
-2.689191997051239014e-01 -1.953943371772766113e-01 3.921626135706901550e-02 -2.174426168203353882e-01 -1.379293352365493774e-01 -5.219523236155509949e-02 -8.759891241788864136e-02 -8.208782225847244263e-02 -1.904335021972656250e-01 -1.153086349368095398e-01 3.464848175644874573e-02 1.803296357393264771e-01 3.274242877960205078e-01 4.038919880986213684e-02 -1.555339097976684570e-01 3.181752264499664307e-01 1.709403693675994873e-01 -1.979334056377410889e-01 1.580774486064910889e-01 2.272837758064270020e-01 5.230557173490524292e-02 -4.055312275886535645e-01 1.020082607865333557e-01 2.264374643564224243e-01 -8.834262192249298096e-02 1.390929073095321655e-01 7.047630846500396729e-02 1.056288927793502808e-01 1.279630213975906372e-01 -1.263894289731979370e-01 1.364923864603042603e-01 1.371449083089828491e-01
-2.390145808458328247e-01 -3.692893385887145996e-01 -4.682936705648899078e-03 -9.216599911451339722e-02 -4.093610048294067383e-01 -1.630913168191909790e-01 2.546815015375614166e-02 -6.256442517042160034e-02 1.305073848925530910e-03 1.886872202157974243e-01 -8.942478150129318237e-02 -4.900991171598434448e-02 6.089497730135917664e-02 -1.233363375067710876e-01 -9.052612632513046265e-02 5.086796730756759644e-02 1.892028748989105225e-01 -3.233814537525177002e-01 -3.884933590888977051e-01 -1.206228658556938171e-01 1.640819609165191650e-01 -6.426656246185302734e-02 1.138763725757598877e-01 2.807949483394622803e-02 9.426400810480117798e-02 1.188165247440338135e-01 -4.585383459925651550e-02 5.759767442941665649e-02 3.666993230581283569e-02 1.773298531770706177e-01 7.964570820331573486e-02 3.245303630828857422e-01
-2.130389958620071411e-01 -4.190002381801605225e-01 -1.219317838549613953e-01 -1.566078066825866699e-01 -3.361784815788269043e-01 1.044121831655502319e-01 9.198872372508049011e-03 -9.570028632879257202e-02 -4.332116991281509399e-02 -2.312766201794147491e-02 -2.968689799308776855e-01 -3.061917982995510101e-02 -1.397128254175186157e-01 -1.571021229028701782e-01 -1.104999855160713196e-01 1.380739063024520874e-01 2.933332882821559906e-02 -2.775885462760925293e-01 -6.254635751247406006e-02 1.853438317775726318e-01 2.838819622993469238e-01 -2.493688464164733887e-01 2.708815634250640869e-01 2.202628366649150848e-02 -1.670549660921096802e-01 8.068652451038360596e-02 -1.495262533426284790e-01 -2.564617060124874115e-02 7.909778505563735962e-02 6.994991004467010498e-02 -1.162502914667129517e-01 1.569391936063766479e-01
-2.925610840320587158e-01 -1.708469837903976440e-01 -1.202602535486221313e-01 6.571830064058303833e-02 -1.949054747819900513e-02 5.484739318490028381e-02 -3.035223484039306641e-02 -1.834749728441238403e-01 -1.930558681488037109e-02 -7.472593337297439575e-02 -4.315418750047683716e-02 1.430508196353912354e-01 1.985955089330673218e-01 -2.871564030647277832e-01 1.629707776010036469e-02 2.226618826389312744e-01 1.423418223857879639e-01 -1.953452825546264648e-01 1.881594657897949219e-01 1.490344554185867310e-01 2.085261344909667969e-01 -2.302057445049285889e-01 2.989827692508697510e-01 2.775987423956394196e-02 -1.571402400732040405e-01 3.446303009986877441e-01 -7.864540815353393555e-02 -2.072765678167343140e-01 -2.267011851072311401e-01 2.076842039823532104e-01 -1.002807393670082092e-01 -1.690286546945571899e-01
-6.496331840753555298e-02 -2.138440757989883423e-01 -1.592191606760025024e-01 3.842772170901298523e-02 -2.672143578529357910e-01 -2.746514081954956055e-01 1.973580569028854370e-01 -1.299804300069808960e-01 -2.373197227716445923e-01 3.950253874063491821e-02 -2.260213345289230347e-01 8.220620453357696533e-02 2.078912854194641113e-01 5.207902193069458008e-02 -2.173788547515869141e-01 1.233668401837348938e-01 2.177821397781372070e-01 -2.883463799953460693e-01 7.078704237937927246e-02 -3.778148675337433815e-04 2.813453078269958496e-01 1.891997307538986206e-01 1.380334794521331787e-01 9.096177667379379272e-02 3.080056421458721161e-02 -8.904146030545234680e-03 -2.862493097782135010e-01 -4.091623425483703613e-02 1.427013427019119263e-01 2.781310081481933594e-01 1.368627697229385376e-01 1.321259140968322754e-01
-8.439483493566513062e-02 -1.575848311185836792e-01 -1.964203715324401855e-01 -9.059042483568191528e-02 -4.851705580949783325e-02 -2.244426906108856201e-01 2.859062850475311279e-01 -1.617613993585109711e-02 1.441566366702318192e-02 -5.789358913898468018e-02 -1.992433965206146240e-01 2.306367643177509308e-02 8.553583174943923950e-03 -3.400729298591613770e-01 -1.835519820451736450e-01 1.010968163609504700e-01 1.288364678621292114e-01 -3.406230807304382324e-01 -2.176566570997238159e-01 1.383592933416366577e-01 1.540582031011581421e-01 -7.286877185106277466e-02 3.241286277770996094e-01 -1.047051101922988892e-01 1.048535481095314026e-01 1.350490450859069824e-01 -2.044349461793899536e-01 -4.537276551127433777e-02 1.529045309871435165e-02 1.792057007551193237e-01 -1.137522682547569275e-01 3.471609354019165039e-01
3.078838065266609192e-02 -2.468726597726345062e-02 -8.504381775856018066e-02 1.544887721538543701e-01 -2.007669806480407715e-01 -1.343622803688049316e-01 -1.251046210527420044e-01 1.487803310155868530e-01 3.269279003143310547e-02 -1.146825179457664490e-01 1.909193247556686401e-01 -6.606202572584152222e-02 3.236828744411468506e-01 -3.798202797770500183e-02 -3.235732018947601318e-01 -3.208626061677932739e-02 8.452454209327697754e-02 -1.561769396066665649e-01 -2.382199652493000031e-02 9.900093078613281250e-02 2.816269397735595703e-01 -2.054075300693511963e-01 3.312940597534179688e-01 3.134214878082275391e-01 1.054584383964538574e-01 -7.241309434175491333e-02 8.326318114995956421e-02 1.913471333682537079e-02 -6.394303590059280396e-02 2.652796208858489990e-01 3.368851840496063232e-01 1.456078141927719116e-01
3.970134258270263672e-02 -3.496588766574859619e-01 -5.875372886657714844e-02 7.009669393301010132e-02 -5.774687230587005615e-02 -2.237181812524795532e-01 4.302944988012313843e-02 1.857748180627822876e-01 -9.203075617551803589e-02 2.163448333740234375e-01 2.712588291615247726e-03 3.880915790796279907e-02 2.880378961563110352e-01 6.879587471485137939e-02 -3.686732649803161621e-01 6.930180639028549194e-02 7.669232785701751709e-02 -3.495509326457977295e-01 -5.661194026470184326e-02 2.900957167148590088e-01 1.552840024232864380e-01 2.815957181155681610e-03 1.622346639633178711e-01 3.214293718338012695e-02 2.435062229633331299e-01 7.421746850013732910e-02 1.726260222494602203e-02 1.085323244333267212e-01 -1.216630265116691589e-01 1.391984373331069946e-01 2.628756165504455566e-01 2.139491140842437744e-01
-5.709366872906684875e-02 -1.110457554459571838e-01 9.257076680660247803e-02 3.420186340808868408e-01 -1.643653064966201782e-01 -2.683946490287780762e-01 -1.090421378612518311e-01 3.757889941334724426e-02 -2.095152288675308228e-01 2.262753434479236603e-02 -1.030827388167381287e-01 -1.691873520612716675e-01 2.469678372144699097e-01 1.152142286300659180e-01 -2.460458278656005859e-01 4.378637671470642090e-02 3.274244070053100586e-01 -9.153232723474502563e-02 -2.223345339298248291e-01 2.605287134647369385e-01 2.616666853427886963e-01 1.942484527826309204e-01 1.026327442377805710e-02 -1.203227713704109192e-01 -2.066931277513504028e-01 1.057424843311309814e-01 6.804862618446350098e-02 -1.586499810218811035e-02 -3.657862171530723572e-02 2.753674089908599854e-01 1.803157478570938110e-01 6.312217563390731812e-02
-2.234888225793838501e-01 2.665474824607372284e-02 2.290804982185363770e-01 -1.524400413036346436e-01 -1.905605196952819824e-01 -1.414024829864501953e-01 -4.634796828031539917e-02 -1.649263203144073486e-01 -1.121189594268798828e-01 1.914039440453052521e-02 1.043934468179941177e-02 5.027105659246444702e-02 3.905254900455474854e-01 -9.687281399965286255e-02 -8.087526261806488037e-02 2.996462881565093994e-01 1.513518542051315308e-01 -2.126598805189132690e-01 8.255010098218917847e-02 1.150724664330482483e-01 7.116467505693435669e-02 -3.965703248977661133e-01 2.808839082717895508e-01 1.809988915920257568e-01 -2.019741833209991455e-01 2.244251519441604614e-01 1.154501959681510925e-01 6.270143389701843262e-02 9.427428245544433594e-03 -7.536658644676208496e-02 1.454416960477828979e-01 1.290495097637176514e-01
-1.851315498352050781e-01 -1.736624985933303833e-01 1.019340530037879944e-01 -3.889306634664535522e-02 7.053550332784652710e-02 -2.652088738977909088e-02 8.506067097187042236e-02 -1.573097854852676392e-01 7.316871732473373413e-02 2.708496451377868652e-01 7.358817756175994873e-02 -1.005501821637153625e-01 1.183829009532928467e-01 2.039424180984497070e-01 -1.855892390012741089e-01 1.850597709417343140e-01 2.662198990583419800e-02 -2.960424423217773438e-01 -2.262248285114765167e-02 2.899954915046691895e-01 2.019560486078262329e-01 -2.363108545541763306e-01 1.105218231678009033e-01 1.691409945487976074e-01 2.000978440046310425e-01 1.262559741735458374e-01 5.099694058299064636e-02 2.772475779056549072e-01 -1.135384812951087952e-01 1.828620731830596924e-01 8.572567999362945557e-02 4.097940623760223389e-01
-1.392174661159515381e-01 -2.086397558450698853e-01 9.268972207792103291e-04 1.066856011748313904e-01 -2.196230888366699219e-01 -2.207333296537399292e-01 -1.913631260395050049e-01 3.575445711612701416e-02 -3.341958299279212952e-02 -3.206979036331176758e-01 -2.794635593891143799e-01 9.010263718664646149e-03 9.520068764686584473e-02 -7.430944591760635376e-02 -1.158002838492393494e-01 2.141354829072952271e-01 1.741023808717727661e-01 -1.272391676902770996e-01 -3.924014419317245483e-02 2.708444185554981232e-02 3.033646345138549805e-01 -1.124135702848434448e-01 3.219753503799438477e-01 7.411859929561614990e-03 2.161420136690139771e-02 -2.521845996379852295e-01 -1.322083324193954468e-01 3.334407806396484375e-01 1.269533336162567139e-01 1.252610981464385986e-01 -2.255633473396301270e-01 4.773408547043800354e-02
-1.152256727218627930e-01 -3.936789631843566895e-01 -1.015033200383186340e-01 -1.203879415988922119e-01 -3.086015582084655762e-01 -1.695837080478668213e-01 -1.673647463321685791e-01 -6.995300203561782837e-02 -1.541690677404403687e-01 -8.779774606227874756e-02 -4.204263538122177124e-02 -1.261860728263854980e-01 -1.772241890430450439e-01 7.447443902492523193e-02 -5.710406973958015442e-02 1.612052917480468750e-01 6.101158447563648224e-03 -2.739129066467285156e-01 -4.532516375184059143e-02 2.474990189075469971e-01 1.627188324928283691e-01 -2.912137508392333984e-01 3.375813364982604980e-01 1.259691715240478516e-01 -1.636989265680313110e-01 1.321398317813873291e-01 -2.035130113363265991e-01 -6.318467855453491211e-02 1.166183799505233765e-01 7.663851231336593628e-02 -1.099256202578544617e-01 1.842902600765228271e-01
-1.364235579967498779e-01 -2.183474972844123840e-02 -1.021750830113887787e-02 1.544864177703857422e-01 -3.203220963478088379e-01 -4.686911124736070633e-03 1.712370216846466064e-01 3.692155703902244568e-02 -2.456921190023422241e-01 1.973400563001632690e-01 -1.072305887937545776e-01 5.366702377796173096e-02 1.506187468767166138e-01 -2.462863773107528687e-01 -1.082412153482437134e-01 4.107639193534851074e-02 -3.148409351706504822e-02 -1.591806858777999878e-01 -3.704622387886047363e-02 -2.963033132255077362e-02 -2.155048772692680359e-03 -2.401368916034698486e-01 3.316862881183624268e-01 -9.618017077445983887e-02 -2.588856518268585205e-01 2.359731495380401611e-01 1.544481702148914337e-02 1.921620517969131470e-01 -2.288509719073772430e-02 -6.608664244413375854e-02 -6.314485520124435425e-02 4.888046681880950928e-01
-4.538462683558464050e-02 -2.316274791955947876e-01 -8.242030441761016846e-02 1.497228443622589111e-01 -1.540636420249938965e-01 -6.824968755245208740e-02 1.815023086965084076e-02 9.240280091762542725e-02 6.072146072983741760e-02 -1.574358530342578888e-02 9.522038698196411133e-02 4.502927139401435852e-02 4.956588149070739746e-01 -1.145999785512685776e-02 -3.107582032680511475e-01 -3.692640364170074463e-02 1.168509721755981445e-01 -1.676117330789566040e-01 -5.550229549407958984e-02 2.109638452529907227e-01 1.889975666999816895e-01 -6.377885490655899048e-02 1.683913916349411011e-01 1.338642239570617676e-01 7.463623769581317902e-04 -2.084310352802276611e-01 2.536227405071258545e-01 -1.273795813322067261e-01 8.766032755374908447e-02 2.607684135437011719e-01 2.105440795421600342e-01 3.156586587429046631e-01
-3.724740445613861084e-01 -2.069960385560989380e-01 -4.807830229401588440e-02 -1.427576690912246704e-01 -2.864938974380493164e-01 -2.327046841382980347e-01 -8.070897310972213745e-02 -9.281707555055618286e-02 -1.770435720682144165e-01 -5.520999804139137268e-02 -1.845089159905910492e-02 3.871419280767440796e-02 1.389668881893157959e-01 -9.652321040630340576e-02 -3.770281672477722168e-01 -1.258915364742279053e-01 1.398756355047225952e-01 -3.463418483734130859e-01 -8.252811618149280548e-03 2.730715274810791016e-01 2.205949425697326660e-01 -1.405026111751794815e-02 -1.745102107524871826e-01 6.663509458303451538e-02 -4.894941672682762146e-02 1.757062822580337524e-01 7.067602127790451050e-02 -4.287546500563621521e-02 -9.085738658905029297e-02 1.574824303388595581e-01 2.224842458963394165e-01 3.067699261009693146e-02
-2.541986405849456787e-01 -1.046224907040596008e-01 1.373995188623666763e-02 3.552341088652610779e-02 -6.709418445825576782e-02 2.160200662910938263e-02 -1.471042782068252563e-01 1.933844387531280518e-02 -1.187883168458938599e-01 1.393765658140182495e-01 -8.920160681009292603e-02 -1.560603734105825424e-02 2.495262622833251953e-01 -3.388254344463348389e-01 -1.011070609092712402e-01 2.778976261615753174e-01 3.758769854903221130e-02 -1.550540775060653687e-01 2.387015372514724731e-01 1.366707682609558105e-02 1.036188155412673950e-01 -3.575637042522430420e-01 3.139123618602752686e-01 5.771355330944061279e-02 -2.560224235057830811e-01 2.776238918304443359e-01 7.605562359094619751e-02 7.904593832790851593e-03 -2.957557737827301025e-01 8.749978244304656982e-02 1.472218781709671021e-01 3.742033615708351135e-02
-5.535487458109855652e-02 -3.144058287143707275e-01 -1.932312697172164917e-01 -1.940192840993404388e-02 -4.685018658638000488e-01 1.489792913198471069e-01 -1.493816357105970383e-02 -2.423029094934463501e-01 -3.147553503513336182e-01 -5.991866346448659897e-03 -1.800254285335540771e-01 -5.007508769631385803e-02 -2.418437972664833069e-02 -3.237628936767578125e-02 -3.615464956965297461e-04 1.141579896211624146e-01 6.173859909176826477e-02 5.324259866029024124e-03 -6.757087260484695435e-02 1.578596532344818115e-01 3.481709659099578857e-01 -1.395579278469085693e-01 2.216188758611679077e-01 6.659311056137084961e-02 -2.823054492473602295e-01 9.840907156467437744e-02 -5.921739712357521057e-02 2.547140233218669891e-02 1.602657139301300049e-01 8.168349415063858032e-02 1.161444857716560364e-01 2.100025415420532227e-01
-1.689617633819580078e-01 -3.429283201694488525e-01 1.221738085150718689e-01 -1.436581909656524658e-01 -1.801619827747344971e-01 -5.321252346038818359e-02 -7.477543503046035767e-02 -3.269502222537994385e-01 -1.489576399326324463e-01 8.746292442083358765e-02 -1.747893244028091431e-01 -1.133010089397430420e-01 4.561786651611328125e-01 -8.552516251802444458e-02 -5.499652773141860962e-02 1.425517946481704712e-01 1.977251023054122925e-01 -2.396186739206314087e-01 2.191010862588882446e-01 1.613859981298446655e-01 8.223866671323776245e-02 -2.221174240112304688e-01 1.783748865127563477e-01 2.591862380504608154e-01 -6.921256426721811295e-04 9.185609221458435059e-02 1.118017882108688354e-01 -9.156965464353561401e-02 -2.832085266709327698e-02 2.979232929646968842e-02 -3.908803313970565796e-02 -1.807403005659580231e-02
1.125102266669273376e-01 -1.468833088874816895e-01 -6.964005529880523682e-02 9.648374468088150024e-02 -2.243421971797943115e-01 -3.756117224693298340e-01 3.393976762890815735e-02 1.498614549636840820e-01 -6.673004478216171265e-02 1.202446594834327698e-01 8.699066936969757080e-02 7.902351021766662598e-02 3.406897783279418945e-01 -7.999228686094284058e-02 -2.308993935585021973e-01 -2.573373354971408844e-02 1.354172676801681519e-01 -3.167657256126403809e-01 -1.033159121870994568e-01 3.017378747463226318e-01 1.863743364810943604e-01 8.228188008069992065e-02 5.229319632053375244e-02 2.978367172181606293e-02 7.486522197723388672e-02 7.521162927150726318e-02 -4.516533017158508301e-02 2.372276932001113892e-01 -2.309630252420902252e-02 1.529318392276763916e-01 3.021854460239410400e-01 2.776209414005279541e-01
-8.898323029279708862e-02 5.654715001583099365e-02 -1.891420483589172363e-01 3.476820290088653564e-01 -2.465919554233551025e-01 -1.476929336786270142e-01 2.483054697513580322e-01 1.931471824645996094e-01 -1.803819686174392700e-01 2.216649204492568970e-01 -9.469053894281387329e-02 4.432106018066406250e-02 1.229894161224365234e-01 1.088395528495311737e-02 -1.167663782835006714e-01 -8.220039308071136475e-02 -2.636726014316082001e-03 -3.517155051231384277e-01 -9.075275808572769165e-02 1.486815661191940308e-01 2.512732446193695068e-01 2.614595741033554077e-02 2.330847233533859253e-01 1.757408678531646729e-01 -2.513497471809387207e-01 1.042781621217727661e-01 -9.946045279502868652e-02 -6.652835756540298462e-02 -1.533374637365341187e-01 -1.180053874850273132e-01 -2.275208085775375366e-01 2.043140530586242676e-01
-1.532845795154571533e-01 3.464335948228836060e-02 3.664208203554153442e-02 -1.531123183667659760e-03 -2.588880248367786407e-02 -1.565497368574142456e-01 -2.602284252643585205e-01 -4.069674760103225708e-02 -2.200879007577896118e-01 -1.287450343370437622e-01 -1.716026365756988525e-01 -1.764147356152534485e-02 3.111534714698791504e-01 -5.185249447822570801e-02 -2.471756190061569214e-01 2.770442962646484375e-01 1.414322555065155029e-01 -1.423264443874359131e-01 2.309129238128662109e-01 2.134000323712825775e-02 5.207344517111778259e-02 -3.011164069175720215e-01 2.355672270059585571e-01 7.827162742614746094e-02 -3.216178119182586670e-01 3.135464787483215332e-01 2.598437480628490448e-02 1.033060401678085327e-01 -1.864456087350845337e-01 1.378921717405319214e-01 9.864771366119384766e-02 1.470950990915298462e-01
-3.026188313961029053e-01 -7.751550525426864624e-02 6.308645755052566528e-02 -8.474942296743392944e-02 2.913174685090780258e-03 1.445089001208543777e-02 -1.202527880668640137e-01 -1.329987794160842896e-01 -6.162097305059432983e-02 -4.200047627091407776e-02 -8.343985676765441895e-02 5.961402878165245056e-02 3.783090114593505859e-01 -2.361736893653869629e-01 -6.616552919149398804e-02 2.985391020774841309e-01 4.445987567305564880e-02 -2.452030479907989502e-01 1.418082416057586670e-01 1.335928589105606079e-01 2.808254659175872803e-01 -2.813030481338500977e-01 2.794154882431030273e-01 5.971065163612365723e-02 -1.463500112295150757e-01 3.616312146186828613e-01 -2.375274710357189178e-02 -2.713205479085445404e-02 -2.335635870695114136e-01 3.096028976142406464e-02 -2.663072757422924042e-02 3.164963051676750183e-02
-6.923752278089523315e-02 -2.863298952579498291e-01 -1.666639447212219238e-01 2.368205636739730835e-01 -3.016347289085388184e-01 -1.154469922184944153e-01 8.916594088077545166e-02 -7.297135889530181885e-02 -1.379287615418434143e-02 -1.517219692468643188e-01 -1.597429662942886353e-01 -2.836300991475582123e-02 7.965221256017684937e-02 -6.009200587868690491e-02 -2.878543734550476074e-01 1.063031796365976334e-02 3.177565336227416992e-02 -1.035045087337493896e-01 1.047456040978431702e-01 2.373529411852359772e-02 2.340681850910186768e-01 -2.373836934566497803e-01 3.062264323234558105e-01 -3.976618945598602295e-01 6.795460730791091919e-02 3.534556180238723755e-02 -2.304716706275939941e-01 2.528438866138458252e-01 1.545321047306060791e-01 1.452102363109588623e-01 -8.096579462289810181e-02 9.257683902978897095e-02
9.257845580577850342e-02 -2.393999546766281128e-01 -3.726533427834510803e-02 6.120278500020503998e-03 -1.044469922780990601e-01 -3.349411487579345703e-01 -1.516835093498229980e-01 9.204362332820892334e-02 -1.506764888763427734e-01 1.021178364753723145e-01 5.509218201041221619e-02 1.154316812753677368e-01 3.671504855155944824e-01 -7.560886442661285400e-02 -1.984832286834716797e-01 6.250648200511932373e-02 9.977000951766967773e-02 -2.704195976257324219e-01 -1.613614708185195923e-01 3.734156489372253418e-01 1.795586496591567993e-01 2.444248460233211517e-02 1.614450365304946899e-01 -3.762689232826232910e-02 1.235067695379257202e-01 9.073669090867042542e-03 8.121658861637115479e-02 2.604929506778717041e-01 -3.138106316328048706e-02 2.170553505420684814e-01 2.525912225246429443e-01 1.850413382053375244e-01
-1.777062565088272095e-01 -2.341680377721786499e-01 1.623217314481735229e-01 1.235523968935012817e-01 -1.692906916141510010e-01 -5.329869221895933151e-03 -8.302845805883407593e-02 1.412448287010192871e-01 -1.913276165723800659e-01 1.920221745967864990e-01 -2.055942416191101074e-01 -3.074300587177276611e-01 1.140469536185264587e-01 -7.299111783504486084e-02 -6.996513903141021729e-02 2.252424061298370361e-01 -7.105003297328948975e-02 -1.582480818033218384e-01 -2.027640864253044128e-02 3.850875198841094971e-01 8.583682030439376831e-02 1.642217300832271576e-02 5.840755626559257507e-02 -2.265408635139465332e-01 3.822917118668556213e-03 1.503297984600067139e-01 6.520479917526245117e-02 2.599527835845947266e-01 -1.849586218595504761e-01 3.261380493640899658e-01 1.788456887006759644e-01 1.550799906253814697e-01
9.472040832042694092e-02 -2.063153684139251709e-01 4.985940083861351013e-02 1.571637094020843506e-01 -6.002591550350189209e-02 -3.205377608537673950e-02 -4.608326777815818787e-02 -7.468178868293762207e-02 1.943646222352981567e-01 -1.849130988121032715e-01 -8.575394749641418457e-02 -1.825527637265622616e-03 3.251943290233612061e-01 3.374721407890319824e-01 -1.854014955461025238e-02 1.385915428400039673e-01 2.696250379085540771e-01 -6.764632463455200195e-02 -7.517573982477188110e-02 3.073035180568695068e-01 2.047555595636367798e-01 -2.673240602016448975e-01 2.076597064733505249e-01 1.055876314640045166e-01 -1.623100340366363525e-01 8.276502043008804321e-02 3.280064091086387634e-02 3.615075647830963135e-01 -2.423548102378845215e-01 1.436575800180435181e-01 1.823561452329158783e-02 -2.726954594254493713e-02
-2.628125548362731934e-01 -1.716883927583694458e-01 -2.432970516383647919e-02 2.465252280235290527e-01 -3.843909204006195068e-01 -1.615923643112182617e-01 2.064443938434123993e-02 1.065348908305168152e-01 1.401025205850601196e-01 -1.866586208343505859e-01 -2.317675352096557617e-01 -3.916275501251220703e-02 5.316853150725364685e-02 -3.166758120059967041e-01 -6.290659308433532715e-02 1.816922575235366821e-01 1.154172718524932861e-01 -4.531192034482955933e-02 1.163817048072814941e-01 3.631559014320373535e-02 1.641475409269332886e-01 -1.789932548999786377e-01 3.162685036659240723e-01 -2.310500442981719971e-01 -7.616018503904342651e-02 6.824766844511032104e-02 -1.941431909799575806e-01 3.004314601421356201e-01 -5.302711203694343567e-02 -1.142195463180541992e-01 -8.797914534807205200e-02 -2.005891175940632820e-03
-2.220243364572525024e-01 1.818699762225151062e-02 -2.176362872123718262e-01 6.765601783990859985e-02 -6.643818318843841553e-02 -2.907775938510894775e-01 2.766919732093811035e-01 2.060890048742294312e-01 -1.245425269007682800e-01 6.919735670089721680e-02 -1.181013658642768860e-01 2.529274225234985352e-01 1.708001792430877686e-01 1.334278583526611328e-01 -3.473211228847503662e-01 1.916824728250503540e-01 1.993499547243118286e-01 5.732227000407874584e-04 2.954769730567932129e-01 -4.617485404014587402e-02 -9.764272719621658325e-03 -3.967953100800514221e-02 9.012436866760253906e-02 2.330419421195983887e-01 2.388113178312778473e-02 2.845940589904785156e-01 -8.495532907545566559e-03 2.680717706680297852e-01 3.370304475538432598e-04 1.419481933116912842e-01 7.586950808763504028e-02 1.232104152441024780e-01
-1.840567290782928467e-01 -1.710406541824340820e-01 1.721654236316680908e-01 -1.400034725666046143e-01 -1.022790744900703430e-01 -1.578090935945510864e-01 4.018378257751464844e-02 -6.782648712396621704e-02 -2.539454102516174316e-01 -9.136196970939636230e-02 9.840103983879089355e-02 2.487981766462326050e-01 2.347718030214309692e-01 -7.194015383720397949e-02 -1.637658774852752686e-01 2.473645061254501343e-01 2.755399346351623535e-01 -1.116648092865943909e-01 -8.566549047827720642e-03 2.472672909498214722e-01 1.503708511590957642e-01 -3.694841265678405762e-01 1.722588241100311279e-01 1.252938657999038696e-01 -3.073529899120330811e-02 1.594530940055847168e-01 2.264011800289154053e-01 9.467877447605133057e-02 -6.081680953502655029e-02 1.592255681753158569e-01 2.569572329521179199e-01 -1.324719339609146118e-01
-2.118243724107742310e-01 -1.248193755745887756e-01 9.441864490509033203e-02 1.700716763734817505e-01 -1.970465928316116333e-01 5.889543145895004272e-02 1.224505081772804260e-01 2.478550188243389130e-02 1.412887275218963623e-01 -1.561506688594818115e-01 1.106911823153495789e-01 1.756273657083511353e-01 2.176375985145568848e-01 -2.993684494867920876e-03 -1.373910158872604370e-01 -9.013960137963294983e-03 -2.084414660930633545e-02 1.824116855859756470e-01 1.590003967285156250e-01 3.630509972572326660e-01 1.960575580596923828e-01 -3.497520834207534790e-02 6.552170217037200928e-02 -8.476533740758895874e-02 -2.126598507165908813e-01 1.028146520256996155e-01 -1.099188700318336487e-01 4.210882782936096191e-01 1.073932871222496033e-01 3.913873732089996338e-01 1.122136116027832031e-01 1.599800586700439453e-01
-4.454583227634429932e-01 2.415963448584079742e-02 -1.032695993781089783e-01 1.434544622898101807e-01 -1.710464209318161011e-01 1.387066394090652466e-01 7.596366852521896362e-02 3.623721376061439514e-02 2.255818843841552734e-01 5.158703029155731201e-02 3.111336566507816315e-02 2.167316377162933350e-01 1.691504120826721191e-01 -1.534971892833709717e-01 -1.276528388261795044e-01 1.076422352343797684e-02 1.739164739847183228e-01 1.220515891909599304e-01 3.647281974554061890e-02 1.351484656333923340e-01 2.589232921600341797e-01 -1.905988007783889771e-01 3.062383830547332764e-01 -7.833299040794372559e-02 -1.625225394964218140e-01 1.781997643411159515e-02 -2.293159365653991699e-01 3.998262882232666016e-01 -2.324714884161949158e-02 5.653453990817070007e-02 -8.023976534605026245e-02 1.634225398302078247e-01
7.032352685928344727e-02 -1.838511079549789429e-01 -5.503575876355171204e-02 -4.082802310585975647e-02 -1.556097865104675293e-01 -3.711552023887634277e-01 8.754636161029338837e-03 1.250133514404296875e-01 -1.330771744251251221e-01 2.306220084428787231e-01 7.803258020430803299e-03 -4.353529214859008789e-02 3.350797295570373535e-01 -1.145320106297731400e-02 -2.812362909317016602e-01 -1.463726721704006195e-02 9.813976287841796875e-02 -3.842652142047882080e-01 -9.284550696611404419e-02 2.381866872310638428e-01 2.016971260309219360e-01 9.953438490629196167e-02 1.468050777912139893e-01 -2.198819443583488464e-02 1.181362494826316833e-01 6.923262774944305420e-02 1.088622137904167175e-01 1.710734218358993530e-01 -7.459035841748118401e-04 8.331938087940216064e-02 2.696640789508819580e-01 2.819856107234954834e-01
-2.559956908226013184e-01 1.162531077861785889e-01 -3.145773336291313171e-02 2.619226276874542236e-02 -8.105208724737167358e-02 1.966462731361389160e-01 -4.139271005988121033e-02 1.325851399451494217e-02 -2.751505374908447266e-02 1.456012278795242310e-01 -7.522493600845336914e-02 4.454070329666137695e-02 1.636638343334197998e-01 -1.525903493165969849e-01 -9.551453590393066406e-02 1.661752611398696899e-01 1.707259863615036011e-01 -8.903200179338455200e-02 1.020505875349044800e-01 1.556424349546432495e-01 2.496931403875350952e-01 -2.198074609041213989e-01 2.624495029449462891e-01 -1.758083142340183258e-02 -3.657320141792297363e-01 3.323234617710113525e-01 1.561945825815200806e-01 -1.124326214194297791e-01 -3.132441937923431396e-01 3.348916769027709961e-01 -3.161389008164405823e-02 1.080139055848121643e-01
1.772546768188476562e-02 -1.465972214937210083e-01 -2.316064983606338501e-01 2.916510999202728271e-01 -9.601100534200668335e-02 -1.528663635253906250e-01 9.516641497611999512e-02 -5.961802601814270020e-02 -2.274819314479827881e-01 7.388106733560562134e-02 7.313725072890520096e-03 1.445579342544078827e-02 3.532364964485168457e-01 4.395804554224014282e-02 1.343602687120437622e-01 -1.674329638481140137e-01 1.732857525348663330e-01 -1.835975348949432373e-01 2.419029027223587036e-01 4.369398951530456543e-02 2.682479619979858398e-01 4.493212699890136719e-02 3.015683293342590332e-01 3.557903319597244263e-02 -3.188170492649078369e-01 9.045045822858810425e-02 -7.558112591505050659e-02 -1.026807203888893127e-01 1.215142831206321716e-01 5.093048885464668274e-02 5.144124850630760193e-02 3.572078943252563477e-01
9.149724990129470825e-02 -2.331233769655227661e-02 -2.787597104907035828e-02 -4.165713861584663391e-02 -3.077337741851806641e-01 -3.743249475955963135e-01 3.350869193673133850e-02 2.466276288032531738e-01 -6.130376458168029785e-02 1.088505387306213379e-01 -3.916830569505691528e-02 7.672318816184997559e-02 2.715139687061309814e-01 -1.826287209987640381e-01 -1.591760367155075073e-01 1.354818493127822876e-01 1.764798760414123535e-01 -3.367626667022705078e-01 -1.095373481512069702e-01 2.699032127857208252e-01 1.902820318937301636e-01 4.375266656279563904e-02 9.602294862270355225e-02 -6.432867050170898438e-02 1.006335243582725525e-01 7.057233154773712158e-02 2.488471195101737976e-02 1.114149466156959534e-01 -5.865877121686935425e-02 2.234375774860382080e-01 3.117062747478485107e-01 2.417969107627868652e-01
-9.615980833768844604e-02 4.788899049162864685e-02 -4.526485875248908997e-02 -6.675605475902557373e-02 -8.436131477355957031e-02 -4.160624369978904724e-02 -1.840710081160068512e-02 1.344068199396133423e-01 -7.049725949764251709e-02 1.447976827621459961e-01 4.990562051534652710e-02 3.495498746633529663e-02 3.668364286422729492e-01 6.134358420968055725e-02 -3.084228038787841797e-01 6.901820003986358643e-02 2.086857706308364868e-01 -1.614501029253005981e-01 -8.952227979898452759e-02 4.156794250011444092e-01 2.612037658691406250e-01 -9.591280668973922729e-02 1.693111956119537354e-01 9.989377856254577637e-02 9.420479089021682739e-02 -6.537604611366987228e-03 -2.269231155514717102e-02 4.982604831457138062e-02 -4.027630016207695007e-02 1.973807066679000854e-01 2.980733811855316162e-01 4.230825006961822510e-01
-1.573372334241867065e-01 -4.052731022238731384e-02 -3.514337837696075439e-01 1.658864170312881470e-01 -1.598732620477676392e-01 -2.359845638275146484e-01 1.934969797730445862e-02 -8.057676255702972412e-02 -7.818829268217086792e-02 2.492930293083190918e-01 -1.732262969017028809e-01 -1.542273461818695068e-01 2.100549042224884033e-01 -6.784061342477798462e-02 -4.324926435947418213e-02 -1.159249469637870789e-01 2.825741469860076904e-01 -2.653734683990478516e-01 2.501821219921112061e-01 3.202483952045440674e-01 2.291569411754608154e-01 2.662957459688186646e-02 1.984270811080932617e-01 -6.403532624244689941e-02 -7.088831812143325806e-02 -2.377487532794475555e-02 5.175532400608062744e-02 -7.396324537694454193e-03 -3.531572967767715454e-02 -1.253826916217803955e-01 5.512053892016410828e-02 3.285236656665802002e-01
-3.211842849850654602e-02 -1.178640276193618774e-01 -1.034617796540260315e-01 -3.817178681492805481e-02 -2.021915018558502197e-01 3.622141107916831970e-02 -2.767480723559856415e-02 1.084787398576736450e-01 1.059415657073259354e-02 1.417029798030853271e-01 1.278632041066884995e-02 5.200223624706268311e-02 4.224087893962860107e-01 1.152362078428268433e-01 -2.262737005949020386e-01 8.377685397863388062e-02 1.955537945032119751e-01 -2.200496047735214233e-01 -1.533983945846557617e-01 3.074798583984375000e-01 2.517161071300506592e-01 -6.749946624040603638e-04 1.729477345943450928e-01 4.001266509294509888e-02 1.280560493469238281e-01 -6.442467123270034790e-02 4.081505164504051208e-02 2.661661803722381592e-02 -7.686115056276321411e-02 2.056468427181243896e-01 1.937952637672424316e-01 4.867359697818756104e-01
-1.129467710852622986e-01 1.123724132776260376e-01 -1.187233105301856995e-01 6.285714358091354370e-02 -3.428568542003631592e-01 7.324240170419216156e-03 -5.408423393964767456e-02 1.481060832738876343e-01 4.814823344349861145e-02 -7.294407486915588379e-02 3.315506502985954285e-03 -9.740021824836730957e-02 3.554481565952301025e-01 -2.593228779733181000e-02 -4.051611945033073425e-02 8.708702027797698975e-02 8.169580996036529541e-02 1.127867996692657471e-01 8.947143703699111938e-02 3.557550907135009766e-01 2.793819010257720947e-01 -2.720184326171875000e-01 2.253807783126831055e-01 4.652390256524085999e-02 -1.931857876479625702e-02 1.053673699498176575e-01 9.585861861705780029e-02 1.113512441515922546e-01 -3.607701063156127930e-01 3.612596690654754639e-01 3.855965286493301392e-02 8.087398111820220947e-02
-3.831367790699005127e-01 -1.824331469833850861e-02 -2.945090532302856445e-01 7.012706995010375977e-02 -2.124953418970108032e-01 -3.934119939804077148e-01 1.880954504013061523e-01 -8.641600608825683594e-03 -7.547112554311752319e-02 -3.766497597098350525e-02 -1.043992489576339722e-01 1.196225732564926147e-01 2.522598579525947571e-02 -5.600689724087715149e-02 1.162514165043830872e-01 1.861924529075622559e-01 2.827699780464172363e-01 -2.172998636960983276e-01 4.012187197804450989e-02 -4.642194136977195740e-02 1.975354850292205811e-01 -7.190864533185958862e-02 2.463171780109405518e-01 -3.207881376147270203e-02 -1.441838890314102173e-01 -2.632637917995452881e-01 -1.654549539089202881e-01 1.136374920606613159e-01 -1.167891919612884521e-01 2.438424974679946899e-01 -2.916180714964866638e-02 1.973897777497768402e-02
-1.688729226589202881e-01 -3.760679960250854492e-01 -1.512696892023086548e-01 -2.311076410114765167e-02 -2.452114969491958618e-01 -8.139134943485260010e-02 -6.278001517057418823e-02 -5.738224089145660400e-02 -2.558505535125732422e-01 -1.142522878944873810e-02 -2.500661313533782959e-01 -2.314627468585968018e-01 -1.284878402948379517e-01 8.049279451370239258e-02 -8.065433055162429810e-02 1.843551993370056152e-01 -2.840810827910900116e-02 -1.219984665513038635e-01 -1.763838976621627808e-01 1.640831232070922852e-01 2.810515463352203369e-01 -3.923771083354949951e-01 2.344346642494201660e-01 1.957387477159500122e-01 -2.308991402387619019e-01 1.522344052791595459e-01 -7.858077436685562134e-02 1.862945407629013062e-02 2.907938882708549500e-02 -5.514159053564071655e-02 5.429577082395553589e-03 2.443224005401134491e-02
-3.820874392986297607e-01 -1.971063166856765747e-01 -1.019222736358642578e-01 -1.138355508446693420e-01 -1.432524174451828003e-01 -1.720372289419174194e-01 1.800803840160369873e-01 -1.194385215640068054e-01 -1.115458607673645020e-01 -6.692696362733840942e-02 2.765985205769538879e-02 -1.128063797950744629e-01 9.033274650573730469e-02 -1.678639352321624756e-01 -2.936347723007202148e-01 -2.471716850996017456e-01 1.707253158092498779e-01 -3.620981574058532715e-01 -1.195955052971839905e-01 9.265158325433731079e-02 2.608825266361236572e-01 2.153548970818519592e-02 3.628695756196975708e-02 3.800806589424610138e-03 -4.788000881671905518e-02 3.098051548004150391e-01 1.711087524890899658e-01 1.087737753987312317e-01 -6.287211179733276367e-02 1.263377815485000610e-01 2.613368630409240723e-01 1.834036409854888916e-02
-1.876579672098159790e-01 -2.511101961135864258e-01 -9.039681404829025269e-03 -5.146182700991630554e-02 -3.107892721891403198e-02 2.606418542563915253e-02 1.332030445337295532e-01 8.425081148743629456e-03 3.359659109264612198e-03 3.354310691356658936e-01 1.030915677547454834e-01 -1.597889512777328491e-01 2.008906751871109009e-01 2.164608836174011230e-01 -1.763944625854492188e-01 1.140202209353446960e-02 1.251275837421417236e-01 -2.322243750095367432e-01 1.141024678945541382e-01 4.690231978893280029e-01 1.524662971496582031e-01 -2.047825753688812256e-01 1.373158991336822510e-01 1.345334500074386597e-01 1.635872721672058105e-01 9.052607417106628418e-02 -5.405661091208457947e-02 2.392882406711578369e-01 -2.057443857192993164e-01 3.322723880410194397e-02 -1.629489846527576447e-02 2.623638808727264404e-01
-1.604780703783035278e-01 1.711431741714477539e-01 -5.420094728469848633e-02 2.524627000093460083e-02 -4.336268007755279541e-01 -1.771345734596252441e-02 -2.712928354740142822e-01 1.524802893400192261e-01 -8.079852163791656494e-02 9.802218526601791382e-02 9.955286979675292969e-02 1.676497459411621094e-01 1.764998435974121094e-01 6.856739521026611328e-02 -2.653851509094238281e-01 4.231454804539680481e-02 8.473954163491725922e-03 -6.766436249017715454e-02 1.789064258337020874e-01 1.861264407634735107e-01 1.826272755861282349e-01 -2.131989300251007080e-01 2.015313506126403809e-01 9.265370666980743408e-03 -2.631779313087463379e-01 2.677550911903381348e-01 2.524951696395874023e-01 -6.104812771081924438e-02 -9.630426764488220215e-02 2.073717564344406128e-01 -1.024910286068916321e-01 1.786960512399673462e-01
-2.598114497959613800e-02 -2.286215275526046753e-01 -4.534968733787536621e-01 1.655415147542953491e-01 -2.345469743013381958e-01 -2.046166062355041504e-01 1.237164512276649475e-01 -6.083071697503328323e-03 -2.639797702431678772e-02 1.471017748117446899e-01 -1.921421587467193604e-01 -1.489959955215454102e-01 2.044941782951354980e-01 -2.525818906724452972e-02 6.349270790815353394e-02 5.246239248663187027e-03 3.140820860862731934e-01 -2.383886426687240601e-01 3.378659486770629883e-01 2.750959694385528564e-01 1.494307816028594971e-01 -5.421533435583114624e-02 1.217495650053024292e-01 -3.832338377833366394e-02 6.980843096971511841e-02 5.621711909770965576e-02 7.628389447927474976e-02 4.263571277260780334e-02 4.840966314077377319e-02 -1.505821049213409424e-01 3.126440197229385376e-02 2.127608656883239746e-01
-2.880388796329498291e-01 -1.222894340753555298e-01 9.151258319616317749e-02 -1.517015397548675537e-01 -1.611656546592712402e-01 -4.778120294213294983e-02 -5.761197581887245178e-02 8.978044241666793823e-02 -1.220637634396553040e-01 -1.027225106954574585e-01 3.142267093062400818e-02 5.095185339450836182e-02 2.675352990627288818e-01 -1.322702020406723022e-01 -8.703983575105667114e-02 3.997235000133514404e-01 1.792994439601898193e-01 -2.500467598438262939e-01 1.075337156653404236e-01 1.788128614425659180e-01 -6.926830857992172241e-03 -4.495884180068969727e-01 2.243125438690185547e-01 1.389911472797393799e-01 -1.554167121648788452e-01 2.475584000349044800e-01 1.064215451478958130e-01 1.486604362726211548e-01 7.686613500118255615e-02 -2.847984805703163147e-02 9.989365190267562866e-02 2.962598577141761780e-03
-7.773416489362716675e-02 5.712917074561119080e-03 -1.515253782272338867e-01 2.416837066411972046e-01 -1.123964712023735046e-01 -4.005040973424911499e-02 2.117977011948823929e-03 -1.554040610790252686e-01 -5.356133729219436646e-02 -1.051922962069511414e-01 -2.050682157278060913e-01 1.847369819879531860e-01 -5.347218737006187439e-02 -1.406623870134353638e-01 -2.613230347633361816e-01 2.405995689332485199e-02 -6.334527581930160522e-02 -2.977024614810943604e-01 -8.530546724796295166e-02 2.399451583623886108e-01 1.561606079339981079e-01 -2.066878788173198700e-02 5.036018490791320801e-01 -3.871532976627349854e-01 -1.893296241760253906e-01 1.052535772323608398e-01 -1.629455573856830597e-02 1.710132360458374023e-01 1.414858996868133545e-01 1.111865509301424026e-02 8.532728254795074463e-02 5.356779694557189941e-02
3.322146087884902954e-02 -2.246295362710952759e-01 -1.300582289695739746e-01 3.505863249301910400e-01 -2.529998719692230225e-01 -6.645463407039642334e-02 2.267789989709854126e-01 1.592117398977279663e-01 -3.704405128955841064e-01 1.317768394947052002e-01 -2.490037679672241211e-01 -1.019964665174484253e-01 3.081539273262023926e-01 3.103977441787719727e-02 -1.676871925592422485e-01 1.313195377588272095e-02 -1.078563928604125977e-01 -2.761069238185882568e-01 1.840708851814270020e-01 5.780578125268220901e-03 1.675452589988708496e-01 -1.785493269562721252e-02 2.039783447980880737e-01 -7.721231132745742798e-02 -2.234334349632263184e-01 2.182814478874206543e-01 -4.176189005374908447e-02 -1.797645539045333862e-02 6.748314946889877319e-02 1.603171043097972870e-02 -5.020687356591224670e-02 8.653190732002258301e-02
-1.394302695989608765e-01 -1.306789666414260864e-01 2.459240518510341644e-02 -2.391484379768371582e-01 -2.650960683822631836e-01 -1.877946406602859497e-01 1.382800936698913574e-01 -4.258603975176811218e-02 -2.066251486539840698e-01 1.862620264291763306e-01 2.853994444012641907e-02 2.294771075248718262e-01 1.759172827005386353e-01 -4.402441158890724182e-02 -2.713896334171295166e-01 -1.209138482809066772e-01 3.398081362247467041e-01 -4.830929636955261230e-02 1.583194546401500702e-02 3.680229559540748596e-02 -2.288120100274682045e-03 -5.689356848597526550e-02 2.423970848321914673e-01 -7.989601790904998779e-02 -5.102106928825378418e-01 5.724196881055831909e-02 1.347075998783111572e-01 3.918722644448280334e-02 -4.988478496670722961e-02 -2.909147553145885468e-02 1.313851773738861084e-01 1.884885281324386597e-01
-5.709486454725265503e-02 -2.262210994958877563e-01 5.430840887129306793e-03 -1.989443972706794739e-02 -1.526039838790893555e-01 -2.021758258342742920e-01 2.872072532773017883e-02 3.851625919342041016e-01 9.539737552404403687e-02 -1.537074744701385498e-01 2.683882713317871094e-01 -2.750909328460693359e-01 2.923916876316070557e-01 9.804216772317886353e-02 -1.239990070462226868e-01 2.465940862894058228e-01 1.259473264217376709e-01 -9.144456684589385986e-02 -2.507084049284458160e-02 3.200426101684570312e-01 2.281282693147659302e-01 -2.761111222207546234e-02 1.073801219463348389e-01 6.904413551092147827e-02 -1.021370440721511841e-01 -1.076437160372734070e-01 -8.339656144380569458e-02 7.246480137109756470e-02 -1.259371489286422729e-01 3.150997161865234375e-01 9.763013571500778198e-02 1.574460715055465698e-01
-3.915287256240844727e-01 5.759964138269424438e-02 -1.475049108266830444e-01 1.984389275312423706e-01 -2.180415689945220947e-01 -3.699998557567596436e-01 1.166678592562675476e-01 1.459150761365890503e-01 -6.474809348583221436e-02 -5.974937230348587036e-02 -4.051660597324371338e-01 -3.319806605577468872e-02 1.191441714763641357e-01 2.816114723682403564e-01 -2.197245210409164429e-01 9.254698455333709717e-02 7.735534012317657471e-02 -1.875297911465167999e-02 2.242205590009689331e-01 9.279634058475494385e-02 6.612376868724822998e-02 -4.727705940604209900e-02 2.023628056049346924e-01 1.606996953487396240e-01 -1.863721311092376709e-01 -9.787516295909881592e-02 2.172373980283737183e-02 1.491797268390655518e-01 6.965158134698867798e-02 -1.056728959083557129e-01 -1.321699097752571106e-02 1.330474317073822021e-01
-1.939571201801300049e-01 -2.734862267971038818e-01 1.803423017263412476e-01 1.396513879299163818e-01 4.426518827676773071e-02 -1.052699536085128784e-01 1.333498861640691757e-02 5.064981803297996521e-02 1.100111156702041626e-01 -1.028514951467514038e-01 -1.948363631963729858e-01 6.065792217850685120e-02 1.396158188581466675e-01 1.625544577836990356e-01 -3.663986027240753174e-01 1.584239304065704346e-01 9.590131044387817383e-02 -1.286570578813552856e-01 2.447574585676193237e-01 6.527234613895416260e-02 -5.958912521600723267e-02 2.085007131099700928e-01 2.926766276359558105e-01 6.807158887386322021e-02 -1.324341595172882080e-01 1.729813218116760254e-02 3.244760036468505859e-01 7.618435472249984741e-02 -7.916693389415740967e-02 -7.247959822416305542e-02 1.543114334344863892e-01 3.983705937862396240e-01
-3.679846227169036865e-01 -1.113891378045082092e-01 -1.259018033742904663e-01 6.018576025962829590e-02 -4.409508705139160156e-01 -2.579861581325531006e-01 3.458570316433906555e-02 2.320747449994087219e-02 -1.455505341291427612e-01 -8.979577571153640747e-02 4.959705099463462830e-02 -1.783518791198730469e-01 1.079375818371772766e-01 -1.167326867580413818e-01 6.968961656093597412e-02 1.615254022181034088e-02 1.531713902950286865e-01 -1.761610060930252075e-01 1.651831120252609253e-01 8.770091831684112549e-02 2.708440423011779785e-01 -7.510997354984283447e-02 1.515870690345764160e-01 -5.364403128623962402e-02 -1.296130120754241943e-01 -3.775539100170135498e-01 -1.832110285758972168e-01 8.776197582483291626e-02 -1.151350066065788269e-01 1.413996070623397827e-01 -4.138348996639251709e-02 2.148533314466476440e-01
-7.174303382635116577e-02 -6.181285157799720764e-02 4.979823157191276550e-02 -1.652376167476177216e-02 -3.427317142486572266e-01 -6.224598735570907593e-03 2.830040752887725830e-01 -1.157316099852323532e-02 -2.354937344789505005e-01 1.849251687526702881e-01 -6.849668920040130615e-02 -6.341402977705001831e-02 2.109270691871643066e-01 -4.511772468686103821e-02 -1.521630436182022095e-01 1.415003240108489990e-01 -2.371860202401876450e-03 -1.723487675189971924e-01 1.503321975469589233e-01 2.599700391292572021e-01 1.342934668064117432e-01 2.714608311653137207e-01 7.486648857593536377e-02 1.721394956111907959e-01 9.729653596878051758e-03 -4.307482391595840454e-02 3.747363984584808350e-01 2.406254112720489502e-01 3.252278864383697510e-01 1.489790230989456177e-01 1.286467723548412323e-02 1.649620383977890015e-01
-3.408520668745040894e-02 -1.536931544542312622e-01 -1.774043589830398560e-01 -8.028457313776016235e-02 -5.198515057563781738e-01 -1.187997311353683472e-02 -9.070669859647750854e-02 -4.608703404664993286e-02 -2.285178452730178833e-01 1.304927468299865723e-01 -2.323613613843917847e-01 1.621424555778503418e-01 -6.337749958038330078e-02 -1.049753651022911072e-01 -1.135115250945091248e-01 1.556945405900478363e-02 1.281840801239013672e-01 -1.409544944763183594e-01 -1.340317130088806152e-01 8.771890401840209961e-02 2.359771728515625000e-01 -1.976438015699386597e-01 2.462299764156341553e-01 -1.191355213522911072e-01 -2.581231594085693359e-01 4.115768522024154663e-02 7.674483209848403931e-02 2.315630018711090088e-01 1.245406121015548706e-01 1.853573620319366455e-01 -1.195991784334182739e-01 2.352276295423507690e-01
-2.275524437427520752e-01 -2.838678061962127686e-01 6.721823662519454956e-02 -1.147255823016166687e-01 -2.241264730691909790e-01 -3.040104508399963379e-01 1.390747167170047760e-02 -1.967511028051376343e-01 -1.558083146810531616e-01 8.892726153135299683e-02 -1.389992088079452515e-01 4.788081347942352295e-02 9.852924942970275879e-02 -1.946304291486740112e-01 2.763945981860160828e-02 3.709560632705688477e-02 1.982290744781494141e-01 -1.821477711200714111e-01 -1.129496023058891296e-01 -1.833848655223846436e-01 3.239587545394897461e-01 -8.857584744691848755e-02 2.093777954578399658e-01 -8.486853539943695068e-02 4.914737492799758911e-02 2.111146301031112671e-01 -2.870644442737102509e-02 -2.920548059046268463e-02 1.232982203364372253e-01 1.755562238395214081e-02 -7.864860445261001587e-02 4.602364003658294678e-01
-1.021347865462303162e-01 -8.137845247983932495e-02 8.548087626695632935e-02 7.672560214996337891e-02 -2.670573890209197998e-01 1.749749109148979187e-02 -8.984969928860664368e-03 -3.343993127346038818e-01 -8.746827393770217896e-02 6.538607925176620483e-02 -1.916529983282089233e-02 -2.456394210457801819e-02 3.652389943599700928e-01 -1.023911610245704651e-01 -1.928680092096328735e-01 1.845980286598205566e-01 2.167107015848159790e-01 -2.513331472873687744e-01 2.345613092184066772e-01 1.589631736278533936e-01 7.739426195621490479e-02 -3.734170794486999512e-01 3.273099958896636963e-01 8.544320613145828247e-02 -8.054026402533054352e-03 3.812998160719871521e-02 2.820067852735519409e-02 4.004851356148719788e-02 3.403913974761962891e-02 -2.570152468979358673e-02 3.129857480525970459e-01 -6.471604853868484497e-02
-2.984865605831146240e-01 -1.148714348673820496e-01 1.137314811348915100e-01 1.340698357671499252e-02 -1.455481201410293579e-01 -5.706733465194702148e-02 -1.211705878376960754e-01 1.352446824312210083e-01 -2.608711719512939453e-01 2.710820436477661133e-01 6.294523179531097412e-02 -1.002513393759727478e-01 2.752390503883361816e-01 -1.093460395932197571e-01 -4.258887842297554016e-03 2.746978998184204102e-01 9.266067296266555786e-02 -2.238514572381973267e-01 -1.707640290260314941e-01 3.915526270866394043e-01 1.021085828542709351e-01 -1.196913272142410278e-01 2.397346943616867065e-01 -5.100320279598236084e-02 -2.818814851343631744e-02 1.084098070859909058e-01 -1.177005022764205933e-01 1.901484578847885132e-01 -1.813364773988723755e-01 2.635936141014099121e-01 1.323552876710891724e-01 2.090203575789928436e-03
-2.868036627769470215e-01 -8.428080379962921143e-02 1.674478054046630859e-01 1.596523374319076538e-01 -1.456326525658369064e-02 -1.685538738965988159e-01 -1.661655604839324951e-01 1.806751452386379242e-02 -1.643402874469757080e-02 2.077991068363189697e-01 -1.622266136109828949e-02 -1.278690844774246216e-01 2.521983385086059570e-01 1.783754080533981323e-01 -2.792889438569545746e-02 2.028383761644363403e-01 3.477048873901367188e-02 -3.359751999378204346e-01 2.799925161525607109e-03 3.577763438224792480e-01 1.431911140680313110e-01 -1.130858585238456726e-01 8.474402129650115967e-02 3.040636181831359863e-01 -1.414024084806442261e-02 -1.131751835346221924e-01 1.450701653957366943e-01 6.303203105926513672e-02 -1.446320712566375732e-01 3.560761511325836182e-01 1.995401829481124878e-01 5.062660574913024902e-02
-2.598685324192047119e-01 -7.518169004470109940e-03 2.559442073106765747e-02 4.647313908208161592e-04 -4.970438405871391296e-02 -3.725717216730117798e-02 -7.549902796745300293e-02 -7.149112876504659653e-03 -1.327127516269683838e-01 -1.035715267062187195e-01 -3.119328990578651428e-02 -1.163684651255607605e-01 3.236738145351409912e-01 -1.058974340558052063e-01 -8.600475639104843140e-02 3.400088548660278320e-01 7.128173112869262695e-02 -1.856904029846191406e-01 1.075039952993392944e-01 4.181904718279838562e-02 2.047602236270904541e-01 -2.531119585037231445e-01 2.676429450511932373e-01 1.868180632591247559e-01 -3.644456267356872559e-01 4.265664517879486084e-01 -1.327773276716470718e-02 -5.425532534718513489e-02 -2.343418896198272705e-01 4.399795830249786377e-02 -4.372776951640844345e-03 1.207772735506296158e-02
-9.448803612031042576e-04 -1.821822673082351685e-01 -9.377842769026756287e-03 -4.903744161128997803e-02 -2.979252338409423828e-01 1.803690753877162933e-02 3.153785765171051025e-01 1.410945802927017212e-01 -1.328717023134231567e-01 3.134019672870635986e-01 1.755440533161163330e-01 1.122812274843454361e-02 1.280763596296310425e-01 -1.146120652556419373e-01 -1.839440912008285522e-01 7.874498516321182251e-02 2.458293884992599487e-01 -1.841626763343811035e-01 3.291260823607444763e-02 -9.695436060428619385e-02 -3.357550501823425293e-02 -1.662163138389587402e-01 3.195067942142486572e-01 -5.489619821310043335e-02 -4.066222608089447021e-01 1.751465350389480591e-01 2.101451903581619263e-01 4.389931634068489075e-02 -1.650745049118995667e-02 2.174031138420104980e-01 -4.837182536721229553e-02 9.380670636892318726e-02
-1.775105595588684082e-01 -1.073744297027587891e-01 7.510676234960556030e-02 1.269828975200653076e-01 -4.304760694503784180e-02 -1.837559789419174194e-01 -1.121260449290275574e-01 2.357252389192581177e-01 -2.893469035625457764e-01 1.980157047510147095e-01 -1.345437318086624146e-01 -1.304894089698791504e-01 2.710189223289489746e-01 -2.755869925022125244e-01 -5.548312142491340637e-02 1.220273002982139587e-01 9.130945056676864624e-02 -9.691987186670303345e-02 -1.570985466241836548e-01 3.845920264720916748e-01 2.110345214605331421e-01 1.959143280982971191e-01 1.047544255852699280e-01 -2.231431603431701660e-01 -6.513879448175430298e-02 2.350742369890213013e-01 1.179158091545104980e-01 8.568345755338668823e-02 -2.098264098167419434e-01 1.484237611293792725e-01 8.155828714370727539e-02 1.361748725175857544e-01
-3.486979603767395020e-01 -3.613269329071044922e-01 -7.395366579294204712e-02 1.370015442371368408e-01 2.108764052391052246e-01 -1.574176549911499023e-01 5.475148186087608337e-02 2.390647083520889282e-01 2.873740792274475098e-01 5.897182226181030273e-02 -5.579782277345657349e-02 -1.378939114511013031e-02 9.662800282239913940e-02 -7.378423213958740234e-02 -2.278404086828231812e-01 1.676712483167648315e-01 -6.771183758974075317e-02 9.589160792529582977e-03 1.820921748876571655e-01 3.217540085315704346e-01 3.212518990039825439e-01 -2.033353298902511597e-01 1.010396168567240238e-03 -9.161417186260223389e-02 -7.723633199930191040e-02 -5.604444071650505066e-02 6.029948219656944275e-02 -1.494819372892379761e-01 1.832097209990024567e-02 7.806437462568283081e-02 2.616863250732421875e-01 7.579556852579116821e-02
-2.888264954090118408e-01 -3.809513151645660400e-01 -9.091962128877639771e-02 -8.321917057037353516e-02 -2.598867416381835938e-01 1.903518103063106537e-02 -9.071537107229232788e-02 -1.341052353382110596e-01 -3.624980449676513672e-01 -4.086600244045257568e-02 -2.524393200874328613e-01 -1.670512259006500244e-01 -2.540088631212711334e-02 -1.611870080232620239e-01 -2.704937011003494263e-02 3.104773536324501038e-02 6.544221192598342896e-02 -1.124868094921112061e-01 -5.493371188640594482e-02 2.335650622844696045e-01 2.875481247901916504e-01 -1.879161596298217773e-01 3.237433433532714844e-01 2.844595722854137421e-02 -1.408616602420806885e-01 1.679188609123229980e-01 -4.760526865720748901e-02 -1.141764819622039795e-01 1.771473884582519531e-01 4.255902022123336792e-03 -8.070605248212814331e-02 9.870236366987228394e-02
-9.516014717519283295e-03 -4.172054305672645569e-02 -1.956237293779850006e-02 1.399975717067718506e-01 2.825307659804821014e-02 -1.446526795625686646e-01 -1.164393685758113861e-02 -9.342534840106964111e-02 -8.286692947149276733e-02 4.165216088294982910e-01 -5.170565471053123474e-02 -4.712163005024194717e-03 4.362762272357940674e-01 1.031269431114196777e-01 -4.808915778994560242e-02 -8.751291781663894653e-02 -8.178767561912536621e-02 -3.043409585952758789e-01 7.598352618515491486e-03 2.600043416023254395e-01 3.108237385749816895e-01 1.108203902840614319e-01 2.186483293771743774e-01 1.063768267631530762e-01 -2.857239544391632080e-01 2.664858661592006683e-02 -1.061591431498527527e-01 2.097562514245510101e-02 -4.624239727854728699e-02 2.381605952978134155e-01 1.405465602874755859e-01 2.143493741750717163e-01
-2.165248394012451172e-01 -4.479867592453956604e-02 9.956146031618118286e-02 6.285091489553451538e-02 -2.181451916694641113e-01 -1.546853482723236084e-01 2.874747291207313538e-02 3.310548141598701477e-02 -9.277277439832687378e-02 2.807546854019165039e-01 6.413631886243820190e-02 -2.353974878787994385e-01 3.559128344058990479e-01 2.000594288110733032e-01 8.085113763809204102e-02 1.393354386091232300e-01 -8.408845961093902588e-02 -9.809146821498870850e-02 -2.274540215730667114e-01 4.012717306613922119e-01 4.825216718018054962e-03 -1.669506579637527466e-01 3.105402290821075439e-01 -2.546124532818794250e-02 1.472417847253382206e-03 2.725728452205657959e-01 8.274441212415695190e-02 1.126828640699386597e-01 -1.965409219264984131e-01 1.030407920479774475e-01 6.129626184701919556e-02 1.514397710561752319e-01
-2.333852201700210571e-01 -1.162811964750289917e-01 -3.088661134243011475e-01 -1.687070727348327637e-02 -3.227213323116302490e-01 3.445624187588691711e-02 5.825230851769447327e-02 -9.094565361738204956e-02 -6.453409790992736816e-02 2.008229345083236694e-01 -2.969098687171936035e-01 1.204026341438293457e-01 -1.972759664058685303e-01 9.403298050165176392e-02 -1.607071049511432648e-02 1.156374812126159668e-01 1.335878819227218628e-01 -1.643309742212295532e-01 1.029924750328063965e-01 3.899607807397842407e-02 2.264795005321502686e-01 -3.579361736774444580e-01 4.378346353769302368e-02 -1.096481084823608398e-01 -1.991156786680221558e-01 4.133336246013641357e-02 -4.240218922495841980e-02 8.447679877281188965e-02 1.260277628898620605e-01 1.293682903051376343e-01 -1.145042181015014648e-01 4.055117964744567871e-01
-1.164789274334907532e-01 1.568326205015182495e-01 -3.623330593109130859e-02 -6.005883961915969849e-02 -9.318409115076065063e-02 -9.799965657293796539e-03 2.495410293340682983e-02 9.064438939094543457e-02 -1.799127459526062012e-02 1.154710948467254639e-01 1.292113363742828369e-01 -3.224444389343261719e-02 3.346042335033416748e-01 1.078513860702514648e-01 -3.235103487968444824e-01 8.004899322986602783e-02 2.405920475721359253e-01 -8.552971482276916504e-02 -9.296333789825439453e-02 3.415468335151672363e-01 2.906854450702667236e-01 -1.378177106380462646e-01 1.083587482571601868e-01 1.570087820291519165e-01 1.938691884279251099e-01 9.538336656987667084e-03 6.231161579489707947e-02 1.242534369230270386e-01 3.183614090085029602e-02 1.020229384303092957e-01 3.317072391510009766e-01 4.054816365242004395e-01
-2.553185820579528809e-01 -4.456727951765060425e-02 1.723316125571727753e-02 -1.834515780210494995e-01 -2.396338880062103271e-01 -5.153838545083999634e-02 9.697714447975158691e-02 -3.563469648361206055e-02 -1.035910397768020630e-01 -1.774868220090866089e-01 -5.131841823458671570e-02 1.320493966341018677e-01 3.793803155422210693e-01 -1.650131195783615112e-01 -3.536127880215644836e-02 3.656897246837615967e-01 1.851225495338439941e-01 -1.519239246845245361e-01 2.018843442201614380e-01 2.570346295833587646e-01 6.971954554319381714e-02 -3.609198331832885742e-01 1.482305526733398438e-01 1.122492551803588867e-01 -8.133084326982498169e-02 1.447837650775909424e-01 1.916880309581756592e-01 1.016433686017990112e-01 9.779348969459533691e-02 -9.439377486705780029e-02 1.787900477647781372e-01 2.673115208745002747e-02
-9.590320289134979248e-02 -2.922700345516204834e-01 -1.003667935729026794e-01 8.069075644016265869e-02 -4.523906856775283813e-02 -1.368020474910736084e-01 -1.985051110386848450e-02 2.260098457336425781e-01 8.384090662002563477e-02 1.207703128457069397e-01 -1.213115304708480835e-01 -2.274379506707191467e-02 3.937826752662658691e-01 1.660545021295547485e-01 4.758959636092185974e-02 3.280847668647766113e-01 1.099895015358924866e-01 -2.051376253366470337e-01 -2.406659275293350220e-01 5.793956294655799866e-02 2.528893649578094482e-01 -1.759047061204910278e-01 2.743815779685974121e-01 -1.238286569714546204e-01 6.631194055080413818e-02 -7.611119002103805542e-02 5.886371806263923645e-02 1.513668149709701538e-01 -1.734188497066497803e-01 2.092155814170837402e-01 2.280817925930023193e-01 1.541579514741897583e-01
-2.998533546924591064e-01 -1.849233657121658325e-01 1.317292302846908569e-01 1.510563492774963379e-01 -9.909025579690933228e-02 -5.394098535180091858e-02 -8.023354411125183105e-02 -1.350890030153095722e-03 -1.906831711530685425e-01 1.789499670267105103e-01 -5.354016274213790894e-02 -1.867479085922241211e-01 4.193146824836730957e-01 2.049000374972820282e-02 -3.264027461409568787e-02 1.623885631561279297e-01 1.335637122392654419e-01 -3.352161347866058350e-01 -7.153425365686416626e-02 3.549815416336059570e-01 8.218294382095336914e-02 1.753579266369342804e-02 1.413987427949905396e-01 -9.454497694969177246e-02 7.763883471488952637e-02 7.858645915985107422e-02 2.356810867786407471e-02 1.360313594341278076e-01 -2.584890425205230713e-01 2.684315443038940430e-01 1.106751263141632080e-01 1.644132286310195923e-01
-5.389659851789474487e-02 -4.113140329718589783e-02 -8.668971061706542969e-02 -2.046889439225196838e-02 -1.688649761490523815e-03 -1.112780570983886719e-01 1.560867130756378174e-01 -5.433432757854461670e-02 -1.726241558790206909e-01 2.716742455959320068e-01 -8.618592470884323120e-02 1.697044074535369873e-01 1.393176168203353882e-01 -7.784966379404067993e-02 -1.630530059337615967e-01 -1.072073504328727722e-01 3.822323679924011230e-01 -8.531648665666580200e-02 1.667081005871295929e-02 4.261090606451034546e-02 1.685973703861236572e-01 -1.375981718301773071e-01 3.007295727729797363e-01 -1.786730140447616577e-01 -5.607723593711853027e-01 1.689630150794982910e-01 -1.420901902019977570e-02 -1.027311459183692932e-01 -1.498258560895919800e-01 6.312233209609985352e-02 -1.551388502120971680e-01 1.221487522125244141e-01
-2.563457190990447998e-01 -1.230902224779129028e-01 -2.290626317262649536e-01 2.620955109596252441e-01 -3.082421123981475830e-01 -2.226878404617309570e-01 5.882739555090665817e-03 3.813580796122550964e-02 -5.444189906120300293e-02 -2.190258167684078217e-02 -1.843088716268539429e-01 -7.987131178379058838e-02 1.164996922016143799e-01 4.524505138397216797e-02 -2.390438318252563477e-01 -7.286173105239868164e-02 3.170745968818664551e-01 -2.916483283042907715e-01 6.163627281785011292e-02 -3.101426642388105392e-03 1.628867983818054199e-01 -2.587577998638153076e-01 1.842580139636993408e-01 -1.410334650427103043e-02 2.131385169923305511e-02 -1.998152285814285278e-01 -6.127291172742843628e-02 -1.051356643438339233e-01 -2.428247779607772827e-01 1.674086302518844604e-01 2.224939614534378052e-01 1.459249705076217651e-01
2.278312575072050095e-03 -2.792969644069671631e-01 -2.794724702835083008e-01 1.040935665369033813e-01 -3.409655988216400146e-01 -2.407035827636718750e-01 9.515298902988433838e-02 -1.591923236846923828e-01 -8.494574576616287231e-02 1.076672524213790894e-01 -3.676738962531089783e-02 5.586322396993637085e-02 1.431817840784788132e-02 8.284671604633331299e-02 -2.528507411479949951e-01 2.631821036338806152e-01 2.673279643058776855e-01 2.068138867616653442e-01 1.960631161928176880e-01 1.896332949399948120e-01 6.974935531616210938e-02 8.622784167528152466e-03 -6.269552558660507202e-02 2.602857649326324463e-01 2.882410585880279541e-02 1.097112074494361877e-01 1.802909076213836670e-01 9.485786408185958862e-02 -1.494069304317235947e-02 2.899009287357330322e-01 2.360925823450088501e-01 -3.572056069970130920e-02
-3.429808020591735840e-01 -1.321497261524200439e-01 -3.346645236015319824e-01 9.976599365472793579e-02 -5.732203647494316101e-02 -4.174704253673553467e-01 1.499993801116943359e-01 3.603931665420532227e-01 -9.088157862424850464e-02 -1.977083832025527954e-01 -1.602391302585601807e-01 -1.002411544322967529e-01 1.702950149774551392e-01 1.866924166679382324e-01 -1.508086770772933960e-01 2.051376402378082275e-01 1.255569458007812500e-01 -2.369154058396816254e-02 -3.011311218142509460e-02 9.550189226865768433e-02 -1.086639147251844406e-02 3.134427219629287720e-02 1.937085986137390137e-01 2.800138667225837708e-02 -2.799637913703918457e-01 6.291943043470382690e-02 -1.620027981698513031e-02 8.697668462991714478e-02 -1.082252562046051025e-01 -1.725846678018569946e-01 -2.094834670424461365e-02 5.814403668045997620e-02
-7.354113459587097168e-02 -7.580386102199554443e-02 -2.308290302753448486e-01 1.864942163228988647e-02 -1.880903691053390503e-01 1.282180696725845337e-01 -5.393183231353759766e-02 -8.762250095605850220e-02 1.291832625865936279e-01 1.665846109390258789e-01 -3.258276497945189476e-03 -1.832228451967239380e-01 3.951081037521362305e-01 2.566104233264923096e-01 -3.343405574560165405e-02 1.985727101564407349e-01 1.279008984565734863e-01 -2.796416878700256348e-01 9.917437285184860229e-02 1.361981779336929321e-01 1.163130328059196472e-01 -1.738594472408294678e-01 3.005566895008087158e-01 -6.443533301353454590e-02 -3.032880127429962158e-01 -6.689562648534774780e-02 1.990840286016464233e-01 8.427610993385314941e-02 -8.645971119403839111e-02 1.005842760205268860e-01 3.319198787212371826e-01 1.177508663386106491e-02
-2.046551555395126343e-01 -2.778414189815521240e-01 -3.047510087490081787e-01 8.683347702026367188e-02 -2.458396852016448975e-01 -1.014824435114860535e-01 -5.447353050112724304e-02 -1.889068037271499634e-01 1.527112871408462524e-01 -1.493764575570821762e-04 -1.076840087771415710e-01 -1.088412385433912277e-02 -3.699055686593055725e-02 9.948204457759857178e-02 7.120850682258605957e-02 -2.011897861957550049e-01 9.787815622985363007e-03 -2.798584699630737305e-01 4.407512769103050232e-02 1.478355973958969116e-01 2.541453838348388672e-01 -2.491027265787124634e-01 2.110250890254974365e-01 -2.722175791859626770e-02 -1.591893583536148071e-01 1.116164550185203552e-01 4.284632205963134766e-02 -2.925449609756469727e-01 -4.996896535158157349e-02 1.022199839353561401e-01 4.773603007197380066e-02 4.058306217193603516e-01
-1.211721450090408325e-01 -4.407222270965576172e-01 -1.166750676929950714e-02 3.654015958309173584e-01 -1.297384500503540039e-01 1.295009069144725800e-02 2.990369684994220734e-02 -1.947082430124282837e-01 -2.226313110440969467e-03 7.472304254770278931e-02 1.019388064742088318e-02 -1.690568029880523682e-01 1.890973448753356934e-01 7.057952228933572769e-03 -2.105230242013931274e-01 -4.435471072793006897e-02 2.553381025791168213e-02 5.770882219076156616e-02 3.209166973829269409e-02 1.128713712096214294e-01 7.484588772058486938e-02 -1.772724688053131104e-01 1.061665490269660950e-01 1.337155699729919434e-01 -1.735834628343582153e-01 1.730762124061584473e-01 -1.515675187110900879e-01 -1.710416674613952637e-01 -5.691149272024631500e-03 -5.098892748355865479e-02 -2.335414662957191467e-02 5.346315503120422363e-01
-2.716060280799865723e-01 -1.166777014732360840e-01 5.748815834522247314e-02 -2.649600803852081299e-01 -2.103693634271621704e-01 9.951015003025531769e-03 7.352515310049057007e-02 -1.334821246564388275e-02 -7.654327154159545898e-02 -1.305499374866485596e-01 -1.885398104786872864e-02 1.432171463966369629e-01 3.061193823814392090e-01 -1.738890111446380615e-01 -1.199405342340469360e-01 3.252639174461364746e-01 1.616240739822387695e-01 -6.299100071191787720e-02 1.717444211244583130e-01 2.369071990251541138e-01 5.756173282861709595e-02 -3.476976156234741211e-01 1.815128624439239502e-01 1.728645116090774536e-01 -7.858047634363174438e-02 1.389586925506591797e-01 1.971385776996612549e-01 2.010059356689453125e-01 8.667103946208953857e-02 1.741957291960716248e-02 2.918227612972259521e-01 2.823381498456001282e-02
-1.539376080036163330e-01 3.192945569753646851e-02 -2.652987241744995117e-01 2.123500555753707886e-01 -2.905291020870208740e-01 -1.143928617238998413e-02 2.309343665838241577e-01 -1.991636306047439575e-02 -1.879091709852218628e-01 1.000121906399726868e-01 -1.012346521019935608e-01 -3.112825751304626465e-01 2.373100519180297852e-01 3.947398439049720764e-02 -1.622204929590225220e-01 1.381261833012104034e-02 2.546672709286212921e-02 -1.664540320634841919e-01 -4.367808252573013306e-02 -1.953557599335908890e-03 9.767258167266845703e-02 -1.131915226578712463e-01 4.491420686244964600e-01 8.949569612741470337e-02 -2.263575047254562378e-01 2.140306085348129272e-01 2.175164595246315002e-02 -4.942066967487335205e-02 9.587820619344711304e-03 -6.670513655990362167e-03 -2.649626880884170532e-02 3.486346900463104248e-01
-1.411800831556320190e-01 -3.813135623931884766e-02 -2.612077891826629639e-01 2.030405551195144653e-01 3.714486211538314819e-02 -5.599911510944366455e-02 -1.211825236678123474e-01 -1.818254441022872925e-01 1.340584922581911087e-02 -1.585100740194320679e-01 -2.024784386157989502e-01 1.756433546543121338e-01 -1.094105392694473267e-01 1.007443070411682129e-01 6.246486678719520569e-02 1.987048089504241943e-01 4.860655963420867920e-02 -1.778918504714965820e-01 -2.029439955949783325e-01 3.812381923198699951e-01 1.595426946878433228e-01 -2.100558429956436157e-01 3.306068181991577148e-01 2.345691025257110596e-01 -1.596802026033401489e-01 2.474332451820373535e-01 1.624806970357894897e-01 1.724814251065254211e-02 -1.306396871805191040e-01 2.523113489151000977e-01 4.109157994389533997e-02 -6.298083066940307617e-02
-3.878679573535919189e-01 -2.783392928540706635e-02 9.346543252468109131e-02 1.187097802758216858e-01 -3.916178643703460693e-01 -3.075057864189147949e-01 5.208874121308326721e-03 5.644614249467849731e-02 1.141451522707939148e-01 -1.660075783729553223e-01 -2.867699563503265381e-01 6.071921437978744507e-03 1.527786701917648315e-01 -1.307334750890731812e-01 -1.529338359832763672e-01 2.054578661918640137e-01 1.065249443054199219e-01 5.527056753635406494e-02 3.672761470079421997e-02 1.657238304615020752e-01 1.186766549944877625e-01 -3.829539194703102112e-02 2.197404354810714722e-01 1.086121499538421631e-01 -9.288743883371353149e-02 -1.846928447484970093e-01 -2.552985250949859619e-01 3.408988714218139648e-01 -2.478614076972007751e-02 -2.195139601826667786e-02 -4.072233289480209351e-02 -1.378929056227207184e-02
-2.725476026535034180e-02 -1.755626797676086426e-01 -5.016145110130310059e-01 3.243396431207656860e-02 -2.219194322824478149e-01 -1.545334011316299438e-01 5.906005576252937317e-02 -1.244070380926132202e-02 -1.369703114032745361e-01 1.800656765699386597e-01 -2.626438736915588379e-01 -1.207688748836517334e-01 5.523658916354179382e-02 6.769717670977115631e-03 -3.726272284984588623e-02 -1.670792251825332642e-01 4.238425791263580322e-01 -1.332578212022781372e-01 1.966769397258758545e-01 2.005674839019775391e-01 7.026823610067367554e-02 -2.461511939764022827e-01 2.572344429790973663e-02 1.124307587742805481e-01 -1.087933257222175598e-01 6.603010743856430054e-02 5.507037974894046783e-03 1.949478834867477417e-01 1.143883690237998962e-01 5.406672134995460510e-02 8.282654732465744019e-02 1.990050673484802246e-01
-1.070360392332077026e-01 -6.166974455118179321e-02 -3.407433927059173584e-01 3.044861257076263428e-01 -1.001483201980590820e-01 -1.864933669567108154e-01 -1.209958046674728394e-01 1.337473988533020020e-01 -2.781605422496795654e-01 5.461867898702621460e-02 -1.343080550432205200e-01 -2.607661066576838493e-03 1.020581200718879700e-01 -1.558789014816284180e-01 -2.056113630533218384e-01 2.389734052121639252e-02 -1.015894562005996704e-01 -1.577601283788681030e-01 -6.842475850135087967e-03 8.395565301179885864e-02 1.828681081533432007e-01 1.554251909255981445e-01 1.172371208667755127e-01 3.638442158699035645e-01 -2.350288070738315582e-02 -1.273918449878692627e-01 2.829006016254425049e-01 2.340519428253173828e-01 -7.949649542570114136e-02 1.669645011425018311e-01 -2.777519077062606812e-02 3.000499606132507324e-01
-1.275323480367660522e-01 -1.356604248285293579e-01 2.134852856397628784e-01 -1.334037631750106812e-01 -1.861750930547714233e-01 -1.034649834036827087e-01 3.517650067806243896e-02 -7.343739271163940430e-02 -6.578835099935531616e-02 -8.064881712198257446e-02 1.294757518917322159e-02 8.257280290126800537e-02 2.765776813030242920e-01 -2.161525562405586243e-02 -5.490304902195930481e-02 3.585375547409057617e-01 2.805045545101165771e-01 -2.491645812988281250e-01 8.730792254209518433e-02 7.704284787178039551e-02 6.566692143678665161e-02 -4.024957716464996338e-01 8.765667676925659180e-02 2.290191948413848877e-01 -1.949279308319091797e-01 2.052830308675765991e-01 2.148946076631546021e-01 1.442869752645492554e-01 5.293905362486839294e-02 -7.469587028026580811e-02 2.781193554401397705e-01 9.988587349653244019e-02
-4.123160541057586670e-01 -1.154835149645805359e-01 -6.890083849430084229e-02 -5.866369605064392090e-02 -3.690461814403533936e-02 -2.483871728181838989e-01 1.623300015926361084e-01 2.217185795307159424e-01 -9.124405682086944580e-03 1.253724396228790283e-01 -1.270105987787246704e-01 -2.041969299316406250e-01 1.479359995573759079e-02 -3.420122340321540833e-02 -6.250876188278198242e-02 1.818310469388961792e-01 2.738947570323944092e-01 1.094864457845687866e-01 1.371516436338424683e-01 1.673040688037872314e-01 1.690165549516677856e-01 -1.802218407392501831e-01 2.239559888839721680e-01 -1.300408840179443359e-01 -3.406219929456710815e-02 -1.501901000738143921e-01 -1.321503371000289917e-01 -6.826949864625930786e-02 -2.534769773483276367e-01 3.037157952785491943e-01 -1.873564273118972778e-01 2.419830560684204102e-01
-1.460895780473947525e-02 -3.668920993804931641e-01 -6.645175814628601074e-02 1.495290100574493408e-01 -3.193276524543762207e-01 -2.918481230735778809e-01 1.123195812106132507e-01 -5.440291389822959900e-02 1.437885761260986328e-01 2.265427820384502411e-02 -2.457582354545593262e-01 -1.094303503632545471e-01 5.062878504395484924e-02 2.450309991836547852e-01 -1.121724843978881836e-01 2.136914879083633423e-01 2.795108556747436523e-01 -2.679489254951477051e-01 3.494169190526008606e-02 -6.207869946956634521e-02 1.077321916818618774e-01 -3.585903719067573547e-02 2.354705482721328735e-01 -3.567073121666908264e-02 1.561204940080642700e-01 2.000958621501922607e-01 -1.067010462284088135e-01 -8.570423722267150879e-02 -1.745350360870361328e-01 1.783680617809295654e-01 1.123141869902610779e-02 2.260883897542953491e-01
-1.844801753759384155e-01 -3.122515976428985596e-01 -3.520059632137417793e-03 2.689809203147888184e-01 -3.934156894683837891e-01 -2.563863098621368408e-01 -4.209462553262710571e-03 3.562891623005270958e-03 -1.160268113017082214e-01 -1.013689041137695312e-01 1.599941700696945190e-01 -2.205084711313247681e-01 1.048044189810752869e-01 -5.551461875438690186e-02 3.826405107975006104e-02 7.819785177707672119e-02 7.068391144275665283e-02 -1.287402212619781494e-01 -4.849298298358917236e-02 2.737556956708431244e-02 -2.763160876929759979e-02 -2.281213253736495972e-01 3.597169220447540283e-01 3.205351233482360840e-01 -1.493061929941177368e-01 -1.592623740434646606e-01 -1.986741870641708374e-01 -1.254410743713378906e-01 -4.527319967746734619e-02 1.717929840087890625e-01 1.063523516058921814e-01 2.464433014392852783e-02
-2.468620687723159790e-01 -4.141922891139984131e-01 -1.441788971424102783e-01 -1.595021188259124756e-01 -2.209544330835342407e-01 -8.875104598701000214e-03 1.892062835395336151e-02 -6.208888813853263855e-02 -2.173460870981216431e-01 -5.111199617385864258e-02 -2.532262504100799561e-01 -1.630098223686218262e-01 -1.193606331944465637e-01 -1.757356524467468262e-02 -7.154125720262527466e-02 1.633237004280090332e-01 -8.379026316106319427e-03 -2.398083060979843140e-01 -1.079983338713645935e-01 2.631626427173614502e-01 2.849264740943908691e-01 -2.374784946441650391e-01 1.618846356868743896e-01 -4.953138995915651321e-03 -3.035560250282287598e-01 2.674844264984130859e-01 -1.081395894289016724e-01 -2.997209504246711731e-02 2.444960875436663628e-03 3.313987702131271362e-02 1.996468566358089447e-02 3.421077877283096313e-02
-1.894340813159942627e-01 -2.295510470867156982e-01 2.814727835357189178e-02 -1.451679617166519165e-01 -3.268408477306365967e-01 -1.611316353082656860e-01 9.906081110239028931e-02 -2.105204015970230103e-01 -1.027827262878417969e-01 6.306362897157669067e-02 -1.070612072944641113e-01 -1.675468869507312775e-02 8.409643173217773438e-02 -1.520459055900573730e-01 1.919880881905555725e-02 1.753874123096466064e-02 1.061784401535987854e-01 -2.315262258052825928e-01 -1.600479781627655029e-01 -1.446425169706344604e-01 2.076369225978851318e-01 -2.799039147794246674e-02 3.259019851684570312e-01 -1.165365874767303467e-01 -6.369121372699737549e-02 2.987349629402160645e-01 5.571398138999938965e-02 -1.808422431349754333e-02 1.109232306480407715e-01 2.205870151519775391e-01 5.500444769859313965e-02 4.578881561756134033e-01
-1.396120488643646240e-01 -3.712052851915359497e-02 -1.420215368270874023e-01 1.127703934907913208e-01 -4.279081523418426514e-02 -2.719995975494384766e-01 1.899900734424591064e-01 -5.962633714079856873e-02 -1.467314213514328003e-01 1.288168132305145264e-01 1.214940398931503296e-01 -2.891002595424652100e-01 1.817176192998886108e-01 -5.311233550310134888e-02 -2.838534535840153694e-03 -1.255573034286499023e-01 -9.945056587457656860e-02 -2.339123189449310303e-01 2.843737788498401642e-02 -9.480797685682773590e-03 1.946577578783035278e-01 -2.752224355936050415e-02 3.458150625228881836e-01 7.233504951000213623e-02 -4.657559096813201904e-01 2.493776977062225342e-01 4.785133525729179382e-02 -6.274987757205963135e-02 2.087641209363937378e-01 -5.466039851307868958e-02 3.874429734423756599e-03 2.859976291656494141e-01
-4.570522159337997437e-02 -6.927844136953353882e-02 -3.050414919853210449e-01 3.328230082988739014e-01 -2.206956297159194946e-01 -1.450439691543579102e-01 -3.101984504610300064e-03 -3.817403316497802734e-02 -4.595754668116569519e-02 1.550180017948150635e-01 -1.854937374591827393e-01 -1.746478080749511719e-01 2.301412075757980347e-01 -6.327720731496810913e-02 5.351112782955169678e-02 -1.850449740886688232e-01 2.246157079935073853e-01 -2.638560831546783447e-01 2.684623599052429199e-01 2.975188493728637695e-01 2.300384491682052612e-01 -5.502219777554273605e-03 1.616745591163635254e-01 -4.338552430272102356e-02 -1.500639617443084717e-01 -2.087539294734597206e-03 1.247204691171646118e-01 9.944377839565277100e-02 -9.384915977716445923e-02 -1.753348410129547119e-01 3.459611162543296814e-02 2.874143123626708984e-01
-1.578897535800933838e-01 -7.381614297628402710e-02 5.081088282167911530e-03 -2.479528635740280151e-01 -2.041121274232864380e-01 -2.611375451087951660e-01 -3.588510677218437195e-02 -6.798297911882400513e-02 -5.303224176168441772e-02 -7.534086704254150391e-02 6.158398091793060303e-02 2.083317339420318604e-01 2.913521975278854370e-02 -6.368334591388702393e-02 -3.826275169849395752e-01 1.025447621941566467e-01 3.087253272533416748e-01 4.273712635040283203e-02 -1.419817656278610229e-01 7.747098058462142944e-02 -2.491172216832637787e-02 -1.441980153322219849e-01 1.499936431646347046e-01 -1.111831888556480408e-01 -3.840148150920867920e-01 2.307632118463516235e-01 2.085953056812286377e-01 3.195909783244132996e-02 -3.558586165308952332e-02 2.097192853689193726e-01 2.800389826297760010e-01 1.623272150754928589e-01
-3.080273270606994629e-01 4.337213560938835144e-02 2.167785018682479858e-01 2.594848871231079102e-01 5.917024612426757812e-02 -1.528629660606384277e-01 -6.197921931743621826e-02 -9.436864405870437622e-03 3.366111591458320618e-02 -1.017254889011383057e-01 -3.194452822208404541e-02 -6.746681034564971924e-02 3.440039977431297302e-02 1.280358880758285522e-01 -4.976078271865844727e-01 1.107378900051116943e-01 7.725575566291809082e-02 -7.216822821646928787e-03 2.390736788511276245e-01 2.720213234424591064e-01 2.247379124164581299e-01 1.892873197793960571e-01 2.217452824115753174e-01 1.811020309105515480e-03 -1.081787704606540501e-04 2.087216973304748535e-01 2.793247625231742859e-02 2.672903612256050110e-02 3.231024742126464844e-02 2.785418927669525146e-01 -1.158882454037666321e-01 2.319594174623489380e-01
-3.830466568470001221e-01 -4.719861969351768494e-02 1.798467189073562622e-01 1.663788966834545135e-02 -1.326152682304382324e-01 -1.265632063150405884e-01 8.799029141664505005e-02 7.800298929214477539e-02 -2.215331792831420898e-01 -4.943357780575752258e-02 3.363889083266258240e-02 1.470371633768081665e-01 1.732889711856842041e-01 -2.101666927337646484e-01 -3.922716155648231506e-02 6.833608448505401611e-02 4.219038784503936768e-02 -3.412674367427825928e-01 1.210230290889739990e-01 2.254254072904586792e-01 3.150520622730255127e-01 -3.154717385768890381e-01 1.505337748676538467e-02 3.160188198089599609e-01 -8.536559343338012695e-02 1.695077866315841675e-01 1.531016640365123749e-02 3.730506822466850281e-02 -2.133120084181427956e-03 1.891961842775344849e-01 3.658419102430343628e-02 -2.427932322025299072e-01
-2.000177204608917236e-01 -4.350849390029907227e-01 -9.245390444993972778e-02 1.925053894519805908e-01 -3.059292435646057129e-01 -1.926153749227523804e-01 -2.866418845951557159e-02 -1.347199827432632446e-01 -2.068922668695449829e-01 5.554487183690071106e-02 5.065956339240074158e-02 -3.094504475593566895e-01 1.240770071744918823e-01 1.255142223089933395e-02 -8.793345838785171509e-02 9.353061765432357788e-02 2.172958701848983765e-01 -1.696520894765853882e-01 -5.568063259124755859e-02 -6.976472586393356323e-02 -1.152257099747657776e-01 -1.805767267942428589e-01 1.790904700756072998e-01 2.221931815147399902e-01 -1.302572488784790039e-01 -4.608203470706939697e-02 5.675204470753669739e-02 -1.859399080276489258e-01 7.675388455390930176e-02 3.038126528263092041e-01 8.426055312156677246e-02 1.603185087442398071e-01
-2.306310236454010010e-01 -3.387185335159301758e-01 -1.773022115230560303e-01 -1.750042140483856201e-01 -1.032029092311859131e-01 -1.871078163385391235e-01 -1.498497426509857178e-01 -2.175716608762741089e-01 -8.602099120616912842e-02 -1.093183979392051697e-01 -2.078626751899719238e-01 -1.294106245040893555e-01 -1.185496449470520020e-01 -7.721474766731262207e-02 -8.595526218414306641e-02 1.839366555213928223e-01 1.431933790445327759e-01 -1.698150187730789185e-01 -1.726778149604797363e-01 1.962881386280059814e-01 3.405783772468566895e-01 -1.235742419958114624e-01 3.572731018066406250e-01 1.132896766066551208e-01 -1.350064277648925781e-01 2.131033539772033691e-01 -1.670177793130278587e-03 -1.129726693034172058e-01 -4.502580687403678894e-02 -1.370961964130401611e-01 -8.199023455381393433e-02 1.436703503131866455e-01
-1.893365830183029175e-01 6.874018162488937378e-02 -1.721316576004028320e-02 -1.673538535833358765e-01 6.511707603931427002e-02 2.456151880323886871e-03 2.883852086961269379e-02 8.537258952856063843e-02 -1.136209815740585327e-02 2.787480652332305908e-01 7.838429510593414307e-02 4.704155772924423218e-02 2.378325909376144409e-01 7.019028067588806152e-02 -3.881171941757202148e-01 4.877348616719245911e-02 8.303911238908767700e-02 -1.743071377277374268e-01 7.045906037092208862e-02 3.121689260005950928e-01 2.791140079498291016e-01 -2.070452868938446045e-01 1.713454723358154297e-01 4.648773744702339172e-02 1.771060824394226074e-01 9.312232583761215210e-02 7.451950013637542725e-02 2.198319882154464722e-01 -1.039302870631217957e-01 1.464443504810333252e-01 1.832493245601654053e-01 4.078412353992462158e-01
-7.302378118038177490e-02 -1.369882076978683472e-01 -2.064328342676162720e-01 -6.810138374567031860e-02 3.439255431294441223e-02 -9.427227079868316650e-02 -1.825931109488010406e-02 -2.450309321284294128e-02 1.869885064661502838e-02 1.019470510073006153e-03 6.862009875476360321e-03 1.197353452444076538e-01 2.212130427360534668e-01 -2.445314675569534302e-01 1.317627280950546265e-01 2.131731808185577393e-01 4.501176625490188599e-02 -4.510761424899101257e-02 7.825249433517456055e-02 4.664367139339447021e-01 4.756027162075042725e-01 1.035284157842397690e-02 5.229846015572547913e-02 9.468754380941390991e-02 -3.410540521144866943e-01 8.510119467973709106e-02 1.126654678955674171e-03 -1.156898289918899536e-01 -1.611784696578979492e-01 2.623689770698547363e-01 -1.689833551645278931e-01 7.284189015626907349e-02
-3.287665247917175293e-01 -1.797297894954681396e-01 -3.488962724804878235e-02 1.372478306293487549e-01 -1.153183206915855408e-01 -2.065691351890563965e-01 -1.796585768461227417e-01 1.784611046314239502e-01 1.245430484414100647e-01 -3.454720717854797840e-04 1.259518116712570190e-01 7.853433489799499512e-03 -2.443007379770278931e-01 -1.236394271254539490e-01 -1.989783346652984619e-01 2.620673179626464844e-01 -4.092369228601455688e-03 -4.535873606801033020e-02 2.277457714080810547e-01 2.123942524194717407e-01 -1.837283372879028320e-02 -1.994390226900577545e-02 5.182054042816162109e-01 1.459237337112426758e-01 -1.218332871794700623e-01 2.194052487611770630e-01 -2.986925654113292694e-02 1.111803203821182251e-01 -1.507606804370880127e-01 3.955699875950813293e-02 -1.185930520296096802e-01 2.388121932744979858e-02
-2.647301256656646729e-01 -2.538026571273803711e-01 -3.105656802654266357e-01 6.345347315073013306e-02 -1.346904933452606201e-01 4.782312735915184021e-02 -5.098289996385574341e-02 -2.469407767057418823e-01 -2.286718972027301788e-02 -6.889368593692779541e-02 -1.183232888579368591e-01 -1.668898910284042358e-01 -5.895856022834777832e-02 3.438064828515052795e-02 -1.332906782627105713e-01 2.010324299335479736e-01 5.071672052145004272e-02 -1.396847665309906006e-01 3.745160624384880066e-02 6.552632898092269897e-02 3.783068656921386719e-01 -3.499489426612854004e-01 2.494195252656936646e-01 1.817612051963806152e-01 -2.414312660694122314e-01 1.581306904554367065e-01 -2.116543948650360107e-01 -1.285669207572937012e-01 9.165238589048385620e-02 -4.873044788837432861e-02 5.572103708982467651e-02 1.547513157129287720e-01
-1.512166261672973633e-01 -5.732494965195655823e-02 -2.476423978805541992e-02 -5.197393475100398064e-04 -1.205168385058641434e-02 -9.399578906595706940e-03 -1.047733053565025330e-02 9.724045544862747192e-02 -7.641886919736862183e-02 1.021150201559066772e-01 -2.343510538339614868e-01 8.431591093540191650e-02 8.689459413290023804e-02 -2.160229831933975220e-01 6.226176023483276367e-02 1.873107850551605225e-01 -6.053167581558227539e-02 -1.344594871625304222e-03 -1.642133891582489014e-01 3.503160178661346436e-01 2.963233590126037598e-01 -1.097321659326553345e-01 2.989177703857421875e-01 3.903511166572570801e-01 -1.949869096279144287e-01 3.024075925350189209e-01 1.165368184447288513e-01 1.073162704706192017e-01 -1.625915616750717163e-01 2.732415497303009033e-01 -1.932487040758132935e-01 6.341834366321563721e-02
-4.863789677619934082e-01 -6.805674731731414795e-02 -1.585562378168106079e-01 -6.550145894289016724e-02 -1.765801757574081421e-01 -2.852185368537902832e-01 3.519307821989059448e-02 1.022752225399017334e-01 -2.592213153839111328e-01 5.706073250621557236e-03 -1.408077478408813477e-01 -8.087494224309921265e-02 1.507051885128021240e-01 2.872045151889324188e-02 4.089946672320365906e-02 7.714506983757019043e-02 -4.149987921118736267e-02 -5.115066096186637878e-02 1.391090154647827148e-01 -1.557594388723373413e-01 1.909522265195846558e-01 -2.819240093231201172e-01 1.831447184085845947e-01 4.113170132040977478e-02 3.532957285642623901e-02 -1.357343196868896484e-01 4.761415719985961914e-02 2.215318530797958374e-01 2.341093569993972778e-01 2.753553688526153564e-01 -2.374498099088668823e-01 1.524246335029602051e-01
1.727401278913021088e-02 -1.691535115242004395e-01 -1.815984100103378296e-01 -4.823128134012222290e-02 -1.005464419722557068e-01 2.807955071330070496e-02 -2.569923177361488342e-02 -1.475057154893875122e-01 -1.462823450565338135e-01 1.190311536192893982e-01 -1.253707408905029297e-01 7.170230150222778320e-02 2.728310227394104004e-01 1.607661843299865723e-01 1.069707795977592468e-02 -8.589281141757965088e-02 4.336397051811218262e-01 -3.300977870821952820e-03 2.107002288103103638e-01 3.250401318073272705e-01 1.118249669671058655e-01 -2.185321040451526642e-02 -1.410376466810703278e-02 1.581045836210250854e-01 -2.334265708923339844e-01 1.658886224031448364e-01 1.146049275994300842e-01 1.654882878065109253e-01 -1.455329954624176025e-01 3.829753994941711426e-01 2.674843966960906982e-01 7.981566712260246277e-03
-1.467334181070327759e-01 -1.145483832806348801e-02 2.685014307498931885e-01 -1.201324444264173508e-02 3.111012745648622513e-03 -8.038848638534545898e-02 -1.405764669179916382e-01 -8.619610220193862915e-02 -1.923126131296157837e-01 -1.372694317251443863e-02 -1.227313205599784851e-01 5.242969468235969543e-02 2.720755338668823242e-01 -7.872321456670761108e-02 -2.739101350307464600e-01 3.760656118392944336e-01 1.565861105918884277e-01 -6.314480304718017578e-02 4.449001327157020569e-02 1.994746364653110504e-02 1.916165202856063843e-01 -4.606332778930664062e-01 2.657588422298431396e-01 1.353766918182373047e-01 -2.034665942192077637e-01 2.213103771209716797e-01 6.390855461359024048e-02 1.867548972368240356e-01 -1.068841591477394104e-01 3.677151352167129517e-02 5.122164636850357056e-02 8.544874936342239380e-02
-2.352870106697082520e-01 1.328814625740051270e-01 -1.664983928203582764e-01 1.166771724820137024e-01 -3.489750623703002930e-01 -2.793772518634796143e-02 1.418464630842208862e-01 1.538224071264266968e-01 2.840178087353706360e-02 1.399912387132644653e-01 1.422250457108020782e-02 -1.279101818799972534e-01 1.755400300025939941e-01 -2.723159827291965485e-02 -6.876726448535919189e-02 -3.578479588031768799e-02 2.588834762573242188e-01 -3.353956341743469238e-01 -8.388448506593704224e-02 5.949303135275840759e-02 3.690965473651885986e-01 1.414283663034439087e-01 2.373695820569992065e-01 9.576203674077987671e-02 -3.226169049739837646e-01 8.460471034049987793e-02 -1.459952443838119507e-01 -1.791188120841979980e-01 -1.137292087078094482e-01 -4.523865133523941040e-02 8.051665127277374268e-02 2.164051681756973267e-01
-2.433098554611206055e-01 -2.116104215383529663e-01 2.914401888847351074e-01 7.809369266033172607e-02 -1.276037395000457764e-01 -1.058882698416709900e-01 -5.190273001790046692e-02 -7.816077768802642822e-02 -2.082756757736206055e-01 -6.113493815064430237e-02 -2.166253477334976196e-01 -1.221473608165979385e-02 9.636142104864120483e-02 -1.243648007512092590e-01 1.658560782670974731e-01 8.121474087238311768e-02 1.260255277156829834e-01 -2.156515605747699738e-02 -6.374229490756988525e-02 -6.704404205083847046e-02 1.627892255783081055e-01 -2.396504133939743042e-01 3.797022700309753418e-01 -2.696909569203853607e-02 -5.538352951407432556e-02 3.141409754753112793e-01 6.588485836982727051e-02 6.830270588397979736e-02 3.840511143207550049e-01 1.335842162370681763e-01 5.691780522465705872e-02 2.873364984989166260e-01
-9.368306398391723633e-02 -2.005543410778045654e-01 -4.921792075037956238e-02 1.745211631059646606e-01 -1.886146664619445801e-01 -1.429684609174728394e-01 -2.320223115384578705e-02 -1.458187960088253021e-02 -9.723960421979427338e-03 -5.254686623811721802e-02 1.824167817831039429e-01 1.574785709381103516e-01 5.169581174850463867e-01 -8.440088480710983276e-02 -7.298874109983444214e-02 2.737604677677154541e-01 7.930620759725570679e-02 -1.114232167601585388e-01 4.269913583993911743e-02 3.040380179882049561e-01 1.633341908454895020e-01 -3.021725825965404510e-02 1.222938075661659241e-01 3.974930942058563232e-02 -2.642772905528545380e-02 -7.206647843122482300e-02 7.951348274946212769e-02 1.309786587953567505e-01 -3.263348340988159180e-01 3.784895837306976318e-01 -4.713436122983694077e-03 9.771173447370529175e-02
-2.324485778808593750e-01 -2.419780194759368896e-01 -1.151310577988624573e-01 1.097390651702880859e-01 -1.420892328023910522e-01 2.720686607062816620e-02 -1.862725056707859039e-02 1.850404739379882812e-01 -4.538931548595428467e-01 -2.417045980691909790e-01 1.437009274959564209e-01 -6.972574628889560699e-03 4.377131909132003784e-02 -3.410491719841957092e-02 -2.238824963569641113e-02 1.549477875232696533e-01 9.935543686151504517e-02 -9.612398222088813782e-03 3.726888820528984070e-02 9.912060946226119995e-02 2.980768084526062012e-01 5.959741398692131042e-02 2.061407864093780518e-01 3.398361504077911377e-01 1.077002380043268204e-02 4.940264299511909485e-02 1.753994077444076538e-01 1.848302632570266724e-01 1.323092877864837646e-01 3.281018137931823730e-01 -9.682662785053253174e-02 1.424582302570343018e-01
-1.921603530645370483e-01 1.371054723858833313e-02 9.829700738191604614e-02 2.572458982467651367e-01 1.146020926535129547e-02 -4.384905695915222168e-01 -1.856332570314407349e-01 2.883856296539306641e-01 -1.700614541769027710e-01 8.938632160425186157e-02 2.477739471942186356e-03 -1.532523036003112793e-01 2.891000509262084961e-01 -1.887332797050476074e-01 -1.383456438779830933e-01 -5.085407942533493042e-02 1.483979821205139160e-01 -1.309819817543029785e-01 -2.764902710914611816e-01 5.435237288475036621e-02 2.498978823423385620e-01 9.207034111022949219e-02 5.075478181242942810e-02 9.840458631515502930e-02 -2.033865898847579956e-01 8.429666608572006226e-02 9.109708480536937714e-03 8.768452703952789307e-02 1.196655482053756714e-01 2.412882149219512939e-01 1.945306956768035889e-01 8.543471246957778931e-02
-1.933723241090774536e-01 -4.326794743537902832e-01 -9.919343143701553345e-02 4.376862198114395142e-02 -5.272886529564857483e-02 -1.504479348659515381e-01 1.094460263848304749e-01 -5.557790398597717285e-03 1.391837839037179947e-02 2.488554567098617554e-01 -2.101358771324157715e-02 -2.046690434217453003e-01 2.767338231205940247e-02 -5.622716248035430908e-02 -4.062139242887496948e-02 3.784575164318084717e-01 2.163961902260780334e-02 -5.410376936197280884e-02 2.066461928188800812e-02 1.464107930660247803e-01 3.261643052101135254e-01 2.400665283203125000e-01 3.254855573177337646e-01 -2.331733405590057373e-01 3.930459171533584595e-02 7.140887901186943054e-03 -6.342358142137527466e-02 5.975243402644991875e-04 -1.928500533103942871e-01 2.419650852680206299e-01 6.547342240810394287e-02 1.331435143947601318e-01
-7.634264230728149414e-02 -9.974829852581024170e-03 -2.891435846686363220e-02 2.644627690315246582e-01 -1.724431067705154419e-01 -3.140615224838256836e-01 1.010093763470649719e-01 3.071509599685668945e-01 2.226275652647018433e-01 1.033576503396034241e-01 -9.992411732673645020e-02 1.797709912061691284e-01 1.988616883754730225e-01 -1.237441450357437134e-01 -4.009829461574554443e-02 -8.488786220550537109e-02 4.990731924772262573e-02 -3.625518456101417542e-02 4.302956908941268921e-02 1.659206300973892212e-01 3.643118739128112793e-01 8.577714115381240845e-02 2.844178378582000732e-01 7.785973697900772095e-02 -9.793628938496112823e-03 4.539189487695693970e-02 1.156958937644958496e-01 -1.420316398143768311e-01 -7.274867594242095947e-02 1.616939306259155273e-01 2.303750514984130859e-01 3.790929913520812988e-01
-1.030076816678047180e-01 -2.455822378396987915e-01 1.822245717048645020e-01 5.901556834578514099e-02 -2.318632155656814575e-01 7.707563042640686035e-02 7.355715334415435791e-02 -1.670587509870529175e-01 9.302524477243423462e-02 1.478206813335418701e-01 3.382959663867950439e-01 -1.705183982849121094e-01 2.763813436031341553e-01 9.575863182544708252e-02 -2.436061203479766846e-02 7.714052498340606689e-02 2.821022570133209229e-01 -2.719545364379882812e-01 2.020886726677417755e-02 2.564076185226440430e-01 3.423801958560943604e-01 -8.122858405113220215e-02 2.376279830932617188e-01 -6.898018717765808105e-02 1.986849904060363770e-01 1.649470776319503784e-01 -1.319272220134735107e-01 -1.886555552482604980e-02 -6.749506294727325439e-02 -1.082971133291721344e-02 5.129227787256240845e-02 1.917143762111663818e-01
-2.120545655488967896e-01 -4.128210246562957764e-01 -1.343404650688171387e-01 -1.694088876247406006e-01 -2.766868770122528076e-01 -6.595698744058609009e-02 -2.137708477675914764e-02 -1.656821966171264648e-01 -2.431761622428894043e-01 -3.599250689148902893e-02 -8.721683174371719360e-02 -8.202650398015975952e-02 -1.105405855923891068e-03 -7.227168977260589600e-02 -9.274633973836898804e-02 2.920684404671192169e-02 3.646206110715866089e-02 -2.467968016862869263e-01 -1.584277004003524780e-01 2.689626216888427734e-01 2.675914168357849121e-01 -2.887066602706909180e-01 3.131556510925292969e-01 1.785582751035690308e-01 -8.384213596582412720e-02 1.447842568159103394e-01 -1.167599335312843323e-01 -1.198832541704177856e-01 1.586712002754211426e-01 -4.159902781248092651e-02 -9.542928636074066162e-02 5.487852171063423157e-02
-2.365455776453018188e-01 -1.778870224952697754e-01 -1.055763363838195801e-01 3.795390427112579346e-01 -2.035180032253265381e-01 2.213060483336448669e-02 -1.443744301795959473e-01 -1.058237627148628235e-02 -3.373961150646209717e-01 -3.429355844855308533e-02 8.336538448929786682e-03 9.608287364244461060e-02 -2.378464192152023315e-01 -1.145320758223533630e-01 -3.246882557868957520e-02 2.511038817465305328e-02 2.620926201343536377e-01 1.369786541908979416e-02 8.747293055057525635e-02 1.889933347702026367e-01 1.953874230384826660e-01 -6.685651838779449463e-02 5.570687353610992432e-02 3.089960217475891113e-01 -3.066618740558624268e-02 5.487143993377685547e-03 2.041248679161071777e-01 2.154231816530227661e-01 -1.086172387003898621e-01 2.710832059383392334e-01 1.617779731750488281e-01 2.113654315471649170e-01
-1.220211014151573181e-01 -2.559929788112640381e-01 1.773933470249176025e-01 5.820155143737792969e-02 -2.358905673027038574e-01 8.346360921859741211e-02 1.251558214426040649e-01 -2.937164157629013062e-02 7.371903210878372192e-02 2.783231735229492188e-01 2.621659040451049805e-01 6.155322864651679993e-02 2.509730458259582520e-01 2.532775700092315674e-01 -7.212711870670318604e-02 7.599441707134246826e-02 9.042102098464965820e-02 -2.861723899841308594e-01 -4.025201126933097839e-02 2.283239960670471191e-01 2.731747925281524658e-01 9.620721638202667236e-02 2.976448535919189453e-01 2.208202332258224487e-02 -1.472395751625299454e-02 1.829444468021392822e-01 -3.539833426475524902e-02 4.015617072582244873e-02 7.216224074363708496e-02 -1.142060831189155579e-01 3.515885472297668457e-01 1.298221796751022339e-01
-1.964509487152099609e-01 -1.955189555883407593e-01 -1.369267851114273071e-01 -2.202430516481399536e-01 -1.332430690526962280e-01 -1.359993219375610352e-01 1.241934578865766525e-02 -2.432681471109390259e-01 2.347549982368946075e-02 -2.555289492011070251e-02 -2.018591612577438354e-01 -4.057354927062988281e-01 -3.401790186762809753e-02 -1.791738532483577728e-02 -5.707930773496627808e-02 1.296750903129577637e-01 1.574379950761795044e-01 -1.827153861522674561e-01 -1.139824092388153076e-01 1.579766422510147095e-01 3.235292136669158936e-01 -4.171339571475982666e-01 1.929087787866592407e-01 6.662063300609588623e-02 -1.681872010231018066e-01 1.040744855999946594e-01 -6.985019892454147339e-02 -8.836299180984497070e-02 -4.019122198224067688e-02 -1.385139226913452148e-01 -6.197093985974788666e-03 2.076690346002578735e-01
-1.884859353303909302e-01 -4.395943284034729004e-01 -8.262208104133605957e-02 3.271670639514923096e-02 -2.159456610679626465e-01 -9.050837904214859009e-02 -5.832343176007270813e-02 -2.525032758712768555e-01 -3.332298696041107178e-01 4.988298937678337097e-02 -1.734923124313354492e-01 -7.029956579208374023e-02 -6.341879814863204956e-02 -2.771112322807312012e-01 5.979533120989799500e-02 -4.782075528055429459e-03 -3.612234443426132202e-02 -2.204284071922302246e-01 -1.594962477684020996e-01 1.322779953479766846e-01 2.754251956939697266e-01 -2.536505460739135742e-01 2.715365886688232422e-01 2.583389170467853546e-02 -1.291022822260856628e-02 2.183784097433090210e-01 -6.513343751430511475e-02 1.237079501152038574e-01 5.129073560237884521e-02 -5.317133292555809021e-02 8.703320473432540894e-02 1.431940644979476929e-01
-4.020759463310241699e-02 -3.760242760181427002e-01 -2.731233835220336914e-01 -3.663110733032226562e-02 -4.230639636516571045e-01 -1.369741410017013550e-01 1.886191405355930328e-02 9.682600200176239014e-02 -2.065325230360031128e-01 -3.222581371665000916e-02 -1.609976589679718018e-01 5.403352156281471252e-02 5.737031623721122742e-02 6.561991572380065918e-02 -9.668716043233871460e-02 1.981056481599807739e-01 9.488263726234436035e-02 1.380119174718856812e-01 1.813705116510391235e-01 -5.763151124119758606e-02 2.608671784400939941e-02 -1.102647744119167328e-02 5.271336436271667480e-02 2.761224508285522461e-01 -1.513525545597076416e-01 1.467440277338027954e-01 9.017862379550933838e-02 2.606559991836547852e-01 8.455408364534378052e-02 3.860112130641937256e-01 -3.225337248295545578e-03 1.551724076271057129e-01
-2.045087218284606934e-01 -7.221129536628723145e-02 -2.795730829238891602e-01 6.686195731163024902e-02 -2.276478707790374756e-01 -3.937025666236877441e-01 2.227899730205535889e-01 -5.999254435300827026e-02 -1.154489144682884216e-01 -2.203598320484161377e-01 5.115320160984992981e-02 1.349777169525623322e-02 1.607533842325210571e-01 -3.986028209328651428e-02 9.356261789798736572e-02 9.651251137256622314e-02 2.537910938262939453e-01 -2.221988737583160400e-01 2.709158957004547119e-01 -4.900304600596427917e-02 1.778040826320648193e-01 -1.737941801548004150e-01 2.359957993030548096e-01 -7.214299589395523071e-02 -1.158697679638862610e-01 -1.386869400739669800e-01 -1.055060625076293945e-01 3.697996959090232849e-02 4.085157811641693115e-02 3.313700556755065918e-01 -1.131475269794464111e-01 1.354731321334838867e-01
-2.663691043853759766e-01 -5.317144840955734253e-02 -2.286137640476226807e-01 2.309833765029907227e-01 -3.391952216625213623e-01 -2.174374610185623169e-01 2.021491155028343201e-02 -1.471508294343948364e-01 -7.542344182729721069e-02 -8.190539665520191193e-03 -7.760747522115707397e-02 -1.828096061944961548e-01 -2.001276705414056778e-03 9.462636709213256836e-02 -7.395148277282714844e-02 -3.446464613080024719e-02 3.880895972251892090e-01 -8.778785914182662964e-02 1.427637971937656403e-02 5.335323978215456009e-03 6.661172956228256226e-02 -2.455354779958724976e-01 2.942705154418945312e-01 -3.851526975631713867e-02 -1.971971094608306885e-01 -2.022981345653533936e-01 -1.042549982666969299e-01 4.983959719538688660e-02 5.072572454810142517e-02 3.011536002159118652e-01 1.154920924454927444e-02 2.783435285091400146e-01
-2.308021299540996552e-02 -1.642266362905502319e-01 -5.905378609895706177e-02 1.203876733779907227e-01 -1.936721354722976685e-01 -2.001077234745025635e-01 -8.601957559585571289e-02 -1.653545051813125610e-01 -1.316877305507659912e-01 6.276401132345199585e-02 -8.299287408590316772e-02 2.654786109924316406e-01 1.518489886075258255e-02 1.624802947044372559e-01 -3.075644671916961670e-01 1.644726097583770752e-01 1.179013252258300781e-01 -6.400560587644577026e-02 1.842166185379028320e-01 1.200153678655624390e-01 2.764526605606079102e-01 6.890411674976348877e-02 1.662987172603607178e-01 -2.105446457862854004e-01 -2.718702554702758789e-01 9.302188642323017120e-03 1.848983392119407654e-02 3.568693995475769043e-01 2.711203098297119141e-01 -1.376606896519660950e-02 3.167189657688140869e-01 -9.911863133311271667e-03
-3.367953896522521973e-01 2.025997787714004517e-01 -7.765145599842071533e-02 -5.684770178049802780e-03 -1.596275269985198975e-01 -1.323465108871459961e-01 6.903375685214996338e-02 4.647215455770492554e-02 5.524025112390518188e-02 5.021367967128753662e-02 -9.763961285352706909e-02 2.730494888965040445e-04 2.039205729961395264e-01 1.429246366024017334e-01 3.140051290392875671e-02 -1.847920715808868408e-01 9.155265986919403076e-02 1.111936755478382111e-03 -1.241813153028488159e-01 1.606134027242660522e-01 4.036361873149871826e-01 -1.617827713489532471e-01 1.880281865596771240e-01 4.576061964035034180e-01 -2.205946948379278183e-03 7.270040363073348999e-02 3.031746745109558105e-01 -9.615520387887954712e-02 -6.645387969911098480e-03 2.046457976102828979e-01 1.141216456890106201e-01 1.800925433635711670e-01
-2.608253061771392822e-01 -3.335009217262268066e-01 6.611789017915725708e-02 -9.680268913507461548e-02 -2.716244459152221680e-01 -7.747841626405715942e-02 9.229438751935958862e-02 -1.270919144153594971e-01 -1.496560424566268921e-01 -8.304988592863082886e-02 -1.872462034225463867e-01 -1.907252818346023560e-01 1.831707656383514404e-01 -2.429886162281036377e-01 9.007922559976577759e-02 -1.725573837757110596e-02 1.035468876361846924e-01 4.214128945022821426e-03 -1.359268724918365479e-01 -6.079342961311340332e-02 1.303177326917648315e-01 -1.508287191390991211e-01 2.498446255922317505e-01 -1.290336064994335175e-02 -1.274457201361656189e-02 3.975290358066558838e-01 -1.236327365040779114e-02 1.970138847827911377e-01 3.074400722980499268e-01 1.803598850965499878e-01 1.579375006258487701e-02 2.027881592512130737e-01
-2.818311750888824463e-01 -2.740603499114513397e-02 1.265263557434082031e-01 5.148883536458015442e-02 1.377241015434265137e-01 -2.550305984914302826e-02 -7.217585574835538864e-03 1.249784976243972778e-01 -4.846642911434173584e-02 1.785950064659118652e-01 -2.518366873264312744e-01 -2.640354335308074951e-01 1.387413442134857178e-01 -2.060483843088150024e-01 -9.253607690334320068e-02 2.424185723066329956e-01 5.048302933573722839e-02 -3.176660239696502686e-01 1.006352603435516357e-01 7.575714588165283203e-02 9.773644059896469116e-02 -4.125168919563293457e-01 2.493390291929244995e-01 2.567451298236846924e-01 -1.431025862693786621e-01 2.200244814157485962e-01 -1.181393768638372421e-02 -6.042329967021942139e-02 -4.375037923455238342e-02 9.368674457073211670e-02 -2.403534650802612305e-01 -3.428898006677627563e-02
-2.192866653203964233e-01 -2.345270812511444092e-01 1.215420737862586975e-01 8.841862529516220093e-02 -1.158304885029792786e-01 -5.148336291313171387e-02 -2.029663622379302979e-01 8.689239621162414551e-03 -1.916278451681137085e-01 1.146545112133026123e-01 -1.951233148574829102e-01 -1.380002498626708984e-01 2.811356186866760254e-01 -3.215263783931732178e-02 -3.073145262897014618e-02 1.591598838567733765e-01 1.170405820012092590e-01 -4.209578633308410645e-01 -8.312047272920608521e-02 2.884782254695892334e-01 9.910467267036437988e-02 1.132254451513290405e-01 1.166712343692779541e-01 -1.523996889591217041e-01 -1.328104175627231598e-02 1.858122795820236206e-01 -8.436261117458343506e-02 2.155061960220336914e-01 -2.738192975521087646e-01 1.939820349216461182e-01 1.814168989658355713e-01 1.713410019874572754e-01
-1.935430914163589478e-01 -3.279686868190765381e-01 -2.092889547348022461e-01 -3.121511340141296387e-01 -2.735468149185180664e-01 -1.661739796400070190e-01 9.752608835697174072e-02 -2.220279127359390259e-01 -2.573744058609008789e-01 -1.154639348387718201e-01 -8.811786025762557983e-02 -6.680442392826080322e-02 -4.269974306225776672e-02 -8.087315596640110016e-03 -5.042839422821998596e-02 1.606134176254272461e-01 -7.192084193229675293e-02 -1.751953810453414917e-01 -8.635802567005157471e-02 2.099466770887374878e-01 3.369129896163940430e-01 -2.284126579761505127e-01 2.023552805185317993e-01 1.787190586328506470e-01 -1.622538715600967407e-01 4.345252364873886108e-02 -1.145086735486984253e-01 -5.843824148178100586e-02 5.857067182660102844e-02 -3.277335315942764282e-02 -1.798852719366550446e-02 2.343428730964660645e-01
-4.351797103881835938e-01 -1.827304214239120483e-01 7.080297917127609253e-02 1.615689098834991455e-01 -3.000963926315307617e-01 -2.531162500381469727e-01 6.417987495660781860e-02 1.062461584806442261e-01 9.290158003568649292e-02 -1.917115747928619385e-01 -8.884642273187637329e-02 1.072316765785217285e-01 -2.888352423906326294e-02 -2.581417560577392578e-01 -1.882617771625518799e-01 1.111574247479438782e-01 1.105880588293075562e-01 -1.060988530516624451e-01 3.797323442995548248e-04 9.179092198610305786e-02 2.462901473045349121e-01 -1.381033062934875488e-01 2.284919768571853638e-01 -6.065929308533668518e-02 -9.093981981277465820e-02 -1.704924553632736206e-01 -2.077459245920181274e-01 2.865576446056365967e-01 3.903736919164657593e-02 -1.251230686902999878e-01 -1.902638226747512817e-01 1.140533536672592163e-01
-1.156791150569915771e-01 -1.049106195569038391e-01 -2.693890221416950226e-02 2.307188929989933968e-03 -1.148910522460937500e-01 -1.374653577804565430e-01 -3.449078798294067383e-01 3.448111191391944885e-02 -6.722331047058105469e-02 -8.116676472127437592e-03 3.314654156565666199e-02 8.840911835432052612e-02 2.874253094196319580e-01 2.359579503536224365e-01 5.490374751389026642e-03 1.680987477302551270e-01 7.523929327726364136e-02 5.771464481949806213e-02 -4.034599289298057556e-02 3.726510405540466309e-01 1.056856662034988403e-01 -1.527256965637207031e-01 2.032252997159957886e-01 2.768648564815521240e-01 -2.531061172485351562e-01 1.658245772123336792e-01 7.862085849046707153e-02 2.498992532491683960e-01 -1.032839193940162659e-01 4.028104543685913086e-01 8.269279450178146362e-02 -2.581718005239963531e-02
-4.134050607681274414e-01 -7.946579903364181519e-02 -5.635071918368339539e-02 3.019421100616455078e-01 -3.263430893421173096e-01 1.218226104974746704e-01 -9.822068363428115845e-02 1.443430688232183456e-02 1.724389791488647461e-01 -1.266908347606658936e-01 4.930470883846282959e-02 1.632317453622817993e-01 7.340162247419357300e-02 1.070668473839759827e-01 -9.062913060188293457e-02 7.404195517301559448e-02 2.294375300407409668e-01 8.512622117996215820e-02 3.586592525243759155e-02 2.176834940910339355e-01 2.891912162303924561e-01 -2.624137401580810547e-01 2.687762677669525146e-01 -1.044952049851417542e-01 -1.516841799020767212e-01 5.920019000768661499e-03 -1.493741869926452637e-01 2.482407689094543457e-01 1.365568637847900391e-01 -4.359501972794532776e-02 -1.407407075166702271e-01 1.685395836830139160e-02
-9.223860502243041992e-02 -3.539192676544189453e-01 -7.173059135675430298e-02 -5.111597850918769836e-02 -1.805647313594818115e-01 -2.966345846652984619e-01 1.363810151815414429e-01 7.951346039772033691e-02 1.620628684759140015e-01 1.473559588193893433e-01 -3.239117264747619629e-01 -7.105513662099838257e-02 4.466172680258750916e-02 1.901837140321731567e-01 -1.780575811862945557e-01 2.444263249635696411e-01 1.723919063806533813e-01 -2.153644710779190063e-01 1.984368264675140381e-01 -2.401915937662124634e-02 2.960372269153594971e-01 -1.526216045022010803e-02 2.494615912437438965e-01 -1.291661709547042847e-01 1.519316732883453369e-01 1.055865958333015442e-01 -5.936010926961898804e-02 -1.039803400635719299e-01 -5.197555571794509888e-02 2.735908329486846924e-01 -3.785274224355816841e-03 1.281493604183197021e-01
2.583351172506809235e-02 -7.342862337827682495e-02 -3.440323770046234131e-01 1.262663304805755615e-01 -1.580956391990184784e-02 -2.796610593795776367e-01 9.248296916484832764e-02 3.544269874691963196e-02 -2.749088108539581299e-01 -1.311742663383483887e-01 -7.557742297649383545e-02 1.903452426195144653e-01 6.631281226873397827e-02 -2.137604169547557831e-02 -9.526079893112182617e-02 7.132615149021148682e-02 4.737145826220512390e-02 -7.021211832761764526e-02 4.222698882222175598e-02 1.355397999286651611e-01 2.371335476636886597e-01 -2.355044633150100708e-01 5.273274704813957214e-02 -1.262256205081939697e-01 -1.965512037277221680e-01 1.822321265935897827e-01 1.415504515171051025e-01 3.249452710151672363e-01 3.567893207073211670e-01 2.959847636520862579e-02 3.658218979835510254e-01 -2.061966992914676666e-02
-1.715411841869354248e-01 -2.113135606050491333e-01 -2.480319291353225708e-01 6.477818638086318970e-02 -1.174562051892280579e-01 -3.151659965515136719e-01 2.680378258228302002e-01 -1.089788153767585754e-01 -3.748952597379684448e-02 1.268362998962402344e-01 -2.091343402862548828e-01 -1.364597864449024200e-02 -1.946750730276107788e-01 1.123127639293670654e-01 -5.172763392329216003e-02 1.896162778139114380e-01 1.876641809940338135e-02 -1.544341444969177246e-01 1.723121553659439087e-01 1.749288737773895264e-01 3.189032971858978271e-01 1.697913110256195068e-01 3.605893552303314209e-01 -1.492513716220855713e-01 1.411434262990951538e-01 9.632071480154991150e-03 1.577452197670936584e-02 3.351379930973052979e-02 9.300885349512100220e-02 3.275266885757446289e-01 9.014631807804107666e-02 6.266459356993436813e-03
-3.111394345760345459e-01 -4.695695340633392334e-01 7.841859012842178345e-02 2.297912985086441040e-01 1.461305618286132812e-01 -1.667997241020202637e-01 1.174326613545417786e-01 3.224116563796997070e-01 1.228467226028442383e-01 4.258057102560997009e-02 2.181671746075153351e-02 8.589776232838630676e-03 6.200050935149192810e-02 7.743985950946807861e-02 -1.839369833469390869e-01 -3.042315877974033356e-02 -1.757881417870521545e-02 -7.943854480981826782e-02 8.810031414031982422e-02 9.352128952741622925e-03 4.227161705493927002e-01 -1.077870205044746399e-01 1.146652176976203918e-01 2.832700684666633606e-02 -6.145224347710609436e-02 3.057503141462802887e-02 2.994780540466308594e-01 1.057163998484611511e-01 -8.296513557434082031e-02 -7.328920811414718628e-02 1.990220546722412109e-01 1.364142745733261108e-01
-2.882174849510192871e-01 4.947988688945770264e-02 -1.708749085664749146e-01 5.483037233352661133e-02 -3.021678924560546875e-01 -2.059050947427749634e-01 8.650986850261688232e-02 -4.940565675497055054e-02 -1.388166099786758423e-01 -6.765093654394149780e-02 -4.287360236048698425e-02 -2.128988206386566162e-01 1.283916682004928589e-01 -1.195774376392364502e-01 -8.845535106956958771e-03 1.591022461652755737e-01 2.868969440460205078e-01 -1.744089424610137939e-01 9.721339493989944458e-02 -2.111569792032241821e-01 2.884917259216308594e-01 -2.586602568626403809e-01 1.210177689790725708e-01 1.466416120529174805e-01 -1.660634279251098633e-01 -2.979229092597961426e-01 -6.147779524326324463e-02 1.569846272468566895e-01 -6.435795128345489502e-02 2.955309152603149414e-01 -3.108306229114532471e-02 1.456425637006759644e-01
-2.971615493297576904e-01 2.601644955575466156e-03 1.269639134407043457e-01 -5.114814266562461853e-02 -2.357546389102935791e-01 -4.436094313859939575e-02 1.529391575604677200e-02 -1.652641445398330688e-01 -1.950089186429977417e-01 -5.233579501509666443e-02 -1.571508198976516724e-01 1.002140995115041733e-02 -1.512305438518524170e-02 -2.153240740299224854e-01 -2.935117483139038086e-01 -2.898081839084625244e-01 3.592725098133087158e-01 1.830463297665119171e-02 -7.053816318511962891e-02 2.673899233341217041e-01 1.600284129381179810e-01 -1.541521698236465454e-01 -8.247177302837371826e-02 8.336740732192993164e-02 -9.656246006488800049e-02 2.378921508789062500e-01 5.185838043689727783e-02 1.421592980623245239e-01 -1.658502966165542603e-01 4.707842320203781128e-02 3.056965768337249756e-01 2.111051827669143677e-01
-1.935769170522689819e-01 -9.466101974248886108e-02 1.685681343078613281e-01 2.271028310060501099e-01 -3.994493484497070312e-01 -1.283358484506607056e-01 1.698024421930313110e-01 1.475905813276767731e-02 2.201597951352596283e-02 8.053745329380035400e-02 -1.894072629511356354e-02 -4.911340773105621338e-02 -2.042250707745552063e-02 -9.116579592227935791e-02 3.368663042783737183e-02 1.263932287693023682e-01 -1.121941115707159042e-02 -1.493359953165054321e-01 -1.732333190739154816e-02 -6.006796285510063171e-02 4.974702000617980957e-01 -1.494859904050827026e-01 9.297062456607818604e-02 -3.472727537155151367e-02 -8.945847861468791962e-03 1.957546323537826538e-01 4.378570914268493652e-01 -1.987190693616867065e-01 -7.763889431953430176e-02 5.967119336128234863e-02 2.175697684288024902e-01 -1.936485059559345245e-02
1.431250274181365967e-01 -5.278227850794792175e-02 -2.001590430736541748e-01 -1.468012575060129166e-02 1.443041767925024033e-02 -3.073771595954895020e-01 2.222958207130432129e-01 -5.368569865822792053e-02 -1.465927213430404663e-01 1.335453987121582031e-02 -1.017413102090358734e-02 -1.717926710844039917e-01 9.475077502429485321e-03 -1.488470286130905151e-01 -2.129243165254592896e-01 2.292869836091995239e-01 1.750488579273223877e-01 -3.406155705451965332e-01 8.618666231632232666e-02 2.697855532169342041e-01 1.151853129267692566e-01 2.192553877830505371e-02 1.454544812440872192e-01 2.902134656906127930e-01 9.410392522113397717e-05 4.408367723226547241e-02 3.225736618041992188e-01 2.587711811065673828e-01 3.192294389009475708e-02 2.282657921314239502e-01 -6.625232845544815063e-02 2.038350999355316162e-01
-1.227642968297004700e-01 -8.238263428211212158e-03 3.990976884961128235e-02 5.707654953002929688e-01 7.141620665788650513e-02 -2.750421166419982910e-01 2.996714785695075989e-02 -1.075599268078804016e-01 4.260346665978431702e-02 -6.536539644002914429e-02 -2.526082471013069153e-02 -1.518312692642211914e-01 4.809607937932014465e-02 9.131122380495071411e-02 -3.624768853187561035e-01 2.428613454103469849e-01 3.121106624603271484e-01 -2.381370663642883301e-01 -2.885374799370765686e-02 1.600617319345474243e-01 1.058379635214805603e-01 5.899595096707344055e-02 9.857407957315444946e-02 1.013932749629020691e-01 -1.771278232336044312e-01 4.316350445151329041e-03 -5.216557532548904419e-02 2.229955643415451050e-01 7.339002192020416260e-02 -7.777769118547439575e-02 -4.797422885894775391e-02 1.436881870031356812e-01
1.344760507345199585e-01 -2.471525967121124268e-01 -8.071899414062500000e-03 -2.615776062011718750e-01 -2.293301075696945190e-01 -2.690482735633850098e-01 6.964363902807235718e-02 2.623288333415985107e-01 -1.973288357257843018e-01 8.736450970172882080e-02 -1.179728731513023376e-01 1.634503453969955444e-01 8.840937912464141846e-02 -3.010335564613342285e-02 -1.534745693206787109e-01 1.606453508138656616e-01 3.019092381000518799e-01 -7.919497042894363403e-02 -1.240010280162096024e-02 5.129190906882286072e-02 -4.125886037945747375e-02 -4.250388443470001221e-01 1.649845689535140991e-01 -8.443973213434219360e-02 -1.856948733329772949e-01 3.708364441990852356e-02 -1.060473173856735229e-01 1.172325015068054199e-01 1.084228162653744221e-03 3.223341703414916992e-01 3.047257103025913239e-02 1.606764793395996094e-01
1.560361310839653015e-02 -1.851240545511245728e-01 1.394585520029067993e-01 -5.335417017340660095e-02 -2.149051129817962646e-01 -4.510036706924438477e-01 1.672234237194061279e-01 8.439240977168083191e-03 -7.841249555349349976e-02 3.508911728858947754e-01 -1.627690047025680542e-01 -1.209766045212745667e-01 1.480214893817901611e-01 8.042003214359283447e-02 -5.562794953584671021e-02 7.259390503168106079e-02 5.872349068522453308e-02 -3.829623460769653320e-01 -2.545543611049652100e-01 1.859878897666931152e-01 2.507115006446838379e-01 -1.527380049228668213e-01 1.461180895566940308e-01 5.359501764178276062e-02 3.742694482207298279e-02 -2.698821760714054108e-02 7.501740008592605591e-02 8.822317421436309814e-02 -1.179120764136314392e-01 7.069128006696701050e-02 2.493068426847457886e-01 4.383996874094009399e-02
-8.278311043977737427e-02 -3.879933059215545654e-01 -1.394022852182388306e-01 8.232817798852920532e-02 -2.410067245364189148e-02 -1.230052635073661804e-01 8.849732577800750732e-03 1.197651922702789307e-01 -2.074267864227294922e-01 2.533873915672302246e-01 -1.096179410815238953e-01 2.413205243647098541e-02 2.881125807762145996e-01 -2.687112987041473389e-01 -1.676696687936782837e-01 -1.353703998029232025e-02 -6.543783098459243774e-02 3.358277678489685059e-02 8.353276550769805908e-02 -4.917979985475540161e-02 -1.304733217693865299e-03 -2.290960848331451416e-01 2.199814170598983765e-01 -8.692404627799987793e-02 -2.584588825702667236e-01 2.252638190984725952e-01 -1.345133334398269653e-01 9.589044749736785889e-02 3.285314738750457764e-01 1.094997450709342957e-01 2.479823976755142212e-01 1.828417032957077026e-01
-2.524123489856719971e-01 2.728205733001232147e-02 -7.584908604621887207e-02 -1.766751706600189209e-01 -2.273730188608169556e-01 -2.562060393393039703e-02 3.626931086182594299e-02 -1.069767996668815613e-01 -1.948928534984588623e-01 8.510338515043258667e-02 -2.235874533653259277e-01 1.695525050163269043e-01 2.874552905559539795e-01 -5.267363414168357849e-02 3.230530768632888794e-02 -1.518671363592147827e-01 3.227813839912414551e-01 -1.426431834697723389e-01 -6.154401600360870361e-02 2.179268598556518555e-01 3.411542996764183044e-02 7.227036636322736740e-03 1.133445650339126587e-01 3.413558900356292725e-01 -2.464386671781539917e-01 1.315122246742248535e-01 2.514667212963104248e-01 1.861997880041599274e-02 -9.289585798978805542e-02 3.427894413471221924e-01 1.333272606134414673e-01 8.979394286870956421e-02
2.359123378992080688e-01 -1.563725620508193970e-01 -4.541141167283058167e-02 1.061251237988471985e-01 -1.414159834384918213e-01 -1.565634012222290039e-01 -2.490112185478210449e-02 3.827239573001861572e-02 -1.942858397960662842e-01 -1.469339281320571899e-01 -2.097069025039672852e-01 3.431222587823867798e-02 2.304794490337371826e-01 1.977591030299663544e-02 -3.080178499221801758e-01 -2.127434872090816498e-02 1.468812227249145508e-01 -2.519199252128601074e-01 -3.797601908445358276e-02 1.280798017978668213e-01 2.850558757781982422e-01 -1.812151372432708740e-01 1.643388271331787109e-01 1.678780615329742432e-01 -1.568332761526107788e-01 1.521624773740768433e-01 -3.964692056179046631e-01 -8.079180121421813965e-02 1.863839030265808105e-01 2.089328467845916748e-01 -4.327662289142608643e-02 2.067414522171020508e-01
-2.295505255460739136e-01 -1.459071487188339233e-01 1.533635556697845459e-01 -2.192995101213455200e-01 -3.847231715917587280e-02 -1.860104352235794067e-01 -1.202670931816101074e-01 -1.615214198827743530e-01 -1.247261557728052139e-02 2.547070086002349854e-01 -1.685019135475158691e-01 -1.352097690105438232e-01 3.018717467784881592e-01 3.408041223883628845e-02 -1.172118335962295532e-01 1.549000889062881470e-01 3.158267140388488770e-01 -1.491365432739257812e-01 1.311780661344528198e-01 2.741810083389282227e-01 9.902027249336242676e-02 -1.247762590646743774e-01 2.195473909378051758e-01 3.474627733230590820e-01 9.551695734262466431e-02 2.005116343498229980e-01 1.874728351831436157e-01 2.957837097346782684e-02 -1.271463036537170410e-01 1.407984942197799683e-01 -6.946690380573272705e-02 -3.468490764498710632e-02
-1.722161471843719482e-02 -8.477460592985153198e-02 -7.370564341545104980e-02 -2.830811031162738800e-02 -2.536768913269042969e-01 -1.989412605762481689e-01 2.212011720985174179e-03 9.185473620891571045e-02 2.144728451967239380e-01 -9.831679612398147583e-02 -9.459944814443588257e-02 3.078298270702362061e-01 1.896271407604217529e-01 6.419636309146881104e-02 -4.352895170450210571e-02 -6.746985763311386108e-02 2.691530287265777588e-01 6.930296868085861206e-02 1.796756833791732788e-01 2.773140072822570801e-01 2.829509973526000977e-01 1.550034582614898682e-01 6.651405245065689087e-02 2.402965873479843140e-01 -1.464082151651382446e-01 1.437294036149978638e-01 7.589431852102279663e-02 2.566701471805572510e-01 -4.526542872190475464e-02 3.965868055820465088e-01 1.468001585453748703e-02 2.050523161888122559e-01
-2.906812131404876709e-01 -1.544823050498962402e-01 -9.959813952445983887e-02 1.123622059822082520e-01 -2.761230170726776123e-01 -4.058791100978851318e-01 2.493181377649307251e-01 2.698903083801269531e-01 -2.315032994374632835e-03 -1.766380518674850464e-01 -2.136632204055786133e-01 -8.260574191808700562e-02 1.771036386489868164e-01 2.787411808967590332e-01 -1.398497968912124634e-01 9.133505076169967651e-02 -1.607394032180309296e-02 1.030540373176336288e-02 2.660889923572540283e-01 4.009734094142913818e-02 8.909825980663299561e-02 2.087457925081253052e-01 1.974885761737823486e-01 6.071931123733520508e-02 -1.553984433412551880e-01 1.833760291337966919e-01 -6.554550677537918091e-02 1.561289727687835693e-01 -3.102721460163593292e-02 6.153031811118125916e-02 9.620678424835205078e-02 7.097957283258438110e-02
-2.768684923648834229e-01 -1.626614332199096680e-01 4.237834364175796509e-02 4.328553378582000732e-02 -2.459804415702819824e-01 -2.302168458700180054e-01 1.398312002420425415e-01 -1.270745787769556046e-02 1.166205331683158875e-01 7.370613515377044678e-02 1.694447994232177734e-01 -2.657512724399566650e-01 3.782819509506225586e-01 1.527190301567316055e-02 -3.340264558792114258e-01 1.613184362649917603e-01 -2.088211011141538620e-03 -8.276976644992828369e-02 -2.445132434368133545e-01 1.351263374090194702e-01 1.173773780465126038e-02 7.611183822154998779e-02 1.872455775737762451e-01 1.387840509414672852e-01 -2.055581212043762207e-01 -4.301752150058746338e-02 -1.349343955516815186e-01 -2.321092635393142700e-01 -9.811929613351821899e-02 -8.497726172208786011e-03 2.146824896335601807e-01 2.087356895208358765e-01
-6.377201527357101440e-02 -1.560403108596801758e-01 -8.486994355916976929e-02 -2.001446783542633057e-01 -3.993355203419923782e-03 -2.163088172674179077e-01 1.122133582830429077e-01 1.014524251222610474e-01 1.063289791345596313e-01 1.028806045651435852e-01 2.310570031404495239e-01 -2.760114669799804688e-01 7.494251430034637451e-02 -6.187725067138671875e-02 1.017815768718719482e-01 1.979306340217590332e-01 -6.970905512571334839e-02 -2.696240246295928955e-01 1.899199038743972778e-01 4.097494184970855713e-01 2.008719742298126221e-01 -1.283598877489566803e-02 1.559756994247436523e-01 1.817438751459121704e-02 -1.333560198545455933e-01 1.495390683412551880e-01 2.648436427116394043e-01 2.157947719097137451e-01 -8.235057443380355835e-02 3.003050386905670166e-01 -1.524648368358612061e-01 1.429452598094940186e-01
3.259555622935295105e-02 -7.789909839630126953e-02 -1.439466774463653564e-01 1.570202559232711792e-01 -1.751865744590759277e-01 -2.475221604108810425e-01 1.172226220369338989e-01 4.691041633486747742e-02 -1.103852912783622742e-01 5.039639025926589966e-02 -1.466933041810989380e-01 1.945267617702484131e-01 8.307422697544097900e-02 -1.756199896335601807e-01 -4.719073772430419922e-01 -5.106265097856521606e-02 3.517152667045593262e-01 -2.479692697525024414e-01 1.886107027530670166e-01 6.322605907917022705e-02 2.008603364229202271e-01 1.493780761957168579e-01 2.264987975358963013e-01 -1.175887733697891235e-01 -1.413168311119079590e-01 1.230608373880386353e-01 1.954631954431533813e-01 4.745048284530639648e-02 3.679890558123588562e-02 1.994500756263732910e-01 1.184804141521453857e-01 1.384434551000595093e-01
-8.396502584218978882e-02 -6.747592985630035400e-02 1.844539344310760498e-01 9.273637086153030396e-03 -1.115854084491729736e-01 -2.067742198705673218e-01 -2.345204204320907593e-01 1.741981804370880127e-01 -2.988062798976898193e-01 1.095998287200927734e-01 -7.908255606889724731e-02 -2.122026830911636353e-01 1.318159848451614380e-01 1.736533641815185547e-01 5.512362718582153320e-02 9.906010329723358154e-02 4.144376888871192932e-02 -1.896752864122390747e-01 9.765288978815078735e-02 4.757485091686248779e-01 1.809449195861816406e-01 -1.467415243387222290e-01 1.822744160890579224e-01 7.354255020618438721e-02 1.098437607288360596e-02 -4.345806315541267395e-02 -5.943100899457931519e-02 2.145393639802932739e-01 -2.495883852243423462e-01 7.939010858535766602e-03 2.331279814243316650e-01 2.569508850574493408e-01
-7.682029157876968384e-03 -1.134511306881904602e-01 1.213211566209793091e-01 1.756112128496170044e-01 -3.070292770862579346e-01 -1.061019822955131531e-01 -1.833774708211421967e-02 -1.628417819738388062e-01 5.693364143371582031e-02 7.158407568931579590e-02 4.726829007267951965e-02 -4.788830503821372986e-02 3.058094978332519531e-01 -1.683045923709869385e-02 2.029360234737396240e-01 -4.022961854934692383e-02 4.696461558341979980e-02 -2.941572964191436768e-01 1.906265765428543091e-01 4.316908717155456543e-01 -2.970733912661671638e-03 -2.937534451484680176e-01 1.119986027479171753e-01 1.377043277025222778e-01 -1.876020431518554688e-01 2.563203275203704834e-01 -1.960880011320114136e-01 1.396875530481338501e-01 -2.261118739843368530e-01 1.085759475827217102e-01 3.669710084795951843e-02 8.532473444938659668e-02
-1.987805962562561035e-01 -3.788681030273437500e-01 -1.043362095952033997e-01 -6.156698614358901978e-02 -1.798539012670516968e-01 -1.188440471887588501e-01 7.659575901925563812e-03 -1.117052435874938965e-01 -2.119862139225006104e-01 4.786118399351835251e-03 -2.514923512935638428e-01 -1.140966936945915222e-01 -1.379850804805755615e-01 1.129802037030458450e-02 4.567016288638114929e-02 7.453247904777526855e-02 -6.861092150211334229e-02 -2.271475344896316528e-01 1.017493475228548050e-02 2.493459731340408325e-01 3.228451907634735107e-01 -2.215314656496047974e-01 3.685202598571777344e-01 6.944659352302551270e-02 -1.771470308303833008e-01 2.900438606739044189e-01 -1.797747761011123657e-01 -1.038660556077957153e-01 1.421074569225311279e-01 -3.912445157766342163e-02 3.095687367022037506e-02 3.757460787892341614e-02
-1.199305802583694458e-02 -2.075223997235298157e-02 2.263226658105850220e-01 -2.197865098714828491e-01 9.424996376037597656e-02 -1.660549640655517578e-01 1.007969863712787628e-02 2.386372685432434082e-01 -1.365999430418014526e-01 4.051284119486808777e-02 -5.386694148182868958e-02 -1.032642573118209839e-01 3.628559708595275879e-01 -3.912084922194480896e-02 -2.547263801097869873e-01 2.015242427587509155e-01 2.723661065101623535e-01 -1.560854762792587280e-01 -1.271143257617950439e-01 3.273083269596099854e-01 7.477241754531860352e-02 -2.694125175476074219e-01 3.566531240940093994e-01 -6.506321579217910767e-02 -6.560593843460083008e-02 9.260919690132141113e-02 1.829661726951599121e-01 2.086662314832210541e-02 -2.097406089305877686e-01 -3.138406202197074890e-02 -5.051809549331665039e-02 8.982236683368682861e-02
-8.612274378538131714e-02 -3.244984149932861328e-01 -8.754175156354904175e-02 -8.104644715785980225e-03 -3.257173597812652588e-01 1.955410465598106384e-02 2.114429622888565063e-01 -2.547747492790222168e-01 -8.156648278236389160e-02 1.288746297359466553e-01 -1.592078208923339844e-01 6.540556252002716064e-02 -1.235486865043640137e-01 -1.483981609344482422e-01 -1.024458408355712891e-01 3.601055592298507690e-02 5.810156837105751038e-02 -3.207803368568420410e-01 -1.879392415285110474e-01 -3.001888981088995934e-03 2.354981005191802979e-01 2.933999896049499512e-02 2.135572731494903564e-01 -1.574110053479671478e-02 -2.696115076541900635e-01 -6.958075612783432007e-02 1.704446077346801758e-01 1.913446933031082153e-01 -1.975467056035995483e-02 1.487649679183959961e-01 -1.894646696746349335e-02 3.894099295139312744e-01
-1.486111730337142944e-01 -3.638122975826263428e-01 -1.794316768646240234e-01 -7.386459410190582275e-02 -3.494921028614044189e-01 -1.809711903333663940e-01 4.186038672924041748e-02 -1.973973214626312256e-01 -2.053992450237274170e-01 -8.291446603834629059e-03 -1.027102097868919373e-01 -5.654847621917724609e-02 -5.342828854918479919e-02 -8.125136792659759521e-02 -8.220422267913818359e-02 1.034341938793659210e-02 -1.950576342642307281e-02 -1.042941361665725708e-01 -1.883573383092880249e-01 2.175778001546859741e-01 2.959516346454620361e-01 -2.896323204040527344e-01 2.801572978496551514e-01 -7.633979618549346924e-02 -1.596586257219314575e-01 1.685332953929901123e-01 -2.120560556650161743e-01 -7.136072218418121338e-02 1.610270440578460693e-01 3.206908702850341797e-02 1.100426241755485535e-01 2.169710695743560791e-01
-4.938340187072753906e-01 -1.146661341190338135e-01 -1.883759796619415283e-01 -2.477846480906009674e-02 -4.574544727802276611e-02 -2.170191407203674316e-01 -2.726521342992782593e-02 1.253166794776916504e-01 -1.045096740126609802e-01 -7.528393063694238663e-03 2.191466987133026123e-01 8.988153189420700073e-02 -1.434219032526016235e-01 -1.038365159183740616e-02 -5.803783610463142395e-02 -1.797801554203033447e-01 3.110932111740112305e-01 -3.265108466148376465e-01 8.243246376514434814e-02 1.091468408703804016e-01 1.584839373826980591e-01 -8.363217860460281372e-02 1.465564370155334473e-01 1.312190741300582886e-01 -7.178789377212524414e-02 1.930174529552459717e-01 -1.524266004562377930e-01 2.499002516269683838e-01 -1.210224628448486328e-01 2.805873155593872070e-01 -4.576415196061134338e-02 3.639176487922668457e-02
-1.984081417322158813e-01 -1.938813924789428711e-01 -5.663724988698959351e-02 2.251255698502063751e-02 -1.796604096889495850e-01 -1.246805936098098755e-01 -2.633706033229827881e-01 1.191607639193534851e-01 2.282127588987350464e-01 -3.630679566413164139e-03 1.652255207300186157e-01 1.282521337270736694e-01 4.748020172119140625e-01 -1.002342402935028076e-01 -1.349956244230270386e-01 2.000505775213241577e-01 8.494912087917327881e-02 -1.937008202075958252e-01 -1.208133473992347717e-01 1.862028539180755615e-01 1.374569386243820190e-01 -2.051402926445007324e-01 2.747316360473632812e-01 4.162923246622085571e-02 -3.042621910572052002e-02 -5.856747925281524658e-02 -6.593711208552122116e-03 7.522068917751312256e-03 -2.083852887153625488e-01 2.667104005813598633e-01 2.112498283386230469e-01 5.040157213807106018e-02
-5.296591520309448242e-01 -1.576900333166122437e-01 2.946388721466064453e-01 8.744008094072341919e-02 -2.673718333244323730e-01 -8.595269173383712769e-02 7.648411393165588379e-02 -1.188031490892171860e-02 8.044282346963882446e-02 -1.440550535917282104e-01 -2.162465751171112061e-01 -9.530502557754516602e-02 -6.713291257619857788e-02 -2.033258788287639618e-02 -2.647810876369476318e-01 2.379626035690307617e-01 1.816758364439010620e-01 2.999147772789001465e-02 1.558240689337253571e-02 1.325754523277282715e-01 -1.445546839386224747e-02 -1.302761137485504150e-01 3.373251855373382568e-01 -2.504796534776687622e-02 -1.096625998616218567e-01 8.943149447441101074e-02 -1.108112037181854248e-01 2.158647775650024414e-01 2.961685322225093842e-02 -2.616572566330432892e-02 -1.823539435863494873e-01 5.924575775861740112e-02
-1.218976899981498718e-01 -2.543090283870697021e-01 -1.155659258365631104e-01 7.069328427314758301e-02 -9.469281882047653198e-03 -1.196885704994201660e-01 6.692350655794143677e-02 2.278350144624710083e-01 1.504925191402435303e-01 1.136048138141632080e-01 -1.037301942706108093e-01 -6.118027865886688232e-02 2.751269936561584473e-01 -4.840750712901353836e-03 -1.302781701087951660e-01 2.435557395219802856e-01 7.622661441564559937e-02 -1.977178752422332764e-01 -1.600485742092132568e-01 2.856788784265518188e-02 4.120648503303527832e-01 -4.392697662115097046e-02 3.781714439392089844e-01 -3.057880103588104248e-01 1.167749464511871338e-01 5.155615508556365967e-02 -5.161433294415473938e-02 4.760074242949485779e-02 -1.742512583732604980e-01 2.396827042102813721e-01 1.748342067003250122e-01 1.003050655126571655e-01
-1.558137387037277222e-01 -2.885127663612365723e-01 1.181352138519287109e-01 3.109020181000232697e-02 -2.769068181514739990e-01 1.453606635332107544e-01 3.566024303436279297e-01 -2.382970452308654785e-01 1.150274649262428284e-03 7.492751814424991608e-03 -3.477443456649780273e-01 6.899363547563552856e-02 -5.892787873744964600e-02 9.494628757238388062e-02 -2.523128390312194824e-01 1.044884994626045227e-01 2.277973741292953491e-01 -2.324957251548767090e-01 -4.820665810257196426e-03 1.272803395986557007e-01 2.571179866790771484e-01 -4.155748337507247925e-02 1.173820197582244873e-01 2.068429253995418549e-02 1.372456401586532593e-01 4.117482155561447144e-02 1.849361062049865723e-01 2.180524468421936035e-01 2.304737269878387451e-01 7.344200462102890015e-02 7.130532711744308472e-02 1.135901585221290588e-01
-1.370985358953475952e-01 -1.276220083236694336e-01 -2.018630504608154297e-01 2.044867277145385742e-01 -3.699952960014343262e-01 -7.250745594501495361e-02 4.099447280168533325e-03 -2.711312770843505859e-01 6.917604058980941772e-02 9.952761232852935791e-02 -1.802100241184234619e-01 -5.342688038945198059e-02 9.917619638144969940e-03 -2.235404103994369507e-01 -2.011527419090270996e-01 -8.167046308517456055e-02 1.794142872095108032e-01 -1.678331494331359863e-01 6.386452913284301758e-02 1.724260598421096802e-01 1.143126636743545532e-01 2.754613989964127541e-03 3.865813314914703369e-01 -2.377204596996307373e-01 -1.310865581035614014e-01 -1.895392090082168579e-01 5.647105723619461060e-02 1.918595135211944580e-01 5.445990711450576782e-02 -1.236764416098594666e-01 1.159129589796066284e-01 2.853850424289703369e-01
5.571500957012176514e-02 -2.634709775447845459e-01 -8.058764785528182983e-02 -4.664832726120948792e-02 -8.772513270378112793e-02 -2.293385118246078491e-01 1.343339961022138596e-02 1.455713659524917603e-01 -3.619596734642982483e-02 1.476124525070190430e-01 1.285167634487152100e-01 -7.833099924027919769e-03 4.906888306140899658e-01 -8.051151037216186523e-02 -2.920362949371337891e-01 -5.436274781823158264e-02 8.642598241567611694e-02 -3.318003714084625244e-01 -7.427025586366653442e-02 2.874520421028137207e-01 1.172843053936958313e-01 -5.430425703525543213e-02 1.827637851238250732e-01 9.883444756269454956e-02 1.375059485435485840e-01 -4.856786504387855530e-02 9.771417081356048584e-02 2.017398774623870850e-01 1.917381212115287781e-02 1.709448993206024170e-01 2.506732642650604248e-01 1.801323741674423218e-01
-2.086999863386154175e-01 1.961091905832290649e-02 -2.773534357547760010e-01 3.031899929046630859e-01 -6.085821613669395447e-02 -3.128640949726104736e-01 -3.850794397294521332e-03 1.954870373010635376e-01 4.190620966255664825e-03 -5.549497529864311218e-02 -3.974617123603820801e-01 -7.267710566520690918e-02 -8.428885042667388916e-02 9.868139773607254028e-02 -9.794874489307403564e-02 9.195826202630996704e-02 5.192633718252182007e-03 -2.385328263044357300e-01 2.052966803312301636e-01 1.646379195153713226e-02 1.757438778877258301e-01 -3.004257380962371826e-01 2.072564810514450073e-01 1.925094574689865112e-01 -9.747815877199172974e-02 -8.185295760631561279e-02 1.614997088909149170e-01 2.342424243688583374e-01 5.611416883766651154e-03 1.517753005027770996e-01 -1.462980955839157104e-01 6.341750919818878174e-02
-1.979527324438095093e-01 6.416834890842437744e-02 -1.024937853217124939e-01 2.052955776453018188e-01 -7.620635442435741425e-03 7.101103663444519043e-02 1.607305556535720825e-01 2.094382196664810181e-01 9.994383156299591064e-02 -5.533054843544960022e-02 3.002846427261829376e-02 -4.129302687942981720e-03 4.460507258772850037e-02 2.090530991554260254e-01 -3.236539065837860107e-01 5.298972502350807190e-02 1.831560283899307251e-01 -4.119591116905212402e-01 -1.405671238899230957e-01 2.732197046279907227e-01 1.715539395809173584e-01 -6.195374205708503723e-02 2.558054625988006592e-01 2.651649340987205505e-02 -3.252791464328765869e-01 -1.092834398150444031e-01 -2.952056527137756348e-01 -2.393481880426406860e-02 5.515764281153678894e-02 2.214182615280151367e-01 2.233443781733512878e-03 8.607979863882064819e-02
-2.356096953153610229e-01 -1.395375579595565796e-01 8.390218019485473633e-02 9.133089333772659302e-02 -7.073022425174713135e-02 -1.158247366547584534e-01 -5.611523985862731934e-02 -3.989652544260025024e-02 -2.161573022603988647e-01 3.865453898906707764e-01 2.083669649437069893e-03 -9.009539335966110229e-02 2.358118146657943726e-01 1.133857145905494690e-01 4.849787428975105286e-02 2.451960444450378418e-01 7.052267342805862427e-02 -3.923036158084869385e-01 -2.035260796546936035e-01 3.907123208045959473e-01 6.560110300779342651e-02 -6.896392442286014557e-04 2.241303771734237671e-01 2.992236614227294922e-02 -1.181616261601448059e-02 1.348225772380828857e-01 6.608107686042785645e-02 2.727931365370750427e-02 -1.666096746921539307e-01 1.680225133895874023e-01 1.706742644309997559e-01 1.853165179491043091e-01
-1.431434899568557739e-01 -2.677687704563140869e-01 -5.315297842025756836e-02 1.701603084802627563e-01 -2.985552847385406494e-01 -1.469347029924392700e-01 -1.176631823182106018e-02 -2.146954983472824097e-01 -4.623140022158622742e-02 5.852656438946723938e-02 1.435301601886749268e-01 -1.910786628723144531e-01 5.183048844337463379e-01 -1.293793618679046631e-01 -1.154249384999275208e-01 4.698653519153594971e-02 -7.754741609096527100e-02 -7.849488407373428345e-02 -2.148040980100631714e-01 1.242142319679260254e-01 1.264777928590774536e-01 1.670162975788116455e-01 1.388302147388458252e-01 6.812236458063125610e-02 -1.603316068649291992e-01 1.028491035103797913e-01 -3.458927152678370476e-03 -1.642209887504577637e-01 -1.902957707643508911e-01 -5.806764587759971619e-02 1.118457391858100891e-01 3.139729797840118408e-01
4.798030108213424683e-02 -1.976436078548431396e-01 1.733274608850479126e-01 -2.020876258611679077e-01 -1.813849359750747681e-01 -2.072719931602478027e-01 7.182328402996063232e-02 4.939348623156547546e-02 -3.524099588394165039e-01 1.150411590933799744e-01 -6.801465898752212524e-02 3.311902284622192383e-01 1.904780864715576172e-01 -1.334870904684066772e-01 -1.433325000107288361e-02 5.091081559658050537e-02 2.370406091213226318e-01 -1.043869778513908386e-01 -1.291617751121520996e-01 4.032056629657745361e-01 1.699611246585845947e-01 -1.313818246126174927e-01 1.122064068913459778e-01 -2.136397808790206909e-01 -1.898986101150512695e-01 1.221449002623558044e-01 2.068935036659240723e-01 3.496479243040084839e-02 -9.193871915340423584e-02 -6.196414120495319366e-03 1.942509710788726807e-01 6.081795319914817810e-02
-2.733816206455230713e-01 -8.869176357984542847e-02 -2.011135220527648926e-01 4.323771595954895020e-02 -4.540626108646392822e-01 -3.444122970104217529e-01 2.127876430749893188e-01 6.138899922370910645e-02 -1.719261109828948975e-01 -1.831341236829757690e-01 -3.594531118869781494e-02 -1.671812683343887329e-01 8.566166460514068604e-02 4.422389715909957886e-02 -3.217019140720367432e-02 2.496402710676193237e-01 1.531800180673599243e-01 5.109877139329910278e-02 9.301699697971343994e-02 -1.230764761567115784e-02 2.043340057134628296e-01 -2.387589365243911743e-01 1.761451810598373413e-01 -1.520141959190368652e-01 -2.008338458836078644e-02 -2.214384227991104126e-01 1.052179783582687378e-01 1.045365780591964722e-01 7.588906586170196533e-02 1.417472660541534424e-01 -1.823617368936538696e-01 1.339268982410430908e-01
1.971098035573959351e-02 -1.675564050674438477e-02 -1.681624501943588257e-01 -7.019802927970886230e-02 -2.130133956670761108e-01 -1.574001163244247437e-01 4.770356789231300354e-02 1.608683019876480103e-01 -1.353431642055511475e-01 1.708894819021224976e-01 1.142556220293045044e-01 3.278109729290008545e-01 1.018375083804130554e-01 -1.588682979345321655e-01 1.130535155534744263e-01 -5.832539126276969910e-02 4.059204757213592529e-01 -1.914460062980651855e-01 4.462642967700958252e-02 1.266729682683944702e-01 -3.868418186902999878e-02 -3.857873380184173584e-01 3.783238828182220459e-01 1.124520413577556610e-02 -2.202794104814529419e-01 7.556837052106857300e-02 3.845889493823051453e-02 1.171926185488700867e-01 -7.090075872838497162e-03 1.820400059223175049e-01 1.301454156637191772e-01 1.239939182996749878e-01
7.460894994437694550e-03 -8.468025922775268555e-02 -1.143177896738052368e-01 4.206061735749244690e-02 -6.257797032594680786e-02 9.093205630779266357e-02 -3.530449867248535156e-01 -1.314015537500381470e-01 -7.908914238214492798e-02 1.129505112767219543e-01 -2.656429111957550049e-01 -2.971481978893280029e-01 3.300590813159942627e-02 -1.868933439254760742e-01 -1.729359924793243408e-01 1.195954084396362305e-01 2.752237319946289062e-01 -2.674361169338226318e-01 2.213526964187622070e-01 2.028475254774093628e-01 2.939729690551757812e-01 -3.596176579594612122e-02 -5.777367204427719116e-02 1.996985673904418945e-01 -3.409037366509437561e-02 -2.590244403108954430e-03 1.353490650653839111e-01 9.289889037609100342e-02 1.718479990959167480e-01 3.148356974124908447e-01 9.804464876651763916e-02 1.760976463556289673e-01
-6.472580134868621826e-02 -4.279351234436035156e-02 -1.883265189826488495e-02 -1.393360644578933716e-01 -1.077020447701215744e-02 6.923795491456985474e-02 -3.469111770391464233e-02 5.477984994649887085e-02 7.129543274641036987e-02 2.775945067405700684e-01 -3.298989832401275635e-01 -4.823263734579086304e-02 1.587330847978591919e-01 -2.856553792953491211e-01 -4.228108748793601990e-02 3.149679601192474365e-01 2.747485786676406860e-02 -2.662415206432342529e-01 5.868159607052803040e-02 1.094117164611816406e-01 3.840425908565521240e-01 -1.629143059253692627e-01 -5.137082934379577637e-02 2.728603780269622803e-01 1.992265507578849792e-02 2.946548461914062500e-01 1.174117699265480042e-01 1.052545905113220215e-01 1.582875102758407593e-01 2.718361318111419678e-01 -2.527332119643688202e-02 1.189973652362823486e-01
-6.145055592060089111e-02 -1.246108338236808777e-01 -1.147302687168121338e-01 9.400562942028045654e-02 -2.159604132175445557e-01 -2.971650063991546631e-01 9.872833639383316040e-02 -4.412363469600677490e-02 3.366946578025817871e-01 -1.695504039525985718e-01 2.328680902719497681e-01 6.673892587423324585e-02 2.069820910692214966e-01 -9.948233142495155334e-03 -1.563517153263092041e-01 6.874594837427139282e-02 1.066889688372612000e-01 -3.605390489101409912e-01 7.748536020517349243e-02 1.818897575139999390e-01 1.761646419763565063e-01 -1.005203351378440857e-01 2.949144542217254639e-01 2.341855764389038086e-01 -1.242167875170707703e-01 -1.308238059282302856e-01 5.346968397498130798e-02 -1.123044714331626892e-01 -3.068501949310302734e-01 1.407899409532546997e-01 1.171110197901725769e-01 -5.160639528185129166e-03
7.046222686767578125e-02 -3.161397874355316162e-01 -1.525635868310928345e-01 -7.058174908161163330e-02 -2.462377846240997314e-01 -1.870223693549633026e-02 1.018298044800758362e-01 -1.960534602403640747e-01 -1.233843117952346802e-01 6.559514999389648438e-02 -1.205471456050872803e-01 2.616566121578216553e-01 -1.081660762429237366e-01 -5.700084194540977478e-02 -1.499782651662826538e-01 9.123682975769042969e-02 -1.565579324960708618e-01 -1.683288812637329102e-01 -8.368898928165435791e-02 -7.057961192913353443e-05 3.703902065753936768e-01 -1.293049156665802002e-01 3.527002036571502686e-01 1.051642447710037231e-01 -2.718594372272491455e-01 6.230087950825691223e-02 1.244597956538200378e-01 2.652906179428100586e-01 7.436359673738479614e-02 1.032579466700553894e-01 -3.319746255874633789e-02 2.803362905979156494e-01
-1.562903821468353271e-01 -9.622685611248016357e-02 2.795737050473690033e-02 1.950964033603668213e-01 -5.430667847394943237e-02 -3.249968588352203369e-01 1.129947304725646973e-01 -2.882156670093536377e-01 4.661621525883674622e-02 8.763638883829116821e-02 -2.330310940742492676e-01 2.561123669147491455e-01 -3.820600220933556557e-03 -3.643001243472099304e-02 -2.426744848489761353e-01 9.369882196187973022e-02 -5.523343011736869812e-02 -1.734496094286441803e-02 1.020288793370127678e-03 3.633966147899627686e-01 2.630905807018280029e-01 1.457152366638183594e-01 1.403439790010452271e-01 -2.093759328126907349e-01 -6.021889299154281616e-02 1.209160964936017990e-02 1.009280756115913391e-01 3.252622187137603760e-01 1.762077808380126953e-01 -1.385425217449665070e-02 1.579101830720901489e-01 2.428449839353561401e-01
-4.611232876777648926e-02 -1.115880310535430908e-01 4.761274531483650208e-02 7.958819717168807983e-02 -1.827778518199920654e-01 -2.576614171266555786e-02 5.280984565615653992e-02 -3.370521068572998047e-01 -1.799255758523941040e-01 1.495609339326620102e-02 -3.698040917515754700e-02 5.653801560401916504e-02 4.092433452606201172e-01 -2.457984723150730133e-02 -6.735310703516006470e-02 2.712177634239196777e-01 2.328859865665435791e-01 -3.114423453807830811e-01 1.714254468679428101e-01 2.238036990165710449e-01 -2.101328596472740173e-02 -3.120357692241668701e-01 2.643558084964752197e-01 9.658402949571609497e-02 -1.554961055517196655e-01 3.362433984875679016e-02 1.880004554986953735e-01 6.692598760128021240e-02 9.112691134214401245e-02 -1.709340959787368774e-01 1.737235784530639648e-01 -4.952241107821464539e-02
-1.032320410013198853e-01 -1.158499494194984436e-01 -2.688698470592498779e-01 1.729802787303924561e-01 -1.860533505678176880e-01 -9.836781769990921021e-02 4.551361314952373505e-03 -9.881450980901718140e-02 5.158702377229928970e-03 2.102630287408828735e-01 -1.613980233669281006e-01 -1.401262879371643066e-01 1.428111344575881958e-01 1.088892295956611633e-01 3.995055332779884338e-02 -1.571658104658126831e-01 3.051224052906036377e-01 -2.030457407236099243e-01 1.569570749998092651e-01 3.680600523948669434e-01 2.203235030174255371e-01 6.413193792104721069e-02 1.549772322177886963e-01 -1.048950254917144775e-01 -1.919455975294113159e-01 -1.830525579862296581e-03 1.363445371389389038e-01 -1.152871251106262207e-01 1.141750812530517578e-01 3.519234713166952133e-03 1.103107780218124390e-01 4.417120218276977539e-01
-1.257665604352951050e-01 -1.493339836597442627e-01 1.445152312517166138e-01 -1.470841467380523682e-01 -1.397880166769027710e-01 -1.738010048866271973e-01 -6.481196731328964233e-02 1.140852868556976318e-01 -2.014033682644367218e-02 -8.587701618671417236e-02 -1.790697723627090454e-01 3.217114210128784180e-01 -3.673352301120758057e-02 -5.687303841114044189e-02 -2.858582735061645508e-01 4.265535995364189148e-02 2.203217148780822754e-01 -1.148259453475475311e-02 -5.031295120716094971e-02 2.084907889366149902e-01 -1.539516746997833252e-01 -2.229570895433425903e-01 2.615544199943542480e-01 -1.525071114301681519e-01 -3.463640809059143066e-01 2.194962501525878906e-01 2.563771009445190430e-01 1.559380292892456055e-01 -1.031801849603652954e-01 2.425965070724487305e-01 1.636033505201339722e-01 8.201181143522262573e-02
1.277631800621747971e-02 4.437844618223607540e-04 2.603276073932647705e-01 -2.084896117448806763e-01 -1.007833555340766907e-01 -2.253530770540237427e-01 7.732199877500534058e-02 1.329535841941833496e-01 3.959071636199951172e-02 -4.445427283644676208e-02 -1.248477920889854431e-01 9.489501267671585083e-02 3.047840856015682220e-02 2.435554191470146179e-02 -2.930284738540649414e-01 -8.013276383280754089e-03 3.700864315032958984e-01 -1.426361352205276489e-01 1.413949392735958099e-02 1.600860059261322021e-01 1.740706712007522583e-01 -1.872085779905319214e-01 3.048482239246368408e-01 -2.651624977588653564e-01 -3.724925518035888672e-01 5.489107221364974976e-02 2.050743103027343750e-01 1.097975075244903564e-01 -1.270588636398315430e-01 1.940680742263793945e-01 8.246757835149765015e-02 1.421415507793426514e-01
-8.913452923297882080e-02 -1.606937944889068604e-01 -3.079567477107048035e-02 8.922185003757476807e-02 -1.745807975530624390e-01 -8.232706040143966675e-02 2.001154050230979919e-02 -2.695722281932830811e-01 -1.448300927877426147e-01 5.438743904232978821e-02 -8.549524843692779541e-02 7.582049071788787842e-02 4.160567224025726318e-01 -3.639354556798934937e-02 4.457963630557060242e-02 3.454494476318359375e-01 2.159002274274826050e-01 -3.416717946529388428e-01 1.613745838403701782e-01 1.341187655925750732e-01 -3.756317123770713806e-02 -2.584547698497772217e-01 2.348985075950622559e-01 1.349424570798873901e-01 -1.923245489597320557e-01 -1.566076464951038361e-02 2.331063598394393921e-01 1.912805438041687012e-02 -1.378359831869602203e-02 -1.194668412208557129e-01 2.335811704397201538e-01 -6.569371372461318970e-02
-1.091199368238449097e-01 -4.774748161435127258e-02 -1.036133989691734314e-01 2.995297499001026154e-02 -2.009841054677963257e-01 -1.890365630388259888e-01 -1.270396113395690918e-01 2.238992303609848022e-01 -2.701140940189361572e-01 -6.275600194931030273e-02 8.165907859802246094e-02 1.172543168067932129e-01 -1.193657368421554565e-01 2.535918354988098145e-01 -5.087567120790481567e-02 -1.377412825822830200e-01 4.613420963287353516e-01 -1.601613759994506836e-01 7.978989928960800171e-02 1.869515329599380493e-01 1.439402699470520020e-01 -4.917046427726745605e-02 2.706044614315032959e-01 4.273317754268646240e-02 1.141040399670600891e-02 -8.936908096075057983e-02 1.219754293560981750e-02 3.099830150604248047e-01 -1.130147464573383331e-02 2.612513899803161621e-01 3.015104494988918304e-02 2.875879406929016113e-01
-2.006590962409973145e-01 1.237473115324974060e-01 2.346889302134513855e-02 2.490844279527664185e-01 1.706292480230331421e-02 -2.378935068845748901e-01 -5.145321134477853775e-03 2.349323928356170654e-01 -7.883457094430923462e-02 -1.280509829521179199e-01 -3.316224515438079834e-01 -5.659653991460800171e-02 -3.928086534142494202e-02 8.145534992218017578e-02 -2.442376315593719482e-01 1.224727034568786621e-01 7.422987371683120728e-02 -3.309146761894226074e-01 4.615663886070251465e-01 7.760574668645858765e-02 2.035626620054244995e-01 -6.277109682559967041e-02 1.717676669359207153e-01 -2.356459200382232666e-02 -1.745130717754364014e-01 -8.508400991559028625e-03 1.152327656745910645e-01 8.431057631969451904e-02 9.389115124940872192e-02 2.609123885631561279e-01 -7.129078358411788940e-02 9.327799826860427856e-02
-2.401746362447738647e-01 -1.826637536287307739e-01 -2.050008177757263184e-01 -9.826209396123886108e-03 -3.986273705959320068e-01 -1.423534154891967773e-01 3.582402691245079041e-02 1.564685814082622528e-02 -3.982801362872123718e-02 7.494511548429727554e-03 -3.981056436896324158e-02 -1.453250497579574585e-01 1.559099107980728149e-01 1.167654469609260559e-01 -9.239118546247482300e-02 2.849502265453338623e-01 4.198529943823814392e-02 -1.054215356707572937e-01 6.562832742929458618e-02 -4.066684842109680176e-02 3.535814583301544189e-01 -3.243350386619567871e-01 9.837739914655685425e-02 -1.102300658822059631e-01 -1.397996991872787476e-01 -1.899539381265640259e-01 4.246599599719047546e-02 -4.381988197565078735e-02 6.368430703878402710e-02 1.961366236209869385e-01 -2.376191318035125732e-01 3.238718807697296143e-01
-1.691002845764160156e-01 -7.458586990833282471e-02 1.677136123180389404e-01 -5.572190135717391968e-02 1.386158317327499390e-01 -9.075822308659553528e-03 2.740803956985473633e-01 -2.047806680202484131e-01 -2.347862571477890015e-01 1.636452972888946533e-02 1.800816357135772705e-01 -1.037733629345893860e-01 1.459008753299713135e-01 -6.776222586631774902e-02 1.985240131616592407e-01 -4.039949551224708557e-02 1.563996672630310059e-01 -2.013990134000778198e-01 2.967770956456661224e-02 3.526494204998016357e-01 1.805959194898605347e-01 -3.400765359401702881e-01 2.482714205980300903e-01 9.323398768901824951e-02 -5.822367221117019653e-02 3.121466636657714844e-01 7.739485800266265869e-02 2.542420029640197754e-01 -6.740594655275344849e-02 1.529549956321716309e-01 1.371735185384750366e-01 7.530738413333892822e-02
-2.818733751773834229e-01 -5.861309915781021118e-02 3.566010668873786926e-02 6.540656089782714844e-02 -1.237390190362930298e-01 -1.176647245883941650e-01 -1.729024797677993774e-01 7.648119330406188965e-02 -2.784244716167449951e-03 -2.001324295997619629e-01 -1.339822262525558472e-01 1.949594169855117798e-01 9.416584670543670654e-02 -2.020359598100185394e-02 -1.686756163835525513e-01 -1.377221643924713135e-01 1.242086812853813171e-01 6.942030508071184158e-03 -7.787243463099002838e-03 3.243072628974914551e-01 2.695462107658386230e-01 6.468291580677032471e-02 2.832240462303161621e-01 2.658525109291076660e-01 -1.875291019678115845e-01 2.232828438282012939e-01 3.860983848571777344e-01 9.251956641674041748e-02 -1.327439118176698685e-02 3.152107894420623779e-01 -2.473536878824234009e-02 -5.197450891137123108e-02
-1.180525422096252441e-01 -3.029073178768157959e-01 4.715047031641006470e-02 2.689409255981445312e-01 -1.436168104410171509e-01 -1.503971684724092484e-02 1.857614815235137939e-01 -1.430723965167999268e-01 -6.137188524007797241e-02 -1.378792077302932739e-01 -2.916697598993778229e-02 -1.037607267498970032e-01 3.495452404022216797e-01 1.253414005041122437e-01 -1.567527204751968384e-01 1.158678010106086731e-01 -1.403646916151046753e-01 -5.228744447231292725e-02 -4.744146764278411865e-02 9.796778671443462372e-03 1.456135511398315430e-01 -1.981865763664245605e-01 2.534348964691162109e-01 1.303330361843109131e-01 -3.239795565605163574e-01 9.014362841844558716e-02 -1.279992908239364624e-01 -3.983023390173912048e-02 1.204872727394104004e-01 -1.527328193187713623e-01 5.031648650765419006e-02 4.424147903919219971e-01
1.221479624509811401e-01 -2.109642326831817627e-01 -1.559864431619644165e-01 -4.480227082967758179e-02 -5.548999458551406860e-02 -3.117173314094543457e-01 1.100595220923423767e-01 -9.947219491004943848e-02 3.466448048129677773e-03 3.599655926227569580e-01 9.374024718999862671e-02 -1.505121141672134399e-01 1.544293761253356934e-01 -1.188438609242439270e-01 -1.940637230873107910e-01 1.819963455200195312e-01 1.032448410987854004e-01 -9.733701497316360474e-02 2.150305956602096558e-01 4.933379292488098145e-01 1.915357708930969238e-01 1.552854031324386597e-01 -1.147029735147953033e-02 2.250765115022659302e-01 -6.484894081950187683e-03 -2.046884037554264069e-02 1.094062998890876770e-01 9.965575486421585083e-02 5.339574068784713745e-02 8.387841284275054932e-02 5.486582964658737183e-02 2.561101019382476807e-01
-2.531616389751434326e-01 -6.594238430261611938e-02 -3.911622762680053711e-01 1.363869309425354004e-01 -2.178330123424530029e-01 -2.293591350317001343e-01 1.393692195415496826e-01 1.411058474332094193e-02 -7.668022811412811279e-02 2.402495145797729492e-01 -3.267933428287506104e-01 -1.058105379343032837e-01 -1.279454305768013000e-02 -2.513298094272613525e-01 -1.027650684118270874e-01 -9.554930031299591064e-02 3.617130815982818604e-01 -1.534869968891143799e-01 1.446006596088409424e-01 2.049896121025085449e-01 -2.196515724062919617e-02 -1.110974550247192383e-01 6.515222787857055664e-02 -1.199405058287084103e-03 -1.551629900932312012e-01 -1.034550592303276062e-01 1.881557703018188477e-01 1.556939035654067993e-01 -3.004647418856620789e-02 -3.231488913297653198e-02 1.277880966663360596e-01 1.690176576375961304e-01
6.047268211841583252e-02 -7.782595604658126831e-02 -3.092237003147602081e-02 1.646292954683303833e-01 -2.562230229377746582e-01 -4.177973866462707520e-01 7.757190614938735962e-02 2.824816703796386719e-01 -1.055838912725448608e-01 8.279728144407272339e-02 -5.117392912507057190e-02 9.916695207357406616e-02 1.440644711256027222e-01 -2.543857395648956299e-01 -2.526992261409759521e-01 -1.569562591612339020e-02 2.059049457311630249e-01 -2.278862446546554565e-01 -4.681084770709276199e-03 2.284036725759506226e-01 1.805030107498168945e-01 1.848326176404953003e-01 1.542350649833679199e-01 -1.585684865713119507e-01 -4.927744716405868530e-02 1.410072296857833862e-01 8.002506196498870850e-02 1.176211312413215637e-01 -2.028493881225585938e-01 1.952715218067169189e-01 2.411018460988998413e-01 1.184395030140876770e-01
-3.848129212856292725e-01 8.370755240321159363e-03 2.375867664813995361e-01 1.974599808454513550e-01 -1.792692840099334717e-01 -2.252462506294250488e-01 6.606867164373397827e-02 -6.848003715276718140e-02 1.297051906585693359e-01 -2.828064858913421631e-01 -2.679726779460906982e-01 -8.494260162115097046e-02 -2.704899385571479797e-02 4.173533245921134949e-02 -3.568702936172485352e-01 2.049868404865264893e-01 2.231854200363159180e-01 -7.478706538677215576e-02 2.046177983283996582e-01 8.621524274349212646e-02 1.657111942768096924e-01 1.740802451968193054e-02 2.727789282798767090e-01 1.915756165981292725e-01 3.880592435598373413e-02 -3.631446883082389832e-02 1.977676451206207275e-01 7.117313891649246216e-02 -7.292485982179641724e-02 -1.008273065090179443e-01 -3.329614643007516861e-03 1.035826429724693298e-01
-2.244496196508407593e-01 -1.981317549943923950e-01 -2.939293980598449707e-01 -6.796786189079284668e-02 -7.549157738685607910e-02 -2.524337470531463623e-01 -6.370421499013900757e-02 -1.554004102945327759e-01 -7.555246353149414062e-02 -7.276543229818344116e-02 -5.288472399115562439e-02 -3.483875095844268799e-01 -4.322750959545373917e-03 5.941564217209815979e-02 -9.734890609979629517e-02 1.689709126949310303e-01 1.799857467412948608e-01 -5.025830864906311035e-02 -1.828449964523315430e-01 1.961995474994182587e-02 3.113683164119720459e-01 -4.270898699760437012e-01 2.046221494674682617e-01 7.153208553791046143e-02 -1.449468135833740234e-01 4.064138606190681458e-02 -3.366441652178764343e-02 -7.146165519952774048e-02 -1.580918394029140472e-02 2.819211781024932861e-02 6.693533807992935181e-02 3.398010432720184326e-01
-1.306969821453094482e-01 1.637958437204360962e-01 -1.692115366458892822e-01 3.161844313144683838e-01 -6.108534708619117737e-02 -1.568889021873474121e-01 -6.143821030855178833e-02 9.698151610791683197e-03 -1.487041413784027100e-01 3.258276283740997314e-01 -2.415291406214237213e-02 -1.549359112977981567e-01 2.876516580581665039e-01 1.899344101548194885e-02 -1.706017255783081055e-01 -5.444960668683052063e-02 1.194450929760932922e-01 -3.191809952259063721e-01 -9.748898446559906006e-03 2.521235644817352295e-01 1.723621785640716553e-01 7.503521442413330078e-02 1.392994076013565063e-01 1.446226537227630615e-01 -3.454706072807312012e-01 4.780591651797294617e-02 -1.082441359758377075e-01 -1.730877459049224854e-01 3.574762865900993347e-02 9.971097111701965332e-02 7.855452597141265869e-02 3.017687201499938965e-01
-2.842998504638671875e-01 -4.858593344688415527e-01 6.142908241599798203e-03 1.144349798560142517e-01 1.658588200807571411e-01 -1.008522212505340576e-01 -4.224290698766708374e-02 2.916822731494903564e-01 3.704749792814254761e-02 8.633209764957427979e-02 1.074782162904739380e-01 7.489059865474700928e-02 1.602463424205780029e-01 -2.619848959147930145e-02 -3.099161684513092041e-01 -1.446712017059326172e-01 6.588124483823776245e-02 -2.130967937409877777e-02 3.006867468357086182e-01 1.309419721364974976e-01 3.741355538368225098e-01 -8.921971917152404785e-02 1.913706064224243164e-01 1.948839239776134491e-02 -9.532150626182556152e-02 2.606453374028205872e-02 1.239402890205383301e-01 -9.095481038093566895e-02 -3.857153281569480896e-02 -2.782758325338363647e-02 1.056740954518318176e-01 1.788498610258102417e-01
2.288663089275360107e-01 -2.043250948190689087e-01 -9.806900471448898315e-02 1.156733632087707520e-01 -4.291782900691032410e-02 -2.817291915416717529e-01 2.293662168085575104e-02 -1.251032389700412750e-02 -1.696455776691436768e-01 1.402921825647354126e-01 1.374661773443222046e-01 -2.231059968471527100e-01 5.122727900743484497e-02 -2.112509757280349731e-01 -2.268215417861938477e-01 1.655071079730987549e-01 1.636585593223571777e-01 -1.493368297815322876e-01 1.236363947391510010e-01 3.568942248821258545e-01 2.003685534000396729e-01 2.593338489532470703e-02 3.860627487301826477e-02 2.476892024278640747e-01 1.142772007733583450e-02 3.834654018282890320e-02 2.260523587465286255e-01 2.631179988384246826e-01 4.603960365056991577e-02 2.419727891683578491e-01 -3.276128694415092468e-02 2.804817259311676025e-01
-1.346697360277175903e-01 2.615938186645507812e-01 7.015140354633331299e-02 9.467083960771560669e-02 -2.383907288312911987e-01 -3.819888085126876831e-02 2.982839383184909821e-02 -6.772191822528839111e-02 -5.607772246003150940e-02 -1.681788242422044277e-03 1.608704477548599243e-01 1.562802195549011230e-01 1.907853037118911743e-01 1.283662617206573486e-01 -2.578377127647399902e-01 -4.907855391502380371e-02 2.670570015907287598e-01 -4.037059471011161804e-02 -3.548866510391235352e-02 3.999915421009063721e-01 3.638853132724761963e-01 -7.374243438243865967e-02 1.384812593460083008e-01 9.993661940097808838e-02 5.917529016733169556e-02 -4.218719154596328735e-02 1.062007769942283630e-01 -7.242929190397262573e-02 8.101211488246917725e-02 9.951377660036087036e-02 2.072622030973434448e-01 4.220440089702606201e-01
5.427286401391029358e-02 -1.295675933361053467e-01 8.666085451841354370e-02 1.433131545782089233e-01 -2.653962671756744385e-01 -2.509255520999431610e-02 6.614375859498977661e-02 -2.294106632471084595e-01 1.148599907755851746e-01 -3.017193265259265900e-02 -5.544141307473182678e-02 -4.791791737079620361e-02 3.720158636569976807e-01 9.132371842861175537e-02 8.003976941108703613e-02 2.304259836673736572e-01 1.707664690911769867e-03 -1.261045932769775391e-01 2.162699550390243530e-01 2.767878174781799316e-01 9.710355103015899658e-02 -3.824712336063385010e-01 2.700471580028533936e-01 1.513846516609191895e-01 -7.598777115345001221e-02 2.290427982807159424e-01 -6.638284027576446533e-02 3.182318210601806641e-01 -1.330218613147735596e-01 7.409004122018814087e-02 1.381439268589019775e-01 3.756440430879592896e-02
-2.552601993083953857e-01 -2.737987414002418518e-02 1.319091767072677612e-01 1.479771584272384644e-01 -5.190855264663696289e-01 -1.238906458020210266e-01 -9.452059864997863770e-03 -2.088291337713599205e-03 7.326208055019378662e-02 -1.457537114620208740e-01 -1.346163749694824219e-01 1.724086888134479523e-02 1.455336809158325195e-01 -2.096869647502899170e-01 -2.265833914279937744e-01 -4.783419519662857056e-02 4.003512114286422729e-02 -1.730449348688125610e-01 6.898494809865951538e-02 1.532716155052185059e-01 2.082893848419189453e-01 -1.083619445562362671e-01 2.708570361137390137e-01 -1.928722709417343140e-01 -1.634283810853958130e-01 1.294993460178375244e-01 -1.808624416589736938e-01 1.538681238889694214e-01 2.335972636938095093e-01 -1.890074163675308228e-01 -1.676909029483795166e-01 4.827070981264114380e-02
-9.810213744640350342e-02 5.647525191307067871e-02 -2.387797683477401733e-01 1.065805628895759583e-01 -1.953014880418777466e-01 -1.833220571279525757e-02 1.291610598564147949e-01 -1.460332982242107391e-02 -2.075827121734619141e-01 1.734677702188491821e-01 7.562444359064102173e-02 -2.731370739638805389e-02 2.307200804352760315e-02 -1.255930066108703613e-01 -1.691093295812606812e-01 6.875223666429519653e-02 1.615794301033020020e-01 2.557408511638641357e-01 -1.395448297262191772e-01 4.422168433666229248e-01 1.404367387294769287e-01 7.080935686826705933e-02 2.821828126907348633e-01 2.364213913679122925e-01 -8.948965370655059814e-02 3.157545924186706543e-01 1.687429696321487427e-01 5.701371468603610992e-03 2.884759008884429932e-01 2.108318954706192017e-01 -5.558651406317949295e-03 -5.869777128100395203e-02
-1.943268477916717529e-01 -1.148858219385147095e-01 2.174536138772964478e-01 2.591753751039505005e-02 -1.421973109245300293e-01 -2.952458262443542480e-01 -1.417112350463867188e-01 -1.705157943069934845e-02 -1.070305183529853821e-01 2.852451205253601074e-01 2.148823142051696777e-01 -9.409556537866592407e-02 2.419369965791702271e-01 8.723784983158111572e-02 2.159866839647293091e-01 7.414268702268600464e-02 -6.244176998734474182e-02 -1.706541627645492554e-01 -2.007407993078231812e-01 3.182160854339599609e-01 3.560014814138412476e-02 -2.367136180400848389e-01 3.409320116043090820e-01 1.154969930648803711e-01 9.068259038031101227e-03 1.652916818857192993e-01 9.772595763206481934e-02 1.177773550152778625e-01 -1.665386557579040527e-01 6.036830320954322815e-02 -2.020818181335926056e-02 2.512150406837463379e-01
-2.097504884004592896e-01 -3.671471774578094482e-01 -7.141017913818359375e-02 -3.889846429228782654e-02 1.705974712967872620e-02 -3.983367979526519775e-02 -4.499984905123710632e-02 5.667746439576148987e-02 -3.466596454381942749e-02 2.021646052598953247e-01 -1.638962030410766602e-01 -1.731362342834472656e-01 3.189526200294494629e-01 -3.512664735317230225e-01 -1.280228495597839355e-01 -4.358524084091186523e-02 1.687239296734333038e-02 7.192967832088470459e-02 -3.787500783801078796e-02 -9.416829794645309448e-03 1.006654351949691772e-01 -2.137021124362945557e-01 1.716464459896087646e-01 3.617424517869949341e-02 -1.400813907384872437e-01 -2.038994058966636658e-02 1.643206328153610229e-01 1.178826317191123962e-01 4.017658829689025879e-01 7.198553532361984253e-02 1.399332731962203979e-01 3.528328239917755127e-01
-1.515520364046096802e-01 -3.338782489299774170e-01 -2.308894395828247070e-01 1.377974152565002441e-01 -2.120370119810104370e-01 -7.183836400508880615e-02 2.166443169116973877e-01 -1.719966232776641846e-01 -1.638261228799819946e-01 5.922206863760948181e-02 -1.438327878713607788e-01 -1.290628761053085327e-01 3.335703536868095398e-02 -1.374448649585247040e-02 -7.961035519838333130e-02 5.879462137818336487e-02 -5.587087571620941162e-02 -3.864496573805809021e-02 9.731505811214447021e-02 -5.762130394577980042e-02 3.331002965569496155e-02 -3.147843778133392334e-01 4.002143442630767822e-01 2.493926584720611572e-01 -2.304262667894363403e-01 2.162479609251022339e-01 -4.555218294262886047e-02 7.118993252515792847e-02 1.626494824886322021e-01 -1.044746115803718567e-02 5.252350121736526489e-02 3.339703977108001709e-01
1.014545634388923645e-01 -2.163945734500885010e-01 5.560862272977828979e-02 1.151127442717552185e-01 -1.190454810857772827e-01 -4.561664909124374390e-02 -3.978250920772552490e-02 -1.483809649944305420e-01 2.256636619567871094e-01 -8.361006528139114380e-02 6.509152799844741821e-02 6.003196910023689270e-02 4.134252667427062988e-01 1.818399876356124878e-01 -1.117263734340667725e-01 1.333364397287368774e-01 1.028263047337532043e-01 -5.645732954144477844e-02 -8.176007866859436035e-02 3.299757838249206543e-01 2.819660305976867676e-01 -2.124149054288864136e-01 2.729641199111938477e-01 1.387347429990768433e-01 -3.450250998139381409e-02 1.779091805219650269e-01 -5.116124451160430908e-02 3.048607707023620605e-01 -1.320718973875045776e-01 3.006970584392547607e-01 -4.929690435528755188e-02 1.670400053262710571e-02
-3.870293796062469482e-01 -2.797904610633850098e-02 -8.861805498600006104e-02 4.668656736612319946e-02 -1.759355366230010986e-01 -3.573393523693084717e-01 -1.308848559856414795e-01 4.836983233690261841e-02 -3.056659400463104248e-01 -1.258412897586822510e-01 8.543954044580459595e-02 -4.132387787103652954e-02 1.006210744380950928e-01 3.278918564319610596e-02 -4.531862959265708923e-02 -4.911408945918083191e-02 4.589241445064544678e-01 -3.036330342292785645e-01 -6.181381642818450928e-02 4.815999418497085571e-02 2.983589172363281250e-01 7.520720362663269043e-02 -6.558251334354281425e-04 1.584482640027999878e-01 3.238116204738616943e-02 4.359122365713119507e-02 1.375484764575958252e-01 1.464666873216629028e-01 -1.025419831275939941e-01 1.059759333729743958e-01 -1.758172959089279175e-01 5.131131038069725037e-02
-2.137731164693832397e-01 -7.208847254514694214e-02 2.361447215080261230e-01 3.184562921524047852e-02 -7.363656908273696899e-02 -2.818570435047149658e-01 -1.386063545942306519e-01 1.109559014439582825e-01 -2.628006041049957275e-01 3.114500548690557480e-03 -4.267324507236480713e-02 -7.377707213163375854e-02 2.183586210012435913e-01 2.690830081701278687e-02 -1.048185527324676514e-01 2.416512221097946167e-01 -1.255609095096588135e-01 -3.410086333751678467e-01 -8.510226011276245117e-02 5.351861119270324707e-01 4.721298441290855408e-02 8.066295087337493896e-02 1.811918020248413086e-01 -1.618134602904319763e-02 -2.706689387559890747e-02 -1.182251144200563431e-02 -7.667540013790130615e-02 9.295168519020080566e-02 -2.008723840117454529e-02 3.126847445964813232e-01 1.904362440109252930e-02 1.833455823361873627e-02
-1.828611791133880615e-01 -1.767924129962921143e-01 -1.584531217813491821e-01 -4.973460361361503601e-02 -1.431791186332702637e-01 -1.626741588115692139e-01 -2.731808647513389587e-02 -8.848412334918975830e-02 -1.524489223957061768e-01 -1.331327408552169800e-01 -9.547825902700424194e-02 -1.054551973938941956e-01 -1.193854883313179016e-01 -2.434810623526573181e-03 -1.335559934377670288e-01 1.739778518676757812e-01 6.224138289690017700e-02 -1.687341332435607910e-01 -1.806950122117996216e-01 1.113583296537399292e-01 4.937984943389892578e-01 -3.482286334037780762e-01 2.233556956052780151e-01 -3.303251788020133972e-02 -2.055794000625610352e-01 5.160434544086456299e-02 -1.009116321802139282e-01 -2.176055014133453369e-01 -8.438634686172008514e-03 -9.029211848974227905e-02 -2.302949875593185425e-02 3.520359396934509277e-01
-1.744635254144668579e-01 -1.082098763436079025e-02 -2.353372797369956970e-02 1.152033582329750061e-01 -3.975206911563873291e-01 2.934597991406917572e-02 2.812798619270324707e-01 1.016365960240364075e-01 -9.832356870174407959e-02 9.791017323732376099e-02 2.720738574862480164e-02 5.658789537847042084e-03 1.123559325933456421e-01 1.684488356113433838e-02 -1.408132463693618774e-01 -1.008348818868398666e-02 2.493614405393600464e-01 -2.820343673229217529e-01 -8.335357159376144409e-02 -1.422645896673202515e-01 1.367944926023483276e-01 -7.431502640247344971e-02 3.268226683139801025e-01 1.562833786010742188e-01 -3.512009382247924805e-01 3.155803978443145752e-01 -4.202085733413696289e-02 3.592081740498542786e-02 -4.867216572165489197e-02 -1.312447041273117065e-01 -2.099696919322013855e-02 2.898528277873992920e-01
-2.853384613990783691e-01 -1.429489701986312866e-01 -1.715909503400325775e-02 2.200486809015274048e-01 -1.606411635875701904e-01 -1.099603250622749329e-01 -2.700699493288993835e-02 1.595999151468276978e-01 8.853378146886825562e-02 -4.323609173297882080e-02 6.059236079454421997e-02 -2.534535527229309082e-01 7.655162364244461060e-02 -1.824096888303756714e-01 -3.500058650970458984e-01 -6.131278350949287415e-02 2.691918611526489258e-01 2.213709801435470581e-01 -3.352615237236022949e-02 1.572243571281433105e-01 2.033317238092422485e-01 -2.402531914412975311e-03 1.515207290649414062e-01 1.912560760974884033e-01 7.503170520067214966e-02 2.837327420711517334e-01 2.417802661657333374e-01 1.844806820154190063e-01 1.857131719589233398e-01 1.634659618139266968e-01 -1.467830240726470947e-01 1.809368580579757690e-01
-5.975654348731040955e-02 -2.553060650825500488e-01 -4.130021855235099792e-02 6.676576286554336548e-02 -1.011787652969360352e-01 -3.288657963275909424e-01 1.005141288042068481e-01 1.349065601825714111e-01 1.884665489196777344e-01 5.786344781517982483e-02 -2.427595406770706177e-01 1.069214940071105957e-01 1.097319126129150391e-01 8.701962977647781372e-02 -1.678428649902343750e-01 1.001230403780937195e-01 2.126362472772598267e-01 -2.562361955642700195e-01 9.425721131265163422e-03 -7.524850964546203613e-02 4.085418581962585449e-01 -1.205645874142646790e-01 3.135949671268463135e-01 -1.611355245113372803e-01 1.139354780316352844e-01 1.257860064506530762e-01 -3.963081911206245422e-02 -1.915900707244873047e-01 -1.606446951627731323e-01 2.834443151950836182e-01 8.497213944792747498e-03 1.252154111862182617e-01
-3.601086735725402832e-01 -9.868447482585906982e-02 7.006431464105844498e-03 3.115166127681732178e-01 7.160242646932601929e-02 -1.576787531375885010e-01 3.175919651985168457e-01 1.060112565755844116e-01 1.130950450897216797e-02 5.675677210092544556e-02 -1.673022843897342682e-02 4.817685782909393311e-01 2.174526639282703400e-02 -3.570557013154029846e-02 -1.875457018613815308e-01 3.185570538043975830e-01 9.523806720972061157e-02 -5.598144233226776123e-02 5.552040785551071167e-02 6.201381236314773560e-02 1.177557334303855896e-01 -2.300677122548222542e-03 -6.581065244972705841e-03 1.301675438880920410e-01 -1.239173635840415955e-01 9.391316026449203491e-02 7.230141013860702515e-02 1.384990364313125610e-01 -5.621056538075208664e-03 2.252446115016937256e-01 2.061909437179565430e-01 2.353978753089904785e-01
-3.061954677104949951e-01 -1.340762376785278320e-01 3.179847076535224915e-02 7.869728654623031616e-02 -2.204593122005462646e-01 -2.699139118194580078e-01 3.197287768125534058e-02 -2.448370493948459625e-02 -2.474037408828735352e-01 6.568617373704910278e-02 -1.167748123407363892e-01 1.466468907892704010e-02 1.595542579889297485e-01 -1.219788789749145508e-01 -3.633387982845306396e-01 -2.648498117923736572e-01 1.684405724518001080e-03 -3.439995646476745605e-01 -6.677651405334472656e-02 2.520639896392822266e-01 2.109833955764770508e-01 -1.323527470231056213e-02 -7.767619937658309937e-02 -9.846504032611846924e-02 -8.732572197914123535e-02 3.309264481067657471e-01 1.936679892241954803e-02 9.819857776165008545e-02 -1.270280629396438599e-01 1.651713848114013672e-01 1.369689553976058960e-01 -5.295808427035808563e-03
-3.818515315651893616e-02 -1.051600351929664612e-01 9.844347834587097168e-02 3.637491026893258095e-03 -2.799940407276153564e-01 -8.974675089120864868e-02 1.110072135925292969e-01 -2.280479818582534790e-01 -1.388770490884780884e-01 9.415789693593978882e-02 1.541665196418762207e-02 4.921339079737663269e-02 4.435716867446899414e-01 -1.287594735622406006e-01 -1.763629168272018433e-01 3.597448766231536865e-01 1.319791227579116821e-01 -2.477048337459564209e-01 5.475697666406631470e-02 3.140651807188987732e-02 1.485312730073928833e-01 -3.483038842678070068e-01 1.434817165136337280e-01 2.365267425775527954e-01 -1.141360923647880554e-01 -1.227429253049194813e-03 1.580008566379547119e-01 1.541278064250946045e-01 -3.589141368865966797e-02 -1.373282372951507568e-01 1.941904574632644653e-01 -7.525073364377021790e-03
-6.851058453321456909e-02 -1.957999020814895630e-01 2.036688923835754395e-01 3.051199018955230713e-01 -2.792352139949798584e-01 -2.839408516883850098e-01 2.194378077983856201e-01 1.002746224403381348e-01 -8.096619695425033569e-02 -8.683183044195175171e-02 -1.311420649290084839e-01 7.489497959613800049e-02 1.657377481460571289e-01 -2.629184722900390625e-01 -1.102620586752891541e-01 1.607303135097026825e-02 6.606791913509368896e-02 -1.165388301014900208e-01 4.419068992137908936e-02 1.300897151231765747e-01 1.496073752641677856e-01 -1.553656458854675293e-01 1.399072259664535522e-01 1.187060996890068054e-01 -4.705338180065155029e-02 -5.135702341794967651e-02 4.299600422382354736e-01 -3.541193008422851562e-01 8.258146047592163086e-02 4.027158394455909729e-02 -2.457544952630996704e-02 1.360194087028503418e-01
-1.630647480487823486e-01 1.950349286198616028e-02 -2.612870335578918457e-01 -1.880186796188354492e-02 -1.736188679933547974e-01 -3.923737108707427979e-01 -2.593117207288742065e-02 -1.301916688680648804e-01 -2.114312946796417236e-01 -4.502711817622184753e-02 9.039127826690673828e-02 -3.076105415821075439e-01 1.264828592538833618e-01 -1.592357754707336426e-01 -1.400076746940612793e-01 -3.800605610013008118e-02 6.802236288785934448e-02 -6.393482536077499390e-02 -7.087897509336471558e-02 8.161316812038421631e-02 1.651105731725692749e-01 -3.117649853229522705e-01 2.283864319324493408e-01 9.076754748821258545e-02 -2.643430531024932861e-01 -9.990463033318519592e-03 -7.472313195466995239e-02 -1.819079220294952393e-01 1.974104344844818115e-02 3.316958248615264893e-01 -1.529795676469802856e-01 2.074444144964218140e-01
-1.106314659118652344e-01 -3.329284191131591797e-01 -6.628751754760742188e-02 -1.725503951311111450e-01 -2.063018977642059326e-01 -2.993386983871459961e-01 1.920025795698165894e-01 -1.276364177465438843e-01 -4.358630627393722534e-02 -5.749141424894332886e-02 -2.601321637630462646e-01 3.057214803993701935e-02 -1.035596951842308044e-01 -2.555893175303936005e-02 5.903219059109687805e-02 1.034852340817451477e-01 1.720359623432159424e-01 -1.387778073549270630e-01 -2.303985953330993652e-01 6.817183457314968109e-03 2.820774018764495850e-01 -7.316657155752182007e-02 3.078165352344512939e-01 7.239130884408950806e-02 -1.694299280643463135e-01 4.748085513710975647e-02 -1.292914301156997681e-01 -3.094589337706565857e-03 7.411563396453857422e-02 1.412869691848754883e-01 -1.653080992400646210e-02 4.446772336959838867e-01
-3.126473128795623779e-01 -5.120253190398216248e-02 1.298347413539886475e-01 1.536922752857208252e-01 -1.327591240406036377e-01 -1.136470772325992584e-02 9.980508685111999512e-02 1.559731662273406982e-01 1.338159143924713135e-01 -2.027888745069503784e-01 -2.028521448373794556e-01 -1.222457960247993469e-01 2.115442007780075073e-01 7.842011749744415283e-03 -3.627829551696777344e-01 3.041664659976959229e-01 4.231754690408706665e-02 -1.018949598073959351e-01 3.362329900264739990e-01 4.303601384162902832e-02 1.314152181148529053e-01 1.018522530794143677e-01 1.768214069306850433e-02 -5.156777426600456238e-02 -1.818959116935729980e-01 2.866009436547756195e-02 2.401264607906341553e-01 -5.900721624493598938e-02 1.444553583860397339e-02 -4.488743469119071960e-02 2.763322293758392334e-01 3.028490543365478516e-01
-3.297759294509887695e-01 -7.039450854063034058e-02 1.440548337996006012e-02 -1.065937653183937073e-01 -3.880309462547302246e-01 -9.079010784626007080e-02 1.295602768659591675e-01 -4.034858196973800659e-02 1.129333823919296265e-01 1.632545888423919678e-01 -1.117862015962600708e-01 1.428749263286590576e-01 1.234301254153251648e-01 7.295863330364227295e-02 -2.006303519010543823e-01 2.547824680805206299e-01 2.174039483070373535e-01 -2.398902550339698792e-02 -8.575053513050079346e-02 8.800861984491348267e-02 -2.457715421915054321e-01 -1.277800947427749634e-01 1.842262297868728638e-01 -1.925121620297431946e-02 -2.847526967525482178e-01 -7.247884571552276611e-02 1.474819146096706390e-02 -8.509823679924011230e-02 -1.363291740417480469e-01 1.513308286666870117e-01 -5.114598199725151062e-02 4.331041574478149414e-01
-1.656133085489273071e-01 -1.171589568257331848e-01 1.626197993755340576e-01 -3.717701882123947144e-02 -1.131663322448730469e-01 -4.230200648307800293e-01 1.962924897670745850e-01 -1.458559557795524597e-02 -1.590099334716796875e-01 4.130929410457611084e-01 -1.644059270620346069e-01 -8.935855329036712646e-02 1.660762876272201538e-01 1.578034907579421997e-01 4.340079147368669510e-03 2.295587956905364990e-01 7.437076419591903687e-02 -3.535594344139099121e-01 -1.362494677305221558e-01 1.802743375301361084e-01 2.257014811038970947e-01 -1.669999361038208008e-01 2.620341815054416656e-02 8.940852433443069458e-02 6.720358133316040039e-02 -1.125162839889526367e-01 1.276173889636993408e-01 7.163406163454055786e-02 -1.724997758865356445e-01 7.563361525535583496e-02 9.930815547704696655e-02 1.064785793423652649e-01
9.318294376134872437e-02 -2.134564220905303955e-01 6.322599016129970551e-03 2.775651961565017700e-02 -1.504217684268951416e-01 -1.489765942096710205e-01 -2.857421711087226868e-02 -8.316132426261901855e-02 2.588253319263458252e-01 -1.047990843653678894e-01 6.174874305725097656e-02 -4.459137562662363052e-03 3.287835419178009033e-01 1.405593305826187134e-01 -5.121349170804023743e-02 6.052681058645248413e-02 1.693219393491744995e-01 1.935078948736190796e-02 -3.281470015645027161e-02 4.237002134323120117e-01 2.279150635004043579e-01 -2.451523989439010620e-01 9.523813426494598389e-02 1.673445850610733032e-01 2.971059642732143402e-02 1.160305663943290710e-01 -1.718277111649513245e-02 3.645219504833221436e-01 -1.185727193951606750e-01 3.709378242492675781e-01 5.345073342323303223e-02 1.251028776168823242e-01
-1.243117451667785645e-01 -1.356926262378692627e-01 6.450645625591278076e-02 -2.687782347202301025e-01 -2.005736380815505981e-01 -2.119117826223373413e-01 1.154876351356506348e-01 2.224695533514022827e-01 -1.477983891963958740e-01 9.166534990072250366e-03 6.574679166078567505e-02 -4.489554092288017273e-02 1.067096292972564697e-01 -1.464206278324127197e-01 -1.653753966093063354e-01 8.552715182304382324e-02 4.439646303653717041e-01 -1.094200387597084045e-01 -1.263828575611114502e-01 3.226280510425567627e-01 -4.161644354462623596e-02 -1.737945675849914551e-01 1.577043682336807251e-01 -2.159125506877899170e-01 -2.329681664705276489e-01 -9.030381590127944946e-02 1.666747033596038818e-01 2.575436234474182129e-01 2.247838973999023438e-01 -3.628439828753471375e-02 6.741208955645561218e-03 7.082599401473999023e-02
-6.997349858283996582e-02 3.904736833646893501e-03 -2.718179225921630859e-01 1.489205956459045410e-01 -1.286179572343826294e-01 -2.559679448604583740e-01 1.374648809432983398e-01 -7.397192716598510742e-02 -6.621643900871276855e-02 1.955727338790893555e-01 -2.591837048530578613e-01 -1.751860380172729492e-01 2.607833743095397949e-01 -1.454874277114868164e-01 4.985398799180984497e-02 -4.089157655835151672e-02 4.072867929935455322e-01 -2.273648977279663086e-01 2.183216214179992676e-01 2.385827898979187012e-01 2.060289233922958374e-01 -8.324743807315826416e-02 1.111590266227722168e-01 7.705484516918659210e-03 -8.376036770641803741e-03 8.510757237672805786e-02 1.686037033796310425e-01 2.723620273172855377e-02 -1.123569533228874207e-01 -1.254192739725112915e-01 9.653204679489135742e-02 3.172564208507537842e-01
-4.309501871466636658e-02 -6.490223854780197144e-02 -2.374086976051330566e-01 -8.924518525600433350e-02 4.636596515774726868e-02 -1.000553648918867111e-02 -1.209444925189018250e-01 4.431926459074020386e-02 7.071908563375473022e-02 2.726815640926361084e-02 -1.262037605047225952e-01 1.475765407085418701e-01 4.167328402400016785e-02 -1.136751919984817505e-01 3.294996172189712524e-02 1.917882114648818970e-01 -8.901712484657764435e-03 -6.170596182346343994e-02 -7.231581956148147583e-02 4.656619429588317871e-01 4.046525359153747559e-01 4.763370752334594727e-02 2.707037925720214844e-01 2.913931906223297119e-01 -3.262443244457244873e-01 2.510205507278442383e-01 -3.716571256518363953e-02 -4.536988586187362671e-02 -8.093449473381042480e-02 2.892491221427917480e-01 -3.769746050238609314e-02 -9.977064095437526703e-03
-3.973075151443481445e-01 -7.166812568902969360e-02 -6.468140054494142532e-03 2.324304282665252686e-01 -3.782424032688140869e-01 -6.978202611207962036e-02 4.292375221848487854e-02 5.970695987343788147e-02 1.263463497161865234e-01 -2.632596762850880623e-03 -1.540735065937042236e-01 7.027918845415115356e-02 5.019051954150199890e-02 -1.527883410453796387e-01 -2.091115117073059082e-01 1.198269426822662354e-01 1.858619898557662964e-01 1.084639690816402435e-02 5.607542768120765686e-02 1.403891742229461670e-01 1.858800649642944336e-01 -2.450864613056182861e-01 1.787115335464477539e-01 -5.689521506428718567e-02 -1.089547500014305115e-01 1.049318909645080566e-02 -2.554457187652587891e-01 3.793389797210693359e-01 1.336133666336536407e-02 -1.838916689157485962e-01 -2.412752062082290649e-01 1.879138872027397156e-02
-3.196851611137390137e-01 -2.163062542676925659e-01 9.638813207857310772e-04 -1.486534476280212402e-01 -3.223781883716583252e-01 -1.572134941816329956e-01 1.236639171838760376e-02 -8.856530487537384033e-02 -1.281795091927051544e-02 -1.473679323680698872e-03 7.653249800205230713e-02 -7.674693316221237183e-02 -7.115576416254043579e-02 -2.444865554571151733e-02 -1.827215999364852905e-01 -1.373554468154907227e-01 1.479346752166748047e-01 -4.213752150535583496e-01 -4.022500291466712952e-02 2.671488225460052490e-01 1.815949827432632446e-01 -1.858589984476566315e-02 -8.485174924135208130e-02 -4.236031323671340942e-02 -1.817751377820968628e-01 2.742029726505279541e-01 9.344337880611419678e-02 1.066019907593727112e-01 -8.880151063203811646e-02 1.458252817392349243e-01 3.865713477134704590e-01 -2.805679291486740112e-02
-1.857418268918991089e-01 -1.837743632495403290e-02 -1.748921126127243042e-01 1.702202260494232178e-01 -1.121997833251953125e-01 -5.485951527953147888e-02 1.630252599716186523e-01 -1.169523596763610840e-01 2.387415617704391479e-01 1.532040089368820190e-01 1.319295912981033325e-01 -2.997944653034210205e-01 4.413295686244964600e-01 -4.260760731995105743e-03 -1.648836284875869751e-01 4.814229160547256470e-02 3.053251802921295166e-01 -2.608921229839324951e-01 -3.484422713518142700e-02 5.262206122279167175e-02 1.982077956199645996e-01 -1.334975659847259521e-01 2.869832217693328857e-01 -1.634239703416824341e-01 -1.902662590146064758e-02 2.896044962108135223e-02 1.956476420164108276e-01 -8.187329024076461792e-02 7.985817641019821167e-02 1.331009119749069214e-01 1.133406907320022583e-01 1.520984172821044922e-01
-1.864746212959289551e-01 -2.292313873767852783e-01 -1.654540300369262695e-01 1.241981387138366699e-01 -4.341188818216323853e-02 -2.819335758686065674e-01 7.334270328283309937e-02 -1.267686393111944199e-02 -2.140425294637680054e-01 -4.076975211501121521e-02 1.764356791973114014e-01 -1.158277168869972229e-01 1.698741912841796875e-01 -6.062302365899085999e-02 8.832822740077972412e-02 -8.939937502145767212e-02 4.672361910343170166e-01 3.832013159990310669e-02 1.093151718378067017e-01 -2.522768918424844742e-03 1.208771690726280212e-01 2.015861868858337402e-01 6.797574460506439209e-02 2.496404647827148438e-01 -2.026719301939010620e-01 2.252563685178756714e-01 2.595772035419940948e-03 2.638440728187561035e-01 -2.356567978858947754e-01 2.342846989631652832e-01 -9.009184688329696655e-02 9.338090568780899048e-02
-2.868082523345947266e-01 -1.647523045539855957e-01 -1.171148568391799927e-01 1.259163320064544678e-01 -3.387759327888488770e-01 -1.414661407470703125e-01 1.621406823396682739e-01 -2.497173473238945007e-02 -1.000708267092704773e-01 -5.473180860280990601e-02 -1.132784411311149597e-02 -2.295701503753662109e-01 -1.419141772203147411e-03 1.935821771621704102e-01 -6.825514603406190872e-03 2.281483858823776245e-01 2.610084116458892822e-01 -9.959504008293151855e-02 3.220585733652114868e-02 -9.116716682910919189e-02 3.455200791358947754e-01 -2.210947424173355103e-01 2.661451995372772217e-01 -2.702300809323787689e-02 1.691230759024620056e-02 -2.149446159601211548e-01 8.862133324146270752e-02 4.690724238753318787e-02 5.873871222138404846e-02 2.538734674453735352e-01 -2.472580969333648682e-01 1.763896495103836060e-01
-2.236705869436264038e-01 -2.177054136991500854e-01 3.348040208220481873e-02 3.178883492946624756e-01 -3.008416108787059784e-02 -2.054472267627716064e-02 -1.721134036779403687e-01 1.138087809085845947e-01 -1.144574731588363647e-01 9.929883480072021484e-02 -1.298631876707077026e-01 -1.766108721494674683e-01 2.538842558860778809e-01 -4.347909241914749146e-02 -1.807438954710960388e-02 2.169314473867416382e-01 1.598059982061386108e-01 -4.149633944034576416e-01 -1.253736317157745361e-01 3.857347369194030762e-01 1.484815180301666260e-01 3.337769210338592529e-02 1.321625858545303345e-01 -8.976096659898757935e-02 1.132636368274688721e-01 1.013190522789955139e-01 -2.141804061830043793e-02 1.715011447668075562e-01 -1.230215504765510559e-01 2.387733608484268188e-01 1.780129373073577881e-01 6.340826302766799927e-02
-2.102663367986679077e-02 -1.771156787872314453e-01 -2.911058627068996429e-02 9.667276591062545776e-02 -2.909718751907348633e-01 -1.497129350900650024e-01 3.124248981475830078e-01 -1.051152199506759644e-01 -2.937393188476562500e-01 1.238413229584693909e-01 -1.620346456766128540e-01 -2.325029522180557251e-01 -4.198250547051429749e-02 1.315801888704299927e-01 -8.023831993341445923e-02 1.078720092773437500e-01 1.892869174480438232e-01 -1.215273588895797729e-01 1.394707593135535717e-03 2.425787895917892456e-01 6.743249297142028809e-02 1.500093042850494385e-01 1.251290589570999146e-01 2.255154103040695190e-01 1.664726249873638153e-02 8.651712909340858459e-03 2.794822752475738525e-01 3.960707783699035645e-01 1.202162653207778931e-01 2.183488905429840088e-01 -1.024783868342638016e-02 1.503277420997619629e-01
-1.379375010728836060e-01 -9.567554295063018799e-02 -2.113922089338302612e-01 3.683440387248992920e-01 -2.295608371496200562e-01 -1.407525241374969482e-01 5.155847221612930298e-02 -3.954533487558364868e-02 2.123298346996307373e-01 4.021513462066650391e-02 4.757137596607208252e-02 -1.555755883455276489e-01 2.279540896415710449e-02 -5.441560968756675720e-02 -2.270125970244407654e-02 -3.301464393734931946e-02 6.222176924347877502e-02 -3.228068649768829346e-01 7.722650188952684402e-03 1.160319298505783081e-01 3.447577953338623047e-01 -8.760263770818710327e-02 2.674011588096618652e-01 1.657937653362751007e-02 -1.580859869718551636e-01 -1.487966179847717285e-01 6.468977034091949463e-02 -8.489828556776046753e-02 -3.282805681228637695e-01 1.189260743558406830e-02 2.031714171171188354e-01 3.299214243888854980e-01
-4.112809002399444580e-01 -3.106172978878021240e-01 -2.060970664024353027e-02 2.413978427648544312e-01 -1.655988693237304688e-01 -9.831619262695312500e-02 1.540143787860870361e-01 1.505599021911621094e-01 8.570532500743865967e-02 1.359190791845321655e-01 9.055433794856071472e-03 -5.936699733138084412e-02 -1.509416755288839340e-02 -6.178197637200355530e-02 -2.808765470981597900e-01 1.612974912859499454e-03 2.119606882333755493e-01 2.289865911006927490e-01 -1.380220651626586914e-01 1.408700793981552124e-01 1.261264085769653320e-01 -6.205032020807266235e-02 1.223555207252502441e-01 1.785520911216735840e-01 -1.026218105107545853e-02 2.462219744920730591e-01 2.664124369621276855e-01 2.938427925109863281e-01 5.675295367836952209e-02 2.096907049417495728e-01 -1.041059270501136780e-01 2.965016476809978485e-02
8.458970487117767334e-02 -8.364456892013549805e-02 -1.741204559803009033e-01 2.114737480878829956e-01 -2.745196223258972168e-01 -1.117117330431938171e-01 4.552534967660903931e-02 -2.443977296352386475e-01 -4.166156426072120667e-02 -4.281080793589353561e-03 -1.852125376462936401e-01 -1.636444218456745148e-02 2.294542454183101654e-02 6.639351695775985718e-02 -3.811822235584259033e-01 -3.774926066398620605e-02 -9.242885559797286987e-02 -2.019641250371932983e-01 8.991289138793945312e-02 1.476702243089675903e-01 2.623685002326965332e-01 5.918849259614944458e-02 3.352158367633819580e-01 -2.036831341683864594e-02 -2.491799145936965942e-01 1.156433448195457458e-01 -2.358587086200714111e-01 1.304664462804794312e-01 3.052057623863220215e-01 2.994186244904994965e-02 1.205877438187599182e-01 2.283175587654113770e-01
-3.157729208469390869e-01 -2.140556871891021729e-01 -2.139741480350494385e-01 1.250002235174179077e-01 -3.700324892997741699e-01 -1.276013106107711792e-01 -8.055287599563598633e-02 -6.843190640211105347e-02 2.568175271153450012e-02 -2.471783459186553955e-01 -1.641687452793121338e-01 1.523219347000122070e-01 -1.461095456033945084e-02 -2.108677662909030914e-02 -1.908348351716995239e-01 1.734437048435211182e-01 1.923569291830062866e-01 8.265460841357707977e-03 1.216849610209465027e-01 2.614962160587310791e-01 4.174953326582908630e-02 1.293497979640960693e-01 3.689461201429367065e-02 9.728265926241874695e-03 1.322564035654067993e-01 -7.976201921701431274e-02 -5.472711473703384399e-02 3.387843370437622070e-01 2.598361670970916748e-01 2.217275798320770264e-01 1.154223084449768066e-01 1.944216638803482056e-01
-2.816830277442932129e-01 -5.718117579817771912e-02 8.536090701818466187e-02 -8.076812326908111572e-02 -1.223914697766304016e-01 -7.769042253494262695e-02 -2.201770544052124023e-01 2.421732246875762939e-02 -1.032084599137306213e-01 -4.256418347358703613e-02 1.835626363754272461e-02 -6.547766178846359253e-02 2.506983280181884766e-01 -1.493956446647644043e-01 -2.567283213138580322e-01 2.721891403198242188e-01 -1.480758488178253174e-01 -2.014667391777038574e-01 4.604992270469665527e-02 2.303717136383056641e-01 -7.822398841381072998e-02 -2.646877765655517578e-01 1.058991551399230957e-01 2.481069266796112061e-01 -3.581636250019073486e-01 2.569925487041473389e-01 -4.710476845502853394e-02 1.690415143966674805e-01 -2.624813914299011230e-01 1.000048071146011353e-01 7.156767696142196655e-02 1.242782473564147949e-01
-8.690418303012847900e-02 3.835043683648109436e-02 -2.677566111087799072e-01 1.332205832004547119e-01 -8.734834194183349609e-02 -3.861910998821258545e-01 2.622950077056884766e-01 -1.276421919465065002e-02 -2.140238434076309204e-01 1.468925476074218750e-01 -7.663726061582565308e-02 8.332815766334533691e-02 1.025859490036964417e-01 4.166411235928535461e-03 -2.191218733787536621e-01 1.163419187068939209e-01 5.775097012519836426e-02 -3.233253955841064453e-01 1.295908540487289429e-01 -1.705778390169143677e-01 2.738787233829498291e-01 1.062624081969261169e-01 7.135573029518127441e-02 2.649047970771789551e-01 -1.145089417695999146e-01 1.635306626558303833e-01 -9.595974534749984741e-02 2.497417107224464417e-02 3.504502773284912109e-01 4.175492376089096069e-02 9.093434363603591919e-02 1.601938605308532715e-01
-1.457562148571014404e-01 -4.576381146907806396e-01 2.556727267801761627e-02 2.478767037391662598e-01 -4.107218384742736816e-01 -2.694123089313507080e-01 -3.579540550708770752e-02 6.676878780126571655e-02 -2.022660225629806519e-01 7.017647475004196167e-02 8.972534537315368652e-02 -1.752505898475646973e-01 6.441061198711395264e-02 -6.629495322704315186e-02 -2.023865841329097748e-02 1.199505254626274109e-01 1.633669734001159668e-01 -7.770855724811553955e-02 -4.877145867794752121e-03 -7.783620804548263550e-02 -6.041581183671951294e-02 -1.943009793758392334e-01 3.690499961376190186e-01 1.010959669947624207e-01 -1.612068265676498413e-01 -1.481741219758987427e-01 5.270755290985107422e-02 -8.686877787113189697e-02 -2.057642042636871338e-01 7.531428337097167969e-02 1.048328578472137451e-01 9.149115532636642456e-02
-1.980496346950531006e-01 -1.105835363268852234e-01 6.672593206167221069e-02 -1.502524614334106445e-01 1.954412786290049553e-03 4.878219217061996460e-02 1.517773699015378952e-02 -2.106313556432723999e-01 -8.764673024415969849e-02 1.939740180969238281e-01 -2.851000428199768066e-01 -3.392273187637329102e-02 2.813149988651275635e-01 3.260891884565353394e-02 -4.276683554053306580e-02 1.739486306905746460e-01 2.481843084096908569e-01 -2.166298776865005493e-01 7.292621582746505737e-02 2.036150693893432617e-01 1.100894883275032043e-01 -9.238950163125991821e-02 3.136689662933349609e-01 4.077883660793304443e-01 9.130366146564483643e-02 2.536685168743133545e-01 1.927606016397476196e-01 2.596423327922821045e-01 -1.196618154644966125e-01 -8.614947437308728695e-04 -3.934745490550994873e-02 2.741345018148422241e-02
-3.464856445789337158e-01 -6.407161802053451538e-02 -5.359273776412010193e-02 9.564833343029022217e-02 3.634061664342880249e-02 2.556482553482055664e-01 -3.095021704211831093e-03 1.095289438962936401e-01 -1.798227727413177490e-01 7.985891401767730713e-02 -1.258649230003356934e-01 1.510157585144042969e-01 2.950645983219146729e-01 -1.749006360769271851e-01 1.697215251624584198e-02 2.034963071346282959e-01 -9.918142855167388916e-02 -1.525755226612091064e-01 2.220150381326675415e-01 2.058735340833663940e-01 2.002299427986145020e-01 -2.804042696952819824e-01 2.658720314502716064e-01 -9.392678737640380859e-03 -1.519551426172256470e-01 3.757533133029937744e-01 -7.171086966991424561e-02 -5.899487528949975967e-03 -2.062315642833709717e-01 8.767182379961013794e-02 1.022403463721275330e-01 6.333025544881820679e-02
-1.544998884201049805e-01 -4.006022512912750244e-01 -2.000867873430252075e-01 -5.169956758618354797e-02 -2.023839354515075684e-01 -1.204122751951217651e-01 4.386708140373229980e-01 -1.731473356485366821e-01 -1.858692914247512817e-01 3.746863082051277161e-02 -1.031653881072998047e-01 1.973136886954307556e-02 1.082778498530387878e-01 -1.729040220379829407e-02 -1.854742914438247681e-01 4.132284224033355713e-02 1.546213328838348389e-01 -3.201256692409515381e-02 2.038654237985610962e-01 -5.990902706980705261e-02 2.407838106155395508e-01 -1.011957526206970215e-01 2.669283151626586914e-01 -1.589569747447967529e-01 -1.218625111505389214e-03 -3.363136574625968933e-02 3.395929234102368355e-03 1.629863530397415161e-01 -1.008043959736824036e-01 3.385096192359924316e-01 -1.121538430452346802e-01 9.951246902346611023e-03
-8.982001245021820068e-02 -1.685546189546585083e-01 -8.757588267326354980e-02 1.922968029975891113e-01 1.553602069616317749e-01 1.524916887283325195e-01 -2.417733334004878998e-02 7.552137970924377441e-02 -2.884309552609920502e-02 -3.759561479091644287e-02 -8.245422691106796265e-02 9.244105964899063110e-02 2.012366205453872681e-01 -1.884822845458984375e-01 1.210154891014099121e-01 2.184759080410003662e-01 1.157000809907913208e-01 -2.604167759418487549e-01 1.319915950298309326e-01 2.641517221927642822e-01 2.072258591651916504e-01 -3.073319494724273682e-01 2.722990512847900391e-01 5.314125865697860718e-02 -1.245047897100448608e-01 3.652648329734802246e-01 -1.012136116623878479e-01 1.271009743213653564e-01 -3.630250394344329834e-01 5.520908627659082413e-03 -1.249611079692840576e-01 6.073365733027458191e-02
-1.589966714382171631e-01 2.479063346982002258e-02 -1.498593389987945557e-01 4.361240565776824951e-02 -1.549295634031295776e-01 -9.968451410531997681e-02 1.822332590818405151e-01 -2.589716762304306030e-02 -1.011699214577674866e-01 -9.299050271511077881e-02 -1.257983315736055374e-02 -9.678598493337631226e-03 -1.328536272048950195e-01 3.931919857859611511e-02 -3.068538010120391846e-01 3.577811643481254578e-02 -3.089941106736660004e-03 -2.439130693674087524e-01 -5.473164096474647522e-02 2.858654260635375977e-01 2.060990780591964722e-01 5.177482031285762787e-03 3.423633277416229248e-01 -1.884764581918716431e-01 -2.887647449970245361e-01 1.743919551372528076e-01 -6.816572509706020355e-03 -1.997163295745849609e-01 1.389458030462265015e-01 -2.499572560191154480e-02 -1.515932828187942505e-01 4.604961872100830078e-01
-1.986033618450164795e-01 1.402250826358795166e-01 4.181904718279838562e-02 -1.612783037126064301e-02 -3.755834400653839111e-01 7.726155966520309448e-02 -3.526918590068817139e-01 1.203251704573631287e-01 4.003850370645523071e-02 1.044566258788108826e-01 -1.728490740060806274e-02 1.011273358017206192e-02 1.647974550724029541e-01 -2.734958007931709290e-02 -2.247411012649536133e-01 -1.517719589173793793e-02 -3.855751082301139832e-02 5.318786576390266418e-02 1.899241842329502106e-02 1.037239655852317810e-01 3.394208550453186035e-01 -1.699953377246856689e-01 1.751645803451538086e-01 4.337424412369728088e-02 -3.016068339347839355e-01 3.179300427436828613e-01 1.503126472234725952e-01 3.209968283772468567e-02 -8.550327271223068237e-02 2.732826173305511475e-01 1.415197253227233887e-01 2.272133827209472656e-01
-1.043182611465454102e-02 -8.230854570865631104e-02 4.916456341743469238e-02 9.077697247266769409e-02 -2.719915807247161865e-01 -5.656271055340766907e-02 1.416550762951374054e-02 -2.463989555835723877e-01 -5.175553262233734131e-02 1.331192851066589355e-01 1.367577016353607178e-01 -9.626076370477676392e-02 4.057716131210327148e-01 3.506164252758026123e-02 -1.607321947813034058e-01 2.545955777168273926e-01 2.697740495204925537e-01 -2.624695003032684326e-01 9.108469635248184204e-02 1.193713918328285217e-01 1.010318696498870850e-01 -3.945365846157073975e-01 1.882268190383911133e-01 2.326897084712982178e-01 -9.569635987281799316e-02 4.682604596018791199e-02 5.257692188024520874e-02 1.035211235284805298e-01 -4.248619824647903442e-02 -1.340089589357376099e-01 2.608133256435394287e-01 -8.480597287416458130e-02
-1.800967901945114136e-01 -2.391718626022338867e-01 1.134609133005142212e-01 -1.068368926644325256e-01 -1.704696267843246460e-01 -2.353302538394927979e-01 -2.443986013531684875e-03 -4.797897301614284515e-03 7.556211668998003006e-03 1.403803080320358276e-01 -2.950850315392017365e-02 -1.142145469784736633e-01 1.269081234931945801e-01 -8.000700920820236206e-02 -2.376951128244400024e-01 -2.472377941012382507e-02 -4.928574711084365845e-02 -4.729116261005401611e-01 2.741401828825473785e-02 3.945996463298797607e-01 1.548539996147155762e-01 2.501109614968299866e-02 -9.980972111225128174e-02 -1.153711751103401184e-01 4.914129525423049927e-02 2.834799885749816895e-01 -3.469190374016761780e-02 6.993822753429412842e-02 -1.239150613546371460e-01 1.488802731037139893e-01 3.624518215656280518e-01 1.157100405544042587e-02
-4.654644131660461426e-01 -1.254999339580535889e-01 -7.365469634532928467e-02 -2.535447776317596436e-01 -2.049027085304260254e-01 -1.770805716514587402e-01 1.720810309052467346e-02 2.608322799205780029e-01 -1.753150075674057007e-01 4.953566566109657288e-02 -9.928752481937408447e-02 -5.250274762511253357e-02 2.017224207520484924e-02 -4.802922159433364868e-02 7.624314725399017334e-02 3.999236971139907837e-02 2.873783558607101440e-02 -2.412398159503936768e-01 2.368587851524353027e-01 2.622517049312591553e-01 1.053218245506286621e-01 -1.938130408525466919e-01 -2.396959625184535980e-02 3.218155503273010254e-01 8.272848092019557953e-03 2.871444821357727051e-01 8.540493994951248169e-02 -2.085094340145587921e-03 -1.961622834205627441e-01 1.630727052688598633e-01 5.008674785494804382e-02 -7.863918691873550415e-02
-2.873450517654418945e-01 -2.260741740465164185e-01 -7.575929164886474609e-02 -1.268906891345977783e-01 -1.983463913202285767e-01 -1.160624101758003235e-01 1.539533287286758423e-01 -7.333938777446746826e-02 -1.608142852783203125e-01 -1.209208071231842041e-01 7.686501834541559219e-03 -2.918834425508975983e-02 6.634070724248886108e-02 -3.873935714364051819e-02 -2.384036034345626831e-01 -2.016578167676925659e-01 1.365749835968017578e-01 -3.884657323360443115e-01 1.713112443685531616e-01 2.652843594551086426e-01 1.506645381450653076e-01 2.203955128788948059e-02 -7.504441589117050171e-02 -1.446211189031600952e-01 -1.359395310282707214e-02 4.021121263504028320e-01 1.453527510166168213e-01 -4.121466353535652161e-02 -5.811776965856552124e-02 -1.059633791446685791e-01 2.486564517021179199e-01 1.940031945705413818e-01
-1.651011705398559570e-01 -2.657705247402191162e-01 -1.291471533477306366e-02 3.870575129985809326e-02 -2.963835895061492920e-01 -7.536842674016952515e-02 1.938066035509109497e-01 -2.129514217376708984e-01 -2.992226183414459229e-02 1.554915457963943481e-01 -1.668890565633773804e-01 -6.203379109501838684e-02 1.804114133119583130e-01 1.054868698120117188e-01 -1.687256991863250732e-01 -6.946906447410583496e-02 4.242265224456787109e-01 4.238260164856910706e-02 1.585132628679275513e-01 5.486286431550979614e-02 2.206526547670364380e-01 -7.608262449502944946e-02 3.903412222862243652e-01 -1.543139219284057617e-01 -5.228607356548309326e-02 -8.027864992618560791e-02 -1.893069446086883545e-01 1.631985232234001160e-02 7.805775105953216553e-02 2.474046945571899414e-01 -1.906342208385467529e-01 2.801877073943614960e-02
-3.284201323986053467e-01 -2.176926285028457642e-01 1.726704388856887817e-01 1.651777923107147217e-01 -1.267963796854019165e-01 1.075191888958215714e-02 -5.588807165622711182e-02 1.951246857643127441e-01 -2.706421315670013428e-01 3.267491161823272705e-01 -1.793164461851119995e-01 -9.343855828046798706e-02 8.079583197832107544e-02 1.226419731974601746e-01 -5.238744616508483887e-02 2.268109470605850220e-01 4.121801257133483887e-02 -2.135012447834014893e-01 4.309441521763801575e-02 4.305450022220611572e-01 9.206753224134445190e-02 9.208119660615921021e-02 1.214510351419448853e-01 -9.604422003030776978e-02 6.900047510862350464e-02 1.324804127216339111e-01 -8.435085415840148926e-02 1.326573491096496582e-01 -7.407031208276748657e-02 3.226375579833984375e-01 3.051476785913109779e-03 3.941481187939643860e-02
-3.543540835380554199e-01 -1.647032648324966431e-01 -2.664203196763992310e-02 -1.206164732575416565e-01 -2.238617092370986938e-01 -1.927845180034637451e-01 3.192664682865142822e-01 4.742696508765220642e-02 -2.388202995061874390e-01 1.725789532065391541e-02 -2.521387338638305664e-01 1.306876838207244873e-01 7.986437529325485229e-02 -2.830970585346221924e-01 -5.768120288848876953e-02 6.466411054134368896e-02 1.573607623577117920e-01 -1.561605036258697510e-01 1.517837494611740112e-01 1.902742087841033936e-01 2.052354393526911736e-03 2.054041326045989990e-01 -3.101296164095401764e-02 2.382080852985382080e-01 1.143370196223258972e-01 6.613568961620330811e-02 9.907533973455429077e-02 1.250183284282684326e-01 -7.218144834041595459e-02 3.016241788864135742e-01 -5.752514675259590149e-02 2.406053245067596436e-01
-3.909380137920379639e-01 -1.650483906269073486e-01 -1.350262574851512909e-02 -7.062598317861557007e-02 -2.513023465871810913e-02 -4.426981210708618164e-01 1.857879757881164551e-01 1.801341921091079712e-01 2.024553120136260986e-01 2.596589624881744385e-01 4.533618688583374023e-02 -4.659197479486465454e-02 2.028648704290390015e-01 7.220415864139795303e-03 -1.828525662422180176e-01 1.169473379850387573e-01 9.110549837350845337e-02 1.539803594350814819e-01 -1.057769507169723511e-01 1.909943670034408569e-01 1.890452355146408081e-01 -2.921298332512378693e-02 1.248133555054664612e-01 3.670157399028539658e-03 -2.284979224205017090e-01 -8.945396542549133301e-02 -1.783331483602523804e-01 -1.232517138123512268e-01 -7.193858921527862549e-02 1.583940684795379639e-01 -9.895942360162734985e-02 2.666412591934204102e-01
-1.811164170503616333e-01 -1.561401784420013428e-01 1.000889763236045837e-01 1.276836246252059937e-01 -1.734614521265029907e-01 -1.180401146411895752e-01 2.136729657649993896e-03 -3.041545450687408447e-01 -1.877686381340026855e-01 8.739768713712692261e-02 -7.023803889751434326e-02 9.536579996347427368e-02 4.347759783267974854e-01 -1.008515246212482452e-02 3.181084617972373962e-02 3.000262677669525146e-01 1.710987091064453125e-01 -3.343594670295715332e-01 2.385343313217163086e-01 5.935232713818550110e-02 -6.365698296576738358e-03 -3.861055672168731689e-01 1.800694465637207031e-01 1.536891460418701172e-01 -6.464247405529022217e-02 3.305777907371520996e-02 4.312480241060256958e-02 9.534375369548797607e-02 4.601484537124633789e-02 -7.209204137325286865e-02 1.126046702265739441e-01 2.092490438371896744e-03
-4.167257249355316162e-01 -1.476550102233886719e-01 8.233505487442016602e-02 1.238311082124710083e-01 1.586110889911651611e-01 9.662440977990627289e-03 -5.864120274782180786e-02 -2.395603954792022705e-01 -6.026987731456756592e-02 7.398092001676559448e-02 3.152858931571245193e-03 2.872206829488277435e-02 1.790300309658050537e-01 1.659176200628280640e-01 1.401627808809280396e-01 -2.199888378381729126e-01 1.915052533149719238e-01 -1.938346624374389648e-01 -6.094080954790115356e-02 2.496057003736495972e-01 1.201962977647781372e-01 -3.664719164371490479e-01 1.303069740533828735e-01 2.076651901006698608e-01 -1.279162615537643433e-01 1.519765406847000122e-01 2.212553322315216064e-01 -6.468705087900161743e-02 -1.934636831283569336e-01 2.001942247152328491e-01 1.173281371593475342e-01 1.606174707412719727e-01
-8.073538541793823242e-02 -8.305054157972335815e-02 -9.734107181429862976e-03 9.354757517576217651e-02 -3.388638794422149658e-01 -3.099285066127777100e-01 1.042557805776596069e-01 1.200380101799964905e-01 2.306570559740066528e-01 7.839336246252059937e-02 4.328604787588119507e-02 -1.199340298771858215e-01 8.725920319557189941e-02 1.009516417980194092e-01 9.770344011485576630e-03 3.191626667976379395e-01 6.340888887643814087e-02 -1.890029758214950562e-01 6.454549729824066162e-02 -2.957758307456970215e-02 2.996219694614410400e-01 -2.996828854084014893e-01 2.212523818016052246e-01 5.546921119093894958e-02 5.778109654784202576e-02 1.372709870338439941e-02 -1.221489533782005310e-01 -2.476103156805038452e-01 4.263185709714889526e-02 1.974217891693115234e-01 -2.573782205581665039e-01 2.881196141242980957e-01
-5.679408460855484009e-02 -1.999687850475311279e-01 2.035366557538509369e-02 4.143306240439414978e-02 -3.243261873722076416e-01 7.313608378171920776e-02 6.324236840009689331e-02 -3.272027373313903809e-01 -9.341855347156524658e-02 2.790566906332969666e-02 -1.044321060180664062e-01 -4.705943167209625244e-03 3.866348862648010254e-01 -1.884087771177291870e-01 -1.764908730983734131e-01 2.929503321647644043e-01 2.547628879547119141e-01 -2.680549025535583496e-01 9.220057725906372070e-02 1.068421006202697754e-01 4.501527175307273865e-02 -3.093225955963134766e-01 1.398167610168457031e-01 1.400980651378631592e-01 -9.626599401235580444e-02 7.568900287151336670e-02 2.150830179452896118e-01 7.019741088151931763e-02 6.610284093767404556e-03 -2.502444759011268616e-02 2.092627137899398804e-01 -8.043057471513748169e-02
-6.822205334901809692e-02 -2.757794857025146484e-01 -3.638817965984344482e-01 1.825487017631530762e-01 -7.857904583215713501e-02 -8.922481536865234375e-02 2.246690168976783752e-02 -4.476630687713623047e-02 -2.112830430269241333e-01 -1.811463385820388794e-01 -2.480214834213256836e-01 2.069440670311450958e-02 1.919708549976348877e-01 5.109122022986412048e-02 -1.565279066562652588e-01 2.101611495018005371e-01 3.699099421501159668e-01 3.623040765523910522e-02 1.115618646144866943e-01 1.628846377134323120e-01 1.283391192555427551e-02 -9.094169735908508301e-02 -1.114363670349121094e-01 2.479675114154815674e-01 -5.537338182330131531e-02 1.199159696698188782e-01 4.008221440017223358e-03 1.940149366855621338e-01 7.499171048402786255e-02 3.869748413562774658e-01 1.007292345166206360e-01 9.641379117965698242e-02
-2.452578693628311157e-01 2.163737267255783081e-01 -7.069542538374662399e-03 -1.470030006021261215e-02 -2.112386375665664673e-01 6.478954106569290161e-02 1.399489790201187134e-01 3.735845535993576050e-02 -2.919628657400608063e-02 2.412775158882141113e-02 4.840706661343574524e-02 2.425716258585453033e-02 2.887280881404876709e-01 6.472662091255187988e-02 -1.651857793331146240e-01 1.739158667623996735e-02 3.492742776870727539e-01 -1.756902486085891724e-01 -1.477502435445785522e-01 2.354833483695983887e-01 5.038049817085266113e-01 -8.531232178211212158e-02 3.357657790184020996e-02 2.462795935571193695e-02 8.675833791494369507e-02 -7.044260948896408081e-02 1.980215013027191162e-01 -7.376122474670410156e-02 3.651454299688339233e-02 -1.550342980772256851e-02 1.510851830244064331e-01 3.590809404850006104e-01
7.163013331592082977e-03 -1.346991807222366333e-01 -3.372849524021148682e-01 1.884146779775619507e-01 -1.429027318954467773e-01 -1.380918920040130615e-01 -8.919135481119155884e-02 1.874431520700454712e-01 -2.364290952682495117e-01 5.037248879671096802e-02 -2.355349957942962646e-01 -1.352568566799163818e-01 1.607562303543090820e-01 -1.035277470946311951e-01 2.884229272603988647e-02 -5.559745058417320251e-02 -1.036936789751052856e-01 -1.660150885581970215e-01 1.843569129705429077e-01 -2.210432104766368866e-02 3.994347453117370605e-01 3.716282546520233154e-02 1.873406320810317993e-01 1.045193150639533997e-01 -1.753689050674438477e-01 -1.796283870935440063e-01 1.389959603548049927e-01 2.463768571615219116e-01 1.342380642890930176e-01 3.306901752948760986e-01 -9.090770781040191650e-02 1.372980326414108276e-01
-4.415797442197799683e-02 -2.887828052043914795e-01 -1.221738159656524658e-01 8.260137587785720825e-02 8.256164193153381348e-02 -2.050217092037200928e-01 1.782996058464050293e-01 9.757189452648162842e-02 6.678430736064910889e-02 2.218050509691238403e-01 -6.047513335943222046e-02 -6.583411712199449539e-03 2.906691133975982666e-01 6.920955330133438110e-02 1.586461253464221954e-02 1.637691855430603027e-01 8.406212180852890015e-02 -1.281908750534057617e-01 -1.925610452890396118e-01 6.957154721021652222e-02 2.644138634204864502e-01 -1.793635189533233643e-01 4.195128679275512695e-01 -2.745047807693481445e-01 3.361075371503829956e-02 -5.273135751485824585e-02 -3.456063196063041687e-02 1.682528704404830933e-01 -1.278994530439376831e-01 2.489694505929946899e-01 2.857513129711151123e-01 1.295156329870223999e-01
-2.365649193525314331e-01 -1.115188822150230408e-01 8.443209528923034668e-02 5.031060427427291870e-02 -2.111551314592361450e-01 -1.382444500923156738e-01 9.015114977955818176e-03 -1.422697752714157104e-01 -1.575807034969329834e-01 -9.505982697010040283e-02 2.630487456917762756e-02 -2.218081057071685791e-02 -1.057040095329284668e-01 3.670452907681465149e-02 -4.611833393573760986e-01 -3.000617921352386475e-01 1.803962439298629761e-01 -2.948416173458099365e-01 1.539937257766723633e-01 2.778383493423461914e-01 1.400379836559295654e-01 -7.791975140571594238e-02 -3.697074949741363525e-02 3.964592702686786652e-03 -1.716302782297134399e-01 2.771627008914947510e-01 7.909669727087020874e-02 2.195025533437728882e-01 -1.779136657714843750e-01 1.274098157882690430e-01 1.328456252813339233e-01 1.180057749152183533e-01
-2.525339722633361816e-01 -6.591652333736419678e-02 -9.544101357460021973e-02 1.606950908899307251e-01 -3.252885043621063232e-01 -2.158739119768142700e-01 -1.099345907568931580e-01 7.397328317165374756e-02 2.033926248550415039e-01 -5.123153328895568848e-02 -1.103058233857154846e-01 1.367368996143341064e-01 1.123845875263214111e-01 2.083893120288848877e-01 -8.398619294166564941e-02 1.356576681137084961e-01 1.117407903075218201e-01 -1.965929269790649414e-01 1.067164838314056396e-01 -3.131743147969245911e-02 1.814561933279037476e-01 6.721616536378860474e-02 1.333297640085220337e-01 -1.656190752983093262e-01 -3.880917131900787354e-01 3.525123745203018188e-02 9.482645988464355469e-02 -1.760474145412445068e-01 3.824931010603904724e-02 6.504691392183303833e-02 -6.510304659605026245e-02 4.718868434429168701e-01
-1.067467778921127319e-01 -2.096941322088241577e-01 -1.166840270161628723e-01 2.237579226493835449e-01 -1.763624697923660278e-01 1.006703544408082962e-02 9.143038839101791382e-02 2.537048459053039551e-01 9.176957607269287109e-02 -2.028244584798812866e-01 7.183892279863357544e-02 8.948083966970443726e-02 2.764672040939331055e-01 1.459881383925676346e-02 -1.617853157222270966e-02 3.560704290866851807e-01 -1.589623391628265381e-01 6.288645416498184204e-02 -1.387940943241119385e-01 3.080313801765441895e-01 2.502427101135253906e-01 -2.326814383268356323e-01 1.740757673978805542e-01 1.495648622512817383e-01 1.004238892346620560e-02 1.390601843595504761e-01 6.811809539794921875e-02 3.339851796627044678e-01 -7.997431606054306030e-02 2.353478968143463135e-01 -5.860507953912019730e-03 1.868799142539501190e-02
-3.660458922386169434e-01 -2.085798978805541992e-01 1.239393800497055054e-01 -5.579583719372749329e-02 1.532464325428009033e-01 3.295843303203582764e-02 -5.639749392867088318e-02 7.141123060137033463e-03 -8.157590776681900024e-02 1.656298786401748657e-01 -1.660686135292053223e-01 -2.729350030422210693e-01 2.108697742223739624e-01 -2.583872973918914795e-01 -1.749113500118255615e-01 1.639717221260070801e-01 -5.226088315248489380e-02 -6.903167814016342163e-02 2.009032219648361206e-01 3.758536279201507568e-02 2.461337149143218994e-01 -3.683958947658538818e-01 -2.483139513060450554e-03 1.736707687377929688e-01 -1.710764914751052856e-01 2.866876125335693359e-01 3.126749396324157715e-02 6.933997571468353271e-02 -3.757223486900329590e-02 2.561596930027008057e-01 -1.063693538308143616e-01 -5.882736295461654663e-03
-1.528808623552322388e-01 1.134103089570999146e-01 -1.953272372484207153e-01 7.553978264331817627e-02 -3.303063288331031799e-02 5.565539747476577759e-02 8.701176196336746216e-02 1.646272242069244385e-01 3.158546984195709229e-02 3.243812918663024902e-02 -1.068979129195213318e-01 2.190471626818180084e-02 -1.377157494425773621e-02 -1.097725182771682739e-01 -2.492708861827850342e-01 -1.455846522003412247e-02 4.352691173553466797e-01 2.381815947592258453e-02 -1.459507644176483154e-01 3.330924808979034424e-01 3.552447259426116943e-01 -2.264523059129714966e-01 -6.064993143081665039e-02 2.689108848571777344e-01 -1.223369538784027100e-01 -7.778419554233551025e-02 2.453033477067947388e-01 1.536795198917388916e-01 -3.773194178938865662e-02 1.583810150623321533e-01 1.720537096261978149e-01 2.362882941961288452e-01
-3.762043416500091553e-01 3.287753090262413025e-02 -1.114204749464988708e-01 6.570062786340713501e-02 -1.702608168125152588e-01 -4.478999972343444824e-01 8.304493129253387451e-02 -1.382785290479660034e-01 1.832848638296127319e-01 -2.656059861183166504e-01 -1.730692088603973389e-01 2.639735676348209381e-02 1.451946645975112915e-01 -5.960986763238906860e-02 -2.174452096223831177e-01 1.203693225979804993e-01 5.378028750419616699e-02 -8.433663845062255859e-02 2.014248669147491455e-01 5.100937187671661377e-02 3.616305068135261536e-03 -1.915149390697479248e-02 3.281785547733306885e-01 -3.032124936580657959e-01 -2.428403645753860474e-01 1.881985217332839966e-01 3.151877969503402710e-02 -3.324145823717117310e-02 1.147951260209083557e-01 1.726382039487361908e-02 1.045648287981748581e-02 2.387923747301101685e-02
-1.853168457746505737e-01 -8.107230812311172485e-02 4.079756513237953186e-02 3.126918971538543701e-01 -7.917211204767227173e-02 -1.197376772761344910e-01 -5.395359545946121216e-02 9.040267765522003174e-02 -8.790717273950576782e-02 2.128201276063919067e-01 -9.682705998420715332e-02 -2.091066837310791016e-01 9.884450584650039673e-02 1.743514984846115112e-01 -2.168404310941696167e-02 2.087975442409515381e-01 1.189959272742271423e-01 -2.681242823600769043e-01 1.376387570053339005e-02 4.542869627475738525e-01 2.692929469048976898e-02 -2.575959861278533936e-01 -9.062252938747406006e-03 -8.494292944669723511e-02 1.351627260446548462e-01 3.709372878074645996e-02 -1.322033703327178955e-01 8.382027596235275269e-02 -1.116338148713111877e-01 3.506821691989898682e-01 2.719828188419342041e-01 1.305394917726516724e-01
-2.388114333152770996e-01 2.314661443233489990e-02 7.218347163870930672e-04 -9.756997227668762207e-02 -3.019943237304687500e-01 1.479179561138153076e-01 1.251820623874664307e-01 6.090359762310981750e-02 -7.411631941795349121e-02 -1.068811118602752686e-01 -5.092426389455795288e-02 -1.578917503356933594e-01 9.179051965475082397e-02 -2.024702578783035278e-01 -2.038591628661379218e-04 1.010494008660316467e-01 6.717213988304138184e-02 9.374578297138214111e-02 -4.431198537349700928e-02 3.636890351772308350e-01 3.560305833816528320e-01 -2.074520587921142578e-01 2.341924309730529785e-01 1.186955049633979797e-01 3.644016385078430176e-02 1.050096675753593445e-01 2.135140746831893921e-01 1.276575326919555664e-01 -2.364373505115509033e-01 4.103412628173828125e-01 1.056652963161468506e-01 -2.079124376177787781e-02
-2.644879519939422607e-01 -1.962316930294036865e-01 4.837117716670036316e-02 1.954472362995147705e-01 -5.176505073904991150e-02 -7.600744068622589111e-02 -1.354351341724395752e-01 3.863986954092979431e-02 -3.382677733898162842e-01 2.804614901542663574e-01 -1.734714396297931671e-02 -2.767746448516845703e-01 2.960600554943084717e-01 5.354695767164230347e-02 -5.531308706849813461e-03 7.400935143232345581e-02 1.936716437339782715e-01 -2.058496773242950439e-01 2.309336885809898376e-02 2.620256543159484863e-01 1.447989642620086670e-01 -1.127989515662193298e-01 1.363026648759841919e-01 1.373385936021804810e-01 1.157926544547080994e-01 2.073897980153560638e-02 6.389636080712080002e-03 7.558414340019226074e-02 -2.639560997486114502e-01 2.701827585697174072e-01 2.668369412422180176e-01 5.497587472200393677e-02
-1.644214987754821777e-01 -1.705158203840255737e-01 1.172330901026725769e-01 -1.778898239135742188e-01 -2.518779337406158447e-01 -2.591434121131896973e-02 1.204165443778038025e-02 -1.540973782539367676e-01 -8.758173324167728424e-03 1.940593123435974121e-01 -3.787169456481933594e-01 -7.479521632194519043e-02 2.421553283929824829e-01 -6.843534857034683228e-02 -4.260330460965633392e-03 3.992318734526634216e-02 1.561220288276672363e-01 -2.265953123569488525e-01 1.929145604372024536e-01 1.935228258371353149e-01 5.839698389172554016e-02 -2.447794973850250244e-01 2.472026944160461426e-01 2.742134332656860352e-01 1.308366358280181885e-01 2.886856198310852051e-01 1.442269831895828247e-01 1.875481754541397095e-01 -1.307782679796218872e-01 -9.676867723464965820e-02 -1.573465913534164429e-01 3.362875059247016907e-02
-7.322534918785095215e-02 -3.085034489631652832e-01 2.923780120909214020e-02 -1.803820282220840454e-01 -1.726428568363189697e-01 -1.385432481765747070e-01 5.780638754367828369e-02 -1.632119268178939819e-01 1.374793890863656998e-02 1.287112087011337280e-01 8.686114847660064697e-02 -1.832662522792816162e-02 2.954826354980468750e-01 -1.861510574817657471e-01 4.206831008195877075e-02 4.493203386664390564e-02 1.882933825254440308e-01 -3.156983256340026855e-01 -2.247566580772399902e-01 3.464613482356071472e-02 7.322587817907333374e-02 2.026425004005432129e-01 3.388270139694213867e-01 -8.706705411896109581e-04 -3.752979636192321777e-02 2.438613921403884888e-01 1.074956282973289490e-01 -1.016213838011026382e-02 6.067361682653427124e-02 -7.104779779911041260e-02 2.868351638317108154e-01 3.536936938762664795e-01
2.149824798107147217e-02 -3.626334965229034424e-01 4.705106839537620544e-03 6.625576876103878021e-03 -2.286044955253601074e-01 -2.999171614646911621e-01 3.046329133212566376e-03 -2.152136154472827911e-02 1.777738034725189209e-01 1.344862431287765503e-01 -3.757547736167907715e-01 -1.322927176952362061e-01 6.708356738090515137e-02 1.558996737003326416e-01 -9.065469354391098022e-02 2.248720377683639526e-01 1.776403933763504028e-01 -5.660291016101837158e-02 1.745346188545227051e-01 2.316993288695812225e-02 3.165220320224761963e-01 -2.719523198902606964e-02 1.544962227344512939e-01 2.362735383212566376e-02 2.218173071742057800e-02 2.047728151082992554e-01 -2.129058986902236938e-01 -1.070241853594779968e-01 -1.720185726881027222e-01 2.010252475738525391e-01 -1.404768601059913635e-02 2.622866928577423096e-01
4.740939661860466003e-02 1.620383374392986298e-02 -8.821319043636322021e-02 1.980114281177520752e-01 -3.636612594127655029e-01 -3.017205893993377686e-01 2.588575482368469238e-01 -1.372933238744735718e-01 -1.890426725149154663e-01 9.305342286825180054e-02 -1.273478716611862183e-01 -2.838642895221710205e-01 1.543637365102767944e-02 1.466796845197677612e-01 -2.811577729880809784e-02 9.225565940141677856e-02 9.812896698713302612e-02 -9.452579170465469360e-02 2.206913568079471588e-02 1.523213833570480347e-01 1.240565031766891479e-01 -9.674175642430782318e-03 1.095429435372352600e-01 1.436864137649536133e-01 4.018774256110191345e-02 3.021536394953727722e-02 3.695959746837615967e-01 3.820641338825225830e-01 7.341417670249938965e-02 1.877567619085311890e-01 1.727272123098373413e-01 1.521497070789337158e-01
-5.475302413105964661e-02 -1.071909219026565552e-01 -1.756934523582458496e-01 -5.153862014412879944e-02 -4.279463291168212891e-01 -2.541565895080566406e-01 -1.916211284697055817e-02 1.158270016312599182e-01 5.101558938622474670e-02 8.351363241672515869e-03 -4.705844819545745850e-02 -7.890602201223373413e-02 -1.714085936546325684e-01 -1.365416795015335083e-01 -1.696561723947525024e-01 6.513583660125732422e-02 1.004934534430503845e-01 -1.623184084892272949e-01 -3.154170885682106018e-02 1.785215586423873901e-01 1.136641874909400940e-01 -4.114296287298202515e-02 2.739302515983581543e-01 -1.145553290843963623e-01 -2.311786264181137085e-01 2.945176362991333008e-01 -6.560916453599929810e-02 8.981911838054656982e-02 1.396944224834442139e-01 -8.959364145994186401e-02 -2.319884896278381348e-01 4.385284483432769775e-01
4.973357915878295898e-02 -4.697445780038833618e-02 -3.913381099700927734e-01 1.122284978628158569e-01 -9.577664732933044434e-02 -1.816741675138473511e-01 3.767994418740272522e-02 -7.339914888143539429e-02 -3.022611737251281738e-01 9.892773814499378204e-04 -1.340906769037246704e-01 -3.150105476379394531e-02 1.822474002838134766e-01 1.401943862438201904e-01 -1.867547482252120972e-01 7.796937972307205200e-02 2.587210834026336670e-01 6.967507302761077881e-02 2.160373926162719727e-01 1.491163969039916992e-01 1.733927577733993530e-01 -2.357595786452293396e-02 -4.559794068336486816e-02 2.892745137214660645e-01 -1.192523986101150513e-01 1.847706437110900879e-01 6.068828329443931580e-02 2.313162982463836670e-01 3.686732426285743713e-02 4.213283658027648926e-01 8.056858181953430176e-02 1.686249673366546631e-01
-3.013657033443450928e-01 -9.488531388342380524e-03 5.656436458230018616e-02 -2.018994465470314026e-02 -1.091846227645874023e-01 -2.039665430784225464e-01 -1.569658070802688599e-01 4.688926041126251221e-03 -2.002752013504505157e-02 1.268269270658493042e-01 -7.924643158912658691e-02 -1.117357164621353149e-01 3.540356457233428955e-01 -7.353051751852035522e-02 -9.371748566627502441e-02 9.619107097387313843e-02 1.085147708654403687e-01 -2.433874905109405518e-01 -1.220866441726684570e-01 4.042277634143829346e-01 -6.678982824087142944e-02 -1.347130686044692993e-01 1.974161863327026367e-01 -6.598670780658721924e-02 -2.516544423997402191e-02 1.912668496370315552e-01 -2.271002233028411865e-01 2.320275753736495972e-01 -3.722042143344879150e-01 -1.894280873239040375e-02 1.813050508499145508e-01 1.166830733418464661e-01
-1.243945285677909851e-01 -1.825467199087142944e-01 1.476727277040481567e-01 -1.423113793134689331e-01 6.880439817905426025e-02 -4.765806719660758972e-02 -6.575094163417816162e-02 -3.506742417812347412e-02 1.224712561815977097e-02 3.982569277286529541e-01 1.294350028038024902e-01 -8.903659135103225708e-02 3.602093085646629333e-02 2.023335546255111694e-01 -1.162006705999374390e-01 6.293913722038269043e-02 -5.606936290860176086e-02 -2.539260685443878174e-01 1.490134298801422119e-01 4.075667858123779297e-01 2.654927670955657959e-01 -2.618609368801116943e-01 2.130102962255477905e-01 4.203822091221809387e-02 1.011733934283256531e-01 8.330012857913970947e-02 -3.845898807048797607e-02 5.618828907608985901e-02 -7.937939465045928955e-02 2.609675563871860504e-02 2.398237353190779686e-03 4.272113442420959473e-01
-2.099892646074295044e-01 -2.194529771804809570e-01 -1.628692895174026489e-01 -3.930811211466789246e-02 -1.851979792118072510e-01 -2.433384358882904053e-01 1.839886009693145752e-01 -1.600291281938552856e-01 -9.531146287918090820e-02 -2.822400303557515144e-03 -1.319742053747177124e-01 8.163624256849288940e-02 -1.872879713773727417e-01 -7.514362782239913940e-02 -4.009453356266021729e-01 1.201062202453613281e-01 -7.495966553688049316e-02 -1.441867500543594360e-01 -1.021559834480285645e-01 2.593763768672943115e-01 3.266639411449432373e-01 5.812323465943336487e-02 -6.811787933111190796e-02 1.082066074013710022e-01 -6.540647894144058228e-02 1.550290733575820923e-01 3.390929102897644043e-01 1.532786488533020020e-01 -2.464050054550170898e-01 1.343481838703155518e-01 3.820387646555900574e-02 6.982714869081974030e-03
-1.774411797523498535e-01 -1.479948014020919800e-01 9.581926278769969940e-03 1.781954802572727203e-02 -2.489466816186904907e-01 1.191041991114616394e-02 1.347105503082275391e-01 1.102188229560852051e-02 -4.696204792708158493e-03 2.076885849237442017e-01 3.214650228619575500e-02 -1.217419877648353577e-01 -3.799810260534286499e-02 -1.322451233863830566e-01 -1.434977352619171143e-01 1.548323631286621094e-01 -2.953957580029964447e-02 -1.447261273860931396e-01 7.130038738250732422e-02 1.792466342449188232e-01 1.404779106378555298e-01 5.984877794981002808e-02 4.335834383964538574e-01 -1.740927458740770817e-03 -2.801633477210998535e-01 1.019885241985321045e-01 -1.007807478308677673e-01 4.649610724300146103e-03 5.237540006637573242e-01 -1.734345555305480957e-01 1.702001690864562988e-01 2.013142406940460205e-01
9.320437163114547729e-02 -1.879474967718124390e-01 1.170391961932182312e-01 1.521205753087997437e-01 -1.922160983085632324e-01 -2.622891776263713837e-02 7.810005545616149902e-02 -1.029126197099685669e-01 8.908364921808242798e-02 -3.983164206147193909e-02 -1.228637322783470154e-01 -1.313198804855346680e-01 4.135304689407348633e-01 2.529133558273315430e-01 7.813794910907745361e-02 2.975201606750488281e-01 1.339529920369386673e-02 -6.750185787677764893e-02 8.242595009505748749e-03 4.440470039844512939e-01 9.559401124715805054e-02 -3.000293672084808350e-01 2.003569453954696655e-01 6.300123035907745361e-02 -1.434845626354217529e-01 9.252943098545074463e-02 9.043360501527786255e-02 2.430624663829803467e-01 -1.803052276372909546e-01 1.069068387150764465e-01 6.139623001217842102e-02 6.324388831853866577e-02
-1.205471530556678772e-01 9.016275405883789062e-02 -1.802330464124679565e-01 1.777620054781436920e-02 -2.704812288284301758e-01 2.365997433662414551e-02 -2.519599795341491699e-01 -6.176557764410972595e-02 -4.403165355324745178e-02 4.374819695949554443e-01 8.814004063606262207e-02 1.173947826027870178e-01 7.479218393564224243e-02 2.238830029964447021e-01 -1.661720126867294312e-01 2.363600209355354309e-02 1.284199059009552002e-01 -1.012752503156661987e-01 1.535284221172332764e-01 1.610054820775985718e-01 1.356758028268814087e-01 -1.402483582496643066e-01 1.222269237041473389e-01 5.174812674522399902e-02 -2.474515438079833984e-01 1.705124378204345703e-01 6.458942778408527374e-03 -3.176834806799888611e-02 -5.969471111893653870e-02 7.697308063507080078e-02 2.088346332311630249e-01 4.778667986392974854e-01
-3.069886863231658936e-01 -8.785617537796497345e-03 7.184004783630371094e-02 1.225246489048004150e-01 2.149921929230913520e-04 7.296793907880783081e-02 -2.523224353790283203e-01 -2.701255679130554199e-02 -1.232483237981796265e-01 -5.943851172924041748e-02 9.331052424386143684e-04 2.771416865289211273e-02 1.453821957111358643e-01 -7.556369900703430176e-02 6.741403043270111084e-02 2.360115051269531250e-01 2.958230078220367432e-01 -1.658283919095993042e-01 1.257308572530746460e-02 2.638763189315795898e-01 3.575304746627807617e-01 -3.365585505962371826e-01 1.792263612151145935e-02 3.728249073028564453e-01 -1.858226954936981201e-01 2.850171923637390137e-01 5.150201544165611267e-02 -6.034197285771369934e-02 2.230033092200756073e-02 -7.269655913114547729e-02 7.293309271335601807e-02 -1.040411517024040222e-01
2.571324259042739868e-02 -2.182901501655578613e-01 -3.188889622688293457e-01 1.074898391962051392e-01 -2.003025859594345093e-01 -1.271116435527801514e-01 -5.382335186004638672e-02 -6.991369277238845825e-02 -4.914672672748565674e-02 2.233413606882095337e-01 -1.687753051519393921e-01 -6.236241757869720459e-02 1.943694055080413818e-01 -9.791456162929534912e-02 7.832165062427520752e-02 -2.119788825511932373e-01 2.346185445785522461e-01 -3.059383630752563477e-01 1.421847045421600342e-01 1.291388720273971558e-01 3.188863694667816162e-01 4.717705771327018738e-02 3.175362646579742432e-01 -1.115056499838829041e-01 -4.620158299803733826e-02 -1.075804904103279114e-01 9.573078155517578125e-02 1.114174798130989075e-01 2.926071882247924805e-01 9.437880665063858032e-02 1.152623519301414490e-01 2.132159620523452759e-01
-7.844992727041244507e-02 9.176051244139671326e-03 -1.110227685421705246e-02 7.495372742414474487e-02 -2.243431657552719116e-01 -4.028838872909545898e-02 -2.999727148562669754e-03 -3.833979070186614990e-01 1.912539266049861908e-02 -2.176138572394847870e-02 6.536678969860076904e-02 8.140867203474044800e-02 4.813627302646636963e-01 -1.710094064474105835e-01 4.641650989651679993e-02 3.198187351226806641e-01 2.034233510494232178e-01 -2.087848484516143799e-01 1.490219086408615112e-01 2.497427016496658325e-01 8.034145459532737732e-03 -3.132633566856384277e-01 2.004642039537429810e-01 2.369218915700912476e-01 -6.751979887485504150e-02 3.605661913752555847e-02 -2.695450931787490845e-02 1.210459843277931213e-01 6.102352216839790344e-02 1.968922652304172516e-02 1.465297490358352661e-01 3.231245279312133789e-02
-3.778284788131713867e-01 -3.787124156951904297e-01 1.434396058320999146e-01 1.963796764612197876e-01 -7.023508101701736450e-02 -3.875644877552986145e-02 -4.868266731500625610e-02 9.349182248115539551e-02 -1.478240936994552612e-01 2.098640948534011841e-01 3.505155071616172791e-02 -1.013324186205863953e-01 3.423303067684173584e-01 8.762635290622711182e-02 5.854919552803039551e-02 1.776360571384429932e-01 5.501809716224670410e-02 -2.722142934799194336e-01 -4.895672202110290527e-02 3.794948458671569824e-01 1.442366242408752441e-01 -1.277628261595964432e-02 6.281346827745437622e-02 -1.233150586485862732e-01 7.280998677015304565e-02 7.345446199178695679e-02 1.444657053798437119e-02 1.297882497310638428e-01 -1.440521627664566040e-01 2.873872816562652588e-01 6.592470407485961914e-02 2.819007448852062225e-02
-4.657827317714691162e-02 -3.972481563687324524e-02 -2.504773736000061035e-01 3.604660332202911377e-01 -2.860276699066162109e-01 -1.391792595386505127e-01 1.265456527471542358e-01 1.691513210535049438e-01 -2.789740860462188721e-01 1.184268146753311157e-01 -1.460575759410858154e-01 -1.002271696925163269e-01 1.763766556978225708e-01 2.099399715662002563e-01 -1.564782559871673584e-01 5.790254473686218262e-02 -4.899103660136461258e-03 -1.579710692167282104e-01 6.230864301323890686e-02 -9.303575754165649414e-02 1.767549514770507812e-01 -4.868527129292488098e-02 2.538840472698211670e-01 1.642519384622573853e-01 -2.417627424001693726e-01 3.920637071132659912e-01 -5.252879485487937927e-02 -2.013023244217038155e-03 -5.967836454510688782e-02 -3.635207191109657288e-03 -3.092663362622261047e-02 2.224743664264678955e-01
-3.170235157012939453e-01 -1.325738988816738129e-02 5.357974395155906677e-02 1.342952400445938110e-01 -3.496375679969787598e-01 -2.410585731267929077e-01 1.009374335408210754e-01 1.630984693765640259e-01 2.131698578596115112e-01 -4.569426178932189941e-03 -3.864104673266410828e-02 6.365942955017089844e-02 6.667692214250564575e-03 4.192402958869934082e-02 -1.564019918441772461e-01 1.914840638637542725e-01 1.009536311030387878e-01 -2.227116078138351440e-01 5.816668272018432617e-02 2.898658439517021179e-02 -7.706915028393268585e-03 -7.713720202445983887e-02 1.794207245111465454e-01 -2.683528959751129150e-01 -3.616064190864562988e-01 2.362688072025775909e-02 8.410656452178955078e-02 -9.147321432828903198e-02 2.907047979533672333e-02 1.266366541385650635e-01 -5.646099150180816650e-02 4.541724622249603271e-01
-2.415741533041000366e-01 -4.798209965229034424e-01 -2.092361301183700562e-01 -5.961224064230918884e-02 -1.470587700605392456e-01 -1.178540587425231934e-01 2.807736769318580627e-02 -7.762856036424636841e-02 -3.420957326889038086e-01 -7.559850066900253296e-02 -1.069183051586151123e-01 -2.876724675297737122e-02 -1.602119803428649902e-01 -6.718847155570983887e-02 -7.216300070285797119e-02 1.646864563226699829e-01 -1.162123028188943863e-02 -2.151421457529067993e-01 -1.378836780786514282e-01 2.374097853899002075e-01 2.032289803028106689e-01 -3.065794408321380615e-01 2.175146788358688354e-01 6.162998080253601074e-02 -8.787591755390167236e-02 1.609210968017578125e-01 -1.399120539426803589e-01 1.086267456412315369e-02 1.260588318109512329e-01 -2.702944166958332062e-02 8.668136596679687500e-02 1.964392513036727905e-01
-1.686496883630752563e-01 -1.833975613117218018e-01 3.827618807554244995e-02 -8.339215815067291260e-02 -3.100886046886444092e-01 -7.347355782985687256e-02 2.496627904474735260e-02 -7.181376963853836060e-02 -1.563042849302291870e-01 1.487352401018142700e-01 -3.834081813693046570e-02 -9.291043505072593689e-03 -1.714393496513366699e-01 5.596053972840309143e-02 -2.108574509620666504e-01 1.119963452219963074e-01 -3.900106996297836304e-02 -2.642154693603515625e-01 -5.854305624961853027e-02 1.818982958793640137e-01 2.655876874923706055e-01 -1.948580592870712280e-01 2.105097174644470215e-01 4.265441000461578369e-02 -2.209823876619338989e-01 8.165538311004638672e-02 -9.581348299980163574e-02 -4.973240941762924194e-02 3.687105178833007812e-01 -1.710557490587234497e-01 -1.823779791593551636e-01 3.955045342445373535e-01
-1.487833857536315918e-01 1.416247785091400146e-01 2.743179798126220703e-01 4.653347656130790710e-02 -2.148320972919464111e-01 -4.261233508586883545e-01 -1.240273285657167435e-02 2.212707847356796265e-01 -1.990777626633644104e-02 6.686028093099594116e-02 2.383496798574924469e-02 -3.323016688227653503e-02 -5.661770701408386230e-02 -9.250806644558906555e-03 1.702567487955093384e-01 -2.657517977058887482e-02 1.217348873615264893e-01 -1.500146538019180298e-01 1.227800995111465454e-01 3.485513925552368164e-01 3.335742950439453125e-01 -4.447698593139648438e-02 2.505686581134796143e-01 -1.105981692671775818e-02 -1.117950379848480225e-01 2.606091797351837158e-01 -5.227649584412574768e-02 -2.454620152711868286e-01 2.152551859617233276e-01 3.020133264362812042e-02 9.970965236425399780e-02 1.156966686248779297e-01
-4.032162129878997803e-01 -4.344189167022705078e-02 1.543464604765176773e-02 3.583184778690338135e-01 1.823162660002708435e-02 -1.611241102218627930e-01 2.022085338830947876e-01 1.099162474274635315e-01 1.959082856774330139e-02 8.585181087255477905e-02 -7.458045333623886108e-02 3.634997606277465820e-01 9.274390339851379395e-02 8.867745846509933472e-02 -3.508981764316558838e-01 2.671029269695281982e-01 2.749156765639781952e-02 -9.456465393304824829e-02 1.347155570983886719e-01 -8.077622205018997192e-02 1.513667106628417969e-01 -7.470963150262832642e-02 8.716275333426892757e-04 2.365084439516067505e-01 -3.165214136242866516e-02 1.112015023827552795e-01 1.033323779702186584e-01 9.969731420278549194e-02 1.051374524831771851e-01 2.345578670501708984e-01 1.666661202907562256e-01 1.568856835365295410e-01
-4.141957312822341919e-02 -2.710921689867973328e-02 -3.062236309051513672e-02 -7.756235450506210327e-02 -3.111639320850372314e-01 -1.392008811235427856e-01 1.606319993734359741e-01 2.520380318164825439e-01 -1.079031005501747131e-01 7.217050343751907349e-02 -3.538925945758819580e-02 1.219568029046058655e-01 -7.481923792511224747e-03 -2.415916137397289276e-02 -4.204763472080230713e-01 4.177805408835411072e-02 1.860891580581665039e-01 -1.797499209642410278e-01 -1.317820101976394653e-01 6.994047015905380249e-02 -1.073891669511795044e-01 -2.608948349952697754e-01 2.645128965377807617e-01 4.289178177714347839e-02 -4.026921689510345459e-01 3.183722198009490967e-01 -1.113586425781250000e-01 -3.253099694848060608e-02 -3.229068592190742493e-02 9.788555651903152466e-02 1.019225567579269409e-01 1.852322369813919067e-01
1.803430542349815369e-02 -2.656454145908355713e-01 -2.794688940048217773e-01 -5.584539845585823059e-03 -1.054955050349235535e-01 -4.074932932853698730e-01 2.668418288230895996e-01 1.588460989296436310e-02 -4.753782600164413452e-02 1.736765801906585693e-01 -5.493711307644844055e-02 -5.160472542047500610e-02 2.181900292634963989e-01 1.452224105596542358e-01 -1.006536856293678284e-01 5.395671725273132324e-02 2.316194772720336914e-01 -2.571437954902648926e-01 -1.815086901187896729e-01 1.153123825788497925e-01 2.146581709384918213e-01 6.210838910192251205e-03 8.667235821485519409e-02 -9.253510087728500366e-02 -1.749839447438716888e-02 4.510034993290901184e-02 -2.472258061170578003e-01 1.346703246235847473e-02 -2.835336886346340179e-02 3.375556468963623047e-01 1.121904104948043823e-01 2.516183257102966309e-01
1.649715900421142578e-01 -3.062019683420658112e-02 -3.767750784754753113e-02 -6.347376038320362568e-04 -3.650926649570465088e-01 -4.003985822200775146e-01 -1.940403692424297333e-02 2.963987588882446289e-01 -1.427920255810022354e-02 3.338138759136199951e-02 6.455953419208526611e-02 -4.971604794263839722e-03 1.623371839523315430e-01 -7.895120419561862946e-03 -2.398232221603393555e-01 3.372380882501602173e-02 1.781461387872695923e-01 -3.392868936061859131e-01 -1.104237809777259827e-01 2.877166569232940674e-01 1.925246268510818481e-01 4.092818498611450195e-02 2.488040477037429810e-01 -8.383283019065856934e-02 6.196875870227813721e-02 1.322946846485137939e-01 -5.500895436853170395e-03 8.246345818042755127e-02 -1.333447098731994629e-01 1.619303412735462189e-02 2.938918173313140869e-01 1.261790990829467773e-01
-8.555808663368225098e-02 1.378356129862368107e-03 -1.593143790960311890e-01 8.891635388135910034e-02 -3.408378064632415771e-01 -1.110141947865486145e-01 -6.627748906612396240e-02 1.176284924149513245e-01 4.092698171734809875e-02 1.150994151830673218e-01 2.390208393335342407e-01 2.072667628526687622e-01 1.781777292490005493e-01 9.682676941156387329e-02 -4.560721665620803833e-02 1.064569130539894104e-01 1.342135369777679443e-01 -1.590469181537628174e-01 -4.909481480717658997e-02 -1.224736720323562622e-01 -2.056081593036651611e-02 -1.434679031372070312e-01 4.058963954448699951e-01 1.107717007398605347e-01 -2.209773361682891846e-01 3.064398765563964844e-01 3.425486683845520020e-01 -5.932594835758209229e-02 4.475938901305198669e-02 1.381549984216690063e-01 -1.455396413803100586e-02 3.153934180736541748e-01
-9.118290990591049194e-02 -5.264478176832199097e-02 -3.772233426570892334e-02 -1.658775061368942261e-01 -9.132302552461624146e-02 -2.050960063934326172e-01 2.491865009069442749e-01 1.765193790197372437e-01 -2.622499503195285797e-02 4.316845536231994629e-02 -1.044181063771247864e-01 1.495679765939712524e-01 -6.864511221647262573e-02 -1.287101954221725464e-01 -8.034529536962509155e-02 -7.231057388707995415e-04 4.137370586395263672e-01 -2.726082801818847656e-01 -8.244816958904266357e-02 1.660041362047195435e-01 -1.002206727862358093e-01 -3.222846090793609619e-01 3.200854361057281494e-01 -7.316843420267105103e-02 -3.336604237556457520e-01 3.133682766929268837e-03 1.833258420228958130e-01 -8.702385425567626953e-02 -2.128967791795730591e-01 8.730592578649520874e-02 5.139168817549943924e-03 2.137669473886489868e-01
-3.866857886314392090e-01 -2.971940636634826660e-01 -5.339448899030685425e-02 3.237008750438690186e-01 -1.207711175084114075e-01 1.400452405214309692e-01 2.063369005918502808e-02 6.758558750152587891e-02 7.686268538236618042e-02 -1.181357204914093018e-01 1.029459983110427856e-01 1.937736719846725464e-01 2.539818286895751953e-01 -6.153206154704093933e-02 -2.585277855396270752e-01 9.353332570753991604e-04 1.928642094135284424e-01 -7.065440295264124870e-04 4.762633144855499268e-02 2.253938317298889160e-01 1.743561774492263794e-01 -9.017083793878555298e-02 1.239865720272064209e-01 8.721640706062316895e-02 -1.055586338043212891e-02 7.468220591545104980e-02 4.105903208255767822e-04 4.758781194686889648e-01 9.755200892686843872e-02 1.214416790753602982e-02 -1.357000470161437988e-01 -1.337286736816167831e-02
-1.521369963884353638e-01 -4.423397183418273926e-01 1.183199416846036911e-02 7.650396972894668579e-02 4.272025078535079956e-02 -9.526711702346801758e-02 4.886522889137268066e-02 1.545473635196685791e-01 2.127959951758384705e-02 5.504523869603872299e-03 -8.592038415372371674e-03 1.233871560543775558e-02 2.947398722171783447e-01 1.952751278877258301e-01 -2.405821979045867920e-01 2.499413490295410156e-01 2.311036689206957817e-03 1.949890851974487305e-01 -9.816011786460876465e-02 3.100836277008056641e-01 2.057835012674331665e-01 -2.135239541530609131e-01 2.048278003931045532e-01 -4.764401912689208984e-02 -9.862044453620910645e-02 -7.355609536170959473e-02 1.680518239736557007e-01 -1.795854270458221436e-01 1.549930721521377563e-01 1.913934350013732910e-01 2.822293937206268311e-01 6.791753228753805161e-03
1.492197066545486450e-01 2.698550187051296234e-02 -5.844389647245407104e-02 1.193934306502342224e-01 -1.431516110897064209e-01 -2.960206568241119385e-01 1.904682666063308716e-01 -2.318534441292285919e-02 -4.414285346865653992e-02 1.979488581418991089e-01 1.458541154861450195e-01 -1.149280592799186707e-01 -1.639632135629653931e-01 -2.485372871160507202e-01 -2.924484312534332275e-01 2.794485092163085938e-01 2.512619458138942719e-02 -2.890654206275939941e-01 4.626888036727905273e-02 1.937170922756195068e-01 2.358860820531845093e-01 -5.094328895211219788e-02 1.442974209785461426e-01 2.171761244535446167e-01 -2.224572896957397461e-01 1.068155542016029358e-01 1.976160854101181030e-01 1.792677640914916992e-01 2.385431975126266479e-01 1.189565062522888184e-01 -1.386789530515670776e-01 1.185701563954353333e-01
-6.571678072214126587e-02 -1.046308726072311401e-01 -4.137451946735382080e-01 1.675858795642852783e-01 3.859310597181320190e-02 -1.630584001541137695e-01 3.336334601044654846e-02 -7.154691219329833984e-02 -3.740761801600456238e-02 7.872752100229263306e-02 -3.595586717128753662e-01 -2.392077445983886719e-01 1.362058054655790329e-02 -8.939843624830245972e-02 1.341202259063720703e-01 -5.805598199367523193e-02 1.532259285449981689e-01 -1.237238720059394836e-01 2.065620124340057373e-01 2.801668643951416016e-01 1.858461052179336548e-01 -2.083278596401214600e-01 2.244883477687835693e-01 -2.629432454705238342e-02 -1.663262546062469482e-01 -1.360240727663040161e-01 1.991007775068283081e-01 2.754101455211639404e-01 8.311298489570617676e-02 1.244046241044998169e-01 -2.865979075431823730e-02 2.316903620958328247e-01
-2.673038840293884277e-01 3.672288730740547180e-02 5.351955071091651917e-02 -4.839063435792922974e-02 -4.247890710830688477e-01 2.029476910829544067e-01 -2.774828374385833740e-01 8.177556097507476807e-02 -8.771834522485733032e-02 1.849395781755447388e-02 1.948265284299850464e-01 2.327991873025894165e-01 3.152478337287902832e-01 -2.160425670444965363e-02 -1.826703250408172607e-01 1.549216061830520630e-01 -1.168630421161651611e-01 -7.281660288572311401e-02 1.187683194875717163e-01 2.790374755859375000e-01 1.502689868211746216e-01 -1.973420679569244385e-01 1.085043773055076599e-01 1.448898315429687500e-01 -2.092007249593734741e-01 1.526976376771926880e-01 1.067188754677772522e-01 1.253857165575027466e-01 7.875712215900421143e-02 1.182071790099143982e-01 1.583729386329650879e-01 1.208409294486045837e-01
1.550877392292022705e-01 -3.963753208518028259e-02 -3.117681853473186493e-02 1.854593455791473389e-01 -2.279553562402725220e-01 -1.577650606632232666e-01 8.236360549926757812e-02 -1.992749720811843872e-01 -1.648675203323364258e-01 -1.485929787158966064e-01 -1.523300558328628540e-01 -5.446828529238700867e-02 -1.095742802135646343e-03 5.485534667968750000e-02 -3.975393772125244141e-01 1.357235014438629150e-01 7.936383038759231567e-02 1.032476220279932022e-02 -1.955150216817855835e-01 2.242685854434967041e-01 1.958932727575302124e-01 -2.463734298944473267e-01 2.576358318328857422e-01 2.407267391681671143e-01 -2.661390006542205811e-01 3.687333315610885620e-02 -2.253944426774978638e-01 -1.717769205570220947e-01 1.582967787981033325e-01 1.211578771471977234e-01 2.224526181817054749e-02 2.229392379522323608e-01
-7.061186246573925018e-03 -2.986270189285278320e-01 6.970603764057159424e-02 -1.559613049030303955e-01 -1.932606101036071777e-01 -2.647414803504943848e-01 -1.710187830030918121e-02 -2.041569799184799194e-01 -7.581876963376998901e-02 7.946475595235824585e-02 -6.748121976852416992e-02 6.000638753175735474e-02 1.798864901065826416e-01 -2.684962004423141479e-02 -1.775468587875366211e-01 -4.495899751782417297e-02 7.948573678731918335e-02 -3.866374194622039795e-01 -1.376214921474456787e-01 -4.812979698181152344e-02 2.067447453737258911e-01 6.162371113896369934e-02 9.696809947490692139e-02 -6.256461143493652344e-02 6.609794497489929199e-02 3.275480568408966064e-01 1.821137964725494385e-01 1.060673594474792480e-01 5.586952716112136841e-02 1.675866842269897461e-01 3.282220661640167236e-01 3.367603123188018799e-01
-8.940091729164123535e-02 -2.238113991916179657e-02 -1.857785135507583618e-01 1.450869292020797729e-01 -1.152692884206771851e-01 -9.299571812152862549e-02 -9.032721817493438721e-02 6.823918223381042480e-02 1.345040500164031982e-01 2.337675094604492188e-01 7.526908814907073975e-02 1.301756203174591064e-01 1.982027478516101837e-02 -5.255740880966186523e-02 1.335414648056030273e-01 -3.955198824405670166e-02 1.031917408108711243e-01 -3.714597821235656738e-01 1.830746531486511230e-01 1.635328233242034912e-01 3.528364300727844238e-01 -6.016316264867782593e-02 3.223001062870025635e-01 9.843321144580841064e-02 -2.679869830608367920e-01 -4.626017436385154724e-02 -5.441362410783767700e-02 -3.306040465831756592e-01 -4.235842078924179077e-02 1.063501536846160889e-01 1.661972254514694214e-01 3.252333104610443115e-01
-4.478896409273147583e-02 -2.130343914031982422e-01 -1.621846258640289307e-01 2.349319308996200562e-02 -3.366910293698310852e-02 -1.387997716665267944e-01 7.027296721935272217e-02 9.191598743200302124e-02 -1.670293807983398438e-01 -7.387410849332809448e-02 -2.305428832769393921e-01 -5.603573471307754517e-02 5.052377581596374512e-01 9.283755719661712646e-02 -2.006619572639465332e-01 2.208750545978546143e-01 -2.031358927488327026e-01 -1.479505002498626709e-01 1.101770251989364624e-02 1.691651195287704468e-01 2.747987508773803711e-01 -3.181950449943542480e-01 9.967570751905441284e-02 3.377084061503410339e-02 8.850264549255371094e-02 -2.708596289157867432e-01 -1.276512909680604935e-02 4.487248137593269348e-02 -1.646698266267776489e-01 1.080965101718902588e-01 7.970576733350753784e-02 2.028037756681442261e-01
-4.111365973949432373e-01 -2.107149064540863037e-01 -1.045411825180053711e-01 7.189013808965682983e-02 -6.106475740671157837e-02 -5.171126127243041992e-01 6.765275448560714722e-02 3.553742766380310059e-01 8.840022981166839600e-02 -5.572324153035879135e-03 -2.628893256187438965e-01 -9.841867722570896149e-03 1.592175364494323730e-01 2.556223869323730469e-01 -1.204720661044120789e-01 2.958331257104873657e-02 4.316456243395805359e-02 -7.799597084522247314e-02 1.310428828001022339e-01 7.795508950948715210e-02 2.028133347630500793e-02 1.015753764659166336e-02 3.199351429939270020e-01 8.790528401732444763e-03 -1.012832596898078918e-01 7.011704891920089722e-02 8.389778435230255127e-02 -1.036776900291442871e-01 -1.299780700355768204e-02 -4.357042908668518066e-02 -7.448108866810798645e-03 1.268871724605560303e-01
-8.492428809404373169e-02 -1.095664426684379578e-01 -1.782925426959991455e-01 2.042056918144226074e-01 -1.858396455645561218e-02 -3.156433701515197754e-01 1.327959168702363968e-02 -1.471716165542602539e-01 1.370736658573150635e-01 7.947435230016708374e-02 1.993404142558574677e-02 -5.425054579973220825e-02 4.040778577327728271e-01 -7.723884284496307373e-02 2.086075395345687866e-01 1.504500657320022583e-01 -1.762296631932258606e-02 -1.263726353645324707e-01 5.191181600093841553e-02 3.997427523136138916e-01 7.630432955920696259e-04 -3.471302688121795654e-01 6.464863568544387817e-02 -1.704334467649459839e-02 -1.597580015659332275e-01 3.386937081813812256e-01 -7.862202823162078857e-02 1.600681096315383911e-01 -8.527173101902008057e-02 -1.193032879382371902e-02 1.954917162656784058e-01 -1.517910696566104889e-02
-5.452606454491615295e-02 1.144671961665153503e-01 -3.321753144264221191e-01 1.301938146352767944e-01 -3.358839154243469238e-01 1.910559367388486862e-03 -1.882610470056533813e-02 1.571068316698074341e-01 -1.084122955799102783e-01 2.728038132190704346e-01 6.747917830944061279e-02 7.576924748718738556e-03 9.930453449487686157e-02 -7.412795908749103546e-03 3.632729128003120422e-02 6.627891957759857178e-02 4.176442325115203857e-02 -3.334745764732360840e-01 2.295038104057312012e-02 2.182978205382823944e-03 2.556652724742889404e-01 -2.014406919479370117e-01 2.714917957782745361e-01 7.612902671098709106e-02 -2.218985110521316528e-01 -9.714308194816112518e-03 8.996322751045227051e-02 8.673217892646789551e-02 -9.429132938385009766e-02 1.179820373654365540e-01 -2.493779920041561127e-02 4.743949174880981445e-01
-1.609324514865875244e-01 -1.895361840724945068e-01 -3.443127274513244629e-01 2.944042682647705078e-01 -1.996216177940368652e-01 -1.158595457673072815e-01 1.658431142568588257e-01 -1.324646472930908203e-01 -3.408817574381828308e-02 2.013898044824600220e-01 -2.499172836542129517e-01 -1.512510925531387329e-01 1.100908070802688599e-01 -1.012440472841262817e-01 5.368993431329727173e-02 -7.072191685438156128e-02 4.049605429172515869e-01 -2.137690335512161255e-01 2.477629482746124268e-01 2.414770871400833130e-01 2.467399239540100098e-01 -5.972778424620628357e-02 9.073523432016372681e-02 -2.569425618276000023e-03 9.869026392698287964e-02 1.911777816712856293e-02 4.699521884322166443e-02 1.381054073572158813e-01 -5.293168500065803528e-02 -1.162161901593208313e-01 1.168627887964248657e-01 1.178632080554962158e-01
-1.228915080428123474e-01 7.750899344682693481e-02 1.148850396275520325e-01 2.257267087697982788e-01 -1.856923699378967285e-01 -1.206760108470916748e-01 1.408522874116897583e-01 5.124669056385755539e-03 -2.445887774229049683e-01 1.997454911470413208e-01 -5.996455624699592590e-02 -1.794499456882476807e-01 3.190651535987854004e-01 -7.774968445301055908e-02 -2.223172336816787720e-01 -1.939739435911178589e-01 -8.998923934996128082e-03 -1.626222580671310425e-01 8.099898695945739746e-02 1.531183123588562012e-01 3.576169013977050781e-01 8.613237738609313965e-02 1.607347428798675537e-01 1.832523941993713379e-01 -2.262811362743377686e-01 1.698474287986755371e-01 -1.417829543352127075e-01 -1.389312893152236938e-01 -1.500415205955505371e-01 1.546511519700288773e-02 -1.310663521289825439e-01 3.236764371395111084e-01
-3.560231328010559082e-01 -8.300799876451492310e-02 1.539323925971984863e-01 1.071181818842887878e-01 -1.531316936016082764e-01 -3.036724627017974854e-01 2.744376659393310547e-02 -2.858202904462814331e-02 1.131297349929809570e-01 -2.195153981447219849e-01 -2.859836220741271973e-01 -8.001557737588882446e-02 1.471053715795278549e-02 -2.459317147731781006e-01 -2.506628334522247314e-01 3.351126611232757568e-01 1.413910835981369019e-01 -1.413351595401763916e-01 1.477156430482864380e-01 7.223018258810043335e-02 1.525790840387344360e-01 -1.171321724541485310e-03 2.390003204345703125e-01 9.770669788122177124e-02 -4.678327962756156921e-02 -2.526017278432846069e-02 -9.989918023347854614e-02 3.149492740631103516e-01 6.948003917932510376e-02 -1.744103282690048218e-01 6.680662930011749268e-02 1.424175351858139038e-01
-1.154790148138999939e-01 -1.157893799245357513e-02 7.280272990465164185e-02 6.789825391024351120e-03 -1.042058393359184265e-01 -1.469530016183853149e-01 -1.526702344417572021e-01 1.287110894918441772e-01 -1.416120082139968872e-01 1.947456598281860352e-01 -2.384049259126186371e-02 -1.779804527759552002e-01 3.837477564811706543e-01 1.583390682935714722e-01 -2.421307265758514404e-01 7.149235904216766357e-02 -2.965717017650604248e-02 -3.359620273113250732e-01 -1.326129585504531860e-01 4.200378954410552979e-01 2.243131697177886963e-01 -3.536697104573249817e-02 2.197562009096145630e-01 -2.483549527823925018e-02 9.796807914972305298e-02 1.279747188091278076e-01 7.574235647916793823e-02 1.047432199120521545e-01 -1.120045483112335205e-01 2.120979577302932739e-01 1.749974936246871948e-01 2.085070163011550903e-01
-1.852675527334213257e-01 1.072618961334228516e-01 1.996009796857833862e-01 1.665065437555313110e-01 -2.905786335468292236e-01 -4.242688715457916260e-01 1.902993768453598022e-01 8.519838005304336548e-02 3.458526358008384705e-02 -3.053311407566070557e-01 -1.540045589208602905e-01 -1.238213405013084412e-01 -8.072760701179504395e-02 1.242967098951339722e-01 -2.451838254928588867e-01 2.169455289840698242e-01 2.330265939235687256e-01 -7.851430773735046387e-02 9.380645304918289185e-02 -1.071719918400049210e-02 1.709552407264709473e-01 -5.486206337809562683e-02 1.667274981737136841e-01 1.783066093921661377e-01 -5.740571394562721252e-02 1.292357742786407471e-01 1.114413067698478699e-01 2.663123309612274170e-01 1.286545842885971069e-01 -1.193940192461013794e-01 1.268235594034194946e-01 6.809405237436294556e-02
2.578410552814602852e-03 -4.624398052692413330e-02 -1.085067633539438248e-02 -3.828693553805351257e-02 1.205110177397727966e-02 -2.687462866306304932e-01 -2.194655984640121460e-01 9.325133264064788818e-02 8.000794798135757446e-02 -9.921067953109741211e-02 -5.992544442415237427e-02 1.482655405998229980e-01 3.248105645179748535e-01 1.470138132572174072e-01 -7.360558956861495972e-02 -9.655346721410751343e-02 1.062248349189758301e-01 -5.321097746491432190e-02 7.279852032661437988e-02 4.658975005149841309e-01 3.212220966815948486e-01 7.801982760429382324e-02 1.361903399229049683e-01 5.517306923866271973e-02 -7.118258625268936157e-02 2.559182643890380859e-01 2.671427726745605469e-01 2.599068880081176758e-01 -2.393196336925029755e-02 3.167323172092437744e-01 5.374392867088317871e-02 5.264258757233619690e-02
-1.946967989206314087e-01 -2.387384474277496338e-01 -7.926491647958755493e-02 1.327045261859893799e-01 -3.042753636837005615e-01 -1.222278922796249390e-01 -6.213071569800376892e-02 -1.149225085973739624e-01 -1.956365257501602173e-02 -5.545895546674728394e-02 1.628301292657852173e-01 -3.372207283973693848e-01 2.360845357179641724e-02 6.907023489475250244e-03 -7.327818870544433594e-02 4.507538303732872009e-02 2.571902573108673096e-01 -2.198467105627059937e-01 3.957009688019752502e-02 -4.259655624628067017e-02 1.288828104734420776e-01 -2.290464192628860474e-01 3.297077119350433350e-01 1.331685334444046021e-01 -1.872192770242691040e-01 -2.439780086278915405e-01 -1.125319972634315491e-01 -5.873813107609748840e-02 9.272644668817520142e-02 3.039992749691009521e-01 3.837900236248970032e-02 2.799397110939025879e-01
7.588385790586471558e-02 -2.749002575874328613e-01 1.510970890522003174e-01 1.314033567905426025e-01 -4.910286143422126770e-02 -3.916162997484207153e-02 -7.351233158260583878e-03 -1.913830637931823730e-01 2.458350956439971924e-01 -1.089830696582794189e-01 -4.506951570510864258e-02 6.726244091987609863e-02 3.890818059444427490e-01 1.462381184101104736e-01 -2.873861417174339294e-02 1.210078969597816467e-01 2.797064930200576782e-02 -9.876758605241775513e-02 -3.667197749018669128e-02 3.511982262134552002e-01 3.224827945232391357e-01 -2.262532413005828857e-01 1.335222870111465454e-01 1.723437309265136719e-01 -1.260169148445129395e-01 7.752171903848648071e-02 6.675122678279876709e-02 2.607741057872772217e-01 -1.168156936764717102e-01 3.450337052345275879e-01 7.525023818016052246e-02 1.404871325939893723e-02
-2.745268344879150391e-01 -4.072883427143096924e-01 -3.097321391105651855e-01 2.355839312076568604e-01 -3.386858105659484863e-01 -1.862614229321479797e-02 1.940190047025680542e-02 5.775159597396850586e-02 3.227743506431579590e-02 3.428931115195155144e-03 -2.738241851329803467e-01 7.796548306941986084e-02 -4.929162189364433289e-02 5.180090200155973434e-03 -6.533894687891006470e-02 3.159024417400360107e-01 1.279148459434509277e-01 1.071000285446643829e-02 8.624364435672760010e-02 2.382867634296417236e-01 -2.176567465066909790e-01 -7.143633812665939331e-02 -9.012240916490554810e-02 3.199664950370788574e-01 -4.361103475093841553e-02 5.759039893746376038e-02 1.196649298071861267e-02 9.633249789476394653e-02 -9.145668148994445801e-02 1.294682174921035767e-01 8.787974715232849121e-02 9.356460720300674438e-02
-4.962999746203422546e-02 -1.703472733497619629e-01 -8.952194452285766602e-02 -1.811619251966476440e-01 -5.087193101644515991e-02 -1.352966278791427612e-01 1.106303408741950989e-01 1.189867258071899414e-01 5.976504459977149963e-02 2.351640015840530396e-01 2.860888838768005371e-01 -1.915554702281951904e-01 1.592317223548889160e-01 5.319330096244812012e-02 2.891848236322402954e-02 2.676313221454620361e-01 6.160515174269676208e-02 -2.740389406681060791e-01 3.524496406316757202e-02 3.097172677516937256e-01 3.336811363697052002e-01 -8.934710919857025146e-02 4.208261892199516296e-02 1.458587348461151123e-01 -1.424337327480316162e-01 1.074293553829193115e-01 1.741274744272232056e-01 2.207780927419662476e-01 6.780841201543807983e-02 3.701639771461486816e-01 -1.656067818403244019e-01 6.297115981578826904e-02
-1.889658719301223755e-01 -1.755822300910949707e-01 -1.973455399274826050e-01 8.343702554702758789e-02 -2.296401113271713257e-01 -1.167542636394500732e-01 1.442970484495162964e-01 -1.633438169956207275e-01 -1.549986600875854492e-01 1.162643656134605408e-01 -2.036724537611007690e-01 3.026708215475082397e-02 1.381242573261260986e-01 7.680878043174743652e-02 -2.583285979926586151e-02 -6.599463522434234619e-02 3.508461415767669678e-01 -2.005904912948608398e-02 -1.733530163764953613e-01 1.774065941572189331e-01 1.607534438371658325e-01 1.726447045803070068e-01 3.943966031074523926e-01 -2.167080789804458618e-01 -2.359504699707031250e-01 4.053101688623428345e-02 -2.529411017894744873e-01 5.183876678347587585e-02 5.231059342622756958e-02 2.921360433101654053e-01 8.256152272224426270e-02 4.109740257263183594e-02
-8.029041811823844910e-03 -1.747648268938064575e-01 4.441259801387786865e-02 2.636083066463470459e-01 -3.150687217712402344e-01 -4.179511368274688721e-01 1.306696832180023193e-01 -4.241590574383735657e-02 3.231823071837425232e-02 -6.861649919301271439e-03 -1.239206939935684204e-01 1.812018007040023804e-01 5.411169305443763733e-02 -1.510316282510757446e-01 -3.662662506103515625e-01 -1.663576066493988037e-02 2.629946172237396240e-01 -7.285259664058685303e-03 1.029639914631843567e-01 -2.982842037454247475e-03 3.652710616588592529e-01 -1.093830354511737823e-02 2.080214582383632660e-02 -9.375149011611938477e-02 -4.462699964642524719e-02 1.933761090040206909e-01 2.126690298318862915e-01 -1.400238126516342163e-01 -2.782553620636463165e-02 2.069706618785858154e-01 7.465760409832000732e-02 1.402055621147155762e-01
-2.273472696542739868e-01 -5.924705881625413895e-03 -2.078992426395416260e-01 9.660653024911880493e-02 -3.197270333766937256e-01 -1.662215292453765869e-01 1.844548434019088745e-01 -1.410217583179473877e-01 5.227069556713104248e-02 5.119476839900016785e-02 5.713284946978092194e-03 -3.872887492179870605e-01 1.913716644048690796e-01 -9.884233586490154266e-03 2.201993912458419800e-01 -2.126165293157100677e-02 1.851650625467300415e-01 -1.182120963931083679e-01 4.109820425510406494e-01 -3.081933222711086273e-02 1.860656887292861938e-01 -1.620934456586837769e-01 2.066125124692916870e-01 -3.756406903266906738e-02 -9.261142462491989136e-02 -9.046316891908645630e-02 5.245007202029228210e-02 1.259073317050933838e-01 -1.331747509539127350e-02 1.801928579807281494e-01 -1.764295250177383423e-02 2.819320857524871826e-01
-2.456583268940448761e-02 1.422884670319035649e-04 2.674329280853271484e-01 1.056694909930229187e-01 -8.802685886621475220e-03 -4.396654963493347168e-01 -1.952818781137466431e-02 1.550455242395401001e-01 -6.090713664889335632e-03 -2.521632984280586243e-02 9.982698597013950348e-03 7.109509408473968506e-02 7.619255781173706055e-02 -2.140581235289573669e-02 1.384193003177642822e-01 9.833718650043010712e-03 1.932861953973770142e-01 -2.028284519910812378e-01 1.514479219913482666e-01 2.881331741809844971e-01 4.409672319889068604e-01 -1.003720015287399292e-01 4.160640016198158264e-02 2.303015626966953278e-02 -1.723096519708633423e-01 2.497286200523376465e-01 -2.098029479384422302e-02 -3.349466025829315186e-01 1.105551496148109436e-01 6.631727516651153564e-02 1.178766712546348572e-01 2.027686983346939087e-01
-1.729568280279636383e-02 -1.355881243944168091e-01 -2.542975731194019318e-02 1.513052880764007568e-01 -2.355241030454635620e-01 -1.546283513307571411e-01 1.554901152849197388e-02 3.186666071414947510e-01 -7.680000364780426025e-02 1.109145209193229675e-01 -5.498713999986648560e-02 -1.687102913856506348e-01 1.990288347005844116e-01 -2.275476455688476562e-01 2.885162644088268280e-02 -4.216948151588439941e-02 6.543318927288055420e-02 -2.542180567979812622e-02 -4.723147302865982056e-02 -3.107351064682006836e-02 5.980803072452545166e-02 -1.255451440811157227e-01 5.020431876182556152e-01 -2.681054733693599701e-02 -3.886354565620422363e-01 2.200466096401214600e-01 -1.939409039914608002e-02 6.812903285026550293e-02 1.727927327156066895e-01 -1.634703204035758972e-02 7.623324543237686157e-02 3.350766003131866455e-01
-1.658491790294647217e-01 -1.924519389867782593e-01 5.524948984384536743e-02 -5.691835284233093262e-02 -2.714911699295043945e-01 -1.289868205785751343e-01 -5.310501530766487122e-02 1.974583715200424194e-01 -2.681603729724884033e-01 3.292061090469360352e-01 -2.970971763134002686e-01 6.389670073986053467e-02 2.537731081247329712e-03 1.124976277351379395e-01 1.638739556074142456e-01 2.781255543231964111e-01 2.414485365152359009e-01 7.755358517169952393e-02 -9.429375827312469482e-02 3.532959818840026855e-01 1.342063397169113159e-01 4.413427785038948059e-03 -2.278353646397590637e-02 4.467890784144401550e-02 -1.854460388422012329e-01 -6.021681427955627441e-02 1.181407645344734192e-01 2.262170016765594482e-01 1.529031693935394287e-01 -1.011786833405494690e-01 2.269929945468902588e-01 2.539411373436450958e-02
-4.474664628505706787e-01 4.622887820005416870e-02 -1.288254112005233765e-01 1.175339594483375549e-01 -1.883059889078140259e-01 -1.683500260114669800e-01 -4.086539894342422485e-02 1.352218389511108398e-01 -5.017708241939544678e-02 7.653750479221343994e-02 -2.950886450707912445e-02 -3.703065589070320129e-02 -9.784846007823944092e-02 1.517452020198106766e-02 -3.066377937793731689e-01 5.163529515266418457e-02 3.369766771793365479e-01 1.564995348453521729e-01 -1.298062950372695923e-01 3.146865963935852051e-01 1.002700701355934143e-01 -2.938994951546192169e-02 2.275341004133224487e-01 2.586868703365325928e-01 9.922293946146965027e-03 1.558040231466293335e-01 1.788730472326278687e-01 1.383429765701293945e-01 1.723900884389877319e-01 1.812282055616378784e-01 -2.026925981044769287e-01 6.058121845126152039e-02
-2.993414178490638733e-02 -3.425891995429992676e-01 -2.857620418071746826e-01 -3.267999365925788879e-02 -2.332516014575958252e-01 -2.664190530776977539e-01 6.753189861774444580e-02 -1.296947896480560303e-01 -7.775485515594482422e-02 5.752236023545265198e-02 -1.262262910604476929e-01 -1.731971502304077148e-01 -8.094689249992370605e-02 7.609770633280277252e-03 -7.088796049356460571e-02 8.422780781984329224e-02 1.288926154375076294e-01 1.592195630073547363e-01 3.109322302043437958e-02 8.693510293960571289e-02 3.466388285160064697e-01 -3.841457366943359375e-01 2.289940863847732544e-01 -3.555204719305038452e-02 -2.483922094106674194e-01 4.222257807850837708e-02 -1.746496856212615967e-01 -1.432099789381027222e-01 -2.438527531921863556e-02 1.688121855258941650e-01 1.244592666625976562e-02 2.501393258571624756e-01
1.347374320030212402e-01 -2.092757374048233032e-01 -1.952039450407028198e-02 6.237801909446716309e-02 -3.829478919506072998e-01 -1.237385421991348267e-01 5.929959192872047424e-02 1.261306554079055786e-01 1.906716637313365936e-02 1.321181505918502808e-01 1.355040818452835083e-01 -8.474879711866378784e-02 2.610847055912017822e-01 -9.065344184637069702e-02 -1.741253882646560669e-01 -1.365772169083356857e-02 2.501276135444641113e-01 -2.060439437627792358e-01 -1.961528211832046509e-01 2.885116338729858398e-01 2.445466816425323486e-01 1.569714099168777466e-01 9.450817108154296875e-02 3.336513340473175049e-01 1.115286648273468018e-01 1.248488873243331909e-01 -6.064127758145332336e-02 -2.058150433003902435e-02 5.645098537206649780e-02 1.541507840156555176e-01 2.552866339683532715e-01 2.155496478080749512e-01
4.239536821842193604e-02 -1.428989507257938385e-02 -3.517757356166839600e-01 4.005631431937217712e-02 -2.860626578330993652e-01 -1.231112778186798096e-01 3.408069536089897156e-02 2.553842961788177490e-01 -6.513616442680358887e-02 1.027893945574760437e-01 9.297647327184677124e-02 6.262207031250000000e-02 2.416565716266632080e-01 -1.070896014571189880e-01 -9.049819409847259521e-02 2.317980676889419556e-01 1.062520071864128113e-01 -3.228125572204589844e-01 -9.021080285310745239e-02 -1.668608933687210083e-01 -1.109269931912422180e-01 -2.065834999084472656e-01 3.602109253406524658e-01 1.646899729967117310e-01 -2.274859845638275146e-01 1.337571591138839722e-01 2.424374371767044067e-01 1.043398901820182800e-01 3.455967083573341370e-02 9.524729847908020020e-02 1.209791935980319977e-02 1.925239264965057373e-01
7.608498632907867432e-02 -4.322648644447326660e-01 6.495070457458496094e-02 -3.225207328796386719e-02 -6.035227701067924500e-02 -2.915513217449188232e-01 -1.049295961856842041e-01 1.227248981595039368e-01 -8.482138067483901978e-02 -3.827742859721183777e-02 -6.506236642599105835e-02 1.179112270474433899e-01 -2.851425111293792725e-02 -7.715593278408050537e-02 1.306767761707305908e-01 -6.317629665136337280e-02 3.330920934677124023e-01 -1.041317954659461975e-01 3.303464502096176147e-02 3.411240279674530029e-01 4.317417740821838379e-02 -2.139554470777511597e-01 -5.478734523057937622e-02 -1.880769431591033936e-01 -3.208362460136413574e-01 4.311238601803779602e-02 -4.755543544888496399e-02 2.784810364246368408e-01 2.662897668778896332e-02 -2.050368487834930420e-02 1.789279878139495850e-01 2.995572388172149658e-01
-3.528527915477752686e-01 -3.128093481063842773e-01 7.406271994113922119e-02 3.839518874883651733e-02 5.519997701048851013e-02 -2.590928077697753906e-01 4.469271376729011536e-02 2.951943278312683105e-01 4.725484177470207214e-02 2.447309903800487518e-02 5.341995507478713989e-02 9.266335517168045044e-03 2.941156923770904541e-01 1.073817238211631775e-01 -3.926577866077423096e-01 1.861301660537719727e-01 2.095098234713077545e-02 1.438778638839721680e-01 -1.004930138587951660e-01 3.491185009479522705e-01 1.917831450700759888e-01 -4.210489988327026367e-02 1.589363664388656616e-01 -3.362828865647315979e-02 -1.490892916917800903e-01 -7.984092831611633301e-02 1.448077410459518433e-01 -1.457600891590118408e-01 -7.746941596269607544e-02 7.992860674858093262e-02 9.744150936603546143e-02 8.928390592336654663e-02
-1.494604349136352539e-01 5.671691894531250000e-02 -3.444666042923927307e-02 -9.996017068624496460e-02 -7.575453817844390869e-02 -2.488942593336105347e-01 -1.823652237653732300e-01 -1.928962767124176025e-01 -1.419225782155990601e-01 -5.597346276044845581e-02 9.102968126535415649e-02 -5.527316406369209290e-02 2.388429194688796997e-01 -5.089850723743438721e-02 -1.332058906555175781e-01 3.848216235637664795e-01 1.146315857768058777e-01 -1.516092419624328613e-01 3.968938440084457397e-02 9.578052163124084473e-02 9.284795261919498444e-03 -2.837976217269897461e-01 1.644352376461029053e-01 1.267786920070648193e-01 -4.141283631324768066e-01 3.680286705493927002e-01 -3.882561624050140381e-02 1.295030117034912109e-01 -2.013354301452636719e-01 1.091376394033432007e-01 -7.952362298965454102e-03 1.291442215442657471e-01
-1.208022758364677429e-01 -2.042699903249740601e-01 -8.717401325702667236e-02 1.888984292745590210e-01 -1.076765358448028564e-01 -1.543710380792617798e-01 -1.158952116966247559e-01 -2.375102788209915161e-02 9.924079477787017822e-02 -1.632745377719402313e-02 2.721024155616760254e-01 -1.845998689532279968e-02 2.697133719921112061e-01 1.536841094493865967e-01 6.137258373200893402e-03 2.576142847537994385e-01 9.233570843935012817e-02 -2.504198253154754639e-01 -2.315564453601837158e-02 3.420998156070709229e-01 2.620827555656433105e-01 -1.598493009805679321e-01 1.029237508773803711e-01 2.138648927211761475e-01 1.441789790987968445e-02 -4.841071367263793945e-02 2.361823767423629761e-01 3.587297722697257996e-02 -3.611633777618408203e-01 2.579976022243499756e-01 7.404625415802001953e-02 4.727829992771148682e-02
-1.656438224017620087e-02 -1.543687731027603149e-01 1.449334323406219482e-01 -1.964365988969802856e-01 -2.256703376770019531e-01 -8.862019330263137817e-02 -7.672639098018407822e-03 2.038123905658721924e-01 -2.068132311105728149e-01 -1.315634101629257202e-01 1.944410731084644794e-03 2.875660061836242676e-01 6.343425065279006958e-02 -8.209504932165145874e-02 -1.754279136657714844e-01 -6.050711032003164291e-03 3.367797434329986572e-01 -1.671132296323776245e-01 5.466249957680702209e-02 2.572364211082458496e-01 -5.377718061208724976e-02 -3.065846264362335205e-01 2.018729895353317261e-01 -4.407668113708496094e-02 -2.693230807781219482e-01 1.088162362575531006e-01 1.801669746637344360e-01 1.859459728002548218e-01 7.295136898756027222e-02 2.432341873645782471e-01 2.477643787860870361e-01 6.479684263467788696e-02
-2.275332659482955933e-01 -6.545142829418182373e-02 9.531977027654647827e-02 -1.445471942424774170e-01 -8.064282685518264771e-02 -9.602349996566772461e-02 -5.668734759092330933e-02 -2.917196750640869141e-01 -1.139033958315849304e-01 1.551361531019210815e-01 -1.923530697822570801e-01 -1.002473458647727966e-01 3.376123905181884766e-01 -1.877639144659042358e-01 -1.240006089210510254e-01 4.371255263686180115e-02 2.473865002393722534e-01 -1.990982145071029663e-01 1.321019977331161499e-01 2.371511757373809814e-01 -2.106789499521255493e-02 -2.360700368881225586e-01 2.818884551525115967e-01 3.253927826881408691e-01 7.677402347326278687e-02 2.695752680301666260e-01 1.167969480156898499e-01 1.395725309848785400e-01 -1.382011324167251587e-01 4.940502718091011047e-02 -1.001125052571296692e-01 -4.024918656796216965e-03
-1.063837558031082153e-01 -1.887530237436294556e-01 -6.467349082231521606e-02 2.527933120727539062e-01 -1.758007109165191650e-01 -3.182239532470703125e-01 -4.194506257772445679e-02 -9.557975456118583679e-03 -8.910891413688659668e-02 1.986832171678543091e-01 3.963398188352584839e-02 -5.418742075562477112e-02 1.898294091224670410e-01 2.605765163898468018e-01 5.796724185347557068e-02 1.802924573421478271e-01 1.090062037110328674e-01 -4.032088518142700195e-01 -2.127193612977862358e-03 3.395553231239318848e-01 -6.840042769908905029e-02 -2.906506061553955078e-01 5.333002656698226929e-02 1.740040071308612823e-02 1.326980888843536377e-01 1.075048223137855530e-01 -3.979149833321571350e-02 5.897004902362823486e-02 -2.974426448345184326e-01 1.186397373676300049e-01 1.743124425411224365e-01 9.998263418674468994e-02
-1.733964383602142334e-01 -4.183040186762809753e-02 7.022550702095031738e-02 1.007908657193183899e-01 -1.411041766405105591e-01 -4.539087414741516113e-02 -9.331281483173370361e-02 1.664178818464279175e-01 1.435212045907974243e-01 -2.186534851789474487e-01 -1.024427264928817749e-01 1.977217495441436768e-01 9.637040644884109497e-02 -2.305867895483970642e-02 -2.227517077699303627e-03 1.012219930998980999e-03 6.281910836696624756e-02 -5.043382570147514343e-02 -3.250217810273170471e-02 4.673856794834136963e-01 3.081288933753967285e-01 1.346905976533889771e-01 2.223502993583679199e-01 2.480877637863159180e-01 -1.827805042266845703e-01 3.066197037696838379e-01 2.802368700504302979e-01 1.295206043869256973e-02 1.167577505111694336e-01 2.977133393287658691e-01 8.781202137470245361e-02 -2.702679857611656189e-02
-1.090822666883468628e-01 -1.181687265634536743e-01 2.599296569824218750e-01 -1.292040795087814331e-01 -3.728774487972259521e-01 -1.500947307795286179e-02 7.687744498252868652e-02 -6.409773975610733032e-02 -7.196136564016342163e-02 -1.536454558372497559e-01 8.236197382211685181e-02 5.708074942231178284e-02 7.480290532112121582e-02 -1.271381229162216187e-01 -2.284923940896987915e-01 -1.155015975236892700e-01 1.102929413318634033e-01 -3.433690667152404785e-01 -1.666132360696792603e-01 2.184174507856369019e-01 1.557516008615493774e-01 -1.512616872787475586e-01 1.724091358482837677e-02 -1.149863302707672119e-01 -3.615403473377227783e-01 1.636557281017303467e-01 3.137636780738830566e-01 1.152189373970031738e-01 1.169208995997905731e-02 2.035848349332809448e-01 1.935718953609466553e-01 5.274161230772733688e-04
-3.029055297374725342e-01 -5.900660529732704163e-02 1.142478212714195251e-01 7.136722654104232788e-02 -1.366361081600189209e-01 -9.890902042388916016e-02 1.166611462831497192e-01 -1.486586779356002808e-01 -2.324784100055694580e-01 1.328176259994506836e-02 2.204817533493041992e-02 4.385671764612197876e-02 -6.224145740270614624e-02 -4.932095482945442200e-02 -4.275177419185638428e-01 -2.065267115831375122e-01 7.452796399593353271e-02 -1.399751454591751099e-01 -1.792800799012184143e-02 2.444489747285842896e-01 2.488070726394653320e-01 -1.240705549716949463e-01 -1.374952495098114014e-01 1.919397115707397461e-01 -3.012530207633972168e-01 1.191644668579101562e-01 1.796197444200515747e-01 2.209735065698623657e-01 -1.753355115652084351e-01 1.280124783515930176e-01 2.722919285297393799e-01 9.224079549312591553e-02
-1.013396307826042175e-01 -3.390894532203674316e-01 -3.458345830440521240e-01 1.841994076967239380e-01 -1.520401239395141602e-01 3.143144771456718445e-02 9.654039144515991211e-02 -1.642633527517318726e-01 -1.524537652730941772e-01 9.602574259042739868e-02 -1.764592528343200684e-01 1.502841860055923462e-01 -1.213864460587501526e-01 -3.234013542532920837e-02 -1.338678505271673203e-02 3.918376192450523376e-02 2.263378798961639404e-01 -5.851259455084800720e-03 -1.344281947240233421e-03 -3.396633267402648926e-02 3.430766165256500244e-01 -2.581136822700500488e-01 2.816912531852722168e-01 1.444594115018844604e-01 -1.841073483228683472e-01 -3.072013705968856812e-02 -8.720006793737411499e-02 1.680075824260711670e-01 1.476273387670516968e-01 5.990588665008544922e-02 -6.520403176546096802e-02 3.462148010730743408e-01
-1.930164247751235962e-01 -1.604247540235519409e-01 4.804606735706329346e-02 -6.740567088127136230e-02 1.908542066812515259e-01 -3.562892973423004150e-01 -2.083729505538940430e-01 -1.613287627696990967e-01 -2.636986076831817627e-01 -4.473014548420906067e-02 -8.295784145593643188e-02 -9.372732043266296387e-02 2.235458642244338989e-01 -7.495003286749124527e-03 6.939475983381271362e-02 -4.222992807626724243e-02 3.393304347991943359e-02 -1.048480197787284851e-01 5.194537341594696045e-02 3.988551795482635498e-01 2.231865227222442627e-01 -1.157981976866722107e-01 2.514679133892059326e-01 -1.124634817242622375e-01 2.247427105903625488e-01 1.825780272483825684e-01 1.270488202571868896e-01 1.516190022230148315e-01 -5.843031406402587891e-02 1.594267487525939941e-01 1.698176264762878418e-01 2.446094602346420288e-01
-2.016426622867584229e-01 3.049221634864807129e-02 3.106218278408050537e-01 1.408468335866928101e-01 -3.769406378269195557e-01 -5.859782546758651733e-02 2.042388617992401123e-01 3.755711764097213745e-02 -1.564859449863433838e-01 -3.990672156214714050e-02 -3.649744670838117599e-03 -1.685690432786941528e-01 8.575014770030975342e-02 -8.360994607210159302e-02 8.570150285959243774e-02 7.022604346275329590e-02 2.681199610233306885e-01 -8.257977664470672607e-02 8.079034835100173950e-02 3.655977919697761536e-02 3.925777375698089600e-01 1.593072712421417236e-01 3.787929117679595947e-01 2.451846748590469360e-02 -1.015895828604698181e-01 2.522466182708740234e-01 -7.314565032720565796e-02 3.880309872329235077e-03 -3.972351923584938049e-02 -1.188859194517135620e-01 2.421853840351104736e-01 9.210218489170074463e-02
-1.930437795817852020e-02 -7.018864899873733521e-02 -5.143312737345695496e-02 2.210131734609603882e-01 -7.650644332170486450e-02 -4.370998740196228027e-01 -3.713638335466384888e-02 2.806752026081085205e-01 -1.408167779445648193e-01 -8.731465786695480347e-02 -1.215563938021659851e-01 5.410929396748542786e-02 1.048416122794151306e-01 -7.722995430231094360e-02 -1.875074952840805054e-01 2.343983948230743408e-01 1.939306259155273438e-01 -3.079180717468261719e-01 -1.510903984308242798e-01 3.423084020614624023e-01 1.379310935735702515e-01 2.327949851751327515e-01 3.563284501433372498e-02 -1.434721052646636963e-01 -1.191839203238487244e-01 1.342886686325073242e-01 8.103851974010467529e-02 8.193101733922958374e-02 -4.808583483099937439e-02 2.003367692232131958e-01 2.391034066677093506e-01 3.595246002078056335e-02
-2.930974960327148438e-01 -2.517329342663288116e-02 1.340804845094680786e-01 1.620134562253952026e-01 -3.072169721126556396e-01 -1.320943832397460938e-01 1.164886876940727234e-01 6.643549352884292603e-02 2.543441355228424072e-01 -1.155234947800636292e-01 -2.487680315971374512e-01 -8.270046114921569824e-02 7.691165804862976074e-02 -7.105305045843124390e-02 -2.390613853931427002e-01 2.646905481815338135e-01 3.150211870670318604e-01 2.413606457412242889e-02 -1.651838272809982300e-01 -3.587578982114791870e-02 1.367875486612319946e-01 -2.076820582151412964e-01 4.113877415657043457e-01 -1.093024611473083496e-01 -9.919760376214981079e-02 6.970685906708240509e-03 -5.288384482264518738e-02 2.049600034952163696e-01 1.043501030653715134e-02 -1.428243368864059448e-01 8.858883380889892578e-02 3.130781231448054314e-03
-7.351575791835784912e-02 7.357147336006164551e-02 -1.714028865098953247e-01 1.817307621240615845e-01 -2.164433300495147705e-01 -1.679903268814086914e-01 8.694151043891906738e-02 -2.248554080724716187e-01 -2.192026004195213318e-02 2.244911789894104004e-01 -2.673228681087493896e-01 1.101449802517890930e-01 1.558830589056015015e-01 -4.534979537129402161e-02 -3.282927870750427246e-01 -6.171553954482078552e-02 -1.475969403982162476e-01 -2.126911580562591553e-01 3.274469450116157532e-02 7.512956857681274414e-02 2.275099754333496094e-01 3.023278899490833282e-02 4.034777283668518066e-01 -1.441911160945892334e-01 -2.397598624229431152e-01 1.850112527608871460e-01 -7.896452397108078003e-02 1.974791437387466431e-01 1.097445860505104065e-01 -1.193052083253860474e-01 -2.608865126967430115e-02 2.174264490604400635e-01
-3.252832591533660889e-01 -2.474880814552307129e-01 8.691666647791862488e-03 7.624682504683732986e-03 -1.720085889101028442e-01 -2.600785493850708008e-01 5.457782000303268433e-02 -2.044683992862701416e-01 -1.990384310483932495e-01 -2.049737721681594849e-01 -1.021795347332954407e-01 4.082569852471351624e-02 8.552297204732894897e-02 -6.204219534993171692e-02 3.015728108584880829e-02 -5.135387554764747620e-02 1.672589927911758423e-01 -4.316151440143585205e-01 -1.019610166549682617e-01 1.920242011547088623e-01 1.744271963834762573e-01 2.278730086982250214e-02 -3.909598663449287415e-02 1.604171395301818848e-01 -1.195812821388244629e-01 -3.139740973711013794e-02 -7.049366831779479980e-02 1.861487329006195068e-01 3.605623245239257812e-01 -4.319413751363754272e-02 2.745824456214904785e-01 2.071385085582733154e-02
-2.153675854206085205e-01 -3.646344318985939026e-02 -8.249961538240313530e-04 7.994556427001953125e-02 -2.570657432079315186e-01 -2.255140990018844604e-01 1.964809931814670563e-02 -1.744037121534347534e-01 1.586043834686279297e-01 1.672569811344146729e-01 -1.686761528253555298e-01 1.112734898924827576e-01 -3.362941369414329529e-02 -3.526951000094413757e-02 -3.437094390392303467e-01 2.647956311702728271e-01 1.556472778320312500e-01 8.276367932558059692e-02 1.532057970762252808e-01 8.739353716373443604e-02 3.104482889175415039e-01 1.023161411285400391e-01 2.500269412994384766e-01 2.003036811947822571e-02 -1.638206392526626587e-01 -4.989812150597572327e-02 1.685165017843246460e-01 4.161357581615447998e-01 1.678327322006225586e-01 -2.002182230353355408e-02 -1.348661780357360840e-01 -6.295521557331085205e-02
-1.377954632043838501e-01 -2.620685100555419922e-01 -4.608974605798721313e-02 -7.966089993715286255e-02 -2.731918692588806152e-01 -1.444663256406784058e-01 -9.113258868455886841e-02 -1.025020051747560501e-02 -2.936936914920806885e-01 -4.002761840820312500e-02 -8.108153194189071655e-02 -7.878317683935165405e-02 -2.282218486070632935e-01 -7.019541412591934204e-02 -1.299634575843811035e-01 6.450054049491882324e-02 -1.192966401576995850e-01 -3.328968584537506104e-01 -1.196429878473281860e-01 2.428569048643112183e-01 3.444014489650726318e-01 -1.396058201789855957e-01 2.536385655403137207e-01 -3.215341828763484955e-03 -1.889763474464416504e-01 1.890888661146163940e-01 -2.753257006406784058e-02 8.465106366202235222e-04 2.889263927936553955e-01 -1.117324084043502808e-01 -4.453762248158454895e-02 2.242377549409866333e-01
-1.188949942588806152e-01 1.407819241285324097e-02 -2.321743965148925781e-02 8.031406998634338379e-02 -3.920304775238037109e-01 -5.329305678606033325e-02 1.908639818429946899e-01 2.802683711051940918e-01 5.559411644935607910e-02 1.162613928318023682e-01 3.479008078575134277e-01 1.270260512828826904e-01 3.297389745712280273e-01 -1.210853978991508484e-01 -1.994659155607223511e-01 -4.696895834058523178e-03 1.123817861080169678e-01 -1.841170787811279297e-01 3.565653413534164429e-02 -2.127704769372940063e-02 2.149497419595718384e-01 -1.820820569992065430e-01 3.119687438011169434e-01 2.614513933658599854e-01 1.179754082113504410e-02 5.784341320395469666e-02 1.548303067684173584e-01 -8.074978739023208618e-02 -1.716012367978692055e-03 1.842673271894454956e-01 -3.946882858872413635e-02 1.655532270669937134e-01
-1.503225564956665039e-01 -2.763662301003932953e-02 -3.724380582571029663e-02 7.370448857545852661e-02 -3.252021670341491699e-01 -7.838267087936401367e-02 8.378113806247711182e-02 4.132487252354621887e-02 9.880892932415008545e-02 1.315299570560455322e-01 1.701200306415557861e-01 1.930266171693801880e-01 3.912611305713653564e-01 1.239614281803369522e-02 -2.294380068778991699e-01 -2.570289373397827148e-02 2.846609055995941162e-01 -1.242279354482889175e-02 -3.396169980987906456e-03 1.266408860683441162e-01 2.239277064800262451e-01 9.705580770969390869e-03 2.580605149269104004e-01 3.646001517772674561e-01 -8.630863577127456665e-02 -1.353167742490768433e-01 7.974315434694290161e-02 -1.066970080137252808e-01 -3.250288963317871094e-02 3.774089813232421875e-01 2.998186275362968445e-02 1.203745156526565552e-01
3.238635882735252380e-02 -1.304509788751602173e-01 1.731433533132076263e-02 1.384042799472808838e-01 -8.567409962415695190e-02 -3.753403723239898682e-01 -5.664838105440139771e-02 -1.760571897029876709e-01 2.563038095831871033e-02 1.278939396142959595e-01 -1.667811721563339233e-01 -1.918333582580089569e-02 8.424317091703414917e-02 -5.658106505870819092e-02 -2.074429243803024292e-01 -8.624233305454254150e-02 -3.798050433397293091e-02 -6.588044017553329468e-02 -5.552436411380767822e-02 3.687745332717895508e-01 2.863176167011260986e-01 2.964819371700286865e-01 3.145618438720703125e-01 -6.652823835611343384e-02 1.905270479619503021e-02 1.844365745782852173e-01 -8.136820048093795776e-02 3.174242973327636719e-01 2.263224869966506958e-01 9.705316275358200073e-02 1.705211400985717773e-01 1.565051674842834473e-01
-2.870929539203643799e-01 -2.293445765972137451e-01 -2.659864258021116257e-03 -2.021344602108001709e-01 -3.057564198970794678e-01 -1.630776673555374146e-01 1.242081820964813232e-01 -8.055554935708642006e-04 5.097394064068794250e-02 -1.943836212158203125e-01 -9.106042981147766113e-02 -1.957369148731231689e-01 -5.796435754746198654e-03 -7.741367071866989136e-02 -1.319256871938705444e-01 -9.519632160663604736e-02 1.015484184026718140e-01 -2.763392031192779541e-01 3.168482333421707153e-03 3.751331269741058350e-01 1.457572281360626221e-01 -1.871356368064880371e-02 -1.096829771995544434e-01 -1.947071552276611328e-01 -1.568419039249420166e-01 1.117504239082336426e-01 2.851357758045196533e-01 1.157065778970718384e-01 -5.763760954141616821e-02 -5.959870666265487671e-02 3.558934032917022705e-01 6.973639875650405884e-02
-3.743035793304443359e-01 -2.021089643239974976e-01 -5.069396644830703735e-02 1.382305938750505447e-02 -3.031746447086334229e-01 -2.234507352113723755e-01 -1.371630877256393433e-01 -1.681468784809112549e-01 -1.554768085479736328e-01 1.396655440330505371e-01 6.732532382011413574e-02 2.430663071572780609e-02 5.652117542922496796e-03 1.494044661521911621e-01 -1.747797131538391113e-01 -2.687399983406066895e-01 3.239299952983856201e-01 -3.626519739627838135e-01 -1.449945569038391113e-01 1.776535063982009888e-01 1.413257271051406860e-01 -4.172525554895401001e-02 -1.084723472595214844e-01 1.907501071691513062e-01 -1.904909014701843262e-01 1.872145086526870728e-01 1.967217773199081421e-03 8.922345936298370361e-02 1.878160424530506134e-02 1.179018989205360413e-01 -1.161788310855627060e-02 -2.904049865901470184e-02
-1.996558457612991333e-01 -2.078863680362701416e-01 1.288973242044448853e-01 3.850095868110656738e-01 7.395059615373611450e-02 -2.652851045131683350e-01 -1.219599135220050812e-02 2.826890945434570312e-01 3.210055083036422729e-02 -5.278842896223068237e-02 -1.794031262397766113e-01 1.642617136240005493e-01 1.156841963529586792e-01 -1.185287833213806152e-01 -3.658357858657836914e-01 1.645543240010738373e-02 1.265096664428710938e-01 -1.221075132489204407e-01 2.441112846136093140e-01 2.157851159572601318e-01 1.587603688240051270e-01 -1.134421154856681824e-01 8.634696900844573975e-02 1.807769984006881714e-01 9.757680445909500122e-02 5.929604545235633850e-02 1.194474324584007263e-01 -1.708717197179794312e-01 1.512795984745025635e-01 1.734962612390518188e-01 1.250663399696350098e-01 1.767355799674987793e-01
-1.912882626056671143e-01 -2.568279206752777100e-01 -6.084939092397689819e-02 -2.317912876605987549e-03 -6.773424148559570312e-02 -2.394358962774276733e-01 5.053029954433441162e-02 -1.225263699889183044e-01 -1.504184901714324951e-01 -8.958616107702255249e-02 -9.672718495130538940e-02 -4.991199821233749390e-02 3.418100299313664436e-03 -1.791257858276367188e-01 -3.273061215877532959e-01 -7.195894140750169754e-04 -2.072794288396835327e-01 -4.722734168171882629e-02 8.791416883468627930e-03 1.881504803895950317e-01 4.534346163272857666e-01 -4.128918796777725220e-02 -1.859795153141021729e-01 7.869103550910949707e-02 -1.086170226335525513e-01 2.654546201229095459e-01 3.807870447635650635e-01 9.710601717233657837e-02 -1.077653020620346069e-01 2.027906924486160278e-01 8.613406121730804443e-02 8.318843692541122437e-02
-1.538372188806533813e-01 -2.090216279029846191e-01 8.684618771076202393e-02 3.921421244740486145e-02 -3.238092064857482910e-01 2.818882279098033905e-02 5.773884430527687073e-02 -2.938494682312011719e-01 7.671803981065750122e-02 -9.383282065391540527e-02 -2.386832684278488159e-01 1.080834344029426575e-01 -1.156493425369262695e-01 -8.703880012035369873e-02 -2.068377733230590820e-01 -5.905703082680702209e-02 5.867055431008338928e-02 -2.316010445356369019e-01 5.321874748915433884e-03 5.096947401762008667e-02 3.549902141094207764e-01 -9.683167934417724609e-02 3.519918620586395264e-01 -1.590710133314132690e-02 4.908137395977973938e-02 2.081989310681819916e-03 -6.600899249315261841e-02 3.346354067325592041e-01 1.321073025465011597e-01 5.245356634259223938e-02 -1.616543829441070557e-01 3.055045306682586670e-01
-8.331553637981414795e-02 -1.664996705949306488e-02 8.606672286987304688e-02 1.426764577627182007e-01 -2.997620999813079834e-01 -2.226746082305908203e-02 3.192786127328872681e-02 1.845432072877883911e-01 -2.395301908254623413e-01 1.479086931794881821e-02 5.101064220070838928e-02 -9.477153420448303223e-02 9.381977468729019165e-02 1.022476106882095337e-01 -1.194447055459022522e-01 3.198230639100074768e-02 2.091795578598976135e-02 -2.299207448959350586e-01 -8.783546835184097290e-02 -4.764577746391296387e-02 8.748630434274673462e-02 -2.061913013458251953e-01 3.860355317592620850e-01 4.248687252402305603e-02 -3.718354105949401855e-01 2.573107779026031494e-01 -9.302657097578048706e-02 1.826529651880264282e-01 2.544221282005310059e-01 -5.242521688342094421e-02 1.547528803348541260e-01 3.656050860881805420e-01
1.958731114864349365e-01 -1.823028922080993652e-01 -1.747690141201019287e-01 -5.169093608856201172e-02 8.047890663146972656e-02 -2.914188504219055176e-01 -8.674396574497222900e-02 -1.335550285875797272e-02 -2.288477271795272827e-01 1.152391433715820312e-01 9.935672581195831299e-02 -1.787086576223373413e-01 -1.149667277932167053e-01 -1.504798531532287598e-01 -1.071770563721656799e-01 2.175175547599792480e-01 2.893858850002288818e-01 -1.977077573537826538e-01 5.669954419136047363e-02 4.211699068546295166e-01 2.860400080680847168e-01 1.801938051357865334e-03 5.319770798087120056e-02 1.685141175985336304e-01 9.737890213727951050e-02 -5.227638036012649536e-02 8.983982354402542114e-02 1.964396089315414429e-01 -1.892086490988731384e-02 1.345097869634628296e-01 1.277368217706680298e-01 2.895392179489135742e-01
-1.933977454900741577e-01 -1.472682952880859375e-01 1.364170759916305542e-01 -7.230679690837860107e-02 -1.580857783555984497e-01 -8.917876332998275757e-02 -1.297136098146438599e-01 4.334539175033569336e-02 -1.656376272439956665e-01 -8.861275017261505127e-02 3.742910921573638916e-02 2.973367832601070404e-02 2.170245200395584106e-01 -4.959152266383171082e-02 1.110454872250556946e-01 3.204495310783386230e-01 2.114788591861724854e-01 -1.778758019208908081e-01 2.230736464262008667e-01 2.360606640577316284e-01 2.098521292209625244e-01 -3.562686443328857422e-01 4.908312112092971802e-02 2.023453265428543091e-01 -1.837408393621444702e-01 3.369300663471221924e-01 6.552460789680480957e-02 1.516894400119781494e-01 -1.066909637302160263e-02 -3.610496222972869873e-02 2.990465164184570312e-01 -4.089718684554100037e-02
-1.887934058904647827e-01 -3.006692826747894287e-01 1.198079138994216919e-01 4.476356208324432373e-01 -3.432629257440567017e-02 -7.770999521017074585e-02 7.179012894630432129e-02 1.106337383389472961e-01 1.560849696397781372e-02 -1.705476343631744385e-01 -1.609023362398147583e-01 1.161371637135744095e-02 -2.179850451648235321e-02 -4.616843909025192261e-02 -3.523537516593933105e-01 -7.049365341663360596e-02 2.396521419286727905e-01 -2.167450785636901855e-01 9.120682626962661743e-02 2.434162944555282593e-01 2.989074289798736572e-01 6.542088836431503296e-02 2.584754116833209991e-02 1.643160879611968994e-01 2.407674789428710938e-01 -1.801219396293163300e-02 1.938610151410102844e-02 -5.148455128073692322e-02 1.618842035531997681e-01 9.343361854553222656e-02 1.579707115888595581e-01 1.817772388458251953e-01
-3.576058447360992432e-01 3.781570494174957275e-02 -1.744858026504516602e-01 1.138644758611917496e-02 -2.771133780479431152e-01 2.409522421658039093e-02 -1.068193092942237854e-01 1.186475306749343872e-01 1.286388635635375977e-01 -1.100168228149414062e-01 8.212307095527648926e-02 -1.714372658170759678e-03 -7.190999388694763184e-02 2.106917947530746460e-01 -3.640800118446350098e-01 -9.244861081242561340e-03 1.095067933201789856e-01 -2.553193643689155579e-02 3.807129338383674622e-02 1.364231407642364502e-01 2.802565991878509521e-01 -3.250353336334228516e-01 1.065509244799613953e-01 4.058569669723510742e-02 -1.629737615585327148e-01 1.890582889318466187e-01 1.444479171186685562e-02 1.465366221964359283e-02 9.276975691318511963e-02 2.986751794815063477e-01 -1.345116347074508667e-01 3.333512246608734131e-01
-2.742676436901092529e-01 -4.439956545829772949e-01 -1.437348276376724243e-01 -8.260366320610046387e-02 -2.470449954271316528e-01 -6.716034561395645142e-02 -1.428517252206802368e-01 -1.107532903552055359e-01 -1.962133198976516724e-01 2.408134192228317261e-02 -1.580817103385925293e-01 -1.199344694614410400e-01 -7.118636369705200195e-02 -2.822574228048324585e-02 -1.635778881609439850e-02 7.529479265213012695e-02 1.957019045948982239e-02 -1.963676810264587402e-01 4.211279097944498062e-03 1.356717199087142944e-01 4.077095687389373779e-01 -2.386070191860198975e-01 1.979416459798812866e-01 2.307115495204925537e-01 -9.221197664737701416e-02 2.008058279752731323e-01 -1.396174430847167969e-01 -5.783839523792266846e-02 1.776268929243087769e-01 -1.409631967544555664e-01 -6.569014489650726318e-02 1.065560877323150635e-01
5.393400415778160095e-02 -6.248565018177032471e-02 -3.578818440437316895e-01 3.397306203842163086e-01 -1.054002940654754639e-01 -1.051565483212471008e-01 9.022600948810577393e-02 -3.958573564887046814e-02 -4.123982973396778107e-03 -1.414404716342687607e-02 -8.091524988412857056e-02 -1.949299424886703491e-01 -4.052784666419029236e-02 -1.586035490036010742e-01 -7.178395986557006836e-02 1.897897571325302124e-01 -6.421506404876708984e-02 -3.258886635303497314e-01 1.203097030520439148e-01 2.830947339534759521e-01 2.578422725200653076e-01 1.378172934055328369e-01 1.006256267428398132e-01 2.542235553264617920e-01 1.306101027876138687e-02 -3.399226814508438110e-02 2.852821648120880127e-01 2.207319438457489014e-01 5.937522649765014648e-02 2.772604525089263916e-01 4.675946757197380066e-02 1.608962118625640869e-01
-9.225522726774215698e-02 -1.015422716736793518e-01 8.853235840797424316e-02 2.610762715339660645e-01 -1.529249548912048340e-01 -4.177724719047546387e-01 -2.101517766714096069e-01 2.336570024490356445e-01 -2.039717733860015869e-01 6.312704086303710938e-02 2.445389330387115479e-02 -1.415800005197525024e-01 2.431729733943939209e-01 -2.348820120096206665e-01 -1.551424860954284668e-01 7.860391587018966675e-02 2.034692317247390747e-01 -1.918893307447433472e-01 -1.865264922380447388e-01 3.788453042507171631e-01 1.602427810430526733e-01 1.918495297431945801e-01 8.146851509809494019e-02 -5.012021213769912720e-02 -7.840273529291152954e-02 1.258422285318374634e-01 -2.081456780433654785e-02 2.441675961017608643e-02 -4.897222667932510376e-02 1.597870141267776489e-01 9.904255717992782593e-02 9.378080070018768311e-02
-1.355950832366943359e-01 -2.953228652477264404e-01 1.035252138972282410e-01 2.251342684030532837e-01 -1.159921586513519287e-01 2.710064686834812164e-02 -1.716052889823913574e-01 1.659585535526275635e-01 -2.386717200279235840e-01 2.134499251842498779e-01 -8.395256847143173218e-02 -2.057131826877593994e-01 2.349165529012680054e-01 1.375562101602554321e-01 -1.123737916350364685e-01 2.452955096960067749e-01 9.927348047494888306e-02 -2.056228667497634888e-01 -4.988383501768112183e-02 4.491178989410400391e-01 6.678457558155059814e-02 9.990479052066802979e-02 2.945226430892944336e-01 -3.908661752939224243e-02 6.900595873594284058e-02 8.056563884019851685e-02 3.534358367323875427e-02 1.837630122900009155e-01 -1.381299048662185669e-01 1.691581308841705322e-01 -5.186275579035282135e-03 9.992131590843200684e-02
-1.762286275625228882e-01 -1.241488307714462280e-01 -4.668783023953437805e-02 -1.147631630301475525e-01 -7.370470464229583740e-02 -1.574372947216033936e-01 -3.731407970190048218e-02 -2.136064320802688599e-01 -9.313332289457321167e-02 -1.705071181058883667e-01 7.503466308116912842e-02 7.125287503004074097e-02 2.277070879936218262e-01 -5.084087327122688293e-02 -1.242283806204795837e-01 2.307607382535934448e-01 1.766740828752517700e-01 -2.594600617885589600e-01 3.237598538398742676e-01 1.459835171699523926e-01 8.517881482839584351e-02 -4.676221609115600586e-01 6.265441328287124634e-02 2.346072793006896973e-01 -1.436284780502319336e-01 2.601530551910400391e-01 2.336833998560905457e-02 9.159969538450241089e-02 1.504776440560817719e-02 -7.073358446359634399e-02 2.271009087562561035e-01 1.605060249567031860e-01
-6.260639429092407227e-02 -1.684319823980331421e-01 9.810670278966426849e-03 2.772428281605243683e-02 -1.735009402036666870e-01 -1.744909137487411499e-01 3.644690290093421936e-02 -1.176176518201828003e-01 -3.990513980388641357e-01 1.195272654294967651e-01 -1.733698546886444092e-01 -5.194063484668731689e-02 1.375119388103485107e-01 -7.745342701673507690e-02 -2.182102054357528687e-01 8.185618370771408081e-02 -1.399942487478256226e-01 2.571004927158355713e-01 -1.049189195036888123e-01 1.624493151903152466e-01 1.093146130442619324e-01 -2.699214816093444824e-01 3.526764214038848877e-01 -7.445697486400604248e-02 -1.913882493972778320e-01 1.347596198320388794e-01 -1.101046130061149597e-01 5.086493678390979767e-03 2.627621293067932129e-01 2.468962594866752625e-02 7.958627492189407349e-02 3.533713519573211670e-01
-1.909034699201583862e-01 3.623120859265327454e-02 -3.282224386930465698e-02 8.007281273603439331e-02 -1.189151126891374588e-02 -1.342195272445678711e-01 -1.788283586502075195e-01 8.806182444095611572e-02 -1.475702524185180664e-01 -2.265622615814208984e-01 -8.937972784042358398e-02 2.492005378007888794e-01 1.713734120130538940e-01 -1.067532896995544434e-01 4.022471979260444641e-02 2.570023061707615852e-03 -4.317572340369224548e-02 -5.162002891302108765e-02 -1.150343567132949829e-02 4.708189070224761963e-01 2.174868620932102203e-02 -2.933335900306701660e-01 3.989983797073364258e-01 1.835721582174301147e-01 -1.110999658703804016e-01 1.074748262763023376e-01 2.621665000915527344e-01 1.067440062761306763e-01 -1.659104079008102417e-01 2.148627936840057373e-01 -1.247709766030311584e-01 1.106766760349273682e-01
-4.815886914730072021e-01 -2.667020075023174286e-02 -2.165608704090118408e-01 1.440871059894561768e-01 -3.845796883106231689e-01 -4.278766810894012451e-01 -3.119533881545066833e-02 3.772250935435295105e-02 1.786965643987059593e-03 -2.392970025539398193e-01 -1.381912231445312500e-01 -4.547523334622383118e-02 1.488066017627716064e-01 -1.235896274447441101e-01 8.822646737098693848e-02 1.657243520021438599e-01 1.602828800678253174e-01 -2.371235005557537079e-02 1.492156833410263062e-01 4.148260224610567093e-03 1.580339819192886353e-01 -2.011609077453613281e-02 2.586092427372932434e-02 -3.322357311844825745e-02 -2.556774616241455078e-01 -2.736052498221397400e-02 -1.181497573852539062e-01 -3.642904013395309448e-02 -2.670799731276929379e-04 1.300958842039108276e-01 -2.023887783288955688e-01 1.575027219951152802e-02
-1.584778130054473877e-01 -2.434619665145874023e-01 -8.446451276540756226e-02 7.559126615524291992e-02 1.448435038328170776e-01 -1.205218210816383362e-01 8.129417896270751953e-02 2.206257730722427368e-01 -2.345871739089488983e-02 2.316737622022628784e-01 -4.879358038306236267e-02 -1.287196576595306396e-01 1.708304733037948608e-01 2.033882886171340942e-01 4.477496549952775240e-04 2.413035184144973755e-01 1.016351208090782166e-01 -2.674379944801330566e-01 -3.824797272682189941e-02 2.733211219310760498e-01 1.763733774423599243e-01 -5.742491036653518677e-02 3.215806186199188232e-01 -3.559657037258148193e-01 -6.009169295430183411e-02 2.633312949910759926e-03 4.663865081965923309e-03 1.247401908040046692e-01 -1.479305922985076904e-01 3.609203100204467773e-01 -4.345394298434257507e-02 1.193195655941963196e-01
-8.653376996517181396e-02 -1.056678742170333862e-01 -1.444828975945711136e-02 1.625791192054748535e-01 -3.901910781860351562e-01 9.210394322872161865e-02 3.063001036643981934e-01 3.374820947647094727e-02 -1.494714021682739258e-01 1.215946972370147705e-01 -9.020346403121948242e-02 -1.469901502132415771e-01 1.145573034882545471e-01 2.995585091412067413e-02 -7.458454370498657227e-02 4.179812967777252197e-02 1.138943806290626526e-01 -1.130823269486427307e-01 1.971811242401599884e-02 -8.347144350409507751e-03 1.435296833515167236e-01 1.366376690566539764e-02 3.576459288597106934e-01 3.655320405960083008e-02 -3.949621915817260742e-01 2.558450698852539062e-01 -5.506020784378051758e-02 1.308262795209884644e-01 1.950615085661411285e-03 -1.359406709671020508e-01 6.146953999996185303e-02 4.131596088409423828e-01
-1.465859115123748779e-01 5.719568207859992981e-02 1.362634152173995972e-01 -6.301653385162353516e-02 -2.616192996501922607e-01 1.572501659393310547e-02 -5.649847164750099182e-02 -4.645547643303871155e-02 -8.607287704944610596e-02 4.162160307168960571e-02 -1.877629198133945465e-02 9.467989951372146606e-02 3.832874298095703125e-01 -8.803642541170120239e-02 -7.438179105520248413e-02 2.740065157413482666e-01 1.449747681617736816e-01 -2.347465306520462036e-01 -7.082649972289800644e-03 2.005588859319686890e-01 -1.832707524299621582e-01 -2.665191888809204102e-01 2.940260767936706543e-01 5.454957857728004456e-02 -4.111106693744659424e-01 1.503862887620925903e-01 1.912657767534255981e-01 -4.478973895311355591e-02 -8.795904368162155151e-02 7.354026287794113159e-02 4.273005574941635132e-02 2.632449269294738770e-01
-1.013529151678085327e-01 -1.453205198049545288e-01 7.635241746902465820e-02 -1.334481239318847656e-01 -3.503336906433105469e-01 9.773889323696494102e-04 -1.216420996934175491e-02 -4.963575676083564758e-02 -6.628782302141189575e-02 1.295000612735748291e-01 -5.018440634012222290e-02 -2.082677930593490601e-01 -9.718558937311172485e-02 -1.367425620555877686e-01 -2.723109424114227295e-01 1.856331378221511841e-01 3.705668449401855469e-02 -3.111259639263153076e-01 -5.766389518976211548e-02 9.784198552370071411e-02 3.472293019294738770e-01 -1.926984190940856934e-01 2.597092390060424805e-01 -1.616141013801097870e-02 -1.664273887872695923e-01 1.382969971746206284e-02 -1.318007856607437134e-01 4.692680388689041138e-02 3.268967568874359131e-01 -9.842973202466964722e-02 -7.439332455396652222e-02 3.313331305980682373e-01
2.775693079456686974e-03 -6.843695044517517090e-02 -1.213681623339653015e-01 -2.810611389577388763e-02 -1.978718861937522888e-02 -2.505327463150024414e-01 -9.387347847223281860e-02 2.677277103066444397e-02 -2.274000644683837891e-01 -1.669691354036331177e-01 -4.543150588870048523e-02 -6.504986435174942017e-03 1.397568434476852417e-01 -6.135756149888038635e-02 1.212688982486724854e-01 1.077206619083881378e-02 1.883924901485443115e-01 -6.440388411283493042e-02 -6.562288105487823486e-02 4.178776443004608154e-01 2.431284189224243164e-01 -1.842738091945648193e-01 1.925094872713088989e-01 -3.060334324836730957e-01 2.425666898488998413e-01 3.174396157264709473e-01 7.105283439159393311e-02 2.486585527658462524e-01 5.919731408357620239e-02 9.676482528448104858e-02 4.756647348403930664e-02 3.214309513568878174e-01
-2.862895727157592773e-01 6.934556178748607635e-03 -1.023068353533744812e-01 -8.554916083812713623e-02 8.086656033992767334e-02 -3.259284794330596924e-01 -1.259538382291793823e-01 -5.235853418707847595e-02 -1.077637076377868652e-01 8.757861703634262085e-02 -1.204763129353523254e-01 2.724139988422393799e-01 3.868491351604461670e-01 -1.671399772167205811e-01 1.159578561782836914e-01 1.946592926979064941e-01 4.194360226392745972e-02 -6.470597535371780396e-02 -6.522393226623535156e-02 2.785227000713348389e-01 1.026614829897880554e-01 -3.268530219793319702e-02 1.907632499933242798e-01 -2.494127452373504639e-01 3.036181814968585968e-02 5.615269020199775696e-02 2.734507620334625244e-01 2.941448688507080078e-01 -4.420664161443710327e-02 1.587073057889938354e-01 1.385556720197200775e-02 2.030045837163925171e-01
-2.893120646476745605e-01 -1.141264960169792175e-01 -3.425239324569702148e-01 -1.591295935213565826e-02 -2.637044489383697510e-01 -2.666636742651462555e-02 -1.894976943731307983e-01 2.782393395900726318e-01 -4.989656805992126465e-02 3.057088516652584076e-02 1.233637928962707520e-01 -4.669972136616706848e-02 -2.536870241165161133e-01 -2.667196281254291534e-02 -2.661482691764831543e-01 3.379212021827697754e-01 -3.921287134289741516e-02 -8.976667374372482300e-02 1.357895284891128540e-01 7.999354600906372070e-02 1.177533045411109924e-01 -2.375476621091365814e-02 3.855018913745880127e-01 -9.033951908349990845e-02 -1.492177397012710571e-01 1.859243959188461304e-01 3.748446702957153320e-02 9.020375460386276245e-02 -6.612028181552886963e-02 -3.811269626021385193e-02 4.134541004896163940e-02 2.272800952196121216e-01
-1.755171865224838257e-01 -4.708390831947326660e-01 -6.104717403650283813e-02 1.906217336654663086e-01 6.473890691995620728e-02 -3.264614567160606384e-02 1.073612868785858154e-01 2.220412343740463257e-01 8.712593466043472290e-03 -1.273497194051742554e-02 -1.040217503905296326e-01 5.027462169528007507e-02 1.781552433967590332e-01 8.330434560775756836e-02 -3.248379528522491455e-01 1.433293372392654419e-01 -5.760716740041971207e-03 8.650781214237213135e-02 1.675012405030429363e-03 1.071802228689193726e-01 2.596012353897094727e-01 -1.796973496675491333e-01 3.427269756793975830e-01 -9.876875579357147217e-02 8.000693470239639282e-02 -2.840083651244640350e-02 1.556043922901153564e-01 -5.899471044540405273e-02 -1.015058085322380066e-01 2.455152571201324463e-02 3.993873000144958496e-01 1.086365953087806702e-01
-1.394402980804443359e-01 -6.529747508466243744e-03 -1.578724086284637451e-01 8.415116369724273682e-02 -3.842451274394989014e-01 -1.243326738476753235e-01 -1.097608432173728943e-01 6.457700580358505249e-02 -6.977613084018230438e-03 6.165619567036628723e-02 -2.824507467448711395e-02 1.021739095449447632e-01 7.543514668941497803e-02 2.479423433542251587e-01 -2.451903074979782104e-01 3.405305743217468262e-01 1.845602244138717651e-01 -6.900543719530105591e-02 -4.814654588699340820e-02 -3.042473085224628448e-02 1.965007036924362183e-01 -3.395007550716400146e-01 2.167845368385314941e-01 -1.722257733345031738e-01 -1.135775744915008545e-01 -6.175976246595382690e-02 -1.171724945306777954e-01 1.569587551057338715e-02 -3.899819031357765198e-02 2.112449109554290771e-01 -6.970474123954772949e-02 3.956804871559143066e-01
[truncated: 3,267,830 more chars]
