# Supplementary material for: The Language of Innovation
Source: PLoS One. 2020 Apr 30;15(4):e0230107. doi: 10.1371/journal.pone.0230107 (PMC7194493; doi:10.1371/journal.pone.0230107)
Supplement: S29 File — (GZ) [file pone.0230107.s029.tar.gz › 2007-2011/V2Run_16_VS_4500_embeddings2007-2011ED32.txt]

-5.034285783767700195e-02 8.164134621620178223e-02 2.865599989891052246e-01 3.884747326374053955e-01 -2.817341983318328857e-01 1.765861213207244873e-01 2.506931424140930176e-01 2.244692444801330566e-01 -3.307923376560211182e-01 6.244973745197057724e-03 3.334452211856842041e-01 9.707067906856536865e-02 7.494359463453292847e-02 -2.146783098578453064e-02 8.776265382766723633e-02 -1.583976447582244873e-01 -9.136433899402618408e-02 1.357426494359970093e-02 -1.899801939725875854e-01 -1.084190607070922852e-02 1.475679874420166016e-01 1.425501555204391479e-01 -1.734264194965362549e-01 1.392069011926651001e-01 -1.516811400651931763e-01 -1.214192882180213928e-01 3.661321476101875305e-02 -1.320041418075561523e-01 -5.431017652153968811e-02 2.059330940246582031e-01 -6.998912990093231201e-02 1.482373774051666260e-01
1.260486245155334473e-01 -1.412551999092102051e-01 2.998355925083160400e-01 3.218736648559570312e-01 2.035962417721748352e-02 -2.672365903854370117e-01 -2.401042878627777100e-01 -6.246746703982353210e-02 -3.070340156555175781e-01 -3.099003136157989502e-01 6.066526286303997040e-03 1.795894652605056763e-02 -1.823507994413375854e-01 -7.149705290794372559e-02 1.920745940878987312e-03 2.718699872493743896e-01 -1.032240241765975952e-01 -1.523611322045326233e-02 -1.488825678825378418e-01 -2.785735428333282471e-01 -8.329492062330245972e-03 1.043300032615661621e-01 2.271014750003814697e-01 1.259592175483703613e-02 1.333740949630737305e-01 -1.285852342844009399e-01 2.101246416568756104e-01 -1.023664772510528564e-01 1.276858709752559662e-02 2.669517099857330322e-01 -1.992454566061496735e-02 1.424395292997360229e-02
1.356808692216873169e-01 6.192466244101524353e-02 2.335035502910614014e-01 2.043801248073577881e-01 -3.902916610240936279e-01 -1.988543570041656494e-01 9.847133606672286987e-02 -6.840716302394866943e-02 -1.904880553483963013e-01 -2.820612490177154541e-01 2.795001864433288574e-01 8.317320793867111206e-02 -2.039036005735397339e-01 -1.832131296396255493e-01 2.663229219615459442e-02 -1.648163199424743652e-01 2.691213227808475494e-02 -1.791145205497741699e-01 1.447680145502090454e-01 -4.294280335307121277e-02 8.435983210802078247e-02 -1.345074921846389771e-02 2.075304090976715088e-01 4.754063859581947327e-02 -3.099272847175598145e-01 -6.272908300161361694e-02 1.014344468712806702e-01 -1.119486242532730103e-01 -5.469946190714836121e-02 3.093328177928924561e-01 2.016614526510238647e-01 -3.036999516189098358e-02
-3.394316136837005615e-02 -2.253101319074630737e-01 1.847389936447143555e-01 1.338939368724822998e-01 -8.611057698726654053e-02 -5.303528159856796265e-02 1.498786062002182007e-01 9.301495552062988281e-02 -2.989743947982788086e-01 -2.131586670875549316e-01 1.175673454999923706e-01 1.732594519853591919e-01 -4.669967666268348694e-02 -3.309816718101501465e-01 2.185953557491302490e-01 8.440929464995861053e-03 -2.887219004333019257e-02 5.307483673095703125e-02 -2.243388742208480835e-01 -1.353057175874710083e-01 7.270026206970214844e-02 1.770823597908020020e-01 -1.132612004876136780e-01 2.514277994632720947e-01 -3.798681795597076416e-01 -3.038658499717712402e-01 2.752879820764064789e-02 4.838242661207914352e-03 4.739554226398468018e-02 2.856979370117187500e-01 8.053219318389892578e-02 6.076046824455261230e-02
-2.993812561035156250e-01 -3.922201320528984070e-02 3.414647877216339111e-01 2.776922285556793213e-01 -4.850065335631370544e-02 -5.802403204143047333e-03 3.774767101276665926e-04 1.703227609395980835e-01 -2.949922978878021240e-01 -1.481898576021194458e-01 -8.654559962451457977e-03 1.437913626432418823e-01 -2.207321971654891968e-01 9.416011720895767212e-02 -5.508299171924591064e-02 -7.158710062503814697e-02 -1.549795866012573242e-01 2.125497907400131226e-01 -8.205991983413696289e-02 -2.509146928787231445e-01 -1.490341424942016602e-01 2.615286111831665039e-01 -4.971207678318023682e-02 -4.827290400862693787e-02 -3.294797241687774658e-01 -2.676932513713836670e-01 -5.121640115976333618e-02 6.906601786613464355e-02 2.862893790006637573e-02 1.888964921236038208e-01 -1.363146603107452393e-01 -1.060896515846252441e-01
9.249090217053890228e-03 -2.614910602569580078e-01 8.624789863824844360e-02 2.557427585124969482e-01 -2.202901989221572876e-01 8.950909227132797241e-02 -2.917534299194812775e-02 2.547578886151313782e-02 -9.990596026182174683e-02 -3.149076402187347412e-01 -2.569791376590728760e-01 1.778229326009750366e-01 -5.231780558824539185e-02 1.177376359701156616e-01 1.278092414140701294e-01 -2.478616777807474136e-03 -1.909951567649841309e-01 -7.177758030593395233e-03 -1.978844404220581055e-01 -2.995278835296630859e-01 -5.869198963046073914e-02 1.153339296579360962e-01 2.403640747070312500e-01 3.230772912502288818e-02 -3.570244610309600830e-01 -1.913253217935562134e-01 -7.497330196201801300e-03 -4.721854999661445618e-02 2.015163376927375793e-02 2.361320704221725464e-01 2.174489498138427734e-01 -2.238941192626953125e-01
3.844446968287229538e-03 9.195214509963989258e-02 2.902268171310424805e-01 2.479491233825683594e-01 6.145355105400085449e-02 5.267276242375373840e-02 2.315374836325645447e-02 1.523350626230239868e-01 -6.648753583431243896e-02 -1.784174889326095581e-01 -2.272176090627908707e-03 2.521875798702239990e-01 -7.676920294761657715e-02 -6.137190014123916626e-02 4.255446419119834900e-02 1.889554858207702637e-01 -2.351267486810684204e-01 1.292939879931509495e-03 2.868676558136940002e-02 -7.076448202133178711e-02 1.412914842367172241e-01 3.200306892395019531e-01 2.038222253322601318e-01 9.809952229261398315e-02 -5.310699343681335449e-01 -1.471480578184127808e-01 5.646717548370361328e-02 1.487210579216480255e-02 1.298097521066665649e-01 1.756491810083389282e-01 -2.343706935644149780e-01 -1.552326828241348267e-01
-3.051674924790859222e-02 -3.289290964603424072e-01 2.498201131820678711e-01 3.264251947402954102e-01 -1.416434496641159058e-01 -8.061190135776996613e-03 2.788321375846862793e-01 -8.728131651878356934e-02 -1.833066642284393311e-01 -2.738665044307708740e-01 -3.533241897821426392e-02 8.790381252765655518e-02 -7.942246645689010620e-02 -1.017420440912246704e-01 5.593542382121086121e-02 3.910330682992935181e-02 -9.192739427089691162e-02 3.472343087196350098e-02 -1.246924325823783875e-01 -7.625680416822433472e-02 8.372871577739715576e-02 2.166377604007720947e-01 5.442033708095550537e-02 -2.761110067367553711e-01 6.154692918062210083e-02 -2.159221470355987549e-01 -7.905918173491954803e-03 -2.654568850994110107e-01 -1.557276844978332520e-01 3.420448601245880127e-01 1.219213679432868958e-01 1.905490309000015259e-01
3.458735346794128418e-02 -9.757369756698608398e-02 4.554930031299591064e-01 1.893307864665985107e-01 7.731446623802185059e-02 -5.065399408340454102e-02 1.312680244445800781e-01 9.529162198305130005e-02 -1.167479529976844788e-01 -1.840726137161254883e-01 -5.555379204452037811e-03 2.296069115400314331e-01 -2.020301967859268188e-01 1.730622947216033936e-01 2.465909905731678009e-02 1.755617111921310425e-01 -9.840099513530731201e-02 -2.199617177248001099e-01 -1.484301090240478516e-01 -9.804923832416534424e-02 8.346322923898696899e-03 2.773383259773254395e-01 -9.936204552650451660e-02 2.355622500181198120e-01 -4.594469070434570312e-01 -1.309971809387207031e-01 -9.084790945053100586e-02 3.821980580687522888e-02 8.048045635223388672e-02 1.667300164699554443e-01 -6.136870011687278748e-02 -2.409368753433227539e-02
-4.065960645675659180e-02 -1.372203081846237183e-01 3.688673079013824463e-01 2.828434109687805176e-02 -1.629505157470703125e-01 -7.343330234289169312e-02 1.286902129650115967e-01 -1.505585163831710815e-01 -1.545562297105789185e-01 -4.581382498145103455e-03 -3.111814334988594055e-02 2.146944105625152588e-01 1.154767628759145737e-02 1.268374025821685791e-01 9.486535564064979553e-03 -8.672818541526794434e-02 -1.238445490598678589e-01 1.028492003679275513e-01 -1.685730516910552979e-01 -2.596579492092132568e-01 2.028109133243560791e-01 2.576364576816558838e-01 5.456720292568206787e-02 -1.800907403230667114e-02 -5.066902041435241699e-01 -2.508058026432991028e-02 -2.452952088788151741e-03 -1.661776453256607056e-01 1.759739220142364502e-01 3.328127264976501465e-01 4.295909032225608826e-02 -1.246977746486663818e-01
7.017403841018676758e-02 2.366512268781661987e-01 4.796912893652915955e-02 4.998791217803955078e-02 -3.935062289237976074e-01 -9.563536942005157471e-02 2.314672619104385376e-01 6.885613501071929932e-02 -1.485731899738311768e-01 -1.422170177102088928e-02 1.501488834619522095e-01 -1.203727559186518192e-03 -2.449020892381668091e-01 1.255315095186233521e-01 -2.810651063919067383e-01 -3.197628855705261230e-01 -1.167948544025421143e-01 -2.763274013996124268e-01 -7.866465300321578979e-02 -1.517247408628463745e-01 4.611964523792266846e-02 1.219572499394416809e-02 5.222920700907707214e-02 1.395967137068510056e-02 -3.645840585231781006e-01 -6.431724131107330322e-02 1.077221632003784180e-01 -1.152678132057189941e-01 -1.666695252060890198e-02 3.265219330787658691e-01 1.006114184856414795e-01 -8.237784355878829956e-02
1.832085251808166504e-01 1.199565604329109192e-01 2.492161840200424194e-01 4.578229486942291260e-01 -8.011347800493240356e-02 3.298405930399894714e-02 1.553381681442260742e-01 4.870248958468437195e-03 -1.899198740720748901e-01 -1.703396141529083252e-01 -3.258113265037536621e-01 1.043184101581573486e-01 -2.284090965986251831e-01 2.481990903615951538e-01 2.773278653621673584e-01 -3.029673174023628235e-02 -5.822525918483734131e-02 -1.796638518571853638e-01 -4.712169989943504333e-02 -1.337806135416030884e-01 1.205746904015541077e-01 -2.465033903717994690e-02 4.268751293420791626e-02 -8.002031594514846802e-02 -1.325579732656478882e-01 -2.287928909063339233e-01 1.544312089681625366e-01 -2.881066501140594482e-01 -3.636123728938400745e-04 1.259796321392059326e-01 5.462300032377243042e-02 -1.291486527770757675e-02
-2.798516489565372467e-02 -1.667868942022323608e-01 2.274387329816818237e-01 1.884780675172805786e-01 2.931228280067443848e-02 5.596837028861045837e-02 2.746751010417938232e-01 3.253119438886642456e-02 -2.499492913484573364e-01 -1.312291771173477173e-01 9.662070870399475098e-02 2.142971903085708618e-01 -2.198656052350997925e-01 -8.173655718564987183e-02 9.993621706962585449e-02 4.533170536160469055e-02 -1.677599698305130005e-01 -5.946999415755271912e-02 -2.359253615140914917e-01 -2.034464627504348755e-01 3.169299662113189697e-02 1.777768284082412720e-01 2.185122109949588776e-02 7.072804123163223267e-02 -4.179289340972900391e-01 -1.433494240045547485e-01 -1.998476218432188034e-03 3.156450688838958740e-01 2.977121472358703613e-01 1.471637487411499023e-01 -2.025199308991432190e-02 -1.710622310638427734e-01
-7.540355622768402100e-02 8.360436558723449707e-02 2.168206572532653809e-01 1.376043111085891724e-01 -2.930819392204284668e-01 -2.476307898759841919e-01 2.196211665868759155e-01 4.689943045377731323e-02 -2.996927201747894287e-01 -1.537751965224742889e-02 8.588729798793792725e-02 1.403687447309494019e-01 -2.350652664899826050e-01 -4.821367934346199036e-02 -4.205746948719024658e-02 5.479598045349121094e-02 -2.040173858404159546e-01 1.375680863857269287e-01 -6.508392840623855591e-02 1.107547953724861145e-01 -3.661189228296279907e-02 1.439832448959350586e-01 2.202168703079223633e-01 4.478464126586914062e-01 3.219078108668327332e-02 -1.488584876060485840e-01 1.027146801352500916e-01 1.804818361997604370e-01 1.858157515525817871e-01 2.354440242052078247e-01 1.646607071161270142e-01 -1.125425100326538086e-01
1.965299397706985474e-01 -2.074065208435058594e-01 7.271783798933029175e-02 4.888410866260528564e-01 2.427857182919979095e-02 -2.389049828052520752e-01 2.935758829116821289e-01 -1.156292781233787537e-01 -2.317551821470260620e-01 -1.510180234909057617e-01 8.201435953378677368e-02 2.338479012250900269e-01 -1.544306725263595581e-01 9.958475083112716675e-02 2.262115292251110077e-02 3.287599235773086548e-02 -1.825080811977386475e-01 2.293842434883117676e-01 -1.193500086665153503e-01 -2.023672461509704590e-01 -9.161142259836196899e-02 3.935744613409042358e-02 -1.634998917579650879e-01 7.738887518644332886e-02 -1.059337928891181946e-01 -1.198186725378036499e-02 3.328156769275665283e-01 -9.155254065990447998e-02 7.905755192041397095e-02 1.175208315253257751e-01 1.793273165822029114e-02 -9.441268444061279297e-02
3.671821057796478271e-01 1.745476573705673218e-01 1.885372400283813477e-01 1.703875325620174408e-02 -3.181732296943664551e-01 -2.418362796306610107e-01 1.427422165870666504e-01 8.039461076259613037e-02 -1.523218750953674316e-01 -1.482684910297393799e-01 1.825985759496688843e-01 1.693023294210433960e-01 -9.048183262348175049e-02 2.209294028580188751e-02 -1.323638260364532471e-01 -4.328892379999160767e-02 -2.321395874023437500e-01 3.047927841544151306e-02 -1.530296057462692261e-01 1.006230264902114868e-01 2.441303282976150513e-01 -6.088498048484325409e-03 2.131090313196182251e-01 2.577235102653503418e-01 -1.851960420608520508e-01 -9.901334345340728760e-02 7.505029439926147461e-02 1.217530891299247742e-01 6.989791989326477051e-02 3.809929490089416504e-01 -5.024132132530212402e-02 9.931312873959541321e-03
-2.036190479993820190e-01 -2.995574772357940674e-01 1.941283941268920898e-01 2.704663574695587158e-01 -1.376345455646514893e-01 8.841011673212051392e-02 1.809435933828353882e-01 -2.845693826675415039e-01 -2.663484513759613037e-01 -1.472901701927185059e-01 8.868514001369476318e-02 5.797673389315605164e-02 -2.160794734954833984e-01 9.668372571468353271e-02 2.582727670669555664e-01 -1.052680425345897675e-02 -1.451389789581298828e-01 -3.939386084675788879e-02 -2.574830651283264160e-01 -2.333379387855529785e-01 1.431069374084472656e-01 2.838942036032676697e-02 9.041833132505416870e-02 7.132202386856079102e-03 1.980511695146560669e-01 -6.983608007431030273e-02 2.605402171611785889e-01 -8.900670707225799561e-02 -1.186354085803031921e-01 9.699028730392456055e-02 -1.183813810348510742e-01 -2.459616661071777344e-01
-6.184436753392219543e-02 5.148253962397575378e-02 4.260298013687133789e-01 1.650393307209014893e-01 -2.542908787727355957e-01 -1.175256893038749695e-01 2.258650362491607666e-01 -1.857406832277774811e-02 -6.621056795120239258e-02 4.685400426387786865e-02 2.063115537166595459e-01 -7.476661354303359985e-02 -2.325214594602584839e-01 -6.590507179498672485e-02 -3.674168288707733154e-01 -2.540069222450256348e-01 1.173022785224020481e-03 -7.865868508815765381e-02 -8.085808157920837402e-02 2.174261063337326050e-01 -2.591690793633460999e-02 -5.373643338680267334e-02 2.661044299602508545e-01 1.713360995054244995e-01 -2.583916187286376953e-01 -9.568212926387786865e-02 1.008606143295764923e-02 -3.314469382166862488e-02 -2.182346396148204803e-02 2.637504637241363525e-01 9.730883687734603882e-02 -1.480959951877593994e-01
1.952675729990005493e-01 -2.388373464345932007e-01 2.072422057390213013e-01 2.913747131824493408e-01 -1.259055882692337036e-01 -1.579703688621520996e-01 5.040370672941207886e-02 -2.011217772960662842e-01 -2.214132994413375854e-01 -1.901458352804183960e-01 -5.940242484211921692e-02 1.769225150346755981e-01 -6.090484187006950378e-02 1.601102948188781738e-01 -1.049342975020408630e-01 -1.495317220687866211e-01 -2.925241291522979736e-01 2.022064477205276489e-01 -2.655606567859649658e-01 -2.062419503927230835e-01 -5.469746515154838562e-02 -2.811448276042938232e-01 4.561382159590721130e-02 4.214665666222572327e-02 -4.909618198871612549e-02 -1.485245674848556519e-01 1.950313448905944824e-01 -9.267210215330123901e-02 -6.243265420198440552e-02 1.843958348035812378e-01 -2.686268389225006104e-01 -6.239881366491317749e-02
4.257268458604812622e-02 -2.291759997606277466e-01 2.475758343935012817e-01 4.236248731613159180e-01 -1.641057580709457397e-01 7.438584230840206146e-03 8.443689346313476562e-02 4.600070044398307800e-02 9.036558866500854492e-02 -2.231722772121429443e-01 3.031500428915023804e-02 7.351865619421005249e-02 -1.499009728431701660e-01 -2.370656875427812338e-04 1.022428795695304871e-01 8.267538249492645264e-02 -1.753807216882705688e-01 -2.455039620399475098e-01 -2.505351603031158447e-02 -3.142071962356567383e-01 3.022553026676177979e-01 1.609568893909454346e-01 1.250070631504058838e-01 1.022467836737632751e-01 -3.461731374263763428e-01 -1.209943369030952454e-01 8.617138117551803589e-02 -1.582705676555633545e-01 2.250632047653198242e-01 3.797462582588195801e-02 -8.460937440395355225e-02 -6.849555671215057373e-02
8.251086622476577759e-02 -1.635826230049133301e-01 3.062818944454193115e-01 2.930659651756286621e-01 -1.342640668153762817e-01 3.077323138713836670e-01 9.289199113845825195e-02 -2.112661115825176239e-02 1.269359886646270752e-01 -2.423951327800750732e-01 -1.414007972925901413e-02 1.557610481977462769e-01 -8.560185134410858154e-02 -3.237287327647209167e-02 -7.477073371410369873e-02 -1.402965486049652100e-01 -1.551292240619659424e-01 -7.421032339334487915e-02 -8.678485453128814697e-02 -1.719439029693603516e-01 3.893101960420608521e-02 2.851005196571350098e-01 -1.055665314197540283e-02 -9.396614134311676025e-02 -3.322337865829467773e-01 -3.002066910266876221e-01 -9.624412655830383301e-02 1.544083207845687866e-01 5.746253579854965210e-02 1.038812473416328430e-01 -8.830770850181579590e-03 -3.546392619609832764e-01
4.694966971874237061e-02 1.355234533548355103e-01 3.240078091621398926e-01 1.571914702653884888e-01 -2.179417759180068970e-01 -1.701481640338897705e-01 2.883170247077941895e-01 5.039873346686363220e-02 -1.267999261617660522e-01 -1.855689883232116699e-01 -1.288303285837173462e-01 2.706730663776397705e-01 2.994275419041514397e-03 -1.026270613074302673e-01 6.422847509384155273e-02 1.763651818037033081e-01 4.995741322636604309e-02 -6.233181059360504150e-02 -1.538079380989074707e-01 -2.692839801311492920e-01 -8.964315801858901978e-02 2.021310031414031982e-01 -2.133038789033889771e-01 1.766287237405776978e-01 -4.153481125831604004e-01 -6.783054023981094360e-02 8.562688529491424561e-02 2.140988558530807495e-01 -6.250026077032089233e-02 1.596862226724624634e-01 -1.081389635801315308e-01 -4.416670650243759155e-02
3.842662274837493896e-02 -2.287597358226776123e-01 2.565065026283264160e-01 3.297397196292877197e-01 -4.954147711396217346e-02 9.252100437879562378e-02 4.294690117239952087e-02 -2.131501138210296631e-01 -6.097157299518585205e-02 -7.818375527858734131e-02 7.027093321084976196e-02 2.405377775430679321e-01 -1.764970272779464722e-01 1.094862967729568481e-01 1.154064610600471497e-01 -9.724783711135387421e-03 1.310683600604534149e-02 -2.217835783958435059e-01 1.650123447179794312e-01 -1.454832404851913452e-01 1.768914014101028442e-01 1.564363688230514526e-01 8.700381964445114136e-02 2.658818960189819336e-01 -4.295102357864379883e-01 -1.569971293210983276e-01 -2.943371655419468880e-03 -8.564686775207519531e-02 4.829529672861099243e-02 2.602512836456298828e-01 -1.265488564968109131e-01 -2.233144342899322510e-01
7.324051111936569214e-02 3.858289867639541626e-02 8.210950344800949097e-02 2.080175727605819702e-01 -2.779863476753234863e-01 -1.273876130580902100e-01 3.325933814048767090e-01 5.003642290830612183e-02 -1.595411449670791626e-01 -2.673307955265045166e-01 2.173736840486526489e-01 1.494682282209396362e-01 1.168750226497650146e-01 -2.321181744337081909e-01 -2.041223347187042236e-01 2.782632969319820404e-02 -4.019887745380401611e-01 1.137225609272718430e-02 -3.033521771430969238e-02 8.413607627153396606e-02 3.697141632437705994e-02 4.138441383838653564e-02 2.040948867797851562e-01 1.675457507371902466e-01 -4.916784539818763733e-02 -2.685073390603065491e-02 1.197346225380897522e-01 1.641434133052825928e-01 4.832125827670097351e-02 3.849788308143615723e-01 9.196785092353820801e-02 -1.186124011874198914e-01
7.699690293520689011e-03 1.016143336892127991e-01 2.384511083364486694e-01 2.574966549873352051e-01 -4.268496036529541016e-01 -1.391844600439071655e-01 1.629433967173099518e-02 -8.899307996034622192e-02 -2.592473626136779785e-01 -1.159798726439476013e-01 2.530103325843811035e-01 1.703044027090072632e-01 -1.153095439076423645e-01 -1.990106254816055298e-01 -1.831715255975723267e-01 -1.810851693153381348e-01 -1.309026330709457397e-01 -3.839475661516189575e-02 -3.238511085510253906e-02 3.377838432788848877e-02 1.454764306545257568e-01 -1.885002404451370239e-01 2.587389051914215088e-01 -1.854133047163486481e-02 -2.857786417007446289e-01 -5.252933502197265625e-02 1.891520917415618896e-01 1.169527545571327209e-01 -6.818497925996780396e-02 2.346731871366500854e-01 -1.567484810948371887e-02 -1.585362702608108521e-01
-1.583957485854625702e-02 -2.364902049303054810e-01 9.648665785789489746e-02 1.825121790170669556e-01 -4.307003691792488098e-02 -2.723751664161682129e-01 2.418942451477050781e-01 1.343585848808288574e-01 -1.892032772302627563e-01 -1.983297616243362427e-01 1.997169479727745056e-02 7.527856528759002686e-02 -7.133164256811141968e-02 -5.011662468314170837e-02 -3.953839093446731567e-02 -3.589573875069618225e-02 -2.554547786712646484e-01 -1.235765293240547180e-01 -1.090534478425979614e-01 -2.724632620811462402e-01 -1.341304779052734375e-01 4.933274090290069580e-01 3.011785745620727539e-01 -1.374774724245071411e-01 -1.991702169179916382e-01 -2.012262940406799316e-01 -1.108448132872581482e-01 -2.178172022104263306e-02 9.058657102286815643e-03 5.915792658925056458e-02 -1.615193858742713928e-02 -1.501662433147430420e-01
2.297189384698867798e-01 4.415570795536041260e-01 1.648422777652740479e-01 2.472546696662902832e-01 -1.807407438755035400e-01 -2.440167218446731567e-01 2.899232804775238037e-01 -1.843405514955520630e-01 -1.172208413481712341e-01 -1.314653083682060242e-02 2.396897971630096436e-01 2.878034859895706177e-02 -1.857874840497970581e-01 8.730158954858779907e-02 -1.982435733079910278e-01 -3.009045310318470001e-02 -3.072853386402130127e-01 -8.832999318838119507e-02 1.953131146728992462e-02 6.341151893138885498e-02 -1.407454311847686768e-01 6.050498783588409424e-02 1.946247965097427368e-01 -1.506336033344268799e-02 -2.160720378160476685e-01 -1.043004393577575684e-01 -1.332111656665802002e-01 1.873109675943851471e-02 -1.433621048927307129e-01 6.327833048999309540e-03 -6.606384180486202240e-03 -1.861716508865356445e-01
-1.959816366434097290e-01 -1.623276323080062866e-01 3.582217693328857422e-01 2.195275872945785522e-01 -2.091191010549664497e-03 -8.933897479437291622e-04 2.496185749769210815e-01 -4.248682782053947449e-02 -1.048849970102310181e-01 -2.699272036552429199e-01 -4.824117943644523621e-02 1.015173718333244324e-01 -4.905729368329048157e-02 9.522955119609832764e-02 -2.936095930635929108e-02 2.136486582458019257e-02 -2.192348428070545197e-02 -1.797557473182678223e-01 5.501220747828483582e-02 -4.042086377739906311e-02 1.151592433452606201e-01 7.530596107244491577e-02 2.029015719890594482e-01 7.017398625612258911e-02 -6.343776583671569824e-01 -1.091654300689697266e-01 1.632593199610710144e-02 4.725531488656997681e-02 7.298799604177474976e-02 1.541981697082519531e-01 -1.679346859455108643e-01 -9.316954016685485840e-02
-2.422950267791748047e-01 -1.666140556335449219e-01 3.541805148124694824e-01 1.971676200628280640e-01 -2.707448787987232208e-02 6.763136386871337891e-02 1.425014883279800415e-01 8.525202423334121704e-02 -2.941109240055084229e-01 -8.409322053194046021e-02 3.188341110944747925e-02 2.772606313228607178e-01 -1.301682740449905396e-01 -1.219910681247711182e-01 1.828948110342025757e-01 1.792705804109573364e-02 -2.398177534341812134e-01 -2.061228007078170776e-01 -1.973325461149215698e-01 -1.693553030490875244e-01 8.568480610847473145e-03 3.006820380687713623e-01 7.169425487518310547e-02 6.763462722301483154e-02 -3.021406829357147217e-01 -9.099155664443969727e-02 1.016938090324401855e-01 7.672027498483657837e-02 9.005807340145111084e-02 2.095070034265518188e-01 -1.605025678873062134e-01 1.337643116712570190e-01
1.521344203501939774e-02 -8.026900142431259155e-02 1.939538568258285522e-01 4.235245659947395325e-02 -6.052142381668090820e-01 -1.427100896835327148e-01 1.796897947788238525e-01 -2.853061258792877197e-02 -2.172079086303710938e-01 -1.798357367515563965e-01 -6.032051891088485718e-02 2.446257621049880981e-01 -2.116676568984985352e-01 -5.044437944889068604e-02 -8.146801590919494629e-02 1.140715107321739197e-01 -1.551098674535751343e-01 -2.495028078556060791e-03 -1.029968932271003723e-01 -1.313529070466756821e-02 3.703473508358001709e-02 1.378104388713836670e-01 -2.952165901660919189e-02 1.466444581747055054e-01 6.934086978435516357e-02 -3.872899413108825684e-01 -6.253283470869064331e-02 -6.838390976190567017e-02 3.713950514793395996e-02 1.943864077329635620e-01 2.479638904333114624e-03 -2.098035067319869995e-01
4.630271717905998230e-02 2.878581285476684570e-01 1.155464276671409607e-01 5.819346755743026733e-02 -7.367876172065734863e-02 6.678054481744766235e-02 1.852001249790191650e-01 -4.824090376496315002e-02 -5.586342513561248779e-02 -2.943266630172729492e-01 1.606460511684417725e-01 4.154812172055244446e-02 4.349487274885177612e-02 2.916047275066375732e-01 -3.154821991920471191e-01 1.372727602720260620e-01 -7.823367416858673096e-02 -3.124636709690093994e-01 -1.248060911893844604e-01 -2.822854220867156982e-01 -6.278614699840545654e-02 5.708060413599014282e-02 3.170274794101715088e-01 2.517312951385974884e-02 7.788832485675811768e-02 -2.306312620639801025e-01 -3.534260031301528215e-04 -6.739180535078048706e-02 8.364918082952499390e-02 3.833637237548828125e-01 5.974709987640380859e-02 -2.171595953404903412e-02
5.565503612160682678e-02 -6.564913690090179443e-02 1.593894958496093750e-01 2.996096014976501465e-01 1.015792414546012878e-01 1.935631930828094482e-01 -6.333348900079727173e-02 4.015520215034484863e-03 -1.594976335763931274e-01 -3.685903549194335938e-01 1.664214767515659332e-02 2.130812555551528931e-01 -8.067343384027481079e-02 -4.742496833205223083e-02 -3.170720115303993225e-02 -1.577313244342803955e-01 -1.021819189190864563e-01 -1.159806475043296814e-01 -3.059991002082824707e-01 -4.400726556777954102e-01 1.992751806974411011e-01 3.073114752769470215e-01 -4.026542976498603821e-02 -6.297989189624786377e-02 -1.917803436517715454e-01 -2.407572120428085327e-01 9.449803084135055542e-02 -4.469674453139305115e-02 3.429299592971801758e-02 5.150608718395233154e-02 -1.505527794361114502e-01 2.986048161983489990e-02
-7.184376567602157593e-02 -1.752897500991821289e-01 3.286412954330444336e-01 3.151316940784454346e-01 2.505362033843994141e-01 -6.497895717620849609e-02 5.238865688443183899e-02 2.574882097542285919e-02 -2.356347739696502686e-01 -2.047196030616760254e-01 -1.042630970478057861e-01 1.042703390121459961e-01 -1.146814152598381042e-01 -6.395185738801956177e-02 9.564752876758575439e-02 4.074678942561149597e-02 -3.058409094810485840e-01 -1.756102740764617920e-01 -2.348098158836364746e-01 -1.941860467195510864e-01 -9.341788291931152344e-02 1.385206580162048340e-01 -1.533764880150556564e-02 5.272366479039192200e-02 -4.173316955566406250e-01 -2.569685578346252441e-01 9.287445992231369019e-02 4.694540798664093018e-02 8.835787326097488403e-02 1.644916534423828125e-01 -5.847168341279029846e-02 -4.135479405522346497e-02
1.587080657482147217e-01 1.012515127658843994e-01 -4.171433672308921814e-02 3.912546634674072266e-01 9.151711314916610718e-02 1.619637012481689453e-02 2.123575657606124878e-01 -2.259573340415954590e-01 -1.869084686040878296e-01 -1.310751736164093018e-01 2.275574952363967896e-02 2.142304629087448120e-01 1.366739869117736816e-01 -1.194620877504348755e-01 -3.440935537219047546e-02 -7.671809941530227661e-02 -4.917044565081596375e-02 2.051237821578979492e-01 -1.691161841154098511e-01 -1.370074152946472168e-01 2.574653327465057373e-01 1.877963542938232422e-01 1.170170381665229797e-01 -1.522659361362457275e-01 6.674268841743469238e-02 -6.654208153486251831e-02 2.313602119684219360e-01 -2.444262355566024780e-01 5.257160216569900513e-02 4.257828593254089355e-01 -1.250184029340744019e-01 -1.194302663207054138e-01
3.690662235021591187e-02 1.152312904596328735e-01 4.273650348186492920e-01 4.111597537994384766e-01 1.544059626758098602e-02 1.669044047594070435e-01 1.498730182647705078e-01 -2.193128466606140137e-01 -3.253009617328643799e-01 -4.118944406509399414e-01 2.327143773436546326e-02 3.209549933671951294e-02 -1.891707815229892731e-02 -5.128869414329528809e-02 -3.265087679028511047e-02 1.948959566652774811e-02 2.428079545497894287e-01 8.882664889097213745e-02 3.515079990029335022e-02 -1.115052476525306702e-01 -4.585924744606018066e-02 -1.055705919861793518e-02 1.611917763948440552e-01 7.275446504354476929e-02 -1.026254817843437195e-01 1.685769110918045044e-01 2.264881432056427002e-01 1.073236912488937378e-01 1.277409791946411133e-01 5.803164839744567871e-02 -8.633354306221008301e-02 -1.030404195189476013e-01
-1.509569883346557617e-01 -1.730386465787887573e-01 1.744632571935653687e-01 2.559729218482971191e-01 -2.804780006408691406e-01 -3.914355635643005371e-01 2.567901015281677246e-01 3.679355233907699585e-02 -1.491686701774597168e-01 -1.439950168132781982e-01 -9.663429856300354004e-02 1.766473948955535889e-01 4.551817849278450012e-02 7.115846127271652222e-02 8.386755734682083130e-02 1.872309744358062744e-01 -1.754838377237319946e-01 -3.315738961100578308e-02 -2.611528038978576660e-01 -1.542619615793228149e-01 3.374708071351051331e-02 2.168729007244110107e-01 -9.743669629096984863e-02 9.825352579355239868e-02 -2.371779382228851318e-01 -1.470200419425964355e-01 2.500179968774318695e-02 2.134048147127032280e-03 1.750878542661666870e-01 3.253898322582244873e-01 -5.991956964135169983e-02 -9.766283631324768066e-02
-4.152888432145118713e-03 1.457651257514953613e-01 2.531005442142486572e-01 1.786058247089385986e-01 -4.548057019710540771e-01 -1.660222262144088745e-01 3.529641777276992798e-02 2.700471878051757812e-02 -2.397351711988449097e-01 -1.620238274335861206e-01 1.868371218442916870e-01 1.012525260448455811e-01 -1.404262185096740723e-01 -8.911520987749099731e-02 -1.067766547203063965e-01 -4.091572761535644531e-02 -1.038580313324928284e-01 -7.388106733560562134e-02 -1.028243601322174072e-01 3.715552389621734619e-02 1.755032092332839966e-01 -2.310224473476409912e-01 3.241224288940429688e-01 -4.677346721291542053e-02 -3.132804632186889648e-01 -3.557516634464263916e-02 1.278921812772750854e-01 8.093968033790588379e-02 -1.476580053567886353e-01 1.811163276433944702e-01 1.959976404905319214e-01 -2.044856846332550049e-01
-2.303685396909713745e-01 1.203411445021629333e-01 1.804983466863632202e-01 1.172517463564872742e-01 -2.534378767013549805e-01 -5.278669297695159912e-02 -4.187940433621406555e-02 -4.300996661186218262e-02 -1.252729594707489014e-01 -5.093869566917419434e-02 3.444654643535614014e-01 -7.328873872756958008e-02 -1.825554668903350830e-01 1.898847520351409912e-01 -1.824821531772613525e-01 -4.112016037106513977e-02 -2.219575792551040649e-01 6.500937789678573608e-02 -2.774246595799922943e-02 -4.383818805217742920e-02 1.223812624812126160e-01 -6.501016765832901001e-02 2.657161951065063477e-01 -1.491735577583312988e-01 -3.881604969501495361e-01 -1.185391694307327271e-01 -8.137228339910507202e-02 -2.377186566591262817e-01 -1.753915846347808838e-01 3.179582357406616211e-01 1.024973317980766296e-01 -1.742105334997177124e-01
-2.879963517189025879e-01 8.681784570217132568e-02 4.288625121116638184e-01 2.755134999752044678e-01 -1.779635995626449585e-01 -3.529598470777273178e-03 1.586663350462913513e-02 -2.546127140522003174e-02 -7.196655124425888062e-02 -1.218711584806442261e-01 -4.517261311411857605e-02 1.879594326019287109e-01 7.794252783060073853e-02 -2.620942890644073486e-01 -9.615406394004821777e-02 -8.846718817949295044e-02 -1.154899224638938904e-01 -7.162426412105560303e-02 -1.217748746275901794e-01 -3.131445869803428650e-02 6.162318959832191467e-02 -1.972106657922267914e-02 9.615440666675567627e-02 1.294228136539459229e-01 -1.172483265399932861e-01 -1.437107622623443604e-01 -4.752812162041664124e-02 -4.631759226322174072e-02 3.454103469848632812e-01 4.063753783702850342e-01 1.178138107061386108e-01 -2.574321925640106201e-01
8.979308605194091797e-02 -5.346457287669181824e-02 2.521885633468627930e-01 2.744718492031097412e-01 -1.474425494670867920e-01 -2.741563022136688232e-01 7.024841755628585815e-02 -3.509834781289100647e-02 -1.293749660253524780e-01 3.155261976644396782e-03 -3.274197131395339966e-02 -1.749038510024547577e-02 2.693880721926689148e-02 1.099307015538215637e-01 -1.159360855817794800e-01 2.576281726360321045e-01 -2.431262433528900146e-01 1.088024601340293884e-01 -2.153500318527221680e-01 7.878986187279224396e-03 8.086452260613441467e-03 1.233866289258003235e-01 1.062986254692077637e-02 -4.160845875740051270e-01 -6.327485293149948120e-02 -2.821307778358459473e-01 1.172896623611450195e-01 -2.467877864837646484e-01 -3.551455214619636536e-02 3.850049078464508057e-01 7.464163005352020264e-02 -1.307224631309509277e-01
-2.733402652665972710e-03 -6.784947589039802551e-03 1.460008472204208374e-01 1.730718463659286499e-01 -3.860927820205688477e-01 -1.966083943843841553e-01 1.713979244232177734e-01 1.105670109391212463e-01 -4.164354875683784485e-02 -2.127387672662734985e-01 2.802392244338989258e-01 1.397015154361724854e-01 -2.352443337440490723e-01 -2.668279036879539490e-02 -2.068972289562225342e-01 -1.497947871685028076e-01 -1.585738956928253174e-01 7.639681547880172729e-02 -8.986033499240875244e-02 8.575021475553512573e-02 1.814767420291900635e-01 -9.560329467058181763e-02 1.285954266786575317e-01 2.132310718297958374e-01 -3.428325355052947998e-01 -6.163763254880905151e-02 1.452218741178512573e-01 -1.373257040977478027e-01 -1.526753157377243042e-01 2.969391644001007080e-01 4.794846475124359131e-02 -1.657147705554962158e-01
4.202928859740495682e-03 2.825288176536560059e-01 2.690165936946868896e-01 2.714677453041076660e-01 -4.362559616565704346e-01 -1.241407841444015503e-01 3.093978576362133026e-02 -3.119403868913650513e-02 -2.487596422433853149e-01 -6.621955335140228271e-02 2.715108096599578857e-01 1.576805859804153442e-01 -1.522440761327743530e-01 -1.516586840152740479e-01 -7.809383422136306763e-02 -2.204976528882980347e-01 -7.852665334939956665e-02 -1.392315030097961426e-01 -4.058536887168884277e-02 6.432005763053894043e-02 6.585433334112167358e-02 -1.459807604551315308e-01 1.799457669258117676e-01 -6.474801898002624512e-02 -3.034240305423736572e-01 -6.011331081390380859e-02 2.583219110965728760e-01 2.126223221421241760e-02 -1.528064347803592682e-02 1.181440427899360657e-01 5.964589864015579224e-02 -1.628592908382415771e-01
2.384491264820098877e-02 -1.631017625331878662e-01 1.984344273805618286e-01 2.767712473869323730e-01 -1.199449375271797180e-01 -4.870092123746871948e-02 2.333577871322631836e-01 1.958130449056625366e-01 -3.209221735596656799e-02 -2.063023895025253296e-01 -1.103841960430145264e-01 6.441904604434967041e-02 -2.047656774520874023e-01 -2.502306364476680756e-02 -3.921971842646598816e-02 1.576244533061981201e-01 -2.670649886131286621e-01 1.813603639602661133e-01 -5.194837227463722229e-02 -2.984718382358551025e-01 -1.064391992986202240e-02 3.864969359710812569e-03 1.364206243306398392e-02 -2.995230555534362793e-01 -2.914408147335052490e-01 -3.425623476505279541e-01 2.629098892211914062e-01 -1.128539443016052246e-02 -3.223583474755287170e-02 1.279755681753158569e-01 -7.172020524740219116e-02 -1.957184523344039917e-01
-1.523659527301788330e-01 2.874054200947284698e-02 3.472039699554443359e-01 2.991124093532562256e-01 -1.148581281304359436e-01 -6.692193448543548584e-02 -3.832092136144638062e-02 -5.396917834877967834e-02 -1.354176998138427734e-01 -3.815452754497528076e-02 1.407555490732192993e-01 2.243361920118331909e-01 -2.373067662119865417e-02 -1.380460411310195923e-01 7.393469661474227905e-02 2.207498252391815186e-01 -7.073157932609319687e-03 -2.419003099203109741e-01 -8.896753191947937012e-02 -2.083275914192199707e-01 -5.253297835588455200e-02 2.862098515033721924e-01 8.436597138643264771e-02 -7.406750321388244629e-02 -4.371086955070495605e-01 -2.801888287067413330e-01 -2.568032778799533844e-02 1.939993947744369507e-01 -1.314527541399002075e-02 1.955665200948715210e-01 1.588024795055389404e-01 -3.840897604823112488e-02
-6.924241036176681519e-02 -2.466552332043647766e-02 2.838548123836517334e-01 1.850891113281250000e-01 1.017178175970911980e-03 -3.366594612598419189e-01 1.497230231761932373e-01 -2.532587945461273193e-01 -2.362646311521530151e-01 -2.466446906328201294e-01 8.657666295766830444e-02 1.974463015794754028e-01 4.298021271824836731e-02 -1.569037884473800659e-01 6.261137872934341431e-02 6.828520447015762329e-02 -1.310428380966186523e-01 -1.113394126296043396e-01 -2.129265069961547852e-01 -1.977239847183227539e-01 9.490595757961273193e-02 1.587808132171630859e-01 1.959018409252166748e-02 4.018158093094825745e-02 -4.680091440677642822e-01 -1.697909533977508545e-01 9.611388295888900757e-02 2.142672389745712280e-01 -2.896290272474288940e-03 1.578705906867980957e-01 -3.739948198199272156e-02 4.610275104641914368e-02
-7.320708781480789185e-02 -5.294043943285942078e-02 2.626239061355590820e-01 4.596507549285888672e-01 -9.285475825890898705e-04 -1.404748857021331787e-01 5.900271236896514893e-02 -8.721940219402313232e-02 -1.139535978436470032e-01 -5.776932928711175919e-03 1.584494560956954956e-01 -3.221839368343353271e-01 -2.068922519683837891e-01 9.562202543020248413e-02 1.442200392484664917e-01 6.375412642955780029e-02 7.911153882741928101e-02 8.795987814664840698e-02 -3.803338408470153809e-01 1.199015881866216660e-02 1.846922002732753754e-02 6.107724085450172424e-02 1.510369330644607544e-01 -1.962321698665618896e-01 -7.537984102964401245e-02 -2.147903144359588623e-01 -6.736897397786378860e-03 6.081622838973999023e-02 -2.645809948444366455e-02 3.344983160495758057e-01 1.356660872697830200e-01 -2.264650911092758179e-01
1.972856372594833374e-01 -1.445873975753784180e-01 2.968721389770507812e-01 1.663259118795394897e-01 -2.320186793804168701e-01 2.882628142833709717e-01 -3.591259196400642395e-02 -1.018747761845588684e-01 -2.805621325969696045e-01 -9.513088315725326538e-02 -2.223809212446212769e-01 3.459372520446777344e-01 -2.227956205606460571e-01 -2.327716350555419922e-02 -5.742700025439262390e-02 3.214175254106521606e-02 -8.181197941303253174e-02 1.890632808208465576e-01 -2.489717900753021240e-01 -2.049904763698577881e-01 2.431817539036273956e-02 1.372203379869461060e-01 1.357305347919464111e-01 2.903493642807006836e-01 -1.578677743673324585e-01 -1.549141258001327515e-01 1.594896018505096436e-01 2.395095117390155792e-02 8.043522387742996216e-02 -1.777781732380390167e-02 -6.845946609973907471e-02 -9.685872495174407959e-02
-1.719042211771011353e-01 -3.991336375474929810e-02 3.441382944583892822e-01 1.686717718839645386e-01 -2.526376843452453613e-01 -9.493859857320785522e-02 7.366371899843215942e-02 3.962165117263793945e-02 -3.008361160755157471e-01 -1.750430017709732056e-01 1.652326136827468872e-01 3.070054054260253906e-01 -6.643497850745916367e-03 -2.467995434999465942e-01 3.262509033083915710e-02 1.351408362388610840e-01 -1.081069838255643845e-02 9.447168558835983276e-02 -1.572785526514053345e-01 -1.144806444644927979e-01 1.733058691024780273e-01 9.439647197723388672e-02 -1.812357008457183838e-01 2.566044628620147705e-01 -2.552102804183959961e-01 -2.182966470718383789e-01 2.038104534149169922e-01 2.046003192663192749e-01 1.391458809375762939e-01 8.990730345249176025e-02 -2.961952798068523407e-02 -1.006534397602081299e-01
6.806431710720062256e-02 -4.333002492785453796e-02 1.820930540561676025e-01 3.709163367748260498e-01 -1.524171680212020874e-01 -3.649310022592544556e-02 7.541472464799880981e-02 3.181669116020202637e-02 -1.449287533760070801e-01 1.122074574232101440e-02 2.916314601898193359e-01 -1.493477225303649902e-01 -1.878580152988433838e-01 1.984599083662033081e-01 1.623195856809616089e-01 7.841704785823822021e-02 8.858899027109146118e-02 -1.234418619424104691e-02 -1.016692072153091431e-01 1.897625625133514404e-01 6.894149631261825562e-02 1.567437201738357544e-01 4.211175739765167236e-01 -3.216501697897911072e-02 2.631602808833122253e-02 -3.060601055622100830e-01 7.885543256998062134e-02 -1.660982221364974976e-01 6.697723269462585449e-02 2.073287367820739746e-01 -1.127435714006423950e-01 -3.247079849243164062e-01
2.125733532011508942e-02 9.278318285942077637e-02 2.672633901238441467e-02 2.956225872039794922e-01 -3.047589063644409180e-01 -1.710414439439773560e-01 7.052920758724212646e-02 4.532612394541501999e-03 -1.421828866004943848e-01 -3.626710921525955200e-02 2.129805088043212891e-01 1.322978176176548004e-03 -2.766425907611846924e-01 1.361321061849594116e-01 -1.336488425731658936e-01 -1.013575643301010132e-01 -1.743128001689910889e-01 -1.292431503534317017e-01 -2.431571250781416893e-03 2.129493057727813721e-01 6.218003574758768082e-03 -1.869354695081710815e-01 1.229847669601440430e-01 1.648569703102111816e-01 -3.155197501182556152e-01 -1.510554403066635132e-01 6.084817275404930115e-02 -1.609493978321552277e-02 5.291368067264556885e-02 4.552669525146484375e-01 8.877888321876525879e-02 -2.675853371620178223e-01
-1.745987534523010254e-01 4.618645086884498596e-02 5.480048060417175293e-01 2.869902253150939941e-01 -1.212884485721588135e-01 8.542122691869735718e-02 7.545367348939180374e-03 -1.165210455656051636e-01 -9.925505146384239197e-03 -2.993480265140533447e-01 -4.175258800387382507e-02 -2.065468579530715942e-03 -2.077858597040176392e-01 -7.754372060298919678e-02 -2.522494085133075714e-02 1.705121845006942749e-01 -1.319274455308914185e-01 4.902737960219383240e-02 -1.887494921684265137e-01 -9.340959042310714722e-02 1.428014785051345825e-01 1.916958242654800415e-01 3.535234630107879639e-01 4.993101116269826889e-03 -1.061804890632629395e-01 -9.389676153659820557e-02 9.482018649578094482e-02 -2.663101851940155029e-01 -4.631273820996284485e-02 -1.482066065073013306e-01 5.224308930337429047e-03 -9.093910455703735352e-02
-9.374620020389556885e-02 6.227144971489906311e-02 1.090055108070373535e-01 4.414366483688354492e-01 -5.031533073633909225e-03 2.729439139366149902e-01 -2.425003983080387115e-02 1.901299804449081421e-01 -2.448079735040664673e-01 -3.071045577526092529e-01 -5.266898125410079956e-02 -6.899741291999816895e-02 -6.476947665214538574e-02 -3.017425723373889923e-02 2.044765949249267578e-01 -2.588998153805732727e-02 -1.188227906823158264e-01 1.931575834751129150e-01 -2.754163742065429688e-01 -2.274305075407028198e-01 5.503606423735618591e-02 1.849949210882186890e-01 -2.686172723770141602e-02 5.094407498836517334e-02 -1.949466466903686523e-01 -1.016617268323898315e-01 7.973832637071609497e-02 -3.272963166236877441e-01 3.162353485822677612e-02 -1.115885656327009201e-02 -1.347937434911727905e-01 -2.434502840042114258e-01
-7.043769210577011108e-02 7.214333117008209229e-02 3.083291947841644287e-01 4.266771078109741211e-01 2.508194185793399811e-02 1.116023063659667969e-01 4.335955679416656494e-01 -1.846842616796493530e-01 -1.621586829423904419e-01 -4.857718944549560547e-02 -4.100570920854806900e-03 1.633143872022628784e-01 1.613638997077941895e-01 -2.639255253598093987e-03 1.296005100011825562e-01 6.051804870367050171e-02 1.721750646829605103e-01 1.273496448993682861e-01 -1.700762845575809479e-02 -1.474013328552246094e-01 3.635255247354507446e-02 1.447680443525314331e-01 8.299020677804946899e-02 1.927907764911651611e-01 -1.763067394495010376e-01 -4.001866579055786133e-01 1.241483166813850403e-01 -7.915480434894561768e-02 1.691307313740253448e-02 -1.440362930297851562e-01 -8.511608093976974487e-02 1.631192490458488464e-02
3.234244138002395630e-02 1.832530498504638672e-01 2.480050474405288696e-01 2.592327892780303955e-01 -3.490216135978698730e-01 -1.357901543378829956e-01 8.724165707826614380e-02 4.274327307939529419e-02 -2.493066787719726562e-01 -1.440843492746353149e-01 3.749832808971405029e-01 1.378232836723327637e-01 -1.430154144763946533e-01 -3.810417279601097107e-02 -2.381572127342224121e-01 -1.395648419857025146e-01 -8.846058696508407593e-02 -1.140984743833541870e-01 4.285518825054168701e-02 9.621792286634445190e-02 1.570999175310134888e-01 -1.238747835159301758e-01 1.195188611745834351e-01 -8.454991132020950317e-02 -2.612785398960113525e-01 -1.457443088293075562e-01 2.468530833721160889e-01 1.282818987965583801e-02 -4.898121580481529236e-02 2.020916938781738281e-01 2.114307731389999390e-01 -1.199902147054672241e-01
9.414102137088775635e-02 -1.522853821516036987e-01 2.138590514659881592e-01 4.718947708606719971e-01 -5.612863600254058838e-02 5.025564506649971008e-02 6.487949937582015991e-02 -2.294041775166988373e-02 -8.597761043347418308e-04 -1.280432194471359253e-01 -3.665276244282722473e-02 2.202703058719635010e-01 -2.397023886442184448e-02 5.404870212078094482e-02 -2.414514869451522827e-02 -1.134708672761917114e-01 -4.142983630299568176e-02 -1.521286070346832275e-01 -3.939926624298095703e-02 -1.518066525459289551e-01 7.847726345062255859e-02 2.091993689537048340e-01 1.967120468616485596e-01 2.958874404430389404e-01 -5.338914990425109863e-01 -2.320288568735122681e-01 -2.460762299597263336e-02 -5.583760328590869904e-03 1.621336787939071655e-01 6.971352547407150269e-02 -8.188723027706146240e-02 -5.394244939088821411e-02
-1.431143879890441895e-01 -2.348761856555938721e-01 4.472762048244476318e-01 2.140711545944213867e-01 -4.450777173042297363e-02 -1.620164662599563599e-01 2.218777686357498169e-02 2.693102322518825531e-02 -2.417686879634857178e-01 3.902302309870719910e-02 7.661494612693786621e-02 1.392760872840881348e-01 -2.613691054284572601e-02 -1.798774302005767822e-02 3.198790848255157471e-01 -1.197779737412929535e-02 -3.031691908836364746e-01 -3.400497511029243469e-02 -2.279845923185348511e-01 -1.176151856780052185e-01 6.651918590068817139e-02 1.895570605993270874e-01 7.222577929496765137e-02 1.275872141122817993e-01 -3.796964585781097412e-01 -1.772405952215194702e-01 -3.531338274478912354e-02 1.831759512424468994e-01 -5.367336794734001160e-02 6.608403474092483521e-02 -1.356569230556488037e-01 -5.950749665498733521e-02
1.798932850360870361e-01 -1.099364161491394043e-01 8.303254097700119019e-02 4.236308336257934570e-01 -2.184097766876220703e-01 -1.064465120434761047e-01 2.142093479633331299e-01 -1.483415961265563965e-01 -1.824607402086257935e-01 7.850941270589828491e-03 2.701420187950134277e-01 -6.377214938402175903e-02 -3.691231599077582359e-03 2.303767055273056030e-01 6.571088731288909912e-02 1.306773275136947632e-01 1.045493036508560181e-01 -2.742809988558292389e-02 -1.039710566401481628e-01 2.204879820346832275e-01 4.669844731688499451e-02 4.279984906315803528e-02 1.927184164524078369e-01 -1.752966642379760742e-01 -1.769953817129135132e-01 -9.706168621778488159e-02 5.079305544495582581e-02 -2.572063207626342773e-01 1.615666747093200684e-01 2.765453159809112549e-01 -9.682927280664443970e-02 -3.048960566520690918e-01
3.407564386725425720e-02 1.550666391849517822e-01 2.328818589448928833e-01 2.320172339677810669e-01 -2.997033298015594482e-01 -8.590170741081237793e-02 5.378117412328720093e-02 -1.609721183776855469e-01 -2.500544190406799316e-01 -8.794101327657699585e-02 4.065479636192321777e-01 2.139993309974670410e-01 -1.286717057228088379e-01 -2.455302886664867401e-02 -1.564621329307556152e-01 -2.589532434940338135e-01 -2.194730341434478760e-01 -1.418779045343399048e-01 5.333340913057327271e-02 8.257259614765644073e-03 2.015792578458786011e-02 -8.861811459064483643e-02 1.072356104850769043e-01 8.103038370609283447e-02 -3.329437673091888428e-01 -2.713338285684585571e-02 1.534978598356246948e-01 4.139440879225730896e-02 -1.665613986551761627e-02 2.109730839729309082e-01 2.080993205308914185e-01 -1.679192334413528442e-01
2.431822568178176880e-01 1.142452284693717957e-01 3.161922991275787354e-01 1.392222791910171509e-01 -4.092600047588348389e-01 -1.634082198143005371e-01 3.200529515743255615e-01 8.387345820665359497e-02 -1.228014528751373291e-01 -2.497831284999847412e-01 7.079619914293289185e-02 1.356034656055271626e-03 -1.030135080218315125e-01 -7.113167643547058105e-02 -1.837543100118637085e-01 1.008417680859565735e-01 -2.784768939018249512e-01 5.698507279157638550e-02 -1.798107847571372986e-02 1.524358391761779785e-01 3.901147469878196716e-02 -2.007560580968856812e-01 7.567680627107620239e-02 1.868366897106170654e-01 -2.380725890398025513e-01 6.543337553739547729e-02 7.639823853969573975e-02 -3.354702144861221313e-02 1.912248134613037109e-02 2.945052087306976318e-01 2.710430696606636047e-02 -1.418490260839462280e-01
7.592181861400604248e-02 1.535162627696990967e-01 1.910335868597030640e-01 1.593120992183685303e-01 -2.607680559158325195e-01 -2.171820998191833496e-01 1.451122015714645386e-01 2.407543808221817017e-01 -7.924564182758331299e-02 1.905412040650844574e-02 2.653278112411499023e-01 2.053172737360000610e-01 -1.578415930271148682e-01 -1.065459251403808594e-01 -8.017626404762268066e-02 -7.741586118936538696e-02 -1.214929372072219849e-01 -1.969912946224212646e-01 -7.098780572414398193e-02 1.046376973390579224e-01 -2.655286714434623718e-02 -6.779350340366363525e-02 1.729040890932083130e-01 2.245209664106369019e-01 -3.929589986801147461e-01 -1.290596127510070801e-01 -8.602955192327499390e-02 -1.149914320558309555e-02 -1.453883498907089233e-01 3.182558715343475342e-01 2.036452442407608032e-01 -2.214913666248321533e-01
4.598592221736907959e-02 -9.456022828817367554e-02 3.403317034244537354e-01 4.053594172000885010e-01 -1.481202095746994019e-01 -3.842882812023162842e-02 5.646600201725959778e-02 1.744277924299240112e-01 -1.706888675689697266e-01 -1.444066911935806274e-01 -6.120249629020690918e-02 1.145237535238265991e-01 -1.200754195451736450e-01 2.174087986350059509e-02 1.749488413333892822e-01 -8.011417463421821594e-03 -2.015488147735595703e-01 1.208659540861845016e-02 1.015476956963539124e-01 -2.787746489048004150e-01 -1.960532963275909424e-01 1.785756796598434448e-01 6.332185864448547363e-02 -2.293282151222229004e-01 -2.787313759326934814e-01 -3.407931625843048096e-01 6.678975373506546021e-02 -5.091670155525207520e-02 2.138345986604690552e-01 1.603364944458007812e-01 7.186984270811080933e-02 -7.845444977283477783e-02
-3.048648126423358917e-02 1.082713901996612549e-01 1.583408713340759277e-01 3.411299586296081543e-01 -4.703411161899566650e-01 -1.312225162982940674e-01 1.900454610586166382e-01 -4.333688318729400635e-02 -2.988711595535278320e-01 7.074270397424697876e-02 3.230099976062774658e-01 1.032985076308250427e-01 -1.404579877853393555e-01 -1.172847524285316467e-01 -1.537361145019531250e-01 -8.259004354476928711e-02 -4.488478973507881165e-02 -1.692809462547302246e-01 3.031417261809110641e-03 3.065340779721736908e-02 1.566766351461410522e-01 -7.059797644615173340e-02 2.193723022937774658e-01 5.543247982859611511e-02 -3.383165001869201660e-01 4.103345051407814026e-02 1.429744809865951538e-01 1.954576931893825531e-02 3.483132272958755493e-02 1.295758187770843506e-01 1.494523137807846069e-01 -8.089247345924377441e-02
4.137903824448585510e-02 -1.627697199583053589e-01 3.074255883693695068e-01 4.053106904029846191e-01 -2.014166861772537231e-01 -1.024331599473953247e-01 3.067397177219390869e-01 -2.855728268623352051e-01 -1.490365713834762573e-01 -7.443971186876296997e-02 -7.742796093225479126e-02 1.758908182382583618e-01 -5.168450251221656799e-02 -8.137162076309323311e-04 -1.264813244342803955e-01 6.301789730787277222e-02 -1.012190431356430054e-02 1.211733520030975342e-01 -1.964716315269470215e-01 -1.370545774698257446e-01 -5.761519074440002441e-02 -2.209912426769733429e-02 1.700176894664764404e-01 -2.526183724403381348e-01 1.572235673666000366e-02 3.690289799124002457e-03 3.005574345588684082e-01 -1.314970403909683228e-01 3.933978453278541565e-02 2.614582479000091553e-01 -4.635435715317726135e-02 2.243510186672210693e-01
3.665252774953842163e-02 1.356236636638641357e-01 1.408990919589996338e-01 2.600517272949218750e-01 -1.659449338912963867e-01 1.139006484299898148e-02 2.988752722740173340e-01 -2.088961377739906311e-02 -3.416536152362823486e-01 -1.465602368116378784e-01 -1.094762608408927917e-01 7.510164380073547363e-02 -2.470740675926208496e-01 2.902529537677764893e-01 1.640463471412658691e-01 -8.583419770002365112e-02 -1.398762762546539307e-01 1.259391009807586670e-01 -5.510548874735832214e-02 -1.060332283377647400e-01 1.354746371507644653e-01 2.157011330127716064e-01 1.738106273114681244e-02 -2.556447684764862061e-01 -1.172127053141593933e-01 -3.508888483047485352e-01 3.046211600303649902e-02 -2.358462512493133545e-01 -2.172312885522842407e-01 1.280478090047836304e-01 1.635265350341796875e-02 -4.940671473741531372e-02
2.053273841738700867e-02 1.071871519088745117e-01 2.202918678522109985e-01 3.018362224102020264e-01 -4.175257682800292969e-01 -1.439692527055740356e-01 1.275032907724380493e-01 2.969045750796794891e-02 -2.559396326541900635e-01 -9.777726978063583374e-02 2.481728047132492065e-01 7.201203703880310059e-02 -2.379996329545974731e-01 -1.820400208234786987e-01 -1.537907868623733521e-01 -1.808377802371978760e-01 -1.720651835203170776e-01 -2.639000117778778076e-02 3.024277091026306152e-02 1.524784415960311890e-01 1.608148813247680664e-01 -7.810674607753753662e-02 1.868460476398468018e-01 -6.132849305868148804e-02 -2.616446614265441895e-01 -5.142923817038536072e-02 1.348965615034103394e-01 -9.905111044645309448e-02 -8.728685975074768066e-02 2.315447032451629639e-01 2.012387216091156006e-01 -1.494760662317276001e-01
-1.513356715440750122e-01 4.597938656806945801e-01 1.745270788669586182e-01 7.226110249757766724e-02 5.925089120864868164e-03 -1.320443116128444672e-02 2.994681894779205322e-01 1.087333261966705322e-01 -2.863697111606597900e-01 -3.305561542510986328e-01 2.133042365312576294e-01 -1.255730688571929932e-01 -9.133995510637760162e-03 1.289322823286056519e-01 -6.819227337837219238e-02 1.639279276132583618e-01 -5.877007544040679932e-02 6.772520393133163452e-02 -2.452008724212646484e-01 -7.292988151311874390e-02 -7.917313277721405029e-02 -1.233018841594457626e-02 2.591209709644317627e-01 -1.314094476401805878e-02 1.430614944547414780e-02 -1.595840901136398315e-01 2.784315645694732666e-01 1.908549368381500244e-01 -6.624442338943481445e-02 1.511720120906829834e-01 -1.028532832860946655e-01 -5.347025766968727112e-02
-3.734600171446800232e-02 -2.015146017074584961e-01 2.815246880054473877e-01 1.790098249912261963e-01 -4.559731110930442810e-02 8.945859968662261963e-03 6.937962770462036133e-02 -3.894921392202377319e-02 -1.655905991792678833e-01 -1.225318461656570435e-01 -5.585220083594322205e-02 1.864797174930572510e-01 6.997333467006683350e-02 3.718093037605285645e-03 5.219503119587898254e-02 9.612812846899032593e-02 -2.730279564857482910e-01 -1.870394051074981689e-01 -2.284238785505294800e-01 -2.702467143535614014e-01 6.482444703578948975e-02 8.547273278236389160e-02 2.402754575014114380e-01 1.312511712312698364e-01 -4.037658870220184326e-01 -2.512038648128509521e-01 -2.358346283435821533e-01 1.258559376001358032e-01 -6.834324449300765991e-02 3.014853596687316895e-01 -1.448079794645309448e-01 7.533973455429077148e-02
9.759859740734100342e-02 -2.597186267375946045e-01 3.781764805316925049e-01 1.654542386531829834e-01 6.189619377255439758e-02 -5.951315909624099731e-02 1.146381422877311707e-01 1.015076711773872375e-01 -1.437752544879913330e-01 -3.060245886445045471e-02 1.304948925971984863e-01 2.297656536102294922e-01 3.497444838285446167e-02 2.669006772339344025e-02 1.689787954092025757e-01 7.591024786233901978e-02 -1.325574070215225220e-01 -5.121126025915145874e-02 -2.943926453590393066e-01 -4.263310134410858154e-01 -8.150122314691543579e-02 2.569940388202667236e-01 2.227272838354110718e-01 1.059777438640594482e-01 -2.814200520515441895e-01 -8.120119571685791016e-02 1.596792936325073242e-01 1.714975237846374512e-01 4.834585636854171753e-02 1.497597992420196533e-01 -7.988616079092025757e-02 1.163698453456163406e-02
2.638949453830718994e-01 -1.239992976188659668e-01 3.674647212028503418e-01 1.988760977983474731e-01 -5.165264382958412170e-02 -2.209116518497467041e-01 1.297309994697570801e-01 1.008036509156227112e-01 -1.821812838315963745e-01 -1.370431482791900635e-01 -3.962134011089801788e-03 2.759640514850616455e-01 2.767950296401977539e-01 -1.353515777736902237e-02 2.416686713695526123e-02 -1.219048947095870972e-01 6.090772338211536407e-03 7.754289358854293823e-02 -2.000843286514282227e-01 1.868370473384857178e-01 -2.622695863246917725e-01 2.034931778907775879e-01 1.380392313003540039e-01 -1.709905415773391724e-01 -1.022013500332832336e-01 -2.857361435890197754e-01 -9.127029776573181152e-02 2.577880513854324818e-04 -1.064517349004745483e-01 -1.945755071938037872e-02 -1.732548177242279053e-01 -2.447986900806427002e-01
1.100836880505084991e-02 -2.340469956398010254e-01 5.227255821228027344e-01 1.203764602541923523e-01 2.289613187313079834e-01 1.065496653318405151e-01 8.130513131618499756e-02 5.254987999796867371e-02 -2.909617722034454346e-01 -2.714451849460601807e-01 1.485942155122756958e-01 2.567466199398040771e-01 -5.118393152952194214e-02 -5.170204117894172668e-02 1.343680620193481445e-01 8.990439772605895996e-02 -1.978728026151657104e-01 -1.362370103597640991e-01 -6.225181370973587036e-02 -2.265110164880752563e-01 -5.103489756584167480e-02 5.726294592022895813e-02 1.239018738269805908e-01 9.239584207534790039e-02 -2.138769775629043579e-01 -8.061877638101577759e-02 -1.348210219293832779e-02 6.455703079700469971e-02 1.689370870590209961e-01 2.255828082561492920e-01 -6.632054597139358521e-02 -1.528485119342803955e-01
4.067062586545944214e-02 -2.654626369476318359e-01 1.138831526041030884e-01 3.236582279205322266e-01 -1.826377511024475098e-01 -2.058688737452030182e-02 2.716064155101776123e-01 -1.380806714296340942e-01 -1.254264563322067261e-01 -8.833353221416473389e-02 -1.547092944383621216e-01 7.566718757152557373e-02 -2.357560992240905762e-01 2.818242609500885010e-01 9.898559004068374634e-02 1.568105965852737427e-01 -1.591885536909103394e-01 1.774321347475051880e-01 -3.254500925540924072e-01 -1.059465017169713974e-02 8.925835788249969482e-02 4.132473468780517578e-02 1.189200058579444885e-01 -3.288288414478302002e-02 3.699733316898345947e-02 -2.417654544115066528e-01 3.244107663631439209e-01 -1.769065856933593750e-01 -1.523066312074661255e-01 1.997218877077102661e-01 -6.687980145215988159e-02 9.632354974746704102e-02
-1.123295649886131287e-01 -1.471026241779327393e-01 2.296381890773773193e-01 3.034396469593048096e-01 -8.371189236640930176e-02 -3.049819171428680420e-01 1.442406177520751953e-01 2.364351451396942139e-01 -2.163909971714019775e-01 -7.572773844003677368e-02 6.719105690717697144e-02 -7.936427718959748745e-04 -5.762631446123123169e-02 3.621285408735275269e-02 -1.159434244036674500e-01 -1.368972957134246826e-01 -2.111793458461761475e-01 1.623394042253494263e-01 -5.350013375282287598e-01 4.701671004295349121e-02 3.680248185992240906e-02 1.453719884157180786e-01 1.931850612163543701e-01 -6.586544960737228394e-02 -7.055415213108062744e-02 -1.860404908657073975e-01 -1.927029639482498169e-01 -5.522226169705390930e-02 2.017712295055389404e-01 4.208004474639892578e-02 -6.686891615390777588e-02 -7.312905509024858475e-03
9.812996536493301392e-02 1.694757938385009766e-01 1.810577362775802612e-01 2.299852855503559113e-02 -3.302396237850189209e-01 -5.177399143576622009e-02 1.315553635358810425e-01 1.121508181095123291e-01 -1.206773668527603149e-01 -2.982032597064971924e-01 2.476667463779449463e-01 2.718988433480262756e-02 -2.670839726924896240e-01 -2.226589918136596680e-01 -1.283408254384994507e-01 6.837971042841672897e-03 -3.508390486240386963e-01 -4.349197819828987122e-02 -3.972788527607917786e-02 1.061901152133941650e-01 1.261724438518285751e-02 -1.059261988848447800e-02 2.400974482297897339e-01 1.491353660821914673e-01 -2.631444334983825684e-01 -1.333151757717132568e-01 5.380366742610931396e-02 9.237416833639144897e-02 1.510215178132057190e-02 3.725273311138153076e-01 -1.646422296762466431e-01 -3.417140990495681763e-02
-7.697841618210077286e-03 6.845409423112869263e-02 2.491710186004638672e-01 1.073242053389549255e-01 -3.229921460151672363e-01 8.524330332875251770e-03 1.408317089080810547e-01 -8.238913863897323608e-02 -2.606572806835174561e-01 1.158544421195983887e-01 1.879991292953491211e-01 1.128374710679054260e-01 -3.139618635177612305e-01 -7.185514271259307861e-02 -1.514984071254730225e-01 -1.392973661422729492e-01 -1.555596441030502319e-01 -1.089498177170753479e-01 1.075689792633056641e-01 6.338645517826080322e-02 7.605504989624023438e-02 -1.531465649604797363e-01 1.546902656555175781e-01 -4.548536241054534912e-02 -3.659544289112091064e-01 -7.609166670590639114e-03 1.579082608222961426e-01 -1.820237748324871063e-02 -1.937769502401351929e-01 3.877199590206146240e-01 1.714704185724258423e-01 -1.779934316873550415e-01
2.161907404661178589e-01 -2.426975816488265991e-01 2.412710487842559814e-01 3.163171187043190002e-02 -1.823385506868362427e-01 -2.584896087646484375e-01 9.751515835523605347e-02 -1.769334543496370316e-03 -3.334155976772308350e-01 -2.892657555639743805e-02 4.767287150025367737e-02 3.393268287181854248e-01 -2.542272806167602539e-01 1.284350305795669556e-01 -2.815045602619647980e-02 -1.324799358844757080e-01 6.020991131663322449e-02 6.640954315662384033e-02 -2.842716276645660400e-01 -1.717899888753890991e-01 -8.661647886037826538e-02 1.810716837644577026e-01 1.492051929235458374e-01 -1.054067313671112061e-01 4.245572537183761597e-02 -1.749506890773773193e-01 3.488043695688247681e-02 -1.912611424922943115e-01 -1.751588582992553711e-01 3.073693215847015381e-01 -5.674878135323524475e-02 -7.795861363410949707e-02
2.655498683452606201e-01 1.214884594082832336e-01 1.312869191169738770e-01 1.593699157238006592e-01 -5.106409192085266113e-01 -4.716315772384405136e-03 1.670668721199035645e-01 1.391281485557556152e-01 4.170626774430274963e-02 3.509355708956718445e-03 2.638431787490844727e-01 4.101023077964782715e-02 8.400197839364409447e-04 -6.014253571629524231e-02 -7.622046023607254028e-02 5.232959613204002380e-02 -2.131267338991165161e-01 2.046844922006130219e-02 -1.576389670372009277e-01 -2.061100751161575317e-01 -8.452185243368148804e-02 -4.149222746491432190e-02 3.437505960464477539e-01 2.180520147085189819e-01 -1.770065575838088989e-01 -1.256762295961380005e-01 3.289349004626274109e-02 2.189102470874786377e-01 -2.726412191987037659e-02 2.957863509654998779e-01 4.042041301727294922e-02 -7.131268084049224854e-02
-5.981602519750595093e-02 8.623489737510681152e-02 1.972642987966537476e-01 2.056686729192733765e-01 -3.587790727615356445e-01 -2.907930910587310791e-01 1.975924819707870483e-01 -1.350935548543930054e-01 -2.057100683450698853e-01 -4.932034760713577271e-02 3.555780053138732910e-01 8.267778158187866211e-02 -5.973704531788825989e-02 -1.079597622156143188e-01 -1.380934864282608032e-01 -1.300684809684753418e-01 -1.306712776422500610e-01 -1.347638964653015137e-01 -6.668128818273544312e-02 2.101731672883033752e-02 7.872790098190307617e-02 -1.480907648801803589e-01 1.429455876350402832e-01 -1.993917115032672882e-02 -3.449790477752685547e-01 -8.969626575708389282e-02 1.889086216688156128e-01 -1.081332284957170486e-02 -9.521472454071044922e-02 2.554396092891693115e-01 2.289079725742340088e-01 -1.711934059858322144e-01
3.299258183687925339e-03 2.088797837495803833e-01 2.384631484746932983e-01 4.086689949035644531e-01 -1.808388531208038330e-01 9.295866638422012329e-02 1.669652909040451050e-01 -9.158702194690704346e-02 -1.072336509823799133e-01 -1.437903940677642822e-01 -3.406295478343963623e-01 1.901100724935531616e-01 -6.492323242127895355e-03 1.199314296245574951e-01 2.444674372673034668e-01 1.829259544610977173e-01 -2.208103388547897339e-01 -1.966596022248268127e-02 7.908694446086883545e-03 -1.269415020942687988e-01 1.196512505412101746e-01 6.535252183675765991e-02 1.340365260839462280e-01 -1.209065243601799011e-01 -3.644057363271713257e-02 -2.539455592632293701e-01 1.091738566756248474e-01 -1.456662714481353760e-01 -2.955276966094970703e-01 1.528076976537704468e-01 -1.648434698581695557e-01 -9.782830625772476196e-02
-6.744290236383676529e-03 -2.288105040788650513e-01 4.172033071517944336e-01 3.665812611579895020e-01 -1.828182488679885864e-01 5.375185981392860413e-02 -7.945559918880462646e-03 -1.488159149885177612e-01 -2.653504312038421631e-01 -1.790792495012283325e-01 1.136201992630958557e-01 1.240791827440261841e-01 -1.871577799320220947e-01 4.739908874034881592e-02 -6.069448217749595642e-02 1.666130423545837402e-01 -1.295127272605895996e-01 -5.981417000293731689e-02 -3.277533650398254395e-01 -8.784526959061622620e-03 -2.213991992175579071e-02 2.538345754146575928e-01 -2.504140324890613556e-02 -1.029207706451416016e-01 1.828365325927734375e-01 1.896655857563018799e-01 1.302685439586639404e-01 -2.701852023601531982e-01 8.389412611722946167e-02 4.769736155867576599e-02 -8.222068101167678833e-02 -4.118807241320610046e-02
3.095811605453491211e-01 1.941954195499420166e-01 2.629248797893524170e-01 5.962053313851356506e-02 1.222510263323783875e-01 -5.918157845735549927e-02 1.929291784763336182e-01 -7.877065986394882202e-02 -1.113462671637535095e-01 -3.593157604336738586e-02 1.070463433861732483e-01 -1.774847656488418579e-01 1.085631083697080612e-02 1.011799871921539307e-01 3.995389863848686218e-02 -1.541637629270553589e-01 2.661748044192790985e-02 9.066890180110931396e-02 -1.116524487733840942e-01 -1.658381074666976929e-01 3.823367506265640259e-02 3.213257789611816406e-01 1.262093186378479004e-01 -4.600518196821212769e-02 -2.309786975383758545e-01 1.895135939121246338e-01 4.032362401485443115e-01 -9.717145562171936035e-02 -2.734468691051006317e-02 2.593481838703155518e-01 -9.216590784490108490e-03 -3.721084296703338623e-01
-2.155930921435356140e-02 -7.209242880344390869e-02 1.078904271125793457e-01 3.815683424472808838e-01 -2.384713590145111084e-01 1.781929731369018555e-01 7.363403588533401489e-02 -4.007406905293464661e-02 -1.709429472684860229e-01 -9.136088937520980835e-02 -1.442258656024932861e-01 -5.622236058115959167e-02 -1.879828423261642456e-01 -1.175679862499237061e-01 2.329392731189727783e-02 -8.116191625595092773e-02 3.342987969517707825e-03 2.099128253757953644e-02 -1.042191311717033386e-01 -3.883522748947143555e-01 -3.708120435476303101e-02 2.517324388027191162e-01 3.325288416817784309e-03 -2.836028039455413818e-01 -1.328897476196289062e-01 -3.690059781074523926e-01 2.590020000934600830e-01 1.994027197360992432e-02 7.558117061853408813e-02 2.418868690729141235e-01 -3.829423710703849792e-02 -1.712434589862823486e-01
1.357962191104888916e-01 -7.932724058628082275e-02 3.654348552227020264e-01 2.881486117839813232e-01 -2.249053418636322021e-01 -1.744328588247299194e-01 2.224078178405761719e-01 -5.186046659946441650e-02 -1.509963423013687134e-01 4.316873475909233093e-02 -2.089998573064804077e-01 -7.142362743616104126e-02 4.119242355227470398e-02 9.212343394756317139e-02 9.043564647436141968e-02 8.081783354282379150e-02 -1.512191295623779297e-01 1.645015180110931396e-01 1.483100503683090210e-01 -6.713226437568664551e-02 1.464432030916213989e-01 2.399845272302627563e-01 1.707825809717178345e-01 4.847642034292221069e-02 -3.868363201618194580e-01 -2.946942746639251709e-01 7.084313035011291504e-02 2.151984274387359619e-01 1.663076728582382202e-01 4.612267389893531799e-02 1.441806554794311523e-01 4.261138290166854858e-02
9.803142398595809937e-02 9.625978767871856689e-02 1.648976206779479980e-01 6.737693399190902710e-02 -2.502036392688751221e-01 -1.183183863759040833e-01 2.469118684530258179e-01 -8.700578659772872925e-02 -2.010518759489059448e-01 -1.973715722560882568e-01 3.174067437648773193e-01 4.795250296592712402e-02 -2.040278166532516479e-01 -1.958889961242675781e-01 -1.667080968618392944e-01 -5.165621638298034668e-02 -2.253865897655487061e-01 1.884576864540576935e-02 -2.284644693136215210e-01 4.935349151492118835e-02 1.756759583950042725e-01 -2.243709266185760498e-01 7.436693459749221802e-02 2.235266864299774170e-01 -2.967656254768371582e-01 -2.778289318084716797e-01 6.918933242559432983e-03 3.529734164476394653e-02 -5.031290277838706970e-02 2.874577045440673828e-01 1.170378476381301880e-01 -5.894104391336441040e-02
-1.695013977587223053e-02 -1.060136407613754272e-01 4.365887045860290527e-01 1.206787750124931335e-01 -1.005750745534896851e-01 -1.112758368253707886e-01 -1.008154451847076416e-01 8.549673110246658325e-02 -2.266990393400192261e-01 -1.810686141252517700e-01 9.433718025684356689e-02 1.602281481027603149e-01 7.290515303611755371e-02 -5.510891601443290710e-02 6.891153752803802490e-02 1.626083999872207642e-01 -2.776902318000793457e-01 -1.144730448722839355e-01 -1.867299079895019531e-01 -1.895061880350112915e-01 1.163942217826843262e-01 1.820154488086700439e-01 -4.857670515775680542e-02 3.119982033967971802e-02 -2.988165318965911865e-01 -1.999944001436233521e-01 1.915077716112136841e-01 3.256915807723999023e-01 1.430779248476028442e-01 2.166303545236587524e-01 -1.858572363853454590e-01 -6.866890005767345428e-03
6.541438400745391846e-02 2.096731364727020264e-01 2.032896280288696289e-01 1.301832497119903564e-01 -2.238316833972930908e-01 -1.118452250957489014e-01 2.828618884086608887e-01 -9.533122181892395020e-02 -3.267371654510498047e-01 -1.112122237682342529e-01 -2.582411766052246094e-01 -7.399310916662216187e-02 -2.092101871967315674e-01 2.719506323337554932e-01 1.951998472213745117e-01 9.904605895280838013e-02 -2.162264101207256317e-02 -1.958400243893265724e-03 -1.054823920130729675e-01 -1.955362260341644287e-01 1.408198028802871704e-01 2.064206302165985107e-01 1.507222056388854980e-01 -1.315372884273529053e-01 -1.528608053922653198e-01 -3.236120343208312988e-01 1.565888077020645142e-01 -2.258848398923873901e-01 -1.280870884656906128e-01 7.662429660558700562e-02 -8.092249184846878052e-02 -9.716741740703582764e-03
-6.914031505584716797e-02 1.838169433176517487e-02 5.589086562395095825e-03 4.078728854656219482e-01 -1.090107634663581848e-01 -2.945861779153347015e-02 7.141298800706863403e-02 -2.981455326080322266e-01 -9.847776591777801514e-02 -1.382467299699783325e-01 1.429520994424819946e-01 -1.860635578632354736e-01 -2.104696631431579590e-01 -6.531705707311630249e-02 -4.245815798640251160e-02 -1.384707093238830566e-01 -3.319824635982513428e-01 -3.636340051889419556e-02 -1.931172460317611694e-01 5.910505726933479309e-02 9.544849395751953125e-02 3.146884143352508545e-01 -1.989761143922805786e-01 1.720493733882904053e-01 -1.636445075273513794e-01 -1.027232259511947632e-01 -4.874003306031227112e-02 3.904407098889350891e-02 -3.099046349525451660e-01 2.669222652912139893e-01 4.078095033764839172e-02 -1.688361018896102905e-01
-1.811217814683914185e-01 3.081557899713516235e-02 3.247960209846496582e-01 2.728723585605621338e-01 -1.090169548988342285e-01 -2.808766663074493408e-01 2.887461483478546143e-01 9.472148120403289795e-02 -2.143817692995071411e-01 -1.377115845680236816e-01 -2.927904948592185974e-02 1.146797761321067810e-01 -9.627570956945419312e-02 -6.709790974855422974e-02 -8.605141937732696533e-02 -3.596921637654304504e-02 3.961528837680816650e-02 1.102934032678604126e-02 -5.473490431904792786e-02 -1.378505975008010864e-01 4.355427920818328857e-01 -1.139499321579933167e-01 1.240440830588340759e-01 6.977415829896926880e-02 -1.285048425197601318e-01 1.723100394010543823e-01 -4.517955705523490906e-02 -2.141388207674026489e-01 -7.816978543996810913e-02 1.704079508781433105e-01 -1.942512206733226776e-02 -3.542788624763488770e-01
-2.167157456278800964e-02 1.231701895594596863e-01 1.571295857429504395e-01 1.529433876276016235e-01 5.592111125588417053e-02 -2.383032068610191345e-02 1.485990583896636963e-01 -1.285286396741867065e-01 -4.053963422775268555e-01 -7.663255929946899414e-02 -4.756315425038337708e-02 2.302712351083755493e-01 -1.283402740955352783e-01 -2.460849285125732422e-01 -2.169470116496086121e-02 1.159093827009201050e-01 -1.522789001464843750e-01 -1.323965489864349365e-01 -2.241967618465423584e-01 -3.318643569946289062e-01 9.387953579425811768e-02 2.712464630603790283e-01 -1.237760484218597412e-01 2.045698016881942749e-01 -3.028362095355987549e-01 -3.580610752105712891e-01 1.826736144721508026e-02 -5.912118032574653625e-02 5.392746627330780029e-02 4.311000928282737732e-02 2.686384133994579315e-02 -8.736866712570190430e-02
1.492245048284530640e-01 1.368152499198913574e-01 2.835274040699005127e-01 2.472869157791137695e-01 -1.625815629959106445e-01 1.422453075647354126e-01 1.267705112695693970e-01 6.900528818368911743e-02 -2.030009031295776367e-01 -1.300222724676132202e-01 6.660566432401537895e-04 -1.228573471307754517e-01 -2.362668812274932861e-01 -3.370306640863418579e-02 -3.772929310798645020e-01 -7.803044281899929047e-03 2.520516216754913330e-01 7.236275076866149902e-02 -2.441806942224502563e-01 -8.084193617105484009e-02 1.169419474899768829e-02 2.209905767813324928e-03 4.347646832466125488e-01 1.225975751876831055e-01 9.072262793779373169e-03 -2.162038385868072510e-01 6.101566925644874573e-02 -8.064029365777969360e-02 8.870477974414825439e-02 1.026601418852806091e-01 -2.252125144004821777e-01 1.099961176514625549e-01
8.937054872512817383e-02 1.828922629356384277e-01 1.965841464698314667e-02 3.768513500690460205e-01 -1.917588710784912109e-01 7.282102853059768677e-02 1.716450452804565430e-01 -1.271581277251243591e-03 -2.342692166566848755e-01 -1.906297057867050171e-01 -1.947166025638580322e-01 -3.002985566854476929e-02 -1.432562619447708130e-01 1.441387385129928589e-01 4.014031589031219482e-01 1.368210464715957642e-01 -1.787789911031723022e-01 -3.316668793559074402e-02 -2.586748600006103516e-01 2.445276454091072083e-02 1.199442297220230103e-01 2.827309370040893555e-01 1.391717940568923950e-01 -5.740419030189514160e-02 -2.821523696184158325e-02 -2.928390502929687500e-01 2.567602992057800293e-01 -8.430575579404830933e-02 -2.571460232138633728e-02 7.941718399524688721e-02 9.455005824565887451e-02 1.972299441695213318e-02
1.371464431285858154e-01 7.634434849023818970e-02 1.906399577856063843e-01 2.587762176990509033e-01 -3.952319920063018799e-01 -1.611041128635406494e-01 -2.806524746119976044e-02 3.390683606266975403e-02 -2.220827192068099976e-01 -9.288235753774642944e-02 2.875966131687164307e-01 5.133916810154914856e-02 -9.223753213882446289e-02 -1.106557250022888184e-01 -2.093639820814132690e-01 -1.220309510827064514e-01 -2.165808081626892090e-01 -1.138314679265022278e-01 -1.465899031609296799e-02 2.413769066333770752e-02 5.637854710221290588e-02 -1.544059514999389648e-01 3.249524235725402832e-01 1.679891496896743774e-01 -2.792612910270690918e-01 -8.263912051916122437e-02 9.876758605241775513e-02 -3.528423607349395752e-02 -1.108488906174898148e-02 2.695102989673614502e-01 2.183586508035659790e-01 -1.656170934438705444e-01
-9.835415333509445190e-02 -7.999922335147857666e-02 1.042424365878105164e-01 1.436783969402313232e-01 -2.395333349704742432e-01 -3.341100811958312988e-01 5.788667872548103333e-02 6.138459965586662292e-02 -2.939971387386322021e-01 -2.557379603385925293e-01 -4.186161234974861145e-02 2.002276033163070679e-01 1.298188269138336182e-01 1.492931693792343140e-01 1.386342048645019531e-01 -3.018414974212646484e-02 -1.394262164831161499e-01 4.742590337991714478e-02 -1.972304284572601318e-01 -1.014159768819808960e-01 1.362497657537460327e-01 3.744370043277740479e-01 -4.436246305704116821e-02 1.205011829733848572e-02 -2.075498849153518677e-01 -2.619797289371490479e-01 7.707226276397705078e-02 1.132519021630287170e-01 9.404371678829193115e-02 3.530295789241790771e-01 -3.837642818689346313e-02 -1.617491543292999268e-01
-3.400240838527679443e-02 -1.406777650117874146e-01 9.056147187948226929e-02 2.351052463054656982e-01 5.771606042981147766e-02 -1.117986589670181274e-01 2.980968952178955078e-01 1.059044450521469116e-01 -1.046545878052711487e-01 -7.210139930248260498e-02 1.743541285395622253e-02 2.038433104753494263e-01 2.161354273557662964e-01 -9.765885025262832642e-02 1.287489682435989380e-01 -9.802043437957763672e-02 -1.670205295085906982e-01 -7.705875486135482788e-02 -4.502085447311401367e-01 7.448701187968254089e-03 -9.173707664012908936e-02 4.068943560123443604e-01 2.065071314573287964e-01 -1.211429759860038757e-01 -2.063101828098297119e-01 -2.488339096307754517e-01 4.774572327733039856e-02 1.351462751626968384e-01 5.045779421925544739e-02 1.353092044591903687e-01 -2.088263630867004395e-01 -4.313720017671585083e-02
-7.237977534532546997e-02 -2.807741761207580566e-01 3.447616100311279297e-01 2.929512262344360352e-01 -1.225949600338935852e-01 -2.002735063433647156e-02 -4.100149497389793396e-02 -9.608327597379684448e-02 -5.985112488269805908e-02 -2.013947218656539917e-01 1.063345745205879211e-01 9.186214953660964966e-02 -2.642664611339569092e-01 3.865661099553108215e-02 1.863513886928558350e-01 2.376460097730159760e-02 2.773664705455303192e-02 7.652837038040161133e-02 -3.437596559524536133e-01 -6.098778918385505676e-02 1.258871052414178848e-02 2.145208418369293213e-01 8.135402947664260864e-02 -2.765332721173763275e-02 -1.857636496424674988e-03 -2.829968333244323730e-01 2.403185218572616577e-01 -2.286163717508316040e-01 -2.063996344804763794e-01 6.270394474267959595e-02 -2.544509172439575195e-01 -1.758640110492706299e-01
-6.712959706783294678e-02 3.021488897502422333e-02 5.402359366416931152e-01 4.524604082107543945e-01 -1.103419065475463867e-01 2.775976061820983887e-01 7.040750235319137573e-03 -1.254470199346542358e-01 -1.019859910011291504e-01 -9.720132499933242798e-02 7.613124698400497437e-02 1.027714312076568604e-01 9.446340613067150116e-03 -3.958292305469512939e-02 -8.693449944257736206e-02 -9.327672421932220459e-02 3.001127243041992188e-01 1.000583469867706299e-01 -1.882997900247573853e-01 -1.043136510998010635e-02 1.636019647121429443e-01 9.959780424833297729e-02 1.490754187107086182e-01 8.287237584590911865e-02 7.288251817226409912e-02 -2.353929132223129272e-01 9.611811488866806030e-02 8.256685733795166016e-02 -1.748809963464736938e-01 3.945259749889373779e-02 -1.593822687864303589e-01 -5.585585162043571472e-02
1.345947086811065674e-01 1.767611503601074219e-01 1.689465939998626709e-01 3.628083169460296631e-01 -1.715959310531616211e-01 5.869814753532409668e-02 3.291503787040710449e-01 -2.839789688587188721e-01 -1.657633781433105469e-01 -2.287523448467254639e-01 -1.399393379688262939e-01 5.930522829294204712e-02 -1.758325546979904175e-01 1.763270050287246704e-01 1.607525497674942017e-01 1.226006075739860535e-01 -3.405692279338836670e-01 1.158021204173564911e-02 6.984478980302810669e-02 -2.815750837326049805e-01 -7.801346480846405029e-02 1.196513995528221130e-01 1.117609292268753052e-01 -8.709768950939178467e-02 -1.349339038133621216e-01 -2.786555886268615723e-01 3.121390752494335175e-02 2.596443705260753632e-02 1.436503082513809204e-01 -1.517016626894474030e-02 -2.631729282438755035e-02 -5.459142476320266724e-02
4.801759868860244751e-02 -2.461887449026107788e-01 1.610660851001739502e-01 3.458591699600219727e-01 8.777600596658885479e-04 1.303233765065670013e-02 -4.937759786844253540e-02 1.032840013504028320e-01 -2.031732797622680664e-01 -3.493867218494415283e-01 1.062282323837280273e-01 1.282899379730224609e-01 2.489681392908096313e-01 -3.999480232596397400e-02 1.692643947899341583e-02 -8.679805323481559753e-03 -2.086908817291259766e-01 -9.596598148345947266e-02 -2.243738472461700439e-01 1.065881252288818359e-01 -1.259209513664245605e-01 2.019061446189880371e-01 3.463095426559448242e-01 -2.438489347696304321e-01 -1.347516924142837524e-01 -2.885355949401855469e-01 -8.702729642391204834e-02 1.695145964622497559e-01 1.014557108283042908e-01 3.031813167035579681e-02 3.994103148579597473e-02 -1.489972770214080811e-01
1.631163507699966431e-01 1.413680762052536011e-01 2.833752334117889404e-01 3.194578588008880615e-01 -2.660560905933380127e-01 7.802226394414901733e-02 2.367858290672302246e-01 -1.549111902713775635e-01 -3.049267828464508057e-01 -1.397297084331512451e-01 -3.001291453838348389e-01 7.064850628376007080e-02 -9.625737369060516357e-02 2.169405817985534668e-01 3.062469661235809326e-01 1.130769848823547363e-01 -2.169150710105895996e-01 1.296932809054851532e-02 -2.303327769041061401e-01 1.339092478156089783e-02 -1.143514178693294525e-02 8.700267225503921509e-02 9.407628327608108521e-02 -1.399173885583877563e-01 -1.462371051311492920e-01 -5.417529493570327759e-02 1.471259593963623047e-01 -2.033961117267608643e-01 -9.039574861526489258e-02 3.111562132835388184e-02 2.013542875647544861e-02 -1.008842587471008301e-01
1.669968813657760620e-01 8.125530928373336792e-02 2.451184689998626709e-01 3.574287891387939453e-01 -1.249399259686470032e-01 -1.005258262157440186e-01 2.808204591274261475e-01 6.926119327545166016e-02 -1.375205218791961670e-01 -8.140940219163894653e-02 -2.989585399627685547e-01 8.772218227386474609e-02 -1.564201563596725464e-01 3.394891619682312012e-01 3.472822308540344238e-01 7.255066931247711182e-02 -1.793191432952880859e-01 -1.327912658452987671e-01 -1.131933704018592834e-01 -7.527038455009460449e-02 -6.263828277587890625e-02 1.682611405849456787e-01 2.024708986282348633e-01 -4.269335791468620300e-02 -4.848694428801536560e-02 -1.803146749734878540e-01 1.141635850071907043e-01 -1.264932602643966675e-01 -2.461671531200408936e-01 -2.644314244389533997e-02 -4.372425749897956848e-02 -9.834498167037963867e-02
1.252469122409820557e-01 -1.160133928060531616e-01 2.269867509603500366e-01 1.356781423091888428e-01 -1.789124906063079834e-01 1.449630558490753174e-01 -6.401510536670684814e-02 3.948448225855827332e-02 -1.609957814216613770e-01 -1.030842363834381104e-01 1.814949512481689453e-02 4.158725216984748840e-02 -1.649159342050552368e-01 8.486380428075790405e-02 -3.319765254855155945e-02 -6.124781072139739990e-02 -4.577527940273284912e-02 -2.294086962938308716e-01 2.783630415797233582e-02 -7.212091982364654541e-02 9.776944667100906372e-02 1.416159719228744507e-01 7.184427231550216675e-02 2.168677002191543579e-01 -6.628702282905578613e-01 -1.188827827572822571e-01 1.236595064401626587e-01 -1.343746334314346313e-01 3.435188531875610352e-02 5.814731121063232422e-02 -3.153607547283172607e-01 -1.760259121656417847e-01
-1.181492134928703308e-01 -3.925175592303276062e-02 1.986431330442428589e-01 3.021984696388244629e-01 -1.772346794605255127e-01 -2.977838926017284393e-02 1.822011545300483704e-02 -7.196483667939901352e-03 -2.049412131309509277e-01 -8.293114602565765381e-02 -2.095670104026794434e-01 -5.497640464454889297e-03 4.343203827738761902e-02 -1.056065037846565247e-02 4.766225069761276245e-02 -6.994534283876419067e-02 -2.899142727255821228e-02 -1.427686959505081177e-02 -1.234621927142143250e-01 -1.480611115694046021e-01 2.145506888628005981e-01 3.816425800323486328e-02 -6.718362867832183838e-02 7.736898213624954224e-02 -4.349280595779418945e-01 -2.761191427707672119e-01 3.294449150562286377e-01 2.133301347494125366e-01 3.056258857250213623e-01 3.201568722724914551e-01 1.707655936479568481e-02 8.485788106918334961e-02
1.095592156052589417e-01 -3.136032521724700928e-01 3.167962431907653809e-01 1.693773716688156128e-01 -7.838571071624755859e-02 2.411334365606307983e-01 1.050944551825523376e-01 -1.045116558670997620e-01 -1.613545119762420654e-01 6.108510121703147888e-02 7.269710302352905273e-02 8.881048113107681274e-02 -1.572856009006500244e-01 2.255253493785858154e-02 -3.907490149140357971e-02 1.652098745107650757e-01 -3.345866501331329346e-01 -1.335186958312988281e-01 -1.229899120517075062e-03 6.915104575455188751e-03 4.577160999178886414e-02 1.743247956037521362e-01 1.790372133255004883e-01 1.665560305118560791e-01 -5.413137078285217285e-01 -1.360340863466262817e-01 8.769266307353973389e-02 -4.380854079499840736e-04 2.631358988583087921e-02 7.839889079332351685e-02 -1.626478582620620728e-01 -5.218550190329551697e-02
-5.047823861241340637e-02 -7.768323272466659546e-02 1.937412023544311523e-01 2.775368094444274902e-01 -5.026419460773468018e-02 -1.203545033931732178e-01 1.873435825109481812e-01 -2.435292452573776245e-01 -2.321065664291381836e-01 -2.729218304157257080e-01 -1.356481164693832397e-01 8.345755934715270996e-02 -4.266615957021713257e-02 1.560302078723907471e-02 -1.140814181417226791e-02 -1.551357507705688477e-01 -9.311650693416595459e-02 2.435890585184097290e-02 -1.784110367298126221e-01 -3.681726753711700439e-02 -4.653355106711387634e-02 -7.718745619058609009e-02 5.089527741074562073e-02 -3.312403559684753418e-01 1.872555352747440338e-02 -3.494310081005096436e-01 3.496922254562377930e-01 -1.483216136693954468e-01 -8.029902726411819458e-02 3.546132147312164307e-01 -1.335769742727279663e-01 7.609886676073074341e-02
-4.306286945939064026e-02 2.380377352237701416e-01 3.898181617259979248e-01 3.196567595005035400e-01 -4.272056370973587036e-02 1.000711023807525635e-01 1.922263950109481812e-01 -1.647645086050033569e-01 -3.258489072322845459e-01 -3.780030310153961182e-01 7.741064578294754028e-02 9.015847742557525635e-02 8.035118877887725830e-02 1.218454465270042419e-01 2.962995134294033051e-02 -4.122683778405189514e-02 2.960383594036102295e-01 4.519291967153549194e-02 -6.256400141865015030e-03 4.610369727015495300e-02 4.115050658583641052e-02 5.182339623570442200e-02 8.538427948951721191e-02 2.220966219902038574e-01 1.952076107263565063e-01 -1.601929962635040283e-02 2.712888121604919434e-01 -1.190346106886863708e-01 -1.305995695292949677e-02 1.458022892475128174e-01 -1.207427829504013062e-01 -9.676209092140197754e-02
3.194174263626337051e-03 -7.638475298881530762e-02 3.613021671772003174e-01 3.250013589859008789e-01 9.906873106956481934e-02 -1.702217943966388702e-02 1.788463890552520752e-01 -6.870906054973602295e-02 -2.474816292524337769e-01 -2.716108784079551697e-02 -3.289546370506286621e-01 1.200084686279296875e-01 -2.565291821956634521e-01 1.535726338624954224e-01 -5.494079366326332092e-02 1.444125771522521973e-01 -2.149003744125366211e-01 1.325149387121200562e-01 -1.947548538446426392e-01 5.114183947443962097e-02 1.148170456290245056e-01 2.055902332067489624e-01 2.256434112787246704e-01 -6.393501907587051392e-02 3.162667900323867798e-02 -7.796513289213180542e-02 -1.253050267696380615e-01 -2.118392139673233032e-01 8.525028824806213379e-02 2.114558666944503784e-01 6.023536249995231628e-02 -2.744260728359222412e-01
2.035403996706008911e-01 -1.712098270654678345e-01 3.429670929908752441e-01 4.641526639461517334e-01 -2.715058028697967529e-01 7.248131558299064636e-03 1.543127298355102539e-01 -1.289081424474716187e-01 -1.459328681230545044e-01 -1.350095402449369431e-02 1.324433386325836182e-01 -1.007315590977668762e-01 -2.009167075157165527e-01 2.557382583618164062e-01 -9.527578204870223999e-02 1.359975188970565796e-01 2.653026580810546875e-01 -1.122413501143455505e-01 -1.999263167381286621e-01 1.116010472178459167e-01 -1.023989287205040455e-03 -9.435944957658648491e-04 1.758383065462112427e-01 -1.099210903048515320e-01 5.056850612163543701e-02 -1.813593804836273193e-01 -4.220914840698242188e-02 -3.077322244644165039e-02 -1.919646188616752625e-02 2.390996515750885010e-01 -2.313738502562046051e-02 -1.575610935688018799e-01
1.623499989509582520e-01 2.020789384841918945e-01 2.875226140022277832e-01 1.378049403429031372e-01 -4.412688612937927246e-01 -9.674885123968124390e-02 5.738628655672073364e-02 1.121921986341476440e-01 -2.567912936210632324e-01 -9.656798839569091797e-02 2.571811079978942871e-01 6.979248672723770142e-02 -2.187465131282806396e-01 -1.251474022865295410e-01 -5.188031122088432312e-02 -1.738714575767517090e-01 -1.056296676397323608e-01 -1.963531225919723511e-01 1.327380537986755371e-02 1.161499787122011185e-02 7.663612067699432373e-02 -2.087038457393646240e-01 1.588160246610641479e-01 5.078132823109626770e-02 -2.444254904985427856e-01 3.568664938211441040e-02 2.520608007907867432e-01 -9.835802018642425537e-02 -1.163743063807487488e-01 1.493118554353713989e-01 1.036867126822471619e-01 -2.457722872495651245e-01
-3.424666076898574829e-02 1.263853609561920166e-01 3.229452967643737793e-01 2.801360189914703369e-01 5.038253962993621826e-02 -1.376568526029586792e-01 2.591597437858581543e-01 2.239017933607101440e-01 -1.806423962116241455e-01 -8.323898166418075562e-02 2.177784293889999390e-01 2.927799522876739502e-02 -2.903044819831848145e-01 -1.383662968873977661e-01 -1.319325417280197144e-01 -1.369214653968811035e-01 -1.641169786453247070e-01 -5.970924720168113708e-02 4.842539131641387939e-02 -3.217801451683044434e-02 1.615767031908035278e-01 -1.610929071903228760e-01 -1.804164797067642212e-01 1.029554903507232666e-01 -9.962028264999389648e-02 -1.146729215979576111e-01 -6.334918737411499023e-02 -1.396784633398056030e-01 1.676450371742248535e-01 4.386550486087799072e-01 -9.931332431733608246e-03 -1.938370913267135620e-01
2.780657820403575897e-02 -4.999951273202896118e-02 1.785170733928680420e-01 4.154826700687408447e-01 -1.748703122138977051e-01 -6.990777701139450073e-02 1.138772144913673401e-01 9.187169373035430908e-02 -1.294724047183990479e-01 -8.442833274602890015e-02 -1.559929698705673218e-01 1.922917664051055908e-01 -3.646215051412582397e-02 1.913536787033081055e-01 -1.395209282636642456e-01 9.601768851280212402e-02 -1.017045155167579651e-01 2.225045114755630493e-02 -1.165895387530326843e-01 -2.881563603878021240e-01 2.139957100152969360e-01 2.059528231620788574e-01 -2.224327437579631805e-02 -2.485527843236923218e-01 -4.887713119387626648e-02 -3.051202595233917236e-01 -7.237104326486587524e-02 -1.611659526824951172e-01 8.728255331516265869e-02 3.677650988101959229e-01 2.288837879896163940e-01 -6.015503033995628357e-02
2.252740599215030670e-02 -2.694583237171173096e-01 1.896065920591354370e-01 2.113411575555801392e-01 -1.841082423925399780e-01 -7.286740094423294067e-02 2.049575448036193848e-01 1.182849854230880737e-01 -3.779810667037963867e-01 6.523259729146957397e-02 -1.666157543659210205e-01 2.407987117767333984e-01 2.637983113527297974e-02 -1.801952421665191650e-01 1.059464886784553528e-01 1.292500495910644531e-01 -2.720785439014434814e-01 7.902792096138000488e-02 -5.804438889026641846e-02 1.265083551406860352e-01 1.219509392976760864e-01 2.684166133403778076e-01 -4.437023773789405823e-02 8.971572667360305786e-02 -8.662001229822635651e-03 -2.073919624090194702e-01 8.581541478633880615e-02 -8.706677705049514771e-02 6.501987576484680176e-02 3.359602391719818115e-01 1.858122944831848145e-01 -2.255239188671112061e-01
7.264538854360580444e-02 1.895407438278198242e-01 3.947627544403076172e-01 5.886623263359069824e-02 2.148814797401428223e-01 -1.212360188364982605e-01 3.211179673671722412e-01 -6.453498452901840210e-02 -3.814122378826141357e-01 -1.747123599052429199e-01 1.174467056989669800e-01 -1.640848666429519653e-01 1.190929710865020752e-01 9.659060835838317871e-02 -2.440475523471832275e-01 -1.436801999807357788e-01 -2.428990602493286133e-01 -2.241802364587783813e-01 -2.093814909458160400e-01 -3.043787740170955658e-02 -1.641387790441513062e-01 1.054990738630294800e-01 5.281259492039680481e-02 1.366499513387680054e-01 2.176591940224170685e-02 -1.481456756591796875e-01 3.383806347846984863e-02 -3.661830350756645203e-02 1.708656400442123413e-01 -1.391223538666963577e-02 2.051843851804733276e-01 -3.087566047906875610e-02
1.844018399715423584e-01 -1.346046179533004761e-01 1.951805055141448975e-01 2.228563129901885986e-01 -1.340829581022262573e-01 1.628926098346710205e-01 2.869452722370624542e-02 -1.204729750752449036e-01 -7.728727161884307861e-02 -1.458725929260253906e-01 1.374048292636871338e-01 1.246639639139175415e-01 -5.175495147705078125e-02 1.526513416320085526e-02 -1.311944723129272461e-01 1.741594374179840088e-01 -2.683330774307250977e-01 -2.448481768369674683e-01 1.252590864896774292e-01 -2.563624382019042969e-01 -4.428305849432945251e-02 1.541447937488555908e-01 1.294025182723999023e-01 1.167007237672805786e-01 -4.325280189514160156e-01 -1.548260450363159180e-01 4.784965142607688904e-02 -2.269371002912521362e-01 1.661173552274703979e-01 3.219230771064758301e-01 -1.483850479125976562e-01 2.448949404060840607e-02
-1.227493733167648315e-01 -1.689888834953308105e-01 2.126754522323608398e-01 1.695854663848876953e-01 -1.594602465629577637e-01 -8.945304155349731445e-02 1.434158980846405029e-01 7.644239068031311035e-02 4.334134608507156372e-02 -1.342643648386001587e-01 4.959558695554733276e-02 8.564766496419906616e-02 -3.019986152648925781e-01 4.169149324297904968e-02 -2.136590331792831421e-02 8.647838607430458069e-03 -3.289572428911924362e-03 4.146864265203475952e-02 -1.008896380662918091e-01 -1.536362767219543457e-01 4.784356802701950073e-02 2.514272928237915039e-01 1.869096010923385620e-01 2.245656102895736694e-01 -5.709793567657470703e-01 -3.960087895393371582e-01 4.724896699190139771e-02 1.286075115203857422e-01 -3.623485565185546875e-02 4.502393305301666260e-02 -8.927495032548904419e-02 -8.076833561062812805e-03
4.356870340416207910e-05 -4.337814822793006897e-02 1.589950621128082275e-01 1.467469781637191772e-01 -3.254145085811614990e-01 5.744567513465881348e-02 1.488405913114547729e-01 8.938539773225784302e-03 -2.301227450370788574e-01 9.451804682612419128e-03 3.450077772140502930e-01 2.108339965343475342e-02 -2.957777976989746094e-01 2.651787102222442627e-01 8.489427156746387482e-03 -2.759857773780822754e-01 -1.654489040374755859e-01 2.284016460180282593e-03 -5.369831249117851257e-02 -5.103513970971107483e-02 1.322640627622604370e-01 2.602949924767017365e-02 4.027444720268249512e-01 -1.277976483106613159e-02 -2.190101444721221924e-01 6.538613140583038330e-02 -5.214796960353851318e-02 1.157198026776313782e-01 -1.501385271549224854e-01 1.757253259420394897e-01 1.470191329717636108e-01 -2.377384901046752930e-01
-1.317857801914215088e-01 2.510957419872283936e-02 4.556746482849121094e-01 6.815060228109359741e-02 -3.940822482109069824e-01 7.037147134542465210e-02 1.170473992824554443e-01 -9.773585200309753418e-02 -1.751360148191452026e-01 -2.789404392242431641e-01 1.441991776227951050e-01 1.893265247344970703e-01 -1.233589649200439453e-01 -1.581555902957916260e-01 -1.217339709401130676e-01 -1.980577781796455383e-02 -8.512147516012191772e-02 9.230779111385345459e-02 -1.440712064504623413e-01 -5.620953440666198730e-02 7.377333939075469971e-02 1.136865019798278809e-01 6.386492401361465454e-02 2.867154181003570557e-01 2.176793813705444336e-01 -7.108952105045318604e-02 1.982326358556747437e-01 1.156032830476760864e-01 7.982543110847473145e-02 2.713032662868499756e-01 -1.802830398082733154e-01 -6.116014346480369568e-02
2.976110205054283142e-02 1.558811068534851074e-01 2.328790575265884399e-01 2.987355887889862061e-01 -3.930218815803527832e-01 -1.892575472593307495e-01 6.973170489072799683e-02 -8.233385533094406128e-02 -2.935908138751983643e-01 -6.841141730546951294e-02 2.637882232666015625e-01 8.747690916061401367e-02 -1.224040091037750244e-01 -1.469421535730361938e-01 -6.170244514942169189e-02 -2.917159497737884521e-01 -3.842439129948616028e-02 -7.622839510440826416e-02 -4.122517257928848267e-02 -6.947662681341171265e-02 3.746252506971359253e-02 -2.028129547834396362e-01 1.983314752578735352e-01 7.238612323999404907e-02 -3.320721685886383057e-01 -1.170168742537498474e-01 1.092829257249832153e-01 8.040338754653930664e-02 -6.916975975036621094e-02 2.037641704082489014e-01 1.801213771104812622e-01 -1.173704564571380615e-01
-3.988938033580780029e-02 -1.602432876825332642e-01 2.418242841958999634e-01 5.926918387413024902e-01 -1.207065284252166748e-01 -7.029226422309875488e-02 2.828475646674633026e-02 -2.127817571163177490e-01 -1.045817211270332336e-01 -1.993307620286941528e-01 5.863784253597259521e-02 3.604455292224884033e-02 7.757722586393356323e-02 -6.198721379041671753e-02 1.698482781648635864e-01 1.348144263029098511e-01 -9.069126099348068237e-02 4.937776550650596619e-02 -1.809066385030746460e-01 -1.387265920639038086e-01 7.778275012969970703e-02 2.787360250949859619e-01 -1.914389617741107941e-02 1.533398479223251343e-01 -1.585671305656433105e-01 -5.696587730199098587e-03 -1.895457059144973755e-01 1.848076581954956055e-01 4.485782235860824585e-02 2.765354812145233154e-01 -1.022128239274024963e-01 -1.750475913286209106e-01
1.143933087587356567e-01 -6.849189102649688721e-02 3.458832204341888428e-01 2.538154125213623047e-01 -7.057143747806549072e-02 4.743327945470809937e-02 2.665117979049682617e-01 -3.355859965085983276e-02 -1.887331902980804443e-01 -5.916288122534751892e-02 -1.279847323894500732e-01 1.372055560350418091e-01 -9.893823415040969849e-02 6.726210005581378937e-03 8.695384860038757324e-02 -4.424808919429779053e-02 -8.742917329072952271e-02 -2.092307806015014648e-01 1.584721654653549194e-01 -1.194205582141876221e-01 3.389647230505943298e-02 9.327539801597595215e-02 1.116736829280853271e-01 2.467328608036041260e-01 -5.528526306152343750e-01 -1.929587870836257935e-01 -1.149423941969871521e-01 -2.771654725074768066e-02 9.965317696332931519e-02 7.863534986972808838e-02 -2.209592312574386597e-01 -1.712079644203186035e-01
1.321460455656051636e-01 2.331709563732147217e-01 3.999576568603515625e-01 6.411501765251159668e-02 -3.617094755172729492e-01 -1.266738474369049072e-01 3.891207044944167137e-03 5.523215234279632568e-02 -3.717961162328720093e-02 -3.532349690794944763e-02 2.436478883028030396e-01 2.884921990334987640e-02 7.051161676645278931e-02 5.584809556603431702e-02 -1.592921763658523560e-01 1.297849267721176147e-01 -3.520564138889312744e-01 2.275349572300910950e-03 -3.785581886768341064e-02 -2.091615796089172363e-01 -6.644292175769805908e-02 -8.294853568077087402e-02 3.801555633544921875e-01 1.583316028118133545e-01 -9.020638465881347656e-02 -5.595621466636657715e-02 -1.127829961478710175e-02 -1.091545149683952332e-01 -7.566677778959274292e-02 3.151879012584686279e-01 1.754292845726013184e-02 1.493682265281677246e-01
-2.161324322223663330e-01 -9.641149640083312988e-02 3.536988198757171631e-01 3.567847609519958496e-01 1.532007902860641479e-01 1.116620227694511414e-01 3.381515294313430786e-02 -3.574224247131496668e-04 -2.162790149450302124e-01 -3.346252143383026123e-01 -2.654543519020080566e-02 -1.715520471334457397e-01 -7.469721138477325439e-02 4.106207191944122314e-02 1.383946277201175690e-02 -1.871950775384902954e-01 -6.123014166951179504e-02 -5.460922792553901672e-02 -2.086794823408126831e-01 -3.363945186138153076e-01 -3.750452399253845215e-02 2.521722614765167236e-01 -7.737341523170471191e-02 -2.975741028785705566e-02 -1.149611473083496094e-01 -1.906839460134506226e-01 5.376791581511497498e-02 -2.213801741600036621e-01 -9.949628263711929321e-02 2.862613834440708160e-02 -1.477878689765930176e-01 -2.319051772356033325e-01
-1.300738453865051270e-01 -3.376340270042419434e-01 2.565475106239318848e-01 4.447676241397857666e-01 -3.264806568622589111e-01 4.751035198569297791e-02 1.613266170024871826e-01 -1.276956945657730103e-01 -9.536975063383579254e-03 3.201229963451623917e-03 -1.195309590548276901e-02 -1.611527800559997559e-01 1.115636676549911499e-01 -1.187312304973602295e-01 -3.963741660118103027e-02 7.510371506214141846e-02 3.813987970352172852e-02 -4.253823775798082352e-03 -2.945057116448879242e-02 -1.741581708192825317e-01 8.473419398069381714e-02 9.825713001191616058e-03 1.041867434978485107e-01 2.092313021421432495e-01 -2.639434337615966797e-01 -2.858444750308990479e-01 -9.105565026402473450e-03 -3.046282529830932617e-01 -1.040678322315216064e-01 4.264760762453079224e-02 -1.126457676291465759e-01 -1.735737621784210205e-01
1.166604831814765930e-01 -1.728439703583717346e-02 1.882222853600978851e-02 1.669435054063796997e-01 8.377434685826301575e-03 -9.583287686109542847e-02 3.158193528652191162e-01 -6.993658840656280518e-02 -2.961575686931610107e-01 -2.896425127983093262e-01 1.259910967200994492e-02 -1.497928425669670105e-02 -2.406750917434692383e-01 -6.330761313438415527e-02 -3.146491646766662598e-01 3.678663820028305054e-02 -1.817868053913116455e-01 8.668327331542968750e-02 -4.213525056838989258e-01 -1.774019747972488403e-01 -4.142273217439651489e-02 -5.908238887786865234e-02 2.859695116057991982e-03 5.098330229520797729e-02 4.809264466166496277e-02 -7.391829043626785278e-02 2.609706223011016846e-01 -8.603865653276443481e-02 -1.180411428213119507e-01 3.062575459480285645e-01 -2.255567312240600586e-01 -1.021425798535346985e-01
-6.324727088212966919e-02 -8.404560387134552002e-02 2.626672089099884033e-01 5.041252970695495605e-01 -5.619226768612861633e-02 8.057924360036849976e-02 1.753450036048889160e-01 -1.077556237578392029e-01 1.786806434392929077e-02 -2.676902711391448975e-02 1.646880805492401123e-01 -2.796555757522583008e-01 -1.672744452953338623e-01 -1.799956560134887695e-01 8.719484508037567139e-02 1.239144131541252136e-01 -4.605555906891822815e-02 -1.976294629275798798e-02 -4.289434850215911865e-01 1.221052557229995728e-01 5.320116132497787476e-02 -2.460944233462214470e-03 5.513222143054008484e-02 -2.577137202024459839e-02 5.168578773736953735e-02 -2.310081012547016144e-02 2.039761096239089966e-01 -2.344046682119369507e-01 -3.295372053980827332e-02 2.868898510932922363e-01 2.032288350164890289e-02 -1.804832369089126587e-01
2.276077270507812500e-01 -8.765815943479537964e-02 3.748696148395538330e-01 4.346168041229248047e-01 2.615237981081008911e-02 9.081145748496055603e-03 4.718999937176704407e-02 1.211118027567863464e-01 -2.990240752696990967e-01 -1.374772489070892334e-01 -1.342710386961698532e-02 -1.354509443044662476e-01 -1.325941085815429688e-01 6.653136014938354492e-02 -2.278470620512962341e-02 -1.663116179406642914e-02 1.006610989570617676e-01 -2.529999986290931702e-02 -7.874827831983566284e-02 2.013706564903259277e-01 9.138080477714538574e-02 2.401825040578842163e-01 -1.497088223695755005e-01 1.742328107357025146e-01 4.836665838956832886e-02 -2.337171286344528198e-01 -1.708383113145828247e-01 -2.041994184255599976e-01 -3.533120080828666687e-02 2.379160523414611816e-01 -9.669867157936096191e-02 -2.690783441066741943e-01
-2.266491064801812172e-04 4.780135303735733032e-02 2.145419120788574219e-01 2.001304328441619873e-01 -5.095583200454711914e-01 -1.731092780828475952e-01 1.864874958992004395e-01 5.653293058276176453e-02 -2.256128787994384766e-01 -8.039774000644683838e-02 2.153043597936630249e-01 1.677841991186141968e-01 -2.497208267450332642e-01 -1.064191013574600220e-01 -1.372694820165634155e-01 -1.296229660511016846e-01 -1.653643101453781128e-01 -1.632273495197296143e-01 -1.954483427107334137e-02 9.977636486291885376e-02 2.036907523870468140e-01 -1.647702753543853760e-01 1.707406193017959595e-01 5.285697802901268005e-02 -2.358041256666183472e-01 -1.281928718090057373e-01 8.852422982454299927e-02 1.767440512776374817e-02 -4.608639702200889587e-02 2.838929295539855957e-01 1.071418449282646179e-01 -5.954653397202491760e-02
-4.587829113006591797e-02 -4.623001068830490112e-02 2.745189368724822998e-01 1.821041554212570190e-01 -1.443108618259429932e-01 9.382023662328720093e-02 1.050048097968101501e-01 -1.318295150995254517e-01 -3.428081870079040527e-01 4.238403216004371643e-02 1.981851160526275635e-01 -1.459894180297851562e-01 -1.128024607896804810e-01 4.111519455909729004e-02 2.147702574729919434e-01 -1.481796652078628540e-01 3.604622092097997665e-03 -1.665634848177433014e-02 -2.686786353588104248e-01 1.777889281511306763e-01 -3.090730607509613037e-01 -4.903764650225639343e-02 2.373740971088409424e-01 2.404669066891074181e-03 -6.427950412034988403e-02 -2.037888914346694946e-01 9.116104245185852051e-02 -2.589579224586486816e-01 9.179130196571350098e-03 4.284857213497161865e-01 2.517607808113098145e-02 -5.549830943346023560e-02
1.056153774261474609e-01 5.135132744908332825e-02 3.223277628421783447e-01 2.332317531108856201e-01 -3.553917258977890015e-02 1.446513235569000244e-01 -6.863157451152801514e-02 -2.153523415327072144e-01 -2.939212024211883545e-01 -3.223111927509307861e-01 -3.260154509916901588e-03 9.038687497377395630e-02 2.819257378578186035e-01 5.151751451194286346e-03 -3.217265382409095764e-02 5.924234911799430847e-02 1.940253823995590210e-01 -7.184235751628875732e-02 -6.594651192426681519e-02 -4.709186777472496033e-02 -2.699379809200763702e-03 2.447332628071308136e-02 2.872235178947448730e-01 4.232366383075714111e-02 -2.378398776054382324e-01 -4.362917840480804443e-01 1.695359945297241211e-01 1.854287236928939819e-01 6.478264927864074707e-02 -1.224784627556800842e-01 7.333168387413024902e-02 -5.696997046470642090e-02
7.291369140148162842e-02 -1.109869778156280518e-01 3.087826967239379883e-01 2.747762203216552734e-01 5.060040205717086792e-02 1.134731397032737732e-01 1.121686100959777832e-01 -8.875534683465957642e-02 -8.414375036954879761e-02 -2.015853673219680786e-01 5.138691142201423645e-02 3.172365948557853699e-02 -1.335861384868621826e-01 -1.242079287767410278e-01 -8.906638249754905701e-03 -5.187484435737133026e-03 -2.953187189996242523e-02 -2.242488116025924683e-01 1.055182069540023804e-01 5.596942454576492310e-02 2.218343168497085571e-01 1.380044966936111450e-01 2.314753830432891846e-03 2.581453919410705566e-01 -5.952290296554565430e-01 -1.863513588905334473e-01 5.919388681650161743e-02 -7.668531686067581177e-02 5.340637266635894775e-02 2.541633248329162598e-01 -1.282591819763183594e-01 -9.077937155961990356e-02
-9.961770847439765930e-03 -9.407797455787658691e-02 1.064458936452865601e-01 1.042767167091369629e-01 -3.756457865238189697e-01 -1.709941029548645020e-01 1.572356522083282471e-01 1.966270059347152710e-01 -2.068655639886856079e-01 -1.049644574522972107e-01 -4.778352379798889160e-02 1.341287642717361450e-01 9.042923152446746826e-02 1.420766860246658325e-02 5.196985229849815369e-02 -4.142555221915245056e-02 -1.920768171548843384e-01 -8.381633460521697998e-02 -1.576360315084457397e-01 -2.958717048168182373e-01 2.203702926635742188e-01 2.963069975376129150e-01 -1.166175603866577148e-01 6.538365781307220459e-02 -2.094739079475402832e-01 -1.950044184923171997e-01 1.998717524111270905e-02 1.358014345169067383e-01 1.999476999044418335e-01 3.327274918556213379e-01 6.204151362180709839e-02 -2.870607078075408936e-01
2.663751132786273956e-02 7.422285620123147964e-03 2.397372759878635406e-02 4.980107545852661133e-01 3.045439161360263824e-02 1.157999783754348755e-02 1.651406437158584595e-01 1.813841238617897034e-02 -2.110459655523300171e-01 -9.641674906015396118e-02 9.056477993726730347e-02 -1.035114079713821411e-01 -3.231174945831298828e-01 -1.549629420042037964e-01 -2.828567326068878174e-01 -8.173866569995880127e-02 -9.734732657670974731e-02 6.277198344469070435e-02 -3.852943778038024902e-01 -2.329761236906051636e-01 -1.655448228120803833e-01 -7.908249646425247192e-02 -1.010867580771446228e-02 5.459282919764518738e-02 2.249293401837348938e-02 -1.603908687829971313e-01 1.989186853170394897e-01 -1.224737763404846191e-01 1.125418692827224731e-01 2.274646461009979248e-01 -6.132479012012481689e-02 -1.796355992555618286e-01
-1.925346404314041138e-01 2.818723320960998535e-01 3.091313838958740234e-01 4.381368160247802734e-01 -1.821622401475906372e-01 -1.336974203586578369e-01 4.228008538484573364e-02 -1.048596575856208801e-01 -8.123195916414260864e-02 4.509439750108867884e-04 2.317645102739334106e-01 -2.328123599290847778e-01 -1.081400364637374878e-01 -2.197730913758277893e-02 -1.128407344222068787e-01 8.283547312021255493e-02 -1.678564846515655518e-01 -1.494718641042709351e-01 -1.354385763406753540e-01 8.350438624620437622e-02 2.695231325924396515e-02 3.448921144008636475e-01 -9.069098532199859619e-02 9.349996596574783325e-02 3.330286592245101929e-02 -7.869534939527511597e-02 2.463092468678951263e-02 -5.619440972805023193e-02 -2.529490888118743896e-01 3.131741583347320557e-01 6.918084342032670975e-03 -1.303126476705074310e-02
1.663824021816253662e-01 8.286398649215698242e-02 3.164044916629791260e-01 8.589918166399002075e-02 -4.441729784011840820e-01 -2.427759617567062378e-01 1.484774053096771240e-01 -4.266651719808578491e-02 -2.095032483339309692e-01 -8.454947918653488159e-02 2.715689241886138916e-01 7.184526324272155762e-02 -7.005410641431808472e-02 -1.130621880292892456e-01 -9.245197474956512451e-02 4.171803593635559082e-02 -4.338976740837097168e-01 -2.736743725836277008e-02 -6.475080549716949463e-02 1.410599946975708008e-01 1.248527988791465759e-01 -9.031482785940170288e-02 1.494799107313156128e-01 2.213395982980728149e-01 -6.562141329050064087e-02 -8.783826231956481934e-02 5.401638150215148926e-02 6.210842356085777283e-02 -9.863712638616561890e-02 2.721838057041168213e-01 -8.690790832042694092e-02 -3.979616239666938782e-02
-1.873281896114349365e-01 9.028982371091842651e-02 2.751079201698303223e-01 2.307301908731460571e-01 -1.487737298011779785e-01 3.482081368565559387e-02 2.017362862825393677e-01 -3.642292320728302002e-02 -6.791468709707260132e-02 -2.829968631267547607e-01 -1.271842606365680695e-02 2.302781939506530762e-01 -1.193724125623703003e-01 1.838639378547668457e-01 2.293161153793334961e-01 -6.036012247204780579e-02 -8.838576078414916992e-02 -1.248590275645256042e-02 -1.198759377002716064e-01 -4.708541184663772583e-02 1.086374446749687195e-01 2.371326982975006104e-01 7.593770325183868408e-02 2.308706939220428467e-01 -4.946748912334442139e-01 -2.139414995908737183e-01 -1.176706254482269287e-01 3.106739604845643044e-04 2.084316760301589966e-01 1.107101365923881531e-01 -9.248016029596328735e-02 7.729451637715101242e-03
1.230905428528785706e-01 1.570916622877120972e-01 1.396321207284927368e-01 1.641076803207397461e-01 -4.385213851928710938e-01 4.544877633452415466e-02 2.233619093894958496e-01 -1.250625103712081909e-01 3.759998083114624023e-02 -2.934391796588897705e-02 1.686552315950393677e-01 9.221617877483367920e-02 4.476737231016159058e-02 1.486043352633714676e-02 2.068450115621089935e-02 -3.293456742540001869e-03 -1.688160747289657593e-01 -1.236130967736244202e-01 -9.872005134820938110e-02 1.095532253384590149e-01 2.041008174419403076e-01 -1.216542348265647888e-01 3.794741034507751465e-01 -2.301057577133178711e-01 -1.846243441104888916e-01 -2.189207375049591064e-01 2.712491154670715332e-01 -2.065927535295486450e-02 1.110238581895828247e-02 3.103325366973876953e-01 2.014179974794387817e-01 3.308127168565988541e-03
4.997773468494415283e-02 -8.495478332042694092e-02 1.956546902656555176e-01 4.733981192111968994e-01 -4.993219301104545593e-02 1.740274950861930847e-02 1.052259504795074463e-01 1.045351773500442505e-01 -5.928554106503725052e-03 8.012258447706699371e-03 4.939980059862136841e-02 -3.032621145248413086e-01 -1.086181029677391052e-01 -5.628084391355514526e-02 -6.895635277032852173e-02 -6.217643618583679199e-02 -1.772644557058811188e-02 2.113110385835170746e-02 -4.314467608928680420e-01 -6.042176112532615662e-02 4.069409891963005066e-02 1.574518978595733643e-01 -1.998574100434780121e-02 -8.327691256999969482e-02 1.426503341645002365e-02 -2.024318128824234009e-01 1.669727563858032227e-01 -5.600144714117050171e-02 -8.611025661230087280e-02 4.530238211154937744e-01 -1.097832098603248596e-01 -2.525329887866973877e-01
1.525509823113679886e-02 -6.996470689773559570e-02 -4.409440606832504272e-02 4.170903563499450684e-01 -1.243527606129646301e-01 -1.162486523389816284e-01 1.331902891397476196e-01 7.208458334207534790e-02 -2.877352237701416016e-01 1.700217090547084808e-02 -1.106504127383232117e-01 1.121471822261810303e-01 2.406486123800277710e-01 9.638518095016479492e-02 -8.697833120822906494e-02 6.928752176463603973e-03 -4.762501642107963562e-02 7.278519868850708008e-02 -1.060006394982337952e-01 -1.622680127620697021e-01 1.261159628629684448e-01 2.733116149902343750e-01 1.156832277774810791e-02 6.579624116420745850e-02 -1.101640462875366211e-01 -2.454464286565780640e-01 1.930091343820095062e-02 -4.852712452411651611e-01 9.652347117662429810e-02 3.135899603366851807e-01 1.568339020013809204e-01 -6.033749878406524658e-02
6.158322095870971680e-02 -3.062863275408744812e-02 1.781139373779296875e-01 8.608673512935638428e-02 -3.447130620479583740e-01 -9.041544795036315918e-02 1.407407522201538086e-01 2.043242901563644409e-01 -4.507320374250411987e-02 -2.602157294750213623e-01 2.753920853137969971e-01 1.072303727269172668e-01 -1.523233056068420410e-01 -2.049341797828674316e-01 -2.389912158250808716e-01 2.467083744704723358e-03 -2.346437722444534302e-01 -1.201170980930328369e-01 -7.097028195858001709e-02 4.741873126477003098e-03 2.526808381080627441e-01 -9.306118637323379517e-02 3.147569894790649414e-01 2.565284967422485352e-01 -1.814761012792587280e-01 -1.774617880582809448e-01 1.576457470655441284e-01 -2.642150782048702240e-02 -2.591999806463718414e-02 2.901721000671386719e-01 -2.391590364277362823e-02 -2.858357504010200500e-02
2.308314144611358643e-01 1.434902399778366089e-01 2.042886763811111450e-01 2.711630463600158691e-01 -4.027142822742462158e-01 -4.602034017443656921e-02 1.859790682792663574e-01 2.033678628504276276e-02 -1.991992890834808350e-01 -5.023402348160743713e-02 2.467235028743743896e-01 1.444212198257446289e-01 -2.996521443128585815e-02 -1.152675673365592957e-01 -2.458872646093368530e-01 1.645245254039764404e-01 -2.754721045494079590e-01 -2.566678076982498169e-02 -1.910330355167388916e-02 3.609330207109451294e-02 8.893247693777084351e-02 -1.220323592424392700e-01 3.230932056903839111e-01 1.088939309120178223e-01 -1.734160333871841431e-01 -8.715789765119552612e-02 -1.518384218215942383e-01 6.991275399923324585e-02 -1.939519681036472321e-02 3.094747066497802734e-01 -6.492155045270919800e-02 5.178119614720344543e-02
1.379050016403198242e-01 -1.016548126935958862e-01 5.675951242446899414e-01 2.675309404730796814e-02 -3.881584480404853821e-02 2.478301078081130981e-01 -5.784744280390441418e-04 -1.014811471104621887e-01 -2.150285392999649048e-01 -3.182221651077270508e-01 -8.844900131225585938e-02 -3.192276880145072937e-02 1.225084140896797180e-01 -1.590564660727977753e-02 -5.199202522635459900e-02 1.145274564623832703e-01 1.516498392447829247e-03 2.700977586209774017e-02 -2.294269055128097534e-01 -1.938940137624740601e-01 1.714835464954376221e-01 1.623423248529434204e-01 1.227878704667091370e-01 1.617731153964996338e-02 -2.688137590885162354e-01 -3.130187392234802246e-01 5.660213902592658997e-02 -9.055934101343154907e-02 1.731538921594619751e-01 3.657251223921775818e-02 1.083817034959793091e-01 -1.846473291516304016e-02
2.862541191279888153e-02 -8.077700622379779816e-03 2.541670501232147217e-01 4.090151190757751465e-01 -1.813516765832901001e-01 7.888845354318618774e-02 2.376318126916885376e-01 1.069606021046638489e-01 5.008213222026824951e-02 -5.744023248553276062e-03 1.506739705801010132e-01 -3.436344563961029053e-01 -1.286923885345458984e-01 -5.620915908366441727e-03 -1.207054927945137024e-01 -5.416436120867729187e-02 1.188945397734642029e-01 7.954967021942138672e-02 -3.740071356296539307e-01 -3.199799731373786926e-02 7.008786778897047043e-03 1.434549689292907715e-02 9.092468768358230591e-02 7.488126866519451141e-03 1.972433552145957947e-02 -1.978813707828521729e-01 8.390685170888900757e-02 6.974184419959783554e-03 -4.515757411718368530e-02 4.012959301471710205e-01 -9.530936181545257568e-02 -3.066433072090148926e-01
3.526974096894264221e-02 -3.470222279429435730e-02 3.270766139030456543e-01 3.685157001018524170e-01 4.724857956171035767e-02 -7.710196077823638916e-02 1.659541279077529907e-01 -1.772515773773193359e-01 -1.527591794729232788e-01 -1.391728073358535767e-01 3.426782190799713135e-01 -1.907100230455398560e-01 -1.823627948760986328e-01 3.890095055103302002e-01 1.534795910120010376e-01 -8.528910577297210693e-03 1.108702942728996277e-01 -6.668882071971893311e-02 9.646773338317871094e-03 2.248761206865310669e-01 2.119007892906665802e-02 4.996998608112335205e-02 8.449457585811614990e-02 -8.547372370958328247e-02 -6.778205931186676025e-02 -2.696106731891632080e-01 6.407375633716583252e-02 7.529599219560623169e-02 -3.286290168762207031e-02 2.239579111337661743e-01 -1.492919586598873138e-02 -2.441396117210388184e-01
-9.891415387392044067e-02 1.732164248824119568e-02 9.033108502626419067e-02 2.133946567773818970e-01 -1.228086575865745544e-01 4.409292712807655334e-02 3.472203314304351807e-01 9.259821847081184387e-03 -2.041661888360977173e-01 -1.340002715587615967e-01 1.720301210880279541e-01 1.103983521461486816e-01 -5.810734629631042480e-02 2.268010079860687256e-01 -8.746425807476043701e-02 -9.442818164825439453e-02 2.780861258506774902e-01 5.262213572859764099e-02 -3.156296312808990479e-01 9.877953678369522095e-02 -1.622545868158340454e-01 -3.715453902259469032e-03 1.377876847982406616e-01 1.424825042486190796e-01 -2.885384261608123779e-01 -2.566009201109409332e-02 2.872029542922973633e-01 3.714367002248764038e-02 -1.986812502145767212e-01 2.804235816001892090e-01 -1.336533725261688232e-01 2.586130499839782715e-01
1.682972759008407593e-01 2.880853787064552307e-02 3.839705586433410645e-01 1.036342903971672058e-01 -7.334789633750915527e-02 -1.179372817277908325e-01 3.443454578518867493e-02 1.861985474824905396e-01 -3.470619916915893555e-01 -2.411124855279922485e-01 6.820843368768692017e-02 -7.535032927989959717e-02 2.082785069942474365e-01 1.019252836704254150e-01 2.283423207700252533e-02 1.153628826141357422e-01 -2.551409043371677399e-02 4.416688531637191772e-02 -4.478304088115692139e-02 -2.535558938980102539e-01 9.240587800741195679e-02 -5.473046004772186279e-02 9.260660409927368164e-02 1.373465508222579956e-01 -2.147627919912338257e-01 -4.084401726722717285e-01 3.325906395912170410e-01 2.385889589786529541e-01 -6.124480441212654114e-02 -1.640145294368267059e-02 4.265732131898403168e-03 9.281170368194580078e-02
5.412892997264862061e-02 1.222470998764038086e-01 1.316795051097869873e-01 1.379380822181701660e-01 5.484422296285629272e-02 3.195241093635559082e-01 1.403708308935165405e-01 6.793323904275894165e-02 -1.411984711885452271e-01 8.238586783409118652e-02 2.302056737244129181e-02 -7.079423218965530396e-02 -1.178935021162033081e-01 1.611217409372329712e-01 -3.335334360599517822e-01 2.684010937809944153e-02 -2.158925086259841919e-01 -6.308147311210632324e-02 -3.921528756618499756e-01 -9.420201182365417480e-02 7.610950618982315063e-02 1.202294901013374329e-01 9.109565988183021545e-03 3.151159733533859253e-02 -1.050423309206962585e-01 -2.438649386167526245e-01 1.594400554895401001e-01 1.388823986053466797e-01 -1.427177041769027710e-01 -1.232176050543785095e-01 1.315355896949768066e-01 -4.791764616966247559e-01
2.675432944670319557e-03 2.558575272560119629e-01 2.350209057331085205e-01 2.138728946447372437e-01 -2.127885371446609497e-01 -1.056001111865043640e-01 1.876482963562011719e-01 -4.304748773574829102e-02 -2.570727281272411346e-02 -4.835018888115882874e-02 2.834599018096923828e-01 3.582117706537246704e-02 -8.277463912963867188e-02 4.325046762824058533e-02 -2.121539711952209473e-01 -2.688497602939605713e-01 -5.658732354640960693e-02 -1.427705138921737671e-01 -6.115987896919250488e-03 6.575991399586200714e-03 -9.043414145708084106e-02 -9.557089954614639282e-02 2.792570292949676514e-01 8.490097522735595703e-02 -2.683817148208618164e-01 -6.416770070791244507e-02 6.975814700126647949e-02 -9.407175332307815552e-02 -6.709131412208080292e-04 4.124275147914886475e-01 1.787108927965164185e-01 -3.336880505084991455e-01
-1.396349370479583740e-01 1.032412350177764893e-01 3.680016100406646729e-01 7.480707019567489624e-02 -2.848176844418048859e-02 2.052838802337646484e-01 2.885621972382068634e-02 5.154259800910949707e-01 -3.258919417858123779e-01 -2.890645563602447510e-01 5.227537080645561218e-02 -7.131973747164011002e-03 -1.249199658632278442e-01 2.174310386180877686e-01 7.108731567859649658e-02 2.222656831145286560e-02 1.226897351443767548e-02 -7.334089279174804688e-02 -1.410500854253768921e-01 1.304904837161302567e-02 -1.379832178354263306e-01 1.126860305666923523e-01 1.421865969896316528e-01 1.721975207328796387e-01 5.438350886106491089e-02 -1.606715917587280273e-01 2.626400887966156006e-01 7.206232100725173950e-02 -3.155605867505073547e-02 1.531096547842025757e-01 -6.041286513209342957e-02 1.419913619756698608e-01
-1.537495702505111694e-01 -1.766971945762634277e-01 3.467568159103393555e-01 -4.360459744930267334e-03 -1.334357559680938721e-01 2.049851119518280029e-01 7.972435653209686279e-02 1.520280390977859497e-01 -4.131338894367218018e-01 -3.973704576492309570e-01 9.902377426624298096e-02 2.591819688677787781e-02 4.523225501179695129e-02 1.175890564918518066e-01 -2.507557570934295654e-01 -6.120781600475311279e-02 -1.664182730019092560e-02 -6.589616090059280396e-02 -1.495388895273208618e-01 -1.227820664644241333e-02 -4.637095145881175995e-03 1.426956504583358765e-01 1.500247120857238770e-01 2.595768570899963379e-01 -2.004718631505966187e-01 -6.582379341125488281e-02 2.564223408699035645e-01 1.272745877504348755e-01 7.962987571954727173e-02 2.624344080686569214e-02 1.349284052848815918e-01 1.578534841537475586e-01
-4.702095407992601395e-03 -7.674442231655120850e-02 2.762217521667480469e-01 4.389724433422088623e-01 -5.202445760369300842e-02 -6.424766965210437775e-03 2.480153925716876984e-02 -1.067814677953720093e-01 -5.133530497550964355e-02 -3.253211453557014465e-02 6.306769326329231262e-03 -2.537700235843658447e-01 -2.310991883277893066e-01 6.890214979648590088e-02 -1.689852401614189148e-02 -5.491932108998298645e-02 7.450447976589202881e-02 -1.843590289354324341e-02 -3.937737345695495605e-01 -1.295045167207717896e-01 4.851438850164413452e-02 8.586909621953964233e-02 -3.338510915637016296e-02 -1.999831646680831909e-01 -6.432402133941650391e-02 -1.922232806682586670e-01 9.506023675203323364e-02 -4.159937798976898193e-02 -1.026549070957116783e-04 4.874823093414306641e-01 -8.043453097343444824e-03 -2.502526044845581055e-01
7.462081313133239746e-02 2.660700976848602295e-01 1.166052669286727905e-01 1.102662831544876099e-01 -2.824864685535430908e-01 -1.067854836583137512e-01 2.673564851284027100e-01 1.592310816049575806e-01 -2.606270313262939453e-01 -1.223967969417572021e-01 1.475316584110260010e-01 1.326710134744644165e-01 3.509541228413581848e-02 -1.228884905576705933e-01 -1.528476327657699585e-01 2.590707540512084961e-01 -8.592398464679718018e-02 6.743319332599639893e-02 -4.253915324807167053e-02 -7.121784985065460205e-02 1.177807822823524475e-01 1.453895419836044312e-01 7.336010783910751343e-02 3.516556024551391602e-01 -3.558110073208808899e-02 -1.414189636707305908e-01 -2.160591781139373779e-01 -6.150215491652488708e-02 -7.483944296836853027e-02 4.485004544258117676e-01 -9.961200505495071411e-02 -9.740796685218811035e-02
2.415271103382110596e-02 -9.283068776130676270e-02 1.378125101327896118e-01 1.807281970977783203e-01 -1.683153361082077026e-01 -4.600246995687484741e-02 2.198360860347747803e-01 4.487052932381629944e-02 -6.443622708320617676e-02 -1.894501000642776489e-01 -2.236746549606323242e-01 4.270996153354644775e-02 -2.163363248109817505e-01 2.167488634586334229e-01 -1.174526289105415344e-01 -2.349886856973171234e-02 -1.161619052290916443e-01 -1.531941294670104980e-01 -1.619651168584823608e-01 -4.008465409278869629e-01 -1.371383201330900192e-02 3.024671375751495361e-01 6.947522982954978943e-03 -2.135094851255416870e-01 -1.115048751235008240e-01 -3.675248324871063232e-01 9.905803948640823364e-02 -2.404191792011260986e-01 8.472975343465805054e-03 2.391572296619415283e-01 8.838018774986267090e-02 -1.301831305027008057e-01
1.292250901460647583e-01 -3.553134202957153320e-02 2.877729237079620361e-01 4.788144528865814209e-01 -1.444167345762252808e-01 -1.578608006238937378e-01 3.036399558186531067e-02 -4.891956225037574768e-02 -2.865886874496936798e-02 7.266286015510559082e-02 9.983173012733459473e-02 -1.951529830694198608e-01 -3.818751499056816101e-02 -8.521839976310729980e-02 -2.693819580599665642e-03 -7.140272110700607300e-02 1.087563559412956238e-01 6.087637972086668015e-03 -3.790098428726196289e-01 -1.415619105100631714e-01 8.681830950081348419e-03 1.111653000116348267e-01 2.350797504186630249e-02 -4.811049997806549072e-02 3.257230669260025024e-02 -1.487315297126770020e-01 2.371478527784347534e-01 7.249775528907775879e-02 -2.520279772579669952e-02 2.496359646320343018e-01 -6.361969560384750366e-02 -4.586510956287384033e-01
3.750827908515930176e-02 -7.782912254333496094e-02 1.778239756822586060e-01 3.083964586257934570e-01 -2.323472946882247925e-01 -1.162288635969161987e-01 1.948312073945999146e-01 1.215303167700767517e-01 -3.191857933998107910e-01 -1.846063435077667236e-01 5.246732011437416077e-02 -1.983225047588348389e-01 -1.919778585433959961e-01 -9.983168542385101318e-02 -3.390319645404815674e-02 -1.328396145254373550e-02 -4.051527380943298340e-02 1.032102555036544800e-01 -4.758093953132629395e-01 1.178770214319229126e-01 -1.751122921705245972e-01 -1.741018495522439480e-03 5.284870043396949768e-02 -2.224845066666603088e-02 4.915153235197067261e-02 -2.167601697146892548e-02 1.107643693685531616e-01 -5.561150982975959778e-02 5.141988024115562439e-02 4.069643318653106689e-01 2.713724784553050995e-02 -2.135537117719650269e-01
1.018518954515457153e-01 1.391290128231048584e-01 2.249160408973693848e-01 3.616357445716857910e-01 -2.577666342258453369e-01 6.904519163072109222e-03 2.320269495248794556e-01 6.757640093564987183e-02 -2.495285421609878540e-01 -6.612235214561223984e-03 -2.445167154073715210e-01 2.286398038268089294e-02 -1.611458063125610352e-01 2.485434859991073608e-01 3.392429053783416748e-01 8.444064110517501831e-02 -9.045789390802383423e-02 -1.115205790847539902e-02 -1.263850778341293335e-01 -9.078147262334823608e-02 -1.142860017716884613e-02 1.853650361299514771e-01 8.637315034866333008e-02 -5.472610145807266235e-02 -2.295695804059505463e-02 -3.670463562011718750e-01 5.376053228974342346e-02 -2.622599303722381592e-01 -1.744226925075054169e-02 1.667509377002716064e-01 -4.587816074490547180e-03 -1.375173479318618774e-01
6.826579570770263672e-03 -1.225423440337181091e-01 3.099111020565032959e-01 4.388280510902404785e-01 -1.258235871791839600e-01 -2.298915293067693710e-03 2.125014662742614746e-01 7.135897874832153320e-02 -1.812674254179000854e-01 -1.519536823034286499e-01 5.804631114006042480e-02 -1.035602018237113953e-01 -1.848810911178588867e-01 -8.442290872335433960e-02 -7.712876796722412109e-02 -7.582461833953857422e-02 3.524398431181907654e-02 1.408056914806365967e-01 -4.053690731525421143e-01 6.186248734593391418e-02 -2.880706787109375000e-01 5.470272153615951538e-03 9.138565510511398315e-02 -4.230062291026115417e-02 1.113884523510932922e-01 -1.174233481287956238e-01 8.625772595405578613e-02 -4.605976119637489319e-02 1.649422943592071533e-01 3.111459910869598389e-01 -1.087505253963172436e-03 -2.550223767757415771e-01
-1.184197366237640381e-01 1.762991249561309814e-01 -3.001489862799644470e-02 1.877851188182830811e-01 -2.279329001903533936e-01 -1.103075966238975525e-01 2.104742228984832764e-01 -3.712396323680877686e-02 -2.999294698238372803e-01 -4.145743250846862793e-01 1.784678846597671509e-01 2.246037721633911133e-01 -4.915979504585266113e-02 1.257543712854385376e-01 -2.079002410173416138e-01 1.741447299718856812e-01 1.150122955441474915e-01 8.292263001203536987e-02 -1.558033227920532227e-01 -9.072456508874893188e-03 -1.166315376758575439e-02 2.611204981803894043e-02 -8.596034720540046692e-03 1.086669713258743286e-01 -1.708237640559673309e-02 -1.092073097825050354e-01 1.950790137052536011e-01 -8.355052024126052856e-02 -2.549210488796234131e-01 3.841628134250640869e-01 -1.837662160396575928e-01 -1.107878163456916809e-01
7.444336265325546265e-02 -2.742750197649002075e-02 1.475636512041091919e-01 2.192733138799667358e-01 -3.932945430278778076e-02 2.345077544450759888e-01 1.270192861557006836e-01 -1.550197452306747437e-01 -3.234196305274963379e-01 -2.580532729625701904e-01 9.335847944021224976e-02 8.431626111268997192e-02 -2.933638170361518860e-02 1.608597636222839355e-01 6.497334688901901245e-03 2.053661346435546875e-01 -1.181180924177169800e-01 9.434679150581359863e-02 -8.129316568374633789e-02 -3.618515729904174805e-01 7.666090968996286392e-03 1.188444122672080994e-01 -5.130903795361518860e-03 2.225409075617790222e-02 -1.263008862733840942e-01 -3.812865316867828369e-01 4.370411336421966553e-01 -1.006948724389076233e-01 -1.155494749546051025e-01 -9.800926595926284790e-02 -7.426626235246658325e-02 -7.157026976346969604e-02
8.275470882654190063e-02 -1.954563558101654053e-01 1.890910714864730835e-01 2.508637309074401855e-01 -1.731516793370246887e-02 -5.826867185533046722e-03 1.410974860191345215e-01 -3.925494477152824402e-02 -1.262112557888031006e-01 -1.243519335985183716e-01 1.440730541944503784e-01 1.531063616275787354e-01 -1.536180526018142700e-01 7.686823606491088867e-02 4.641454294323921204e-02 7.291745394468307495e-03 -6.336919218301773071e-02 -2.285861521959304810e-01 4.459910467267036438e-02 -1.397230476140975952e-02 1.852787137031555176e-01 5.972249060869216919e-02 1.589384526014328003e-01 2.563107013702392578e-01 -5.544046163558959961e-01 -1.826504021883010864e-01 -2.243360877037048340e-02 -2.673107571899890900e-02 2.032808065414428711e-01 2.214391231536865234e-01 -2.774344980716705322e-01 -1.749187111854553223e-01
-6.719243526458740234e-02 1.465102434158325195e-01 1.078179702162742615e-01 5.117534399032592773e-01 -2.154930680990219116e-01 -1.922190487384796143e-01 4.485011100769042969e-02 -1.479651629924774170e-01 -9.981855750083923340e-02 -1.733673512935638428e-01 1.194861307740211487e-01 -3.680903613567352295e-01 -7.258506864309310913e-02 -8.434049040079116821e-02 5.971068143844604492e-02 -5.535644665360450745e-02 -1.763816922903060913e-01 -2.702508866786956787e-01 -1.440565139055252075e-01 -2.596456371247768402e-02 1.343120075762271881e-02 3.493455648422241211e-01 3.941216692328453064e-02 2.240396589040756226e-01 4.386903718113899231e-03 -9.191949665546417236e-02 1.666955649852752686e-02 3.668617457151412964e-02 -2.097011059522628784e-01 1.728755235671997070e-01 6.020792294293642044e-03 -2.970941923558712006e-02
-4.522630572319030762e-02 -5.157648026943206787e-02 1.111248061060905457e-01 1.086688190698623657e-01 -1.808726638555526733e-01 3.946223855018615723e-02 1.247916147112846375e-01 -1.874390244483947754e-02 -3.708272874355316162e-01 2.967606112360954285e-02 3.104943335056304932e-01 -1.515864431858062744e-01 -1.085324883460998535e-01 9.941478818655014038e-02 2.670614719390869141e-01 -8.013500273227691650e-02 6.897912826389074326e-04 2.020923495292663574e-01 -3.078262805938720703e-01 1.572495549917221069e-01 -2.673824429512023926e-01 9.423759579658508301e-02 6.176324188709259033e-02 -6.822673976421356201e-02 -1.263424605131149292e-01 -1.867669671773910522e-01 2.479616999626159668e-01 -8.280850946903228760e-02 1.345851272344589233e-02 4.197443425655364990e-01 5.802315473556518555e-02 -1.251635402441024780e-01
-1.813706383109092712e-02 1.345068216323852539e-01 1.235690042376518250e-01 5.248103290796279907e-02 -3.251069188117980957e-01 -1.965380460023880005e-01 2.088283151388168335e-01 7.283706963062286377e-02 -3.132349252700805664e-01 -2.152189016342163086e-01 1.773831695318222046e-01 1.331609934568405151e-01 -3.106134012341499329e-02 -1.774520576000213623e-01 -1.988724619150161743e-01 2.083783447742462158e-01 -9.119274467229843140e-02 3.321257187053561211e-03 -1.534613966941833496e-01 1.073168218135833740e-02 -7.901703566312789917e-02 2.868948280811309814e-01 -6.618193536996841431e-02 3.325356841087341309e-01 4.799515381455421448e-02 -2.699427306652069092e-02 1.727886646986007690e-01 -1.275263577699661255e-01 6.423712521791458130e-02 3.631253540515899658e-01 4.587976261973381042e-02 -1.962497532367706299e-01
1.505015790462493896e-01 1.439394801855087280e-01 1.435400992631912231e-01 4.091310501098632812e-01 -2.137628048658370972e-01 2.114793658256530762e-01 2.040769755840301514e-01 -7.951964437961578369e-02 -1.492158174514770508e-01 -7.980999350547790527e-02 -3.909406960010528564e-01 5.001195147633552551e-02 -1.317492723464965820e-01 1.978287100791931152e-01 2.177663296461105347e-01 -8.228190243244171143e-02 -2.221186757087707520e-01 -5.472088977694511414e-02 -1.074713319540023804e-01 -6.270428001880645752e-02 2.474859543144702911e-02 1.637085229158401489e-01 2.169889062643051147e-01 -1.283869743347167969e-01 -1.818914115428924561e-01 -1.933741271495819092e-01 9.596356004476547241e-02 -1.850294023752212524e-01 -1.286167204380035400e-01 9.721226990222930908e-02 -5.347923934459686279e-02 -1.844543516635894775e-01
4.816254973411560059e-02 2.752998471260070801e-01 2.270535230636596680e-01 2.669052481651306152e-01 -3.473935127258300781e-01 -1.965081989765167236e-01 1.165312230587005615e-01 6.577775627374649048e-02 -2.697106897830963135e-01 -8.430559933185577393e-02 4.076588451862335205e-01 1.375040858983993530e-01 -2.187600582838058472e-01 -1.655582785606384277e-01 -1.218739151954650879e-01 -1.631292402744293213e-01 -7.241574674844741821e-02 -1.456366330385208130e-01 -4.499506577849388123e-02 2.489625103771686554e-02 6.719815731048583984e-02 -5.857178196310997009e-02 1.723814010620117188e-01 1.561599504202604294e-02 -2.879454195499420166e-01 2.383199520409107208e-02 1.689987182617187500e-01 -4.810573533177375793e-03 9.603175334632396698e-03 1.709169596433639526e-01 9.334564954042434692e-02 -1.520986407995223999e-01
-8.862409740686416626e-02 -1.689831167459487915e-01 4.326645135879516602e-01 1.115969792008399963e-01 -3.208632469177246094e-01 8.278715610504150391e-02 1.150682866573333740e-01 1.479271352291107178e-01 -2.746270596981048584e-01 -1.446229219436645508e-01 -1.056862697005271912e-01 -3.094124197959899902e-01 1.839177310466766357e-01 1.740644127130508423e-02 1.804838776588439941e-01 1.696407794952392578e-01 6.327442824840545654e-02 -6.008020415902137756e-02 -2.287144213914871216e-02 -1.782187074422836304e-02 1.311717033386230469e-01 1.805446743965148926e-01 1.086636111140251160e-01 -2.437731064856052399e-02 -2.151012420654296875e-01 -1.510879099369049072e-01 2.589068375527858734e-02 5.467700585722923279e-02 2.823327779769897461e-01 2.269830405712127686e-01 4.255093634128570557e-02 -2.093496620655059814e-01
-3.197974339127540588e-02 -6.515917927026748657e-02 -1.832619868218898773e-02 2.455161511898040771e-01 -3.276814222335815430e-01 4.284959658980369568e-02 6.662019342184066772e-02 -1.493833772838115692e-02 -1.487877368927001953e-01 -2.430007606744766235e-02 1.613804325461387634e-02 9.768045693635940552e-02 -4.281678423285484314e-02 3.015255182981491089e-02 -8.682106435298919678e-02 -1.133931428194046021e-01 -1.318979114294052124e-01 2.530858665704727173e-02 -1.013266593217849731e-01 -3.358268141746520996e-01 1.031369864940643311e-01 4.066214859485626221e-01 2.233404852449893951e-02 -7.172717154026031494e-02 -3.213143050670623779e-01 -2.853679955005645752e-01 1.007164642214775085e-01 -2.975440323352813721e-01 -9.128791280090808868e-03 1.723360270261764526e-02 2.913098633289337158e-01 -2.706922888755798340e-01
-2.866441309452056885e-01 1.096588373184204102e-01 3.007997572422027588e-01 3.196733891963958740e-01 -2.107833772897720337e-01 -3.103367388248443604e-01 2.578449994325637817e-02 1.291566789150238037e-01 -1.784867048263549805e-01 -1.297485828399658203e-01 2.961726672947406769e-02 1.606989800930023193e-01 -9.581960737705230713e-03 -2.054390460252761841e-01 1.624116003513336182e-01 -1.534679085016250610e-01 -7.173033058643341064e-02 -1.693445593118667603e-01 1.194441989064216614e-01 -6.267628818750381470e-02 1.057623848319053650e-01 1.428077369928359985e-01 -8.479510247707366943e-02 1.616043597459793091e-01 -5.622130632400512695e-02 -1.564721167087554932e-01 -3.298720717430114746e-02 -2.045777589082717896e-01 -2.884285710752010345e-02 3.401279151439666748e-01 -5.082655325531959534e-02 -2.843280136585235596e-01
1.025679484009742737e-01 -7.867938280105590820e-02 1.081988885998725891e-01 3.030721247196197510e-01 1.516676992177963257e-01 1.544065680354833603e-02 2.785041034221649170e-01 2.742745578289031982e-01 -1.054059416055679321e-01 -1.344467401504516602e-01 1.661011278629302979e-01 -3.768809884786605835e-02 -2.216880023479461670e-01 3.392723947763442993e-02 -1.975071877241134644e-01 2.668743133544921875e-01 -9.807215072214603424e-03 1.964051574468612671e-01 -2.053549438714981079e-01 -2.965230494737625122e-02 -2.883532047271728516e-01 6.716680526733398438e-02 1.684628427028656006e-01 1.560965031385421753e-01 -1.285806894302368164e-01 -1.514921486377716064e-01 2.168362140655517578e-01 -6.636969000101089478e-02 -8.090844750404357910e-02 1.584704816341400146e-01 -2.410055994987487793e-01 -2.867035269737243652e-01
-2.184265526011586189e-03 7.732976973056793213e-02 2.112314850091934204e-01 4.056895971298217773e-01 1.109438240528106689e-01 2.202944606542587280e-01 1.342795938253402710e-01 2.256244570016860962e-01 -1.817415654659271240e-01 1.620451360940933228e-01 -3.687726333737373352e-02 1.007707417011260986e-01 3.312296271324157715e-01 1.316827684640884399e-01 -1.212440952658653259e-01 2.228322625160217285e-02 -1.778049618005752563e-01 -3.233675286173820496e-02 -2.612559497356414795e-01 -1.650271415710449219e-01 1.055633351206779480e-01 -2.810315228998661041e-02 2.567537128925323486e-01 1.044586002826690674e-01 -2.359479106962680817e-02 -3.573265969753265381e-01 2.335465103387832642e-01 -4.426148906350135803e-02 -8.624166995286941528e-02 -2.131685242056846619e-02 3.862844035029411316e-02 -1.759005784988403320e-01
5.229414999485015869e-02 3.094949945807456970e-02 8.733593672513961792e-02 1.872393488883972168e-01 5.812980607151985168e-02 2.289657443761825562e-01 1.743249595165252686e-01 3.096843957901000977e-01 -4.068010449409484863e-01 -1.222685724496841431e-01 8.774366229772567749e-02 1.208546664565801620e-02 1.366681009531021118e-01 -1.105613932013511658e-01 -2.379717826843261719e-01 1.154898256063461304e-01 -2.632407248020172119e-01 -1.183850318193435669e-01 -1.349102333188056946e-02 8.989258110523223877e-02 2.151132225990295410e-01 -1.226742193102836609e-01 1.580789536237716675e-01 -1.722321510314941406e-01 -1.489366143941879272e-01 -1.624832302331924438e-01 1.278724372386932373e-01 -2.393517345190048218e-01 -4.616392403841018677e-02 1.432939618825912476e-01 -2.075692266225814819e-01 -2.947021722793579102e-01
-1.160200554295442998e-04 -2.527333423495292664e-02 2.429894506931304932e-01 4.607594013214111328e-01 -1.238951366394758224e-02 2.373256534337997437e-01 7.679456472396850586e-02 -1.043135300278663635e-01 -2.909000217914581299e-01 -2.476890087127685547e-01 5.592389404773712158e-02 2.302912920713424683e-01 -1.829369179904460907e-02 1.824307143688201904e-01 5.642347782850265503e-02 1.226448118686676025e-01 -2.171826958656311035e-01 6.409592181444168091e-02 1.930538937449455261e-02 -2.404215335845947266e-01 5.458016321063041687e-02 -3.706930205225944519e-02 -1.122939586639404297e-01 9.448504447937011719e-02 -5.287294043228030205e-04 -4.311245977878570557e-01 1.759719401597976685e-01 6.526493281126022339e-02 -9.173143655061721802e-02 -4.564982955344021320e-04 -1.871007084846496582e-01 -3.048366121947765350e-02
1.506508141756057739e-01 3.810701668262481689e-01 2.302532643079757690e-01 1.156564354896545410e-01 1.467970311641693115e-01 -1.005776673555374146e-01 7.482229173183441162e-02 -1.491083763539791107e-02 -1.681502759456634521e-01 1.262121945619583130e-01 -8.363450318574905396e-02 -2.911027967929840088e-01 -2.462167106568813324e-02 -5.178857594728469849e-02 2.106120623648166656e-02 -4.569191858172416687e-02 -6.033127382397651672e-02 -1.975031010806560516e-02 -2.106874883174896240e-01 -2.233587801456451416e-01 -1.083846576511859894e-02 2.520987689495086670e-01 2.453016638755798340e-01 3.346127225086092949e-03 -1.742277592420578003e-01 -2.567728459835052490e-01 5.687209218740463257e-02 -1.343520879745483398e-01 6.116042286157608032e-02 3.282115757465362549e-01 -3.304071724414825439e-01 -1.615037024021148682e-01
-2.284490466117858887e-01 5.806983262300491333e-02 3.652366399765014648e-01 1.283973455429077148e-01 -2.464652955532073975e-01 2.717355266213417053e-02 3.027590513229370117e-01 -1.932706534862518311e-01 -1.573217511177062988e-01 -2.292805314064025879e-01 -1.504520177841186523e-01 4.501103982329368591e-02 -5.785883963108062744e-02 -6.447666883468627930e-02 1.007837504148483276e-01 -1.175713073462247849e-02 -1.005690693855285645e-01 -2.377029694616794586e-02 -1.410327013581991196e-02 -5.435906723141670227e-02 1.559369117021560669e-01 2.969749271869659424e-01 -6.094640120863914490e-02 2.789536118507385254e-01 -1.639155596494674683e-01 -3.193886578083038330e-01 6.295303255319595337e-02 1.429735869169235229e-01 8.798380196094512939e-02 1.901683509349822998e-01 -1.454865932464599609e-01 -2.409289330244064331e-01
-2.181420922279357910e-01 -1.551676541566848755e-01 4.506727159023284912e-01 5.033603310585021973e-01 -5.466828495264053345e-02 -7.533144671469926834e-03 7.996488362550735474e-02 -2.222009748220443726e-01 -8.431067317724227905e-02 -3.172205388545989990e-02 -8.452239632606506348e-02 3.396680578589439392e-02 1.711895316839218140e-01 -1.475561559200286865e-01 -8.569067716598510742e-02 1.268794685602188110e-01 -1.285648792982101440e-01 -4.940507188439369202e-02 -2.130110412836074829e-01 -8.043093234300613403e-02 -1.568599790334701538e-02 1.961441189050674438e-01 2.951659075915813446e-02 1.395439654588699341e-01 -3.442048728466033936e-01 -9.181783348321914673e-02 -1.474205255508422852e-01 8.559991605579853058e-03 5.048009008169174194e-02 1.718090325593948364e-01 -9.418199956417083740e-02 -5.088097974658012390e-02
1.627569831907749176e-02 9.618984907865524292e-02 1.218735575675964355e-01 2.350405454635620117e-01 -3.462756872177124023e-01 -1.326454430818557739e-01 1.559362262487411499e-01 4.686379432678222656e-02 -2.720737159252166748e-01 -8.499142527580261230e-02 1.294999718666076660e-01 3.806111589074134827e-02 -2.027316242456436157e-01 -1.381889432668685913e-01 2.329526934772729874e-03 -3.110344111919403076e-01 -1.968484073877334595e-01 -1.136896386742591858e-01 -7.317522913217544556e-02 1.102426126599311829e-01 1.021727621555328369e-01 -1.185210570693016052e-01 2.126393020153045654e-01 -1.832771599292755127e-01 -9.157162904739379883e-02 -2.963135838508605957e-01 3.196167349815368652e-01 -2.740465290844440460e-02 -3.332859277725219727e-02 2.058301270008087158e-01 2.202053815126419067e-01 1.908543556928634644e-01
1.152077838778495789e-01 -1.039302200078964233e-01 2.384454458951950073e-01 2.627322673797607422e-01 -2.569297254085540771e-01 -5.670234560966491699e-02 2.504013478755950928e-01 -1.230620406568050385e-02 -2.056791037321090698e-01 -1.033966988325119019e-01 3.741990625858306885e-01 -1.483094226568937302e-02 -1.552834510803222656e-01 2.260124683380126953e-01 -9.472448378801345825e-02 1.073295325040817261e-01 9.028904139995574951e-02 8.507157862186431885e-02 -3.108843974769115448e-02 2.248285263776779175e-01 -3.437849693000316620e-03 6.001234427094459534e-02 2.070367783308029175e-01 -1.108240187168121338e-01 -7.458043843507766724e-02 -2.479369640350341797e-01 -1.164815127849578857e-01 -3.726797550916671753e-02 3.983516618609428406e-02 3.301603198051452637e-01 -6.500797718763351440e-02 -3.264360725879669189e-01
2.518639266490936279e-01 -2.573798298835754395e-01 9.601385891437530518e-02 1.106439456343650818e-01 -2.401363998651504517e-01 8.279068022966384888e-02 2.185082286596298218e-01 -6.937834620475769043e-02 -2.404726743698120117e-01 1.673204824328422546e-03 4.211077690124511719e-01 1.886423118412494659e-02 -1.428132653236389160e-01 6.151408329606056213e-02 2.910798229277133942e-02 7.091884315013885498e-02 2.287000045180320740e-02 6.768403574824333191e-03 -3.049358427524566650e-01 -3.719562664628028870e-02 6.779260933399200439e-02 5.851952359080314636e-02 2.817813456058502197e-01 -2.729692682623863220e-02 1.582630872726440430e-01 -2.337622791528701782e-01 1.233013346791267395e-01 1.332423835992813110e-02 -1.630143672227859497e-01 3.879575133323669434e-01 -5.337519198656082153e-02 -8.997520059347152710e-02
1.077929660677909851e-01 1.235462650656700134e-01 6.904200464487075806e-02 1.536706835031509399e-01 -2.627080678939819336e-01 -2.105563879013061523e-01 1.614105552434921265e-01 1.409338414669036865e-01 -2.166696041822433472e-01 -2.394490242004394531e-01 2.924062907695770264e-01 6.928673386573791504e-02 -1.539267152547836304e-01 -2.176349908113479614e-01 -1.657217293977737427e-01 6.501217931509017944e-02 -3.710780441761016846e-01 2.490693703293800354e-02 -1.519765555858612061e-01 -2.250711061060428619e-02 5.836132541298866272e-02 -6.259878724813461304e-02 2.655062079429626465e-01 1.846438497304916382e-01 -3.238418996334075928e-01 5.456419661641120911e-03 9.490424767136573792e-03 -5.652711540460586548e-02 4.765300825238227844e-02 3.155194222927093506e-01 -4.578119516372680664e-02 -4.685945063829421997e-02
-1.976268291473388672e-01 1.118356436491012573e-01 2.764268219470977783e-01 2.864074110984802246e-01 -1.336552798748016357e-01 -2.963993549346923828e-01 2.606043517589569092e-01 2.179100811481475830e-01 -1.856526434421539307e-01 -1.195636838674545288e-01 -8.526937663555145264e-02 9.404445439577102661e-02 1.189479529857635498e-01 -1.093723624944686890e-01 -5.961666628718376160e-02 -5.825411155819892883e-02 -2.992204129695892334e-01 1.334061473608016968e-01 1.326813697814941406e-01 -4.144330918788909912e-01 -3.182588145136833191e-02 -3.680974617600440979e-02 1.881856918334960938e-01 2.740300074219703674e-02 8.191965025616809726e-05 -7.418093830347061157e-02 2.273772656917572021e-02 -9.628143161535263062e-02 5.630936846137046814e-02 2.565984725952148438e-01 -5.944312363862991333e-02 -2.188255488872528076e-01
2.758550643920898438e-01 1.092617437243461609e-01 2.974969446659088135e-01 3.500160276889801025e-01 -1.060049235820770264e-01 7.445903960615396500e-03 1.026966497302055359e-01 9.745571017265319824e-02 -2.638713717460632324e-01 -1.407136917114257812e-01 7.840856164693832397e-02 -1.647348999977111816e-01 -2.170384079217910767e-01 2.144421935081481934e-01 -4.004605486989021301e-02 1.567311882972717285e-01 2.586002349853515625e-01 -4.903518781065940857e-02 -4.912620410323143005e-02 1.949395239353179932e-01 1.537503600120544434e-01 1.957578361034393311e-01 -1.427588611841201782e-02 -3.327265754342079163e-02 -4.629210382699966431e-02 -1.493100225925445557e-01 3.409585356712341309e-02 -1.660634018480777740e-02 -5.557643994688987732e-02 2.866819202899932861e-01 -3.327890858054161072e-02 -3.773831427097320557e-01
-1.213297471404075623e-01 -1.222835294902324677e-02 1.619101502001285553e-02 2.943761646747589111e-01 -7.420379202812910080e-03 8.554484695196151733e-02 6.846191734075546265e-02 2.357185781002044678e-01 -7.822833210229873657e-02 -6.959863007068634033e-02 1.291933059692382812e-01 -2.333343625068664551e-01 -2.334769517183303833e-01 -2.386795878410339355e-01 -1.232337579131126404e-01 2.720451653003692627e-01 -1.312600672245025635e-01 -1.630382388830184937e-01 -2.994684278964996338e-01 2.533166110515594482e-01 -5.002963170409202576e-02 -1.017341539263725281e-01 1.762822717428207397e-01 1.967921406030654907e-01 -1.810310631990432739e-01 -3.756271004676818848e-01 2.000416964292526245e-01 -2.250022441148757935e-01 4.150178283452987671e-03 3.368258476257324219e-02 2.926566265523433685e-02 -3.126274049282073975e-02
3.424894437193870544e-02 -5.454644560813903809e-02 2.446311563253402710e-01 3.153121471405029297e-01 -5.877051129937171936e-02 -5.349718779325485229e-02 1.446676403284072876e-01 2.308652328792959452e-04 -5.972993001341819763e-02 -1.195709928870201111e-01 -2.068766579031944275e-02 1.051494479179382324e-01 -2.165033519268035889e-01 -2.597624063491821289e-02 4.216619767248630524e-03 -1.254462003707885742e-01 -1.340257078409194946e-01 -1.663330048322677612e-01 -1.107959076762199402e-02 -2.226630412042140961e-02 5.252761766314506531e-02 1.709084212779998779e-01 8.282646536827087402e-02 2.209369540214538574e-01 -5.725282430648803711e-01 -2.806238532066345215e-01 -6.432276964187622070e-02 6.453379988670349121e-02 -7.041155826300382614e-03 1.773296743631362915e-01 -3.578227460384368896e-01 -9.179055690765380859e-02
1.241578534245491028e-01 -8.420810103416442871e-02 3.291495144367218018e-01 2.266542613506317139e-01 -6.826217472553253174e-02 -1.005484163761138916e-01 1.891756504774093628e-01 5.414573848247528076e-02 -1.739150583744049072e-01 -3.904467448592185974e-02 4.114682972431182861e-02 -2.842052094638347626e-02 -1.029411181807518005e-01 2.283181995153427124e-01 -1.760580241680145264e-01 -4.093081876635551453e-02 3.232023864984512329e-02 2.296003699302673340e-01 -1.944136470556259155e-01 -8.394929021596908569e-02 -5.844769626855850220e-02 4.822165146470069885e-02 -1.211155019700527191e-02 -1.957036107778549194e-01 1.857904600910842419e-03 -2.397450059652328491e-01 1.230364292860031128e-01 -3.997343480587005615e-01 -2.750288695096969604e-02 4.571340680122375488e-01 2.150232493877410889e-01 -5.883177742362022400e-02
1.241467073559761047e-01 -5.592402070760726929e-02 1.858778446912765503e-01 2.443573325872421265e-01 -1.677054315805435181e-01 -6.434565782546997070e-02 2.872629649937152863e-02 3.043857589364051819e-02 -3.379130363464355469e-01 -1.562211513519287109e-01 3.574843108654022217e-01 8.505562692880630493e-02 -2.765159904956817627e-01 2.133420556783676147e-01 -1.842007040977478027e-02 -4.940304532647132874e-02 1.177593097090721130e-01 -9.875759482383728027e-02 -1.915344595909118652e-01 4.989525303244590759e-02 -1.721561700105667114e-01 4.034583643078804016e-02 8.312705159187316895e-02 -1.425128877162933350e-01 -5.124052613973617554e-02 -3.928361535072326660e-01 -1.468451619148254395e-01 -1.301591545343399048e-01 3.863237798213958740e-02 3.649949133396148682e-01 -4.528410360217094421e-02 -3.619934618473052979e-02
3.173981234431266785e-02 -3.616293147206306458e-02 2.693446874618530273e-01 7.681129127740859985e-02 -7.460030168294906616e-02 1.563991978764533997e-02 3.778918981552124023e-01 -1.462944597005844116e-01 -5.211827158927917480e-02 -1.993687897920608521e-01 -3.001371324062347412e-01 2.327709645032882690e-01 1.030939072370529175e-02 -3.019429370760917664e-02 -6.341631710529327393e-02 5.838219448924064636e-02 -6.606885790824890137e-02 -1.519534885883331299e-01 -7.173326611518859863e-02 -1.526897549629211426e-01 1.099042594432830811e-01 2.107507735490798950e-01 -9.877313673496246338e-02 2.790701389312744141e-01 -3.128345608711242676e-01 -3.373228907585144043e-01 1.797268241643905640e-01 -8.757109194993972778e-02 3.738430514931678772e-02 7.670525461435317993e-02 -2.332215458154678345e-01 -2.017554789781570435e-01
1.857091858983039856e-02 -9.142069518566131592e-02 1.499813348054885864e-01 3.124288320541381836e-01 -1.844900548458099365e-01 -1.504185795783996582e-01 2.076523005962371826e-01 1.587633639574050903e-01 -3.150289058685302734e-01 -1.719152480363845825e-01 -6.399759650230407715e-02 -1.684690713882446289e-01 -1.440024226903915405e-01 -1.652812361717224121e-01 -6.195552647113800049e-02 -1.134424731135368347e-01 4.834225401282310486e-02 1.372835971415042877e-02 -5.302661657333374023e-01 4.487902671098709106e-02 -1.775181889533996582e-01 -4.161437507718801498e-03 1.336168646812438965e-01 -8.219089359045028687e-02 2.082533761858940125e-02 2.922522090375423431e-02 1.063160896301269531e-01 1.335667632520198822e-02 7.291954755783081055e-02 3.174941837787628174e-01 1.607801951467990875e-02 -2.432232499122619629e-01
2.585581317543983459e-02 2.226754724979400635e-01 2.319253385066986084e-01 2.238730490207672119e-01 -3.664678037166595459e-01 -1.580828577280044556e-01 3.828993067145347595e-02 2.260845340788364410e-02 -3.245681822299957275e-01 -2.199344709515571594e-02 3.083539605140686035e-01 1.055194661021232605e-01 -1.603185981512069702e-01 -1.688395887613296509e-01 -1.532213389873504639e-01 -1.719763129949569702e-01 -7.537476718425750732e-02 -9.492178261280059814e-02 6.938647478818893433e-02 -3.117394633591175079e-02 3.647427633404731750e-02 -6.288132816553115845e-02 1.970498859882354736e-01 1.844562776386737823e-02 -2.934195697307586670e-01 -1.131906360387802124e-01 2.549985349178314209e-01 -3.065982460975646973e-02 -3.259199857711791992e-02 2.534509301185607910e-01 2.263200432062149048e-01 -1.376357376575469971e-01
-1.348062232136726379e-02 -1.382074356079101562e-01 3.261076509952545166e-01 3.151010572910308838e-01 -7.708664983510971069e-02 1.036971509456634521e-01 2.122723609209060669e-01 -2.076472043991088867e-01 -3.046508692204952240e-02 -1.781305521726608276e-01 2.138435244560241699e-01 9.419956803321838379e-02 -2.909003794193267822e-01 4.727767407894134521e-02 -2.238269597291946411e-01 -1.370696630328893661e-02 1.129683703184127808e-01 2.187481820583343506e-01 -3.629586398601531982e-01 9.102670848369598389e-02 -1.413537114858627319e-01 -7.922825403511524200e-03 1.908031404018402100e-01 -6.928666681051254272e-02 -5.668509751558303833e-02 -2.810144424438476562e-01 2.144198119640350342e-01 -1.152061223983764648e-01 2.138550952076911926e-02 8.390931785106658936e-02 -5.382168665528297424e-02 -1.791390925645828247e-01
1.107664406299591064e-01 -1.264939010143280029e-01 3.055388927459716797e-01 4.182803332805633545e-01 -2.731191813945770264e-01 7.912401854991912842e-02 1.902248412370681763e-01 -7.419270277023315430e-02 -2.225259840488433838e-01 -5.001166835427284241e-02 2.794463038444519043e-01 -4.882904887199401855e-02 -2.037082463502883911e-01 2.158260196447372437e-01 2.840671502053737640e-02 1.198525205254554749e-01 -5.809178110212087631e-03 4.219881817698478699e-02 -3.725058585405349731e-02 1.697952151298522949e-01 -1.671327091753482819e-02 1.969338022172451019e-02 2.167614847421646118e-01 -1.555052697658538818e-01 4.511130228638648987e-02 -2.039913535118103027e-01 -4.960681311786174774e-03 -4.112086817622184753e-02 2.296750061213970184e-02 3.533541560173034668e-01 -4.687543585896492004e-02 -2.613726854324340820e-01
-1.991464793682098389e-01 1.656354814767837524e-01 2.530976831912994385e-01 3.350673615932464600e-01 -3.177052363753318787e-02 -3.455714881420135498e-01 4.404731467366218567e-02 1.624340862035751343e-01 -8.269254863262176514e-02 -1.538912802934646606e-01 -4.575715400278568268e-03 2.725358679890632629e-02 -2.410276830196380615e-01 4.045414179563522339e-02 8.977456018328666687e-03 2.861310914158821106e-02 -2.103124707937240601e-01 -5.962741002440452576e-02 4.083774983882904053e-02 -1.164255514740943909e-01 1.665134429931640625e-01 1.713312417268753052e-01 5.402219295501708984e-02 1.790107786655426025e-01 1.584698073565959930e-02 -2.141742259263992310e-01 4.570975899696350098e-03 -2.174133211374282837e-01 1.965722739696502686e-01 1.889149099588394165e-01 3.033806085586547852e-01 -3.179219365119934082e-01
1.896934211254119873e-01 -1.870159953832626343e-01 1.377049684524536133e-01 5.525115728378295898e-01 -9.292478859424591064e-02 -2.836848422884941101e-02 9.705585241317749023e-02 -1.725805550813674927e-01 -1.698278635740280151e-01 -2.464388906955718994e-01 3.391313133761286736e-03 2.182984352111816406e-01 -6.743439286947250366e-02 3.458757698535919189e-02 3.131721317768096924e-01 4.847088456153869629e-02 -2.283141613006591797e-01 4.685956612229347229e-02 -2.895490229129791260e-01 -1.431931108236312866e-01 1.231441274285316467e-01 3.693390265107154846e-02 3.398814424872398376e-02 6.046760454773902893e-02 9.125590324401855469e-02 -1.689835190773010254e-01 1.565900743007659912e-01 -1.587120443582534790e-01 9.220076724886894226e-03 1.846177130937576294e-02 -1.506787538528442383e-01 -1.517492383718490601e-01
-1.800688803195953369e-01 3.876652717590332031e-01 2.778271436691284180e-01 1.096617802977561951e-01 1.503236144781112671e-01 2.760206758975982666e-01 2.966952510178089142e-02 -3.187397867441177368e-02 -3.054866492748260498e-01 -9.959138184785842896e-02 7.210401445627212524e-02 -9.511217474937438965e-02 -1.173672676086425781e-01 1.369182914495468140e-01 1.613585799932479858e-01 1.717590242624282837e-01 -1.175655424594879150e-01 -2.089355885982513428e-01 -3.358642458915710449e-01 -2.131891697645187378e-01 8.259442448616027832e-02 3.254599869251251221e-02 -9.769684635102748871e-03 -4.576627910137176514e-02 -1.610218286514282227e-01 -2.737774886190891266e-02 1.521819382905960083e-01 -7.046290487051010132e-02 -3.511286526918411255e-02 1.680020987987518311e-01 9.052304923534393311e-02 -3.218632340431213379e-01
-5.309507623314857483e-02 -4.591228440403938293e-02 3.263141810894012451e-01 3.022937178611755371e-01 1.456724405288696289e-01 8.357686549425125122e-02 -9.493304044008255005e-02 9.141539037227630615e-02 -9.365377575159072876e-02 1.462811082601547241e-01 1.615635603666305542e-01 1.125946566462516785e-01 2.371213585138320923e-01 6.041759625077247620e-02 -1.974569708108901978e-01 -6.893841922283172607e-02 -9.297503530979156494e-02 -1.209548860788345337e-01 -1.764804720878601074e-01 -1.367762386798858643e-01 -1.252079010009765625e-01 -1.897992938756942749e-01 2.053138017654418945e-01 1.366446316242218018e-01 -1.887649446725845337e-01 -3.687770366668701172e-01 3.069203197956085205e-01 -9.323728829622268677e-02 -8.383392542600631714e-02 -2.696156315505504608e-02 -1.675396924838423729e-03 -3.333677649497985840e-01
7.062996271997690201e-03 2.245525121688842773e-01 1.303804963827133179e-01 4.040405750274658203e-01 -1.662244498729705811e-01 -1.873139292001724243e-01 1.645632386207580566e-01 -1.516126096248626709e-01 -2.767721116542816162e-01 -2.680480480194091797e-01 9.088338911533355713e-02 1.131376773118972778e-01 -1.256388574838638306e-01 -8.312503993511199951e-02 6.598389148712158203e-02 3.412675857543945312e-02 -2.264081537723541260e-01 2.233967036008834839e-01 2.164544165134429932e-02 7.356417924165725708e-02 -1.569482684135437012e-01 1.018295809626579285e-01 2.288673073053359985e-01 -2.933131158351898193e-01 4.304386675357818604e-02 -3.427906334400177002e-02 2.801005542278289795e-01 -7.190597057342529297e-02 7.494496554136276245e-02 2.727963030338287354e-01 -1.090245973318815231e-02 -1.072297096252441406e-01
1.310044080018997192e-01 -1.187721639871597290e-01 2.883453369140625000e-01 7.308709621429443359e-02 -3.036947175860404968e-02 -3.121711872518062592e-02 -2.056094259023666382e-02 -4.407624900341033936e-02 -1.901232637465000153e-02 -2.042967453598976135e-02 -1.300358772277832031e-01 7.783774286508560181e-02 -4.378847181797027588e-01 1.601686775684356689e-01 -1.104585528373718262e-01 9.287667274475097656e-02 -2.568586766719818115e-01 5.160090327262878418e-02 -8.744727075099945068e-02 -2.091519236564636230e-01 2.737647891044616699e-01 4.703111201524734497e-02 1.664784699678421021e-01 9.962468594312667847e-02 -2.488192766904830933e-01 -4.181783497333526611e-01 -1.290848106145858765e-02 -1.731370538473129272e-01 1.058793365955352783e-01 2.583539485931396484e-01 -1.368238776922225952e-01 -1.248109340667724609e-01
1.367806196212768555e-01 -2.380983233451843262e-01 1.552482396364212036e-01 3.080024421215057373e-01 2.162864953279495239e-01 -4.495460540056228638e-02 1.521850377321243286e-01 9.180705994367599487e-02 -1.408528257161378860e-02 8.018342405557632446e-02 1.362254619598388672e-01 3.232722356915473938e-02 -2.491716295480728149e-02 1.311234980821609497e-01 5.168738425709307194e-04 -7.521860301494598389e-02 -4.204127490520477295e-01 -5.194990336894989014e-02 -8.763757348060607910e-02 -2.076625823974609375e-01 -5.896586179733276367e-02 3.070165812969207764e-01 -2.002057619392871857e-02 1.733897030353546143e-01 -2.864794433116912842e-01 -1.624795496463775635e-01 8.890533447265625000e-02 9.488412737846374512e-02 1.869571357965469360e-01 3.254038989543914795e-01 2.251565307378768921e-01 -1.329024694859981537e-02
2.428722195327281952e-02 2.143853753805160522e-01 2.998900115489959717e-01 2.803138196468353271e-01 -3.217253983020782471e-01 -8.744991570711135864e-02 1.052837297320365906e-01 -9.969610720872879028e-03 -2.376396954059600830e-01 -1.169219017028808594e-01 3.295975029468536377e-01 9.295450896024703979e-02 -4.374057799577713013e-02 -1.358204782009124756e-01 -1.913025826215744019e-01 -1.907445043325424194e-01 -3.279485553503036499e-02 -9.010659158229827881e-02 -4.289907589554786682e-02 -4.328153654932975769e-02 1.610493473708629608e-02 -2.133998125791549683e-01 6.378284841775894165e-02 -4.798241704702377319e-02 -4.029694795608520508e-01 -7.922185212373733521e-02 1.275562942028045654e-01 -2.980711497366428375e-02 1.219171751290559769e-02 1.985625326633453369e-01 2.627523243427276611e-01 -1.494306474924087524e-01
-3.131938353180885315e-02 -2.240792959928512573e-01 2.270642668008804321e-01 2.965269982814788818e-01 -2.783828973770141602e-01 -4.297336563467979431e-02 1.198095828294754028e-01 4.962595924735069275e-02 -1.632120311260223389e-01 -1.964114792644977570e-02 -9.356269985437393188e-02 1.327106058597564697e-01 -1.563303172588348389e-02 1.854290366172790527e-01 8.050946146249771118e-02 -1.241718791425228119e-02 -4.353749454021453857e-01 2.063206285238265991e-01 -1.381251364946365356e-01 -2.666037082672119141e-01 -2.697989344596862793e-02 1.500240415334701538e-01 1.249232590198516846e-01 -4.675176367163658142e-02 -2.743670642375946045e-01 -1.372714340686798096e-01 2.876711823046207428e-02 -1.660360693931579590e-01 1.612266302108764648e-01 2.760052978992462158e-01 1.361169666051864624e-01 -1.094833388924598694e-01
1.005169823765754700e-01 3.139505684375762939e-01 2.666134238243103027e-01 2.868310175836086273e-02 -5.852217599749565125e-02 5.135171487927436829e-02 1.071711629629135132e-01 -1.529124379158020020e-01 -1.623105406761169434e-01 -3.115056455135345459e-02 2.030527442693710327e-01 3.087529838085174561e-01 2.555114626884460449e-01 3.908077478408813477e-01 -9.878478944301605225e-03 8.468783646821975708e-02 -9.938481450080871582e-02 -3.719629719853401184e-02 -1.712883710861206055e-01 -1.348730772733688354e-01 -1.463018655776977539e-01 1.024052426218986511e-01 3.029434680938720703e-01 1.297465413808822632e-01 -7.556559145450592041e-02 3.790358453989028931e-02 1.481433063745498657e-01 8.414433337748050690e-03 -9.154425561428070068e-02 3.481978774070739746e-01 5.614880472421646118e-02 -1.676471978425979614e-01
1.536538153886795044e-01 2.360429763793945312e-01 2.951788604259490967e-01 2.284463196992874146e-01 -1.875440478324890137e-01 9.694189578294754028e-02 1.838384382426738739e-02 1.780512630939483643e-01 -4.992304146289825439e-01 -1.141714304685592651e-01 5.770304426550865173e-02 -1.188509911298751831e-02 2.504218816757202148e-01 1.647880226373672485e-01 -1.570898890495300293e-01 7.955291122198104858e-02 2.286841627210378647e-03 8.529921621084213257e-02 -2.886227890849113464e-02 -1.361041963100433350e-01 8.111929893493652344e-02 5.653692036867141724e-02 1.456387788057327271e-01 1.458943039178848267e-01 -1.792058646678924561e-01 -3.087478578090667725e-01 2.224017381668090820e-01 2.037797495722770691e-02 5.344970524311065674e-02 -1.926711797714233398e-01 2.799831517040729523e-02 1.454108208417892456e-01
-5.070601031184196472e-02 3.048352599143981934e-01 2.775653302669525146e-01 4.093801975250244141e-01 -2.811108529567718506e-02 1.455195397138595581e-01 3.113832473754882812e-01 -7.189376652240753174e-02 -1.179056614637374878e-01 -6.022970005869865417e-02 -3.406312763690948486e-01 1.257328987121582031e-01 -1.057532131671905518e-01 2.211146503686904907e-01 2.568201422691345215e-01 -2.031663656234741211e-01 -1.445622295141220093e-01 -6.375709176063537598e-02 -1.396703422069549561e-01 -1.261306107044219971e-01 6.038607284426689148e-02 1.669788360595703125e-01 -2.812756225466728210e-02 -2.994964644312858582e-02 -5.432018265128135681e-02 -1.124861091375350952e-01 4.208404943346977234e-02 -8.350869640707969666e-03 -2.053545713424682617e-01 2.273109108209609985e-01 -2.068863622844219208e-02 -1.174276545643806458e-01
3.462235331535339355e-01 4.900077357888221741e-02 4.735036939382553101e-02 3.047275841236114502e-01 8.689254522323608398e-02 -4.892050847411155701e-02 2.700501382350921631e-01 -2.580932676792144775e-01 -1.316085308790206909e-01 -1.920421719551086426e-01 -5.008460953831672668e-02 -7.386845350265502930e-02 5.982558429241180420e-02 2.518468797206878662e-01 -5.005244910717010498e-02 -1.387299969792366028e-02 -1.111433934420347214e-02 -1.184366866946220398e-01 -3.069520890712738037e-01 -2.945324778556823730e-01 7.611948996782302856e-02 1.130394116044044495e-01 3.497948870062828064e-03 1.642464399337768555e-01 9.709247946739196777e-02 -9.168919920921325684e-02 2.330778986215591431e-01 -1.125786975026130676e-01 3.128595277667045593e-02 1.166485100984573364e-01 3.461081087589263916e-01 -2.034309506416320801e-01
-2.600141428411006927e-02 1.728796064853668213e-01 2.466632127761840820e-01 2.642025649547576904e-01 -3.975027203559875488e-01 -2.167558372020721436e-01 1.466837972402572632e-01 -7.804612815380096436e-02 -2.715197801589965820e-01 -1.067730262875556946e-01 2.006057351827621460e-01 1.032605171203613281e-01 -1.599543541669845581e-01 -1.403302550315856934e-01 -1.014129295945167542e-01 -2.465888559818267822e-01 -1.024531573057174683e-01 -1.501620262861251831e-01 7.046783715486526489e-02 6.464308500289916992e-02 1.107282489538192749e-01 -1.121114119887351990e-01 2.434682101011276245e-01 7.215913385152816772e-03 -2.741299271583557129e-01 -7.593653351068496704e-02 1.487251222133636475e-01 -4.911005869507789612e-02 -7.901975512504577637e-02 2.495520710945129395e-01 1.159075722098350525e-01 -2.001171708106994629e-01
6.845241785049438477e-02 5.286834388971328735e-02 2.548144757747650146e-01 1.812396943569183350e-01 -4.926438629627227783e-02 1.505112349987030029e-01 -1.423864960670471191e-01 -2.988658547401428223e-01 -2.102954834699630737e-01 -2.127911709249019623e-02 2.239819020032882690e-01 -1.361750299111008644e-03 -1.051148697733879089e-01 1.744700968265533447e-01 8.471750654280185699e-03 2.162357568740844727e-01 -1.479330807924270630e-01 6.698867678642272949e-02 -1.684813499450683594e-01 -5.884389206767082214e-02 -2.445582747459411621e-01 1.343787759542465210e-01 -8.896211534738540649e-02 3.109723031520843506e-01 -1.640676856040954590e-01 -2.696938216686248779e-01 3.093151152133941650e-01 -2.762573957443237305e-01 -1.057674363255500793e-02 1.417458755895495415e-03 -1.645436435937881470e-01 -1.932875216007232666e-01
5.716268904507160187e-03 -1.533345580101013184e-01 3.667398989200592041e-01 4.068257212638854980e-01 -7.479201257228851318e-02 1.884870827198028564e-01 -1.424925923347473145e-01 -2.917440831661224365e-01 -2.160086929798126221e-01 -2.829689681529998779e-01 -7.366986479610204697e-03 1.401472836732864380e-01 -1.164073590189218521e-02 -1.577201187610626221e-01 2.098869383335113525e-01 -4.146291315555572510e-02 -2.650665491819381714e-02 6.077734287828207016e-03 -1.990619301795959473e-01 9.484006464481353760e-02 9.596747346222400665e-03 2.024258524179458618e-01 1.339986026287078857e-01 6.193000823259353638e-02 -2.035104483366012573e-01 -7.367755472660064697e-02 -5.401459336280822754e-02 -2.356940358877182007e-01 -2.227235734462738037e-01 4.751062486320734024e-03 1.153185069561004639e-01 -1.795581281185150146e-01
1.807796210050582886e-01 -1.935061365365982056e-01 2.269876152276992798e-01 4.396573305130004883e-01 1.845320686697959900e-02 8.133369684219360352e-02 -2.569143660366535187e-02 -8.580627292394638062e-02 -1.536542624235153198e-01 7.226726505905389786e-03 9.906429052352905273e-02 2.194220125675201416e-01 -1.810432970523834229e-01 -8.727559447288513184e-02 2.407765388488769531e-01 -1.714619398117065430e-01 -2.892545759677886963e-01 5.007500573992729187e-02 -2.546895109117031097e-02 -2.460422068834304810e-01 -1.044394224882125854e-01 -3.598822653293609619e-02 1.296580582857131958e-01 2.321824133396148682e-01 -3.197806328535079956e-02 -1.101296469569206238e-01 2.006173282861709595e-01 1.941509842872619629e-01 -9.891074895858764648e-02 2.961570918560028076e-01 -2.034308761358261108e-01 2.080045267939567566e-02
1.630551367998123169e-01 -1.180587410926818848e-01 2.192538529634475708e-01 2.573723495006561279e-01 -9.999372810125350952e-02 7.688035815954208374e-02 1.389219760894775391e-01 -6.983984727412462234e-03 -7.788899540901184082e-02 -1.555853486061096191e-01 1.422021258622407913e-02 -1.178755331784486771e-02 -2.115123718976974487e-01 2.819178067147731781e-02 4.070728644728660583e-02 -6.511429697275161743e-02 -8.936096727848052979e-02 -1.968050301074981689e-01 -7.321339100599288940e-02 -5.287773162126541138e-02 3.319834172725677490e-02 9.719852358102798462e-02 1.648216247558593750e-01 2.368624061346054077e-01 -6.030604243278503418e-01 -1.627637594938278198e-01 3.432311490178108215e-02 1.574308574199676514e-01 1.454433351755142212e-01 6.341200321912765503e-02 -3.188800811767578125e-01 -1.901891827583312988e-01
-5.143357813358306885e-02 -1.436273604631423950e-01 3.851154446601867676e-01 4.303231239318847656e-01 -2.274315804243087769e-01 -1.106441617012023926e-01 7.173755019903182983e-02 -2.134495526552200317e-01 -1.382281929254531860e-01 -1.735612191259860992e-02 -5.121152102947235107e-02 1.233966425061225891e-01 3.243979439139366150e-02 -9.479950368404388428e-02 2.162502333521842957e-02 1.116296928375959396e-02 -1.214876174926757812e-01 -3.222961351275444031e-02 -2.241587936878204346e-01 -3.362027406692504883e-01 -6.993468850851058960e-02 2.162550687789916992e-01 3.285023570060729980e-02 1.405848860740661621e-01 -2.594919204711914062e-01 -2.041692882776260376e-01 -2.233333289623260498e-01 9.510730206966400146e-02 1.176350414752960205e-01 1.141751259565353394e-01 -1.290771812200546265e-01 -1.327154934406280518e-01
-1.916454546153545380e-02 -1.071317195892333984e-01 3.022973835468292236e-01 2.300229668617248535e-01 -2.140378504991531372e-01 -1.146992295980453491e-01 -1.480135694146156311e-02 1.402956098318099976e-01 -1.695190668106079102e-01 -2.032269239425659180e-01 -2.747409939765930176e-01 -1.596149988472461700e-03 -1.593239754438400269e-01 3.624111786484718323e-02 -9.824164211750030518e-02 -4.532227665185928345e-02 -3.441267609596252441e-01 -3.074751468375325203e-03 6.970820575952529907e-02 -2.026463672518730164e-02 -1.261861920356750488e-01 2.242784798145294189e-01 -9.725511819124221802e-02 -9.717740118503570557e-02 -3.270636200904846191e-01 -9.706030040979385376e-02 1.918714866042137146e-02 -1.710332334041595459e-01 3.242305293679237366e-02 4.148834645748138428e-01 1.758594959974288940e-01 -1.487239599227905273e-01
2.609739303588867188e-01 1.707707792520523071e-01 1.538596898317337036e-01 3.158763945102691650e-01 -2.146325260400772095e-01 -1.361088268458843231e-02 2.191767990589141846e-01 -3.321653977036476135e-02 -2.722494304180145264e-01 -1.569055914878845215e-01 -3.378114700317382812e-01 2.846632711589336395e-02 -1.050666719675064087e-01 2.972985506057739258e-01 2.469275593757629395e-01 2.110403263941407204e-03 -8.948867768049240112e-02 -5.669186264276504517e-02 -1.617199629545211792e-01 -1.323689520359039307e-01 3.056328371167182922e-02 2.367437183856964111e-01 1.264038532972335815e-01 -1.288014799356460571e-01 -6.555903702974319458e-03 -2.632217109203338623e-01 -8.667348884046077728e-03 -1.717139631509780884e-01 -8.942740410566329956e-02 2.323232889175415039e-01 2.252783626317977905e-02 -6.325504183769226074e-02
-2.207081466913223267e-01 6.239687092602252960e-03 3.257574737071990967e-01 2.764837741851806641e-01 -1.290020495653152466e-01 -3.588892817497253418e-01 6.406535953283309937e-02 -5.706564337015151978e-02 -1.558154225349426270e-01 -2.376800328493118286e-01 1.091438084840774536e-01 6.090565770864486694e-02 -2.711738459765911102e-02 -3.852774947881698608e-02 -6.498815864324569702e-02 -1.267131417989730835e-01 9.572949260473251343e-02 -2.764514684677124023e-01 -1.181882247328758240e-01 -6.559050083160400391e-02 8.348641544580459595e-02 -8.964615315198898315e-02 -1.055780425667762756e-01 4.057313203811645508e-01 -7.974449545145034790e-02 -6.116003915667533875e-02 4.005514085292816162e-02 -7.176987826824188232e-02 7.038737833499908447e-02 3.356999158859252930e-01 1.002198010683059692e-01 -2.404439896345138550e-01
1.651871502399444580e-01 2.654088847339153290e-02 1.648832559585571289e-01 1.903619468212127686e-01 7.071941345930099487e-02 1.319283097982406616e-01 2.192252315580844879e-03 9.023863822221755981e-02 -3.249515593051910400e-01 -1.537598818540573120e-01 3.043164126574993134e-02 -1.246590465307235718e-01 1.527518033981323242e-01 7.626406103372573853e-02 -2.571472227573394775e-01 1.038633435964584351e-01 6.218485161662101746e-02 -4.895635545253753662e-01 -2.518258094787597656e-01 1.049251258373260498e-01 -1.253403425216674805e-01 2.050815671682357788e-01 1.805928498506546021e-01 3.066752804443240166e-03 -1.967447251081466675e-02 -2.197158932685852051e-01 1.584494709968566895e-01 -2.387685477733612061e-01 -1.664987765252590179e-02 -2.622876502573490143e-02 -5.523455515503883362e-02 -2.882979214191436768e-01
-3.413944691419601440e-02 2.613178789615631104e-01 2.129024714231491089e-01 2.009726315736770630e-01 -3.391614258289337158e-01 -7.570166885852813721e-02 3.071966953575611115e-02 -1.121180504560470581e-01 -8.322267793118953705e-03 8.045295253396034241e-03 2.082878500223159790e-01 1.005993038415908813e-01 -1.604363620281219482e-01 3.041228950023651123e-01 -3.592436611652374268e-01 -3.675157204270362854e-02 -1.813100576400756836e-01 -1.775266379117965698e-01 -4.036853462457656860e-02 -8.302947878837585449e-02 4.019844532012939453e-02 1.581171005964279175e-01 1.977317631244659424e-01 3.474445268511772156e-02 -2.999216914176940918e-01 2.992253936827182770e-02 1.849257051944732666e-01 1.184870749711990356e-01 -2.579787671566009521e-01 1.689320653676986694e-01 1.708551198244094849e-01 7.125406712293624878e-02
1.450752466917037964e-01 -9.953285008668899536e-02 3.451015651226043701e-01 3.420873284339904785e-01 6.624908745288848877e-02 3.797784075140953064e-02 3.940825536847114563e-02 -5.714587494730949402e-02 -2.665155380964279175e-02 -8.570451289415359497e-02 6.380678713321685791e-02 1.687848418951034546e-01 -8.838511258363723755e-02 1.865270920097827911e-02 3.209243416786193848e-01 -8.167546242475509644e-02 -3.900900185108184814e-01 1.376192271709442139e-01 -2.451073229312896729e-01 -2.834125459194183350e-01 1.456896215677261353e-01 1.246747747063636780e-01 7.896672934293746948e-02 1.963395029306411743e-01 -9.843856096267700195e-02 -1.082295365631580353e-02 1.461501717567443848e-01 1.103348135948181152e-01 2.272144705057144165e-02 2.959939539432525635e-01 -1.716890037059783936e-01 9.914033114910125732e-02
1.764672100543975830e-01 -1.167309284210205078e-01 3.229983747005462646e-01 3.165675103664398193e-01 -7.970806956291198730e-02 1.184922680258750916e-01 1.688570529222488403e-02 -1.097755432128906250e-01 6.305360049009323120e-02 -1.576480120420455933e-01 2.984305471181869507e-02 1.026523336768150330e-01 -1.233387067914009094e-01 9.273294359445571899e-02 -1.976638138294219971e-01 -1.254767924547195435e-02 -1.090326607227325439e-01 -2.596632540225982666e-01 6.759862601757049561e-02 -5.534029379487037659e-02 1.928964257240295410e-01 1.729687862098217010e-02 1.684574335813522339e-01 7.303839176893234253e-02 -5.566347837448120117e-01 -1.870622187852859497e-01 1.014135852456092834e-01 1.130177639424800873e-02 8.597108721733093262e-02 1.515612304210662842e-01 -2.600972354412078857e-01 -5.690652132034301758e-02
-4.251477122306823730e-02 5.564220622181892395e-02 1.048359274864196777e-01 1.205964311957359314e-01 -1.433987617492675781e-01 -1.310159713029861450e-01 1.145496740937232971e-01 9.346453472971916199e-03 -3.785573840141296387e-01 -1.256609410047531128e-01 3.044418245553970337e-02 -2.851901650428771973e-01 -1.455215811729431152e-01 -1.296921670436859131e-01 1.195979341864585876e-01 -1.179298199713230133e-02 -1.865834812633693218e-03 7.525718305259943008e-03 -4.538027048110961914e-01 1.814684569835662842e-01 -2.140409797430038452e-01 -7.440011948347091675e-02 1.276745945215225220e-01 -5.756467953324317932e-02 -6.763183046132326126e-03 -1.743515133857727051e-01 8.537541329860687256e-02 -6.519261747598648071e-02 1.107941791415214539e-01 4.105776548385620117e-01 -2.719809301197528839e-03 -3.034762442111968994e-01
5.959306284785270691e-02 1.508965045213699341e-01 2.389973253011703491e-01 1.789553761482238770e-01 -1.774794608354568481e-01 5.746633745729923248e-03 3.104594349861145020e-01 -3.854519128799438477e-02 -5.693111196160316467e-02 5.280691012740135193e-02 3.452302217483520508e-01 1.810677349567413330e-03 -5.939120426774024963e-02 1.035484001040458679e-01 -1.285972744226455688e-01 2.723548710346221924e-01 7.433867454528808594e-02 1.238898634910583496e-01 -1.631319969892501831e-01 -2.796931266784667969e-01 -9.592322260141372681e-02 6.541569530963897705e-02 3.036270439624786377e-01 2.377408891916275024e-01 -3.663215413689613342e-02 -1.840628832578659058e-01 8.164864778518676758e-02 1.641033799387514591e-03 -4.196775257587432861e-01 5.937984213232994080e-02 1.241095140576362610e-01 -9.793914854526519775e-03
-2.851624228060245514e-02 2.021010369062423706e-01 5.228555947542190552e-02 5.536383390426635742e-02 -9.019517456181347370e-04 -2.403942346572875977e-01 2.048848718404769897e-01 8.656437508761882782e-03 -2.723486125469207764e-01 6.465821713209152222e-02 2.516821920871734619e-01 7.216940075159072876e-02 1.033497154712677002e-01 1.608805954456329346e-01 -1.115165837109088898e-02 3.323771953582763672e-01 -3.174170255661010742e-01 -1.905157268047332764e-01 -2.143417447805404663e-01 1.456372812390327454e-02 -1.751867234706878662e-01 -1.108468044549226761e-02 1.652447134256362915e-01 6.365125626325607300e-02 -1.864039897918701172e-01 -2.593691349029541016e-01 3.410645127296447754e-01 -2.969050779938697815e-03 1.504696905612945557e-01 1.886453479528427124e-02 -2.127191275358200073e-01 -1.632690578699111938e-01
1.106422469019889832e-01 -1.802566796541213989e-01 3.634175062179565430e-01 1.340316087007522583e-01 4.933570697903633118e-02 6.417783349752426147e-02 1.234145462512969971e-01 -8.865875005722045898e-02 -1.293109208345413208e-01 -2.682138420641422272e-02 -5.089294631034135818e-03 4.201137647032737732e-02 -1.317233294248580933e-01 3.885124623775482178e-02 8.239063620567321777e-02 1.344304382801055908e-01 -2.761433422565460205e-01 -9.984692931175231934e-02 -4.986190050840377808e-02 7.892534136772155762e-02 -6.685041356831789017e-03 2.439793944358825684e-01 1.198229715228080750e-01 2.419972568750381470e-01 -5.330294966697692871e-01 -1.578213572502136230e-01 1.406819932162761688e-02 -2.235361784696578979e-01 1.905316710472106934e-01 2.441396862268447876e-01 -1.645778268575668335e-01 5.491354689002037048e-02
-6.857104133814573288e-03 1.645136028528213501e-01 1.967592388391494751e-01 -5.265971180051565170e-03 -5.118483211845159531e-03 3.255103155970573425e-02 3.883861899375915527e-01 -1.563237421214580536e-02 -6.677964329719543457e-02 -6.277792900800704956e-02 1.595048159360885620e-01 2.077050954103469849e-01 -6.283464375883340836e-03 2.345000952482223511e-01 -2.340989112854003906e-01 3.277512490749359131e-01 -2.498336285352706909e-01 -6.230701878666877747e-02 -2.556379139423370361e-01 -3.968488052487373352e-02 -3.018527850508689880e-02 1.284686028957366943e-01 3.510650098323822021e-01 7.239827513694763184e-02 -1.196966394782066345e-01 2.001821622252464294e-02 -9.436415880918502808e-02 1.537557393312454224e-01 -1.750319302082061768e-01 3.417976796627044678e-01 8.242554217576980591e-02 -8.413245528936386108e-02
-7.347148656845092773e-02 7.088059931993484497e-02 2.391038537025451660e-01 3.324144780635833740e-01 2.648740708827972412e-01 6.233265995979309082e-02 2.083628475666046143e-01 -1.724140048027038574e-01 -1.462128907442092896e-01 -2.795884609222412109e-01 1.008187830448150635e-01 2.268466353416442871e-01 6.777040660381317139e-02 2.930297749117016792e-03 -1.708083301782608032e-01 6.754296272993087769e-02 -1.726326495409011841e-01 1.416880041360855103e-01 -6.678748130798339844e-02 -1.655844748020172119e-01 1.417065411806106567e-01 -3.519981727004051208e-02 2.709037251770496368e-02 9.543567895889282227e-02 -2.662936449050903320e-01 -4.762004911899566650e-01 9.212053567171096802e-02 5.678751692175865173e-02 -1.699606776237487793e-01 -1.215337812900543213e-01 7.642725110054016113e-02 -5.835509672760963440e-02
-2.004461139440536499e-01 4.818287789821624756e-01 1.483004838228225708e-01 1.647156774997711182e-01 -2.302395701408386230e-01 2.136428207159042358e-01 2.413942217826843262e-01 1.061431169509887695e-01 -3.629385307431221008e-02 -1.946713924407958984e-01 4.187103360891342163e-02 1.091755703091621399e-01 -2.769088447093963623e-01 1.368069648742675781e-02 1.045635864138603210e-01 -3.937655687332153320e-02 1.381007581949234009e-01 -3.879735991358757019e-02 -2.361735403537750244e-01 -1.099388524889945984e-01 7.796562463045120239e-02 1.672925949096679688e-01 1.418085247278213501e-01 -1.375956535339355469e-01 -8.013590425252914429e-02 -6.164765730500221252e-02 -4.398626741021871567e-03 3.880217298865318298e-02 -1.899719983339309692e-01 3.850319385528564453e-01 1.003454551100730896e-01 -2.015240676701068878e-02
3.592411056160926819e-02 1.541285663843154907e-01 2.216402739286422729e-01 1.222836300730705261e-01 -3.432580530643463135e-01 -9.808015078306198120e-02 1.876013875007629395e-01 1.079605817794799805e-01 -2.469742149114608765e-01 -1.594440340995788574e-01 2.374142557382583618e-01 -2.516465075314044952e-02 -2.105323374271392822e-01 -2.095410972833633423e-01 -1.205196902155876160e-01 -5.057267099618911743e-02 -2.346642464399337769e-01 3.935851901769638062e-02 3.257080540060997009e-02 6.459402502514421940e-04 1.200179010629653931e-01 -2.526580393314361572e-01 2.345884293317794800e-01 2.380827814340591431e-01 -1.619907021522521973e-01 -2.162759006023406982e-01 1.452528089284896851e-01 -8.295772224664688110e-02 -7.927684485912322998e-02 3.412602245807647705e-01 6.084438413381576538e-02 -1.130225211381912231e-01
-2.802942879498004913e-02 -9.206553548574447632e-02 2.849714271724224091e-02 4.492777287960052490e-01 8.733886480331420898e-02 -1.091692373156547546e-01 1.095151714980602264e-02 8.886194229125976562e-02 -2.382859438657760620e-01 -1.252409517765045166e-01 -2.461982965469360352e-01 2.755805552005767822e-01 2.369761280715465546e-02 2.319661825895309448e-01 -1.239062622189521790e-01 -1.506182178854942322e-02 -2.232521027326583862e-01 2.115726470947265625e-02 -1.447511762380599976e-01 5.090468004345893860e-02 -2.167954109609127045e-03 2.311161309480667114e-01 -5.367616191506385803e-03 -5.853690207004547119e-02 -6.133845075964927673e-03 -3.533555865287780762e-01 -1.744112186133861542e-02 -1.578916162252426147e-01 -5.602072458714246750e-03 3.909479081630706787e-01 -3.200938925147056580e-02 -2.163423150777816772e-01
-8.870870620012283325e-02 -8.064984530210494995e-02 3.966208100318908691e-01 2.070009857416152954e-01 -9.458602964878082275e-02 -1.673638522624969482e-01 1.178524643182754517e-01 -7.884736359119415283e-02 -2.039294838905334473e-01 -5.381442233920097351e-02 7.803489267826080322e-02 1.244663745164871216e-01 1.125283837318420410e-01 -2.033966183662414551e-01 1.350656598806381226e-01 9.919198602437973022e-02 -1.211529374122619629e-01 -2.320816814899444580e-01 -1.343349218368530273e-01 -4.280902072787284851e-02 -1.493541151285171509e-01 4.147148877382278442e-02 -1.106718927621841431e-01 3.791025280952453613e-02 -4.789102971553802490e-01 -1.110843420028686523e-01 2.136183343827724457e-02 3.596712648868560791e-01 -9.634666144847869873e-02 2.021832615137100220e-01 -1.221836581826210022e-01 -1.322569549083709717e-01
-1.788766682147979736e-01 9.603311121463775635e-02 1.292193084955215454e-01 4.390186667442321777e-01 -1.104201823472976685e-01 5.514663457870483398e-02 2.374569028615951538e-01 1.500191241502761841e-01 -1.145800352096557617e-01 -1.679591387510299683e-01 3.300827443599700928e-01 9.900164604187011719e-02 -1.975124627351760864e-01 5.725865438580513000e-02 1.988721080124378204e-02 1.041454914957284927e-02 5.239024758338928223e-02 3.166820704936981201e-01 -2.607682645320892334e-01 -1.116633489727973938e-01 -7.171591371297836304e-02 -4.431002959609031677e-02 1.679315268993377686e-01 2.130950242280960083e-01 1.128174513578414917e-01 -1.468973457813262939e-01 2.097885757684707642e-01 2.187483198940753937e-02 -1.914314329624176025e-01 2.393581867218017578e-01 -1.194672212004661560e-01 -3.326999768614768982e-02
2.176146209239959717e-01 2.086599022150039673e-01 2.317477911710739136e-01 1.362186521291732788e-01 -5.846780166029930115e-02 -4.201301559805870056e-02 3.435095846652984619e-01 4.812140017747879028e-02 6.557775288820266724e-02 -3.946650326251983643e-01 1.303877532482147217e-01 1.622784435749053955e-01 -6.393874064087867737e-03 3.501281440258026123e-01 -9.341024607419967651e-02 -3.116227872669696808e-02 -6.105808168649673462e-02 -7.993281632661819458e-02 -3.410388529300689697e-01 -1.842528581619262695e-01 5.764772370457649231e-02 -6.327511370182037354e-02 -1.453610062599182129e-01 1.878571212291717529e-01 -1.762521117925643921e-01 -9.557297080755233765e-02 8.227173984050750732e-02 -2.653736472129821777e-01 -8.430825918912887573e-02 -4.196416586637496948e-02 1.004437580704689026e-01 -1.230899691581726074e-01
2.335140258073806763e-01 -2.021588087081909180e-01 7.547233998775482178e-02 3.785085380077362061e-01 -1.006680540740489960e-02 -6.125279143452644348e-02 1.398003995418548584e-01 2.355718761682510376e-01 -4.278925061225891113e-01 -3.085615811869502068e-03 1.494148094207048416e-02 -1.553006097674369812e-02 -7.268504053354263306e-02 -3.916356340050697327e-02 -1.880936324596405029e-02 5.866061523556709290e-02 2.713214159011840820e-01 -6.166927143931388855e-02 -5.082764849066734314e-02 -7.736734300851821899e-02 4.670260846614837646e-02 2.918703481554985046e-02 -3.361178040504455566e-01 5.189030617475509644e-02 -1.878744065761566162e-01 -2.472540736198425293e-01 -3.845530748367309570e-02 -1.300153732299804688e-01 -2.002285122871398926e-01 2.283466309309005737e-01 -1.765681430697441101e-02 -2.655579447746276855e-01
-2.070162445306777954e-01 -6.229759007692337036e-02 3.243584334850311279e-01 2.294648885726928711e-01 4.051169380545616150e-02 1.064048856496810913e-01 -2.424261532723903656e-02 -1.869634091854095459e-01 -1.186283677816390991e-01 -1.462312787771224976e-01 1.738477684557437897e-02 9.688646532595157623e-03 -1.574791818857192993e-01 2.218114286661148071e-01 1.264519244432449341e-01 5.243269354104995728e-02 1.111295148730278015e-01 7.926192879676818848e-02 -2.401601970195770264e-01 3.845488131046295166e-01 7.723741233348846436e-02 1.786356121301651001e-01 2.267902791500091553e-01 7.733411341905593872e-02 -1.905915141105651855e-01 -2.308796346187591553e-01 2.220120131969451904e-01 -2.251076847314834595e-01 1.736713498830795288e-01 1.790684312582015991e-01 -1.029182299971580505e-01 -1.908210366964340210e-01
1.341694742441177368e-01 -1.040270775556564331e-01 1.635788530111312866e-01 2.486866414546966553e-01 -1.038780659437179565e-01 -1.008074432611465454e-01 1.299324482679367065e-01 6.608736515045166016e-02 -2.137957215309143066e-01 1.384817063808441162e-02 -2.626390010118484497e-02 -2.067286521196365356e-02 -3.525149822235107422e-01 -2.595162391662597656e-01 -1.266179382801055908e-01 4.657517373561859131e-02 -2.675576508045196533e-01 9.496670216321945190e-02 -4.009229540824890137e-01 -2.042671479284763336e-02 3.355316519737243652e-01 1.825028806924819946e-01 8.285230398178100586e-02 -2.640177682042121887e-02 1.012800559401512146e-01 -2.592857182025909424e-01 4.876505583524703979e-02 -1.277082413434982300e-01 -2.793439663946628571e-02 3.395469859242439270e-02 1.705057621002197266e-01 -2.472746670246124268e-01
2.021262608468532562e-02 -1.264855712652206421e-01 2.193792164325714111e-01 1.699606776237487793e-01 -5.535614863038063049e-02 -2.056568711996078491e-01 2.181307077407836914e-01 -1.361784934997558594e-01 -2.524851262569427490e-01 -6.783895194530487061e-02 -3.610233077779412270e-03 2.596151642501354218e-02 -2.993803620338439941e-01 2.176519930362701416e-01 4.782612435519695282e-03 -8.561903983354568481e-02 -1.329838633537292480e-01 1.218591108918190002e-01 -3.381636142730712891e-01 2.216480970382690430e-01 -2.665121853351593018e-01 2.421597093343734741e-01 1.961794644594192505e-01 -2.011712491512298584e-01 -1.801475584506988525e-01 -4.370333999395370483e-02 2.002491243183612823e-02 1.436927262693643570e-02 -4.355638846755027771e-02 3.421793282032012939e-01 -1.498155444860458374e-01 2.568339742720127106e-02
-5.033955723047256470e-02 -7.717363536357879639e-02 2.011659890413284302e-01 3.398943543434143066e-01 -1.169557422399520874e-01 1.492058485746383667e-01 8.041619509458541870e-02 -5.276311188936233521e-02 -5.285198986530303955e-02 -1.411125659942626953e-01 -1.767528243362903595e-03 1.477408558130264282e-01 -1.344662606716156006e-01 -1.417668908834457397e-02 5.864660721272230148e-03 -3.668889030814170837e-02 -1.832946948707103729e-02 -3.633404970169067383e-01 6.788422353565692902e-03 7.449813932180404663e-02 1.225553527474403381e-01 1.502758264541625977e-01 1.607823669910430908e-01 1.510600745677947998e-01 -5.646539330482482910e-01 -2.692214846611022949e-01 -5.341972783207893372e-02 -7.232173532247543335e-02 -1.262072194367647171e-02 9.091438353061676025e-02 -3.016538918018341064e-01 -5.553395301103591919e-02
1.276406794786453247e-01 3.293323516845703125e-01 6.812033057212829590e-02 2.396689653396606445e-01 -4.926357790827751160e-02 3.106248565018177032e-02 2.339899539947509766e-01 2.453279867768287659e-02 -1.262536365538835526e-02 -4.180567860603332520e-01 1.518524438142776489e-01 -1.286261831410229206e-03 8.049212396144866943e-02 1.732457280158996582e-01 8.605238050222396851e-02 -2.357461601495742798e-01 -3.447542190551757812e-01 -6.117369607090950012e-02 -2.687045633792877197e-01 1.743463054299354553e-02 5.057756602764129639e-02 1.327005773782730103e-01 -1.547909826040267944e-01 1.931850165128707886e-01 8.639273047447204590e-02 -1.100293174386024475e-01 2.110469788312911987e-01 -1.542745828628540039e-01 -1.020587328821420670e-02 1.653122007846832275e-01 1.798992753028869629e-01 -1.808199435472488403e-01
7.673432677984237671e-02 -6.855269521474838257e-02 1.343335360288619995e-01 2.807439565658569336e-01 -1.376100033521652222e-01 -2.826040089130401611e-01 1.568111963570117950e-02 1.672157943248748779e-01 -2.192612141370773315e-01 9.941362589597702026e-02 8.602871745824813843e-02 -3.275275230407714844e-02 -1.003803312778472900e-01 1.283964961767196655e-01 8.659123443067073822e-03 -1.749757230281829834e-01 -2.116173803806304932e-01 3.528472408652305603e-02 -2.455170750617980957e-01 1.230460852384567261e-01 -3.174637854099273682e-01 3.417053222656250000e-01 1.130078062415122986e-01 -5.959263071417808533e-02 -4.375169426202774048e-02 -1.409703344106674194e-01 5.246059596538543701e-02 -8.379257470369338989e-02 -6.203500926494598389e-02 4.253085255622863770e-01 -2.628768682479858398e-01 3.378835320472717285e-02
7.215362787246704102e-02 -7.813556492328643799e-02 2.623923420906066895e-01 2.435121536254882812e-01 -2.186921425163745880e-02 3.200383782386779785e-01 5.796861834824085236e-03 -8.328506723046302795e-03 -2.145871706306934357e-02 -1.659730821847915649e-02 1.918675899505615234e-01 -1.925557851791381836e-02 -1.366161257028579712e-01 1.618821173906326294e-01 -1.632271148264408112e-02 9.671648591756820679e-02 -3.123956620693206787e-01 -2.408616989850997925e-01 1.331918239593505859e-01 5.290778726339340210e-02 9.695418924093246460e-02 1.281385421752929688e-01 5.488250777125358582e-02 1.393553167581558228e-01 -4.569798409938812256e-01 -1.150851622223854065e-01 1.439115256071090698e-01 -4.560191184282302856e-02 1.612080335617065430e-01 2.943730354309082031e-01 -2.725773155689239502e-01 -9.445247799158096313e-02
-8.059237152338027954e-03 -1.234013214707374573e-01 2.717533707618713379e-01 2.091266661882400513e-01 -9.707693010568618774e-02 -4.648932069540023804e-02 2.465132856741547585e-03 4.770807921886444092e-02 -8.811495453119277954e-02 -1.392526030540466309e-01 -3.641671966761350632e-03 4.279735311865806580e-02 -1.080895215272903442e-01 -1.579578407108783722e-02 -5.207534134387969971e-02 -4.662958532571792603e-02 -6.233728490769863129e-03 -1.410112380981445312e-01 -1.842160224914550781e-01 -1.377838999032974243e-01 3.110886514186859131e-01 3.210841417312622070e-01 1.457023173570632935e-01 1.729007214307785034e-01 -5.524110794067382812e-01 -8.968828618526458740e-02 -1.137403324246406555e-01 1.255210340023040771e-01 -9.529629349708557129e-02 1.777541935443878174e-01 -2.590258419513702393e-01 -1.842063218355178833e-01
-1.726063340902328491e-01 3.592920005321502686e-01 1.303292363882064819e-01 1.097243502736091614e-01 4.966251924633979797e-02 1.840036958456039429e-01 5.764834210276603699e-02 -2.343697473406791687e-02 -1.504565775394439697e-01 -1.535463184118270874e-01 1.027520224452018738e-01 1.363966763019561768e-01 -1.813697963953018188e-01 3.666281700134277344e-02 1.437401622533798218e-01 1.164150387048721313e-01 -6.772629916667938232e-02 -1.460846513509750366e-01 -2.488922178745269775e-01 -3.385960459709167480e-01 2.398593574762344360e-01 1.984258741140365601e-01 9.803650900721549988e-03 2.673857212066650391e-01 -1.365685313940048218e-01 -3.387762606143951416e-01 7.269808650016784668e-02 -4.217928647994995117e-02 -5.038755014538764954e-03 9.067726880311965942e-02 2.103334218263626099e-01 -2.531304955482482910e-01
9.411820210516452789e-03 -8.547049015760421753e-02 2.199464738368988037e-01 2.964643239974975586e-01 -3.330355882644653320e-02 2.476995140314102173e-01 5.237773526459932327e-03 -2.287357300519943237e-01 -2.176914066076278687e-01 -2.635248899459838867e-01 1.793332844972610474e-01 2.330537736415863037e-01 7.112265564501285553e-03 1.648269742727279663e-01 7.710259407758712769e-02 1.348148882389068604e-01 -2.738575637340545654e-01 -1.057561114430427551e-02 -1.048107519745826721e-01 -2.646082639694213867e-01 8.473604917526245117e-02 5.311475321650505066e-02 1.459891498088836670e-01 -2.049425430595874786e-02 -1.315152198076248169e-01 -3.701677322387695312e-01 2.848788499832153320e-01 -9.434569627046585083e-02 -1.671840548515319824e-01 -1.589633971452713013e-01 3.709931299090385437e-02 -7.655387744307518005e-03
8.577886223793029785e-02 -7.584640383720397949e-02 2.791298329830169678e-01 2.950812280178070068e-01 -1.709470748901367188e-01 1.899170130491256714e-01 2.380854487419128418e-01 -4.674889519810676575e-02 -6.539892405271530151e-02 -2.436752915382385254e-01 -7.106286287307739258e-02 1.972097456455230713e-01 -7.577095180749893188e-02 -4.830537363886833191e-02 2.080283313989639282e-01 -3.160783648490905762e-02 -4.828670024871826172e-01 -1.320222578942775726e-02 -1.044821217656135559e-01 -1.855742782354354858e-01 -1.936989463865756989e-02 9.085667878389358521e-02 -8.510016649961471558e-02 -2.001092024147510529e-02 -5.296019092202186584e-02 -3.343768715858459473e-01 1.911400854587554932e-01 -1.564022898674011230e-02 1.520602554082870483e-01 5.853244569152593613e-03 -2.500168979167938232e-01 -7.600703835487365723e-02
6.244934047572314739e-04 2.798641026020050049e-01 2.976846694946289062e-01 2.976613342761993408e-01 -1.781514286994934082e-01 1.560141053050756454e-02 7.444619387388229370e-02 3.027242124080657959e-01 -1.483343690633773804e-01 -5.064085125923156738e-02 -1.030739769339561462e-01 -1.683791428804397583e-01 3.611036539077758789e-01 -1.568855904042720795e-02 1.257141828536987305e-01 3.332750871777534485e-02 -1.193374246358871460e-01 1.952456533908843994e-01 -1.046959087252616882e-01 1.125347539782524109e-01 2.129824012517929077e-01 1.047004833817481995e-01 9.551856666803359985e-03 3.194271028041839600e-02 -2.903701364994049072e-01 -1.107589080929756165e-01 5.913116037845611572e-02 -7.315528392791748047e-02 1.313648372888565063e-01 9.176621586084365845e-02 -5.564097687602043152e-02 -3.695464432239532471e-01
1.229107305407524109e-01 2.438742667436599731e-02 4.724948480725288391e-02 1.161974444985389709e-01 -1.380208283662796021e-01 5.733868852257728577e-02 4.654315859079360962e-02 4.024116694927215576e-02 -3.008596897125244141e-01 -1.676089763641357422e-01 8.619617670774459839e-02 2.140272706747055054e-01 -7.344476133584976196e-02 2.387101575732231140e-02 -1.562021076679229736e-01 -1.513170450925827026e-02 -1.807959973812103271e-01 -1.160436719655990601e-01 -4.721274077892303467e-01 -3.668135404586791992e-01 -5.203802883625030518e-02 -2.313898131251335144e-02 1.055831909179687500e-01 -3.638147935271263123e-02 2.506243530660867691e-03 -9.635671973228454590e-02 -1.886723637580871582e-01 -1.263039838522672653e-02 -3.672006130218505859e-01 1.691734045743942261e-01 3.125603497028350830e-02 -3.334620296955108643e-01
-3.345369920134544373e-02 6.118772551417350769e-03 4.283921420574188232e-01 3.624138832092285156e-01 -1.613146662712097168e-01 -1.545551568269729614e-01 2.960481913760304451e-03 3.594555333256721497e-02 -8.703846484422683716e-02 -1.777004599571228027e-01 6.366125494241714478e-02 6.387030705809593201e-03 3.667593747377395630e-02 -1.858386695384979248e-01 6.628624349832534790e-02 6.420755386352539062e-02 -2.051429897546768188e-01 -1.572981327772140503e-01 -2.042832225561141968e-01 -2.341722995042800903e-01 5.886638537049293518e-02 1.457093749195337296e-02 3.437811136245727539e-02 7.112938165664672852e-02 -5.209597945213317871e-01 -2.675616741180419922e-02 -2.346607595682144165e-01 1.783137619495391846e-01 -3.696974739432334900e-02 9.442529082298278809e-02 -1.684342883527278900e-02 4.762679338455200195e-02
4.607276618480682373e-02 1.338267326354980469e-01 9.102039039134979248e-02 2.535254657268524170e-01 -4.025022685527801514e-01 -1.286480482667684555e-02 2.081748247146606445e-01 6.878547370433807373e-02 5.630936101078987122e-02 -2.281800284981727600e-02 1.181629002094268799e-01 4.907845705747604370e-02 -1.247540265321731567e-01 -9.737861901521682739e-02 4.430120810866355896e-02 2.263876646757125854e-01 -3.551794290542602539e-01 1.587070524692535400e-01 -3.287380188703536987e-02 1.231727451086044312e-01 2.758330106735229492e-01 1.145952418446540833e-01 2.439084798097610474e-01 2.100897431373596191e-01 -2.811997532844543457e-01 5.056415498256683350e-02 1.875882744789123535e-01 -3.739125654101371765e-02 -1.753573566675186157e-01 2.034341841936111450e-01 -1.871887147426605225e-01 1.140749901533126831e-01
-7.885015569627285004e-03 -2.136854529380798340e-01 3.229607939720153809e-01 3.932045400142669678e-01 -2.669893801212310791e-01 -5.789308622479438782e-02 2.094946354627609253e-01 1.023545190691947937e-01 -7.340592890977859497e-02 -1.357448250055313110e-01 2.155771106481552124e-01 -9.831345081329345703e-02 -2.595281302928924561e-01 2.594559192657470703e-01 3.887888044118881226e-02 1.926555782556533813e-01 7.618712633848190308e-02 -3.266526013612747192e-02 -1.772260107100009918e-02 3.665967881679534912e-01 9.159274399280548096e-03 7.144818454980850220e-02 4.367659613490104675e-02 -1.009093746542930603e-01 -1.118782162666320801e-01 -1.765357255935668945e-01 7.558718323707580566e-02 -1.117473915219306946e-01 -1.604902558028697968e-02 2.596665918827056885e-01 -3.296131966635584831e-03 -1.570794582366943359e-01
1.952436566352844238e-02 -7.812163978815078735e-02 3.096350431442260742e-01 3.321506977081298828e-01 -5.796556919813156128e-02 1.159839779138565063e-01 1.694049984216690063e-01 -8.637668937444686890e-02 1.136194728314876556e-02 -1.627793759107589722e-01 -3.268739208579063416e-02 3.622548282146453857e-02 -1.290311813354492188e-01 4.890106618404388428e-02 6.376968696713447571e-03 -1.158184185624122620e-02 -1.111053153872489929e-01 -1.730374246835708618e-01 4.351877793669700623e-02 -7.732074707746505737e-02 7.911224663257598877e-02 1.866994947195053101e-01 1.579760164022445679e-01 2.708889245986938477e-01 -5.264499783515930176e-01 -1.055305749177932739e-01 1.650783270597457886e-01 -1.102628558874130249e-01 1.487593203783035278e-01 1.645031869411468506e-01 -3.312780559062957764e-01 -9.940976649522781372e-02
1.507246494293212891e-01 8.561994880437850952e-02 3.671610653400421143e-01 2.347462177276611328e-01 -2.779988050460815430e-01 1.931693404912948608e-02 2.386281453073024750e-02 1.377507951110601425e-02 -3.687113821506500244e-01 -2.175549119710922241e-01 1.308785378932952881e-01 1.548588927835226059e-02 2.253684103488922119e-01 1.643926203250885010e-01 -1.088133230805397034e-01 1.246605217456817627e-01 -1.420993451029062271e-02 -1.001989766955375671e-01 -8.023399859666824341e-02 -1.650943458080291748e-01 3.240724280476570129e-02 -5.306776612997055054e-02 7.762840483337640762e-03 1.600400060415267944e-01 -1.595491766929626465e-01 -3.253151774406433105e-01 2.838450968265533447e-01 1.752273142337799072e-01 2.249064743518829346e-01 -1.245581880211830139e-01 -6.531829386949539185e-02 9.685730189085006714e-02
-1.975705921649932861e-01 1.634565293788909912e-01 7.076188176870346069e-02 2.035873681306838989e-01 -1.798016130924224854e-01 -1.527227577753365040e-03 1.976778656244277954e-01 3.231558948755264282e-02 -2.362262755632400513e-01 -1.196904852986335754e-01 3.091466128826141357e-01 4.611447080969810486e-02 -2.227226644754409790e-01 3.292394280433654785e-01 -5.236454308032989502e-02 1.373383700847625732e-01 1.436574757099151611e-01 -1.017033383250236511e-01 -2.281826734542846680e-01 -6.348939985036849976e-02 -1.162326708436012268e-01 3.269550949335098267e-02 1.423017531633377075e-01 3.161174356937408447e-01 -4.524065926671028137e-02 6.078962981700897217e-02 1.766176670789718628e-01 -1.088003367185592651e-01 -5.712425708770751953e-02 4.380874037742614746e-01 1.382676325738430023e-02 -4.381320625543594360e-02
-1.227873191237449646e-02 -8.980195224285125732e-02 3.616259992122650146e-01 4.513179510831832886e-02 -1.685525476932525635e-01 2.039723992347717285e-01 2.111724615097045898e-01 8.883492648601531982e-02 -4.958110153675079346e-01 -3.630960881710052490e-01 1.073494255542755127e-01 -4.997239634394645691e-02 5.963499844074249268e-02 1.083179488778114319e-01 -9.820373356342315674e-02 -3.121252730488777161e-02 -1.835126988589763641e-02 6.983252614736557007e-02 -2.123881578445434570e-01 8.854217827320098877e-03 -7.185455411672592163e-02 3.103134594857692719e-02 -1.192719191312789917e-01 2.498085945844650269e-01 -2.046901583671569824e-01 -1.598922163248062134e-01 1.683003306388854980e-01 2.021677345037460327e-01 1.569681018590927124e-01 7.343787699937820435e-02 8.521097898483276367e-02 1.084833294153213501e-01
-6.618208438158035278e-02 2.796368906274437904e-03 3.671030700206756592e-01 3.036279082298278809e-01 1.108255013823509216e-01 -9.305820614099502563e-02 -1.166676264256238937e-02 -2.398083955049514771e-01 -1.403221935033798218e-01 -1.742140948772430420e-01 7.674674037843942642e-03 5.806398019194602966e-02 -1.300462186336517334e-01 -1.227783039212226868e-01 3.995117917656898499e-02 -5.354889109730720520e-02 -2.551300637423992157e-02 1.581676155328750610e-01 -2.945488989353179932e-01 4.377342760562896729e-02 2.177361212670803070e-02 2.122302949428558350e-01 2.510044872760772705e-01 6.505881249904632568e-02 -2.659846842288970947e-01 -1.374822556972503662e-01 2.463718056678771973e-01 -3.465605378150939941e-01 -1.096845641732215881e-01 -1.390286535024642944e-01 9.458856284618377686e-02 -2.495918422937393188e-01
-2.021468244493007660e-02 2.201893627643585205e-01 4.464209079742431641e-01 2.536527216434478760e-01 -2.566644735634326935e-02 -7.458422333002090454e-02 1.093000918626785278e-01 2.384390532970428467e-01 9.366363286972045898e-02 -1.147719472646713257e-02 -6.002160161733627319e-02 -2.026878148317337036e-01 1.428243815898895264e-01 3.203792124986648560e-02 6.267181038856506348e-02 9.301475435495376587e-02 -2.719164490699768066e-01 -7.216583192348480225e-02 -1.663335114717483521e-01 1.017603799700737000e-01 -5.275558680295944214e-02 -6.517444550991058350e-02 -8.880994468927383423e-02 -7.441198825836181641e-02 -4.540788531303405762e-01 -5.121774971485137939e-02 1.435911357402801514e-01 2.529116719961166382e-02 -5.244665592908859253e-02 1.081993803381919861e-01 1.826218068599700928e-01 -3.306963145732879639e-01
-2.452288940548896790e-02 1.379705667495727539e-01 2.922915816307067871e-01 1.425801068544387817e-01 1.232285052537918091e-01 1.534999161958694458e-01 -1.122924312949180603e-01 -1.338953077793121338e-01 -1.249220967292785645e-01 -1.598991900682449341e-01 1.564703322947025299e-02 -1.735686361789703369e-01 -4.380143806338310242e-02 -4.770490527153015137e-02 7.040029764175415039e-02 6.661615520715713501e-02 -7.232230156660079956e-02 8.027872443199157715e-02 -1.561894565820693970e-01 9.209185093641281128e-02 -1.913619041442871094e-02 5.085558295249938965e-01 2.089072167873382568e-01 -4.742475226521492004e-02 -2.467011362314224243e-01 -3.832998275756835938e-01 1.484445333480834961e-01 -1.633335798978805542e-01 -1.052989587187767029e-01 -2.663660328835248947e-03 1.522484570741653442e-01 -2.827995419502258301e-01
2.976134605705738068e-02 -1.070850118994712830e-01 1.331989616155624390e-01 3.304245769977569580e-01 -9.164831601083278656e-03 1.270240545272827148e-01 1.455091089010238647e-01 2.061559408903121948e-01 -1.603730022907257080e-01 -3.039808273315429688e-01 1.794781535863876343e-01 -2.979013882577419281e-02 -2.416951507329940796e-01 -2.454646378755569458e-01 -6.125204637646675110e-02 2.235951572656631470e-01 -5.851915851235389709e-02 -3.210206627845764160e-01 -1.556951403617858887e-01 1.825829893350601196e-01 -5.928670242428779602e-02 1.387558132410049438e-01 8.670499920845031738e-02 8.255870640277862549e-02 -6.242891028523445129e-02 -1.127896308898925781e-01 3.535286784172058105e-01 -2.520590424537658691e-01 -1.699923127889633179e-01 2.589699113741517067e-03 1.448841094970703125e-01 3.168740123510360718e-02
1.154157891869544983e-01 -1.269895862787961960e-02 1.662351191043853760e-01 3.278312087059020996e-01 4.178883507847785950e-02 1.464878171682357788e-01 1.476332843303680420e-01 -1.736925244331359863e-01 -1.278638541698455811e-01 -2.205308675765991211e-01 1.338540315628051758e-01 2.622888982295989990e-01 2.051898837089538574e-02 1.684396117925643921e-01 1.931771934032440186e-01 1.438187062740325928e-01 -3.745341300964355469e-01 1.905784606933593750e-01 -2.233988791704177856e-02 -2.037355452775955200e-01 6.263830512762069702e-02 1.317076236009597778e-01 6.804213672876358032e-02 8.529717475175857544e-02 -5.271275341510772705e-02 -3.736368715763092041e-01 3.282817006111145020e-01 1.208770275115966797e-01 -8.299542218446731567e-02 5.348358303308486938e-02 -8.823398500680923462e-02 -6.062261387705802917e-02
-3.067761957645416260e-01 1.207551583647727966e-01 1.462822258472442627e-01 2.920741140842437744e-01 -8.305198699235916138e-02 -3.085252940654754639e-01 -4.549023509025573730e-02 -2.494246140122413635e-02 -1.390494704246520996e-01 -3.186068236827850342e-01 1.537275034934282303e-02 -1.809519231319427490e-01 -1.175104528665542603e-01 1.768325921148061752e-03 -2.393234819173812866e-01 -8.989993482828140259e-02 -1.528985649347305298e-01 -3.625905811786651611e-01 -2.640565335750579834e-01 -1.232711505144834518e-02 1.024609729647636414e-01 1.305615454912185669e-01 2.010382153093814850e-02 -9.051613509654998779e-02 -1.506175547838211060e-01 -1.427655518054962158e-01 -7.143706083297729492e-02 1.152672395110130310e-01 -2.661306262016296387e-01 2.231764346361160278e-01 -5.942786857485771179e-02 1.836414076387882233e-02
2.336466908454895020e-01 -5.748876370489597321e-03 -1.350950896739959717e-01 2.779219448566436768e-01 -3.825115561485290527e-01 9.387640282511711121e-03 8.174419403076171875e-03 -1.991922706365585327e-01 -5.169499516487121582e-01 8.221163414418697357e-03 -1.162737607955932617e-01 -2.700291946530342102e-02 -1.660728082060813904e-02 -1.674952208995819092e-01 -1.155910268425941467e-01 1.295053809881210327e-01 -1.123254299163818359e-01 -7.021661102771759033e-02 -1.789322346448898315e-01 -2.757514640688896179e-02 -1.026230081915855408e-01 2.796574831008911133e-01 5.539170000702142715e-03 1.477816700935363770e-01 -2.777048647403717041e-01 -5.189339816570281982e-02 2.922465093433856964e-02 4.471277061384171247e-04 -1.282241642475128174e-01 6.232334300875663757e-02 -1.793248504400253296e-01 -1.721499860286712646e-01
3.089937269687652588e-01 5.627585109323263168e-03 3.095857799053192139e-01 1.244439035654067993e-01 1.017731800675392151e-01 1.239143684506416321e-01 2.037184536457061768e-01 -1.892392523586750031e-02 -5.008428543806076050e-02 -3.047451563179492950e-02 -7.553733140230178833e-02 -2.335575073957443237e-01 -4.625792056322097778e-02 -3.042007423937320709e-02 1.437032371759414673e-01 -1.848965287208557129e-01 8.070099353790283203e-02 -1.427238583564758301e-01 -2.806463539600372314e-01 -2.805795669555664062e-01 -1.312180757522583008e-01 1.362089067697525024e-01 2.677024304866790771e-01 1.526904702186584473e-01 -2.095234543085098267e-01 -2.338612452149391174e-02 1.327212303876876831e-01 -1.016554906964302063e-01 -1.685601919889450073e-01 2.731890082359313965e-01 8.242345601320266724e-02 -3.265592157840728760e-01
1.518066227436065674e-01 -5.474899709224700928e-02 1.601450890302658081e-01 1.211730390787124634e-01 1.119063273072242737e-01 1.853397637605667114e-01 7.353023439645767212e-02 4.076698422431945801e-01 -3.980435729026794434e-01 -1.318294648081064224e-02 2.375902533531188965e-01 -1.111429482698440552e-01 1.987478435039520264e-01 7.092057168483734131e-02 1.296164393424987793e-01 -2.919255793094635010e-01 -4.461814463138580322e-02 4.518661275506019592e-02 -5.474128574132919312e-02 -1.057576737366616726e-03 1.470343619585037231e-01 3.331097662448883057e-01 9.931518882513046265e-02 1.703747175633907318e-02 -1.281567756086587906e-02 -3.590034544467926025e-01 1.657066941261291504e-01 -9.918063133955001831e-02 -6.891909241676330566e-02 8.625379204750061035e-02 8.246309310197830200e-02 -7.803013920783996582e-02
-3.082358539104461670e-01 -7.605785876512527466e-02 4.090220928192138672e-01 1.555601954460144043e-01 -6.849084049463272095e-02 -1.075208932161331177e-01 2.658869922161102295e-01 -8.503299951553344727e-02 6.305073201656341553e-02 -1.143182367086410522e-01 9.241039305925369263e-02 1.438235193490982056e-01 -1.775505244731903076e-01 -1.509961783885955811e-01 -2.521583810448646545e-02 -2.221053689718246460e-01 3.603520616888999939e-02 1.549240499734878540e-01 -1.436385214328765869e-01 -1.722718775272369385e-01 1.664091348648071289e-01 -1.347650736570358276e-01 1.598726771771907806e-02 2.082736939191818237e-01 -1.492270678281784058e-01 -1.688923537731170654e-01 1.402454525232315063e-01 3.954758122563362122e-02 -1.280363500118255615e-01 1.555193662643432617e-01 1.505889594554901123e-01 -4.032250344753265381e-01
9.375914186239242554e-02 -1.458830237388610840e-01 3.101011216640472412e-01 2.537470459938049316e-01 -1.923983097076416016e-01 -1.407921612262725830e-01 1.412579864263534546e-01 -3.361260294914245605e-01 -2.011260241270065308e-01 -5.479140672832727432e-03 2.625970542430877686e-01 -1.019191071391105652e-01 -2.334112077951431274e-01 6.270398199558258057e-02 1.540844049304723740e-02 -1.905624270439147949e-01 9.769326448440551758e-02 3.308568522334098816e-02 -3.871192336082458496e-01 -1.992956846952438354e-01 1.859203875064849854e-01 1.254728883504867554e-01 -8.807128667831420898e-02 -1.598986387252807617e-01 -7.782419025897979736e-02 -7.062633335590362549e-02 1.517350133508443832e-02 -1.139163076877593994e-01 -2.160789631307125092e-02 2.712412476539611816e-01 -3.624201938509941101e-02 -1.461368948221206665e-01
-8.915824443101882935e-02 -4.937531426548957825e-02 1.773649454116821289e-01 4.022738337516784668e-01 6.188811361789703369e-02 -7.677831500768661499e-02 2.031153291463851929e-01 6.164910271763801575e-02 -1.901710331439971924e-01 -1.354280561208724976e-01 -1.684920936822891235e-01 3.101713657379150391e-01 1.193976551294326782e-01 -4.235623404383659363e-02 1.805016547441482544e-01 -2.312168329954147339e-01 -1.880266368389129639e-01 -1.429474502801895142e-01 -7.109584985300898552e-04 -1.259794086217880249e-01 -8.542978018522262573e-02 2.721521258354187012e-01 6.695667654275894165e-02 9.027717262506484985e-02 -3.259930610656738281e-01 6.635972112417221069e-02 2.288651466369628906e-01 2.548587620258331299e-01 -2.306859940290451050e-02 1.203878000378608704e-01 2.000652998685836792e-01 -1.078831329941749573e-01
-9.166107326745986938e-02 4.323327541351318359e-01 1.402104645967483521e-01 2.629256248474121094e-01 -1.741688698530197144e-01 8.807091042399406433e-03 1.320344507694244385e-01 -7.685430347919464111e-02 -6.486737728118896484e-02 -2.733863890171051025e-01 5.947326868772506714e-02 2.473341375589370728e-01 -3.981074318289756775e-02 -1.928682252764701843e-02 -1.042716577649116516e-02 -1.236507743597030640e-01 -1.366510689258575439e-01 -4.213013127446174622e-02 -2.049105167388916016e-01 -1.125324666500091553e-01 1.689928174018859863e-01 6.968209147453308105e-02 6.695014983415603638e-02 6.165263056755065918e-02 3.441547602415084839e-02 1.152192428708076477e-01 -2.084200978279113770e-01 -4.594426974654197693e-02 -2.626290321350097656e-01 4.832649230957031250e-01 -5.141736939549446106e-02 -1.384252905845642090e-01
-1.267953515052795410e-01 -1.611014455556869507e-01 3.423298895359039307e-01 3.651968240737915039e-01 1.898165501188486814e-04 -8.190630935132503510e-03 1.044153720140457153e-01 -2.273647673428058624e-02 1.142198368906974792e-01 -3.857942819595336914e-01 -3.333009406924247742e-02 -1.731493771076202393e-01 -1.376276183873414993e-02 1.504224687814712524e-01 -7.783802691847085953e-03 -3.431134819984436035e-01 -2.050354033708572388e-01 2.742811292409896851e-02 -7.897651940584182739e-02 -1.377563625574111938e-01 4.577086493372917175e-02 2.087084352970123291e-01 5.621080473065376282e-02 1.131308898329734802e-01 -2.127902209758758545e-01 1.621635258197784424e-02 2.469064146280288696e-01 -1.290797889232635498e-01 2.169278264045715332e-01 1.885738968849182129e-01 6.128355488181114197e-02 -1.522718518972396851e-01
1.065113469958305359e-01 2.077530622482299805e-01 3.135461807250976562e-01 1.518826782703399658e-01 -3.144048154354095459e-01 1.911569237709045410e-01 2.388324290513992310e-01 -9.510208666324615479e-02 -6.434993352741003036e-03 -1.151098534464836121e-01 1.538297981023788452e-01 1.486398577690124512e-01 -1.483116000890731812e-01 1.084039509296417236e-01 1.911736279726028442e-01 -1.290179491043090820e-01 -2.120808139443397522e-02 -7.148870080709457397e-02 -2.471172064542770386e-01 2.130967229604721069e-01 1.217151582241058350e-01 -7.499390840530395508e-02 2.811819016933441162e-01 -9.221593849360942841e-03 -2.102852612733840942e-01 -3.853781148791313171e-02 -6.455790717154741287e-03 -1.372406352311372757e-02 3.064711764454841614e-02 4.314956068992614746e-01 1.671200096607208252e-01 6.349508464336395264e-02
-1.119043678045272827e-01 2.988705337047576904e-01 2.035816013813018799e-01 5.856996029615402222e-02 -1.112969145178794861e-01 1.908054053783416748e-01 2.355946898460388184e-01 2.742238640785217285e-01 -2.915627956390380859e-01 -2.156077325344085693e-01 1.697114557027816772e-01 -9.394653886556625366e-02 -1.856149919331073761e-02 1.605267077684402466e-01 -1.157309859991073608e-01 2.537684440612792969e-01 7.881530374288558960e-02 -4.697775840759277344e-02 -2.891409695148468018e-01 -2.604559063911437988e-01 5.162048712372779846e-02 1.263141334056854248e-01 -1.335887908935546875e-01 -4.736785218119621277e-02 7.280195504426956177e-02 -1.289441436529159546e-01 1.042593866586685181e-01 9.116371721029281616e-02 -2.152669578790664673e-01 2.957309484481811523e-01 -1.548002064228057861e-01 -5.758569762110710144e-02
-4.326573014259338379e-02 -1.207604072988033295e-02 2.098295688629150391e-01 2.988242506980895996e-01 1.728086173534393311e-01 2.981099486351013184e-01 -1.302698403596878052e-01 1.414236277341842651e-01 -2.481789886951446533e-01 1.457786113023757935e-01 1.376952379941940308e-01 -1.775253936648368835e-02 1.538431495428085327e-01 7.977131754159927368e-02 -2.060132473707199097e-01 -1.562936156988143921e-01 -1.197883710265159607e-01 2.682827413082122803e-02 -1.712100058794021606e-01 -1.764094382524490356e-01 1.447079777717590332e-01 -2.474045753479003906e-02 2.099387198686599731e-01 2.070949524641036987e-01 -1.953776478767395020e-01 -2.174914479255676270e-01 2.377322763204574585e-01 -1.039799824357032776e-01 3.573887795209884644e-02 6.216584891080856323e-02 -1.766916923224925995e-02 -4.094633758068084717e-01
4.750557988882064819e-02 -3.559559285640716553e-01 2.881551682949066162e-01 3.024955391883850098e-01 8.906180411577224731e-02 8.705180138349533081e-02 -3.656845912337303162e-02 -6.741278618574142456e-02 -1.271049976348876953e-01 1.678769588470458984e-01 -6.719649583101272583e-02 4.360982403159141541e-02 -8.886510878801345825e-02 -4.657677188515663147e-02 -1.355240046977996826e-01 1.313591748476028442e-01 -1.303580701351165771e-01 -8.577488362789154053e-02 -4.211877286434173584e-01 2.708842232823371887e-02 -9.256899356842041016e-02 1.437665075063705444e-01 1.921392828226089478e-01 2.349642217159271240e-01 -1.645858772099018097e-02 4.235195228829979897e-04 1.231900006532669067e-01 -8.244209736585617065e-02 1.823322325944900513e-01 4.282966554164886475e-01 4.686928912997245789e-02 1.170284301042556763e-01
1.243382915854454041e-01 -8.340368047356605530e-03 3.487051129341125488e-01 6.319189444184303284e-03 7.918087393045425415e-02 -4.550354089587926865e-03 2.432802319526672363e-01 1.987021416425704956e-01 -3.131596371531486511e-02 -1.449320018291473389e-01 3.640595674514770508e-01 -2.375409007072448730e-01 -1.245848461985588074e-01 -5.177347362041473389e-02 5.528386682271957397e-03 1.177589818835258484e-01 -9.714647382497787476e-02 -2.235756255686283112e-02 -9.148781187832355499e-03 -1.717321872711181641e-01 -3.585899770259857178e-01 -1.358618773519992828e-02 2.937465906143188477e-01 1.439024694263935089e-02 -1.591628938913345337e-01 -1.529455780982971191e-01 2.057051360607147217e-01 -1.074942275881767273e-01 -2.513481080532073975e-01 2.514526844024658203e-01 4.485824145376682281e-03 -1.761497110128402710e-01
-1.219567283987998962e-01 2.589876577258110046e-02 2.520599961280822754e-01 3.217980563640594482e-01 -1.398078948259353638e-01 -2.911972254514694214e-02 1.992742866277694702e-01 2.421405613422393799e-01 -2.160448133945465088e-01 -5.453593283891677856e-02 -9.306427091360092163e-02 -1.742129474878311157e-01 6.773382425308227539e-02 -1.425141692161560059e-01 7.446910440921783447e-02 -5.820932611823081970e-02 -1.584209203720092773e-01 -2.114528417587280273e-01 -1.909019500017166138e-01 -4.085385426878929138e-02 1.830546557903289795e-01 3.010965585708618164e-01 -4.518225416541099548e-02 1.315490603446960449e-01 3.880966827273368835e-02 -1.254201978445053101e-01 1.768149137496948242e-01 -3.737455606460571289e-01 -9.267953038215637207e-02 9.613172709941864014e-02 5.745701864361763000e-02 -3.396821320056915283e-01
1.122913286089897156e-01 -2.691248357295989990e-01 3.794243633747100830e-01 3.383535742759704590e-01 -1.258096247911453247e-01 -7.431893050670623779e-02 1.218436881899833679e-01 1.217411085963249207e-01 -1.841337382793426514e-01 1.143024414777755737e-01 4.459611773490905762e-01 1.159262582659721375e-01 1.103531643748283386e-01 2.744248136878013611e-02 1.868163943290710449e-01 -1.470843330025672913e-02 1.758600175380706787e-01 2.746972814202308655e-02 -1.734825670719146729e-01 8.641240000724792480e-02 1.367028895765542984e-02 3.828471526503562927e-02 1.168026402592658997e-01 -1.383892595767974854e-01 -1.027668938040733337e-01 2.710551396012306213e-02 2.213621139526367188e-02 -4.729526489973068237e-02 2.522406866773962975e-03 3.776860535144805908e-01 5.121431127190589905e-02 -1.875358968973159790e-01
-1.104166582226753235e-01 5.921245366334915161e-02 7.962653785943984985e-02 2.494962811470031738e-01 -3.181388080120086670e-01 -1.219422835856676102e-02 9.665364027023315430e-02 5.189074948430061340e-02 -3.807244598865509033e-01 -1.622859388589859009e-01 1.629613935947418213e-01 2.309482544660568237e-01 3.118736436590552330e-03 9.337937831878662109e-02 1.294237747788429260e-02 -1.460021436214447021e-01 -1.953465491533279419e-02 -4.892597720026969910e-02 8.593527227640151978e-02 1.697133779525756836e-01 -1.488664001226425171e-01 -1.328903585672378540e-01 1.770025789737701416e-01 -4.222401604056358337e-02 -1.601158231496810913e-01 -2.624706029891967773e-01 -9.704241156578063965e-02 -2.554509043693542480e-01 -3.240641355514526367e-01 2.950585782527923584e-01 -2.095227390527725220e-01 6.204045563936233521e-02
5.364454817026853561e-03 -4.991731792688369751e-02 3.450763225555419922e-01 3.132930994033813477e-01 -3.556539118289947510e-02 1.078029572963714600e-01 5.655751004815101624e-02 4.223446547985076904e-02 -4.458517208695411682e-02 -1.578977108001708984e-01 -2.155674248933792114e-02 1.089277788996696472e-01 -1.470736414194107056e-01 3.634171932935714722e-02 1.308941561728715897e-02 -1.370706558227539062e-01 -1.512076854705810547e-01 -2.497126460075378418e-01 -4.732594266533851624e-02 -1.091960468329489231e-03 1.943803876638412476e-01 8.522859960794448853e-02 1.786173284053802490e-01 2.431376576423645020e-01 -5.431346297264099121e-01 -2.478045374155044556e-01 -6.992082297801971436e-02 6.020569801330566406e-02 -9.908097796142101288e-03 1.643861681222915649e-01 -2.026859223842620850e-01 -1.567558050155639648e-01
3.761839121580123901e-02 1.059496179223060608e-01 2.366033196449279785e-01 3.094743788242340088e-01 8.089520037174224854e-02 -8.653652667999267578e-02 1.067275181412696838e-01 1.852084845304489136e-01 -5.012727901339530945e-02 -3.529545664787292480e-02 2.541838586330413818e-01 9.988092631101608276e-02 -2.348785549402236938e-01 -2.254520207643508911e-01 -2.723763585090637207e-01 5.304971709847450256e-02 4.573278874158859253e-02 2.332191728055477142e-02 -1.044402867555618286e-01 4.044118151068687439e-02 2.197498679161071777e-01 -6.967365741729736328e-02 1.790774166584014893e-01 3.578543290495872498e-02 -1.314225047826766968e-01 1.185440495610237122e-01 9.557990729808807373e-02 -1.295380145311355591e-01 8.092807978391647339e-02 5.188713669776916504e-01 -2.131619118154048920e-02 -2.817636132240295410e-01
-1.514043807983398438e-01 1.385751273483037949e-02 2.627121508121490479e-01 2.575601637363433838e-01 -2.017917931079864502e-01 8.276394568383693695e-03 2.168648689985275269e-01 -2.813901603221893311e-01 -1.039515212178230286e-01 -1.469700634479522705e-01 -1.730388402938842773e-01 -1.911065876483917236e-01 -8.520299196243286133e-02 -7.368118315935134888e-02 4.641308262944221497e-02 1.299856901168823242e-01 -2.448926717042922974e-01 -1.921200752258300781e-01 -1.137512326240539551e-01 -2.536889910697937012e-01 1.368928551673889160e-01 3.090335726737976074e-01 9.148044139146804810e-02 1.994503885507583618e-01 -1.877404153347015381e-01 -1.843679845333099365e-01 -8.227897435426712036e-02 4.473681747913360596e-02 2.108404338359832764e-01 1.985093206167221069e-01 -8.231546729803085327e-02 -1.967382133007049561e-01
-1.284157484769821167e-01 -1.991544663906097412e-01 3.209719061851501465e-01 3.285087049007415771e-01 -1.095995604991912842e-01 8.853541314601898193e-02 8.282566070556640625e-02 -4.969500005245208740e-02 -1.599203646183013916e-01 -2.339311987161636353e-01 2.224868722259998322e-02 1.125826612114906311e-01 -1.510686278343200684e-01 -1.897898130118846893e-02 3.010555403307080269e-03 -7.816973328590393066e-02 -1.768244653940200806e-01 -1.377436667680740356e-01 3.635124489665031433e-02 -1.256032586097717285e-01 1.267676204442977905e-01 1.943624764680862427e-01 5.039693415164947510e-02 1.676638424396514893e-01 -5.831413269042968750e-01 -2.061151564121246338e-01 -4.006359353661537170e-02 -6.092971563339233398e-02 1.140483766794204712e-01 5.215485021471977234e-02 -1.131371781229972839e-01 -1.128641590476036072e-01
1.932656168937683105e-01 2.716420590877532959e-01 2.808544039726257324e-01 3.180579245090484619e-01 -2.462775409221649170e-01 -7.665030658245086670e-02 -1.751260831952095032e-02 -1.086482703685760498e-01 3.803613595664501190e-03 -1.635923534631729126e-01 8.564546704292297363e-02 3.064643219113349915e-02 2.114341035485267639e-02 1.218770593404769897e-01 2.791091799736022949e-02 2.381856739521026611e-01 -1.210488379001617432e-01 -1.945956498384475708e-01 -2.363476455211639404e-01 -2.953332103788852692e-02 -8.332928270101547241e-02 2.309065163135528564e-01 -2.546740174293518066e-01 3.888137340545654297e-01 -8.048852533102035522e-02 3.735259175300598145e-02 1.947390846908092499e-02 -3.196836709976196289e-01 -4.398460686206817627e-02 1.495568603277206421e-01 -4.448201507329940796e-02 -5.982680711895227432e-03
2.645194716751575470e-02 -6.983388960361480713e-02 5.332294851541519165e-02 4.064523577690124512e-01 -1.858782768249511719e-01 1.093942672014236450e-01 1.062241792678833008e-01 6.530779600143432617e-02 -1.229637712240219116e-01 -1.784384995698928833e-02 3.081220947206020355e-02 1.463061422109603882e-01 -3.249078094959259033e-01 1.085375845432281494e-01 -2.660751938819885254e-01 1.049912720918655396e-02 4.072014614939689636e-02 2.571919560432434082e-01 -2.221265733242034912e-01 1.996116340160369873e-02 -8.735722303390502930e-02 -7.951398938894271851e-02 1.453854292631149292e-01 2.799070179462432861e-01 6.140935700386762619e-03 -2.048616707324981689e-01 2.459320724010467529e-01 5.624602735042572021e-02 2.842495962977409363e-02 4.085029065608978271e-01 -1.361859142780303955e-01 -1.240987330675125122e-01
9.709034860134124756e-02 6.023134663701057434e-02 2.112652361392974854e-01 1.729337424039840698e-01 -1.941805630922317505e-01 -1.361046582460403442e-01 1.855932325124740601e-01 2.838383615016937256e-01 -3.841285109519958496e-01 -5.617761611938476562e-02 1.704629696905612946e-02 1.951426714658737183e-01 1.975921839475631714e-01 1.907958090305328369e-01 6.051518768072128296e-02 -2.559285052120685577e-02 -1.453564316034317017e-01 -2.725418508052825928e-01 -8.901023119688034058e-02 -1.623439788818359375e-01 1.695460826158523560e-01 5.247253179550170898e-02 1.321542859077453613e-01 1.719440817832946777e-01 -1.155098304152488708e-01 -2.798409461975097656e-01 1.825050562620162964e-01 1.601463705301284790e-01 3.748405724763870239e-02 -2.349909245967864990e-01 -1.075013354420661926e-01 2.128771841526031494e-01
-1.424808502197265625e-01 -1.581907570362091064e-01 3.599701821804046631e-01 3.624788522720336914e-01 7.484386861324310303e-02 -1.679106615483760834e-02 1.652637273073196411e-01 -1.897420287132263184e-01 -1.355380713939666748e-01 -8.037275634706020355e-03 5.825963988900184631e-02 7.847342640161514282e-02 -2.519688904285430908e-01 5.840907990932464600e-02 -1.635549068450927734e-01 -7.314963638782501221e-02 1.690534353256225586e-01 1.970831602811813354e-01 -3.276751935482025146e-01 1.794302463531494141e-01 -3.892189264297485352e-02 1.498357355594635010e-01 1.519196331501007080e-01 -1.183456275612115860e-02 -1.672561317682266235e-01 -1.900704652070999146e-01 1.946559399366378784e-01 -3.281587362289428711e-01 1.024326384067535400e-01 1.057183817028999329e-01 -3.878444433212280273e-03 -1.094652041792869568e-01
-2.666444750502705574e-03 1.532947123050689697e-01 3.703601062297821045e-01 2.169580161571502686e-01 9.446194022893905640e-02 -6.244661286473274231e-02 2.686904370784759521e-01 -6.820461899042129517e-02 -6.543231755495071411e-02 -4.387019202113151550e-02 -3.719071298837661743e-02 -3.110159039497375488e-01 2.380090057849884033e-01 2.745865844190120697e-02 -7.391108572483062744e-02 -1.417490392923355103e-01 -2.939531803131103516e-01 -6.734599918127059937e-02 -2.894531190395355225e-01 -1.149164959788322449e-01 2.867801189422607422e-01 1.687095016241073608e-01 2.261758893728256226e-01 5.640501528978347778e-02 -2.353409826755523682e-01 -1.436400562524795532e-01 -1.213341578841209412e-01 4.505846276879310608e-02 4.239026829600334167e-02 1.004261709749698639e-02 -2.575033605098724365e-01 3.684813901782035828e-02
-7.226312905550003052e-02 -1.425273716449737549e-01 4.525092840194702148e-01 1.934054344892501831e-01 -2.966007888317108154e-01 1.412618346512317657e-02 1.799928098917007446e-01 -2.913742326200008392e-03 -2.442819029092788696e-01 -2.897498309612274170e-01 -3.095346093177795410e-01 -1.841365396976470947e-01 6.832315772771835327e-02 1.402904540300369263e-01 1.624449938535690308e-01 1.182249784469604492e-01 -9.548562765121459961e-02 -6.789183616638183594e-02 6.297951191663742065e-02 -3.689000383019447327e-02 2.140001207590103149e-01 7.144632190465927124e-02 2.183806449174880981e-01 -9.733307361602783203e-02 -5.303388461470603943e-02 -3.677203059196472168e-01 2.085411548614501953e-02 -9.033650159835815430e-03 -1.372639276087284088e-02 3.630705177783966064e-02 2.697836607694625854e-02 -7.585571706295013428e-02
-1.335082016885280609e-02 1.379002537578344345e-02 1.665634810924530029e-01 3.962732553482055664e-01 -3.515499457716941833e-02 -1.946426928043365479e-02 1.709498316049575806e-01 -9.328818321228027344e-02 -5.452535673975944519e-02 -1.050385367125272751e-02 1.065306887030601501e-01 -2.950892746448516846e-01 -2.386488467454910278e-01 -6.989214103668928146e-03 -1.150173023343086243e-01 -1.167875751852989197e-01 -9.691353142261505127e-02 1.081610694527626038e-01 -4.054167866706848145e-01 -2.248878963291645050e-02 -7.403154671192169189e-02 -5.426959320902824402e-02 9.143820405006408691e-02 -1.001746878027915955e-01 4.833516106009483337e-02 -1.946629583835601807e-01 3.151294589042663574e-01 -5.225798860192298889e-02 -2.415710873901844025e-02 4.415228068828582764e-01 -7.228694111108779907e-02 -1.847542822360992432e-01
8.381932042539119720e-03 1.883960366249084473e-01 8.444334566593170166e-02 3.593313694000244141e-01 2.770519256591796875e-01 9.743357077240943909e-03 3.472294211387634277e-01 3.396026417613029480e-02 -1.060794442892074585e-01 -3.559860959649085999e-02 -1.049130782485008240e-01 8.178824186325073242e-02 1.920242607593536377e-01 1.827265471220016479e-01 -1.154624298214912415e-01 2.348224520683288574e-01 -1.636927574872970581e-01 4.661966580897569656e-03 -5.489443242549896240e-02 -1.989861279726028442e-01 1.319939494132995605e-01 5.658305063843727112e-02 1.097489446401596069e-01 3.656308725476264954e-02 -1.605215072631835938e-01 -2.007785588502883911e-01 4.666868448257446289e-01 3.902712464332580566e-02 -1.820472925901412964e-01 9.722503018565475941e-04 9.173792600631713867e-02 -1.739901751279830933e-01
-1.083979755640029907e-01 -3.928432166576385498e-01 2.466363161802291870e-01 2.298441082239151001e-01 1.132083460688591003e-01 -9.855727106332778931e-02 2.116377055644989014e-01 5.897552147507667542e-02 -2.731073200702667236e-01 -2.193834483623504639e-01 3.321301937103271484e-02 -3.203157335519790649e-03 2.465695887804031372e-01 1.353418380022048950e-01 -2.469305843114852905e-01 -1.520419418811798096e-01 -1.611066162586212158e-01 1.236429885029792786e-01 -1.528690010309219360e-01 -1.000691503286361694e-01 1.718870177865028381e-02 6.881131976842880249e-02 1.646555066108703613e-01 2.152584493160247803e-01 1.648793667554855347e-01 -4.846858233213424683e-02 1.092736944556236267e-01 -2.344349771738052368e-01 -1.042667701840400696e-01 2.633167505264282227e-01 -1.805697828531265259e-01 -8.999438025057315826e-03
1.500338017940521240e-01 -1.103165522217750549e-01 2.662055492401123047e-01 1.587149500846862793e-01 -2.742687165737152100e-01 -8.312512189149856567e-02 1.710292994976043701e-01 5.805643275380134583e-02 -2.137148678302764893e-01 1.409262325614690781e-02 3.356695175170898438e-01 -3.392789512872695923e-02 -2.858580946922302246e-01 2.767046988010406494e-01 -4.534119367599487305e-02 6.403870135545730591e-02 5.493928864598274231e-02 -5.833214893937110901e-02 -7.327084988355636597e-02 1.196636036038398743e-01 3.264323994517326355e-02 9.076812118291854858e-02 1.070483922958374023e-01 -1.896970421075820923e-01 1.238810922950506210e-02 -2.848653793334960938e-01 -3.316557779908180237e-02 -1.672043800354003906e-01 7.226265966892242432e-02 3.754944503307342529e-01 -3.073154948651790619e-03 -3.015473484992980957e-01
-1.388507038354873657e-01 -3.272893130779266357e-01 2.420839518308639526e-01 3.445834815502166748e-01 1.817272603511810303e-01 -1.266541779041290283e-01 -1.083980128169059753e-01 -3.086601197719573975e-02 -2.290821373462677002e-01 1.591058373451232910e-01 1.736812852323055267e-02 7.765764743089675903e-02 -2.324276268482208252e-01 1.793466657400131226e-01 -9.386196732521057129e-02 2.352884970605373383e-02 -1.573640257120132446e-01 4.939765203744173050e-03 -2.998262345790863037e-01 -1.300488114356994629e-01 2.103443816304206848e-02 1.146679744124412537e-01 1.387197375297546387e-01 3.423932194709777832e-02 -1.610359400510787964e-01 -3.539354354143142700e-02 -3.008430358022451401e-03 -1.187756285071372986e-01 1.138027682900428772e-01 4.184619784355163574e-01 2.428773641586303711e-01 -2.928678132593631744e-02
-2.150751501321792603e-01 1.370699554681777954e-01 2.786056697368621826e-01 3.233477473258972168e-01 -2.787265181541442871e-01 -1.060178577899932861e-01 9.387419372797012329e-02 3.567783161997795105e-02 -1.454163640737533569e-01 9.283060580492019653e-02 2.323887497186660767e-01 -3.621659800410270691e-02 -1.952366232872009277e-01 1.025007013231515884e-02 -3.180629760026931763e-02 -2.542012333869934082e-01 8.853649348020553589e-02 -1.145954653620719910e-01 -1.788674443960189819e-01 -1.498893201351165771e-01 3.081077933311462402e-01 -6.431420892477035522e-02 -1.164161935448646545e-01 1.020171679556369781e-02 -5.968934670090675354e-02 -5.143923312425613403e-02 -3.588754683732986450e-02 8.260604739189147949e-02 -1.923389919102191925e-02 4.360278546810150146e-01 -8.438997715711593628e-02 -2.544546723365783691e-01
6.358961015939712524e-02 1.721755266189575195e-01 2.906293272972106934e-01 1.532640755176544189e-01 8.101904392242431641e-02 8.644096553325653076e-02 1.105555146932601929e-01 -1.408925652503967285e-01 -2.356857657432556152e-01 -2.299269884824752808e-01 1.079721376299858093e-01 7.736563682556152344e-02 -1.075002104043960571e-01 -6.043364107608795166e-02 -1.499179303646087646e-01 7.786336541175842285e-02 -1.951108425855636597e-01 2.449052482843399048e-01 -9.767841547727584839e-03 -3.204835355281829834e-01 2.667887806892395020e-01 6.399921327829360962e-02 1.206148117780685425e-01 9.040376543998718262e-02 -1.775070130825042725e-01 -4.107701480388641357e-01 2.703112661838531494e-01 -2.680351492017507553e-03 3.815042972564697266e-02 -1.531309783458709717e-01 -7.753914594650268555e-02 -1.984066069126129150e-01
-6.594861298799514771e-02 2.235079556703567505e-01 1.953830569982528687e-01 1.950697898864746094e-01 -1.529964506626129150e-01 -2.915328145027160645e-01 3.727738857269287109e-01 -7.182855904102325439e-02 2.471488900482654572e-03 5.050645023584365845e-02 -1.003375351428985596e-01 2.597637474536895752e-01 -1.602977067232131958e-01 -5.071372166275978088e-02 -1.628319174051284790e-02 -2.057579308748245239e-01 -1.883541643619537354e-01 -8.241672068834304810e-02 -1.352197080850601196e-01 -2.129617333412170410e-01 -2.030680328607559204e-02 -1.499618291854858398e-01 8.455722033977508545e-02 1.348510943353176117e-02 2.908164868131279945e-03 -1.927544027566909790e-01 8.111608773469924927e-02 -1.729985624551773071e-01 -7.813633978366851807e-02 3.212288320064544678e-01 -1.980597525835037231e-02 -3.827302753925323486e-01
2.476858496665954590e-01 2.992536425590515137e-01 5.105989053845405579e-02 3.095440566539764404e-01 -1.191974245011806488e-02 5.718104913830757141e-02 4.288815855979919434e-01 -3.569475561380386353e-02 9.733317047357559204e-02 -1.203923076391220093e-01 -1.163821443915367126e-01 -1.832605749368667603e-01 -9.437629580497741699e-02 3.351276740431785583e-02 1.719562262296676636e-01 1.688905805349349976e-01 -1.256929636001586914e-01 -7.333805412054061890e-02 -1.556290835142135620e-01 -3.261633589863777161e-02 2.109437733888626099e-01 2.277443408966064453e-01 1.796390563249588013e-01 1.156970560550689697e-01 -6.970065087080001831e-02 5.928725004196166992e-02 2.448523640632629395e-01 1.780881732702255249e-01 6.452081259340047836e-03 3.302850425243377686e-01 1.243394240736961365e-01 -9.856665879487991333e-02
3.691163957118988037e-01 2.167602181434631348e-01 2.255739569664001465e-01 1.234150007367134094e-01 -1.446226984262466431e-01 1.046733707189559937e-01 4.600888788700103760e-01 -1.269698143005371094e-01 -5.046896636486053467e-02 -1.380343828350305557e-02 4.352644085884094238e-02 -3.895213082432746887e-02 -7.597747445106506348e-02 -5.055459588766098022e-02 2.323392927646636963e-01 1.841390728950500488e-01 -1.201427951455116272e-01 -3.504382446408271790e-02 -8.286440744996070862e-03 -1.509610842913389206e-02 9.588673710823059082e-02 6.863770633935928345e-02 5.946661531925201416e-02 2.866784930229187012e-01 -2.873763740062713623e-01 1.762429773807525635e-01 5.694123357534408569e-02 2.707159891724586487e-02 -4.256855323910713196e-02 3.687839210033416748e-01 1.302551329135894775e-01 -2.498186938464641571e-02
-1.154353469610214233e-01 -6.902592629194259644e-02 -4.110230505466461182e-02 3.463455438613891602e-01 2.756025933194905519e-04 2.120542631018906832e-04 1.951430737972259521e-01 -2.012115903198719025e-02 -2.713774442672729492e-01 2.118090391159057617e-01 1.749229244887828827e-02 -1.472376170568168163e-03 -2.932714521884918213e-01 -1.103493571281433105e-01 -1.907257437705993652e-01 2.355103492736816406e-01 -1.259199231863021851e-01 2.732023298740386963e-01 -1.629133522510528564e-01 -8.229561150074005127e-02 3.374373167753219604e-02 -9.407742321491241455e-02 3.013720512390136719e-01 1.120121181011199951e-01 -7.950833439826965332e-02 -3.815285265445709229e-01 1.319277137517929077e-01 1.090684458613395691e-01 -2.222619503736495972e-01 2.014907598495483398e-01 -4.009279608726501465e-02 -5.453241989016532898e-02
-2.015736401081085205e-01 7.740207761526107788e-02 2.416547238826751709e-01 1.229954138398170471e-01 -1.266999542713165283e-01 7.805212400853633881e-03 1.836954951286315918e-01 -1.778444498777389526e-01 -3.220093622803688049e-02 -8.918828517198562622e-02 -1.179488971829414368e-01 -1.764969341456890106e-02 -7.977741956710815430e-02 1.402028352022171021e-01 4.797707125544548035e-02 1.095285918563604355e-02 -2.064462900161743164e-01 4.394445195794105530e-02 -9.465242177248001099e-02 -3.515214100480079651e-02 2.903633415699005127e-01 2.160416692495346069e-01 1.354654226452112198e-02 2.847369909286499023e-01 -3.300336003303527832e-01 -4.332197010517120361e-01 -4.266504943370819092e-02 1.833988577127456665e-01 2.823549509048461914e-02 1.528605073690414429e-01 -1.881887950003147125e-02 -3.509179949760437012e-01
2.199066430330276489e-01 1.031136661767959595e-01 4.245254397392272949e-01 1.152629777789115906e-01 -2.400025874376296997e-01 1.383373737335205078e-01 -5.755314603447914124e-02 1.258049756288528442e-01 -3.087976872920989990e-01 -1.080657690763473511e-01 -1.469818353652954102e-01 -4.415469467639923096e-01 -6.218652706593275070e-04 -3.812877833843231201e-02 1.292767673730850220e-01 9.949234127998352051e-02 1.502800453454256058e-02 2.588286437094211578e-02 -2.319766730070114136e-01 -2.629098296165466309e-02 3.389010727405548096e-01 8.620057255029678345e-02 1.667471081018447876e-01 1.642132997512817383e-01 -1.374271363019943237e-01 -1.536523699760437012e-01 6.553213577717542648e-03 1.138246897608041763e-02 -1.570447161793708801e-02 4.281077533960342407e-02 -9.652301669120788574e-02 -1.159197241067886353e-01
1.125340014696121216e-01 1.113971322774887085e-01 1.454193592071533203e-01 3.440119922161102295e-01 -3.693391382694244385e-01 -1.418635398149490356e-01 2.195812314748764038e-01 -4.414767771959304810e-02 -1.648053228855133057e-01 -7.947508245706558228e-02 2.933662831783294678e-01 7.948516309261322021e-02 -7.978391647338867188e-02 -5.586250871419906616e-02 4.181166365742683411e-02 -3.169847130775451660e-01 -2.165768295526504517e-01 -9.036649763584136963e-02 1.478837709873914719e-02 9.125714749097824097e-02 1.553509831428527832e-01 -1.048867031931877136e-01 2.120451629161834717e-01 -5.269673094153404236e-02 -7.048239558935165405e-02 -1.501311361789703369e-01 3.257056772708892822e-01 -1.835805922746658325e-01 2.125475183129310608e-02 1.237437278032302856e-01 2.186331152915954590e-01 1.175182610750198364e-01
1.060264781117439270e-01 2.180056720972061157e-01 3.730029165744781494e-01 3.275445699691772461e-01 -1.787345856428146362e-01 7.715567201375961304e-02 7.040833681821823120e-02 2.694745361804962158e-02 -8.974186331033706665e-02 4.638893157243728638e-02 -2.051476389169692993e-01 -2.087512984871864319e-02 -2.463095337152481079e-01 2.142114937305450439e-01 2.142476439476013184e-01 -2.077779034152626991e-03 -1.715428978204727173e-01 1.617861166596412659e-02 -1.787091493606567383e-01 -1.102665066719055176e-01 6.528659164905548096e-02 2.077942341566085815e-01 7.971969246864318848e-02 -1.583010107278823853e-01 1.241380348801612854e-02 -4.838066101074218750e-01 -3.451117500662803650e-02 -1.268286108970642090e-01 -4.244906082749366760e-02 1.881039589643478394e-01 3.793097659945487976e-02 -5.728648230433464050e-02
-2.526075541973114014e-01 1.173213124275207520e-01 4.171898663043975830e-01 2.488618642091751099e-01 -1.118914335966110229e-01 -2.462561130523681641e-01 2.795290350914001465e-01 2.258022129535675049e-02 -8.805096149444580078e-02 -1.742382049560546875e-01 1.669149547815322876e-01 1.425096988677978516e-01 3.565286099910736084e-02 8.882471174001693726e-02 -2.535018622875213623e-01 7.470130175352096558e-02 -4.241890460252761841e-02 -2.848803699016571045e-01 -1.152200475335121155e-01 -5.375070497393608093e-02 1.641703695058822632e-01 -9.632407128810882568e-02 -7.432585209608078003e-02 2.363064438104629517e-01 4.640590399503707886e-02 5.205905437469482422e-02 2.942926622927188873e-02 -2.473284862935543060e-02 5.188915133476257324e-02 2.612781524658203125e-01 8.212263137102127075e-02 -2.976422309875488281e-01
-1.897561699151992798e-01 1.297885328531265259e-01 4.603797495365142822e-01 3.325444459915161133e-01 5.880600586533546448e-02 -3.415414392948150635e-01 2.616586387157440186e-01 7.748562376946210861e-03 -2.429454773664474487e-01 -1.239532306790351868e-01 7.422921061515808105e-02 7.412751019001007080e-02 -1.146429404616355896e-01 -3.575884178280830383e-02 1.620952226221561432e-02 -8.368070423603057861e-02 5.860972777009010315e-02 -6.579363346099853516e-02 7.574771344661712646e-02 2.789111621677875519e-02 2.311378568410873413e-01 -6.760773248970508575e-03 3.312085196375846863e-02 1.259388327598571777e-01 5.488414317369461060e-03 1.363231837749481201e-01 1.442008912563323975e-01 -1.494804024696350098e-01 1.364600956439971924e-01 2.793561220169067383e-01 -2.332749404013156891e-02 -2.919491231441497803e-01
1.936449408531188965e-01 1.366970688104629517e-01 6.546580046415328979e-02 3.982913792133331299e-01 -2.885453999042510986e-01 -2.168363332748413086e-01 2.273014634847640991e-01 -5.217403545975685120e-02 -1.780390888452529907e-01 -5.961166461929678917e-04 1.586259007453918457e-01 1.144299507141113281e-01 -1.609915494918823242e-01 -1.028813198208808899e-01 -7.778016477823257446e-02 -2.290139198303222656e-01 -2.620812356472015381e-01 -1.645484715700149536e-01 -9.340541064739227295e-02 1.746235489845275879e-01 4.315622150897979736e-02 -6.879591941833496094e-02 3.086346983909606934e-01 -7.952781021595001221e-02 -6.183435395359992981e-02 -2.759770154953002930e-01 1.964909881353378296e-01 -8.468351513147354126e-02 3.578916564583778381e-02 1.258132010698318481e-01 2.121896594762802124e-01 1.474308408796787262e-02
1.324336528778076172e-01 1.602698862552642822e-01 3.667747676372528076e-01 3.718467652797698975e-01 -1.771748512983322144e-01 1.033787876367568970e-01 1.240402981638908386e-01 -5.970850586891174316e-02 7.262735813856124878e-02 -1.900086104869842529e-01 8.726281672716140747e-02 6.729983538389205933e-02 7.717125117778778076e-02 -4.067661613225936890e-02 5.586822703480720520e-02 2.240321598947048187e-02 -1.673764735460281372e-01 -1.196177974343299866e-01 -3.499245643615722656e-01 -5.104195699095726013e-02 -7.610695809125900269e-02 -2.964987233281135559e-02 -1.348707973957061768e-01 -1.251977086067199707e-01 2.462124675512313843e-01 -3.155806660652160645e-01 -6.401761621236801147e-02 -1.768620684742927551e-02 -3.845240175724029541e-02 4.430659860372543335e-02 -5.697209388017654419e-02 -4.230539202690124512e-01
-1.494685746729373932e-02 -8.413206785917282104e-02 2.556741535663604736e-01 2.138384729623794556e-01 3.064413368701934814e-01 1.827110648155212402e-01 3.299093544483184814e-01 7.336515409406274557e-05 -2.111308872699737549e-01 8.977426588535308838e-02 -2.793909423053264618e-02 2.873153984546661377e-02 2.390777915716171265e-01 -1.446712878532707691e-03 -2.670719325542449951e-01 3.755956515669822693e-02 -4.120901599526405334e-02 4.931503906846046448e-03 -1.233711615204811096e-01 3.711745515465736389e-02 2.992432117462158203e-01 1.657890975475311279e-01 5.049188807606697083e-02 3.601123811677098274e-03 -1.616274416446685791e-01 -5.160943046212196350e-02 4.472402036190032959e-01 -3.551520407199859619e-02 -2.382313758134841919e-01 1.503794938325881958e-01 4.540996626019477844e-02 -1.091524958610534668e-01
4.621806368231773376e-02 3.385563194751739502e-02 4.557590186595916748e-01 1.863798499107360840e-01 -3.181833401322364807e-02 7.415483891963958740e-02 8.560312539339065552e-02 -2.112567722797393799e-01 -1.703107655048370361e-01 -6.801061332225799561e-02 -1.832931116223335266e-02 2.294967621564865112e-01 -1.451484560966491699e-01 -1.138837262988090515e-01 8.741170167922973633e-03 9.572482109069824219e-02 -2.319861799478530884e-01 1.624060422182083130e-01 6.074369326233863831e-02 -1.745223701000213623e-01 -9.268769994378089905e-03 1.608792990446090698e-01 2.006992995738983154e-01 3.121328651905059814e-01 -5.842130631208419800e-02 -3.413314223289489746e-01 3.384109437465667725e-01 3.519037272781133652e-03 1.108674705028533936e-02 7.930102199316024780e-02 -1.607071459293365479e-01 -1.455092281103134155e-01
-9.973496943712234497e-02 -1.180756315588951111e-01 -1.249745208770036697e-02 2.233559936285018921e-01 -2.121250033378601074e-01 4.063170403242111206e-02 2.054475843906402588e-01 -4.061944782733917236e-03 -3.196544647216796875e-01 4.306127876043319702e-02 1.710892617702484131e-01 -7.343710213899612427e-02 -3.622958660125732422e-01 2.092229425907135010e-01 -7.273209840059280396e-02 -1.038893461227416992e-01 -1.551849246025085449e-01 -1.113800704479217529e-01 -6.388251483440399170e-02 1.108248457312583923e-01 1.119591146707534790e-01 6.456935405731201172e-02 3.676362633705139160e-01 -7.772208750247955322e-02 -2.842952609062194824e-01 6.985323876142501831e-02 -7.156654447317123413e-02 5.609745159745216370e-02 -1.767321079969406128e-01 2.882561981678009033e-01 2.329425811767578125e-01 -1.845761090517044067e-01
1.112525761127471924e-01 1.855818331241607666e-01 9.602373093366622925e-02 5.757928267121315002e-02 -1.113671138882637024e-01 8.904424309730529785e-02 1.654925495386123657e-01 8.654451370239257812e-02 -2.979596555233001709e-01 -1.005891337990760803e-01 5.938638746738433838e-02 7.309469580650329590e-02 6.602542009204626083e-03 3.499408066272735596e-01 -1.516047865152359009e-01 1.849544048309326172e-01 -1.313952077180147171e-02 -4.478777945041656494e-01 -4.014564752578735352e-01 -5.520028620958328247e-02 1.366593781858682632e-02 2.134842127561569214e-01 9.072383493185043335e-02 2.899207472801208496e-01 7.077087182551622391e-03 5.070935562252998352e-02 -7.882947474718093872e-02 1.304259151220321655e-02 2.577375248074531555e-02 2.093841284513473511e-01 -1.743245124816894531e-02 -2.028073817491531372e-01
-1.508304029703140259e-01 -2.062240839004516602e-01 2.308865040540695190e-01 1.664464324712753296e-01 1.290647089481353760e-01 -2.173333801329135895e-02 1.208440959453582764e-01 1.711521297693252563e-02 -6.871232390403747559e-02 1.189930364489555359e-01 1.160131394863128662e-01 -1.826743036508560181e-02 -6.077273562550544739e-02 1.446718275547027588e-01 7.279766350984573364e-02 -1.663911528885364532e-02 -3.850149810314178467e-01 -1.742100864648818970e-01 -1.586051583290100098e-01 -2.096625715494155884e-01 -1.267751008272171021e-01 1.635275632143020630e-01 -8.741660416126251221e-02 5.543617159128189087e-02 -3.021556437015533447e-01 -1.531448215246200562e-01 1.972153484821319580e-01 6.160187534987926483e-03 2.581768929958343506e-01 4.228003323078155518e-01 2.262036055326461792e-01 -8.552774041891098022e-02
2.864367663860321045e-01 8.399532735347747803e-02 2.318718731403350830e-01 2.409951984882354736e-01 8.073602803051471710e-03 4.510428383946418762e-02 1.572363525629043579e-01 1.977218873798847198e-02 -2.315471880137920380e-03 6.149603798985481262e-02 -4.960878193378448486e-02 -2.835336625576019287e-01 7.995052635669708252e-02 1.114170700311660767e-01 7.631216198205947876e-02 1.769012771546840668e-02 -6.576297432184219360e-02 -1.358788609504699707e-01 -2.801404297351837158e-01 -3.201501443982124329e-02 -2.664839029312133789e-01 1.366956532001495361e-01 1.963651329278945923e-01 -1.179957464337348938e-01 -1.419597864151000977e-01 7.451865822076797485e-02 3.411069512367248535e-01 -2.006814479827880859e-01 -1.568450778722763062e-01 3.742426931858062744e-01 6.944859772920608521e-02 -2.529290914535522461e-01
6.834122538566589355e-02 1.882936209440231323e-01 1.222400516271591187e-01 3.644666671752929688e-01 -1.436619907617568970e-01 3.110855072736740112e-02 3.430838882923126221e-01 3.225331427529454231e-03 -1.490397155284881592e-01 -2.271936535835266113e-01 -2.970751225948333740e-01 1.038168929517269135e-02 3.284693136811256409e-02 2.315975874662399292e-01 2.451899349689483643e-01 -1.387142091989517212e-01 -2.333056181669235229e-01 -1.769167929887771606e-01 -3.594948723912239075e-02 -7.077211886644363403e-02 1.738595664501190186e-01 7.933367788791656494e-02 8.365705609321594238e-02 -1.377378106117248535e-01 7.544404943473637104e-04 -2.896022498607635498e-01 1.930188685655593872e-01 -1.248860955238342285e-01 -2.429845184087753296e-01 3.912840038537979126e-02 -5.867929011583328247e-02 -1.457524001598358154e-01
1.335819512605667114e-01 -2.649527974426746368e-02 2.530263066291809082e-01 3.945222496986389160e-01 -5.991376563906669617e-02 -1.891503185033798218e-01 6.608960684388875961e-03 -3.185708448290824890e-02 -2.175206691026687622e-01 3.282419964671134949e-02 2.422655932605266571e-02 -1.320672482252120972e-01 -1.059818267822265625e-01 -1.334879826754331589e-02 1.366345584392547607e-02 4.693957418203353882e-02 9.175208210945129395e-02 -5.198071151971817017e-02 -4.158587455749511719e-01 -8.259535767138004303e-03 2.694400250911712646e-01 3.243573606014251709e-01 -3.756438195705413818e-02 2.693808265030384064e-02 8.803328126668930054e-02 -1.242215186357498169e-01 1.023594886064529419e-01 3.897953778505325317e-02 -1.107164993882179260e-01 2.263928502798080444e-01 -3.487110137939453125e-02 -4.209048748016357422e-01
1.417469531297683716e-01 1.162217706441879272e-01 1.994718462228775024e-01 1.490846127271652222e-01 2.863223850727081299e-02 1.198296546936035156e-01 7.798290252685546875e-02 1.916224062442779541e-01 -4.715108275413513184e-01 1.565915159881114960e-02 1.473511010408401489e-01 1.654037535190582275e-01 2.344696968793869019e-01 -8.016152679920196533e-02 -1.235553026199340820e-01 4.602777585387229919e-02 -9.185617417097091675e-02 -3.348090350627899170e-01 -2.204326987266540527e-01 -8.980915695428848267e-02 1.776202023029327393e-01 1.249617561697959900e-01 1.174491718411445618e-01 -1.357749104499816895e-01 -1.038293167948722839e-01 -2.370219230651855469e-01 3.511599600315093994e-01 7.842952758073806763e-02 -1.670271456241607666e-01 -8.080117404460906982e-02 -8.818505704402923584e-02 2.772233448922634125e-02
7.537506520748138428e-02 -1.636945009231567383e-01 2.317017912864685059e-01 2.182694524526596069e-01 -4.740949347615242004e-02 9.354510903358459473e-02 -2.507466264069080353e-02 2.566556259989738464e-02 -8.431749045848846436e-02 -2.428990006446838379e-01 1.570008248090744019e-01 1.790605932474136353e-01 -1.102677360177040100e-01 1.224985495209693909e-01 6.652302294969558716e-02 1.477104574441909790e-01 -3.230207264423370361e-01 -5.762893706560134888e-02 8.524619787931442261e-02 -1.095285415649414062e-01 2.721190080046653748e-02 8.725504390895366669e-03 -6.010915338993072510e-02 2.189811021089553833e-01 -4.561546146869659424e-01 -1.880315542221069336e-01 1.233197972178459167e-01 -2.364532649517059326e-01 -2.806122414767742157e-02 2.982911765575408936e-01 -2.920461893081665039e-01 -9.361445158720016479e-02
8.699265867471694946e-02 -1.428502053022384644e-01 1.453371495008468628e-01 4.430182874202728271e-01 -1.375769525766372681e-01 -2.071083933115005493e-01 1.578871160745620728e-01 -2.758128754794597626e-02 -1.741257458925247192e-01 8.012908697128295898e-02 -1.753198355436325073e-01 1.121226325631141663e-02 -9.682458476163446903e-04 8.885267376899719238e-02 -8.947902917861938477e-02 1.651514619588851929e-01 -5.957244336605072021e-02 -3.764414414763450623e-02 -2.057785689830780029e-01 -7.671892642974853516e-02 4.677216708660125732e-02 6.558567285537719727e-02 3.026715107262134552e-02 -1.461099386215209961e-01 -7.678277790546417236e-02 -3.930944800376892090e-01 -9.361820667982101440e-02 -3.473175466060638428e-01 -7.209667563438415527e-02 3.381696641445159912e-01 2.211441993713378906e-01 -1.269770860671997070e-01
5.627599731087684631e-02 5.084882676601409912e-02 1.507966071367263794e-01 3.042772710323333740e-01 -2.202427014708518982e-02 7.073926180601119995e-02 -9.754597209393978119e-03 1.242766082286834717e-01 -9.880105406045913696e-02 -1.916961818933486938e-01 2.657087743282318115e-01 4.385342448949813843e-02 -1.528315246105194092e-01 -3.880729079246520996e-01 -8.881010860204696655e-02 1.899333447217941284e-01 -2.067665569484233856e-02 -3.142851591110229492e-01 -2.914219200611114502e-01 9.538930654525756836e-02 -1.861328072845935822e-02 -1.417569117620587349e-03 -2.477429574355483055e-03 3.372095152735710144e-02 -8.440354466438293457e-02 -3.914303481578826904e-01 2.484568059444427490e-01 -1.329748034477233887e-01 -2.675248384475708008e-01 -5.431637167930603027e-02 -1.415732037276029587e-02 -1.083771809935569763e-01
2.792500853538513184e-01 1.342597305774688721e-01 2.864967584609985352e-01 3.276208341121673584e-01 1.383708864450454712e-01 1.427652239799499512e-01 1.505613923072814941e-01 1.378667354583740234e-02 -9.087149053812026978e-02 9.891323745250701904e-02 1.019392088055610657e-01 -2.581998109817504883e-01 -6.436769384890794754e-03 2.553418162278831005e-04 1.761688590049743652e-01 -4.285066202282905579e-02 1.689679548144340515e-02 -4.032447934150695801e-02 -2.002929598093032837e-01 -8.931550383567810059e-02 -1.042942181229591370e-01 1.799523830413818359e-01 1.371416598558425903e-01 -5.315472371876239777e-03 -1.804849803447723389e-01 1.212689578533172607e-01 2.386264055967330933e-01 -1.325239539146423340e-01 -1.799492090940475464e-01 3.503606915473937988e-01 6.728889048099517822e-02 -3.614233136177062988e-01
-2.039145492017269135e-02 -6.653401255607604980e-02 2.715175598859786987e-02 2.725400924682617188e-01 -1.272316575050354004e-01 -2.359422147274017334e-01 2.086864113807678223e-01 1.495833396911621094e-01 -4.707548022270202637e-01 -1.476816833019256592e-01 -1.115155443549156189e-01 -1.073600724339485168e-01 -2.249247878789901733e-01 -8.883142471313476562e-02 -5.820924043655395508e-02 -8.616854995489120483e-02 -3.369638230651617050e-03 3.136363346129655838e-03 -5.413958430290222168e-01 -8.715361356735229492e-02 -1.785664856433868408e-01 4.286223277449607849e-02 1.694085448980331421e-01 -1.606187410652637482e-02 3.988204896450042725e-02 -4.245499894022941589e-02 6.630539149045944214e-02 1.405835896730422974e-01 -8.313830941915512085e-02 1.378600150346755981e-01 4.782754927873611450e-02 -1.628442853689193726e-01
-6.922592967748641968e-02 9.439685940742492676e-02 -3.776001557707786560e-02 3.394932746887207031e-01 -1.803759783506393433e-01 -1.074555665254592896e-01 8.462811261415481567e-02 4.542402550578117371e-02 -3.183738887310028076e-01 -1.282218545675277710e-01 3.086940050125122070e-01 2.056816965341567993e-01 4.247735440731048584e-02 8.891174942255020142e-02 -6.004142574965953827e-03 -8.838725835084915161e-02 1.372248828411102295e-01 8.388560265302658081e-03 4.700266569852828979e-02 7.240822166204452515e-02 2.872881665825843811e-02 -1.106472164392471313e-01 2.729832231998443604e-01 6.458684802055358887e-03 -2.447576373815536499e-01 -1.661393791437149048e-01 3.559755086898803711e-01 -1.193182691931724548e-01 -1.518401652574539185e-01 3.534251153469085693e-01 -1.523887217044830322e-01 1.723841279745101929e-01
4.377248138189315796e-02 -8.390396088361740112e-02 3.769788742065429688e-01 1.859940588474273682e-01 -3.367401063442230225e-01 -8.673419803380966187e-02 1.162235960364341736e-01 9.989013522863388062e-02 -3.255748152732849121e-01 -3.385218232870101929e-02 -2.864971756935119629e-03 2.664345502853393555e-02 2.812921106815338135e-01 2.331721186637878418e-01 5.518659576773643494e-02 1.322347670793533325e-01 8.067478984594345093e-02 -1.033182293176651001e-01 -4.052028432488441467e-02 -1.457587033510208130e-01 2.538810968399047852e-01 1.161363124847412109e-01 1.014497131109237671e-02 1.677967458963394165e-01 -1.364243477582931519e-01 -2.882552742958068848e-01 2.229122668504714966e-01 1.815984100103378296e-01 1.794968545436859131e-01 8.849167078733444214e-02 1.693707704544067383e-01 9.309090673923492432e-02
2.249557524919509888e-01 7.038561999797821045e-02 1.858645379543304443e-01 -5.922294780611991882e-02 3.489528596401214600e-02 -1.023760363459587097e-01 2.820757925510406494e-01 -4.852225258946418762e-02 -1.622174382209777832e-01 -4.076339304447174072e-01 6.748892366886138916e-02 8.840819448232650757e-02 1.907954365015029907e-01 1.662401854991912842e-01 3.123074211180210114e-02 -7.907751947641372681e-02 -1.101897880434989929e-01 -4.288744330406188965e-01 -2.191658318042755127e-01 -2.090366184711456299e-01 -6.431932002305984497e-02 2.225776016712188721e-01 -7.756946980953216553e-02 1.011802069842815399e-02 -1.313437074422836304e-01 6.802458316087722778e-02 -1.039329767227172852e-01 -1.626093387603759766e-01 -2.078045457601547241e-01 2.428499162197113037e-01 7.000080496072769165e-02 -1.512165814638137817e-01
6.798664480447769165e-02 -1.752179712057113647e-01 1.385950148105621338e-01 2.437808364629745483e-01 -2.533356249332427979e-01 -7.025426626205444336e-02 7.387261092662811279e-02 -6.001380831003189087e-02 -3.418387472629547119e-01 -2.903362922370433807e-02 4.012012183666229248e-01 1.231041401624679565e-01 -1.396673917770385742e-01 3.555964529514312744e-01 -9.760644286870956421e-02 -6.832270324230194092e-02 8.017813088372349739e-04 -7.989706844091415405e-02 -1.883629560470581055e-01 -9.160239249467849731e-02 -1.828315258026123047e-01 -1.457797586917877197e-01 -1.033126488327980042e-01 -6.129040941596031189e-02 -4.347894713282585144e-02 -2.317816019058227539e-01 -1.550816744565963745e-01 -1.940390765666961670e-01 -1.403584703803062439e-02 3.073225617408752441e-01 -1.263956427574157715e-01 -8.124783635139465332e-02
-7.833103090524673462e-02 5.434698611497879028e-02 2.653164267539978027e-01 3.643846511840820312e-01 -1.076856777071952820e-01 2.039217762649059296e-02 1.026472523808479309e-01 -6.269118189811706543e-02 -2.017398178577423096e-01 -7.303328812122344971e-02 -5.187067389488220215e-02 3.616175055503845215e-01 5.460844188928604126e-02 -7.868584990501403809e-02 -6.958958227187395096e-03 -2.728787362575531006e-01 -1.418824195861816406e-01 -1.946878433227539062e-01 -1.105584204196929932e-01 -2.839554548263549805e-01 2.987719513475894928e-02 2.045312672853469849e-01 -6.507412344217300415e-02 -4.221735522150993347e-02 -3.110122978687286377e-01 1.375748664140701294e-01 2.199568152427673340e-01 1.810243874788284302e-01 -7.928068190813064575e-02 1.006818935275077820e-01 2.912969291210174561e-01 -1.935625821352005005e-02
-8.645121008157730103e-02 -2.417124956846237183e-01 1.858742535114288330e-01 2.195843309164047241e-01 5.201167240738868713e-02 -1.078710108995437622e-01 2.409303188323974609e-01 -2.515471540391445160e-02 -8.908866345882415771e-02 -7.396262139081954956e-02 -6.770829111337661743e-02 1.888694763183593750e-01 -4.791056364774703979e-02 7.684151083230972290e-02 1.005836129188537598e-01 8.535621315240859985e-02 -3.454677462577819824e-01 -1.050465330481529236e-01 -8.031328767538070679e-02 -1.488618254661560059e-01 8.381775021553039551e-02 1.636798530817031860e-01 -1.929821446537971497e-02 7.393527776002883911e-02 -5.692706108093261719e-01 -1.608747839927673340e-01 1.374265700578689575e-01 2.629839442670345306e-02 -2.691152878105640411e-02 2.314101010560989380e-01 1.515496224164962769e-01 -2.315804213285446167e-01
-9.835789352655410767e-02 1.226411685347557068e-01 6.501455605030059814e-02 3.529009521007537842e-01 -4.609628580510616302e-03 6.715277582406997681e-02 2.516874969005584717e-01 1.150818094611167908e-01 -3.017755150794982910e-01 -1.929765790700912476e-01 1.920855790376663208e-01 6.219323351979255676e-02 1.599830575287342072e-02 1.577209979295730591e-01 -9.663753211498260498e-02 5.992440041154623032e-03 2.332449406385421753e-01 5.801310017704963684e-02 -1.572387069463729858e-01 4.777351021766662598e-02 -1.299906820058822632e-01 -9.166646748781204224e-03 1.543673723936080933e-01 1.349749267101287842e-01 -1.677113026380538940e-01 3.289883583784103394e-02 3.403840661048889160e-01 -2.697776362765580416e-04 -7.607205212116241455e-02 4.428785145282745361e-01 -1.807897090911865234e-01 1.957793831825256348e-01
1.902988702058792114e-01 1.356666386127471924e-01 4.226191043853759766e-01 2.970443964004516602e-01 -1.199886873364448547e-01 2.173237316310405731e-02 -1.121315211057662964e-01 -1.125801727175712585e-01 4.489677026867866516e-02 -1.677604168653488159e-01 2.456657886505126953e-01 -6.473476439714431763e-02 -1.155171245336532593e-01 7.391645759344100952e-02 -5.389100313186645508e-02 -4.304930567741394043e-02 -4.371511191129684448e-02 -2.669582366943359375e-01 -2.760104537010192871e-01 -4.392478987574577332e-02 -2.139491885900497437e-01 1.655080765485763550e-01 -1.419148221611976624e-02 3.386765420436859131e-01 -4.327144846320152283e-02 -8.575833588838577271e-02 -1.814630776643753052e-01 -2.528122365474700928e-01 -2.508505582809448242e-01 1.192570757120847702e-02 -1.028299406170845032e-01 -3.291270136833190918e-02
2.959692776203155518e-01 -2.288623712956905365e-03 2.679515480995178223e-01 2.555800676345825195e-01 -1.001428440213203430e-01 -1.087999716401100159e-01 3.630194962024688721e-01 3.854160383343696594e-02 -1.066578105092048645e-01 -9.795301407575607300e-02 3.445559144020080566e-01 -2.336421422660350800e-02 -4.336551949381828308e-02 6.030626967549324036e-02 -9.042617678642272949e-02 8.302441239356994629e-02 2.867689430713653564e-01 -1.482850313186645508e-01 -2.355202436447143555e-01 7.808382809162139893e-02 5.177210643887519836e-02 4.778836667537689209e-02 2.125584036111831665e-01 -7.399221509695053101e-02 -7.613499648869037628e-03 -1.719729155302047729e-01 -1.760385632514953613e-01 -6.251717358827590942e-02 2.482499368488788605e-02 2.913581430912017822e-01 -1.742551028728485107e-01 -2.398064881563186646e-01
6.708345562219619751e-02 -2.228205949068069458e-01 3.312150239944458008e-01 3.114644885063171387e-01 -1.439651101827621460e-01 2.013935297727584839e-01 5.653001368045806885e-02 -4.559314250946044922e-02 -1.657888591289520264e-01 -2.163584679365158081e-01 1.237532198429107666e-01 1.682309061288833618e-01 -2.228524386882781982e-01 5.914218723773956299e-02 -9.692190587520599365e-02 1.035842299461364746e-02 -2.446307390928268433e-01 -6.596788018941879272e-02 2.172327339649200439e-01 -2.672947756946086884e-02 1.034132540225982666e-01 2.655090391635894775e-01 9.122293442487716675e-02 1.805874705314636230e-01 -3.807729780673980713e-01 -1.759799271821975708e-01 9.882592596113681793e-03 -3.094190172851085663e-02 1.499097943305969238e-01 8.701839298009872437e-02 -1.982095986604690552e-01 -1.069322004914283752e-01
-9.290686994791030884e-02 -1.192519515752792358e-01 5.500062555074691772e-02 1.713542342185974121e-01 -1.833905279636383057e-01 -2.555748224258422852e-01 2.873387932777404785e-01 5.933258309960365295e-02 -2.980234026908874512e-01 -1.740597039461135864e-01 -6.764075160026550293e-02 1.290711313486099243e-01 1.840721219778060913e-01 1.691818237304687500e-01 5.812373757362365723e-02 -1.465017646551132202e-01 -2.802259624004364014e-01 3.177033737301826477e-02 -3.099303320050239563e-02 -9.779155999422073364e-02 -5.733414366841316223e-02 1.968016028404235840e-01 2.844128198921680450e-02 -3.301397711038589478e-02 -2.515250742435455322e-01 -2.195575088262557983e-01 2.596227824687957764e-02 -2.635894343256950378e-03 2.029468268156051636e-01 4.087994396686553955e-01 -1.810804381966590881e-02 -2.779741585254669189e-01
1.185577139258384705e-01 1.984501630067825317e-01 4.291912615299224854e-01 3.183885710313916206e-03 4.690506309270858765e-02 1.669460348784923553e-02 2.395094931125640869e-01 -1.034005060791969299e-01 -3.383747041225433350e-01 -1.620917171239852905e-01 2.227795682847499847e-02 2.533530117943882942e-03 5.792844295501708984e-02 1.891093254089355469e-01 -1.713483184576034546e-01 -5.077014118432998657e-02 -3.083408772945404053e-01 -4.589678943157196045e-01 -3.137142658233642578e-01 4.006072878837585449e-02 1.930646970868110657e-02 1.516179144382476807e-01 -6.641569733619689941e-02 9.844792075455188751e-03 3.172830864787101746e-02 -8.600302971899509430e-03 2.524286136031150818e-02 -1.704204827547073364e-01 -8.407674729824066162e-02 1.199150551110506058e-02 -2.713643014430999756e-02 8.459060639142990112e-02
-1.162239462137222290e-01 -1.203441321849822998e-01 4.073570072650909424e-01 2.954925000667572021e-01 -1.530010811984539032e-02 -6.104641407728195190e-02 3.624799102544784546e-02 -9.804150462150573730e-02 -2.445404976606369019e-01 -1.724044233560562134e-01 -7.610255479812622070e-02 1.628580540418624878e-01 -1.289448291063308716e-01 -2.000859826803207397e-01 1.497581694275140762e-02 -6.999274343252182007e-02 2.659280784428119659e-02 1.634062528610229492e-01 -2.873168289661407471e-01 6.126561015844345093e-02 1.182109676301479340e-02 1.992986053228378296e-01 9.658940136432647705e-02 1.043421402573585510e-01 -1.245365217328071594e-01 -1.061090175062417984e-02 2.328137010335922241e-01 -3.521910607814788818e-01 -1.191609874367713928e-01 -3.932531177997589111e-02 -2.628376148641109467e-02 -3.689930438995361328e-01
-1.743937432765960693e-01 -7.306392490863800049e-02 1.737442314624786377e-01 3.181771636009216309e-01 -4.156614840030670166e-02 1.596822440624237061e-01 2.293587476015090942e-01 2.264026850461959839e-01 -1.298454701900482178e-01 -1.411594897508621216e-01 1.098667923361063004e-02 7.152713090181350708e-02 -2.809520997107028961e-02 1.734091788530349731e-01 -3.539786636829376221e-01 1.192835718393325806e-01 -2.925711870193481445e-01 -1.437991261482238770e-01 -3.441175222396850586e-01 1.403042674064636230e-01 8.606447279453277588e-02 1.432301700115203857e-01 -6.350103020668029785e-02 4.191456735134124756e-02 -4.792639054358005524e-03 1.055952310562133789e-01 3.440921604633331299e-01 2.595566399395465851e-02 -8.305974304676055908e-02 -1.447341218590736389e-02 9.219332784414291382e-02 -2.556926906108856201e-01
5.735049396753311157e-02 6.355569511651992798e-02 1.592147797346115112e-01 4.696422219276428223e-01 -1.782890558242797852e-01 -2.442088425159454346e-01 1.382825523614883423e-01 -1.737214028835296631e-01 -1.710850894451141357e-01 -1.639980375766754150e-01 1.468179523944854736e-01 -3.230351507663726807e-01 -7.440575212240219116e-02 6.140542775392532349e-02 -6.791436672210693359e-02 8.760020136833190918e-02 -6.208970677107572556e-03 -2.860974073410034180e-01 -1.231146752834320068e-01 1.002058759331703186e-01 1.318323612213134766e-01 3.013495206832885742e-01 -1.106614097952842712e-01 6.110067293047904968e-02 -1.867672801017761230e-02 -1.601302176713943481e-01 -8.723560720682144165e-02 4.495169036090373993e-03 -3.015733659267425537e-01 2.136967182159423828e-01 4.420574754476547241e-03 -2.922626212239265442e-02
1.378766000270843506e-01 9.681347757577896118e-02 1.213874518871307373e-01 2.949056327342987061e-01 -3.706799149513244629e-01 -1.775830388069152832e-01 2.926212251186370850e-01 -6.940547376871109009e-02 -2.007824182510375977e-01 -6.968375295400619507e-02 1.685453951358795166e-01 1.461751461029052734e-01 -1.001590490341186523e-01 -1.146446093916893005e-01 -1.002992689609527588e-01 -3.006421923637390137e-01 -2.375075221061706543e-01 -7.144727557897567749e-02 -4.305470734834671021e-02 6.074009463191032410e-02 -7.971554994583129883e-02 -1.940202116966247559e-01 1.798896491527557373e-01 -1.901077181100845337e-01 -5.504808202385902405e-02 -2.674519121646881104e-01 2.011245787143707275e-01 -1.881338655948638916e-01 -1.572845876216888428e-01 1.475585252046585083e-01 7.702901214361190796e-02 9.775184094905853271e-02
1.097510308027267456e-01 -2.232151851058006287e-02 1.624812632799148560e-01 1.634489297866821289e-01 -2.039419859647750854e-01 -5.782289057970046997e-02 2.214312553405761719e-02 4.688531905412673950e-02 -3.724398314952850342e-01 3.520780801773071289e-01 -1.539270114153623581e-02 -3.930561244487762451e-02 -2.703948318958282471e-01 -1.331132352352142334e-01 -1.781722158193588257e-01 -7.513188570737838745e-02 -3.523193299770355225e-01 -2.428379356861114502e-01 -2.183217108249664307e-01 -1.326055526733398438e-01 1.790375821292400360e-02 1.816839426755905151e-01 1.080796346068382263e-01 1.367297470569610596e-01 -4.912986420094966888e-03 -1.163430660963058472e-01 1.354012042284011841e-01 -3.302250802516937256e-01 -1.126124411821365356e-01 -1.840820536017417908e-02 -4.814933612942695618e-02 -1.603352427482604980e-01
1.007904857397079468e-02 -2.144237160682678223e-01 1.168744266033172607e-01 2.998651266098022461e-01 -1.001404151320457458e-01 1.356358826160430908e-01 2.106311619281768799e-01 -2.311624139547348022e-01 5.393400043249130249e-02 -3.272335529327392578e-01 1.723625361919403076e-01 9.924974292516708374e-02 -1.245044320821762085e-01 1.382040381431579590e-01 -8.784458041191101074e-02 4.416516050696372986e-02 -3.993015885353088379e-01 -5.858246237039566040e-02 9.986887872219085693e-02 -3.112550675868988037e-01 8.262374997138977051e-02 4.417132958769798279e-02 2.879129163920879364e-02 1.164251714944839478e-01 -1.665754988789558411e-02 -1.508868783712387085e-01 3.107659816741943359e-01 -1.145447045564651489e-01 8.056734502315521240e-02 2.920334935188293457e-01 -7.982616871595382690e-02 8.074962347745895386e-02
7.273156195878982544e-02 -1.471998840570449829e-01 3.665117323398590088e-01 3.457378149032592773e-01 -2.487193495035171509e-01 -6.742282211780548096e-02 -3.506865585222840309e-03 -2.200358062982559204e-01 6.267686188220977783e-02 -2.807849645614624023e-01 1.059241686016321182e-02 5.794003233313560486e-02 8.450993895530700684e-02 -9.052807465195655823e-03 2.931735664606094360e-02 7.375109940767288208e-02 -9.711195528507232666e-02 -1.224051862955093384e-01 -7.102490216493606567e-02 -3.253793120384216309e-01 5.125922709703445435e-02 1.045860797166824341e-01 -5.402800068259239197e-02 1.977326422929763794e-01 -3.636307418346405029e-01 -2.440632581710815430e-01 -5.848404765129089355e-02 -2.721059322357177734e-02 -1.021836791187524796e-02 5.071010813117027283e-02 -2.859880924224853516e-01 -1.823406964540481567e-01
1.941712051630020142e-01 -1.819806843996047974e-01 -1.549433078616857529e-02 1.512987613677978516e-01 -5.875071510672569275e-02 2.436040788888931274e-01 1.030152812600135803e-01 3.519501686096191406e-01 -2.767527103424072266e-01 -3.652713820338249207e-02 -5.907158553600311279e-02 1.427443176507949829e-01 1.282530725002288818e-01 -1.343751251697540283e-01 -2.457273751497268677e-01 -4.208678379654884338e-03 -5.225629359483718872e-02 -3.130348622798919678e-01 -1.101830527186393738e-01 -5.314752086997032166e-02 3.014936745166778564e-01 -8.718714118003845215e-02 2.110782116651535034e-01 4.480310901999473572e-02 -1.556480526924133301e-01 -3.350970149040222168e-01 1.919215321540832520e-01 -3.544176369905471802e-02 -1.178045496344566345e-01 5.838027969002723694e-02 -8.661203086376190186e-02 -2.278918772935867310e-01
-4.713738337159156799e-02 -2.352045178413391113e-01 2.695035934448242188e-01 3.064391016960144043e-01 -1.958902329206466675e-01 -1.700916737318038940e-01 2.882005274295806885e-01 -1.130596697330474854e-01 -1.410036087036132812e-01 -8.244642615318298340e-02 3.498817607760429382e-02 5.455831065773963928e-02 -4.491585865616798401e-02 -1.832859218120574951e-01 -1.136767328716814518e-03 -1.316688358783721924e-01 -1.260080635547637939e-01 -6.222815811634063721e-02 -2.924936637282371521e-02 -2.177381962537765503e-01 -1.928142309188842773e-01 -1.095774769783020020e-01 -4.911093786358833313e-02 4.338908195495605469e-01 -1.639347709715366364e-02 -2.742712497711181641e-01 1.946992725133895874e-01 -2.543296292424201965e-02 2.447725087404251099e-01 5.505131185054779053e-02 5.407217890024185181e-02 -2.028655707836151123e-01
1.486942023038864136e-01 -2.047873437404632568e-01 3.067112267017364502e-01 1.689209640026092529e-01 -6.558019667863845825e-02 -2.064273692667484283e-02 1.757067888975143433e-01 -3.034645318984985352e-01 -2.271115034818649292e-01 -1.802638769149780273e-01 3.282617032527923584e-01 -1.330666542053222656e-01 -2.261781245470046997e-01 4.981732740998268127e-02 8.806337416172027588e-02 -1.612364798784255981e-01 1.876526698470115662e-02 2.884104289114475250e-02 -3.307449221611022949e-01 -1.603032946586608887e-01 2.269733399152755737e-01 7.216195017099380493e-02 1.298114657402038574e-01 -1.737918406724929810e-01 -5.341633036732673645e-02 -1.210351958870887756e-01 -4.517852887511253357e-02 -1.148329749703407288e-01 4.871613532304763794e-02 3.206245601177215576e-01 -1.011676192283630371e-01 -2.317316643893718719e-02
-1.031907275319099426e-01 2.286296635866165161e-01 1.111576408147811890e-01 2.536645233631134033e-01 -4.301336035132408142e-02 9.299557656049728394e-02 3.093752562999725342e-01 1.278315633535385132e-01 -3.422448337078094482e-01 -1.817097514867782593e-01 1.707787364721298218e-01 -7.596652954816818237e-02 4.582682251930236816e-02 9.659221768379211426e-02 -3.739246353507041931e-02 4.908842593431472778e-02 2.021307498216629028e-01 3.089391998946666718e-02 -2.821349501609802246e-01 4.455276764929294586e-03 -2.446118593215942383e-01 5.811379104852676392e-02 1.848555058240890503e-01 6.423541158437728882e-02 -1.428813636302947998e-01 -9.283281862735748291e-03 2.442018687725067139e-01 -6.213632971048355103e-02 -7.220304757356643677e-02 4.341386556625366211e-01 -1.156384348869323730e-01 1.533047109842300415e-01
-2.726502418518066406e-01 6.191817298531532288e-02 3.494915366172790527e-01 2.510408759117126465e-01 -1.197309494018554688e-01 -9.183404594659805298e-02 2.646160125732421875e-01 2.920621931552886963e-01 7.318420708179473877e-02 5.941890180110931396e-02 1.091195195913314819e-01 4.581900686025619507e-02 -9.611809998750686646e-02 -7.407388091087341309e-02 1.475843489170074463e-01 -7.543493807315826416e-02 1.082187592983245850e-01 -2.656610310077667236e-01 -1.617775857448577881e-02 6.777355819940567017e-02 2.867558896541595459e-01 5.454188212752342224e-02 9.144408255815505981e-02 1.618906706571578979e-01 -7.570073008537292480e-02 -1.694311350584030151e-01 5.438907071948051453e-02 1.993241161108016968e-02 1.459824736230075359e-03 3.342134952545166016e-01 5.521579831838607788e-02 -3.660901188850402832e-01
1.902446150779724121e-01 1.356212496757507324e-01 1.705777049064636230e-01 3.788780272006988525e-01 -2.805339395999908447e-01 7.153852283954620361e-02 2.288046032190322876e-01 -2.016065455973148346e-02 -2.247233241796493530e-01 -1.276355385780334473e-01 -2.696373760700225830e-01 5.850199609994888306e-03 -2.472907006740570068e-01 2.727876007556915283e-01 3.518194556236267090e-01 4.787365323863923550e-04 2.179704047739505768e-02 1.680589467287063599e-02 -1.965830922126770020e-01 1.020126393996179104e-03 6.335470080375671387e-02 1.120852902531623840e-01 9.909173846244812012e-02 -1.142719462513923645e-01 -7.056347280740737915e-02 -1.863725483417510986e-01 3.955320268869400024e-02 -8.215942233800888062e-02 -1.284218877553939819e-01 2.409302592277526855e-01 1.138120070099830627e-01 -1.514650434255599976e-01
1.781094372272491455e-01 2.560493536293506622e-02 6.913491338491439819e-02 -2.590636163949966431e-02 -2.137269824743270874e-01 -2.702580019831657410e-02 3.371223509311676025e-01 -4.869510978460311890e-02 -1.498691886663436890e-01 -1.866808980703353882e-01 2.064337134361267090e-01 -4.607567563652992249e-02 6.517289578914642334e-02 2.977856695652008057e-01 -1.548733860254287720e-01 2.669600248336791992e-01 -4.093433544039726257e-02 7.566255051642656326e-03 -1.959176808595657349e-01 -2.921809256076812744e-01 -4.017388448119163513e-03 1.051520779728889465e-01 2.868358194828033447e-01 2.871585488319396973e-01 -5.771417915821075439e-02 3.926196321845054626e-02 1.512361466884613037e-01 5.001859366893768311e-02 -2.782245278358459473e-01 2.523394227027893066e-01 1.205655038356781006e-01 -1.495055407285690308e-01
4.255625978112220764e-02 6.892692763358354568e-03 3.519628942012786865e-01 1.073604300618171692e-01 -5.285557359457015991e-02 1.048486232757568359e-01 3.832187503576278687e-02 2.535364329814910889e-01 -3.838089704513549805e-01 -2.807700932025909424e-01 1.102758869528770447e-01 -8.312518894672393799e-02 1.079775691032409668e-01 2.229385077953338623e-01 -6.225385516881942749e-02 2.007666528224945068e-01 -4.167984426021575928e-02 -1.349252834916114807e-02 -1.761385202407836914e-01 -4.919088631868362427e-02 1.355979293584823608e-01 4.525057598948478699e-02 1.172595843672752380e-01 2.639316916465759277e-01 -2.081468403339385986e-01 -3.032929897308349609e-01 2.083155810832977295e-01 9.457755833864212036e-02 2.043442130088806152e-01 9.348222985863685608e-03 6.741200387477874756e-02 2.433055490255355835e-01
-9.331503510475158691e-02 6.251623481512069702e-02 1.217716410756111145e-01 4.892138540744781494e-01 -1.935221254825592041e-01 -2.758562862873077393e-01 5.590492114424705505e-02 -2.276051938533782959e-01 -3.124478645622730255e-02 -3.439744189381599426e-02 1.851735711097717285e-01 -1.677047461271286011e-01 -1.578073799610137939e-01 1.328899115324020386e-01 -1.728955656290054321e-01 -3.766166046261787415e-02 -1.447551250457763672e-01 -3.030789494514465332e-01 -1.491218060255050659e-01 -5.087898671627044678e-02 9.351198375225067139e-02 2.826487720012664795e-01 -1.984522910788655281e-03 1.140587478876113892e-01 1.091589778661727905e-02 -8.625899255275726318e-02 1.008986681699752808e-01 1.356136649847030640e-01 -3.336090147495269775e-01 1.961246877908706665e-01 -4.663886502385139465e-03 -3.320930525660514832e-02
-6.623604893684387207e-02 -4.747442901134490967e-02 2.844392955303192139e-01 2.669807970523834229e-01 -2.143505513668060303e-01 1.311593055725097656e-01 1.625073552131652832e-01 1.444771736860275269e-01 -2.389405369758605957e-01 -7.429665327072143555e-02 -1.415954679250717163e-01 1.008640900254249573e-01 -2.929535508155822754e-01 -8.281141519546508789e-02 4.453723877668380737e-02 5.762765184044837952e-02 -1.030146703124046326e-01 1.389808766543865204e-02 -1.809540241956710815e-01 -1.452852040529251099e-01 -3.367116153240203857e-01 7.107446342706680298e-02 2.372991293668746948e-01 -2.516096532344818115e-01 9.935487806797027588e-02 -2.371487617492675781e-01 3.350155353546142578e-01 -7.093966007232666016e-02 -1.056102514266967773e-01 1.840210855007171631e-01 -1.342501118779182434e-02 -9.298170357942581177e-02
3.035375475883483887e-02 4.322231113910675049e-01 2.665600776672363281e-01 3.220744729042053223e-01 -1.266835033893585205e-01 1.495838612318038940e-01 6.026058271527290344e-02 1.841539293527603149e-01 -1.799854636192321777e-01 -1.378811895847320557e-01 1.428398042917251587e-01 8.034748584032058716e-02 1.098600402474403381e-01 7.485843449831008911e-02 1.605741381645202637e-01 1.158709675073623657e-01 -1.709906458854675293e-01 -5.832494795322418213e-02 -3.042912483215332031e-01 -6.069608405232429504e-02 -2.797925472259521484e-01 2.414721846580505371e-01 -1.019161492586135864e-01 6.724638864398002625e-03 -4.341614246368408203e-02 -9.470756351947784424e-02 -1.031221728771924973e-02 -2.293790131807327271e-01 -2.503246068954467773e-01 2.522710897028446198e-02 -1.219519525766372681e-01 -9.311932325363159180e-02
1.018814072012901306e-01 7.351871579885482788e-02 4.095003008842468262e-01 1.553166061639785767e-01 5.242296680808067322e-02 1.558380872011184692e-01 2.362173199653625488e-01 -2.834243476390838623e-01 -2.357594817876815796e-01 -2.250936329364776611e-01 7.036117464303970337e-02 2.251267135143280029e-01 -4.804679006338119507e-02 -7.177116349339485168e-03 7.455351948738098145e-02 -1.917492598295211792e-02 -3.293203413486480713e-01 3.435547649860382080e-01 -4.542104899883270264e-02 -5.124757066369056702e-02 1.638611108064651489e-01 5.410415306687355042e-02 -2.868769690394401550e-02 6.895469129085540771e-02 -1.895753294229507446e-01 -2.060268968343734741e-01 2.657625973224639893e-01 2.055543940514326096e-03 -3.198388591408729553e-02 -3.155639022588729858e-02 -1.110741719603538513e-01 -1.707881689071655273e-01
2.142700254917144775e-01 -1.933116465806961060e-01 2.723003029823303223e-01 4.023463726043701172e-01 -1.361773312091827393e-01 3.286369517445564270e-02 1.443014591932296753e-01 1.031695585697889328e-02 -1.298845857381820679e-01 -8.741731941699981689e-02 2.026225477457046509e-01 -6.254757195711135864e-02 -3.619113937020301819e-02 2.642967700958251953e-01 5.879771709442138672e-02 1.949367672204971313e-01 1.524956822395324707e-01 -1.583657599985599518e-02 -3.686477616429328918e-02 1.764100790023803711e-01 3.663570433855056763e-02 8.836528658866882324e-02 2.279535979032516479e-01 -1.089821010828018188e-01 -1.145593822002410889e-02 -1.294814348220825195e-01 2.288964986801147461e-01 -1.142464280128479004e-01 6.051262095570564270e-02 2.731948196887969971e-01 -1.757701635360717773e-01 -3.708432614803314209e-01
1.251397188752889633e-02 3.298920392990112305e-01 2.556501626968383789e-01 1.223759725689888000e-01 9.486483782529830933e-02 1.819005459547042847e-01 3.262077867984771729e-01 -2.752950489521026611e-01 -1.512491106986999512e-01 7.892489433288574219e-02 -5.092395469546318054e-02 -3.042908310890197754e-01 -4.964628070592880249e-02 -1.628940925002098083e-02 -8.801662176847457886e-02 4.100647196173667908e-02 -1.670616492629051208e-02 -2.081871628761291504e-01 -1.823981404304504395e-01 -2.525113821029663086e-01 1.873774826526641846e-01 1.763347685337066650e-01 1.833593696355819702e-01 -1.463983356952667236e-01 -1.720133572816848755e-01 -7.857336848974227905e-02 1.501615997403860092e-02 -2.898277528584003448e-02 -1.772304810583591461e-02 2.555568814277648926e-01 -1.675176471471786499e-01 -2.398390024900436401e-01
2.685134708881378174e-01 -6.316044926643371582e-02 1.455494612455368042e-01 3.899256289005279541e-01 1.662466526031494141e-01 -1.199385523796081543e-01 1.915457844734191895e-01 -1.496079266071319580e-01 -2.190593034029006958e-01 -1.146599352359771729e-01 -9.265724569559097290e-02 2.273467928171157837e-01 -1.557297408580780029e-01 4.824370145797729492e-02 -3.253929316997528076e-02 7.020027190446853638e-02 -3.944224715232849121e-01 5.305627360939979553e-02 -1.856646984815597534e-01 1.151361502707004547e-02 1.027638539671897888e-01 5.140622705221176147e-02 9.820637851953506470e-02 -6.126288697123527527e-02 1.486620157957077026e-01 -4.083293080329895020e-01 -9.659685939550399780e-02 -1.339235305786132812e-01 8.764695376157760620e-02 2.275765538215637207e-01 -8.136577904224395752e-03 -1.973567716777324677e-02
8.039279282093048096e-02 1.577624380588531494e-01 2.259044945240020752e-01 5.027756467461585999e-02 -6.757495924830436707e-03 -6.316132843494415283e-02 1.630703359842300415e-01 -4.489400237798690796e-02 -4.291799962520599365e-01 -2.928367853164672852e-01 -3.301247954368591309e-02 -1.245462670922279358e-01 7.980244234204292297e-03 2.205784916877746582e-01 -1.678561866283416748e-01 1.784612052142620087e-02 -2.503031194210052490e-01 -4.777926802635192871e-01 -2.596396505832672119e-01 1.091656908392906189e-01 -2.032965421676635742e-02 7.302093505859375000e-02 8.367133326828479767e-03 1.553267836570739746e-01 1.324255019426345825e-01 -2.329383939504623413e-01 9.895703941583633423e-02 -1.849742680788040161e-01 -4.623004794120788574e-02 1.601259596645832062e-02 -9.059890173375606537e-03 1.385797560214996338e-02
-4.605048522353172302e-02 -1.250004470348358154e-01 3.790192604064941406e-01 1.989740133285522461e-01 -1.763339042663574219e-01 8.463575690984725952e-02 -6.129749491810798645e-02 1.105134040117263794e-01 9.451990015804767609e-03 -3.003159761428833008e-01 -1.989643424749374390e-01 -2.846795916557312012e-01 2.243766784667968750e-01 1.112490519881248474e-01 -8.417595922946929932e-02 1.155321486294269562e-02 -1.056003198027610779e-01 7.244481891393661499e-02 -7.769915461540222168e-02 -1.663588285446166992e-01 1.142494529485702515e-01 3.533711731433868408e-01 1.196753755211830139e-01 -3.093412704765796661e-02 -3.055942654609680176e-01 -2.577269375324249268e-01 9.576439857482910156e-02 -5.768002010881900787e-03 6.395713984966278076e-02 2.207688242197036743e-01 1.252027750015258789e-01 -1.519745141267776489e-01
1.965235546231269836e-02 3.334334492683410645e-01 3.829764723777770996e-01 1.159362867474555969e-01 -1.552750319242477417e-01 9.270055592060089111e-02 3.304681554436683655e-02 1.648358702659606934e-01 -2.104557603597640991e-01 -3.083223402500152588e-01 6.336553394794464111e-02 -4.400502517819404602e-02 1.697801947593688965e-01 8.795762807130813599e-02 4.009019583463668823e-02 3.355991840362548828e-02 1.575074642896652222e-01 8.163969963788986206e-02 -4.153377711772918701e-01 -1.218656152486801147e-01 2.693379223346710205e-01 7.741503417491912842e-02 -5.579413101077079773e-02 -1.334255468100309372e-02 -2.116102278232574463e-01 -2.764950990676879883e-01 1.049031391739845276e-01 -7.212343066930770874e-02 8.327118307352066040e-02 -1.302572339773178101e-01 2.662674151360988617e-02 -1.416109204292297363e-01
9.687979519367218018e-02 9.888194501399993896e-02 4.059205204248428345e-02 1.918803006410598755e-01 -3.657322227954864502e-01 -1.532415002584457397e-01 1.582852602005004883e-01 4.221195355057716370e-02 -8.880423009395599365e-02 -3.003247678279876709e-01 3.730788528919219971e-01 1.099765673279762268e-01 -2.729924917221069336e-01 3.522181510925292969e-02 -2.217020243406295776e-01 9.696321189403533936e-02 -2.498548179864883423e-01 -7.715827971696853638e-02 -2.148754149675369263e-01 9.378749877214431763e-02 5.258781090378761292e-02 -7.685443013906478882e-02 2.690249681472778320e-01 2.766919732093811035e-01 -1.074878945946693420e-01 -7.318320125341415405e-02 1.149615272879600525e-01 5.982876941561698914e-02 1.103672161698341370e-01 1.374179869890213013e-01 -9.975004196166992188e-02 -1.376077234745025635e-01
-8.770167082548141479e-02 -9.457629173994064331e-02 7.737132906913757324e-02 3.540569841861724854e-01 -9.513191878795623779e-03 6.435626745223999023e-02 1.405919641256332397e-01 1.956355124711990356e-01 -1.289047449827194214e-01 -1.499280631542205811e-01 -6.537890434265136719e-02 -8.861608058214187622e-02 3.009806573390960693e-01 -3.269996121525764465e-02 5.302014201879501343e-02 -1.815149486064910889e-01 -3.158026039600372314e-01 -3.395618870854377747e-02 -7.311460375785827637e-02 -3.050924837589263916e-01 7.984911091625690460e-03 2.278542816638946533e-01 -1.114660426974296570e-01 -4.202886298298835754e-02 -1.860662251710891724e-01 -1.567526310682296753e-01 8.753618597984313965e-02 -3.268322050571441650e-01 -3.032059371471405029e-01 1.024688109755516052e-01 1.031540259718894958e-01 -2.426475435495376587e-01
1.573813259601593018e-01 -1.874826103448867798e-01 2.769151031970977783e-01 2.776196897029876709e-01 1.312956511974334717e-01 6.572553515434265137e-02 6.890309602022171021e-02 -4.913909733295440674e-02 -2.250892221927642822e-01 -1.374179720878601074e-01 6.642924249172210693e-02 7.430455088615417480e-02 -1.964129954576492310e-01 -2.392524927854537964e-01 2.174147665500640869e-01 -6.220465153455734253e-02 -3.501047790050506592e-01 1.285489797592163086e-01 -1.184433549642562866e-01 -3.015817701816558838e-01 6.172104552388191223e-02 -6.090372335165739059e-03 1.024420782923698425e-01 1.573622971773147583e-01 -1.685749292373657227e-01 -1.138064786791801453e-01 2.087035477161407471e-01 1.710328608751296997e-01 -1.242461949586868286e-01 3.408239483833312988e-01 -4.660658165812492371e-02 5.775772035121917725e-03
1.264815032482147217e-01 1.580016613006591797e-01 1.327304542064666748e-01 3.068373799324035645e-01 -1.652798205614089966e-01 8.347024023532867432e-02 2.131149023771286011e-01 -1.204905733466148376e-01 -4.966404661536216736e-02 -1.800062656402587891e-01 1.913943141698837280e-01 2.002028822898864746e-01 -6.318792700767517090e-02 4.608428105711936951e-02 1.320792436599731445e-01 -3.242237120866775513e-02 -1.798821538686752319e-01 -1.707253605127334595e-02 -2.786966264247894287e-01 1.333834975957870483e-01 1.710409112274646759e-02 -2.134594619274139404e-01 2.751479744911193848e-01 -1.131752133369445801e-01 -2.550922632217407227e-01 -3.451901301741600037e-02 -1.984193548560142517e-02 -4.247386753559112549e-02 -9.160181134939193726e-02 4.085290729999542236e-01 2.530891299247741699e-01 2.157997637987136841e-01
2.847067415714263916e-01 8.690817654132843018e-02 2.288103103637695312e-01 2.308896631002426147e-01 -4.708569347858428955e-01 -2.890772372484207153e-02 1.390161067247390747e-01 1.932968348264694214e-01 -2.498934715986251831e-01 -2.483577579259872437e-01 2.072409093379974365e-01 1.738564819097518921e-01 8.033537305891513824e-03 1.231149490922689438e-02 -4.660206288099288940e-02 1.012494713068008423e-01 -1.096797659993171692e-01 1.290196776390075684e-01 1.009905859827995300e-01 -1.922004297375679016e-02 1.115519404411315918e-01 -2.607005089521408081e-02 1.586867570877075195e-01 1.683700829744338989e-01 -1.010631769895553589e-01 5.938117206096649170e-02 -9.293395280838012695e-02 1.331223100423812866e-01 -2.098070979118347168e-01 3.448438942432403564e-01 -8.327525109052658081e-02 -2.616174891591072083e-02
5.021994560956954956e-02 1.301552057266235352e-01 1.318733096122741699e-01 4.925390332937240601e-02 -2.465931139886379242e-02 2.680001854896545410e-01 2.933127619326114655e-02 -2.679344117641448975e-01 -1.707277297973632812e-01 -3.298007845878601074e-01 -6.992645561695098877e-02 -5.896338727325201035e-03 -7.526072114706039429e-02 5.769149214029312134e-02 -5.325396731495857239e-02 -1.197570934891700745e-01 -2.539851069450378418e-01 1.177002489566802979e-01 -3.206739425659179688e-01 -1.371506303548812866e-01 7.190766930580139160e-02 3.503219187259674072e-01 1.657055318355560303e-01 5.969658866524696350e-02 -2.985697090625762939e-01 -2.169115096330642700e-01 2.364029884338378906e-01 -1.250414699316024780e-01 -1.998160779476165771e-02 -8.292426913976669312e-02 -2.131674438714981079e-01 -1.651494950056076050e-01
9.472048282623291016e-02 1.606765985488891602e-01 2.218866795301437378e-01 2.852402329444885254e-01 -2.581547796726226807e-01 -1.237013265490531921e-01 2.258721143007278442e-01 7.030790299177169800e-02 -1.622304767370223999e-01 -2.148548066616058350e-01 2.729985713958740234e-01 1.046722158789634705e-01 1.506809741258621216e-01 1.149404793977737427e-01 -1.478717178106307983e-01 1.842714846134185791e-01 -1.715958714485168457e-01 1.110067814588546753e-01 3.345883637666702271e-02 -3.209371119737625122e-02 8.965497463941574097e-02 -1.195824220776557922e-01 3.047826290130615234e-01 1.361875087022781372e-01 -1.708568632602691650e-01 1.431794837117195129e-02 -5.817270651459693909e-02 1.936150342226028442e-01 -3.225137889385223389e-01 2.097393572330474854e-01 -1.509433984756469727e-01 1.680835932493209839e-01
4.990589246153831482e-02 -2.871416807174682617e-01 1.282314509153366089e-01 3.494864702224731445e-01 -3.016344308853149414e-01 -4.495638236403465271e-02 1.297347247600555420e-01 2.393418550491333008e-02 -1.788176894187927246e-01 -2.904621362686157227e-01 -2.255445532500743866e-02 -2.222582325339317322e-02 1.094631329178810120e-01 1.910554170608520508e-01 -8.845594525337219238e-02 -8.201117068529129028e-02 -2.405758649110794067e-01 -5.924255773425102234e-02 2.501881122589111328e-01 -8.913771808147430420e-02 3.132137358188629150e-01 3.044812381267547607e-01 4.768459871411323547e-02 1.500377058982849121e-01 1.942198537290096283e-02 -2.344239354133605957e-01 -1.034246874041855335e-03 -2.323206281289458275e-03 1.184720918536186218e-01 1.536784172058105469e-01 2.052938751876354218e-02 -2.115419059991836548e-01
-6.113529577851295471e-02 5.598903074860572815e-02 9.908708184957504272e-02 1.189123615622520447e-01 -3.229312300682067871e-01 -8.321109414100646973e-02 -7.973602972924709320e-03 4.526827111840248108e-02 -2.774990797042846680e-01 -2.244873791933059692e-01 8.564803749322891235e-03 1.497761905193328857e-01 2.388736419379711151e-02 -1.945858895778656006e-01 -2.109111994504928589e-01 1.887779384851455688e-01 -1.778090149164199829e-01 -8.926874399185180664e-02 -2.386036217212677002e-01 1.751341484487056732e-02 -1.459384560585021973e-01 2.048329561948776245e-01 -7.803423702716827393e-02 3.582774400711059570e-01 5.119995400309562683e-02 -2.095102816820144653e-01 2.604059316217899323e-02 2.099571377038955688e-01 -4.352302849292755127e-02 4.000875949859619141e-01 -1.910046674311161041e-02 -1.981191188097000122e-01
5.985513702034950256e-02 4.849857091903686523e-02 1.488278061151504517e-01 3.069645464420318604e-01 -2.511518001556396484e-01 -2.561552226543426514e-01 3.316895067691802979e-01 8.879881352186203003e-03 -1.536851227283477783e-01 -1.154446154832839966e-01 2.314703315496444702e-01 5.156517401337623596e-02 -1.178941503167152405e-01 -7.864266633987426758e-02 -1.031814739108085632e-01 -4.079121053218841553e-01 -2.233483493328094482e-01 8.165464550256729126e-02 -1.315977275371551514e-01 4.884569346904754639e-02 -1.866575516760349274e-02 -1.209787204861640930e-01 2.845877707004547119e-01 -4.689398780465126038e-02 -1.859112828969955444e-02 -2.748810350894927979e-01 2.168198525905609131e-01 -6.445646286010742188e-02 -4.637804254889488220e-02 1.162028312683105469e-01 1.545491218566894531e-01 8.690709620714187622e-02
1.533129252493381500e-02 7.179624587297439575e-02 2.308115065097808838e-01 5.283443927764892578e-01 -1.545189619064331055e-01 -6.915634870529174805e-02 -4.927950724959373474e-02 -2.039768844842910767e-01 -4.676381498575210571e-02 5.050329118967056274e-02 2.423843294382095337e-01 -2.911925315856933594e-01 -1.413073092699050903e-01 1.063329204916954041e-01 -1.470133066177368164e-01 -6.950304657220840454e-02 -8.072319440543651581e-03 -6.160955503582954407e-02 -1.513008773326873779e-01 1.438098251819610596e-01 2.917048148810863495e-02 2.937325537204742432e-01 -7.270115613937377930e-02 -5.156652070581912994e-03 -3.874059766530990601e-02 -8.273071795701980591e-02 9.002852439880371094e-02 7.481456547975540161e-02 -9.530179947614669800e-02 4.356082379817962646e-01 -1.906876079738140106e-02 -1.495723724365234375e-01
3.731869906187057495e-02 3.639799356460571289e-01 2.092721611261367798e-01 3.519699275493621826e-01 -2.862050235271453857e-01 1.826164871454238892e-01 2.937628701329231262e-02 9.025359526276588440e-03 -2.405591867864131927e-02 6.497165188193321228e-03 2.916232943534851074e-01 -2.176576852798461914e-02 -2.741010487079620361e-01 1.178924590349197388e-01 -1.419099122285842896e-01 -1.059681773185729980e-01 -1.744286715984344482e-01 -1.779496483504772186e-02 -3.457728326320648193e-01 2.173036336898803711e-02 -6.872033327817916870e-02 1.807542145252227783e-01 5.006979033350944519e-02 1.447502523660659790e-01 -2.255741208791732788e-01 1.331527531147003174e-01 -9.798811748623847961e-03 1.506339460611343384e-01 -1.284777522087097168e-01 1.427907794713973999e-01 1.458613127470016479e-01 1.204447001218795776e-01
1.219795048236846924e-01 1.280980855226516724e-01 1.421544104814529419e-01 5.575687885284423828e-01 -2.193291038274765015e-01 -1.736976504325866699e-01 -4.364233836531639099e-02 -7.576450705528259277e-02 -9.372464567422866821e-02 -7.546675950288772583e-02 5.225369334220886230e-02 -2.381228059530258179e-01 -2.460685558617115021e-02 -9.544573724269866943e-02 -1.813684403896331787e-02 -1.481922864913940430e-01 -1.156063377857208252e-01 -1.701218038797378540e-01 -8.114727586507797241e-02 2.285232301801443100e-03 1.568025201559066772e-01 3.056309521198272705e-01 -1.630315333604812622e-01 1.023229137063026428e-01 -1.356966942548751831e-01 -1.906781196594238281e-01 6.136566400527954102e-02 9.248939901590347290e-02 -3.069525361061096191e-01 2.622115910053253174e-01 -4.817553609609603882e-02 9.722056984901428223e-02
-2.746761031448841095e-02 7.942552119493484497e-02 4.328537583351135254e-01 1.728316694498062134e-01 -8.460514247417449951e-02 1.662174463272094727e-01 2.776302397251129150e-01 -1.127969846129417419e-01 -1.960904747247695923e-01 -2.553239464759826660e-01 -7.079500705003738403e-02 -5.631563067436218262e-02 5.514795705676078796e-02 -7.609740644693374634e-02 -1.308093369007110596e-01 -9.133477509021759033e-02 -2.847429811954498291e-01 1.404985338449478149e-01 -2.071947753429412842e-01 -6.815380603075027466e-02 3.787452727556228638e-02 9.674598276615142822e-02 -9.146856516599655151e-02 -1.317046880722045898e-01 -2.868512272834777832e-01 -3.689424097537994385e-01 -1.677353121340274811e-02 -2.605414688587188721e-01 -5.848089233040809631e-02 -1.002534329891204834e-01 -1.090546250343322754e-01 9.042449295520782471e-02
1.877564638853073120e-01 -1.520446687936782837e-01 2.816126346588134766e-01 2.126748561859130859e-01 -6.516879796981811523e-02 1.209458857774734497e-01 2.185477018356323242e-01 -1.307002007961273193e-01 -2.251158803701400757e-01 -1.037683039903640747e-01 1.926825344562530518e-01 -1.749882251024246216e-01 -1.742397695779800415e-01 2.613464295864105225e-01 8.684132993221282959e-02 1.015471369028091431e-01 1.920921169221401215e-02 -1.490833610296249390e-01 -2.690248005092144012e-02 2.978670895099639893e-01 1.366757154464721680e-01 3.615237399935722351e-02 2.384354770183563232e-01 -1.072413101792335510e-01 -1.077206507325172424e-01 -1.844434589147567749e-01 -3.651854023337364197e-02 -3.652867395430803299e-03 -3.978174924850463867e-02 1.508836299180984497e-01 -1.290410757064819336e-01 -4.464450478553771973e-01
-5.663677677512168884e-02 5.094265341758728027e-01 2.575806379318237305e-01 2.630918025970458984e-01 -1.074598506093025208e-01 1.588342189788818359e-01 1.676207631826400757e-01 -8.057072013616561890e-02 -1.045272871851921082e-01 -5.657908320426940918e-02 1.510774940252304077e-01 -1.059630587697029114e-01 -5.592282488942146301e-02 6.161182746291160583e-02 -8.420485258102416992e-02 -2.515717744827270508e-01 4.878429323434829712e-02 -1.277114152908325195e-01 -4.140661656856536865e-01 -1.210345551371574402e-01 1.060094758868217468e-01 2.509663701057434082e-01 -8.919452875852584839e-02 -5.284974351525306702e-02 -2.718032896518707275e-01 -5.950761958956718445e-02 -4.076866805553436279e-02 -1.593672037124633789e-01 7.163499295711517334e-02 -2.705653943121433258e-02 -6.858649849891662598e-02 7.664869539439678192e-03
1.206160783767700195e-01 -1.768291890621185303e-01 1.247335225343704224e-01 4.568558037281036377e-01 -4.702669382095336914e-02 1.060819029808044434e-01 -4.962971061468124390e-02 -2.314411699771881104e-01 -2.244534939527511597e-01 -5.774867162108421326e-02 3.576217219233512878e-02 -5.624293163418769836e-02 -2.063469961285591125e-02 -3.391252085566520691e-02 -1.327494531869888306e-01 -1.594785973429679871e-02 -2.539893686771392822e-01 -6.455031037330627441e-02 -2.050920724868774414e-01 2.438291460275650024e-01 -1.790979504585266113e-01 -5.703005194664001465e-02 2.718012034893035889e-02 3.523332178592681885e-01 -9.642439335584640503e-02 -2.059047371149063110e-01 3.016650974750518799e-01 -2.593885958194732666e-01 7.306926697492599487e-02 5.695136263966560364e-02 -1.677669733762741089e-01 -7.549583911895751953e-02
5.327259749174118042e-02 1.044178232550621033e-01 3.868841752409934998e-02 3.858869969844818115e-01 -3.662886023521423340e-01 -8.213358372449874878e-02 1.397486776113510132e-01 2.183367125689983368e-02 -1.320276111364364624e-01 -1.178700029850006104e-01 2.308791577816009521e-01 3.240254521369934082e-02 -6.913357228040695190e-02 -1.058183386921882629e-01 1.815957948565483093e-02 -2.318206280469894409e-01 -2.108633816242218018e-01 -2.122788876295089722e-01 4.849600046873092651e-02 -5.280586774460971355e-04 7.812362164258956909e-02 -1.706431806087493896e-01 3.549413084983825684e-01 -4.542510211467742920e-02 1.539930887520313263e-02 -1.198389157652854919e-01 3.731261193752288818e-01 -1.448901146650314331e-01 -7.973843067884445190e-02 1.998570114374160767e-01 2.002574354410171509e-01 5.329658091068267822e-02
7.894578576087951660e-02 1.523453276604413986e-02 1.045740693807601929e-01 1.062331125140190125e-01 -3.161336779594421387e-01 8.883297443389892578e-02 -4.784491658210754395e-02 3.777899220585823059e-02 -2.652572691440582275e-01 -1.986960917711257935e-01 2.986550033092498779e-01 1.217684820294380188e-01 -2.547885477542877197e-01 1.197376474738121033e-01 1.542575061321258545e-01 2.597075328230857849e-02 -2.509800791740417480e-01 3.312402591109275818e-02 -2.314545959234237671e-01 2.599583007395267487e-03 -8.383418619632720947e-02 7.435492705553770065e-03 1.932574659585952759e-01 -1.783442795276641846e-01 -1.313084214925765991e-01 -8.458262681961059570e-02 -1.951245814561843872e-01 6.892497767694294453e-04 -4.218767583370208740e-01 3.086921572685241699e-01 6.627602875232696533e-02 -9.022058546543121338e-02
1.418877094984054565e-01 -1.849685609340667725e-01 4.081384539604187012e-01 1.574201285839080811e-01 -7.029223442077636719e-02 2.924685133621096611e-03 8.897068351507186890e-02 -8.601808547973632812e-02 -2.210587263107299805e-01 -1.179973036050796509e-01 -1.362260133028030396e-01 2.211544066667556763e-01 -1.368128210306167603e-01 -2.577968835830688477e-01 -1.754866391420364380e-01 1.452273130416870117e-01 -2.155573219060897827e-01 2.181445509195327759e-01 -8.813375234603881836e-02 -8.962497115135192871e-02 -1.395027488470077515e-01 1.774187684059143066e-01 1.026555672287940979e-01 1.561103910207748413e-01 -9.361022710800170898e-02 -1.443974971771240234e-01 2.006822228431701660e-01 -1.245006620883941650e-01 -2.426977157592773438e-01 -2.734044194221496582e-02 -1.453665345907211304e-01 -3.237958848476409912e-01
1.414878219366073608e-01 1.279743015766143799e-01 1.662094444036483765e-01 3.110270798206329346e-01 -3.911955952644348145e-01 -1.520020663738250732e-01 2.079621553421020508e-01 -1.102518737316131592e-01 -2.152670174837112427e-01 1.159330010414123535e-01 1.660359650850296021e-01 -6.764223217032849789e-04 -1.220263913273811340e-01 -9.360663592815399170e-02 -3.364941803738474846e-04 -1.632619500160217285e-01 -2.310901880264282227e-01 -1.237586047500371933e-02 -1.477649528533220291e-02 8.710627257823944092e-02 7.015983760356903076e-02 -1.040879487991333008e-01 1.829329431056976318e-01 -1.163741424679756165e-01 -3.466342389583587646e-02 -2.359835356473922729e-01 3.436433374881744385e-01 -1.449310481548309326e-01 -2.271214686334133148e-02 1.929612308740615845e-01 3.175571560859680176e-01 1.064816713333129883e-01
-1.653826385736465454e-01 4.563754796981811523e-01 1.240891367197036743e-01 1.039824113249778748e-01 -8.843315392732620239e-02 3.096137344837188721e-01 7.369749993085861206e-02 1.298836618661880493e-01 -1.274330466985702515e-01 -1.458987444639205933e-01 1.517651528120040894e-01 -3.695999272167682648e-03 -2.512392401695251465e-02 1.091987788677215576e-01 -1.221411302685737610e-01 6.785165518522262573e-02 -6.231191754341125488e-02 -8.465053141117095947e-02 -2.978928089141845703e-01 -3.333342373371124268e-01 2.725062966346740723e-01 -2.805182524025440216e-02 -3.751084208488464355e-02 4.848682787269353867e-03 -1.280810236930847168e-01 -2.032153159379959106e-01 1.376692503690719604e-01 -2.749969065189361572e-01 -7.538374979048967361e-03 1.829116940498352051e-01 -7.183447014540433884e-03 -2.151917368173599243e-01
-7.470358908176422119e-02 -1.472437530755996704e-01 5.496134608983993530e-02 3.561135828495025635e-01 -1.653897613286972046e-01 -1.894760280847549438e-01 2.121238559484481812e-01 2.463383972644805908e-01 -4.188605546951293945e-01 -1.454971730709075928e-01 -2.271420359611511230e-01 -1.593030393123626709e-01 -1.211979463696479797e-01 2.069505117833614349e-02 -1.233926266431808472e-01 -1.929239183664321899e-02 -1.997425407171249390e-02 -6.588621437549591064e-02 -3.802232146263122559e-01 -3.724454343318939209e-02 -3.028329312801361084e-01 -8.000962436199188232e-02 1.304211914539337158e-01 -2.160148508846759796e-02 -1.806108467280864716e-02 -2.572551555931568146e-02 -5.069941654801368713e-02 -6.123595871031284332e-03 -1.553894132375717163e-01 1.676826179027557373e-01 -1.031911745667457581e-01 -1.920344680547714233e-01
2.609568536281585693e-01 7.716026902198791504e-02 5.946940556168556213e-02 3.750578165054321289e-01 2.029825299978256226e-01 9.070105850696563721e-02 1.891663670539855957e-01 -2.154888510704040527e-01 -4.811615869402885437e-02 -1.989240199327468872e-01 -3.017966151237487793e-01 3.822427708655595779e-03 1.550865769386291504e-01 4.671243205666542053e-02 -3.862518817186355591e-02 4.640493541955947876e-02 -5.842801928520202637e-02 8.840882033109664917e-02 -2.609223127365112305e-01 -2.912434041500091553e-01 1.275867223739624023e-01 2.977247349917888641e-02 1.038836836814880371e-01 1.510150879621505737e-01 -1.666554659605026245e-01 -3.157820105552673340e-01 1.968241930007934570e-01 -6.506394129246473312e-03 -2.001179009675979614e-02 1.888004541397094727e-01 1.925162374973297119e-01 -1.815368384122848511e-01
-4.594755545258522034e-02 -1.496316790580749512e-01 3.961092233657836914e-01 2.566782832145690918e-01 1.516237556934356689e-01 3.713854402303695679e-02 2.424463629722595215e-01 -1.491277962923049927e-01 -4.980288073420524597e-02 -1.392887979745864868e-01 1.248667612671852112e-01 4.146246612071990967e-02 -3.387505412101745605e-01 -1.262165699154138565e-02 -1.826589740812778473e-02 -8.392231166362762451e-02 7.015576958656311035e-02 1.362633109092712402e-01 -4.122028052806854248e-01 3.705199062824249268e-02 -1.112108901143074036e-01 6.986306980252265930e-03 1.270246654748916626e-01 -1.549941599369049072e-01 -1.782171726226806641e-01 -2.086415588855743408e-01 1.876820623874664307e-01 -2.697921395301818848e-01 9.402837604284286499e-02 1.396717727184295654e-01 -8.208380639553070068e-02 -1.417861878871917725e-01
-1.460088044404983521e-02 8.998977392911911011e-02 1.647849678993225098e-01 4.958860874176025391e-01 -1.354447156190872192e-01 -1.764899939298629761e-01 4.251642152667045593e-02 -2.135054469108581543e-01 -2.452025711536407471e-01 -1.931287795305252075e-01 3.244264796376228333e-02 -2.961868643760681152e-01 -9.358011186122894287e-02 2.699562348425388336e-02 -2.213549613952636719e-02 2.916564792394638062e-02 -1.700268834829330444e-01 -2.600797712802886963e-01 -9.050031751394271851e-02 2.479282580316066742e-02 6.642960757017135620e-02 1.319909095764160156e-01 -3.201279789209365845e-02 2.934555709362030029e-01 3.085099346935749054e-02 -1.916360110044479370e-01 -1.414117068052291870e-01 1.844454556703567505e-01 -2.798909544944763184e-01 5.917683616280555725e-02 1.173694431781768799e-01 -1.519062370061874390e-01
7.058249413967132568e-02 -2.148191928863525391e-01 3.799573183059692383e-01 1.347779035568237305e-01 -1.351904422044754028e-01 1.387677043676376343e-01 5.162005499005317688e-02 -6.464006006717681885e-02 -2.174604982137680054e-01 6.085427477955818176e-03 -1.968481242656707764e-01 1.420034021139144897e-01 9.567555785179138184e-02 -5.818984284996986389e-02 -1.976071298122406006e-01 -3.689096122980117798e-02 -2.912017405033111572e-01 -1.999752372503280640e-01 -5.922325327992439270e-02 -1.000526472926139832e-01 -2.257994189858436584e-02 1.164720505475997925e-01 1.647816151380538940e-01 5.625792965292930603e-02 1.206480786204338074e-01 -4.220193326473236084e-01 2.613353729248046875e-01 -1.111580282449722290e-01 2.677771449089050293e-01 1.523078531026840210e-01 2.170752175152301788e-02 -1.771735846996307373e-01
2.081008395180106163e-03 2.023043334484100342e-01 1.173637956380844116e-01 2.559890449047088623e-01 -1.735960394144058228e-01 1.192562058568000793e-01 1.144048497080802917e-01 2.217751741409301758e-01 -3.800745680928230286e-02 -3.649772405624389648e-01 1.083177253603935242e-01 1.647083014249801636e-01 -1.191888004541397095e-01 2.484667897224426270e-01 -3.054184317588806152e-01 2.122399397194385529e-02 1.811978220939636230e-01 -7.269970327615737915e-02 -1.839229762554168701e-01 1.817407202906906605e-03 -9.695512242615222931e-03 1.502467691898345947e-01 3.311470448970794678e-01 1.879393309354782104e-01 3.864717856049537659e-02 -1.901390254497528076e-01 2.512368261814117432e-01 3.877563634887337685e-03 -1.527294963598251343e-01 7.401914894580841064e-02 -2.352220118045806885e-01 7.371611893177032471e-02
1.656503826379776001e-01 2.716526687145233154e-01 1.786322295665740967e-01 1.638836264610290527e-01 -3.627833425998687744e-01 -1.732173934578895569e-02 7.943718135356903076e-02 -4.531860724091529846e-02 6.372015178203582764e-02 -5.138769373297691345e-02 2.509874701499938965e-01 -7.369002699851989746e-02 5.670667439699172974e-02 -1.900640130043029785e-01 1.455671638250350952e-01 2.116800397634506226e-01 -2.433933615684509277e-01 1.349927932024002075e-01 -1.369718760251998901e-01 2.162018865346908569e-01 1.311301589012145996e-01 1.214956939220428467e-01 2.713395953178405762e-01 3.060984611511230469e-01 -3.181620836257934570e-01 -1.645702570676803589e-01 8.893123269081115723e-02 6.535935401916503906e-02 -9.883197396993637085e-02 1.508839130401611328e-01 -6.041097640991210938e-02 1.837181486189365387e-02
-4.974243044853210449e-02 6.915617734193801880e-02 1.598535478115081787e-01 1.069385781884193420e-01 -9.424705058336257935e-02 -3.198027983307838440e-02 2.901132702827453613e-01 1.099736690521240234e-01 -2.073268145322799683e-01 -4.891166687011718750e-01 -2.156668752431869507e-01 2.488849684596061707e-02 7.220868952572345734e-03 -3.511538356542587280e-02 -8.789436519145965576e-02 -8.550076186656951904e-02 -1.390433460474014282e-01 -3.284104168415069580e-01 -4.396394491195678711e-01 7.831264287233352661e-02 -1.045537665486335754e-01 1.652713492512702942e-02 9.007196128368377686e-02 6.442290730774402618e-03 1.676356792449951172e-02 1.051949635148048401e-01 8.596160262823104858e-02 -3.793020499870181084e-03 -2.502458393573760986e-01 1.888898015022277832e-01 1.091230735182762146e-01 -1.702779829502105713e-01
3.636658564209938049e-02 5.746776983141899109e-02 1.971952766180038452e-01 2.146120816469192505e-01 5.465710535645484924e-02 4.651905223727226257e-02 2.332255840301513672e-01 2.831564471125602722e-02 -5.487480163574218750e-01 2.934197708964347839e-02 4.095833003520965576e-02 -2.213826328516006470e-01 1.582081019878387451e-01 -9.976295754313468933e-03 4.657693952322006226e-02 8.045746386051177979e-02 -2.881854772567749023e-01 -8.650564402341842651e-02 5.099608004093170166e-02 -1.738585829734802246e-01 5.632838979363441467e-02 1.060975268483161926e-01 3.111252188682556152e-01 8.041960000991821289e-02 -4.167758673429489136e-02 -1.253298223018646240e-01 2.357315421104431152e-01 1.152783706784248352e-01 2.055451422929763794e-01 -8.295858651399612427e-02 1.750077605247497559e-01 -2.377370893955230713e-01
2.480461597442626953e-01 -3.112497627735137939e-01 2.803218066692352295e-01 3.191467225551605225e-01 -2.756882309913635254e-01 5.960503593087196350e-02 1.098676249384880066e-01 -3.277988405898213387e-03 -2.104103714227676392e-01 -1.845973879098892212e-01 3.520978093147277832e-01 -3.516900911927223206e-02 -1.140821874141693115e-01 1.476958543062210083e-01 2.152546942234039307e-01 1.671887934207916260e-02 9.731468558311462402e-02 1.014312915503978729e-02 -1.164750605821609497e-01 1.238053739070892334e-01 -4.057117179036140442e-02 7.779330015182495117e-02 1.410543918609619141e-01 -1.783423721790313721e-01 3.725014999508857727e-02 -1.478692591190338135e-01 2.025604844093322754e-01 -2.184867709875106812e-01 -8.047293871641159058e-02 4.200407862663269043e-02 -1.909818649291992188e-01 -1.729745417833328247e-01
-1.360199153423309326e-01 2.179601341485977173e-01 8.966550230979919434e-02 6.410320848226547241e-02 -1.204047650098800659e-01 8.868682384490966797e-02 1.760618537664413452e-01 -1.088225916028022766e-01 -1.852171272039413452e-01 -3.318102061748504639e-01 1.797664314508438110e-01 6.417839974164962769e-02 4.626110661774873734e-03 1.054025813937187195e-01 -3.270893096923828125e-01 6.372131407260894775e-02 -8.645199984312057495e-02 -1.687140315771102905e-01 -1.106946021318435669e-01 1.205312982201576233e-01 -3.209992945194244385e-01 1.283096969127655029e-01 1.081320643424987793e-01 -5.937650054693222046e-02 -1.115247011184692383e-01 -1.044871658086776733e-01 1.421739906072616577e-01 4.590930789709091187e-02 -2.875833511352539062e-01 3.290944099426269531e-01 6.344521045684814453e-02 -3.398120403289794922e-01
8.017899096012115479e-02 -2.116919755935668945e-01 1.403076648712158203e-01 4.195247292518615723e-01 -1.845496743917465210e-01 9.015844203531742096e-03 1.828465908765792847e-01 -8.070012927055358887e-02 -3.933770060539245605e-01 -4.821090400218963623e-02 2.707112729549407959e-01 -8.989255130290985107e-02 -2.434345930814743042e-01 1.880118846893310547e-01 2.285389602184295654e-01 3.463121131062507629e-02 -6.282982230186462402e-02 5.214568227529525757e-04 -1.750386692583560944e-02 1.160008013248443604e-01 7.084094732999801636e-02 -6.339621543884277344e-02 1.629308611154556274e-01 -3.518559411168098450e-02 5.027003958821296692e-02 -1.041116341948509216e-01 6.059542298316955566e-02 -1.216908171772956848e-01 -3.456943901255726814e-03 3.667293488979339600e-01 -1.451614052057266235e-01 -2.248526960611343384e-01
2.367381155490875244e-01 1.392368376255035400e-01 3.021204471588134766e-01 1.703051626682281494e-01 -2.361231595277786255e-01 2.592065371572971344e-02 1.271364986896514893e-01 -1.099878773093223572e-01 -2.993464656174182892e-02 -8.700501173734664917e-02 1.037816181778907776e-01 3.037283122539520264e-01 1.308821886777877808e-01 2.268944663228467107e-04 2.274878025054931641e-01 -1.101762577891349792e-01 -1.981609463691711426e-01 4.549457505345344543e-02 -2.297778427600860596e-01 2.280542552471160889e-01 8.263511955738067627e-02 -1.756857633590698242e-01 3.371044397354125977e-01 -7.182317227125167847e-02 -2.792502343654632568e-01 3.997849300503730774e-02 3.392388671636581421e-02 -1.615912914276123047e-01 -1.212019771337509155e-01 2.527063488960266113e-01 1.940640062093734741e-01 3.747374564409255981e-02
7.348015904426574707e-02 -8.888104557991027832e-02 4.402022957801818848e-01 4.885580837726593018e-01 -2.036232650279998779e-01 -2.057761251926422119e-01 1.726214773952960968e-02 -8.989467471837997437e-02 -1.279716938734054565e-01 1.979524642229080200e-01 7.457696646451950073e-02 -1.282004415988922119e-01 -9.335326403379440308e-02 -2.772987121716141701e-03 -1.311772037297487259e-02 -1.964439153671264648e-01 -5.410852283239364624e-02 3.300426527857780457e-02 -1.920623630285263062e-01 -1.964646875858306885e-01 -2.173228859901428223e-01 2.059258967638015747e-01 -7.084307074546813965e-02 -7.736061513423919678e-02 -1.804897636175155640e-01 -1.359444856643676758e-01 -1.859770715236663818e-01 1.207576766610145569e-01 7.678721845149993896e-02 2.240188866853713989e-01 -1.154309231787919998e-02 2.054086327552795410e-02
-1.697759479284286499e-01 5.948397517204284668e-02 2.510632574558258057e-01 4.206683933734893799e-01 1.045343577861785889e-01 1.611663587391376495e-02 3.114101290702819824e-02 -2.396023422479629517e-01 -2.583087421953678131e-02 -1.634000092744827271e-01 -5.223014950752258301e-02 1.470245718955993652e-01 -5.154312029480934143e-02 -1.529409885406494141e-01 8.869985491037368774e-02 -8.555137366056442261e-02 -1.632816940546035767e-01 1.737337857484817505e-01 -2.508220970630645752e-01 1.720291525125503540e-01 1.242217496037483215e-01 2.560931146144866943e-01 3.018887937068939209e-01 3.305549919605255127e-02 -2.379721403121948242e-01 -1.895716190338134766e-01 2.105714976787567139e-01 -2.068237662315368652e-01 -1.342020630836486816e-01 3.486184775829315186e-02 1.572179347276687622e-01 -1.375122815370559692e-01
2.037417590618133545e-01 2.122689634561538696e-01 3.598971366882324219e-01 1.172641664743423462e-01 6.801769137382507324e-02 1.560536175966262817e-01 1.208031699061393738e-01 -1.871310919523239136e-01 -7.889127731323242188e-02 2.594972848892211914e-01 -1.365239173173904419e-01 -9.441375732421875000e-02 3.321582823991775513e-02 8.698390424251556396e-02 -5.313389375805854797e-02 2.035212330520153046e-02 -1.435486376285552979e-01 -5.456779524683952332e-02 -2.666482329368591309e-01 -3.241402804851531982e-01 1.266234815120697021e-01 3.696871455758810043e-03 1.982768923044204712e-01 -2.073013186454772949e-01 -2.714437246322631836e-01 -1.786136627197265625e-01 2.439490146934986115e-02 -3.645747900009155273e-02 -8.025754988193511963e-02 2.297829538583755493e-01 -1.535893678665161133e-01 -3.001910746097564697e-01
8.687055855989456177e-02 -3.013869822025299072e-01 1.814295798540115356e-01 3.287447988986968994e-01 -3.475056588649749756e-01 -1.101452037692070007e-01 1.495164483785629272e-01 -1.630560606718063354e-01 -1.138297542929649353e-01 -8.902827650308609009e-02 -9.416884183883666992e-02 9.516290575265884399e-02 2.480708658695220947e-01 1.184569597244262695e-01 1.064957454800605774e-01 1.034664660692214966e-01 -1.200577393174171448e-01 -1.255822777748107910e-01 1.110871210694313049e-01 -8.995353430509567261e-02 2.530461549758911133e-01 1.109478250145912170e-01 -1.989567279815673828e-02 3.271722495555877686e-01 -1.698888540267944336e-01 -2.040793597698211670e-01 1.615127027034759521e-01 1.216760128736495972e-01 1.128133609890937805e-01 1.664394289255142212e-01 -1.098820269107818604e-01 -2.099256068468093872e-01
-7.754659652709960938e-02 4.511907994747161865e-01 8.882831782102584839e-02 1.123936548829078674e-01 1.038292050361633301e-01 2.566801905632019043e-01 1.548430770635604858e-01 4.235437512397766113e-02 -1.854519993066787720e-01 -2.398788034915924072e-01 1.290643960237503052e-01 -2.084537222981452942e-02 9.203943610191345215e-02 1.699460111558437347e-02 3.203438594937324524e-02 1.142841950058937073e-01 -1.687543280422687531e-02 -1.265256255865097046e-01 -2.553876638412475586e-01 -3.795270919799804688e-01 8.672452718019485474e-02 1.046095043420791626e-01 -4.859096929430961609e-02 -5.926114320755004883e-02 -1.348184347152709961e-01 -1.813371926546096802e-01 1.489265561103820801e-01 -1.604487299919128418e-01 -1.957868635654449463e-01 2.570767700672149658e-01 -2.541682682931423187e-02 -2.857238054275512695e-01
1.483202576637268066e-01 -4.851841554045677185e-02 3.372755348682403564e-01 4.021894633769989014e-01 -2.557153999805450439e-01 -2.317976951599121094e-01 -1.034510135650634766e-02 1.742940247058868408e-01 -1.066428795456886292e-01 -1.089445650577545166e-01 3.795118629932403564e-01 -8.204445242881774902e-02 -7.693284749984741211e-02 2.167133241891860962e-01 2.942857332527637482e-02 4.701436311006546021e-02 -2.533896639943122864e-02 1.188788414001464844e-01 2.898060344159603119e-02 1.969246268272399902e-01 -1.152493804693222046e-01 -5.252324789762496948e-02 9.519805759191513062e-02 -7.389295846223831177e-02 -4.304599389433860779e-02 -2.819475829601287842e-01 -7.573822140693664551e-02 -1.163314562290906906e-02 -1.232358813285827637e-01 3.335054218769073486e-01 -1.578068546950817108e-02 -1.474102884531021118e-01
-2.766109630465507507e-02 6.196773797273635864e-02 9.335806965827941895e-02 5.245007574558258057e-02 -1.170320734381675720e-01 3.473241999745368958e-02 1.162587851285934448e-02 -7.187805604189634323e-03 -4.550618231296539307e-01 -5.174993351101875305e-02 2.831388115882873535e-01 -1.851406395435333252e-01 4.262587800621986389e-02 -4.434902966022491455e-02 2.678956091403961182e-01 -8.817251771688461304e-02 -8.847802877426147461e-02 7.639894634485244751e-02 -2.050322443246841431e-01 1.861440837383270264e-01 -1.640248894691467285e-01 1.083899587392807007e-01 8.800143748521804810e-02 -1.078768149018287659e-01 -5.309604108333587646e-02 -2.667401432991027832e-01 7.658704370260238647e-02 -1.249154657125473022e-01 1.685870289802551270e-01 5.138859748840332031e-01 3.554655611515045166e-02 -1.540075540542602539e-01
-7.851126790046691895e-02 8.917273581027984619e-02 1.500841230154037476e-01 1.793493330478668213e-02 -1.307501494884490967e-01 -1.488040089607238770e-01 1.124463602900505066e-01 -2.472048550844192505e-01 -2.762190997600555420e-01 -8.160474896430969238e-02 1.834181696176528931e-01 -3.232325613498687744e-01 9.815694391727447510e-02 6.139093264937400818e-02 2.221573702991008759e-02 -1.411674264818429947e-02 -1.172594167292118073e-02 -1.652147918939590454e-01 -1.789245307445526123e-01 -1.374592036008834839e-01 -1.121940761804580688e-01 3.825519382953643799e-01 -1.137404069304466248e-01 2.867345511913299561e-01 -6.543162465095520020e-02 -7.187324762344360352e-02 2.575187087059020996e-01 4.149658232927322388e-02 -3.598287403583526611e-01 1.637891381978988647e-01 -1.700892597436904907e-01 -1.404346823692321777e-01
1.593581028282642365e-02 -3.475218266248703003e-02 3.498496413230895996e-01 1.432835459709167480e-01 -1.447032243013381958e-01 -1.318713426589965820e-01 1.249642968177795410e-01 -3.429678827524185181e-02 -2.740908563137054443e-01 -2.309882491827011108e-01 -4.187021031975746155e-02 2.058902010321617126e-02 -6.814314424991607666e-02 5.092179775238037109e-02 1.624130904674530029e-01 -7.758977822959423065e-03 1.263316124677658081e-01 -8.632966130971908569e-02 1.837367564439773560e-01 -1.337418612092733383e-02 1.717613041400909424e-01 3.770647644996643066e-01 -3.347206115722656250e-02 -1.661503612995147705e-01 -3.013827800750732422e-01 -1.561688035726547241e-01 1.447665989398956299e-01 2.845894396305084229e-01 1.091665700078010559e-01 3.691074252128601074e-01 1.126907616853713989e-01 1.940672099590301514e-02
-1.595983095467090607e-02 3.566166758537292480e-02 5.223708227276802063e-02 3.777613937854766846e-01 -1.030098497867584229e-01 -2.833548188209533691e-02 2.326960563659667969e-01 -1.340862959623336792e-01 -3.450762927532196045e-01 -2.180064618587493896e-01 3.402693569660186768e-01 1.348295658826828003e-01 -7.669912185519933701e-03 1.531071066856384277e-01 -6.925280392169952393e-02 -1.720520257949829102e-01 1.830592453479766846e-01 2.592689124867320061e-03 -1.016125604510307312e-01 1.519135534763336182e-01 2.470640931278467178e-03 -7.374553382396697998e-02 1.926166713237762451e-01 -3.599802777171134949e-02 -1.446077972650527954e-01 -5.394987761974334717e-02 2.555469870567321777e-01 -2.121106162667274475e-02 -1.478382647037506104e-01 3.401402533054351807e-01 -1.388428956270217896e-01 2.320959866046905518e-01
1.024077981710433960e-01 -1.371615827083587646e-01 2.974876165390014648e-01 1.323408484458923340e-01 -2.455268204212188721e-01 -1.021836549043655396e-01 1.106944158673286438e-01 8.933433890342712402e-02 -1.935875862836837769e-01 -2.853356003761291504e-01 -1.327634416520595551e-02 1.347616016864776611e-01 -1.546474988572299480e-03 3.469409793615341187e-02 8.905200660228729248e-02 -3.176299482583999634e-02 -3.389982581138610840e-01 1.709255576133728027e-01 -1.803397089242935181e-01 1.755162775516510010e-01 -9.946382790803909302e-02 2.571711242198944092e-01 3.680574148893356323e-02 1.765351183712482452e-02 1.857418715953826904e-01 -1.400405317544937134e-01 8.226062357425689697e-02 -4.916086792945861816e-02 1.537365466356277466e-01 3.828127682209014893e-01 2.491350620985031128e-01 -2.136559486389160156e-01
6.426193565130233765e-02 3.174375891685485840e-01 2.183652073144912720e-01 1.122815832495689392e-01 -2.484280019998550415e-01 9.358113259077072144e-02 2.731184959411621094e-01 1.046481356024742126e-02 -1.084904724848456681e-04 4.271578416228294373e-02 3.500196933746337891e-01 1.165167335420846939e-02 -1.698387712240219116e-01 3.354546427726745605e-02 -2.758011221885681152e-01 4.410858824849128723e-02 -1.107459887862205505e-01 -1.333154179155826569e-02 2.032538689672946930e-02 -1.492707282304763794e-01 1.871099919080734253e-01 6.617856770753860474e-02 2.754319310188293457e-01 6.717438250780105591e-02 -3.534526228904724121e-01 5.406984686851501465e-02 1.480419784784317017e-01 2.102402150630950928e-01 -2.278713285923004150e-01 2.310128360986709595e-01 4.382687807083129883e-02 3.308716788887977600e-02
8.216543495655059814e-02 1.015316620469093323e-01 3.295157551765441895e-01 4.455705285072326660e-01 -6.081714481115341187e-02 8.361973450519144535e-04 1.733661890029907227e-01 -1.269658356904983521e-01 -1.345234215259552002e-01 -1.583123356103897095e-01 -3.242773711681365967e-01 -1.359376907348632812e-01 -6.766305863857269287e-02 1.837846040725708008e-01 9.340336173772811890e-02 2.697903290390968323e-02 8.012622594833374023e-03 -5.497897043824195862e-02 -4.467480629682540894e-02 -1.965232491493225098e-01 -1.073169559240341187e-01 2.543763816356658936e-01 3.068426158279180527e-03 -3.140549063682556152e-01 -1.988132894039154053e-01 -2.628752589225769043e-01 1.832613646984100342e-01 5.702927336096763611e-02 -5.756113305687904358e-02 1.722081601619720459e-01 3.664170624688267708e-03 -1.197150573134422302e-01
9.130382537841796875e-02 6.286448240280151367e-02 4.891763627529144287e-02 3.760869204998016357e-01 -3.454572558403015137e-01 -1.758723706007003784e-01 3.086098432540893555e-01 1.239791233092546463e-02 -1.925476789474487305e-01 -6.815972179174423218e-02 1.886046975851058960e-01 2.060979604721069336e-01 -9.789545089006423950e-02 9.502759575843811035e-02 -1.343647092580795288e-01 -2.948994636535644531e-01 -5.186643451452255249e-02 -3.019874356687068939e-02 -1.072568595409393311e-01 2.226278372108936310e-02 5.290458723902702332e-02 -1.068912297487258911e-01 2.764787971973419189e-01 -1.464639455080032349e-01 -8.793902397155761719e-02 -2.397893071174621582e-01 2.680682241916656494e-01 -3.754672408103942871e-02 -1.043330356478691101e-01 1.385460793972015381e-01 1.246269643306732178e-01 2.073081135749816895e-01
9.519711881875991821e-02 -8.354386687278747559e-02 1.530841886997222900e-01 3.095378577709197998e-01 -1.493611931800842285e-01 3.060036525130271912e-02 2.828837633132934570e-01 -2.017607912421226501e-02 -2.136327475309371948e-01 -1.226141303777694702e-01 3.254488408565521240e-01 -1.170399338006973267e-01 -1.188061907887458801e-01 2.062219679355621338e-01 2.949625439941883087e-02 1.524470597505569458e-01 3.942640870809555054e-02 1.036366522312164307e-01 -1.369825601577758789e-01 1.143672093749046326e-01 -5.459396913647651672e-02 6.286842375993728638e-02 2.495153844356536865e-01 -1.545258313417434692e-01 -1.474597305059432983e-01 -1.499375849962234497e-01 6.264249980449676514e-02 -1.624905019998550415e-01 7.788413017988204956e-02 2.315364629030227661e-01 -2.435856908559799194e-01 -4.113671183586120605e-01
1.437242031097412109e-01 -2.433796972036361694e-01 1.187224388122558594e-01 1.829531788825988770e-01 -2.253025621175765991e-01 -1.559892743825912476e-01 1.980906724929809570e-01 -7.327851653099060059e-02 -2.169493436813354492e-01 -8.777632564306259155e-02 -7.372745126485824585e-02 1.788517385721206665e-01 2.075995057821273804e-01 8.612702041864395142e-02 -1.373627781867980957e-02 -7.203478366136550903e-02 -9.675721079111099243e-02 7.074752449989318848e-02 -9.090392291545867920e-02 -1.484173685312271118e-01 -1.178475841879844666e-01 2.607962191104888916e-01 5.874835699796676636e-02 -7.160384953022003174e-02 -4.296689331531524658e-01 -1.526105850934982300e-01 8.422520011663436890e-02 -2.816515266895294189e-01 1.306986436247825623e-02 1.747904866933822632e-01 1.099799424409866333e-01 -3.639593720436096191e-01
1.458943188190460205e-01 -2.137733697891235352e-01 3.880275189876556396e-01 1.550409495830535889e-01 -6.511975824832916260e-02 9.314824640750885010e-02 2.765954732894897461e-01 1.194804236292839050e-01 -3.047518134117126465e-01 -8.146270364522933960e-02 -1.395714432001113892e-01 9.899424016475677490e-02 6.860169023275375366e-02 -2.344922572374343872e-01 -1.562384516000747681e-01 -1.393096297979354858e-01 -1.558023691177368164e-01 -1.827313601970672607e-01 -4.126210883259773254e-02 -3.373585641384124756e-02 -8.001167327165603638e-02 9.084755182266235352e-02 -3.276333585381507874e-02 1.787752360105514526e-01 3.015717677772045135e-02 -2.615315020084381104e-01 3.193680346012115479e-01 -1.652548834681510925e-02 2.821645140647888184e-01 8.265291899442672729e-02 5.999637767672538757e-03 -2.369769811630249023e-01
-3.718621330335736275e-03 -2.121913433074951172e-01 3.182021975517272949e-01 3.335280120372772217e-01 -6.197828054428100586e-02 5.842678993940353394e-02 1.691317707300186157e-01 -4.433233756572008133e-03 -3.451442718505859375e-02 -4.865911602973937988e-02 -4.604390636086463928e-02 1.205881536006927490e-01 -1.513842493295669556e-01 2.163913287222385406e-02 5.507322773337364197e-02 -9.645148366689682007e-02 -1.072446852922439575e-01 -2.723354101181030273e-01 -1.176466885954141617e-02 5.149422585964202881e-02 1.365297436714172363e-01 2.275782078504562378e-01 1.577156484127044678e-01 1.673112064599990845e-01 -5.466923713684082031e-01 -1.541061252355575562e-01 -1.052537839859724045e-02 5.034739524126052856e-02 1.866748929023742676e-02 1.167250275611877441e-01 -2.918098866939544678e-01 -1.203930899500846863e-01
1.104325950145721436e-01 -1.352147310972213745e-01 2.853068113327026367e-01 3.091702461242675781e-01 -3.084924519062042236e-01 1.075056046247482300e-01 8.312169462442398071e-02 -1.532226353883743286e-01 -2.074064165353775024e-01 -2.332027554512023926e-01 -1.647606492042541504e-01 6.285973638296127319e-02 1.343098655343055725e-02 -1.192420907318592072e-02 -5.060418043285608292e-03 -1.321052312850952148e-01 -9.190704673528671265e-02 -1.199156194925308228e-01 1.359963417053222656e-01 3.463310375809669495e-02 2.470283657312393188e-01 2.403023838996887207e-01 -1.895776242017745972e-01 1.899457424879074097e-01 -3.667337596416473389e-01 -1.920235455036163330e-01 -2.606076933443546295e-02 7.222483307123184204e-02 1.556055992841720581e-01 2.603416144847869873e-01 -7.796732336282730103e-02 -2.202473022043704987e-02
3.329838216304779053e-01 1.877896673977375031e-02 1.374488919973373413e-01 3.485807478427886963e-01 -9.855572879314422607e-02 -1.199886500835418701e-01 2.095864564180374146e-01 -1.628237403929233551e-02 -4.458860158920288086e-01 7.151841372251510620e-02 1.275481134653091431e-01 7.807942479848861694e-02 -2.206089794635772705e-01 4.459092393517494202e-02 -5.889289826154708862e-02 -3.698188960552215576e-01 -1.154416203498840332e-01 -1.043909862637519836e-01 -5.404842272400856018e-02 -1.400912851095199585e-01 2.637730538845062256e-01 2.577749192714691162e-01 -7.279764115810394287e-02 -6.185740232467651367e-03 -1.041577532887458801e-01 3.717091307044029236e-02 -8.541999757289886475e-02 -7.600156217813491821e-02 -1.591456681489944458e-01 -8.518836647272109985e-02 -1.072873100638389587e-01 -7.314283400774002075e-02
-1.224223803728818893e-02 -2.990384586155414581e-02 6.046997010707855225e-02 2.940251231193542480e-01 2.570595405995845795e-02 2.157812863588333130e-01 2.039154469966888428e-01 1.695873290300369263e-01 -2.308855205774307251e-01 -1.626776903867721558e-01 -8.004636317491531372e-02 1.184939369559288025e-01 -6.592462304979562759e-03 1.159325763583183289e-01 -2.267275899648666382e-01 3.123240917921066284e-02 -1.384169459342956543e-01 -1.863055229187011719e-01 -2.888688743114471436e-01 2.552269399166107178e-01 2.312690615653991699e-01 1.453265398740768433e-01 2.438917290419340134e-03 1.029698699712753296e-01 6.512513384222984314e-03 -8.191731572151184082e-02 4.317035377025604248e-01 8.910595625638961792e-02 -9.964782744646072388e-02 -1.705740019679069519e-02 6.305108219385147095e-02 -3.496774137020111084e-01
-5.533849447965621948e-02 -1.616908609867095947e-01 2.463469356298446655e-01 2.994047403335571289e-01 -1.700484007596969604e-01 -3.622837066650390625e-01 1.099478304386138916e-01 1.737204939126968384e-01 -5.431374907493591309e-02 -2.839103639125823975e-01 -8.729180693626403809e-02 2.073491662740707397e-01 1.909811645746231079e-01 -7.329138368368148804e-02 2.798002213239669800e-02 -2.774775922298431396e-01 -2.760019898414611816e-01 -9.874460101127624512e-02 6.453374028205871582e-02 -9.399466961622238159e-02 1.336299180984497070e-01 1.341037824749946594e-02 9.117662906646728516e-02 1.588169485330581665e-01 5.194153171032667160e-03 -1.305245608091354370e-01 1.000914722681045532e-01 4.781064111739397049e-03 2.805732935667037964e-02 1.968137919902801514e-01 -4.131662845611572266e-02 -3.813200891017913818e-01
-1.551186591386795044e-01 -2.299153953790664673e-01 3.810153901576995850e-01 4.185001850128173828e-01 -5.442743375897407532e-02 1.686042249202728271e-01 -5.947732925415039062e-02 7.739491760730743408e-03 4.282837361097335815e-02 -2.628949880599975586e-01 2.098187059164047241e-02 -1.506522744894027710e-01 -1.277762800455093384e-01 6.698103994131088257e-02 5.237038806080818176e-02 -1.269249338656663895e-02 6.883208407089114189e-04 4.627438634634017944e-02 -2.650670111179351807e-01 -9.791517257690429688e-02 -1.750026792287826538e-01 9.611620754003524780e-02 -5.981191247701644897e-02 2.510049194097518921e-02 -9.254983067512512207e-02 -3.039167523384094238e-01 7.395908236503601074e-02 -2.937659323215484619e-01 -9.138489514589309692e-02 2.043410241603851318e-01 -7.878109812736511230e-02 -2.736780047416687012e-01
9.284073114395141602e-02 -1.077688261866569519e-01 3.056142330169677734e-01 3.912472426891326904e-01 -1.795743256807327271e-01 -1.262330263853073120e-01 1.310218274593353271e-01 1.666252501308917999e-02 -5.409588664770126343e-02 3.085557371377944946e-02 1.644474826753139496e-02 -2.089276611804962158e-01 -1.116601303219795227e-01 -9.012375026941299438e-02 -8.517746627330780029e-02 -1.215165853500366211e-01 -1.836904138326644897e-02 1.413677334785461426e-01 -3.971174359321594238e-01 -1.427406966686248779e-01 2.396406382322311401e-01 2.840322554111480713e-01 9.763000532984733582e-03 -5.737604573369026184e-03 9.935102611780166626e-02 -4.412587266415357590e-03 1.164903938770294189e-01 6.606303900480270386e-02 -7.130689918994903564e-02 3.024113774299621582e-01 -1.105572432279586792e-01 -3.225530385971069336e-01
1.416401118040084839e-01 6.315425783395767212e-02 1.210032701492309570e-01 1.593140810728073120e-01 -3.423658311367034912e-01 -1.117938309907913208e-01 1.108960583806037903e-01 1.872054338455200195e-01 -3.031593263149261475e-01 -9.103730320930480957e-02 -1.115912571549415588e-01 2.429744154214859009e-01 -7.299473136663436890e-02 -1.373546719551086426e-01 9.980015456676483154e-02 -6.519427895545959473e-02 -2.015922516584396362e-01 5.233846604824066162e-04 -1.039835512638092041e-01 -2.805173695087432861e-01 -1.911672800779342651e-01 1.253454089164733887e-01 -4.503211006522178650e-02 2.417297363281250000e-01 7.133572548627853394e-02 -9.305256605148315430e-02 1.641280055046081543e-01 -3.524337336421012878e-02 2.497168183326721191e-01 3.726957738399505615e-01 -1.307964324951171875e-01 -2.136057764291763306e-01
-1.465000361204147339e-01 1.007495746016502380e-01 3.995977640151977539e-01 2.649087309837341309e-01 -3.704964369535446167e-02 -2.058722972869873047e-01 1.675416380167007446e-01 1.596894860267639160e-01 7.017870247364044189e-02 -1.778415888547897339e-01 2.872321940958499908e-02 3.140584826469421387e-01 -1.029288545250892639e-01 -9.446986764669418335e-02 -7.833401858806610107e-02 -1.946862190961837769e-01 -1.233797669410705566e-01 -1.255795061588287354e-01 1.161761861294507980e-02 -9.540463238954544067e-02 2.625417411327362061e-01 -5.152483284473419189e-02 1.201649680733680725e-01 3.401113674044609070e-02 5.877949669957160950e-02 -2.690644264221191406e-01 4.387518018484115601e-02 -2.582978010177612305e-01 7.763390894979238510e-03 2.563533186912536621e-01 1.164340041577816010e-02 -3.222133517265319824e-01
-1.145556420087814331e-01 1.491991579532623291e-01 4.128478765487670898e-01 6.751670688390731812e-02 -6.956005096435546875e-02 2.248609215021133423e-01 1.610525548458099365e-01 1.856232881546020508e-01 -3.752604126930236816e-01 -3.787255287170410156e-01 2.264370918273925781e-01 3.094305470585823059e-02 5.597906932234764099e-02 2.987554073333740234e-01 -1.776615977287292480e-01 -2.720795758068561554e-02 -8.200933039188385010e-02 -5.735307559370994568e-02 -1.693212836980819702e-01 1.664018183946609497e-01 3.067764639854431152e-01 3.808696568012237549e-02 8.321373164653778076e-02 1.210717782378196716e-01 1.048650778830051422e-02 -7.600960135459899902e-02 1.056867614388465881e-01 6.277307868003845215e-03 7.132778316736221313e-02 3.789363056421279907e-02 -4.794966429471969604e-02 5.660323053598403931e-02
5.644963122904300690e-03 2.053531855344772339e-01 2.088081240653991699e-01 2.800553739070892334e-01 6.590790301561355591e-02 2.623690664768218994e-01 3.541151583194732666e-01 -1.224284321069717407e-01 -1.986532658338546753e-01 1.503139548003673553e-02 9.359960258007049561e-02 -1.446535624563694000e-02 -3.663767874240875244e-01 -2.289188355207443237e-01 -1.591936647891998291e-01 1.440420001745223999e-01 -1.156482938677072525e-02 -1.938594318926334381e-02 -1.898893415927886963e-01 2.136608809232711792e-01 -2.519020624458789825e-02 -9.336747229099273682e-02 2.328112721443176270e-02 1.482338160276412964e-01 -2.049798220396041870e-01 -1.589612662792205811e-01 2.459719479084014893e-01 -1.306852698326110840e-01 9.546292014420032501e-03 2.329103350639343262e-01 -1.389727890491485596e-01 9.060356765985488892e-02
2.652319669723510742e-01 -1.645415276288986206e-01 2.358867675065994263e-01 -8.030202239751815796e-03 4.812783747911453247e-02 3.049943596124649048e-02 1.786231696605682373e-01 9.612400084733963013e-02 -1.106411740183830261e-01 6.260082125663757324e-02 -1.532507389783859253e-01 -1.009385064244270325e-01 3.307409957051277161e-02 -9.019521065056324005e-03 1.213322877883911133e-01 -9.821682423353195190e-02 -1.078166961669921875e-01 -1.278497129678726196e-01 -1.560255587100982666e-01 -7.429990917444229126e-02 -1.374749690294265747e-01 2.863147258758544922e-01 2.495011538267135620e-01 1.631086617708206177e-01 -2.947645187377929688e-01 -1.066975164576433599e-05 2.950703203678131104e-01 -7.650654017925262451e-02 -3.392085731029510498e-01 2.496867477893829346e-01 8.760696649551391602e-02 -3.385979533195495605e-01
9.626930952072143555e-02 1.641817390918731689e-01 9.644916653633117676e-02 3.665813803672790527e-01 4.844087734818458557e-02 4.484307020902633667e-02 4.186262488365173340e-01 -2.527748346328735352e-01 -1.083591952919960022e-01 -1.068276688456535339e-01 -3.161345124244689941e-01 4.711616784334182739e-04 -1.295505911111831665e-01 2.728262245655059814e-01 1.394387632608413696e-01 1.423251628875732422e-02 -6.276591867208480835e-02 -4.315132647752761841e-02 -7.517278939485549927e-02 -1.385992765426635742e-01 1.859196722507476807e-01 1.656402051448822021e-01 7.644091546535491943e-02 -1.502266246825456619e-02 -1.595741957426071167e-01 -2.510040998458862305e-01 3.196226358413696289e-01 6.575774401426315308e-02 -1.996525675058364868e-01 7.129017263650894165e-02 5.885617807507514954e-02 -2.328997291624546051e-02
-1.295662950724363327e-02 1.907689273357391357e-01 2.254640161991119385e-01 1.180319413542747498e-01 -2.362621277570724487e-01 -1.427538096904754639e-01 1.790532767772674561e-01 2.630837261676788330e-02 -3.475818932056427002e-01 -8.144681900739669800e-02 3.371978700160980225e-01 2.890619933605194092e-01 -2.987895533442497253e-02 -1.369816213846206665e-01 -1.545794010162353516e-01 -3.759982064366340637e-02 3.952490165829658508e-02 -1.821587979793548584e-01 -5.584460869431495667e-02 8.440852165222167969e-02 -2.299667298793792725e-01 1.307465881109237671e-01 6.729339063167572021e-02 2.043740153312683105e-01 2.002345584332942963e-02 -6.664617359638214111e-02 1.923131793737411499e-01 5.504176393151283264e-02 2.544663846492767334e-01 2.555117607116699219e-01 2.124818265438079834e-01 -1.968335807323455811e-01
-4.337042570114135742e-03 -1.100968495011329651e-01 2.633796930313110352e-01 2.416704893112182617e-01 -1.022728532552719116e-01 -1.114871948957443237e-01 -9.391831606626510620e-02 -4.178791865706443787e-02 1.593607068061828613e-01 -4.120236635208129883e-01 9.434977918863296509e-02 6.274672225117683411e-03 4.103301092982292175e-02 1.182416230440139771e-01 4.238842055201530457e-02 -2.386397868394851685e-01 -3.248268365859985352e-01 -1.474663708359003067e-02 -1.944079250097274780e-02 -2.202602028846740723e-01 1.587661206722259521e-01 2.116464376449584961e-01 3.889593482017517090e-02 1.198521330952644348e-01 -2.907338440418243408e-01 -1.999838054180145264e-01 3.268681466579437256e-01 -8.050121366977691650e-02 1.434982270002365112e-01 1.749810427427291870e-01 -4.177289456129074097e-02 -1.296943724155426025e-01
-1.411308944225311279e-01 -7.747126370668411255e-02 3.892666995525360107e-01 4.492274224758148193e-01 -8.088951557874679565e-02 -2.467693239450454712e-01 1.145024150609970093e-01 -2.367346733808517456e-01 -7.011944800615310669e-02 1.080332547426223755e-01 1.057529598474502563e-01 -2.658127248287200928e-01 -4.654278233647346497e-02 -1.507660094648599625e-02 -5.294953659176826477e-02 -3.891027718782424927e-02 -6.649286299943923950e-02 -3.597017750144004822e-02 -1.835916191339492798e-01 -1.409867703914642334e-01 -8.603642880916595459e-02 2.488895505666732788e-01 -1.537896096706390381e-01 -1.257544606924057007e-01 -2.337473481893539429e-01 -2.135795950889587402e-01 -6.381458789110183716e-02 3.736896067857742310e-02 -4.484630003571510315e-02 3.054272830486297607e-01 -8.622905611991882324e-02 -4.947162419557571411e-02
5.263094976544380188e-02 3.979863598942756653e-02 1.077584102749824524e-01 3.069416284561157227e-01 1.115002855658531189e-01 -9.906136989593505859e-02 7.085439562797546387e-02 1.137637570500373840e-01 -2.540094554424285889e-01 -4.084312915802001953e-02 -9.137593954801559448e-02 2.157477587461471558e-01 -3.748029172420501709e-01 1.448120027780532837e-01 -1.525094360113143921e-01 7.337794452905654907e-02 -3.813378214836120605e-01 1.748375147581100464e-01 -5.629617720842361450e-02 -1.996788941323757172e-02 2.700852751731872559e-01 2.565872967243194580e-01 7.555855810642242432e-02 -5.832060053944587708e-02 6.122131645679473877e-02 -3.106537759304046631e-01 -5.680917762219905853e-03 -1.259082704782485962e-01 -2.245699288323521614e-04 2.786660790443420410e-01 1.197945675812661648e-04 -1.311265975236892700e-01
1.196315884590148926e-01 -3.750481829047203064e-02 1.621274948120117188e-01 4.204726815223693848e-01 3.612627834081649780e-02 5.402239039540290833e-02 1.155059486627578735e-01 -2.126369774341583252e-01 -1.813617795705795288e-01 -1.577500104904174805e-01 5.718332901597023010e-02 -7.305380422621965408e-03 -2.280636429786682129e-01 -2.854871936142444611e-02 -2.315152436494827271e-01 -2.405607253313064575e-01 7.308411598205566406e-02 1.440621763467788696e-01 -1.803648769855499268e-01 -3.212131932377815247e-02 8.940417319536209106e-03 -1.775157637894153595e-02 4.656101465225219727e-01 -2.055818960070610046e-02 3.563664481043815613e-02 -1.761151552200317383e-01 3.081411123275756836e-01 6.671071797609329224e-02 5.361900478601455688e-02 8.821149356663227081e-03 -2.088040411472320557e-01 -1.936844438314437866e-01
-1.023999452590942383e-01 2.959559112787246704e-02 2.204556763172149658e-01 4.365775287151336670e-01 1.839232146739959717e-01 7.978761941194534302e-02 3.068961203098297119e-02 8.711193501949310303e-02 -3.491092920303344727e-01 2.374602258205413818e-01 1.048399358987808228e-01 -3.311358764767646790e-02 -3.545087762176990509e-03 5.152823403477668762e-02 -1.112046688795089722e-01 -3.012329898774623871e-02 -2.160449475049972534e-01 3.996048867702484131e-02 -1.081806346774101257e-01 6.270818412303924561e-02 9.651815635152161121e-04 4.544975981116294861e-02 2.133304923772811890e-01 3.001864850521087646e-01 -3.066687099635601044e-02 -2.479880899190902710e-01 1.520331054925918579e-01 -2.275037020444869995e-01 1.283043920993804932e-01 -3.857648000121116638e-02 4.748247563838958740e-02 -3.678425550460815430e-01
1.814540624618530273e-01 4.616527631878852844e-02 5.862849950790405273e-02 2.968396842479705811e-01 -3.005811274051666260e-01 -1.252981573343276978e-01 7.811611145734786987e-02 -4.944463446736335754e-02 -4.234263598918914795e-01 -2.949830517172813416e-02 1.037138625979423523e-01 1.496939212083816528e-01 -8.794700079306494445e-06 3.255448341369628906e-01 -3.516859561204910278e-02 9.173396974802017212e-02 1.832541078329086304e-01 -1.782751977443695068e-01 -3.434639796614646912e-02 1.163959428668022156e-01 -8.480899035930633545e-03 -1.123728081583976746e-01 3.403107225894927979e-01 -8.013960719108581543e-02 -2.262249290943145752e-01 -6.400305032730102539e-02 1.183384880423545837e-01 4.549788683652877808e-02 -2.472211420536041260e-01 2.218879759311676025e-01 -8.453634381294250488e-02 1.611464917659759521e-01
8.396654576063156128e-02 3.128526732325553894e-03 2.216604650020599365e-01 3.067115247249603271e-01 -1.461167335510253906e-01 -5.922919884324073792e-02 1.901474893093109131e-01 -2.285731285810470581e-01 -1.322056055068969727e-01 -1.165348514914512634e-01 -1.531546264886856079e-01 2.425518035888671875e-01 -8.565928874304518104e-05 6.291697919368743896e-02 -2.401556074619293213e-02 1.154794022440910339e-01 -3.552717268466949463e-01 2.252753674983978271e-01 -1.157175824046134949e-01 -4.795822128653526306e-02 8.211214095354080200e-02 1.989102810621261597e-01 5.264598876237869263e-02 3.197794035077095032e-02 7.644020020961761475e-02 -2.851302921772003174e-01 1.282130926847457886e-01 -3.852592408657073975e-02 2.511359751224517822e-01 3.582941889762878418e-01 1.502815037965774536e-01 -2.083371877670288086e-01
9.676567465066909790e-02 1.561765074729919434e-01 2.034505605697631836e-01 3.741615116596221924e-01 -1.715734899044036865e-01 6.097887083888053894e-02 2.788801789283752441e-01 -1.339202225208282471e-01 -3.075020611286163330e-01 -1.403935402631759644e-01 -2.661327123641967773e-01 -4.193420335650444031e-02 -9.256814420223236084e-02 2.345369011163711548e-01 3.808276951313018799e-01 7.856979966163635254e-02 -5.658661946654319763e-02 -9.557843953371047974e-02 -1.405074149370193481e-01 -5.722983181476593018e-02 -3.630335256457328796e-02 1.753848642110824585e-01 7.979815453290939331e-02 -6.784708052873611450e-02 -9.081428498029708862e-02 -1.956980973482131958e-01 2.055925279855728149e-01 -1.869564205408096313e-01 -1.779699325561523438e-01 9.721168875694274902e-02 -6.772819906473159790e-02 -8.049454540014266968e-02
1.725277304649353027e-01 -3.402331098914146423e-02 -5.484283715486526489e-02 2.376878112554550171e-01 -2.158049196004867554e-01 -1.418546736240386963e-01 3.079666383564472198e-02 1.509709507226943970e-01 -1.871952265501022339e-01 -1.173463314771652222e-01 3.458157926797866821e-02 6.854450795799493790e-03 1.029142513871192932e-01 1.501181721687316895e-01 -8.506081998348236084e-02 -2.657573902979493141e-03 -1.100767329335212708e-01 2.607369981706142426e-02 -1.567860096693038940e-01 -1.695120483636856079e-01 -6.993381539359688759e-04 2.568826377391815186e-01 -1.550461351871490479e-01 -1.825452223420143127e-02 -1.147121191024780273e-01 -4.552170634269714355e-01 -8.607149124145507812e-02 -3.475568890571594238e-01 -4.454711079597473145e-02 4.077238440513610840e-01 1.785112619400024414e-01 -1.535064727067947388e-01
3.487936854362487793e-01 1.319268494844436646e-01 2.703503668308258057e-01 1.777434945106506348e-01 -2.222903519868850708e-01 1.019941717386245728e-01 1.821565814316272736e-02 3.142221570014953613e-01 -2.990561723709106445e-01 -1.001528184860944748e-02 2.127500995993614197e-02 -4.233764111995697021e-02 3.148023188114166260e-01 -6.749717146158218384e-02 7.639626413583755493e-02 8.864405006170272827e-02 -3.544398769736289978e-02 -2.198237329721450806e-01 -4.064529016613960266e-02 -1.230103448033332825e-01 9.509893506765365601e-02 -2.631872519850730896e-02 2.025564461946487427e-01 6.606162339448928833e-02 -1.880442649126052856e-01 -2.894113957881927490e-01 3.517606854438781738e-01 1.229002624750137329e-01 5.055761337280273438e-02 -7.773691415786743164e-02 -1.369154918938875198e-02 2.073959214612841606e-03
5.725088715553283691e-02 -2.915552631020545959e-02 3.320560753345489502e-01 3.685882985591888428e-01 -2.304882258176803589e-01 -1.376559734344482422e-01 6.935313344001770020e-02 -3.195068798959255219e-03 -1.946668922901153564e-01 -1.020051911473274231e-01 2.306224703788757324e-01 -1.172243207693099976e-01 -1.092832162976264954e-01 1.455457061529159546e-01 -1.593096405267715454e-01 1.994059048593044281e-02 1.267022341489791870e-01 2.634247764945030212e-02 -2.885598838329315186e-01 7.775287330150604248e-02 -7.608478516340255737e-02 2.425490878522396088e-02 1.186829060316085815e-01 -1.973433792591094971e-01 1.034687459468841553e-01 -1.950103491544723511e-01 5.033651739358901978e-02 -7.212565839290618896e-02 -3.939763084053993225e-02 4.280094206333160400e-01 -4.584643989801406860e-02 -2.999062240123748779e-01
1.983906142413616180e-03 2.126414924860000610e-01 -2.307746559381484985e-02 3.251302838325500488e-01 7.649756968021392822e-02 1.116512194275856018e-01 2.016934901475906372e-01 1.395584046840667725e-01 -4.613743722438812256e-01 1.417580842971801758e-01 2.050343155860900879e-02 -1.250509768724441528e-01 3.108464777469635010e-01 -1.523321121931076050e-01 3.107848204672336578e-02 7.291824370622634888e-02 -2.173130661249160767e-01 -2.398071587085723877e-01 -1.038873419165611267e-01 -3.283687680959701538e-02 2.389883697032928467e-01 1.272066123783588409e-02 1.230481714010238647e-01 -5.956660490483045578e-03 -1.317809373140335083e-01 -3.037415742874145508e-01 2.887601554393768311e-01 -1.777369529008865356e-02 6.261994689702987671e-02 7.787812501192092896e-02 -2.412759326398372650e-02 -4.450439289212226868e-02
1.015808880329132080e-01 2.658076882362365723e-01 2.614414989948272705e-01 1.439513117074966431e-01 -7.607983797788619995e-02 1.465631872415542603e-01 2.353257387876510620e-01 2.304265052080154419e-01 -2.040779888629913330e-01 -6.642863899469375610e-02 1.405227184295654297e-01 -1.659676432609558105e-01 -3.785353899002075195e-02 2.791374325752258301e-01 -1.282179057598114014e-01 2.527481615543365479e-01 3.996255993843078613e-02 -1.371958255767822266e-01 -3.753457069396972656e-01 -9.894733875989913940e-02 -3.815632686018943787e-02 -7.161044329404830933e-02 -1.854484435170888901e-03 7.143119722604751587e-02 1.176761016249656677e-01 -5.809112638235092163e-02 3.965824376791715622e-03 1.312648802995681763e-01 -1.119407191872596741e-01 4.069295525550842285e-01 -1.825688034296035767e-01 -1.117114946246147156e-01
1.143779456615447998e-01 -2.979682683944702148e-01 2.375714033842086792e-01 1.867963671684265137e-01 -5.291734635829925537e-02 -5.146961193531751633e-03 8.072154968976974487e-02 -9.526844322681427002e-02 -2.901539206504821777e-01 -2.437828630208969116e-01 1.596866399049758911e-01 2.250790148973464966e-01 -1.545739024877548218e-01 4.253663867712020874e-02 2.700396440923213959e-02 5.268547311425209045e-02 -3.115929961204528809e-01 6.686079502105712891e-02 4.750208463519811630e-03 -4.461680054664611816e-01 1.027517169713973999e-01 1.826897412538528442e-01 6.211251765489578247e-02 1.351275853812694550e-02 -9.037110209465026855e-02 -2.500293552875518799e-01 1.529784351587295532e-01 -6.463434547185897827e-02 -1.364035904407501221e-01 1.224188730120658875e-01 -1.729952245950698853e-01 1.702621728181838989e-01
-9.655462950468063354e-02 1.156947985291481018e-01 5.198687687516212463e-02 3.346836268901824951e-01 -5.645333230495452881e-02 1.426781564950942993e-01 1.817028075456619263e-01 1.090750247240066528e-01 -2.091113477945327759e-01 -1.210831031203269958e-01 2.039470076560974121e-01 1.008878648281097412e-01 6.526107341051101685e-02 1.721956878900527954e-01 -6.370580941438674927e-02 -9.111791849136352539e-02 2.365258932113647461e-01 1.724287867546081543e-01 -2.122718393802642822e-01 3.214497864246368408e-02 -1.414417475461959839e-01 4.644463956356048584e-02 3.045815229415893555e-01 1.265581995248794556e-01 -1.913536787033081055e-01 -7.010911405086517334e-02 3.449386358261108398e-01 6.200956553220748901e-02 -1.065423488616943359e-01 4.263206124305725098e-01 -4.160497710108757019e-02 1.256060451269149780e-01
-3.376280074007809162e-04 3.999961316585540771e-01 7.062041759490966797e-02 2.295697778463363647e-01 4.291873425245285034e-02 2.085270583629608154e-01 -1.254303455352783203e-01 7.024251669645309448e-02 -1.403442472219467163e-01 -5.901872739195823669e-02 1.755113303661346436e-01 1.581536531448364258e-01 -6.663832813501358032e-02 2.516922056674957275e-01 1.399568468332290649e-01 -2.917100675404071808e-03 -1.168146356940269470e-02 -3.880681097507476807e-02 -4.819513857364654541e-01 -1.593427918851375580e-02 1.567525565624237061e-01 -8.356329053640365601e-02 -5.566636100411415100e-02 1.033635661005973816e-01 -3.751603364944458008e-01 -1.702301502227783203e-01 2.093481123447418213e-01 -1.236948519945144653e-01 1.492690593004226685e-01 3.823189437389373779e-02 1.119832098484039307e-01 -7.276295870542526245e-02
2.835965752601623535e-01 -1.168561205267906189e-01 2.837381064891815186e-01 1.468125581741333008e-01 -3.069522976875305176e-02 1.809012144804000854e-02 2.547198534011840820e-01 9.714218229055404663e-02 -8.404562622308731079e-02 -6.449746340513229370e-02 3.060161471366882324e-01 -1.885472089052200317e-01 1.154634878039360046e-01 6.629868596792221069e-02 -1.597998291254043579e-02 -4.302572831511497498e-02 -1.566926389932632446e-01 4.812676459550857544e-02 3.328182920813560486e-02 -1.455904096364974976e-01 -3.545290529727935791e-01 -4.431635607033967972e-03 2.696665823459625244e-01 8.838878944516181946e-03 -9.592314809560775757e-02 -4.166279733180999756e-02 1.678861528635025024e-01 -1.636796742677688599e-01 -2.880084812641143799e-01 2.846411764621734619e-01 -1.931481659412384033e-01 -2.305287122726440430e-01
3.008714877068996429e-02 -8.034326881170272827e-02 3.921032249927520752e-01 1.908134967088699341e-01 -1.895371675491333008e-01 1.714836806058883667e-02 3.718636035919189453e-01 1.764351576566696167e-01 5.086778663098812103e-03 -2.329518646001815796e-01 -1.004087999463081360e-01 -6.495153158903121948e-02 -9.334710240364074707e-02 -1.019819080829620361e-01 2.535389922559261322e-02 -1.656986624002456665e-01 -2.117180526256561279e-01 2.426980994641780853e-02 -2.318421900272369385e-01 -1.155868992209434509e-01 -8.349994570016860962e-02 2.414775192737579346e-01 -1.126599498093128204e-02 -6.104060262441635132e-02 -2.040393948554992676e-01 -2.990771830081939697e-01 8.013693243265151978e-02 -2.403482645750045776e-01 4.419371113181114197e-02 -2.503068745136260986e-01 -1.466541290283203125e-01 1.341834962368011475e-01
-1.001537218689918518e-01 -3.753558918833732605e-02 3.084456026554107666e-01 2.556008100509643555e-01 -2.393669188022613525e-01 -3.357556462287902832e-02 3.739438205957412720e-02 -2.611105144023895264e-02 -4.089551270008087158e-01 1.778400270268321037e-03 -1.173722445964813232e-01 -1.283786743879318237e-01 -6.378121674060821533e-02 -1.455748826265335083e-01 -2.970016933977603912e-02 3.910842165350914001e-02 -3.526716679334640503e-02 -2.995665371417999268e-01 -1.889882385730743408e-01 -7.383412122726440430e-02 2.080241777002811432e-02 2.979456484317779541e-01 -1.061522141098976135e-01 1.534530967473983765e-01 -4.000428691506385803e-02 5.266426876187324524e-02 2.318678498268127441e-01 -3.133795857429504395e-01 -1.351131200790405273e-01 -7.044705748558044434e-02 -1.153737492859363556e-02 -3.264079988002777100e-01
-7.911308854818344116e-02 8.444099128246307373e-02 1.871575415134429932e-01 4.201355278491973877e-01 -2.224593162536621094e-01 2.081726193428039551e-01 1.453244239091873169e-01 -1.415148377418518066e-01 -2.289136946201324463e-01 -1.219016090035438538e-01 -1.206017881631851196e-01 3.128841817378997803e-01 -1.798965334892272949e-01 2.934400141239166260e-01 8.553940057754516602e-02 2.369178086519241333e-01 -2.766775488853454590e-01 1.115091219544410706e-01 1.255753189325332642e-01 -5.866722762584686279e-02 -1.000895574688911438e-01 -2.599136345088481903e-02 -3.482322022318840027e-02 -5.804978683590888977e-02 -1.325150132179260254e-01 -2.671292424201965332e-01 2.117877304553985596e-01 -1.019110381603240967e-01 -1.107015460729598999e-02 2.074994146823883057e-02 9.182605147361755371e-02 -5.352334305644035339e-02
3.146679103374481201e-01 -3.341896459460258484e-02 1.508387774229049683e-01 4.735178351402282715e-01 -6.230572238564491272e-03 -1.053324714303016663e-01 2.694468200206756592e-01 8.416488021612167358e-02 -2.112323045730590820e-01 4.445904865860939026e-03 2.227883487939834595e-01 -2.354175411164760590e-02 -1.822590827941894531e-01 1.809318922460079193e-02 -1.733072847127914429e-01 -2.806502878665924072e-01 -2.971005141735076904e-01 9.071148000657558441e-03 -9.532790631055831909e-02 -6.211124360561370850e-02 2.082680314779281616e-01 2.795032262802124023e-01 6.201909855008125305e-02 -7.862412184476852417e-02 -1.428500469774007797e-02 1.758154332637786865e-01 -2.463618665933609009e-02 -9.127014130353927612e-02 -1.727197766304016113e-01 -9.188564866781234741e-02 9.471106342971324921e-03 -1.168941706418991089e-01
-8.607646822929382324e-02 -1.709134131669998169e-01 2.893585562705993652e-01 1.751369982957839966e-01 -2.760541737079620361e-01 -1.762624084949493408e-01 1.281522959470748901e-01 2.593416273593902588e-01 -2.924409210681915283e-01 -2.143327742815017700e-01 -1.042361184954643250e-01 2.364333271980285645e-01 2.050060592591762543e-02 -4.999068006873130798e-02 8.999241888523101807e-02 -6.540022790431976318e-02 -2.312732189893722534e-01 -2.258949540555477142e-02 3.529999777674674988e-02 -2.224818170070648193e-01 -6.278794258832931519e-03 1.309399604797363281e-01 -1.428864747285842896e-01 -1.344378888607025146e-01 -2.569101452827453613e-01 -6.751930713653564453e-02 1.464659273624420166e-01 6.226160004734992981e-02 -6.128592044115066528e-02 3.850628733634948730e-01 1.276079118251800537e-01 -1.410001516342163086e-01
8.657284080982208252e-02 4.752395674586296082e-02 4.079557359218597412e-01 2.137377858161926270e-01 -5.194945260882377625e-03 9.293117374181747437e-02 3.845690786838531494e-01 -1.952650025486946106e-02 -1.669219285249710083e-01 1.986567974090576172e-01 1.691043674945831299e-01 1.493803560733795166e-01 -1.005014628171920776e-01 1.125430986285209656e-01 2.350792288780212402e-01 -2.364374846220016479e-01 1.440528631210327148e-01 -2.617133259773254395e-01 -1.416391581296920776e-01 8.227509260177612305e-02 3.200216293334960938e-01 5.458247847855091095e-03 -8.555911481380462646e-02 -2.478450722992420197e-02 -2.589665539562702179e-02 -1.315991431474685669e-01 -8.696546405553817749e-02 2.016184329986572266e-01 -1.325799673795700073e-01 2.139663100242614746e-01 6.664779037237167358e-02 -9.257490932941436768e-02
1.850521713495254517e-01 2.212669402360916138e-01 2.375609278678894043e-01 5.593925714492797852e-02 -5.255911871790885925e-02 -7.741821557283401489e-02 1.654611676931381226e-01 -6.522344797849655151e-02 -3.563121259212493896e-01 -3.007926344871520996e-01 -1.688763685524463654e-02 1.541147194802761078e-02 2.024644315242767334e-01 2.057814300060272217e-01 -1.295129954814910889e-01 -8.745428174734115601e-02 -2.677853703498840332e-01 -4.571530222892761230e-01 -2.479811012744903564e-01 1.752741076052188873e-02 -3.797064349055290222e-02 3.599008917808532715e-02 -1.048460230231285095e-01 1.278624683618545532e-01 3.892869502305984497e-02 -1.536561548709869385e-01 9.449400752782821655e-02 -1.989482492208480835e-01 1.523413322865962982e-02 1.397924721240997314e-01 1.584980785846710205e-01 -4.355704877525568008e-03
-1.176114007830619812e-01 -1.492994725704193115e-01 3.769064247608184814e-01 1.750057637691497803e-01 -3.051689639687538147e-02 1.277778744697570801e-01 6.334859132766723633e-02 -1.277287602424621582e-01 5.450745299458503723e-02 -3.545289635658264160e-01 1.301051080226898193e-01 1.730315387248992920e-01 -2.251519709825515747e-01 1.373613029718399048e-01 4.592275246977806091e-03 1.426710039377212524e-01 -2.391697317361831665e-01 -7.069957256317138672e-02 -1.110011897981166840e-02 -1.007107794284820557e-01 1.432836204767227173e-01 1.568665951490402222e-01 -3.552280366420745850e-02 1.019636094570159912e-01 -4.129543304443359375e-01 -2.770847976207733154e-01 1.777680814266204834e-01 -2.301203012466430664e-01 1.143431141972541809e-01 7.248070836067199707e-02 1.986985094845294952e-03 -9.317116439342498779e-02
1.352363526821136475e-01 -8.045194298028945923e-02 2.467450797557830811e-01 3.892574012279510498e-01 8.791834115982055664e-03 6.951873004436492920e-02 1.923899054527282715e-01 7.617212086915969849e-02 -1.042864844202995300e-01 6.692322343587875366e-02 -1.188309770077466965e-02 -9.767855703830718994e-02 -3.195326030254364014e-01 -1.499427258968353271e-01 -8.514362573623657227e-02 -1.660569757223129272e-02 -9.649275243282318115e-02 -2.283673919737339020e-02 -4.342813491821289062e-01 -1.216192170977592468e-01 -2.104250490665435791e-01 1.908836513757705688e-01 -2.802948653697967529e-02 -9.881076216697692871e-02 -7.081664353609085083e-02 5.045311525464057922e-02 -1.085466984659433365e-02 5.522508546710014343e-02 -1.810605451464653015e-02 4.523802697658538818e-01 -1.236159801483154297e-01 -1.499626934528350830e-01
1.235457658767700195e-01 4.505327716469764709e-02 2.036062031984329224e-01 1.794582009315490723e-01 -2.705993056297302246e-01 -3.452361524105072021e-01 2.726052999496459961e-01 -1.470629125833511353e-01 -5.721124261617660522e-02 -1.773751974105834961e-01 2.380535751581192017e-02 1.589088290929794312e-01 1.144189760088920593e-01 -1.049370691180229187e-01 1.168913487344980240e-02 -3.720161318778991699e-02 -2.044128179550170898e-01 1.471780985593795776e-01 -1.719407141208648682e-01 -3.469946086406707764e-01 -2.497496083378791809e-02 -3.285950794816017151e-02 8.454265445470809937e-02 5.558683536946773529e-03 4.491200298070907593e-02 -1.175682693719863892e-01 2.985708117485046387e-01 -1.211798414587974548e-01 2.581423223018646240e-01 2.727027237415313721e-01 6.451221182942390442e-03 -2.269444614648818970e-01
-2.294978052377700806e-01 1.051620617508888245e-01 4.630574882030487061e-01 3.071808218955993652e-01 -3.029440641403198242e-01 8.485608734190464020e-03 1.371632665395736694e-01 9.294596314430236816e-02 1.708133816719055176e-01 2.676658928394317627e-01 4.346506297588348389e-02 1.165674626827239990e-01 -5.745981261134147644e-02 3.064266145229339600e-01 9.169275313615798950e-02 -2.241346687078475952e-01 -5.740103777498006821e-03 9.124719537794589996e-03 -1.594791859388351440e-01 -1.419429033994674683e-01 2.331524193286895752e-01 -2.521804720163345337e-02 3.053515590727329254e-02 3.668937459588050842e-02 -6.843564659357070923e-02 -8.531980216503143311e-02 9.214532375335693359e-02 -4.430592432618141174e-02 -1.531023383140563965e-01 2.204605042934417725e-01 -6.837420165538787842e-02 -1.842292547225952148e-01
1.789128184318542480e-01 1.533995419740676880e-01 2.580701708793640137e-01 3.186551928520202637e-01 2.484153062105178833e-01 5.158558115363121033e-02 2.178394943475723267e-01 6.515145301818847656e-02 -3.001334369182586670e-01 2.043146081268787384e-02 1.133464053273200989e-01 -7.127572596073150635e-02 -3.302470445632934570e-01 -1.485185623168945312e-01 -1.054611131548881531e-01 1.002653315663337708e-01 -1.206648126244544983e-01 -7.399059832096099854e-02 -1.909474432468414307e-01 2.902990579605102539e-01 -2.695918083190917969e-01 -5.713909864425659180e-02 1.201128065586090088e-01 2.738914489746093750e-01 -2.675485610961914062e-02 -1.727214306592941284e-01 1.389100402593612671e-01 -5.423961579799652100e-02 1.025588661432266235e-01 3.343499824404716492e-02 -1.101602166891098022e-01 -1.296564638614654541e-01
8.452361822128295898e-02 -1.218252032995223999e-01 7.379291206598281860e-02 8.848500996828079224e-02 -2.808254957199096680e-01 -1.241277307271957397e-01 1.216021254658699036e-01 1.127161905169487000e-01 -1.584124416112899780e-01 -1.669075340032577515e-01 3.688545227050781250e-01 1.016731709241867065e-01 -3.181127607822418213e-01 -1.009924039244651794e-01 -1.807995140552520752e-01 5.660527944564819336e-02 -3.406540453433990479e-01 -1.983165740966796875e-01 -1.551615446805953979e-01 2.111578285694122314e-01 6.601512432098388672e-02 -1.487934887409210205e-01 1.137367561459541321e-01 1.789711713790893555e-01 -2.612880468368530273e-01 -1.690758764743804932e-01 2.774548158049583435e-02 -2.554577961564064026e-02 1.007000356912612915e-01 3.006559908390045166e-01 -3.605740144848823547e-02 2.698506414890289307e-02
-6.190492305904626846e-03 -1.751411519944667816e-02 8.204765617847442627e-04 3.459195792675018311e-01 -7.589708268642425537e-02 7.953229546546936035e-02 3.910256922245025635e-01 -1.121583357453346252e-01 -2.604981958866119385e-01 -1.459137648344039917e-01 2.779101729393005371e-01 3.867215663194656372e-02 -1.755854040384292603e-01 2.253057807683944702e-02 -8.783216029405593872e-02 1.702316701412200928e-01 -3.473574668169021606e-02 3.057245016098022461e-01 -1.797280609607696533e-01 5.786507576704025269e-02 -1.675193011760711670e-01 3.234833478927612305e-02 2.853063642978668213e-01 8.472973108291625977e-02 5.184683203697204590e-02 -2.332220226526260376e-01 7.897093892097473145e-02 6.257313489913940430e-02 -1.510299891233444214e-01 3.444225490093231201e-01 1.015506032854318619e-02 -9.864892810583114624e-02
-1.300101876258850098e-01 1.856600195169448853e-01 3.875291943550109863e-01 1.468608081340789795e-01 -1.404617875814437866e-01 -2.585739493370056152e-01 2.766504287719726562e-01 -1.220862288028001785e-02 -7.415175437927246094e-02 -1.127633452415466309e-01 6.074990704655647278e-02 1.054921448230743408e-01 -8.676292002201080322e-02 -9.530498832464218140e-02 -4.375832155346870422e-02 -1.116937398910522461e-01 3.238235414028167725e-02 -4.032175242900848389e-01 3.469634801149368286e-02 -6.601287424564361572e-02 9.239345043897628784e-02 -1.518092751502990723e-01 1.132105961441993713e-01 4.801975563168525696e-02 -7.466349750757217407e-02 -8.094923198223114014e-02 3.597390279173851013e-02 7.916903495788574219e-02 -1.190303191542625427e-01 3.243737518787384033e-01 3.976759314537048340e-02 -4.393347203731536865e-01
3.070292808115482330e-02 2.110360860824584961e-01 1.587479710578918457e-01 1.990049630403518677e-01 -3.596659600734710693e-01 1.142104193568229675e-01 1.454321742057800293e-01 -4.075455293059349060e-02 -7.258364558219909668e-02 -4.435142502188682556e-02 1.310202330350875854e-01 1.466405093669891357e-01 -1.238064765930175781e-01 5.953432247042655945e-02 1.352582722902297974e-01 -6.280165910720825195e-02 -1.494159251451492310e-01 -1.358366161584854126e-01 -2.557761669158935547e-01 2.095618098974227905e-01 1.323435306549072266e-01 -1.695863008499145508e-01 4.076510369777679443e-01 4.667593166232109070e-02 -2.544884085655212402e-01 -7.752519100904464722e-02 2.234921976923942566e-02 -4.670783504843711853e-02 5.734163895249366760e-02 4.107916951179504395e-01 1.406942009925842285e-01 8.631853759288787842e-02
1.586085855960845947e-01 -3.825585842132568359e-01 1.104631274938583374e-01 3.183740973472595215e-01 -2.999005019664764404e-01 3.213695017620921135e-03 7.854276895523071289e-02 -3.772194311022758484e-02 -2.162394672632217407e-01 -2.564617395401000977e-01 3.074719011783599854e-01 -2.780005801469087601e-03 -1.272251605987548828e-01 1.595591306686401367e-01 1.374846398830413818e-01 1.595377624034881592e-01 9.621330350637435913e-02 -4.162224382162094116e-02 -2.160920351743698120e-01 8.456970006227493286e-02 8.351671509444713593e-03 -1.411085110157728195e-02 1.439213752746582031e-01 -1.813600659370422363e-01 -7.129248976707458496e-02 -1.974048167467117310e-01 1.568286865949630737e-01 -2.836087346076965332e-01 -7.750696688890457153e-02 2.123148441314697266e-01 -6.312895566225051880e-02 -3.802036494016647339e-02
2.268477380275726318e-01 2.386213093996047974e-01 5.293316021561622620e-02 6.065730005502700806e-03 -2.678956687450408936e-01 3.811787441372871399e-02 1.489604413509368896e-01 1.848406344652175903e-01 -3.138047158718109131e-01 -1.503551285713911057e-02 1.061914861202239990e-01 1.714239455759525299e-02 4.856372624635696411e-02 3.459950685501098633e-01 -1.337009817361831665e-01 1.447326689958572388e-01 7.488040626049041748e-02 -2.731784880161285400e-01 -3.574389219284057617e-01 -1.419113874435424805e-01 -1.063681468367576599e-01 1.181547269225120544e-01 1.421160697937011719e-01 1.957603991031646729e-01 3.059138916432857513e-02 -1.698810011148452759e-01 -7.850962877273559570e-02 1.315316706895828247e-01 -1.129048243165016174e-01 1.748839616775512695e-01 8.346945978701114655e-03 -2.818340361118316650e-01
-2.279257923364639282e-01 1.973702907562255859e-01 1.288228183984756470e-01 4.309680759906768799e-01 -1.503307372331619263e-01 -2.035778164863586426e-01 2.191191166639328003e-01 -1.077861040830612183e-01 -1.697216033935546875e-01 -1.406620889902114868e-01 1.419419702142477036e-02 -9.525931626558303833e-02 -1.918921172618865967e-01 -3.758986294269561768e-02 -2.617418467998504639e-01 -1.488197445869445801e-01 -1.062240265309810638e-02 -2.782881259918212891e-01 9.303649514913558960e-02 6.496759597212076187e-03 1.299254596233367920e-01 1.179158166050910950e-01 -3.285435587167739868e-02 1.860710084438323975e-01 1.903349719941616058e-02 -1.287288814783096313e-01 1.554733421653509140e-02 2.427054494619369507e-01 -1.795254647731781006e-02 3.150894939899444580e-01 1.371163222938776016e-02 -2.602282762527465820e-01
-2.201072126626968384e-02 5.905904620885848999e-02 2.214200496673583984e-01 4.148027002811431885e-01 -1.681495904922485352e-01 -2.343949526548385620e-01 1.421392112970352173e-01 -3.573525696992874146e-02 -1.645069420337677002e-01 -2.465556561946868896e-01 -1.349020302295684814e-01 -3.443866968154907227e-01 -1.229790821671485901e-01 2.081592567265033722e-02 -1.619000285863876343e-01 1.659044437110424042e-02 -8.718212693929672241e-02 -4.280188083648681641e-01 -1.228835657238960266e-01 9.707237035036087036e-02 -3.593086451292037964e-02 8.455985784530639648e-02 2.598402462899684906e-02 2.520419359207153320e-01 -8.022870123386383057e-02 4.571852833032608032e-02 -6.122325733304023743e-02 1.759592890739440918e-01 -2.204029113054275513e-01 1.250545680522918701e-01 3.056870959699153900e-02 -8.481328189373016357e-02
-6.461418420076370239e-02 7.611197233200073242e-02 2.495969384908676147e-01 1.095241084694862366e-01 2.815456129610538483e-02 1.876502186059951782e-01 3.756929337978363037e-01 -1.477744877338409424e-01 1.118395477533340454e-02 -1.506368070840835571e-01 -8.544629812240600586e-02 2.451705783605575562e-01 3.408911451697349548e-02 6.546385586261749268e-02 2.193850837647914886e-02 2.250531502068042755e-02 -2.153419405221939087e-01 -1.601973474025726318e-01 -1.350286006927490234e-01 -2.230847328901290894e-01 1.510954052209854126e-01 2.955497503280639648e-01 -1.545948088169097900e-01 1.243550926446914673e-01 -4.044598937034606934e-01 -3.529567122459411621e-01 8.039506524801254272e-02 -6.565074622631072998e-02 7.919873297214508057e-02 1.101779490709304810e-01 -3.527878969907760620e-02 -1.091544553637504578e-01
1.696740835905075073e-01 -6.436488032341003418e-02 2.182658165693283081e-01 2.381403297185897827e-01 -3.244121670722961426e-01 1.364102680236101151e-02 2.091264724731445312e-01 1.999161392450332642e-01 -8.574134856462478638e-02 -5.994088575243949890e-02 2.509849369525909424e-01 -8.797720819711685181e-02 -3.475768864154815674e-02 1.498056203126907349e-01 1.969572454690933228e-01 7.321073114871978760e-02 -2.072507143020629883e-02 5.947649851441383362e-02 -3.403553962707519531e-01 -2.660608291625976562e-02 8.041620254516601562e-02 -1.506056785583496094e-01 1.774821132421493530e-01 -2.382678538560867310e-01 -2.347510904073715210e-01 -1.194751784205436707e-01 -1.380825340747833252e-01 -1.083328668028116226e-02 -7.556518912315368652e-02 3.875148892402648926e-01 -1.674341559410095215e-01 -1.170139238238334656e-01
1.858989894390106201e-02 -2.905474901199340820e-01 5.449223890900611877e-02 2.439956068992614746e-01 -2.769264876842498779e-01 -1.434758454561233521e-01 1.125335097312927246e-01 -8.418706804513931274e-02 -3.265421390533447266e-01 -7.743450999259948730e-02 1.215343773365020752e-01 1.372788846492767334e-01 2.044691443443298340e-01 5.391426756978034973e-02 -9.298226982355117798e-02 -1.563552767038345337e-01 -1.804727911949157715e-01 -1.214662939310073853e-01 -3.451479673385620117e-01 1.523731648921966553e-01 1.134970933198928833e-01 2.926366925239562988e-01 1.256473269313573837e-02 -2.520861029624938965e-01 -2.211553454399108887e-01 -1.489698439836502075e-01 5.702996626496315002e-02 1.420235335826873779e-01 -1.335413604974746704e-01 -1.193094626069068909e-01 -1.738609522581100464e-01 -5.428260937333106995e-02
2.081085145473480225e-01 -1.023093354888260365e-03 3.315105140209197998e-01 3.415742516517639160e-01 6.717416644096374512e-02 -9.457439929246902466e-02 1.219120100140571594e-01 2.624635398387908936e-01 -2.506737709045410156e-01 2.255259826779365540e-02 1.178351789712905884e-01 -2.544151544570922852e-01 -9.371363371610641479e-02 1.407435685396194458e-01 -1.953674852848052979e-02 -5.103626102209091187e-02 1.034847125411033630e-01 6.613333523273468018e-02 -1.813289523124694824e-01 1.415704749524593353e-02 2.873664796352386475e-01 1.032795384526252747e-01 -9.683737903833389282e-02 6.998419761657714844e-02 -1.622375100851058960e-02 -1.775772571563720703e-01 1.372511833906173706e-01 7.832834869623184204e-02 -2.214504927396774292e-01 1.750560998916625977e-01 -2.140748947858810425e-01 -3.484365344047546387e-01
1.261302381753921509e-01 -8.055044338107109070e-03 3.253536820411682129e-01 2.872431576251983643e-01 -4.152996465563774109e-02 -7.729353755712509155e-02 1.942370645701885223e-02 2.025197893381118774e-01 -3.910326659679412842e-01 -4.345464706420898438e-02 6.851831823587417603e-02 1.031317561864852905e-01 3.062592148780822754e-01 4.395969957113265991e-02 -6.159349158406257629e-02 1.927406042814254761e-01 -2.925798892974853516e-01 -4.029045999050140381e-02 -8.954010903835296631e-02 -2.312894538044929504e-02 1.567157059907913208e-01 1.249079033732414246e-01 1.452957242727279663e-01 2.796058356761932373e-02 -1.647080630064010620e-01 -2.799765765666961670e-01 1.356633752584457397e-01 1.603872776031494141e-01 1.983888819813728333e-02 -5.078277364373207092e-02 6.765021383762359619e-02 3.531999886035919189e-01
-6.976275146007537842e-02 -1.706089265644550323e-02 2.607726752758026123e-01 2.355318367481231689e-01 -2.126503884792327881e-01 -7.293519377708435059e-02 1.357325352728366852e-02 1.753235906362533569e-01 -2.428821772336959839e-01 -1.364528108388185501e-02 -2.688634991645812988e-01 -1.840175390243530273e-01 1.272868961095809937e-01 2.769236266613006592e-01 -1.370203495025634766e-02 1.080151125788688660e-01 -1.357917338609695435e-01 -2.790173748508095741e-03 -1.137341093271970749e-02 -2.609499096870422363e-01 2.015526741743087769e-01 3.584814369678497314e-01 1.955097168684005737e-01 -4.429462924599647522e-02 -1.434649378061294556e-01 -3.080296218395233154e-01 2.816690318286418915e-02 3.578094393014907837e-02 1.105370670557022095e-01 1.338289678096771240e-01 1.622767299413681030e-01 -2.232489287853240967e-01
-1.811152398586273193e-01 1.117805838584899902e-01 1.191392689943313599e-01 4.941120147705078125e-01 -3.224362432956695557e-01 1.093214452266693115e-01 -5.209017172455787659e-02 -7.617868483066558838e-02 8.930060267448425293e-02 1.159614534117281437e-03 5.209581926465034485e-02 -1.598189473152160645e-01 1.235827580094337463e-01 2.591118402779102325e-02 1.643339246511459351e-01 -2.520312368869781494e-01 -1.794742196798324585e-01 -9.155847877264022827e-02 2.851780317723751068e-02 -1.430792659521102905e-01 1.817115098237991333e-01 1.153408661484718323e-01 -1.149411872029304504e-02 2.266077697277069092e-01 -1.328561604022979736e-01 -2.025489658117294312e-01 1.818105131387710571e-01 3.981342539191246033e-02 -2.808595001697540283e-01 2.128875106573104858e-01 -1.919171512126922607e-01 -1.232482939958572388e-01
2.328162491321563721e-01 -1.011266708374023438e-01 4.235183000564575195e-01 -9.975743293762207031e-02 -1.483483761548995972e-01 1.841995269060134888e-01 2.248484641313552856e-01 -5.165835097432136536e-02 -2.999024987220764160e-01 -5.318293347954750061e-02 -6.972866505384445190e-02 -1.462298631668090820e-01 3.132250905036926270e-01 1.224066764116287231e-01 1.942282170057296753e-02 8.007328957319259644e-02 -1.495280414819717407e-01 -1.669544279575347900e-01 -3.290318846702575684e-01 -1.774934679269790649e-01 7.441914826631546021e-02 1.640484668314456940e-02 9.037894010543823242e-02 1.328202039003372192e-01 -3.518430590629577637e-01 3.707849979400634766e-02 1.760786026716232300e-01 -7.141903042793273926e-02 -2.906323224306106567e-02 -9.917883574962615967e-02 4.605013132095336914e-02 5.001400038599967957e-02
-5.285102501511573792e-02 -7.847823202610015869e-02 2.885397970676422119e-01 3.813666105270385742e-01 -1.738467663526535034e-01 5.602066218852996826e-02 6.521200388669967651e-02 -1.742308214306831360e-02 -9.936065226793289185e-02 -1.118452996015548706e-01 -6.845720857381820679e-02 6.498408317565917969e-02 -1.627200841903686523e-01 4.391746968030929565e-02 2.909378148615360260e-02 -1.277967393398284912e-01 -3.112465515732765198e-02 -1.889074444770812988e-01 1.253215819597244263e-01 2.388174273073673248e-02 3.822733163833618164e-01 2.627143859863281250e-01 1.158147603273391724e-01 1.694989353418350220e-01 -4.301075339317321777e-01 -2.095960080623626709e-01 2.098468830808997154e-03 1.763589531183242798e-01 1.821347922086715698e-01 1.641373634338378906e-01 -1.307937800884246826e-01 -9.086211211979389191e-03
-1.062596589326858521e-02 5.104026570916175842e-02 1.897694319486618042e-01 2.202436476945877075e-01 -2.134712040424346924e-01 6.055622361600399017e-03 1.419892907142639160e-01 8.667798340320587158e-02 -3.159004747867584229e-01 -2.113068476319313049e-02 -1.017239689826965332e-01 2.354776114225387573e-01 -2.107302248477935791e-01 -4.076725989580154419e-02 -1.075300052762031555e-01 -2.903117798268795013e-02 -1.727867275476455688e-01 9.067804552614688873e-03 -2.788112461566925049e-01 -3.518432676792144775e-01 -6.361786276102066040e-02 -8.020313829183578491e-02 -9.920579195022583008e-02 2.406362891197204590e-01 2.141669094562530518e-01 -1.173321008682250977e-01 2.517754435539245605e-01 -2.427401989698410034e-01 -7.924224436283111572e-02 3.408024907112121582e-01 2.995659969747066498e-02 2.118532080203294754e-03
3.444344503805041313e-03 9.612663090229034424e-02 1.037907078862190247e-01 3.350323736667633057e-01 -1.242557656951248646e-03 -8.560471236705780029e-02 1.106779947876930237e-01 4.148267209529876709e-02 -1.054959893226623535e-01 -6.971047818660736084e-02 3.214317560195922852e-02 3.129721581935882568e-01 -2.190688550472259521e-01 -3.857617080211639404e-02 -1.262150853872299194e-01 2.127421274781227112e-02 -1.070837974548339844e-01 -1.779950968921184540e-02 -4.032934904098510742e-01 -2.527877986431121826e-01 -1.133430749177932739e-01 -5.280457437038421631e-02 -8.952085673809051514e-02 2.795288860797882080e-01 1.917518228292465210e-01 -2.996611297130584717e-01 2.027800679206848145e-01 -5.456622317433357239e-02 -2.918511927127838135e-01 2.464348822832107544e-01 -7.362587004899978638e-02 -5.903673917055130005e-02
1.357626020908355713e-01 -4.706133902072906494e-02 5.301125049591064453e-01 1.906194984912872314e-01 -1.625812500715255737e-01 -1.698827371001243591e-02 -5.322042107582092285e-02 2.403111383318901062e-02 -1.424015313386917114e-01 -1.062577590346336365e-01 -1.344389766454696655e-01 -3.445930182933807373e-01 2.271787375211715698e-01 2.260891795158386230e-01 6.249152123928070068e-02 1.473008096218109131e-01 9.882399439811706543e-02 -7.192362099885940552e-02 -2.697879672050476074e-01 -6.978153437376022339e-02 1.206637471914291382e-01 1.980729103088378906e-01 2.233425527811050415e-02 -1.804679930210113525e-01 -1.158847585320472717e-01 -1.248724199831485748e-02 2.039730846881866455e-01 2.215023152530193329e-02 -3.327089920639991760e-02 2.005502134561538696e-01 -1.767550259828567505e-01 -1.656691581010818481e-01
-1.562643796205520630e-01 7.119137048721313477e-02 8.563709259033203125e-02 5.259926319122314453e-01 -2.505025565624237061e-01 -1.301366090774536133e-01 2.806813269853591919e-02 -7.241985201835632324e-02 -1.419586129486560822e-03 1.489517986774444580e-01 7.041208446025848389e-02 -1.365089118480682373e-01 -5.110906437039375305e-02 8.318156749010086060e-02 3.056064620614051819e-02 -1.375991944223642349e-02 -1.898258365690708160e-02 -1.224666088819503784e-02 -2.409973889589309692e-01 1.894386708736419678e-01 2.561865746974945068e-01 1.553253084421157837e-01 -1.160155385732650757e-01 2.103287875652313232e-01 -1.730947941541671753e-01 -1.642470359802246094e-01 1.038198769092559814e-01 2.254340797662734985e-01 -3.764629662036895752e-01 1.852948069572448730e-01 3.950441628694534302e-02 -7.916198670864105225e-02
3.263747692108154297e-02 5.105461925268173218e-02 3.101767599582672119e-01 4.224328696727752686e-01 -6.302767246961593628e-02 -1.528429687023162842e-01 1.509426683187484741e-01 -6.696816533803939819e-02 1.985546052455902100e-01 -1.360676586627960205e-01 -9.486281871795654297e-02 -7.458940148353576660e-02 4.490973427891731262e-03 2.244286984205245972e-01 -1.565809845924377441e-01 1.016346588730812073e-01 -1.669262796640396118e-01 -1.761647313833236694e-01 -1.978852152824401855e-01 2.285153791308403015e-02 -1.224967688322067261e-01 2.770096361637115479e-01 -5.433407146483659744e-03 2.425158023834228516e-01 -8.436463773250579834e-02 1.622118987143039703e-02 -4.414952546358108521e-02 -9.495468437671661377e-02 -4.010632932186126709e-01 2.549847066402435303e-01 5.096741393208503723e-02 1.155666634440422058e-01
9.291345626115798950e-02 2.414778620004653931e-02 1.255847811698913574e-01 3.303371369838714600e-01 6.919891387224197388e-02 2.579430490732192993e-02 1.694149076938629150e-01 1.877373307943344116e-01 -2.961725294589996338e-01 -4.716209322214126587e-02 9.131545573472976685e-02 -1.027435064315795898e-01 -2.713375985622406006e-01 -7.549305260181427002e-02 -8.821690827608108521e-02 -8.823501318693161011e-02 -1.291248947381973267e-01 -2.756081521511077881e-01 -3.537934720516204834e-01 -2.109635248780250549e-02 1.577522158622741699e-01 2.023686096072196960e-02 -1.046949997544288635e-01 1.155387237668037415e-01 3.913548588752746582e-02 -7.232766598463058472e-02 4.824223518371582031e-01 -1.312289685010910034e-01 -1.305884569883346558e-01 -1.148880645632743835e-01 1.160635650157928467e-01 -1.564254015684127808e-01
4.569762572646141052e-02 9.851843863725662231e-02 8.424931019544601440e-02 7.473040372133255005e-02 -1.443680524826049805e-01 -1.774431467056274414e-01 2.591132819652557373e-01 -2.392549365758895874e-01 -1.860234886407852173e-01 -1.901483237743377686e-01 1.436026692390441895e-01 -4.120808839797973633e-01 1.255700737237930298e-01 -3.169021010398864746e-02 -1.118611544370651245e-01 -1.439486593008041382e-01 -1.462094187736511230e-01 -1.624043434858322144e-01 -1.910369247198104858e-01 -1.407640427350997925e-01 -5.252936854958534241e-03 2.327414005994796753e-01 1.659146100282669067e-01 1.860833019018173218e-01 -2.092861570417881012e-02 -1.887187510728836060e-01 2.578357756137847900e-01 2.097758054733276367e-01 -3.234785497188568115e-01 2.468691952526569366e-02 1.448167115449905396e-02 -1.233057603240013123e-01
-4.075746610760688782e-02 1.164275873452425003e-02 3.678417503833770752e-01 1.719586849212646484e-01 -1.625225394964218140e-01 1.376215815544128418e-01 1.961283981800079346e-01 -1.386241614818572998e-01 -1.336579024791717529e-01 -3.527568280696868896e-02 7.263942807912826538e-02 -1.423830389976501465e-01 1.970098465681076050e-01 1.572135388851165771e-01 7.047167420387268066e-02 7.403995841741561890e-03 -1.380911171436309814e-01 3.686572983860969543e-02 -1.194609627127647400e-01 -1.295813620090484619e-01 2.709848284721374512e-01 3.770563602447509766e-01 1.603425443172454834e-01 2.713928222656250000e-01 -2.576542198657989502e-01 -2.781909108161926270e-01 -6.066382303833961487e-02 1.568896025419235229e-01 2.354800552129745483e-01 -3.033850155770778656e-02 -1.117536500096321106e-01 -9.844958782196044922e-02
-1.657862812280654907e-01 -1.198566406965255737e-01 2.607670128345489502e-01 2.278090268373489380e-01 -2.927622795104980469e-01 -2.075836360454559326e-01 1.714508533477783203e-01 1.429015696048736572e-01 -2.614255547523498535e-01 -1.625245958566665649e-01 -9.295211732387542725e-02 1.375043839216232300e-01 6.664680689573287964e-02 -8.132254332304000854e-02 1.017234250903129578e-01 -9.962255507707595825e-02 -1.411439329385757446e-01 9.079755842685699463e-02 -1.876266747713088989e-01 -9.908178448677062988e-02 -6.930968165397644043e-02 1.867377758026123047e-01 -5.613762885332107544e-02 -6.582950055599212646e-02 -3.551883697509765625e-01 -1.277341842651367188e-01 2.368712723255157471e-01 1.996851265430450439e-01 2.606075406074523926e-01 2.419994026422500610e-01 1.837752945721149445e-02 -1.427658498287200928e-01
3.769820928573608398e-01 7.269152253866195679e-02 2.469358444213867188e-01 1.797799319028854370e-01 2.204010635614395142e-02 1.398306787014007568e-01 1.768766194581985474e-01 -7.578441500663757324e-02 -4.580109193921089172e-02 -6.411039084196090698e-02 1.263111233711242676e-01 -1.935827434062957764e-01 1.211803108453750610e-01 2.658069878816604614e-02 2.490229159593582153e-01 -9.133761376142501831e-02 2.300513722002506256e-02 -1.091705486178398132e-01 -1.120162457227706909e-01 -9.477038681507110596e-02 -1.539015769958496094e-01 6.427916814573109150e-04 -9.750857949256896973e-02 -6.056717410683631897e-02 -1.509601920843124390e-01 -6.614166498184204102e-02 2.469808012247085571e-01 -1.293123364448547363e-01 -1.074705198407173157e-01 4.627608358860015869e-01 1.532161086797714233e-01 -3.632577359676361084e-01
-2.117822878062725067e-03 2.644625306129455566e-01 1.593904495239257812e-01 8.260955661535263062e-02 -3.380681276321411133e-01 -1.568315923213958740e-01 1.619600355625152588e-01 -3.264444693922996521e-02 -3.142739832401275635e-01 -2.831492014229297638e-02 3.526152670383453369e-01 -2.031513676047325134e-02 -2.519756257534027100e-01 -4.551921505481004715e-03 -1.116165071725845337e-01 -1.886243522167205811e-01 -1.978031843900680542e-01 -1.397024542093276978e-01 -2.391125075519084930e-02 1.178126856684684753e-01 -3.534523397684097290e-02 5.267732590436935425e-02 1.784794479608535767e-01 1.796660572290420532e-02 -4.082209765911102295e-01 1.015810482203960419e-02 1.927328854799270630e-01 1.619500294327735901e-02 -2.814920432865619659e-02 2.241968661546707153e-01 1.522820740938186646e-01 -8.985629677772521973e-02
1.472201049327850342e-01 -1.495050191879272461e-01 7.028605788946151733e-02 3.654180169105529785e-01 -6.662932038307189941e-02 1.797410994768142700e-01 3.173714876174926758e-01 2.473564296960830688e-01 -2.053213566541671753e-01 -1.824231743812561035e-01 1.438253223896026611e-01 -1.766317635774612427e-01 -6.928820908069610596e-02 -4.737339541316032410e-02 5.333439633250236511e-02 -7.673460524529218674e-03 -8.290191739797592163e-02 -3.162999153137207031e-01 -4.054062962532043457e-01 -9.405263513326644897e-02 2.499336898326873779e-01 1.419269889593124390e-01 -1.007594615221023560e-01 4.107252508401870728e-02 5.803069099783897400e-02 -1.666597463190555573e-02 2.100239247083663940e-01 -1.007582023739814758e-01 2.664765901863574982e-02 -1.759477406740188599e-01 -4.585531353950500488e-02 -1.238294243812561035e-01
-1.782795190811157227e-01 -7.746469974517822266e-02 3.411851525306701660e-01 -4.428028687834739685e-02 -7.632213830947875977e-02 1.356958039104938507e-02 1.529860347509384155e-01 -6.892114877700805664e-02 -1.624056547880172729e-01 -3.275594711303710938e-01 -7.027596235275268555e-02 2.221059203147888184e-01 1.543787717819213867e-01 1.122760213911533356e-02 -1.640696972608566284e-01 -7.932831346988677979e-02 -2.264802455902099609e-01 -1.650754362344741821e-01 -1.525668203830718994e-01 1.081667467951774597e-01 -1.117903590202331543e-01 1.049407720565795898e-01 -7.714486867189407349e-02 3.700182437896728516e-01 3.507442027330398560e-02 -2.215626388788223267e-01 3.277118206024169922e-01 -7.649896293878555298e-02 -6.395844370126724243e-02 3.063850104808807373e-01 -1.336469799280166626e-01 -7.271027565002441406e-02
1.923473738133907318e-02 -1.288314461708068848e-01 2.002276927232742310e-01 1.842231601476669312e-01 -1.050321608781814575e-01 8.682470768690109253e-02 6.999729573726654053e-02 -1.076594069600105286e-01 -9.516385197639465332e-02 -1.993312537670135498e-01 -5.589437484741210938e-02 1.460319757461547852e-01 -1.812555044889450073e-01 3.865584731101989746e-02 -5.681066587567329407e-02 -4.407015815377235413e-02 -7.755423337221145630e-02 -2.768153250217437744e-01 -1.749726235866546631e-01 6.892806291580200195e-02 1.840009093284606934e-01 2.373218834400177002e-01 1.766054183244705200e-01 3.048111498355865479e-01 -4.948131442070007324e-01 -1.137864291667938232e-01 -5.558019876480102539e-02 -2.240484021604061127e-02 9.809213876724243164e-02 1.585537642240524292e-01 -3.229075968265533447e-01 -1.687968224287033081e-01
2.346555292606353760e-01 3.262349963188171387e-02 2.957764826714992523e-02 2.198891937732696533e-01 1.769597828388214111e-01 -8.343105763196945190e-02 3.015711307525634766e-01 -2.224857062101364136e-01 4.415418952703475952e-02 -1.053219065070152283e-01 -9.921181946992874146e-02 -7.035106420516967773e-02 1.099127307534217834e-01 4.169829934835433960e-02 1.669163443148136139e-02 8.666589111089706421e-02 -4.097206518054008484e-02 -2.163493074476718903e-02 -3.947120904922485352e-01 -1.655860245227813721e-01 6.220232322812080383e-02 7.938779890537261963e-02 3.506746888160705566e-01 5.975320003926753998e-03 -2.150695621967315674e-01 -1.237528175115585327e-01 1.202167123556137085e-01 -2.699688309803605080e-03 -1.674720495939254761e-01 1.083655357360839844e-01 1.759576499462127686e-01 -4.485075175762176514e-01
3.543149828910827637e-01 -1.015228703618049622e-01 1.843822449445724487e-01 4.779042899608612061e-01 -1.256554275751113892e-01 -1.093109250068664551e-01 2.358440160751342773e-01 6.868823617696762085e-02 -2.902813851833343506e-01 6.119053810834884644e-02 9.378513693809509277e-02 -2.038262486457824707e-01 -1.479550451040267944e-01 5.981605872511863708e-02 -4.313029348850250244e-02 7.543502748012542725e-02 2.274230271577835083e-01 2.413025870919227600e-02 -8.516129106283187866e-02 1.135540902614593506e-01 9.070358425378799438e-02 2.012031339108943939e-02 -1.419379264116287231e-01 1.972624212503433228e-01 -6.335042882710695267e-03 -2.163114696741104126e-01 3.757318481802940369e-02 -6.663327664136886597e-02 -1.611718684434890747e-01 2.189055085182189941e-01 -2.769953571259975433e-02 -2.735535502433776855e-01
1.599837094545364380e-01 2.972879679873585701e-03 3.318846225738525391e-01 2.926499843597412109e-01 8.602334558963775635e-02 5.751039087772369385e-02 2.324753403663635254e-01 -1.265034358948469162e-02 -2.560485601425170898e-01 -9.130931645631790161e-02 1.744623482227325439e-01 -8.896803110837936401e-02 -1.896965354681015015e-01 3.409169316291809082e-01 4.008895158767700195e-02 3.787324577569961548e-02 1.439211517572402954e-01 -1.108247116208076477e-01 -3.632538020610809326e-02 2.644329667091369629e-01 -6.935127824544906616e-02 2.204109169542789459e-02 2.298069000244140625e-01 -1.505421847105026245e-01 -3.335138410329818726e-02 -2.766013443470001221e-01 6.594333797693252563e-02 -2.398326992988586426e-02 8.088340610265731812e-02 2.060936689376831055e-01 -1.139197424054145813e-01 -3.415307998657226562e-01
8.935394138097763062e-02 6.673417240381240845e-02 1.524287760257720947e-01 2.816798090934753418e-01 -3.568426072597503662e-01 -2.172141373157501221e-01 9.814243018627166748e-02 1.215125769376754761e-01 -2.224435210227966309e-01 5.822886526584625244e-02 3.502162992954254150e-01 4.718592762947082520e-02 -6.981667131185531616e-02 -1.626002639532089233e-01 -1.297838240861892700e-01 -1.071816608309745789e-01 -1.743113249540328979e-01 -2.866594493389129639e-01 3.631136938929557800e-02 -9.211983531713485718e-02 1.358996927738189697e-01 -1.882372796535491943e-01 1.634186655282974243e-01 1.314797103404998779e-01 -2.412782758474349976e-01 -1.673234254121780396e-01 1.602972298860549927e-01 -1.104042902588844299e-01 -2.453641220927238464e-02 2.222264260053634644e-01 2.297061383724212646e-01 -3.960433974862098694e-02
-1.008913666009902954e-01 -3.744181618094444275e-02 4.258775711059570312e-01 1.908906698226928711e-01 -1.575227379798889160e-01 -1.092148125171661377e-01 1.140492558479309082e-01 3.581937402486801147e-02 2.794037945568561554e-02 -1.622512936592102051e-01 8.058919757604598999e-02 1.141057163476943970e-01 -4.827478900551795959e-02 1.727569550275802612e-01 1.427696496248245239e-01 -1.850055456161499023e-01 -2.731215655803680420e-01 -6.042790040373802185e-02 -3.464133664965629578e-02 -1.383586227893829346e-01 -9.904795885086059570e-02 2.577598094940185547e-01 -1.956085301935672760e-02 1.760705411434173584e-01 -3.731856644153594971e-01 -2.286946177482604980e-01 2.233552336692810059e-01 2.140279710292816162e-01 2.476400434970855713e-01 1.666081249713897705e-01 1.439991872757673264e-02 5.822670832276344299e-02
-1.582839637994766235e-01 8.558758348226547241e-02 1.245576590299606323e-01 1.608587354421615601e-01 -2.756360173225402832e-01 -9.049292653799057007e-02 6.152807548642158508e-02 -1.507832482457160950e-02 -1.953686177730560303e-01 -1.743461042642593384e-01 1.823496669530868530e-01 1.711492389440536499e-01 2.119674086570739746e-01 3.049683868885040283e-01 -1.264110058546066284e-01 2.342742830514907837e-01 1.163926348090171814e-02 -2.644844353199005127e-01 -2.448341697454452515e-01 -7.947213202714920044e-02 -8.701828122138977051e-02 -1.006456539034843445e-01 2.595159411430358887e-01 2.456706017255783081e-01 -3.228947985917329788e-03 3.820820897817611694e-02 3.918237634934484959e-04 -1.051430553197860718e-01 -9.900622069835662842e-02 3.269015252590179443e-01 -4.020788241177797318e-03 -2.952706515789031982e-01
-5.543684586882591248e-02 1.086887046694755554e-01 1.002509072422981262e-01 2.619983255863189697e-01 2.541818656027317047e-02 3.704553470015525818e-02 6.355237215757369995e-02 -1.181290764361619949e-02 -4.420883357524871826e-01 -1.624544113874435425e-01 6.855491548776626587e-02 -6.534864753484725952e-02 -4.999437183141708374e-02 1.134499087929725647e-01 -3.515180945396423340e-02 7.242371886968612671e-02 -3.049483001232147217e-01 2.418099902570247650e-02 2.083154395222663879e-03 -4.185842275619506836e-01 1.788146793842315674e-01 -2.002804577350616455e-01 8.071734756231307983e-02 2.348015755414962769e-01 -1.563225239515304565e-01 -3.033249378204345703e-01 1.993234753608703613e-01 1.151196956634521484e-01 6.677774339914321899e-02 -1.913610696792602539e-01 -7.884023338556289673e-02 -1.682846844196319580e-01
-1.105710566043853760e-01 -1.253816187381744385e-01 2.244918346405029297e-01 2.889048159122467041e-01 2.268666177988052368e-01 1.354919672012329102e-01 1.372147798538208008e-01 -2.207774221897125244e-01 -2.052005529403686523e-01 -8.090856671333312988e-02 2.737576365470886230e-01 -1.088854745030403137e-01 -1.516802608966827393e-01 2.785424590110778809e-01 -6.162779778242111206e-02 1.268355268985033035e-02 -1.161868050694465637e-01 1.180534288287162781e-01 -1.542707532644271851e-01 9.221778810024261475e-02 3.780173510313034058e-02 -4.325227439403533936e-02 2.364461719989776611e-01 -1.301988121122121811e-02 -7.713142037391662598e-02 -3.414304852485656738e-01 1.494446769356727600e-02 -3.281645178794860840e-01 -6.848152726888656616e-02 1.734284162521362305e-01 -1.700948178768157959e-01 -2.180255651473999023e-01
-2.114312648773193359e-01 -2.090110331773757935e-01 1.322624534368515015e-01 2.525035142898559570e-01 -2.979855239391326904e-01 -2.134956419467926025e-01 2.111554294824600220e-01 1.461105942726135254e-01 -3.015118837356567383e-01 -1.655912995338439941e-01 -7.527124881744384766e-02 1.152228415012359619e-01 1.373329460620880127e-01 5.650526657700538635e-02 7.050622999668121338e-02 -2.612393535673618317e-02 -1.546072512865066528e-01 -3.309024870395660400e-02 -1.539094150066375732e-01 -9.646014869213104248e-02 -2.422543242573738098e-03 2.578642964363098145e-01 1.837653852999210358e-02 -1.314994692802429199e-01 -3.546559512615203857e-01 -1.662734895944595337e-01 -1.284577790647745132e-02 -1.318236142396926880e-01 1.935048401355743408e-01 3.077902197837829590e-01 5.922277271747589111e-02 -1.276445090770721436e-01
-8.924405276775360107e-02 1.011297479271888733e-01 1.859574466943740845e-01 2.570617496967315674e-01 -3.802654147148132324e-01 -3.732567727565765381e-01 2.754832506179809570e-01 -1.266810297966003418e-01 -8.808508515357971191e-02 -2.950716316699981689e-01 2.108739614486694336e-01 2.420194745063781738e-01 -2.206720113754272461e-01 -3.460942953824996948e-02 -5.443343892693519592e-02 -5.229461565613746643e-02 -1.535050570964813232e-01 -3.463099524378776550e-02 1.849063299596309662e-02 8.141403645277023315e-02 7.345706969499588013e-02 -6.909461319446563721e-02 1.630948632955551147e-01 8.470900356769561768e-02 -7.126879692077636719e-02 -1.946264356374740601e-01 9.877265989780426025e-02 2.782656438648700714e-02 1.632513552904129028e-01 2.683739364147186279e-01 -1.054212003946304321e-01 -1.134433820843696594e-01
5.674363672733306885e-02 -8.732812106609344482e-02 1.652576327323913574e-01 3.127847909927368164e-01 -2.310019731521606445e-01 1.192399710416793823e-01 1.748486608266830444e-01 -1.350906640291213989e-01 -2.865941524505615234e-01 -1.062512993812561035e-01 -5.849643796682357788e-02 -8.111982606351375580e-03 -1.391529664397239685e-02 8.785549551248550415e-02 9.423634037375450134e-03 -8.722534775733947754e-02 -1.272687017917633057e-01 2.349420683458447456e-03 2.006236910820007324e-01 -1.262755393981933594e-01 2.388888746500015259e-01 2.670250833034515381e-01 -1.197219789028167725e-01 2.001540362834930420e-01 -3.755109012126922607e-01 -1.802256703376770020e-01 5.242387950420379639e-02 1.697169244289398193e-01 2.360973954200744629e-01 3.153536021709442139e-01 -1.013323068618774414e-01 9.706687182188034058e-02
1.193085685372352600e-01 -7.177399098873138428e-02 3.368270695209503174e-01 1.864014714956283569e-01 -1.946915686130523682e-01 7.425829768180847168e-02 -4.499547928571701050e-02 3.133045732975006104e-01 3.271630033850669861e-02 2.187387458980083466e-02 1.823056116700172424e-02 -1.482775509357452393e-01 -4.715705290436744690e-02 2.639343738555908203e-01 -1.502488367259502411e-02 -1.016090735793113708e-01 -2.414952963590621948e-03 1.197701226919889450e-02 -2.627136707305908203e-01 -1.060986891388893127e-01 2.222474366426467896e-01 -1.192701980471611023e-01 9.790573269128799438e-02 -1.458029896020889282e-01 -3.250465989112854004e-01 -9.114427119493484497e-02 4.270272701978683472e-02 5.623534694314002991e-02 -1.579005420207977295e-01 4.597114622592926025e-01 -1.893018484115600586e-01 -1.287277489900588989e-01
1.583280712366104126e-01 -1.037717387080192566e-01 1.126325279474258423e-01 2.964828610420227051e-01 -2.195023745298385620e-01 -1.035779938101768494e-01 2.210191264748573303e-02 3.208657205104827881e-01 1.153016686439514160e-01 -2.993976175785064697e-01 2.028778754174709320e-02 -8.614057302474975586e-02 -1.181765720248222351e-01 3.697464764118194580e-01 -1.200420632958412170e-01 3.256520023569464684e-03 3.854018449783325195e-02 -1.278531551361083984e-01 -2.666409313678741455e-01 6.538774073123931885e-02 1.635262668132781982e-01 -2.525596320629119873e-01 1.932209432125091553e-01 1.271678954362869263e-01 -7.855752855539321899e-02 5.637784954160451889e-03 -6.493432912975549698e-03 -7.505643367767333984e-02 3.664500266313552856e-02 3.708626627922058105e-01 -1.212438717484474182e-01 -1.505320370197296143e-01
-1.984855681657791138e-01 -1.193996220827102661e-01 2.459777742624282837e-01 -9.286038577556610107e-02 -6.444709002971649170e-02 -1.906752884387969971e-01 2.486407160758972168e-01 -1.239926666021347046e-01 -1.429469585418701172e-01 -8.695639669895172119e-02 5.537468567490577698e-02 1.545841991901397705e-01 1.670846343040466309e-01 6.611911207437515259e-02 -7.538261823356151581e-03 9.824229031801223755e-02 -3.256947398185729980e-01 -1.993107497692108154e-01 -1.905936002731323242e-01 3.715478256344795227e-02 2.996765449643135071e-02 1.968922093510627747e-02 2.140030413866043091e-01 1.939208805561065674e-01 -1.585833430290222168e-01 -1.233362480998039246e-01 3.837559521198272705e-01 -1.695391982793807983e-01 3.189086318016052246e-01 1.556480526924133301e-01 -1.888514310121536255e-01 -1.280388981103897095e-01
-3.998008742928504944e-02 1.885621808469295502e-02 3.502403199672698975e-01 2.945920825004577637e-01 7.142931967973709106e-02 2.295101284980773926e-01 3.117185533046722412e-01 -6.147538498044013977e-02 -1.145097464323043823e-01 -7.626748830080032349e-02 6.249937042593955994e-02 -6.584893912076950073e-02 -4.077790677547454834e-01 -2.770480215549468994e-01 -3.457898646593093872e-02 7.821416109800338745e-02 -4.270843416452407837e-02 -1.249752789735794067e-01 -3.159195780754089355e-01 2.212848514318466187e-01 9.454747289419174194e-02 -2.069877535104751587e-01 8.616993576288223267e-02 3.728569252416491508e-03 -6.376029551029205322e-02 -2.214432358741760254e-01 1.666224449872970581e-01 -1.771032810211181641e-01 7.860210537910461426e-02 3.812726587057113647e-02 6.082297861576080322e-02 -5.783231928944587708e-02
9.232498705387115479e-02 -2.037882655858993530e-01 4.215966165065765381e-01 1.716749668121337891e-01 -2.018535286188125610e-01 3.046865575015544891e-02 2.347401976585388184e-01 -6.339554488658905029e-02 -1.770517230033874512e-01 -2.654464542865753174e-01 -5.918095260858535767e-02 2.340110093355178833e-01 -4.067778959870338440e-02 -2.518731653690338135e-01 -9.452874958515167236e-02 1.149373650550842285e-01 -8.307527750730514526e-02 6.285305321216583252e-02 -9.307517111301422119e-02 -1.232600808143615723e-01 -3.892455995082855225e-02 2.089561820030212402e-01 1.721515506505966187e-01 2.960470914840698242e-01 5.639222636818885803e-02 -2.821881771087646484e-01 1.953987628221511841e-01 -5.394357722252607346e-03 7.705003768205642700e-02 7.220872212201356888e-03 -1.682416349649429321e-01 -2.052844315767288208e-01
[truncated: 3,271,771 more chars]
