# Supplementary material for: The Language of Innovation
Source: PLoS One. 2020 Apr 30;15(4):e0230107. doi: 10.1371/journal.pone.0230107 (PMC7194493; doi:10.1371/journal.pone.0230107)
Supplement: S29 File — (GZ) [file pone.0230107.s029.tar.gz › 2007-2011/V2Run_17_VS_4500_embeddings2007-2011ED32.txt]

6.560441851615905762e-02 -4.597894474864006042e-02 -1.096104308962821960e-01 1.804569810628890991e-01 -9.829655289649963379e-02 -3.700922131538391113e-01 1.129110455513000488e-01 9.298477321863174438e-02 -1.480055302381515503e-01 -2.735447585582733154e-01 2.257342338562011719e-01 -1.726867705583572388e-01 1.258992850780487061e-01 -7.681392878293991089e-02 6.098997220396995544e-02 -9.637156873941421509e-02 1.643304973840713501e-01 3.555426597595214844e-01 -1.693364977836608887e-01 -2.164105474948883057e-01 5.739611014723777771e-02 2.860342562198638916e-01 -8.973566442728042603e-02 -1.745899021625518799e-02 2.969852089881896973e-01 1.863029450178146362e-01 3.222170844674110413e-02 -3.496239706873893738e-02 1.753776520490646362e-01 2.922265417873859406e-02 -1.242713853716850281e-01 2.722045481204986572e-01
2.415513545274734497e-01 -1.500881761312484741e-01 1.642823368310928345e-01 2.115478366613388062e-01 -2.426335066556930542e-01 -2.739065587520599365e-01 2.811119556427001953e-01 2.609371906146407127e-03 -3.424891829490661621e-01 4.036996513605117798e-02 -1.504016108810901642e-02 -1.497652381658554077e-01 1.273194402456283569e-01 -2.677172422409057617e-01 1.810430437326431274e-01 -2.484956830739974976e-01 -1.001060940325260162e-02 1.614932566881179810e-01 1.629399880766868591e-02 -2.227652072906494141e-01 -2.371361553668975830e-01 7.952317595481872559e-02 -2.193106114864349365e-01 5.218765884637832642e-02 5.504040420055389404e-02 2.107082903385162354e-01 2.216880954802036285e-02 -1.677086353302001953e-01 1.290167421102523804e-01 -1.097571030259132385e-01 2.280848287045955658e-02 1.255359053611755371e-01
3.670335933566093445e-02 -1.576743423938751221e-01 2.791137993335723877e-02 1.074839606881141663e-01 -2.713572084903717041e-01 5.850945040583610535e-02 -2.112650275230407715e-01 4.065263643860816956e-02 -3.526530563831329346e-01 -8.200827054679393768e-03 2.261640727519989014e-01 -2.865823805332183838e-01 2.285367548465728760e-01 1.705752313137054443e-01 1.112979464232921600e-02 -3.563817963004112244e-02 2.181712687015533447e-01 1.237480491399765015e-01 -6.593044102191925049e-02 -1.496575176715850830e-01 8.701012469828128815e-03 -1.160416156053543091e-01 -1.152103692293167114e-01 8.574786037206649780e-02 3.474862873554229736e-01 4.629250615835189819e-03 1.646069996058940887e-02 -9.383597224950790405e-02 1.701846271753311157e-01 -2.517330646514892578e-01 -3.684225976467132568e-01 1.262944787740707397e-01
-4.054420161992311478e-03 -1.185025125741958618e-01 7.170847058296203613e-02 -5.699266493320465088e-02 -1.803428307175636292e-02 -3.148745745420455933e-02 2.035803794860839844e-01 2.304630726575851440e-01 -1.914857923984527588e-01 -3.149639666080474854e-01 9.773820638656616211e-02 -1.070853695273399353e-01 1.421604901552200317e-01 -2.583171725273132324e-01 1.102873757481575012e-01 -1.826441586017608643e-01 3.324665501713752747e-02 2.389980256557464600e-01 2.118805237114429474e-02 -1.258028447628021240e-01 5.520205479115247726e-03 -1.540520787239074707e-01 3.802988305687904358e-02 -1.356701105833053589e-01 4.607603847980499268e-01 -1.011707074940204620e-02 3.098454177379608154e-01 9.160859137773513794e-02 6.522046029567718506e-02 -3.134231567382812500e-01 -2.325045615434646606e-01 2.943204157054424286e-02
-2.384497076272964478e-01 -1.795981824398040771e-01 -1.123393476009368896e-01 1.755163222551345825e-01 5.825346335768699646e-02 -2.628875672817230225e-01 3.317246437072753906e-01 1.526707112789154053e-01 -2.617464959621429443e-01 -9.377196431159973145e-02 -2.228331193327903748e-02 -3.615571856498718262e-01 1.640035957098007202e-01 -1.467153877019882202e-01 8.063534647226333618e-02 1.317020226269960403e-02 -1.951129548251628876e-02 8.503916859626770020e-02 8.884150534868240356e-02 -9.053535014390945435e-02 1.087490618228912354e-01 -2.803864143788814545e-02 9.635885059833526611e-02 -2.349088340997695923e-01 3.254856467247009277e-01 1.824989765882492065e-01 1.183660179376602173e-01 1.248575970530509949e-01 3.535764813423156738e-01 1.554914936423301697e-02 -4.437768459320068359e-02 -3.359870240092277527e-02
-2.419080883264541626e-01 -3.113882839679718018e-01 -7.637278735637664795e-02 -4.553478956222534180e-02 1.249417290091514587e-02 -1.575743407011032104e-01 3.840575814247131348e-01 -4.378555715084075928e-02 -3.042173683643341064e-01 -1.572532802820205688e-01 -1.364059150218963623e-01 -1.403161138296127319e-01 1.605793386697769165e-01 -1.257180422544479370e-01 -1.592690944671630859e-01 -2.092553079128265381e-01 1.020714864134788513e-01 9.335631132125854492e-02 -8.056707680225372314e-02 -1.269139051437377930e-01 -4.894460365176200867e-02 2.759284079074859619e-01 -4.046157747507095337e-02 -1.589346379041671753e-01 1.160980388522148132e-01 -2.970047481358051300e-02 1.197697520256042480e-01 6.936590187251567841e-03 2.669215202331542969e-01 -3.027519285678863525e-01 -2.225220948457717896e-01 -8.691294491291046143e-02
-2.495522052049636841e-02 -2.525107562541961670e-01 -1.986734420061111450e-01 3.702770173549652100e-02 1.950875520706176758e-01 -8.550224453210830688e-02 3.337340354919433594e-01 1.479092240333557129e-01 -3.713492751121520996e-01 -2.835123240947723389e-01 1.370746195316314697e-01 -1.086089238524436951e-01 5.573994666337966919e-02 9.924472868442535400e-02 8.660723268985748291e-02 1.211003288626670837e-01 6.628233194351196289e-02 1.171528100967407227e-01 2.398588061332702637e-01 -3.455052971839904785e-01 -5.350496247410774231e-02 1.302958186715841293e-02 1.049550250172615051e-01 -2.013443857431411743e-01 1.662321686744689941e-01 7.361958175897598267e-02 2.818043529987335205e-01 3.380145505070686340e-02 3.264755383133888245e-02 -1.185194849967956543e-01 -8.352757245302200317e-02 2.164488434791564941e-01
1.200114563107490540e-01 -1.832692474126815796e-01 -7.404341548681259155e-02 2.498306334018707275e-02 -5.112884566187858582e-02 -2.933681011199951172e-01 3.149744868278503418e-01 1.358048021793365479e-01 -2.343456447124481201e-01 1.744279414415359497e-01 -4.190752655267715454e-02 -2.512900829315185547e-01 -1.865069754421710968e-02 -7.056452333927154541e-02 2.114100456237792969e-01 1.753514856100082397e-01 3.821047395467758179e-02 4.382142126560211182e-01 -1.758017092943191528e-01 -1.474848985671997070e-01 -1.319390349090099335e-02 2.659081816673278809e-01 -3.133942186832427979e-02 2.336226254701614380e-01 6.687574833631515503e-02 -6.916867941617965698e-02 1.190803423523902893e-01 1.283783167600631714e-01 3.984780982136726379e-02 -2.971736192703247070e-01 -2.774885483086109161e-02 7.332314550876617432e-02
-2.343828324228525162e-03 -1.058833375573158264e-01 -3.377535045146942139e-01 2.160919457674026489e-02 2.689298242330551147e-03 -3.977747261524200439e-02 3.277257382869720459e-01 1.971410065889358521e-01 -2.431190460920333862e-01 -2.442307919263839722e-01 4.597826674580574036e-02 -1.598806679248809814e-01 1.763433516025543213e-01 -1.752469241619110107e-01 -1.673893332481384277e-01 -1.951559633016586304e-02 1.338311284780502319e-01 2.561642825603485107e-01 8.391638100147247314e-02 -2.597993910312652588e-01 -1.565552651882171631e-01 -1.807299852371215820e-01 -7.477299869060516357e-02 -3.427643477916717529e-01 1.568686217069625854e-01 -7.540001068264245987e-03 1.581147313117980957e-01 -1.402086466550827026e-01 1.823001354932785034e-01 -1.257699579000473022e-01 -1.399521082639694214e-01 1.160152778029441833e-01
-9.623963385820388794e-02 -1.385272294282913208e-01 -9.571934491395950317e-02 -2.067470923066139221e-02 -3.497405722737312317e-02 -2.567253410816192627e-01 3.232059776782989502e-01 5.833358503878116608e-03 -3.501561880111694336e-01 1.990516437217593193e-03 -1.037896350026130676e-01 -1.897564232349395752e-01 -5.087786540389060974e-02 -1.094873622059822083e-01 -1.366607844829559326e-01 -5.157698690891265869e-02 -1.348519027233123779e-01 1.997120082378387451e-01 2.252595871686935425e-01 -3.517245650291442871e-01 -4.393136873841285706e-02 -3.816392971202731133e-03 1.575804501771926880e-01 -5.072512477636337280e-02 3.287393450736999512e-01 -2.409611195325851440e-01 1.240622624754905701e-01 -1.095729991793632507e-01 2.450626641511917114e-01 -2.062169611454010010e-01 -7.663818448781967163e-02 1.455009579658508301e-01
6.372909247875213623e-02 -1.148088052868843079e-01 6.177105382084846497e-02 1.298029571771621704e-01 -1.139334887266159058e-01 7.223324384540319443e-03 -6.684023141860961914e-02 1.418983191251754761e-01 -1.166784241795539856e-01 -1.007383763790130615e-01 3.048996925354003906e-01 -1.020911857485771179e-01 4.084415733814239502e-01 1.419846266508102417e-01 -1.474824100732803345e-01 -2.560009062290191650e-01 3.293184936046600342e-01 3.510707914829254150e-01 -1.009892299771308899e-01 -1.650299429893493652e-01 -2.688509225845336914e-02 1.608118265867233276e-01 -4.203357174992561340e-02 -1.664379425346851349e-02 2.251326590776443481e-01 5.047863349318504333e-02 2.107987254858016968e-01 -4.612340778112411499e-02 1.886153966188430786e-01 4.961682483553886414e-02 -1.958830654621124268e-01 2.215191423892974854e-01
-1.960232108831405640e-01 4.320908337831497192e-03 -2.080555856227874756e-01 1.016194075345993042e-01 -1.913415491580963135e-01 -3.735772520303726196e-02 3.579572141170501709e-01 1.056772749871015549e-02 -3.148910105228424072e-01 -4.299452528357505798e-02 3.357002139091491699e-02 -1.586746871471405029e-01 8.207831531763076782e-02 -1.277197301387786865e-01 1.517166942358016968e-02 2.266941815614700317e-01 9.291734546422958374e-02 2.426894605159759521e-01 -1.850783973932266235e-01 -3.229301273822784424e-01 3.106426000595092773e-01 1.841669976711273193e-01 -2.573222219944000244e-01 -6.292670220136642456e-02 -5.278489738702774048e-02 1.921093016862869263e-01 5.088468268513679504e-02 7.813361287117004395e-02 2.353499829769134521e-01 -1.341034471988677979e-01 -4.152471572160720825e-02 9.781035780906677246e-02
3.086812235414981842e-02 -2.067914903163909912e-01 -5.304761976003646851e-02 1.578779704868793488e-02 1.004514023661613464e-01 -2.331023067235946655e-01 3.293090164661407471e-01 1.309323757886886597e-01 -1.514125317335128784e-01 -1.332079470157623291e-01 -4.876852035522460938e-03 -1.078154370188713074e-01 2.750107944011688232e-01 -1.870207190513610840e-01 -7.476179162040352821e-04 -1.148137450218200684e-01 -2.015147358179092407e-02 1.347563266754150391e-01 6.793747097253799438e-02 -2.742125093936920166e-01 -1.724944561719894409e-01 -3.996952623128890991e-02 1.139086410403251648e-01 -3.433451652526855469e-01 4.167360365390777588e-01 2.373882085084915161e-01 2.260890454053878784e-01 -4.762807860970497131e-02 1.289927214384078979e-01 -8.430970460176467896e-02 -1.369094848632812500e-01 2.475991658866405487e-02
2.743630111217498779e-01 -2.542642951011657715e-01 1.477228254079818726e-01 2.955208718776702881e-01 -6.328942626714706421e-02 5.554915219545364380e-02 1.791203022003173828e-01 -1.011086925864219666e-01 -2.328300476074218750e-01 -2.615268528461456299e-02 2.640488445758819580e-01 -1.756351590156555176e-01 1.839165836572647095e-01 -4.557643458247184753e-02 -1.985337883234024048e-01 1.687034219503402710e-01 -8.036349900066852570e-03 2.881414294242858887e-01 -7.951708883047103882e-02 -6.996238231658935547e-02 -1.636449247598648071e-01 -2.774973027408123016e-02 2.774717099964618683e-02 -1.804881542921066284e-01 4.524737298488616943e-01 -3.278021886944770813e-02 4.098818823695182800e-02 -1.173797249794006348e-01 -2.635537087917327881e-02 -2.332945019006729126e-01 5.974052846431732178e-02 8.438716828823089600e-02
-2.920814603567123413e-02 -2.897335588932037354e-01 -9.170715510845184326e-02 2.616276964545249939e-02 -2.405837178230285645e-01 4.280332848429679871e-02 3.368522226810455322e-01 1.722005903720855713e-01 -1.824817359447479248e-01 1.653105914592742920e-01 -1.640259772539138794e-01 -1.054316163063049316e-01 1.284845322370529175e-01 -3.812208473682403564e-01 2.406279891729354858e-01 -6.498619168996810913e-02 -1.239756718277931213e-01 1.620740592479705811e-01 -1.148649454116821289e-01 7.164243608713150024e-03 1.931397318840026855e-01 -1.097984239459037781e-01 -3.590460121631622314e-02 -6.475342437624931335e-03 2.050950825214385986e-01 3.834072872996330261e-02 -1.438692212104797363e-01 -1.393203735351562500e-01 1.984506845474243164e-01 -3.032328486442565918e-01 -2.232118844985961914e-01 1.014371365308761597e-01
1.600453406572341919e-01 -4.772597849369049072e-01 2.009252309799194336e-01 1.238286718726158142e-01 -5.607125163078308105e-02 4.529753699898719788e-02 -4.954078793525695801e-02 -2.959849312901496887e-02 -1.948801279067993164e-01 -1.243037059903144836e-01 7.055693864822387695e-02 3.992758318781852722e-02 1.890501081943511963e-01 -6.080080196261405945e-02 -7.418786734342575073e-02 1.155368015170097351e-01 2.486095204949378967e-02 2.049984186887741089e-01 -9.850068390369415283e-02 -1.678705960512161255e-01 4.047829285264015198e-02 7.542402297258377075e-02 -1.935668736696243286e-01 6.278163939714431763e-02 3.398320078849792480e-01 4.089898988604545593e-02 2.934940159320831299e-01 -2.069456726312637329e-01 1.181045174598693848e-01 -1.867271661758422852e-01 -1.386945098638534546e-01 3.473450541496276855e-01
1.561430096626281738e-01 -3.472131788730621338e-01 -2.473373413085937500e-01 6.474461406469345093e-02 -2.729328572750091553e-01 -9.987420588731765747e-02 3.798416852951049805e-01 2.139781117439270020e-01 -2.836003899574279785e-01 1.095959916710853577e-01 1.436541527509689331e-01 -1.135759130120277405e-01 2.333515882492065430e-01 -6.866286508738994598e-03 2.669354677200317383e-01 1.546205766499042511e-02 -7.092574983835220337e-02 -1.823801100254058838e-01 -1.106352955102920532e-01 -8.467636257410049438e-02 6.914126686751842499e-03 1.194516867399215698e-01 -1.219983771443367004e-01 2.878655865788459778e-02 2.635600231587886810e-02 6.042432785034179688e-02 -1.310765147209167480e-01 1.120081078261137009e-02 -4.681136086583137512e-02 -2.440720349550247192e-01 -2.991521060466766357e-01 5.051967129111289978e-02
1.193460822105407715e-01 -2.449706792831420898e-01 6.869101524353027344e-02 -7.564270403236150742e-03 -1.373540759086608887e-01 2.700355052947998047e-01 -1.807935237884521484e-01 4.156094416975975037e-02 -2.828621268272399902e-01 -3.913805261254310608e-02 1.621320545673370361e-01 -2.390544265508651733e-01 3.627052605152130127e-01 -6.226922385394573212e-03 -1.768755465745925903e-01 1.268559973686933517e-02 1.313248574733734131e-01 2.539781332015991211e-01 1.155179515480995178e-01 -4.756343364715576172e-02 1.327198557555675507e-02 2.239783853292465210e-01 1.073582917451858521e-01 1.589104160666465759e-02 4.048341214656829834e-01 1.821542978286743164e-01 2.047947049140930176e-01 7.367569208145141602e-02 4.243379086256027222e-02 -1.742968149483203888e-02 -2.176527678966522217e-01 1.155830100178718567e-01
1.111289933323860168e-01 -2.160847187042236328e-01 -1.423064619302749634e-01 -1.835102960467338562e-02 -2.557310461997985840e-01 -3.769614547491073608e-02 3.252114653587341309e-01 -8.883967250585556030e-02 -4.171665012836456299e-01 5.804912652820348740e-03 -6.651122868061065674e-02 -1.911473572254180908e-01 2.781886160373687744e-01 -1.267544776201248169e-01 1.376717686653137207e-01 -1.328208595514297485e-01 4.678096622228622437e-02 6.620909273624420166e-02 -1.154333949089050293e-01 5.406836420297622681e-02 9.952706098556518555e-02 -1.444688290357589722e-01 3.053292632102966309e-02 -8.644503355026245117e-02 1.010294109582901001e-01 3.259349465370178223e-01 -1.744784265756607056e-01 1.551843136548995972e-01 1.921360939741134644e-01 -1.993969529867172241e-01 -2.058259248733520508e-01 2.069181650876998901e-01
-1.695759892463684082e-01 -3.427726328372955322e-01 -2.684847116470336914e-01 9.320866316556930542e-03 1.238010600209236145e-01 -1.394092738628387451e-01 2.140227854251861572e-01 3.538610637187957764e-01 -2.475927621126174927e-01 -1.584554165601730347e-01 6.722019612789154053e-02 3.054442629218101501e-02 -3.492688061669468880e-03 3.767911344766616821e-02 4.779982566833496094e-02 -3.581539914011955261e-02 1.321039199829101562e-01 2.112661600112915039e-01 1.501397490501403809e-01 -1.414305567741394043e-01 -1.096987649798393250e-01 3.631768282502889633e-03 -2.359606176614761353e-01 6.239137426018714905e-02 2.838862836360931396e-01 9.215118363499641418e-03 4.570713266730308533e-02 -1.519538611173629761e-01 1.078727319836616516e-01 -2.746821045875549316e-01 -3.272738158702850342e-01 -5.134994536638259888e-02
-2.363164573907852173e-01 -1.473686546087265015e-01 -1.602690964937210083e-01 -6.258316338062286377e-02 6.265431642532348633e-02 -2.391078323125839233e-01 4.638823866844177246e-01 1.915950626134872437e-01 -1.341363191604614258e-01 -1.599802672863006592e-01 1.261624842882156372e-01 -1.083792448043823242e-01 1.021458879113197327e-01 1.345730721950531006e-01 -1.201747506856918335e-01 -9.905568510293960571e-02 8.847339451313018799e-02 2.618901729583740234e-01 1.245914176106452942e-01 -2.319421619176864624e-01 -1.467771083116531372e-01 1.983112096786499023e-01 -1.751222759485244751e-01 2.837802283465862274e-02 3.193729817867279053e-01 2.066582888364791870e-01 9.254963696002960205e-02 1.734545379877090454e-01 1.406118124723434448e-01 3.539624437689781189e-02 -1.068888604640960693e-01 4.366660118103027344e-02
9.205247461795806885e-02 8.677950501441955566e-02 -6.422013789415359497e-02 4.984561353921890259e-02 -1.048941761255264282e-01 -1.435370277613401413e-02 3.605165779590606689e-01 -3.113993629813194275e-02 -3.723957240581512451e-01 -1.182720065116882324e-01 9.921835362911224365e-02 -1.488776504993438721e-01 3.103121221065521240e-01 -3.070045821368694305e-02 -2.030852437019348145e-01 2.848908677697181702e-02 9.852689504623413086e-02 1.083614602684974670e-01 5.141564458608627319e-02 -8.449879288673400879e-02 -4.627601243555545807e-03 -1.280706226825714111e-01 8.026562631130218506e-02 -2.699928283691406250e-01 2.980045080184936523e-01 9.556090086698532104e-02 4.163068830966949463e-01 -2.467440441250801086e-02 -2.068916801363229752e-03 -1.575511246919631958e-01 -2.454447299242019653e-01 -1.653639972209930420e-01
-2.211242914199829102e-01 -2.807841002941131592e-01 -3.759978115558624268e-01 2.023565396666526794e-02 6.449201703071594238e-02 -1.426747739315032959e-01 2.866274714469909668e-01 -1.409775167703628540e-01 -2.401234954595565796e-01 -1.820712536573410034e-01 3.780554234981536865e-02 -1.766798272728919983e-02 1.523260474205017090e-01 5.934302881360054016e-02 4.745397716760635376e-02 2.092160284519195557e-02 1.218769624829292297e-01 1.784334331750869751e-01 1.291099190711975098e-01 -1.971869468688964844e-01 -2.241149395704269409e-01 -1.577323675155639648e-01 4.891360644251108170e-03 -7.357466220855712891e-02 3.790210485458374023e-01 1.107911695726215839e-03 -2.763186953961849213e-02 -7.054532319307327271e-02 1.234883591532707214e-01 -1.494303494691848755e-01 -2.792654037475585938e-01 1.849728226661682129e-01
1.486138552427291870e-01 -1.460610777139663696e-01 1.232396364212036133e-01 9.416514635086059570e-02 -2.625263929367065430e-01 1.232308819890022278e-01 -3.552297595888376236e-03 -9.744724631309509277e-02 -2.865541875362396240e-01 -1.838619560003280640e-01 1.299845278263092041e-01 -1.154794320464134216e-01 1.029052883386611938e-01 -9.593106061220169067e-02 -8.304823189973831177e-02 1.360454410314559937e-01 -1.675234287977218628e-01 3.999943733215332031e-01 -2.324431389570236206e-01 -2.232227623462677002e-01 1.404879689216613770e-01 -9.589796513319015503e-02 -1.620136350393295288e-01 -1.242651641368865967e-01 4.409617185592651367e-01 -4.797868803143501282e-02 1.791699975728988647e-01 -1.963772326707839966e-01 -9.832894057035446167e-02 -1.395420636981725693e-02 -2.410934865474700928e-02 8.462670445442199707e-02
1.113155782222747803e-01 -2.265149950981140137e-01 1.764878071844577789e-02 2.030154466629028320e-01 -2.011671513319015503e-01 2.293577641248703003e-01 -1.681025256402790546e-03 9.285090118646621704e-02 -2.310207039117813110e-01 4.765219241380691528e-02 3.307397291064262390e-02 -1.581298261880874634e-01 2.658231258392333984e-01 1.319104582071304321e-01 -5.904411897063255310e-02 1.357336640357971191e-01 1.772545129060745239e-01 9.530538320541381836e-02 -1.305462718009948730e-01 -1.765613108873367310e-01 1.973083913326263428e-01 -4.980384185910224915e-02 -1.773899793624877930e-01 -1.514316201210021973e-01 4.457938671112060547e-01 2.564602792263031006e-01 1.935320943593978882e-01 -1.172818690538406372e-01 6.088263913989067078e-02 -1.119127944111824036e-01 -2.574061155319213867e-01 1.364994347095489502e-01
1.282929331064224243e-01 -1.631532013416290283e-01 -2.613579034805297852e-01 -3.461146354675292969e-02 -1.596777141094207764e-01 -3.020861744880676270e-01 1.958543211221694946e-01 5.598195269703865051e-02 -3.077132701873779297e-01 -6.452327221632003784e-02 2.835355512797832489e-02 -3.397855460643768311e-01 -8.961813151836395264e-02 -5.281788110733032227e-02 -6.163114309310913086e-02 2.383740618824958801e-02 -3.158576320856809616e-03 1.033855155110359192e-01 1.670336723327636719e-01 2.369799651205539703e-02 -1.438773274421691895e-01 2.109793126583099365e-01 -3.749644756317138672e-02 -4.121014773845672607e-01 3.081033229827880859e-01 -3.509194776415824890e-02 4.630989581346511841e-02 7.887292653322219849e-02 1.200126931071281433e-01 -1.737648546695709229e-01 -2.557267844676971436e-01 -9.353301674127578735e-02
7.713249325752258301e-02 -2.008129656314849854e-01 -7.681547105312347412e-02 2.805859744548797607e-01 -5.979830399155616760e-02 2.316799759864807129e-02 -4.795995354652404785e-02 -2.439972199499607086e-02 -1.784454584121704102e-01 -1.246621683239936829e-01 2.944475710391998291e-01 -1.446639895439147949e-01 -2.447197446599602699e-03 1.669825017452239990e-01 -1.080801114439964294e-01 -4.905248805880546570e-02 3.743912652134895325e-02 4.339141845703125000e-01 2.453989237546920776e-01 -4.774964228272438049e-02 2.437927424907684326e-01 2.571560144424438477e-01 1.275773942470550537e-01 5.546798184514045715e-02 2.093445882201194763e-02 1.583981812000274658e-01 2.517175972461700439e-01 -5.512819439172744751e-02 1.352006793022155762e-01 -9.352684719488024712e-04 -2.833504974842071533e-01 2.783940136432647705e-01
-3.039879500865936279e-01 -8.214194327592849731e-02 -2.215342819690704346e-01 7.753360271453857422e-02 5.371446534991264343e-02 8.720634505152702332e-03 2.374698668718338013e-01 1.073274686932563782e-01 -3.751806616783142090e-01 -1.301350891590118408e-01 -2.041082456707954407e-02 -1.131823286414146423e-01 7.988838478922843933e-03 7.885789126157760620e-02 1.194072216749191284e-01 5.295225605368614197e-02 2.162454724311828613e-01 2.710855901241302490e-01 1.694474220275878906e-01 -3.984990417957305908e-01 -9.577096998691558838e-02 -1.389179825782775879e-01 2.306577004492282867e-02 -2.172624170780181885e-01 3.461288511753082275e-01 -7.582530844956636429e-03 1.373545974493026733e-01 -1.783329844474792480e-01 1.491374224424362183e-01 -2.168715931475162506e-02 -5.597593635320663452e-02 -1.642892323434352875e-02
5.446564778685569763e-02 -8.056529611349105835e-02 -8.536898344755172729e-02 1.235988456755876541e-02 1.044131368398666382e-01 -1.878793686628341675e-01 3.522332608699798584e-01 3.645480275154113770e-01 -3.088946640491485596e-01 -1.040786504745483398e-01 9.419739991426467896e-02 -2.235311120748519897e-01 2.254164814949035645e-01 -1.966588944196701050e-01 4.220130294561386108e-02 -6.217963248491287231e-02 3.990695253014564514e-02 3.969481214880943298e-02 1.266865879297256470e-01 -1.526633650064468384e-01 -1.248120516538619995e-01 -1.363327950239181519e-01 1.691043674945831299e-01 -7.868868112564086914e-02 3.004666864871978760e-01 3.511792793869972229e-02 2.949348688125610352e-01 -1.515000760555267334e-01 2.246428281068801880e-01 -6.807770580053329468e-02 -2.151387482881546021e-01 7.350498437881469727e-02
1.922809332609176636e-01 -2.785964310169219971e-01 -8.687729388475418091e-02 2.285340726375579834e-01 -2.131990939378738403e-01 1.005136221647262573e-01 3.017809391021728516e-01 -9.804351720958948135e-04 -3.450207114219665527e-01 -1.143635064363479614e-01 5.545363575220108032e-02 -1.710447520017623901e-01 -2.283001504838466644e-02 8.813656121492385864e-02 -2.542053535580635071e-02 9.595775604248046875e-02 -2.307098060846328735e-01 3.856174647808074951e-02 -2.053958475589752197e-01 5.885518714785575867e-02 -8.966912329196929932e-02 1.917579397559165955e-02 -1.849207580089569092e-01 -3.181932270526885986e-01 4.159415662288665771e-01 9.054754674434661865e-02 8.607174456119537354e-02 1.120654493570327759e-01 1.477453857660293579e-01 -1.569604128599166870e-01 4.250428453087806702e-02 5.246593430638313293e-02
2.227228730916976929e-01 -4.012683928012847900e-01 -6.561235990375280380e-03 -9.797140210866928101e-02 1.594878286123275757e-01 1.087590530514717102e-01 2.550448179244995117e-01 9.156143292784690857e-03 1.195537894964218140e-01 -9.777327068150043488e-03 8.355394005775451660e-02 4.628152772784233093e-02 -5.204027518630027771e-02 5.356371775269508362e-02 1.179171912372112274e-02 -7.124651223421096802e-02 1.522658169269561768e-01 2.957957684993743896e-01 -7.672715187072753906e-02 -3.465891480445861816e-01 1.611914858222007751e-02 2.797599136829376221e-01 -2.903346531093120575e-02 1.273836791515350342e-01 3.085884749889373779e-01 1.807760819792747498e-02 1.009092405438423157e-01 1.595056802034378052e-01 3.557156622409820557e-01 -3.236091509461402893e-02 4.428718611598014832e-02 2.236724197864532471e-01
-1.108045503497123718e-01 4.535360727459192276e-03 -2.120744436979293823e-01 5.793668329715728760e-02 -7.713481038808822632e-02 -1.885539442300796509e-01 4.160872101783752441e-01 2.502861917018890381e-01 -1.427429914474487305e-01 -1.962036341428756714e-01 2.245711237192153931e-01 -7.925690710544586182e-02 1.677696011029183865e-03 -1.658149510622024536e-01 1.238735243678092957e-01 -3.288969695568084717e-01 2.503534257411956787e-01 1.706702411174774170e-01 1.922905892133712769e-01 -8.383703976869583130e-02 9.948710352182388306e-02 4.846162721514701843e-02 -3.824489563703536987e-02 -1.465619206428527832e-01 2.080347537994384766e-01 1.838032454252243042e-01 1.317198425531387329e-01 1.183427870273590088e-01 1.482616513967514038e-01 -2.452554702758789062e-01 -1.779844164848327637e-01 -4.763210192322731018e-02
-3.343079239130020142e-02 -2.365055978298187256e-01 -2.374425828456878662e-01 -7.632727921009063721e-02 1.707600988447666168e-02 -1.594460755586624146e-01 4.254049658775329590e-01 3.241516053676605225e-01 -1.154669001698493958e-01 -6.831844151020050049e-02 -3.175704181194305420e-02 -1.814401298761367798e-01 1.489571332931518555e-01 -7.081322371959686279e-02 1.293685734272003174e-01 -1.377125382423400879e-01 6.066377460956573486e-02 2.506987191736698151e-03 6.586246192455291748e-02 -1.885266304016113281e-01 -7.621902227401733398e-02 -1.366064995527267456e-01 -1.373105496168136597e-01 -1.698197275400161743e-01 3.641112446784973145e-01 2.359794452786445618e-02 3.544760346412658691e-01 -1.032761111855506897e-01 2.065369039773941040e-01 -7.963341474533081055e-02 -1.322938650846481323e-01 4.967599734663963318e-02
2.340775132179260254e-01 -2.162810228765010834e-02 -6.481608748435974121e-02 -1.984619051218032837e-01 -1.669334024190902710e-01 3.467888757586479187e-02 3.919156789779663086e-01 7.919926196336746216e-02 -2.101974785327911377e-01 -2.377472445368766785e-02 -1.225354336202144623e-02 -2.290689647197723389e-01 4.435545206069946289e-02 8.058445900678634644e-02 3.673941195011138916e-01 -1.081946343183517456e-01 -1.210065931081771851e-02 2.236570119857788086e-01 -9.916506707668304443e-02 -1.852539777755737305e-01 1.448734551668167114e-01 -4.856340214610099792e-02 -1.400667130947113037e-01 1.053638309240341187e-01 2.038932293653488159e-01 1.088972315192222595e-01 2.595710195600986481e-02 1.156499162316322327e-01 -6.250087637454271317e-03 -4.879925251007080078e-01 7.510257512331008911e-02 -3.293918212875723839e-03
1.535867750644683838e-01 -2.186791747808456421e-01 -1.201120242476463318e-01 -1.262341346591711044e-02 -1.846345514059066772e-01 -4.052158072590827942e-02 2.414767891168594360e-01 2.486993819475173950e-01 -1.989554017782211304e-01 -1.791431605815887451e-01 3.220615386962890625e-01 -1.657660305500030518e-01 1.472296565771102905e-01 2.520372867584228516e-01 1.976992934942245483e-01 8.281646668910980225e-02 1.935804076492786407e-02 2.053562402725219727e-01 2.246288359165191650e-01 -3.022633120417594910e-02 3.054631352424621582e-01 4.003218561410903931e-02 -1.155664846301078796e-01 -2.283400148153305054e-01 2.213039249181747437e-01 4.688854143023490906e-02 -7.740025967359542847e-02 -1.781486719846725464e-02 -2.713026404380798340e-01 -9.462910890579223633e-02 1.375666409730911255e-01 -1.039240062236785889e-01
-1.809308864176273346e-02 -2.408293634653091431e-01 3.352323919534683228e-02 7.661762833595275879e-02 8.728206902742385864e-02 2.678121440112590790e-02 3.634233176708221436e-01 8.530846238136291504e-02 -3.502683639526367188e-01 3.500879276543855667e-03 -1.363681107759475708e-01 -3.416101038455963135e-01 1.402638554573059082e-01 -6.612367928028106689e-02 -1.309804916381835938e-01 1.409781128168106079e-01 -1.481399387121200562e-01 1.960804909467697144e-01 -1.010013669729232788e-01 -1.602819561958312988e-02 -6.489511579275131226e-02 -8.542261086404323578e-03 1.917493343353271484e-02 -1.369337141513824463e-01 4.117863774299621582e-01 -1.382438838481903076e-01 3.053758144378662109e-01 -3.902580356225371361e-03 3.575343638658523560e-02 -2.443832606077194214e-01 -1.752363294363021851e-01 2.671867376193404198e-03
1.149719655513763428e-01 -2.116506993770599365e-01 -8.461900800466537476e-02 1.114254519343376160e-01 -1.130671650171279907e-01 1.848323643207550049e-01 -1.096800640225410461e-01 3.284276276826858521e-02 -1.977213472127914429e-01 2.785563841462135315e-02 1.470695249736309052e-02 -7.199674844741821289e-02 2.405083179473876953e-01 3.300082981586456299e-01 -4.629766196012496948e-02 1.206954792141914368e-01 1.311881691217422485e-01 2.363384515047073364e-01 -1.372048556804656982e-01 -2.832026481628417969e-01 1.152303628623485565e-02 4.546468332409858704e-02 -9.373695589601993561e-03 -2.172516882419586182e-01 4.337158501148223877e-01 1.819212883710861206e-01 1.086056530475616455e-01 -1.381151378154754639e-01 1.751584261655807495e-01 -1.561007350683212280e-01 -1.873712688684463501e-01 2.642180323600769043e-01
5.746695771813392639e-02 -2.914850711822509766e-01 2.453412301838397980e-02 2.767993882298469543e-02 -8.833789825439453125e-02 1.404800266027450562e-01 -8.844493329524993896e-02 -1.351443380117416382e-01 -2.180884927511215210e-01 8.250625431537628174e-02 4.276606068015098572e-02 -1.585859060287475586e-01 3.708125650882720947e-01 1.839477568864822388e-01 2.595198452472686768e-01 -1.451208293437957764e-01 -3.130888193845748901e-02 1.859343498945236206e-01 3.404238820075988770e-02 -2.891568541526794434e-01 2.788782715797424316e-01 2.546926438808441162e-01 -4.464834928512573242e-02 6.906524300575256348e-02 1.747370660305023193e-01 5.261934176087379456e-02 3.322775661945343018e-01 -1.125110760331153870e-01 1.200400069355964661e-01 7.146589457988739014e-02 -2.636747658252716064e-01 2.249107323586940765e-02
-7.376363500952720642e-03 -3.321405053138732910e-01 1.186191663146018982e-02 -1.266925968229770660e-02 2.442703768610954285e-02 -4.678915068507194519e-02 -8.884868025779724121e-02 2.472581714391708374e-01 -3.523141741752624512e-01 -1.384012959897518158e-02 5.153840407729148865e-02 2.078523486852645874e-02 3.185381591320037842e-01 -1.858977079391479492e-01 -1.120225191116333008e-01 -8.984009176492691040e-02 -2.421195656061172485e-01 1.300824582576751709e-01 -8.887474238872528076e-02 -2.023980021476745605e-01 2.632725425064563751e-02 -5.188013613224029541e-02 -1.462133228778839111e-01 -9.209533035755157471e-02 5.284625291824340820e-01 -1.487926244735717773e-01 3.788107633590698242e-02 7.863491773605346680e-03 2.105835080146789551e-01 -9.768398106098175049e-02 -7.927560806274414062e-02 -1.128187105059623718e-01
9.600270539522171021e-02 -2.303305566310882568e-01 -9.160066395998001099e-02 1.445125788450241089e-02 -2.344940006732940674e-01 -1.480735242366790771e-01 1.564405709505081177e-01 7.141930609941482544e-02 -2.444415688514709473e-01 -8.280653506517410278e-02 -2.353013902902603149e-01 -2.887507677078247070e-01 -1.084368824958801270e-01 -5.260326433926820755e-03 5.942253023386001587e-02 -2.224839851260185242e-02 -8.061750233173370361e-02 1.650614142417907715e-01 -1.774388365447521210e-02 -2.040513157844543457e-01 -6.894857436418533325e-02 3.743355572223663330e-01 -1.511465013027191162e-01 7.509995996952056885e-02 2.693328261375427246e-01 1.053924709558486938e-01 1.482502669095993042e-01 1.571452617645263672e-01 1.164474412798881531e-01 -4.399839341640472412e-01 1.164548844099044800e-01 3.727085888385772705e-02
-1.250312570482492447e-02 -3.583508431911468506e-01 7.571309059858322144e-02 2.109224200248718262e-01 -1.414279639720916748e-01 1.609825193881988525e-01 -9.364134818315505981e-02 1.326571106910705566e-01 -5.154307559132575989e-02 -1.236557289958000183e-01 1.226765513420104980e-01 -1.482684016227722168e-01 3.036178946495056152e-01 4.091438278555870056e-02 -8.465395867824554443e-02 1.063965484499931335e-01 4.814114049077033997e-02 3.010671734809875488e-01 -2.827337682247161865e-01 -1.032530069351196289e-01 9.827312827110290527e-02 5.407313629984855652e-02 -7.471089810132980347e-02 -5.726802349090576172e-02 4.228520095348358154e-01 1.229302398860454559e-02 1.462597846984863281e-01 -9.018527716398239136e-02 2.100194990634918213e-01 -1.719175875186920166e-01 -2.898152470588684082e-01 1.022768318653106689e-01
1.035585179924964905e-01 -8.456287533044815063e-02 1.299060322344303131e-02 3.037591874599456787e-01 -1.219068244099617004e-01 2.596885561943054199e-01 -1.596591621637344360e-02 1.397392749786376953e-01 -2.491464465856552124e-01 7.667574286460876465e-02 9.534702450037002563e-02 -1.469222903251647949e-01 2.169741988182067871e-01 1.823693960905075073e-01 4.685777053236961365e-02 -9.534466080367565155e-03 2.090212553739547729e-01 1.611627042293548584e-01 -3.686650097370147705e-02 -2.240867912769317627e-01 1.097060143947601318e-01 4.727942124009132385e-02 -1.585636585950851440e-01 -1.091101840138435364e-01 4.751734137535095215e-01 2.031657844781875610e-01 1.242285072803497314e-01 -1.107299476861953735e-01 9.624951332807540894e-02 -9.790351241827011108e-02 -3.095096945762634277e-01 1.561754792928695679e-01
4.256419092416763306e-02 -2.645599246025085449e-01 -3.189620375633239746e-02 3.442104533314704895e-02 1.483883559703826904e-01 -1.406281441450119019e-01 2.546489834785461426e-01 2.204706668853759766e-01 -2.731576561927795410e-01 2.890817821025848389e-02 -5.564450286328792572e-03 -1.024683713912963867e-01 -2.026878297328948975e-01 -1.589280515909194946e-01 1.542633175849914551e-01 1.144062280654907227e-01 8.858776092529296875e-02 1.007539257407188416e-01 2.147976122796535492e-02 -1.400690972805023193e-01 1.034903898835182190e-01 1.602931171655654907e-01 -1.027677655220031738e-01 -6.811872124671936035e-02 2.849953472614288330e-01 2.952795028686523438e-01 4.422351345419883728e-02 5.279338732361793518e-02 3.229936361312866211e-01 -4.180501401424407959e-01 -1.966444402933120728e-01 -3.060903027653694153e-02
-4.796832799911499023e-02 -5.623337253928184509e-02 -1.306054890155792236e-01 -4.222019389271736145e-02 8.234086632728576660e-02 -1.999346911907196045e-01 1.971340328454971313e-01 1.989032328128814697e-01 -2.471855431795120239e-01 -1.317608803510665894e-01 4.007522761821746826e-02 -3.081150650978088379e-01 6.251943111419677734e-02 -1.046411395072937012e-01 -2.298903018236160278e-01 1.379362940788269043e-01 1.806467771530151367e-01 2.894117236137390137e-01 3.507611900568008423e-02 -3.909976407885551453e-02 -5.398395285010337830e-02 -8.315969258546829224e-02 -4.674190655350685120e-02 -1.882498711347579956e-01 3.397240042686462402e-01 1.464646905660629272e-01 4.617114961147308350e-01 -2.473374158143997192e-01 9.012965112924575806e-02 -4.657766968011856079e-02 -2.277608774602413177e-02 1.216543093323707581e-02
-6.066996604204177856e-02 -7.739187777042388916e-02 -9.376561641693115234e-02 2.739572711288928986e-02 -8.259106427431106567e-02 -1.553265601396560669e-01 3.537462353706359863e-01 4.470116272568702698e-02 -2.594472765922546387e-01 4.694470018148422241e-02 1.260738703422248363e-03 -7.672999799251556396e-02 1.168511584401130676e-01 -1.058728918433189392e-01 -1.657447069883346558e-01 -5.200958997011184692e-02 1.643593907356262207e-01 2.076148092746734619e-01 3.267234936356544495e-02 -1.365715861320495605e-01 -3.970662504434585571e-02 -1.005188152194023132e-01 -2.351339906454086304e-02 -1.400922387838363647e-01 5.065847635269165039e-01 -8.057436207309365273e-04 5.374315381050109863e-01 -8.648698776960372925e-02 4.340762645006179810e-02 3.265321953222155571e-03 3.116519749164581299e-02 1.214728355407714844e-01
-8.150602132081985474e-02 -3.135947287082672119e-01 -2.221703082323074341e-01 -9.468357311561703682e-04 -2.463649064302444458e-01 -9.424790740013122559e-02 -1.375305801630020142e-01 2.183704376220703125e-01 -4.211907833814620972e-02 -7.785834372043609619e-02 1.493516266345977783e-01 -2.227902412414550781e-01 1.189269721508026123e-01 -1.521624624729156494e-01 1.263150125741958618e-01 -5.875429883599281311e-02 -1.269970927387475967e-02 2.725147008895874023e-01 -2.023320049047470093e-01 -1.623650491237640381e-01 -1.124091148376464844e-01 1.588010787963867188e-01 4.212383553385734558e-02 2.445763796567916870e-01 3.320893645286560059e-01 2.706239223480224609e-01 -1.007693186402320862e-01 -1.777028292417526245e-01 1.732977777719497681e-01 -2.049771100282669067e-01 1.457880884408950806e-01 -1.151816025376319885e-01
-2.567963115870952606e-02 -3.645745217800140381e-01 -1.117558404803276062e-01 -1.848315075039863586e-02 -8.057341910898685455e-04 -1.482806652784347534e-01 3.246757090091705322e-01 8.613135665655136108e-03 -3.749735951423645020e-01 1.073602866381406784e-02 2.229068577289581299e-01 8.337261527776718140e-02 2.609402537345886230e-01 -7.682420313358306885e-02 1.174435019493103027e-01 -2.552903071045875549e-02 1.335701644420623779e-01 1.395661234855651855e-01 7.357053458690643311e-02 2.048888653516769409e-01 -9.535206109285354614e-02 -1.155335977673530579e-01 -6.798826158046722412e-02 -3.292633891105651855e-01 2.041354179382324219e-01 1.700362376868724823e-02 4.550399631261825562e-02 8.048834651708602905e-02 2.458153218030929565e-01 -2.483928501605987549e-01 9.462169557809829712e-02 1.963361948728561401e-01
1.635009050369262695e-01 -1.803942173719406128e-01 2.223105430603027344e-01 2.187553979456424713e-02 7.508819550275802612e-02 -1.406372189521789551e-01 3.178916871547698975e-01 2.492449730634689331e-01 -3.140890598297119141e-01 -2.380992174148559570e-01 1.297076642513275146e-01 -7.682421803474426270e-02 2.105785310268402100e-01 -1.343666166067123413e-01 -1.549112349748611450e-01 9.118070453405380249e-02 3.985759988427162170e-02 1.206978559494018555e-01 -1.454734951257705688e-01 -6.242772191762924194e-02 6.652680039405822754e-02 -1.396588683128356934e-01 -1.093798056244850159e-01 -1.594985276460647583e-01 4.383441209793090820e-01 4.356363043189048767e-02 2.628301978111267090e-01 1.593163311481475830e-01 7.583358883857727051e-02 -5.966887995600700378e-02 -9.697184711694717407e-02 1.402909010648727417e-01
-1.645281165838241577e-02 -1.985480785369873047e-01 -1.141417548060417175e-01 -2.946210652589797974e-02 -2.455939799547195435e-01 9.121295064687728882e-02 1.856041490100324154e-03 6.659030169248580933e-02 -1.206158399581909180e-01 1.535619646310806274e-01 1.539007127285003662e-01 -3.490813076496124268e-01 1.813073307275772095e-01 -1.660496890544891357e-01 1.346972584724426270e-01 -4.561563208699226379e-02 -1.297388132661581039e-02 5.566098541021347046e-02 -2.121802419424057007e-01 -9.547340124845504761e-02 1.138999536633491516e-01 4.846468567848205566e-01 -1.097505912184715271e-01 2.253829985857009888e-01 1.786887496709823608e-01 2.056168913841247559e-01 -6.223543547093868256e-03 -2.177061736583709717e-01 8.262298256158828735e-02 -1.431363970041275024e-01 1.156060621142387390e-01 2.803099751472473145e-01
-3.745031356811523438e-02 -2.238214015960693359e-01 7.615839689970016479e-02 1.496747732162475586e-01 -7.307292520999908447e-02 2.330029159784317017e-01 -1.070357710123062134e-01 5.697542428970336914e-02 -1.972112953662872314e-01 -1.526840380392968655e-03 2.156599164009094238e-01 -2.495393753051757812e-01 2.322838306427001953e-01 2.473072707653045654e-01 -1.688478700816631317e-02 1.387347700074315071e-03 8.773867040872573853e-02 4.653300940990447998e-01 -1.297568529844284058e-01 -9.866379201412200928e-02 1.034319102764129639e-01 2.024405598640441895e-01 -1.498035788536071777e-01 1.005164310336112976e-01 3.771871030330657959e-01 1.495979726314544678e-01 1.803869158029556274e-01 -1.484113484621047974e-01 7.680075615644454956e-02 -1.114448681473731995e-01 -4.084515944123268127e-02 9.306167066097259521e-02
-1.443298161029815674e-01 -9.222332388162612915e-02 -1.639649122953414917e-01 7.429049164056777954e-02 -2.725454978644847870e-02 -8.288560062646865845e-02 2.361329048871994019e-01 2.157810628414154053e-01 -3.242061734199523926e-01 1.943116933107376099e-01 7.243484258651733398e-02 5.699338391423225403e-02 2.889570593833923340e-01 -1.835023909807205200e-01 2.503688037395477295e-01 2.155167050659656525e-02 4.078071936964988708e-02 -4.311765730381011963e-02 4.119225740432739258e-01 -1.539738774299621582e-01 8.689183741807937622e-02 2.221476733684539795e-01 -1.765655428171157837e-01 -1.196301952004432678e-01 3.994513154029846191e-01 1.529270708560943604e-01 4.016163572669029236e-02 2.607152611017227173e-02 9.960353374481201172e-02 -2.624661289155483246e-02 2.969718351960182190e-02 -2.485581673681735992e-02
-1.202458664774894714e-01 -1.092570349574089050e-01 -9.992597997188568115e-02 1.497884541749954224e-01 -4.260425269603729248e-02 -2.211914211511611938e-01 3.429252207279205322e-01 1.590686887502670288e-01 -1.255075782537460327e-01 -1.433595567941665649e-01 3.876520693302154541e-01 -1.772751659154891968e-01 3.035499453544616699e-01 -1.634241044521331787e-01 6.334768980741500854e-02 3.256758302450180054e-02 1.506385058164596558e-01 2.303831838071346283e-02 2.144932299852371216e-01 -1.142310276627540588e-01 7.815076410770416260e-02 1.195105835795402527e-01 -4.968384280800819397e-02 1.708692014217376709e-01 5.354424193501472473e-02 9.669621288776397705e-02 -3.031149506568908691e-02 2.399930506944656372e-01 2.568766176700592041e-01 -3.612717986106872559e-01 -2.606393024325370789e-02 5.799838900566101074e-02
-2.534155175089836121e-02 -1.945558488368988037e-01 -7.303508371114730835e-02 -1.680645346641540527e-01 -6.037168204784393311e-02 -5.257837474346160889e-02 3.739187121391296387e-01 1.151332929730415344e-01 -3.538418188691139221e-02 -3.651939705014228821e-02 3.481993917375802994e-03 1.728865206241607666e-01 2.898718714714050293e-01 -2.116011381149291992e-01 6.085609644651412964e-02 1.445847153663635254e-01 6.039447337388992310e-02 3.699022829532623291e-01 1.570511907339096069e-01 4.129470139741897583e-02 3.412313163280487061e-01 1.164401471614837646e-01 -2.955815196037292480e-01 -1.505854874849319458e-01 3.145402371883392334e-01 9.320819750428199768e-03 2.148475944995880127e-01 -3.123290091753005981e-02 1.869362965226173401e-02 -1.224310174584388733e-01 3.759691864252090454e-02 -1.129278987646102905e-01
8.131798356771469116e-02 -2.155195921659469604e-01 2.422803081572055817e-02 2.891485095024108887e-01 -1.804622411727905273e-01 1.248803809285163879e-01 -1.004795283079147339e-01 2.252558320760726929e-01 -3.348244428634643555e-01 3.384131193161010742e-02 1.703650355339050293e-01 -9.531135857105255127e-02 2.204691022634506226e-01 1.918895095586776733e-01 4.128725826740264893e-02 2.024250924587249756e-01 2.348967343568801880e-01 1.789409220218658447e-01 4.437715187668800354e-02 -1.873118877410888672e-01 2.780462056398391724e-02 5.741979554295539856e-02 -1.357897967100143433e-01 -1.652527153491973877e-01 4.019425809383392334e-01 1.113105863332748413e-01 1.017204970121383667e-01 -6.449880450963973999e-02 1.583708971738815308e-01 -7.674953341484069824e-02 -2.359841167926788330e-01 1.584066748619079590e-01
-9.723608195781707764e-02 -3.214174807071685791e-01 -2.601160109043121338e-01 1.622534096240997314e-01 6.614300608634948730e-02 -2.305150181055068970e-01 2.824574410915374756e-01 2.202607393264770508e-01 -2.806256711483001709e-01 -2.178325802087783813e-01 1.582242250442504883e-01 -1.799760013818740845e-02 9.081465750932693481e-02 9.399373829364776611e-02 -1.126634702086448669e-01 5.389618128538131714e-02 1.805970519781112671e-01 2.500679790973663330e-01 1.130301505327224731e-01 -3.369652032852172852e-01 -1.839645057916641235e-01 -1.029542647302150726e-02 1.436737030744552612e-01 -1.202636733651161194e-01 2.556543946266174316e-01 -7.836841396056115627e-04 -4.751156270503997803e-02 9.793244302272796631e-03 1.665691882371902466e-01 1.231645699590444565e-02 -1.897771507501602173e-01 -3.239432349801063538e-02
-6.189556792378425598e-02 -3.667608499526977539e-01 -1.860047131776809692e-01 7.944148778915405273e-02 1.153371930122375488e-01 -1.873964816331863403e-02 3.614141345024108887e-01 1.438346207141876221e-01 -1.477275043725967407e-01 2.830169722437858582e-02 -2.410893142223358154e-02 -2.056223303079605103e-01 1.185465529561042786e-01 -2.684143781661987305e-01 -1.566065102815628052e-01 7.628294173628091812e-03 1.493582576513290405e-01 -3.558242227882146835e-03 1.747181117534637451e-01 -2.698932960629463196e-02 -8.143200725317001343e-02 -2.533182501792907715e-02 7.396831363439559937e-02 -1.259512752294540405e-01 4.436849057674407959e-01 1.299984659999608994e-02 3.144544661045074463e-01 7.293737144209444523e-04 1.930188238620758057e-01 -1.373052150011062622e-01 -1.752464622259140015e-01 1.212589591741561890e-01
-1.540747433900833130e-01 -2.975027859210968018e-01 -1.184347867965698242e-01 -6.245864555239677429e-02 -2.535731792449951172e-01 6.705029308795928955e-02 -1.302711814641952515e-01 1.351825147867202759e-02 -1.082994639873504639e-01 6.446639448404312134e-02 3.626395761966705322e-02 -3.124856054782867432e-01 2.759520113468170166e-01 -1.890908628702163696e-01 2.362283766269683838e-01 1.678918302059173584e-01 -3.320229053497314453e-02 1.643372327089309692e-01 -1.031831726431846619e-01 -1.316922456026077271e-01 9.789275377988815308e-02 4.245284199714660645e-01 8.559853583574295044e-02 9.234543889760971069e-02 1.562563031911849976e-01 3.014540374279022217e-01 -1.016954332590103149e-01 -1.106334924697875977e-01 1.654498875141143799e-01 -8.593436330556869507e-02 -4.825058951973915100e-02 1.908237189054489136e-01
1.378683280199766159e-02 -1.286885589361190796e-01 1.353737153112888336e-02 2.754480242729187012e-01 -8.551073074340820312e-02 2.159195244312286377e-01 -7.711782306432723999e-02 1.052137464284896851e-01 -3.434478938579559326e-01 5.040968954563140869e-02 2.347731739282608032e-01 -8.311880379915237427e-02 2.245575934648513794e-01 1.081849932670593262e-01 -3.520378470420837402e-02 9.309844672679901123e-02 2.970881760120391846e-01 1.346726715564727783e-01 -1.387177109718322754e-01 -2.080333679914474487e-01 1.262934058904647827e-01 1.007672771811485291e-01 -1.393052488565444946e-01 1.256640721112489700e-02 3.606784641742706299e-01 1.933890432119369507e-01 1.164318472146987915e-01 4.561283439397811890e-02 1.950822174549102783e-01 -1.421622037887573242e-01 -2.178392857313156128e-01 2.797313928604125977e-01
1.012149229645729065e-01 -2.612260282039642334e-01 4.882304742932319641e-02 1.603730171918869019e-01 -3.454945981502532959e-01 1.467803716659545898e-01 -2.613684535026550293e-02 -6.652202457189559937e-02 -2.579423487186431885e-01 -3.550952970981597900e-01 1.127030923962593079e-01 1.734945625066757202e-01 2.120756506919860840e-01 6.436982750892639160e-02 -1.683657765388488770e-01 1.396350562572479248e-01 1.831556437537074089e-03 2.741672098636627197e-01 -2.041689753532409668e-01 -1.286928057670593262e-01 8.908221125602722168e-02 9.726969897747039795e-02 -5.880185402929782867e-03 -1.734898239374160767e-02 3.097122609615325928e-01 9.871281683444976807e-02 2.007243037223815918e-01 6.027043331414461136e-03 1.759485155344009399e-01 -2.244470566511154175e-01 -9.541486203670501709e-02 1.655870527029037476e-01
1.425482332706451416e-01 -1.791792362928390503e-01 4.535052552819252014e-02 7.737622410058975220e-02 -2.348942309617996216e-02 2.677865028381347656e-01 -2.308809459209442139e-01 1.131475418806076050e-01 -2.333063781261444092e-01 -4.390485584735870361e-02 2.574584186077117920e-01 -2.525222897529602051e-01 2.422025948762893677e-01 9.090794622898101807e-02 -2.209195643663406372e-01 -1.322557684034109116e-02 8.292280137538909912e-02 2.261366099119186401e-01 -4.702707752585411072e-02 -1.076485961675643921e-01 1.259549111127853394e-01 2.427477538585662842e-01 -1.899921745061874390e-01 -1.128120049834251404e-01 2.755791544914245605e-01 -6.254037469625473022e-02 1.728212237358093262e-01 -1.712742447853088379e-01 2.984907925128936768e-01 -2.075000703334808350e-01 -6.584971398115158081e-02 1.669364571571350098e-01
-9.720151871442794800e-02 -2.302107810974121094e-01 -8.954562246799468994e-02 4.820577800273895264e-02 4.152818117290735245e-03 -4.248123764991760254e-01 2.201360762119293213e-01 8.577876538038253784e-02 -1.901510059833526611e-01 -3.826387226581573486e-02 1.779978163540363312e-03 -8.760249614715576172e-02 -1.683470909483730793e-03 -2.513660117983818054e-02 1.278223395347595215e-01 -8.210013061761856079e-02 -1.525310575962066650e-01 1.375130414962768555e-01 -1.398116648197174072e-01 -1.794027686119079590e-01 4.835936054587364197e-02 1.595904529094696045e-01 5.131943896412849426e-02 -2.657054364681243896e-01 3.800401985645294189e-01 1.434062719345092773e-01 1.666607111692428589e-01 -3.030755743384361267e-02 2.825602889060974121e-01 -2.472798526287078857e-01 -3.037526309490203857e-01 -2.627868670970201492e-03
-2.651899121701717377e-02 -1.334790736436843872e-01 9.938161820173263550e-02 2.582961618900299072e-01 -2.109745442867279053e-01 2.509895563125610352e-01 -5.613954365253448486e-02 1.510187610983848572e-02 -2.632213830947875977e-01 5.792080610990524292e-02 1.654658019542694092e-01 -1.590022593736648560e-01 2.326985150575637817e-01 1.228617727756500244e-01 -4.387436434626579285e-03 2.644439972937107086e-02 2.763792276382446289e-01 2.114034444093704224e-01 3.841442614793777466e-02 -1.846407800912857056e-01 9.303972870111465454e-02 -1.136744022369384766e-02 -2.723543345928192139e-02 -1.899163872003555298e-01 3.651973009109497070e-01 2.512038648128509521e-01 1.508074849843978882e-01 -9.569064527750015259e-02 2.571538686752319336e-01 -1.633311510086059570e-01 -1.571248918771743774e-01 2.250153422355651855e-01
5.472221598029136658e-02 -1.405181139707565308e-01 -2.265235483646392822e-01 7.928030192852020264e-02 -1.352173984050750732e-01 1.177367791533470154e-01 2.399779558181762695e-01 7.522451877593994141e-02 -2.830315828323364258e-01 3.629839122295379639e-01 -2.570486962795257568e-01 -1.837555319070816040e-01 -3.708650916814804077e-02 7.981146872043609619e-02 3.066011369228363037e-01 -3.885818272829055786e-02 1.286537498235702515e-01 3.301543295383453369e-01 -1.842351257801055908e-01 -6.752166897058486938e-02 -5.243557319045066833e-02 -1.941801793873310089e-02 -8.452423661947250366e-02 1.157903671264648438e-02 2.466788589954376221e-01 1.761092990636825562e-01 -7.704587280750274658e-02 -4.889316484332084656e-02 7.901924848556518555e-02 -3.358958363533020020e-01 -8.287487179040908813e-02 9.334872663021087646e-02
-1.024451572448015213e-03 -2.121011018753051758e-01 -3.828179836273193359e-01 1.158438175916671753e-01 -1.354483515024185181e-01 -1.565681695938110352e-01 2.382167726755142212e-01 -5.513446033000946045e-02 -2.861061394214630127e-01 4.147506877779960632e-02 1.162903532385826111e-01 -1.168583407998085022e-01 -1.172142997384071350e-01 -1.110656559467315674e-01 8.137840032577514648e-02 1.638736575841903687e-01 -1.367296874523162842e-01 1.319417357444763184e-01 -1.199889779090881348e-01 -2.981150448322296143e-01 2.387716323137283325e-01 3.944205641746520996e-01 -1.721609532833099365e-01 -9.207580983638763428e-02 1.213351488113403320e-01 -4.199472896289080381e-04 -3.050068020820617676e-02 4.930160567164421082e-02 2.382177412509918213e-01 -1.725029200315475464e-01 -1.603915244340896606e-01 4.127531871199607849e-02
1.030742451548576355e-01 -1.316308081150054932e-01 3.764651715755462646e-02 1.551882773637771606e-01 -2.522315680980682373e-01 2.567714452743530273e-01 -1.041414514183998108e-01 6.594637781381607056e-02 -2.659471631050109863e-01 9.995947033166885376e-02 1.436871737241744995e-01 -8.778854459524154663e-02 2.752567529678344727e-01 1.207223683595657349e-01 4.717354197055101395e-03 1.205775663256645203e-01 1.348237544298171997e-01 2.929722666740417480e-01 -1.177911683917045593e-01 -7.734634727239608765e-02 7.695865933783352375e-04 8.672405034303665161e-02 -5.621237307786941528e-02 -1.427097320556640625e-01 4.088831543922424316e-01 8.944553136825561523e-02 1.544592678546905518e-01 -1.472934484481811523e-01 1.047374606132507324e-01 -2.722008228302001953e-01 -3.003455996513366699e-01 1.921018809080123901e-01
2.445506602525711060e-01 -1.694432497024536133e-01 2.098586177453398705e-03 -6.690463051199913025e-03 -2.575508058071136475e-01 -6.821103394031524658e-02 3.606734573841094971e-01 -1.354321488179266453e-03 5.680707469582557678e-02 -6.571609526872634888e-02 2.354095429182052612e-01 -1.079155430197715759e-01 7.546152919530868530e-02 -3.921348974108695984e-02 -2.074784636497497559e-01 -4.724399372935295105e-02 3.373027741909027100e-01 3.133978247642517090e-01 1.364479679614305496e-02 -2.603751718997955322e-01 1.023972257971763611e-01 4.252857528626918793e-03 2.571169137954711914e-01 -4.031686112284660339e-02 3.105319142341613770e-01 1.587787568569183350e-01 -1.567751020193099976e-01 1.494956165552139282e-01 1.390942782163619995e-01 1.744586825370788574e-01 4.823874682188034058e-03 8.158937841653823853e-02
-9.077279828488826752e-03 -2.854840159416198730e-01 -2.959683835506439209e-01 9.544447064399719238e-02 1.628888845443725586e-01 -5.688271299004554749e-02 3.049432635307312012e-01 2.672149837017059326e-01 -2.067858874797821045e-01 -1.782656311988830566e-01 -8.337789028882980347e-02 -2.042659372091293335e-01 -1.133353216573596001e-04 -1.427466273307800293e-01 1.630840823054313660e-02 -7.988358289003372192e-02 2.339822705835103989e-03 2.073302119970321655e-01 7.818238809704780579e-04 -1.538250595331192017e-01 -1.962022855877876282e-02 -3.092166036367416382e-02 2.060546129941940308e-01 -1.862278282642364502e-01 3.403572440147399902e-01 -1.216617152094841003e-01 3.159644007682800293e-01 -1.964655220508575439e-01 -4.645819216966629028e-02 1.149631068110466003e-01 -1.980074495077133179e-01 9.227363020181655884e-02
9.200146049261093140e-02 -3.094820678234100342e-01 -6.778094917535781860e-02 7.940060645341873169e-02 2.766338922083377838e-02 -3.486310243606567383e-01 4.323578774929046631e-01 1.687750220298767090e-01 -8.824664354324340820e-02 -1.990371569991111755e-02 6.897923350334167480e-02 -3.198340833187103271e-01 8.763103932142257690e-02 -1.835375875234603882e-01 -1.063153669238090515e-01 -1.531700640916824341e-01 1.985983103513717651e-01 1.642110347747802734e-01 5.010474473237991333e-02 -8.233404904603958130e-02 -1.417803764343261719e-02 -1.116689518094062805e-01 1.414711028337478638e-01 -1.088760346174240112e-01 2.400259822607040405e-01 5.007550492882728577e-02 2.354920506477355957e-01 -8.795782178640365601e-02 -1.346952281892299652e-02 -1.628751903772354126e-01 -1.900234520435333252e-01 2.222590297460556030e-01
1.540223360061645508e-01 2.231828421354293823e-01 6.530347280204296112e-03 1.565416157245635986e-01 -1.041573360562324524e-01 -1.277968734502792358e-01 2.442651242017745972e-01 5.914409831166267395e-02 -6.803906708955764771e-02 1.857363879680633545e-01 3.006638586521148682e-02 -4.833829700946807861e-01 2.378863692283630371e-01 -1.123511046171188354e-01 2.123627960681915283e-01 -1.782001741230487823e-02 -1.404685229063034058e-01 2.662869095802307129e-01 2.558649778366088867e-01 -6.752673536539077759e-02 -9.760796278715133667e-02 2.716794013977050781e-01 4.517585784196853638e-02 -1.956941336393356323e-01 3.314044773578643799e-01 4.646502062678337097e-02 6.342930346727371216e-02 -1.114809215068817139e-01 -3.791043162345886230e-02 -6.540329009294509888e-02 -4.756519198417663574e-02 -4.998296499252319336e-02
1.894700676202774048e-01 -2.441764324903488159e-01 -1.939603686332702637e-01 -5.286777392029762268e-02 8.334928750991821289e-02 -2.817737758159637451e-01 2.546829879283905029e-01 2.032357007265090942e-01 -2.229613810777664185e-01 -1.577479988336563110e-01 -1.918734423816204071e-02 -8.521113544702529907e-02 3.125990033149719238e-01 -1.830819547176361084e-01 5.073152855038642883e-02 -2.373667955398559570e-01 7.067255675792694092e-02 3.155873715877532959e-02 5.150222778320312500e-02 -1.760604381561279297e-01 1.478277333080768585e-02 -1.624869704246520996e-01 -1.322602629661560059e-01 -1.936409324407577515e-01 2.902343869209289551e-01 -6.079871207475662231e-02 1.661002635955810547e-01 4.199029412120580673e-03 -3.990358207374811172e-03 -1.312856972217559814e-01 -1.052937880158424377e-01 3.661202192306518555e-01
1.362946480512619019e-01 -1.257992833852767944e-01 -2.362825274467468262e-01 1.494230329990386963e-01 -1.806747764348983765e-01 -4.769529774785041809e-02 2.414898425340652466e-01 7.328756153583526611e-02 -3.467634022235870361e-01 5.496116355061531067e-02 -1.073624268174171448e-01 -1.486582495272159576e-02 1.641801446676254272e-01 -1.139033287763595581e-01 2.212682068347930908e-01 -6.716470420360565186e-02 -3.255858644843101501e-02 2.326910197734832764e-01 -2.779337465763092041e-01 -2.255721390247344971e-02 2.577335238456726074e-01 2.998860776424407959e-01 -2.076659053564071655e-01 -1.984854042530059814e-02 5.566555261611938477e-02 3.308654204010963440e-02 -8.820270001888275146e-02 8.844370394945144653e-02 -1.811703108251094818e-02 -3.958668708801269531e-01 -1.202702522277832031e-01 1.904844492673873901e-01
1.396991312503814697e-01 -4.849126562476158142e-02 -1.572677195072174072e-01 2.252595871686935425e-01 1.644661724567413330e-01 -1.128152292221784592e-02 1.443291455507278442e-01 1.295063495635986328e-01 -1.743896603584289551e-01 -1.401748359203338623e-01 7.883927226066589355e-02 -5.304318070411682129e-01 -5.888396129012107849e-02 -8.300689607858657837e-02 1.567524224519729614e-01 -2.351392805576324463e-01 6.691098213195800781e-02 3.358878791332244873e-01 6.203983724117279053e-02 2.020632289350032806e-02 -1.900134980678558350e-01 2.443001717329025269e-01 6.901472806930541992e-02 -7.894392311573028564e-02 2.221376448869705200e-01 -1.057212054729461670e-02 -1.221440806984901428e-01 -1.122125145047903061e-02 9.256966412067413330e-02 -2.273621857166290283e-01 -1.633434295654296875e-01 -1.739003509283065796e-01
1.157780289649963379e-01 -4.162464737892150879e-01 7.545789331197738647e-02 4.955573752522468567e-02 -2.705693542957305908e-01 8.138952404260635376e-02 1.685030385851860046e-02 2.308054640889167786e-02 -2.232789397239685059e-01 -1.687840521335601807e-01 3.312375843524932861e-01 -6.326793879270553589e-02 1.884757876396179199e-01 1.157981231808662415e-01 -1.452181190252304077e-01 1.628353297710418701e-01 -7.496691495180130005e-02 1.868894249200820923e-01 -2.345232814550399780e-01 -4.976807534694671631e-02 1.507477313280105591e-01 1.191815920174121857e-02 -1.943743415176868439e-02 -3.259002044796943665e-02 2.611276507377624512e-01 1.621860861778259277e-01 1.294615119695663452e-01 -2.696908414363861084e-01 5.074828118085861206e-02 -1.418306082487106323e-01 -2.380238920450210571e-01 2.242153286933898926e-01
1.195001974701881409e-02 -2.230031639337539673e-01 -1.509105134755373001e-02 1.685496866703033447e-01 -1.033440157771110535e-01 2.775914669036865234e-01 -6.240470334887504578e-02 3.425553813576698303e-02 -3.562569022178649902e-01 4.744194075465202332e-02 9.815340489149093628e-02 -1.083726882934570312e-01 4.497648179531097412e-01 2.301144599914550781e-01 -7.255881279706954956e-02 1.140856295824050903e-01 2.610261142253875732e-01 1.920649856328964233e-01 -1.226985678076744080e-01 -1.275144964456558228e-01 2.390768826007843018e-01 1.390632838010787964e-01 -1.126868464052677155e-02 8.574811369180679321e-02 2.527994811534881592e-01 6.347440928220748901e-02 1.302892118692398071e-01 -5.579471960663795471e-02 1.039308533072471619e-01 -9.422259032726287842e-02 -1.824934780597686768e-01 2.080691009759902954e-01
1.564189642667770386e-01 -3.184660673141479492e-01 1.459366083145141602e-02 2.325029224157333374e-01 -2.710904181003570557e-01 -2.199823036789894104e-02 3.707999885082244873e-01 7.365452498197555542e-02 -2.877718806266784668e-01 -1.185641884803771973e-01 -8.979477733373641968e-02 -4.544065594673156738e-01 4.568492248654365540e-02 -6.848550587892532349e-02 1.696318387985229492e-01 2.831397354602813721e-01 1.018381118774414062e-02 3.849252313375473022e-02 -1.883865743875503540e-01 5.890779197216033936e-02 -1.033601760864257812e-01 8.912012726068496704e-02 3.559548407793045044e-02 2.000621147453784943e-02 7.208032160997390747e-02 1.101833656430244446e-01 -9.651939384639263153e-03 1.263429820537567139e-01 1.421159505844116211e-01 -9.453658014535903931e-02 -2.255237400531768799e-01 3.983188048005104065e-02
2.443243563175201416e-02 -2.824842631816864014e-01 -3.829256445169448853e-02 1.753545701503753662e-01 -1.464902609586715698e-01 -9.289240464568138123e-03 -1.119349151849746704e-01 -2.282467782497406006e-01 -4.358411207795143127e-02 -1.594224870204925537e-01 3.259860575199127197e-01 -1.452372819185256958e-01 1.047560051083564758e-01 -1.138694137334823608e-01 -2.379185110330581665e-01 2.261064052581787109e-01 6.164158508181571960e-02 2.463732808828353882e-01 -4.131661728024482727e-02 -3.533997535705566406e-01 4.425722733139991760e-02 2.103891782462596893e-02 3.145093470811843872e-02 -1.142244637012481689e-01 2.891198098659515381e-01 8.318188041448593140e-02 1.076509431004524231e-01 -1.634972393512725830e-01 1.196299195289611816e-01 -1.688563823699951172e-02 -1.530701369047164917e-01 3.748078644275665283e-01
-4.247579723596572876e-02 -1.333801001310348511e-01 -2.264949120581150055e-02 2.650662958621978760e-01 -1.836851388216018677e-01 1.182182133197784424e-01 -1.315652281045913696e-01 1.598343066871166229e-02 -2.869419753551483154e-01 8.441361784934997559e-02 1.430135369300842285e-01 -2.156562209129333496e-01 4.071612954139709473e-01 1.441729217767715454e-01 -2.408947981894016266e-02 1.199395954608917236e-01 1.973503828048706055e-01 1.423940211534500122e-01 -6.640497595071792603e-02 -5.808493122458457947e-02 1.127871498465538025e-01 1.230314075946807861e-01 -1.417032927274703979e-01 -1.917804330587387085e-01 4.146671593189239502e-01 7.171886414289474487e-02 8.211997151374816895e-02 -2.962553640827536583e-03 1.542909890413284302e-01 -1.312162578105926514e-01 -2.312820553779602051e-01 2.373066991567611694e-01
5.923060700297355652e-03 4.923476278781890869e-02 -3.413732647895812988e-01 1.835858225822448730e-01 -2.124061062932014465e-02 1.037225648760795593e-01 3.101156651973724365e-01 1.401628553867340088e-01 -3.698365986347198486e-01 1.888578534126281738e-01 -2.013397170230746269e-03 -5.019648000597953796e-02 1.633302308619022369e-02 -8.425341546535491943e-02 -9.704214520752429962e-03 9.840367361903190613e-03 1.276862323284149170e-01 2.010111957788467407e-01 6.505199521780014038e-02 -3.378125131130218506e-01 1.672160923480987549e-01 3.486585617065429688e-01 -2.781296074390411377e-01 -1.666845679283142090e-01 3.641750663518905640e-02 1.192076802253723145e-01 7.940115779638290405e-02 3.654585918411612511e-03 1.911313682794570923e-01 -2.071585208177566528e-01 -4.963097348809242249e-02 6.528393924236297607e-02
1.214970350265502930e-01 -2.130704969167709351e-01 -1.560313403606414795e-01 9.993265569210052490e-02 -3.982199728488922119e-02 -1.268517971038818359e-01 3.113535642623901367e-01 2.265225648880004883e-01 -2.911513149738311768e-01 -1.766963489353656769e-02 3.680377081036567688e-02 -2.931774556636810303e-01 2.721863985061645508e-01 -4.045242071151733398e-01 2.009422332048416138e-01 -1.585541367530822754e-01 1.137699410319328308e-01 -4.717861860990524292e-02 -7.235115766525268555e-02 -2.285083681344985962e-01 -9.296838939189910889e-02 2.299392670392990112e-01 -1.103307306766510010e-01 5.705573409795761108e-02 1.100270524621009827e-01 5.674428492784500122e-02 -3.081656992435455322e-02 2.169959098100662231e-01 -1.097643151879310608e-01 -4.154315963387489319e-02 9.207411855459213257e-02 1.696090847253799438e-01
3.960122540593147278e-02 -4.347300156950950623e-02 -3.690785467624664307e-01 -4.937885403633117676e-01 -2.326126098632812500e-01 1.040182411670684814e-01 1.514891684055328369e-01 -6.610634922981262207e-02 -1.819134056568145752e-01 -5.264337733387947083e-02 -2.018800936639308929e-03 -8.020918071269989014e-02 2.206442356109619141e-01 -3.431493043899536133e-02 1.564411260187625885e-02 2.786371484398841858e-02 1.297347396612167358e-01 1.753231324255466461e-02 -1.569755375385284424e-01 -2.523090243339538574e-01 1.905985362827777863e-02 1.067171022295951843e-01 2.141174376010894775e-01 9.218963980674743652e-02 3.082756102085113525e-01 8.469475805759429932e-02 1.119411215186119080e-01 -2.380360215902328491e-01 -3.323171660304069519e-02 -2.417774796485900879e-01 8.173571527004241943e-02 -1.479430943727493286e-01
-7.399138063192367554e-02 -2.175263166427612305e-01 -9.712269902229309082e-02 1.456045955419540405e-01 -7.156520336866378784e-02 -1.682963669300079346e-01 4.395891129970550537e-01 2.790826559066772461e-01 -1.299663782119750977e-01 -5.453516170382499695e-02 6.291605066508054733e-03 8.231693878769874573e-03 2.715900307521224022e-03 1.288361698389053345e-01 2.239443063735961914e-01 -2.877059578895568848e-02 -6.028771400451660156e-02 1.524428576231002808e-01 -1.915217339992523193e-01 -1.990022510290145874e-01 1.644293069839477539e-01 2.235385626554489136e-01 8.304923027753829956e-02 -2.987355366349220276e-02 2.618645727634429932e-01 2.950982153415679932e-01 1.403293460607528687e-01 8.663325756788253784e-02 1.538017839193344116e-01 -3.429384231567382812e-01 -2.363635040819644928e-02 -1.087169721722602844e-01
-2.377807199954986572e-01 -8.034898340702056885e-02 5.723085254430770874e-02 5.694100260734558105e-02 1.266223471611738205e-02 -3.446650207042694092e-01 1.491465866565704346e-01 -1.722817309200763702e-02 -3.148442506790161133e-01 -2.040481567382812500e-01 -3.143589198589324951e-02 -4.944347590208053589e-02 6.236803159117698669e-02 -8.273984491825103760e-02 -1.984135508537292480e-01 1.466564834117889404e-01 1.372751742601394653e-01 2.290596812963485718e-01 -4.976777732372283936e-02 -3.071542382240295410e-01 9.576518088579177856e-02 9.226065874099731445e-02 -5.712817981839179993e-02 -3.645710647106170654e-01 4.265328347682952881e-01 5.814914032816886902e-02 -6.112117692828178406e-02 -1.155480518937110901e-01 -2.528558298945426941e-02 -2.110337018966674805e-01 -5.939437448978424072e-02 -9.523265063762664795e-03
-7.651928067207336426e-02 -2.604873478412628174e-01 2.215722501277923584e-01 1.281822174787521362e-01 -2.765752375125885010e-01 1.099193915724754333e-01 7.578489929437637329e-02 -8.036796748638153076e-02 -1.291753500699996948e-01 -1.612110435962677002e-01 2.029266804456710815e-01 -1.860007792711257935e-01 1.918971687555313110e-01 1.564532369375228882e-01 -1.325560957193374634e-01 1.479431092739105225e-01 2.287453040480613708e-02 9.791415929794311523e-02 -2.419487237930297852e-01 -4.734648764133453369e-02 3.381263464689254761e-02 1.708483099937438965e-01 -2.209610939025878906e-01 -6.891427934169769287e-02 4.386645555496215820e-01 9.228965640068054199e-02 2.111660093069076538e-01 -1.038597822189331055e-01 1.351855993270874023e-01 -1.251721084117889404e-01 -2.659650444984436035e-01 1.580414175987243652e-01
1.750010550022125244e-01 -1.026511937379837036e-01 -1.206564996391534805e-02 -3.690777346491813660e-02 4.942556843161582947e-02 -1.862022131681442261e-01 4.187911450862884521e-01 2.918798625469207764e-01 -3.537087738513946533e-01 -8.146589249372482300e-02 -4.438086226582527161e-02 -1.757723838090896606e-01 9.663893282413482666e-02 -2.264322340488433838e-01 -1.754534244537353516e-01 3.661733865737915039e-02 9.302706271409988403e-02 -4.095245152711868286e-03 7.950547337532043457e-02 -1.881718486547470093e-01 -4.338355734944343567e-02 -1.072845384478569031e-01 -2.110649831593036652e-02 -2.756093144416809082e-01 3.526390492916107178e-01 7.124792784452438354e-02 2.013740539550781250e-01 -5.645430646836757660e-03 1.395268458873033524e-02 -4.207888990640640259e-02 -1.358970701694488525e-01 2.676605880260467529e-01
-1.989975757896900177e-02 -4.437049850821495056e-02 -1.910237818956375122e-01 8.897274732589721680e-03 -1.604869365692138672e-01 -1.416484713554382324e-01 2.296396791934967041e-01 6.695554405450820923e-02 -3.360363841056823730e-01 -3.687771409749984741e-02 6.183868274092674255e-02 -8.493134379386901855e-02 -7.955747842788696289e-02 -6.929636746644973755e-02 5.662716552615165710e-02 3.420263156294822693e-02 -1.997983902692794800e-01 1.047956272959709167e-01 -1.210419535636901855e-01 -4.684585034847259521e-01 2.940942943096160889e-01 4.300255477428436279e-01 -2.007394880056381226e-01 -1.884377151727676392e-01 8.206947147846221924e-02 5.913018062710762024e-02 -4.335559904575347900e-02 -1.629865914583206177e-01 1.292803585529327393e-01 -1.551395058631896973e-01 -1.440077833831310272e-02 7.288955897092819214e-02
-4.435777664184570312e-02 -2.006323486566543579e-01 -3.396307528018951416e-01 2.047442644834518433e-01 -1.996126770973205566e-01 -3.470204304903745651e-03 3.733199834823608398e-02 8.096940815448760986e-02 -1.890805512666702271e-01 -1.282819509506225586e-01 2.419771701097488403e-01 -1.017130166292190552e-01 6.630993634462356567e-02 1.940220035612583160e-02 1.793904751539230347e-01 1.456436142325401306e-02 -1.337701231241226196e-01 1.103019863367080688e-01 9.863875061273574829e-02 1.802132576704025269e-01 1.407586336135864258e-01 4.453451558947563171e-02 2.298527657985687256e-01 1.838380545377731323e-01 3.786180913448333740e-01 1.569079309701919556e-01 2.612848877906799316e-01 -7.839009165763854980e-02 3.948806524276733398e-01 -9.054018557071685791e-02 -2.117787674069404602e-02 -8.230620622634887695e-02
7.343911379575729370e-02 -5.318200215697288513e-02 6.713838782161474228e-03 1.513400673866271973e-01 -8.967103809118270874e-02 2.164347916841506958e-01 3.235433250665664673e-02 2.350457012653350830e-01 -5.015211105346679688e-01 -1.359020620584487915e-01 3.976395726203918457e-02 -2.383423894643783569e-01 3.023552298545837402e-01 2.461530268192291260e-02 -2.129150629043579102e-01 2.072539776563644409e-01 -1.153144538402557373e-01 -1.772285997867584229e-02 1.455610245466232300e-01 -4.444263130426406860e-02 -5.422102287411689758e-02 2.323491126298904419e-01 -1.393878757953643799e-01 4.540939629077911377e-02 2.940109670162200928e-01 3.592433035373687744e-02 -2.448447048664093018e-02 1.644078642129898071e-01 3.284258246421813965e-01 3.407173976302146912e-02 -4.239167273044586182e-02 -8.708068728446960449e-02
7.754390686750411987e-02 -1.737439781427383423e-01 -2.228748798370361328e-01 -1.250233501195907593e-01 1.855314522981643677e-01 -1.550237834453582764e-01 3.932947814464569092e-01 5.146245658397674561e-02 -3.074758648872375488e-01 -2.183342128992080688e-01 1.442665606737136841e-01 -1.663170754909515381e-02 1.791902929544448853e-01 -3.319521546363830566e-01 2.336240001022815704e-02 -2.372830174863338470e-03 8.312751352787017822e-02 1.790936142206192017e-01 -1.411811113357543945e-01 -3.500005602836608887e-02 1.167804282158613205e-02 -2.957242541015148163e-02 -7.934760302305221558e-02 -1.921765506267547607e-01 2.105920910835266113e-01 -1.159886866807937622e-01 3.253738582134246826e-01 2.417595870792865753e-02 2.986938059329986572e-01 -1.162365265190601349e-02 1.343115717172622681e-01 2.303721010684967041e-02
6.515791267156600952e-02 -2.806362211704254150e-01 -2.003765851259231567e-02 -1.912414282560348511e-01 -3.425802290439605713e-01 8.227153122425079346e-02 1.192307844758033752e-01 1.098704040050506592e-01 -1.243306174874305725e-01 -6.285583600401878357e-03 -4.364430438727140427e-03 -3.064791858196258545e-01 3.061031997203826904e-01 2.936562756076455116e-03 -8.657927624881267548e-03 -3.197919726371765137e-01 8.542758971452713013e-02 2.764000296592712402e-01 1.488577574491500854e-01 2.671026811003684998e-02 1.445081532001495361e-01 -2.519116736948490143e-02 -2.378159463405609131e-01 -8.806283771991729736e-02 2.716582715511322021e-01 -1.588184386491775513e-02 -2.712483704090118408e-02 -1.011995375156402588e-01 -8.782164193689823151e-03 -8.347870409488677979e-02 3.555921912193298340e-01 1.148700863122940063e-01
1.271718889474868774e-01 -1.492620329372584820e-03 -2.560242414474487305e-01 9.316413104534149170e-02 -2.808942198753356934e-01 -1.935811340808868408e-01 3.690343797206878662e-01 1.545346379280090332e-01 -2.376964539289474487e-01 2.628224901854991913e-02 7.252432405948638916e-02 2.496792376041412354e-02 -3.494608774781227112e-02 -1.739094406366348267e-01 -1.099951416254043579e-01 1.965595409274101257e-02 8.099015057086944580e-02 2.170374095439910889e-01 -7.185829430818557739e-02 -2.481186985969543457e-01 1.588791757822036743e-01 3.735629022121429443e-01 -3.407528102397918701e-01 -7.580518722534179688e-02 3.811397030949592590e-02 1.464206874370574951e-01 3.055132692679762840e-03 -8.929505944252014160e-02 2.115811705589294434e-01 -6.424669921398162842e-02 1.850608363747596741e-02 1.974256783723831177e-01
1.511067003011703491e-01 -1.942760199308395386e-01 7.986945658922195435e-02 1.645729690790176392e-01 -6.236836314201354980e-02 1.320112794637680054e-01 -1.552906334400177002e-01 1.916591450572013855e-02 -1.868866086006164551e-01 -4.057926684617996216e-02 2.444767951965332031e-01 -1.374582201242446899e-01 3.081102073192596436e-01 1.310591250658035278e-01 1.308856997638940811e-02 1.001929417252540588e-01 2.073871791362762451e-01 2.156859785318374634e-01 -1.655610650777816772e-01 -3.263646960258483887e-01 1.348365843296051025e-01 3.909850493073463440e-02 -6.584149599075317383e-02 -9.396744519472122192e-02 4.197532236576080322e-01 1.736495196819305420e-01 1.424296796321868896e-01 -1.537597328424453735e-01 4.719363898038864136e-02 -2.211785465478897095e-01 -1.955998688936233521e-01 1.630801409482955933e-01
-7.054380327463150024e-02 -1.247565001249313354e-01 -1.407154053449630737e-01 -1.248618811368942261e-01 5.685804411768913269e-02 -1.759885549545288086e-01 2.782756090164184570e-01 -4.994633793830871582e-02 -3.214765191078186035e-01 -2.395889721810817719e-03 -1.283805966377258301e-01 -4.464929997920989990e-01 1.105019748210906982e-01 7.137774024158716202e-03 -1.670415550470352173e-01 -4.249377176165580750e-02 -2.125825732946395874e-01 1.372780948877334595e-01 -1.544562876224517822e-01 -4.802160337567329407e-02 -5.647229030728340149e-03 -3.013166040182113647e-02 3.278001770377159119e-02 -1.773807108402252197e-01 4.443317949771881104e-01 -1.707977429032325745e-02 1.076326966285705566e-01 9.171992540359497070e-02 1.385274529457092285e-01 -2.304840385913848877e-01 -6.966904550790786743e-02 2.240682542324066162e-01
1.369547992944717407e-01 -7.616454362869262695e-02 -2.470736354589462280e-01 5.730982869863510132e-02 9.837569296360015869e-02 -2.731789350509643555e-01 2.146812528371810913e-01 1.205929741263389587e-01 -1.197312865406274796e-02 2.426908724009990692e-02 4.847546294331550598e-02 -4.475889205932617188e-01 -5.230313912034034729e-02 -2.040296792984008789e-01 9.991205483675003052e-02 -1.615707874298095703e-01 3.780232742428779602e-02 2.179033160209655762e-01 9.258636832237243652e-02 -9.835036844015121460e-02 -1.884980946779251099e-01 2.253553420305252075e-01 -1.988783031702041626e-01 -1.453867405652999878e-01 3.441476523876190186e-01 1.439155545085668564e-02 2.175250202417373657e-01 -6.909337639808654785e-02 -6.314654648303985596e-02 -9.254515916109085083e-02 -2.473380863666534424e-01 1.538879424333572388e-01
-1.056535243988037109e-01 -2.907298803329467773e-01 -8.497271686792373657e-02 5.194816738367080688e-02 -1.924495697021484375e-01 -1.586102098226547241e-01 3.577764034271240234e-01 3.363924622535705566e-01 -2.952938973903656006e-01 4.617636650800704956e-02 7.497595995664596558e-02 -2.403292208909988403e-01 3.363822698593139648e-01 -1.163962557911872864e-01 2.499576508998870850e-01 3.754870221018791199e-02 -3.472452238202095032e-02 1.077811345458030701e-01 -9.079943597316741943e-02 -9.384070336818695068e-02 4.152290150523185730e-02 1.215450242161750793e-01 -2.598852813243865967e-01 2.652343511581420898e-01 1.107688993215560913e-01 1.439018696546554565e-01 -2.819065749645233154e-02 5.856845900416374207e-02 -4.370102286338806152e-02 1.209275145083665848e-02 -9.928461909294128418e-02 -1.198356896638870239e-01
-3.988460823893547058e-02 -2.293660789728164673e-01 -1.579632312059402466e-01 -1.521296054124832153e-02 -2.054604589939117432e-01 -2.844816446304321289e-01 1.414771676063537598e-01 1.238772720098495483e-01 2.041618712246417999e-02 -1.012335643172264099e-01 4.611530527472496033e-02 -5.101135000586509705e-02 3.553292751312255859e-01 4.423786327242851257e-02 2.061525136232376099e-01 1.385851297527551651e-02 5.036317557096481323e-02 4.171226620674133301e-01 2.335744351148605347e-01 3.326772898435592651e-02 2.103863805532455444e-01 2.700136601924896240e-01 -2.283532023429870605e-01 -2.345087379217147827e-02 2.953797876834869385e-01 -2.088291198015213013e-02 -2.858396386727690697e-03 -3.298024460673332214e-02 -1.873272955417633057e-01 -5.029816925525665283e-02 2.130834758281707764e-01 4.412869736552238464e-02
-6.442481279373168945e-02 -2.072744518518447876e-01 -2.137754410505294800e-01 -1.412705518305301666e-02 1.162134334444999695e-01 -1.908257305622100830e-01 3.048599064350128174e-01 5.300021544098854065e-02 -3.080372810363769531e-01 1.175767555832862854e-01 1.134462747722864151e-02 5.463308468461036682e-02 7.061062008142471313e-02 -5.276454985141754150e-02 3.032219968736171722e-02 3.003848902881145477e-02 -2.271162904798984528e-02 2.761597931385040283e-01 1.811511069536209106e-02 -1.813051402568817139e-01 1.488174647092819214e-01 1.344643533229827881e-01 -2.556392848491668701e-01 -2.981665432453155518e-01 5.052534490823745728e-02 1.286677122116088867e-01 -3.262513875961303711e-02 -2.483925670385360718e-01 4.865166842937469482e-01 -7.599201053380966187e-02 -5.769317504018545151e-03 -1.051775217056274414e-01
2.931693755090236664e-02 -2.672230079770088196e-02 -1.659203618764877319e-01 -6.223620101809501648e-02 9.019376011565327644e-04 -8.726134151220321655e-02 4.452794790267944336e-02 -2.198633179068565369e-02 -3.672208636999130249e-02 -4.782579839229583740e-03 2.231014072895050049e-01 -4.871450364589691162e-01 3.147878646850585938e-01 -2.861145436763763428e-01 1.529132872819900513e-01 -9.053836762905120850e-02 -5.226776748895645142e-02 1.265372335910797119e-01 1.712718755006790161e-01 -9.744235128164291382e-02 -1.637709289789199829e-01 8.625978976488113403e-02 5.572094768285751343e-02 -3.104832470417022705e-01 2.754071950912475586e-01 1.114697977900505066e-01 6.998816039413213730e-03 -1.280867606401443481e-01 -1.857118122279644012e-02 -3.254138529300689697e-01 -2.282619923353195190e-01 -3.927104547619819641e-02
-1.153964325785636902e-01 -7.780011743307113647e-02 -2.048812657594680786e-01 1.658692806959152222e-01 -2.766484916210174561e-01 -1.400441527366638184e-01 2.589823603630065918e-01 -3.679642453789710999e-03 -3.610899150371551514e-01 2.363498210906982422e-01 4.332968220114707947e-02 -4.682556912302970886e-02 9.854682534933090210e-02 -8.201582729816436768e-02 9.740658104419708252e-03 7.623512297868728638e-02 2.824094891548156738e-02 3.187561035156250000e-02 -7.068111747503280640e-02 -3.035101294517517090e-01 1.507611125707626343e-01 3.396450281143188477e-01 -3.641148805618286133e-01 -1.308813542127609253e-01 9.777692705392837524e-02 7.512304186820983887e-02 7.220408320426940918e-02 -1.254913806915283203e-01 2.787023782730102539e-01 -1.482485383749008179e-01 6.673551350831985474e-02 9.083544462919235229e-02
-3.021101839840412140e-02 -2.739380300045013428e-02 -2.232556939125061035e-01 1.346971988677978516e-01 -2.587963938713073730e-01 -1.235454529523849487e-02 2.241576015949249268e-01 1.635551601648330688e-01 -4.340513348579406738e-01 3.349435701966285706e-02 -3.024825640022754669e-02 -3.406447172164916992e-02 3.008094429969787598e-02 -4.711092449724674225e-03 -2.948106266558170319e-02 2.706585526466369629e-01 -1.712498138658702374e-03 8.817899972200393677e-02 -1.442361623048782349e-02 -2.199130058288574219e-01 2.628582417964935303e-01 4.339801967144012451e-01 -2.085277438163757324e-01 -9.807082265615463257e-02 -5.033202841877937317e-02 1.535858307033777237e-02 3.024874441325664520e-02 -1.452150344848632812e-01 2.681616544723510742e-01 -2.135346084833145142e-01 -4.281989112496376038e-02 9.262389689683914185e-02
-8.341281861066818237e-02 -3.499222695827484131e-01 -2.730177938938140869e-01 5.076905712485313416e-02 1.451218873262405396e-02 -5.624557286500930786e-02 1.195510327816009521e-01 8.374400436878204346e-02 -3.186636269092559814e-01 -3.287493288516998291e-01 -1.407883167266845703e-01 1.601302027702331543e-01 1.783760935068130493e-01 -4.199580475687980652e-02 8.979780226945877075e-02 6.645968556404113770e-02 2.182129919528961182e-01 7.280025631189346313e-02 2.488831430673599243e-01 -3.055874407291412354e-01 -1.354167461395263672e-01 -3.301930427551269531e-02 -9.844176471233367920e-03 -1.469016373157501221e-01 3.430415093898773193e-01 -5.830828100442886353e-03 -1.144451424479484558e-01 -1.780939698219299316e-01 1.269302517175674438e-01 -6.325987487798556685e-05 -1.292853504419326782e-01 1.514990180730819702e-01
-1.420771479606628418e-01 -1.088111996650695801e-01 -2.037331648170948029e-02 -2.191252857446670532e-01 -8.988336473703384399e-02 -2.345845699310302734e-01 3.351305723190307617e-01 1.506552845239639282e-01 -4.220496416091918945e-01 -8.565279841423034668e-02 4.151320084929466248e-02 -1.723611843772232533e-03 1.791396588087081909e-01 8.056818693876266479e-02 -7.934878021478652954e-02 9.091400355100631714e-02 2.059945762157440186e-01 1.218894645571708679e-01 -3.019725084304809570e-01 -1.570792049169540405e-01 8.114859461784362793e-02 -2.135566323995590210e-01 2.078039348125457764e-01 -1.086771041154861450e-01 3.899860382080078125e-01 -5.262191221117973328e-02 1.020333990454673767e-01 5.060444772243499756e-02 8.406474441289901733e-02 -1.555002182722091675e-01 -4.002338647842407227e-02 8.752218447625637054e-03
1.334085613489151001e-01 -3.765624761581420898e-01 -1.380199790000915527e-01 -8.479844033718109131e-02 1.702301800251007080e-01 -1.096553876996040344e-01 3.274078667163848877e-01 7.106865197420120239e-02 -1.681642681360244751e-01 -3.162572085857391357e-01 -9.266351908445358276e-02 -5.289733037352561951e-02 9.592586755752563477e-02 7.183401379734277725e-03 2.138506174087524414e-01 -7.018720498308539391e-04 9.355939179658889771e-02 3.301842808723449707e-01 2.063337713479995728e-01 -1.771926134824752808e-01 -1.085064038634300232e-01 -2.010342776775360107e-01 1.104344278573989868e-01 7.198919076472520828e-03 3.073998391628265381e-01 3.179001435637474060e-02 3.936764970421791077e-02 -2.836056649684906006e-01 1.402483731508255005e-01 -5.215134844183921814e-02 -6.414078921079635620e-02 7.792517542839050293e-02
2.906537652015686035e-01 -7.473523169755935669e-02 -1.424296051263809204e-01 1.317089051008224487e-01 -1.789469420909881592e-01 -1.679835915565490723e-01 3.071784973144531250e-01 8.700902014970779419e-02 -3.077258765697479248e-01 1.886144727468490601e-01 7.299230434000492096e-03 -2.781440913677215576e-01 6.900595966726541519e-03 -3.854487836360931396e-02 2.418091744184494019e-01 1.318436581641435623e-02 1.807666867971420288e-01 2.460519671440124512e-01 -1.497076749801635742e-01 -2.040491998195648193e-01 2.427201122045516968e-01 9.421087056398391724e-02 9.548305720090866089e-02 -1.333001703023910522e-01 1.018351018428802490e-01 2.345234751701354980e-01 -9.104033559560775757e-02 5.295716971158981323e-02 -2.897373400628566742e-02 -3.018659055233001709e-01 -9.430012106895446777e-02 -1.140362173318862915e-01
2.805936038494110107e-01 -1.755875945091247559e-01 2.817114070057868958e-02 1.341230124235153198e-01 -1.795661598443984985e-01 4.346101358532905579e-02 3.193288743495941162e-01 2.919039726257324219e-01 5.321380496025085449e-02 -1.132406294345855713e-01 2.021681219339370728e-01 -1.702337712049484253e-01 1.020159125328063965e-01 3.618437051773071289e-02 3.149118721485137939e-01 4.288752749562263489e-02 5.820116400718688965e-02 2.047680169343948364e-01 8.183210343122482300e-02 -1.085455045104026794e-01 3.785738646984100342e-01 8.952200412750244141e-02 -1.180742457509040833e-01 -1.723039001226425171e-01 3.479353487491607666e-01 4.463177546858787537e-02 -7.234464585781097412e-02 1.577049493789672852e-02 -1.132466867566108704e-01 -3.704264387488365173e-02 2.238748818635940552e-01 2.238293550908565521e-02
-1.007325723767280579e-01 -1.664882004261016846e-01 -2.336772978305816650e-01 -5.116765573620796204e-02 -6.080096121877431870e-03 -9.018473327159881592e-02 4.570017382502555847e-02 1.285117715597152710e-01 -4.822354018688201904e-01 -1.006451770663261414e-01 1.564639657735824585e-01 -7.776571065187454224e-02 -4.967357590794563293e-02 -1.201938763260841370e-01 1.933302134275436401e-01 1.471841782331466675e-01 -2.055644989013671875e-01 2.374206930398941040e-01 -1.299331635236740112e-01 -2.132135480642318726e-01 -2.444605082273483276e-01 2.592531740665435791e-01 -2.209761589765548706e-01 -8.277086913585662842e-02 6.606423109769821167e-02 1.159642729908227921e-02 -9.168473631143569946e-02 -2.697810344398021698e-02 1.666350513696670532e-01 -3.548217117786407471e-01 1.311017423868179321e-01 -2.942375652492046356e-02
-9.466771036386489868e-02 -4.177714884281158447e-01 -2.219214141368865967e-01 -4.536355659365653992e-02 -1.876213401556015015e-01 3.618762269616127014e-02 1.226747687906026840e-02 1.198716089129447937e-01 4.194379597902297974e-02 -1.694235578179359436e-02 1.260837912559509277e-01 -2.739346325397491455e-01 1.027589663863182068e-01 -8.795282244682312012e-02 1.787973046302795410e-01 2.209452539682388306e-01 -6.547967344522476196e-02 2.657400965690612793e-01 -1.623449027538299561e-01 -1.593730002641677856e-01 -1.301724016666412354e-01 2.924293279647827148e-01 -9.236466139554977417e-02 1.074770092964172363e-01 2.799299657344818115e-01 3.039900660514831543e-01 -9.427655488252639771e-02 2.574092242866754532e-03 7.426875084638595581e-02 -1.858003884553909302e-01 9.466636925935745239e-02 2.103210240602493286e-01
1.426908075809478760e-01 -8.709040284156799316e-02 7.754886895418167114e-02 1.541152447462081909e-01 -2.221903204917907715e-01 1.809954196214675903e-01 -1.243277937173843384e-01 2.129207104444503784e-01 -3.333879411220550537e-01 6.199592724442481995e-02 1.625975519418716431e-01 -5.070667341351509094e-02 2.337641566991806030e-01 2.016421854496002197e-01 -4.249655082821846008e-02 1.881976984441280365e-02 2.052801698446273804e-01 1.397694349288940430e-01 -1.069341823458671570e-01 -2.833359837532043457e-01 4.553940519690513611e-02 8.307859301567077637e-02 -8.514466881752014160e-02 -6.282363831996917725e-02 3.718417584896087646e-01 1.440283507108688354e-01 1.918090581893920898e-01 -6.822412461042404175e-02 1.729529052972793579e-01 -2.546969056129455566e-01 -1.920770555734634399e-01 2.284922897815704346e-01
4.223681986331939697e-02 -4.386107623577117920e-02 1.795244067907333374e-01 5.368129536509513855e-02 -9.661386907100677490e-02 2.670632302761077881e-01 5.268606916069984436e-02 1.882474571466445923e-01 -2.635888755321502686e-01 -1.635323315858840942e-01 1.143285408616065979e-01 -1.473268717527389526e-01 2.806902527809143066e-01 1.143984347581863403e-01 -2.068764120340347290e-01 -5.617719516158103943e-02 -1.606553643941879272e-01 2.462760657072067261e-01 -1.527154743671417236e-01 -3.105172216892242432e-01 -2.642283141613006592e-01 2.512050867080688477e-01 -1.920817941427230835e-01 2.102676331996917725e-01 3.024236559867858887e-01 8.822483569383621216e-02 1.031945124268531799e-01 -3.254845365881919861e-02 1.288573592901229858e-01 -1.599125415086746216e-01 5.189855583012104034e-03 9.837503544986248016e-03
1.541485171765089035e-02 -2.275224775075912476e-01 -7.936872541904449463e-02 1.034233048558235168e-01 -7.747767120599746704e-02 -2.324247658252716064e-01 3.089259862899780273e-01 5.635547637939453125e-02 -1.581123769283294678e-01 -5.991501361131668091e-02 -2.153166234493255615e-01 -1.273971945047378540e-01 4.258227720856666565e-02 -1.965974122285842896e-01 1.872382871806621552e-02 2.608506679534912109e-01 -1.568219065666198730e-01 2.576141357421875000e-01 -1.057736426591873169e-01 -1.811287999153137207e-01 -1.127037033438682556e-01 3.003677129745483398e-01 7.921007275581359863e-02 -1.390617489814758301e-01 2.189270406961441040e-01 3.578194230794906616e-02 1.958045363426208496e-02 5.669539049267768860e-02 3.003088831901550293e-01 -3.625930249691009521e-01 -1.828584074974060059e-01 3.056820482015609741e-02
-8.476100116968154907e-02 -1.689096689224243164e-01 -4.017467796802520752e-02 2.889193780720233917e-02 -5.424807220697402954e-02 -8.658774942159652710e-02 1.331959217786788940e-01 -3.542755544185638428e-02 -4.389101862907409668e-01 -2.678929865360260010e-01 6.870775669813156128e-02 -2.159242779016494751e-01 7.933108508586883545e-02 -3.150804042816162109e-01 1.084305197000503540e-01 1.764844059944152832e-01 -1.390873491764068604e-01 6.899208575487136841e-02 -2.902254164218902588e-01 2.476196177303791046e-02 -2.126804292201995850e-01 5.952782183885574341e-02 6.953153293579816818e-03 -1.604606956243515015e-01 3.244502544403076172e-01 -2.718271911144256592e-01 1.958036422729492188e-02 3.534694388508796692e-02 1.209093779325485229e-01 -2.971308231353759766e-01 2.874672354664653540e-04 3.091197274625301361e-02
1.217898204922676086e-01 1.531486362218856812e-01 -1.912491582334041595e-02 -2.442009449005126953e-01 -1.149605680257081985e-02 6.208390928804874420e-03 3.251689672470092773e-01 2.939465455710887909e-03 1.952009648084640503e-02 -1.574224531650543213e-01 1.238231137394905090e-01 -2.641957998275756836e-01 1.751524657011032104e-01 -3.897274285554885864e-02 2.844763994216918945e-01 -4.238649085164070129e-02 8.940530940890312195e-03 -9.301730245351791382e-02 -7.287776470184326172e-02 -5.114503577351570129e-02 1.179807931184768677e-01 1.237637549638748169e-01 -8.033145964145660400e-02 -2.181213907897472382e-02 4.736477136611938477e-01 -1.532010287046432495e-01 -1.440085023641586304e-01 5.024245008826255798e-03 3.544693887233734131e-01 1.914397329092025757e-01 -2.638110220432281494e-01 1.314835399389266968e-01
9.959686547517776489e-02 -2.590439319610595703e-01 -3.018246591091156006e-01 -1.283490955829620361e-01 2.448481507599353790e-03 -2.324115931987762451e-01 3.850646317005157471e-01 4.113978147506713867e-02 -3.319810926914215088e-01 -2.401618063449859619e-01 -1.520303934812545776e-01 -4.483186826109886169e-02 -4.905620962381362915e-02 -3.656137501820921898e-03 1.144033372402191162e-01 2.376705855131149292e-01 2.624365687370300293e-01 1.825679242610931396e-01 1.270928531885147095e-01 -1.222449913620948792e-01 -3.626687079668045044e-02 -1.528987735509872437e-01 -6.902160122990608215e-03 -6.586369872093200684e-02 1.772711426019668579e-01 9.637410938739776611e-02 -5.357794463634490967e-02 -1.866828799247741699e-01 3.633266687393188477e-02 -9.902900457382202148e-02 -2.950789928436279297e-01 8.600635081529617310e-02
-9.485093504190444946e-02 -1.868550032377243042e-01 -2.638938724994659424e-01 -2.037712931632995605e-02 5.961531307548284531e-03 -1.403186023235321045e-01 1.844401359558105469e-01 9.657474607229232788e-02 -2.955038547515869141e-01 -3.030618727207183838e-01 4.681905359029769897e-02 -1.044113636016845703e-01 2.004896104335784912e-01 -2.096402458846569061e-02 2.631722763180732727e-02 8.252436667680740356e-02 4.433375969529151917e-02 4.173624217510223389e-01 1.651900261640548706e-01 -2.277919054031372070e-01 5.435639526695013046e-03 2.366037108004093170e-02 5.161849036812782288e-02 -2.907995879650115967e-01 2.213092297315597534e-01 -1.300009787082672119e-01 2.296733856201171875e-01 -5.475601647049188614e-03 9.601173549890518188e-02 1.472057700157165527e-01 -2.899738550186157227e-01 -7.602611184120178223e-02
2.955093383789062500e-01 -6.555096060037612915e-02 1.919947750866413116e-02 -2.044956572353839874e-02 -2.019206061959266663e-02 1.027960479259490967e-01 -5.438322946429252625e-02 -8.792666345834732056e-02 -2.848026752471923828e-01 2.415115572512149811e-02 -2.279622713103890419e-03 -2.545174360275268555e-01 2.709082663059234619e-01 2.439705729484558105e-01 1.235840469598770142e-01 1.340963840484619141e-01 1.567764580249786377e-01 3.105226755142211914e-01 -1.598855555057525635e-01 -1.996213644742965698e-01 4.433094710111618042e-02 1.664885133504867554e-01 4.513905150815844536e-05 1.865958422422409058e-01 1.885215193033218384e-01 1.350643634796142578e-01 3.323491513729095459e-01 -5.914758145809173584e-02 8.700252324342727661e-02 1.123712658882141113e-01 -2.426584959030151367e-01 2.748550176620483398e-01
2.022755146026611328e-01 -4.252683818340301514e-01 1.177407279610633850e-01 2.337239682674407959e-01 9.062751382589340210e-02 6.045188382267951965e-02 2.665517330169677734e-01 7.536292821168899536e-02 -3.302399516105651855e-01 -1.135472655296325684e-01 3.468394577503204346e-01 -1.200839951634407043e-01 1.158303171396255493e-01 -9.572722017765045166e-02 -5.268030613660812378e-02 -7.678759843111038208e-02 -4.433793574571609497e-02 1.972773969173431396e-01 -2.344357222318649292e-01 -7.504992187023162842e-02 9.219177812337875366e-02 -1.259416490793228149e-01 -1.347494125366210938e-01 -1.522139310836791992e-01 3.559059202671051025e-01 6.024314835667610168e-02 -1.043648868799209595e-01 7.265631854534149170e-02 4.191032052040100098e-02 -3.969329968094825745e-02 7.460407912731170654e-02 1.034039631485939026e-01
4.792220890522003174e-02 -1.204961836338043213e-01 -6.041613221168518066e-02 2.268030941486358643e-01 -1.624061465263366699e-01 1.813645660877227783e-01 -6.633318960666656494e-02 8.812020719051361084e-02 -2.308245748281478882e-01 2.023427374660968781e-02 1.274785399436950684e-01 -2.980114221572875977e-01 2.851924002170562744e-01 1.387992799282073975e-01 -1.024780198931694031e-01 -4.162623733282089233e-02 3.365789353847503662e-01 1.609660983085632324e-01 -9.535485506057739258e-02 -2.225457727909088135e-01 2.079961597919464111e-01 2.624678611755371094e-02 -1.690456569194793701e-01 -1.875587403774261475e-01 3.222387135028839111e-01 1.319970935583114624e-01 2.128627598285675049e-01 -3.134036064147949219e-02 6.845033913850784302e-02 -2.031309604644775391e-01 -1.996373236179351807e-01 1.618565768003463745e-01
-1.205866783857345581e-01 -2.172770053148269653e-01 -2.746821939945220947e-01 2.727326750755310059e-01 3.310046717524528503e-02 -1.762876100838184357e-02 3.353936374187469482e-01 1.759204119443893433e-01 -2.761164605617523193e-01 -1.476958394050598145e-01 -6.666269898414611816e-02 4.465734586119651794e-03 1.024160757660865784e-01 -2.493003904819488525e-01 -1.062977984547615051e-01 -1.793178319931030273e-01 3.248996660113334656e-02 1.842725723981857300e-01 -2.706761099398136139e-02 1.697494648396968842e-02 -1.046171486377716064e-01 4.936632141470909119e-02 -8.915615081787109375e-02 1.625823415815830231e-02 4.310680329799652100e-01 2.607197761535644531e-01 3.086452782154083252e-01 6.960798054933547974e-02 -3.518425673246383667e-02 -8.298268169164657593e-02 -7.104557007551193237e-02 -1.612415723502635956e-02
-9.547213464975357056e-02 1.348111312836408615e-02 -3.387899100780487061e-01 1.707998961210250854e-01 1.988855153322219849e-01 -4.906127578578889370e-04 2.414948791265487671e-01 4.403309151530265808e-02 -3.087027370929718018e-01 -2.395874112844467163e-01 1.117677800357341766e-02 4.754157364368438721e-02 1.191727668046951294e-01 8.882549405097961426e-02 2.880894765257835388e-02 8.866123110055923462e-02 1.692210286855697632e-01 2.932372987270355225e-01 1.824949234724044800e-01 -2.408861070871353149e-01 -1.374112069606781006e-01 -3.683084994554519653e-02 1.327531784772872925e-01 -1.981235444545745850e-01 3.885005116462707520e-01 2.597283758223056793e-02 6.353895366191864014e-02 -1.592572033405303955e-01 1.679455190896987915e-01 -1.506761759519577026e-01 -2.129761576652526855e-01 2.694917283952236176e-02
1.420091986656188965e-01 -2.905780076980590820e-01 -7.195689529180526733e-02 2.571565210819244385e-01 -3.389546647667884827e-02 6.508994847536087036e-02 -9.443877637386322021e-02 -2.544730603694915771e-01 -9.892427176237106323e-02 -2.384748458862304688e-01 1.856254637241363525e-01 -6.534766405820846558e-03 1.230058521032333374e-01 -5.908598750829696655e-02 -1.355699002742767334e-01 -8.129166066646575928e-02 6.782051175832748413e-02 1.108733862638473511e-01 -1.701317131519317627e-01 -2.312691211700439453e-01 7.716087996959686279e-02 2.831006944179534912e-01 1.236025393009185791e-01 -2.856857180595397949e-01 1.884146630764007568e-01 5.180799216032028198e-02 7.479439675807952881e-02 -2.024089694023132324e-01 7.388514280319213867e-02 2.349056536331772804e-03 -2.149772793054580688e-01 4.260527491569519043e-01
-2.181485593318939209e-01 -4.903588443994522095e-02 -3.286236822605133057e-01 8.540844172239303589e-02 -2.642283961176872253e-02 -2.691649198532104492e-01 3.651369214057922363e-01 2.841391563415527344e-01 -1.647275239229202271e-01 -2.044384032487869263e-01 2.288057059049606323e-01 -1.130644455552101135e-01 2.754250764846801758e-01 -2.343011200428009033e-01 1.578958928585052490e-01 2.371223643422126770e-03 1.365212537348270416e-02 8.127567172050476074e-02 4.862862080335617065e-02 -1.360731199383735657e-02 1.334184110164642334e-01 2.073856145143508911e-01 4.087719600647687912e-03 7.369259744882583618e-02 1.727732568979263306e-01 2.006536126136779785e-01 -2.973858453333377838e-02 -4.547974094748497009e-02 1.730081140995025635e-01 -1.643453538417816162e-01 -9.220706671476364136e-02 -2.089138925075531006e-01
-2.240764051675796509e-01 -2.325171530246734619e-01 -1.924140602350234985e-01 1.878491193056106567e-01 -6.792507320642471313e-02 -1.134136319160461426e-01 3.544746339321136475e-01 8.115926384925842285e-02 -4.634302258491516113e-01 -1.058163493871688843e-01 1.356123238801956177e-01 -6.500369310379028320e-02 -5.291655194014310837e-03 -2.175861783325672150e-02 6.366270780563354492e-02 2.053615748882293701e-01 1.752211004495620728e-01 7.761771976947784424e-02 1.641880422830581665e-01 -6.108178198337554932e-02 5.349989049136638641e-03 1.304924115538597107e-02 3.377468138933181763e-02 2.692565321922302246e-01 3.647005856037139893e-01 -2.572286501526832581e-02 -1.070632189512252808e-01 1.316788792610168457e-01 -1.428261250257492065e-01 -1.974052637815475464e-01 -1.236549466848373413e-01 -2.799204783514142036e-03
3.394597470760345459e-01 -2.213408797979354858e-01 -1.297147721052169800e-01 6.818726658821105957e-02 -3.104957342147827148e-01 1.020024865865707397e-01 1.872524321079254150e-01 1.752465069293975830e-01 -2.429746389389038086e-01 -1.163857653737068176e-01 5.522044748067855835e-02 -1.110008209943771362e-01 2.397470921277999878e-01 -3.263762593269348145e-02 4.521774351596832275e-01 -1.889060139656066895e-01 -1.217032968997955322e-01 2.581093609333038330e-01 4.252531751990318298e-02 -4.438055306673049927e-02 7.306358218193054199e-02 -2.297917939722537994e-02 2.648746222257614136e-02 3.593115508556365967e-02 1.069387048482894897e-01 -1.974171027541160583e-02 -1.553824543952941895e-01 -8.679770678281784058e-02 3.178271949291229248e-01 -1.080689281225204468e-01 -3.067432902753353119e-02 -6.971608102321624756e-02
-8.982087485492229462e-03 -1.852433979511260986e-01 -2.919923365116119385e-01 1.068017333745956421e-01 -2.383048683404922485e-01 1.203813850879669189e-01 1.799560338258743286e-01 2.253844887018203735e-01 -4.706428572535514832e-02 2.731596585363149643e-03 1.993453651666641235e-01 -1.402317732572555542e-01 2.523671984672546387e-01 -8.742475509643554688e-02 2.077165991067886353e-01 -1.779013723134994507e-01 1.341284960508346558e-01 1.893084794282913208e-01 -2.569607794284820557e-01 -1.906363815069198608e-01 -2.199070155620574951e-01 2.060999572277069092e-01 9.068687260150909424e-02 1.369649320840835571e-01 2.634037733078002930e-01 2.022130787372589111e-01 -1.135347709059715271e-01 -6.429191678762435913e-02 6.606089323759078979e-02 -2.359373420476913452e-01 1.731425523757934570e-01 -1.240899786353111267e-01
-4.706491716206073761e-03 -2.267663925886154175e-01 -8.458248525857925415e-02 5.412290804088115692e-03 -4.449594765901565552e-02 6.232456490397453308e-02 3.381233811378479004e-01 1.998929530382156372e-01 3.627416491508483887e-02 -2.605633437633514404e-01 1.497638523578643799e-01 -1.630225330591201782e-01 2.144591361284255981e-01 -1.586858630180358887e-01 1.214634329080581665e-01 1.157786995172500610e-01 -3.786751925945281982e-01 1.388476341962814331e-01 -1.097293645143508911e-01 -1.450070291757583618e-01 -1.767958141863346100e-02 3.998246490955352783e-01 -1.184578910470008850e-01 2.911259829998016357e-01 2.051890194416046143e-01 1.727516651153564453e-01 9.822736680507659912e-02 -1.233797594904899597e-01 9.239125251770019531e-02 1.210185699164867401e-02 2.360589988529682159e-02 5.402820557355880737e-02
1.021400317549705505e-01 -2.866955995559692383e-01 1.026408597826957703e-01 1.290501356124877930e-01 -1.370851397514343262e-01 8.236302435398101807e-02 -1.154381781816482544e-01 -3.640528768301010132e-02 -2.624585330486297607e-01 -2.158507704734802246e-02 1.081564426422119141e-01 -1.234338656067848206e-01 3.035463988780975342e-01 1.354451477527618408e-01 -1.228752359747886658e-01 6.127113103866577148e-02 1.749949306249618530e-01 2.916983664035797119e-01 -1.429736912250518799e-01 -1.799015402793884277e-01 9.263129532337188721e-02 6.255267071537673473e-04 -1.812929809093475342e-01 -9.024699777364730835e-02 4.457100033760070801e-01 2.548868060111999512e-01 7.435863371938467026e-03 -1.015417426824569702e-01 1.914733648300170898e-01 -1.114490330219268799e-01 -2.470528930425643921e-01 1.100716292858123779e-01
-4.302296787500381470e-02 -4.037376940250396729e-01 -1.174207702279090881e-01 -1.677709817886352539e-01 -1.981876641511917114e-01 -3.919189050793647766e-02 1.920501119457185268e-03 1.469266135245561600e-02 -3.284812569618225098e-01 3.038518130779266357e-02 -7.334025949239730835e-02 -2.284587472677230835e-01 1.195259913802146912e-01 -2.658821642398834229e-03 1.115477681159973145e-01 -1.016289666295051575e-01 1.844623237848281860e-01 1.113115474581718445e-01 -2.977483868598937988e-01 -2.699433267116546631e-01 -1.260129082947969437e-02 4.696272611618041992e-01 2.120181471109390259e-01 1.271756291389465332e-01 1.897014528512954712e-01 6.945225875824689865e-03 1.057364046573638916e-03 -8.548283018171787262e-03 -6.164111196994781494e-02 -7.296940311789512634e-03 -3.098318912088871002e-02 -1.342383176088333130e-01
-6.136317551136016846e-02 -1.486160010099411011e-01 -4.586570337414741516e-02 -3.673138022422790527e-01 -9.322915226221084595e-03 -6.362571567296981812e-02 2.617713510990142822e-01 1.156579628586769104e-01 -1.636861264705657959e-01 -1.710204631090164185e-01 3.332562148571014404e-01 -1.081942990422248840e-01 6.036969646811485291e-02 -2.094690948724746704e-01 -7.205758243799209595e-02 4.812086373567581177e-02 2.715469896793365479e-01 3.822193443775177002e-01 4.636492952704429626e-02 6.165051832795143127e-02 1.934754103422164917e-01 -5.545023456215858459e-02 -1.905565112829208374e-01 -1.874232292175292969e-01 2.949782907962799072e-01 2.628785558044910431e-02 -4.618033394217491150e-02 -1.880750358104705811e-01 -1.546570211648941040e-01 -1.538310050964355469e-01 3.733565285801887512e-02 7.307946681976318359e-02
-1.903353631496429443e-01 -1.627062261104583740e-01 -2.622377276420593262e-01 -3.153969720005989075e-02 -7.041121367365121841e-03 -6.605634093284606934e-02 2.392176389694213867e-01 1.462397277355194092e-01 -3.519202470779418945e-01 -2.770234942436218262e-01 1.613947302103042603e-01 -9.766914881765842438e-03 1.030604541301727295e-01 6.866913288831710815e-02 8.184861391782760620e-02 5.328076705336570740e-02 1.953279674053192139e-01 6.370268762111663818e-02 1.910067945718765259e-01 -2.335921972990036011e-01 -2.325836122035980225e-01 -1.200856044888496399e-01 -4.524178802967071533e-03 -1.347842365503311157e-01 3.774417042732238770e-01 -7.507005333900451660e-02 -1.041166204959154129e-02 -2.495078742504119873e-01 2.318067550659179688e-01 6.873557716608047485e-02 -1.856832355260848999e-01 9.768737107515335083e-02
-1.807398721575737000e-02 -7.124343514442443848e-02 1.417918689548969269e-02 -2.462721057236194611e-02 -9.737531654536724091e-03 -8.566682785749435425e-02 3.078627288341522217e-01 6.612446159124374390e-02 -3.666206896305084229e-01 -1.253952682018280029e-01 -6.318274140357971191e-02 -2.894861400127410889e-01 -5.119830742478370667e-02 1.349118351936340332e-02 -1.879111826419830322e-01 -1.108112707734107971e-01 -3.211955130100250244e-01 5.040159076452255249e-02 -1.359509527683258057e-01 -3.036299645900726318e-01 -2.156860427930951118e-04 2.743056602776050568e-02 -3.937182202935218811e-02 -1.899624764919281006e-01 4.591489136219024658e-01 -7.187075167894363403e-02 1.519522964954376221e-01 -1.948848962783813477e-01 1.168432533740997314e-01 -1.759269833564758301e-01 -1.468707472085952759e-01 -2.978602051734924316e-02
4.698119685053825378e-02 -3.696439266204833984e-01 9.420975111424922943e-03 1.024752482771873474e-01 -2.985430955886840820e-01 -1.442717853933572769e-02 2.454241216182708740e-01 1.872924417257308960e-01 -2.561205029487609863e-01 -1.573261469602584839e-01 4.051459953188896179e-02 -1.973721757531166077e-02 1.034232303500175476e-01 -4.817632585763931274e-02 3.279476761817932129e-01 -3.502503633499145508e-01 -6.745978444814682007e-02 2.610099911689758301e-01 -7.592863589525222778e-02 -2.773130498826503754e-02 7.218810170888900757e-02 1.630278527736663818e-01 5.953456461429595947e-02 1.076507046818733215e-01 1.818503141403198242e-01 -4.346558824181556702e-02 -8.516111969947814941e-02 -6.249336153268814087e-02 3.156386613845825195e-01 -1.038238182663917542e-01 1.110316812992095947e-01 -1.879115849733352661e-01
2.127417773008346558e-01 -1.618785224854946136e-02 -2.826145291328430176e-01 -5.133846309036016464e-03 -2.023597806692123413e-01 4.790296405553817749e-02 4.061466455459594727e-02 6.619373708963394165e-02 -4.279950633645057678e-02 -1.318913400173187256e-01 3.945669531822204590e-01 -7.986169308423995972e-02 1.937998342327773571e-03 -3.533778339624404907e-02 4.667739942669868469e-02 -4.366450756788253784e-02 -3.728587552905082703e-02 3.634721636772155762e-01 8.490639179944992065e-02 7.909193634986877441e-02 1.414619237184524536e-01 1.482171118259429932e-01 7.044504582881927490e-02 2.983955442905426025e-01 3.880969285964965820e-01 3.404902517795562744e-01 2.172724902629852295e-01 -5.692780762910842896e-02 1.828650981187820435e-01 -4.801977798342704773e-02 -4.985678568482398987e-02 -2.233765833079814911e-02
2.408463507890701294e-01 -3.216987252235412598e-01 1.492109298706054688e-01 2.542844712734222412e-01 -2.530264854431152344e-01 -2.847090549767017365e-02 -6.086290255188941956e-02 -7.209611684083938599e-02 -1.581966280937194824e-01 -1.898724138736724854e-01 1.324299275875091553e-01 1.133788004517555237e-02 4.364114254713058472e-02 -9.001825004816055298e-02 -1.179423332214355469e-01 1.781922876834869385e-01 -7.396361976861953735e-02 1.649021804332733154e-01 -1.499073207378387451e-01 -1.807646900415420532e-01 1.023117676377296448e-01 1.535032242536544800e-01 -1.451515499502420425e-02 -1.431965380907058716e-01 4.538234770298004150e-01 1.499117910861968994e-01 1.985483467578887939e-01 -2.200345098972320557e-01 8.737115561962127686e-02 -1.135420054197311401e-01 -2.264008969068527222e-01 1.132320091128349304e-01
-3.120881915092468262e-01 -1.473295539617538452e-01 -1.812750101089477539e-01 1.011492609977722168e-01 2.394085675477981567e-01 -1.007483676075935364e-01 2.038482278585433960e-01 3.620216622948646545e-02 -2.551690042018890381e-01 -2.169318050146102905e-01 1.861995458602905273e-01 -1.544980555772781372e-01 2.850882411003112793e-01 -5.971068143844604492e-02 -9.607668966054916382e-02 5.049056559801101685e-02 -2.286031842231750488e-02 3.605510592460632324e-01 7.938953489065170288e-02 -3.796946704387664795e-01 4.295817017555236816e-02 -4.883240535855293274e-02 1.019462123513221741e-01 -1.110102906823158264e-01 1.853981018066406250e-01 -6.811507791280746460e-02 1.829156577587127686e-01 -1.445143520832061768e-01 1.509387344121932983e-01 -1.438502222299575806e-01 -1.225309818983078003e-01 1.897312328219413757e-02
-4.512990266084671021e-02 -4.028654098510742188e-01 -2.376398593187332153e-01 1.285500172525644302e-02 -3.646437823772430420e-01 1.021647304296493530e-01 -1.928688585758209229e-01 7.359861629083752632e-04 -3.052330911159515381e-01 1.245713457465171814e-01 1.299413386732339859e-02 7.579962164163589478e-02 1.535533666610717773e-01 -7.617454230785369873e-02 -1.503900885581970215e-01 4.118158668279647827e-02 2.212722301483154297e-01 2.390381842851638794e-01 -1.568427085876464844e-01 -1.821005344390869141e-01 -6.803692132234573364e-02 1.112924441695213318e-01 -1.035504415631294250e-01 -1.716415137052536011e-01 1.850167512893676758e-01 1.531605124473571777e-01 1.050381958484649658e-01 -1.168113946914672852e-01 -3.069800324738025665e-02 -1.987599395215511322e-02 -2.750244140625000000e-01 2.229951322078704834e-01
1.314831376075744629e-01 -1.881866902112960815e-01 -3.008632659912109375e-01 2.147961780428886414e-02 -2.760205268859863281e-01 -5.785388872027397156e-02 1.720731705427169800e-01 3.345886766910552979e-01 -5.217760428786277771e-02 -8.656872063875198364e-02 1.259528845548629761e-01 -3.000656962394714355e-01 1.713290065526962280e-01 -2.012532353401184082e-01 -8.911298960447311401e-02 -1.424546241760253906e-01 7.485666312277317047e-03 2.866384685039520264e-01 -1.458284854888916016e-01 -1.922797858715057373e-01 -1.029145792126655579e-01 1.357987970113754272e-01 1.733239144086837769e-01 1.586036980152130127e-01 2.365231812000274658e-01 1.602693647146224976e-01 -7.898539304733276367e-02 -2.760506235063076019e-03 7.746729254722595215e-02 -2.307127565145492554e-01 2.193887531757354736e-01 -3.305634483695030212e-02
-1.197258681058883667e-01 -1.678694337606430054e-01 -1.032915264368057251e-01 -6.868670880794525146e-02 -2.985900342464447021e-01 -4.918083921074867249e-02 4.509394466876983643e-01 -3.579602017998695374e-02 -4.701984301209449768e-02 -7.523874193429946899e-02 -6.949909031391143799e-02 -8.986841142177581787e-02 -8.637454360723495483e-02 -3.386805206537246704e-02 -2.670304616913199425e-03 4.030654579401016235e-02 -2.850453853607177734e-01 2.912390530109405518e-01 3.410887718200683594e-02 1.120057925581932068e-01 -1.585532724857330322e-01 3.041605055332183838e-01 -3.019189089536666870e-02 -9.452079236507415771e-02 2.540423572063446045e-01 -1.071284487843513489e-01 1.264328211545944214e-01 -8.754413574934005737e-02 2.828228473663330078e-01 -3.175715804100036621e-01 -1.859119720757007599e-02 1.635565012693405151e-01
8.387434482574462891e-02 -3.311991095542907715e-01 5.906009301543235779e-02 1.543522328138351440e-01 -3.074692375957965851e-02 3.894966840744018555e-02 -1.150003820657730103e-01 -5.517366528511047363e-02 -2.541156411170959473e-01 -1.325561106204986572e-01 1.972674429416656494e-01 -1.679516285657882690e-01 1.016763597726821899e-01 9.853886440396308899e-03 -1.129910424351692200e-01 1.300836354494094849e-01 -6.975058466196060181e-02 1.866407394409179688e-01 -3.086231648921966553e-01 -1.056376844644546509e-02 2.327230721712112427e-01 1.110733225941658020e-01 -2.109250240027904510e-02 -3.095281496644020081e-02 4.928059577941894531e-01 7.719918340444564819e-02 9.867716580629348755e-02 -2.389904409646987915e-01 1.278202682733535767e-01 -1.647272109985351562e-01 -1.993894129991531372e-01 2.144193202257156372e-01
2.587177455425262451e-01 -2.020318359136581421e-01 1.421344429254531860e-01 2.319202274084091187e-01 -1.640955507755279541e-01 5.591572262346744537e-03 1.076071243733167648e-02 -1.744107306003570557e-01 -5.691664293408393860e-02 -1.719567030668258667e-01 1.913662403821945190e-01 -7.416748255491256714e-02 1.099904999136924744e-01 -3.197848855052143335e-04 -6.025559082627296448e-02 1.449658274650573730e-01 -5.978996679186820984e-02 3.230313062667846680e-01 -2.112041860818862915e-01 -2.094968259334564209e-01 5.682524293661117554e-02 8.571314066648483276e-02 -1.139650046825408936e-01 -2.965746074914932251e-02 3.273828625679016113e-01 1.456561237573623657e-01 5.866440385580062866e-02 -3.128943145275115967e-01 1.118867695331573486e-01 -3.161073103547096252e-02 -3.223219215869903564e-01 2.847432792186737061e-01
-2.478703558444976807e-01 -2.403452806174755096e-02 -7.688742130994796753e-02 -1.405924111604690552e-01 5.644457042217254639e-02 -1.626164615154266357e-01 4.231611192226409912e-01 2.183185219764709473e-01 -1.662909984588623047e-01 2.102728746831417084e-02 1.684465408325195312e-01 1.901237294077873230e-02 1.815915293991565704e-02 -2.182713896036148071e-01 7.277155667543411255e-02 -1.338829696178436279e-01 1.608185619115829468e-01 1.256445050239562988e-01 1.754738092422485352e-01 -9.405035525560379028e-02 1.053692772984504700e-01 9.690215438604354858e-02 4.558024927973747253e-02 -2.198553532361984253e-01 4.937463402748107910e-01 2.166888564825057983e-01 -1.631828993558883667e-01 -1.155865341424942017e-01 2.715828642249107361e-02 -1.636240631341934204e-01 1.144728288054466248e-01 6.624226272106170654e-02
1.632913053035736084e-01 -2.941974997520446777e-01 -2.765542566776275635e-01 1.439418271183967590e-02 -1.715318262577056885e-01 2.491057105362415314e-02 1.122663989663124084e-01 1.996995061635971069e-01 -5.830471403896808624e-03 -9.838921949267387390e-03 1.461131274700164795e-01 -2.460360229015350342e-01 2.666290700435638428e-01 -5.181629955768585205e-02 -3.357989713549613953e-03 -5.194441229104995728e-02 4.579195380210876465e-02 3.050130903720855713e-01 -1.592016071081161499e-01 -3.230884373188018799e-01 -3.919452056288719177e-02 9.504622966051101685e-02 8.041146397590637207e-02 2.438510805368423462e-01 3.115738928318023682e-01 2.251648604869842529e-01 -4.087685048580169678e-02 -5.419345945119857788e-02 4.590956494212150574e-02 -1.749088764190673828e-01 2.783588469028472900e-01 -7.167711853981018066e-02
-5.317724123597145081e-02 -2.421277761459350586e-01 -1.199271380901336670e-01 -5.639068409800529480e-02 -1.186577901244163513e-01 4.171265289187431335e-02 2.397422865033149719e-02 -4.769075661897659302e-02 -7.485271245241165161e-02 3.268056735396385193e-02 7.972174137830734253e-02 -3.606164157390594482e-01 1.784083992242813110e-01 4.137949272990226746e-02 2.900280058383941650e-01 1.796369552612304688e-01 -7.331148721277713776e-03 1.670687198638916016e-01 3.302558138966560364e-02 -1.172902435064315796e-01 3.926591947674751282e-02 3.430474996566772461e-01 -8.204372227191925049e-02 2.867374420166015625e-01 2.869047522544860840e-01 3.218710422515869141e-01 -6.703590601682662964e-02 -3.736137151718139648e-01 -1.452933996915817261e-02 -1.355492472648620605e-01 3.148429468274116516e-02 9.358624368906021118e-02
9.788984805345535278e-02 -2.586674094200134277e-01 -2.266859412193298340e-01 -9.070724248886108398e-02 -2.815379798412322998e-01 2.715631015598773956e-02 5.235167592763900757e-02 1.055785939097404480e-01 -2.566673457622528076e-01 1.566908508539199829e-01 1.688699424266815186e-02 -1.257878988981246948e-01 -8.784073591232299805e-02 -2.079430222511291504e-02 1.063414942473173141e-02 -5.075661092996597290e-02 1.846105903387069702e-01 3.560674786567687988e-01 -3.059012070298194885e-02 -2.543335258960723877e-01 2.069769501686096191e-01 -1.902383565902709961e-02 3.143278509378433228e-02 4.311630874872207642e-02 3.617211878299713135e-01 -9.182154387235641479e-02 -2.717895805835723877e-01 -2.399247884750366211e-02 -1.437723934650421143e-01 2.956444025039672852e-01 -5.414688959717750549e-02 2.353056520223617554e-01
-7.782345265150070190e-02 3.753552585840225220e-02 1.173331141471862793e-01 -2.716002464294433594e-01 -6.394233554601669312e-02 9.361919946968555450e-03 2.571828663349151611e-01 2.569383978843688965e-01 -1.530842185020446777e-01 -2.366380020976066589e-02 2.198102921247482300e-01 -1.953488290309906006e-01 2.400256246328353882e-01 -7.421241700649261475e-02 5.648166686296463013e-02 2.117679566144943237e-01 2.507852315902709961e-01 1.945630460977554321e-01 5.933264642953872681e-02 4.674620553851127625e-02 8.324716985225677490e-02 -1.567720063030719757e-02 9.900569170713424683e-02 -3.940582871437072754e-01 3.404951393604278564e-01 1.265446748584508896e-02 -1.255292147397994995e-01 -8.394311368465423584e-02 1.305806189775466919e-01 -1.187268793582916260e-01 -1.185491904616355896e-01 2.902072370052337646e-01
1.886512488126754761e-01 8.690009266138076782e-02 -8.100391179323196411e-02 -1.245990842580795288e-01 -2.594521641731262207e-01 -2.894880771636962891e-01 3.378868401050567627e-01 7.412684708833694458e-02 5.198983475565910339e-02 -1.890118122100830078e-01 4.575424194335937500e-01 -1.692749857902526855e-01 -2.722755633294582367e-02 -8.991137146949768066e-02 1.885318607091903687e-01 1.261286586523056030e-01 1.196645051240921021e-01 -1.699888557195663452e-01 6.092334538698196411e-02 -2.264540344476699829e-01 -1.278239935636520386e-01 2.131441831588745117e-01 -1.790527254343032837e-01 1.755629666149616241e-02 1.379785686731338501e-01 4.899429157376289368e-02 1.489949822425842285e-01 -1.942891329526901245e-01 1.048782393336296082e-01 2.784343622624874115e-02 -1.570167839527130127e-01 1.308599263429641724e-01
1.907318457961082458e-02 -2.030306756496429443e-01 -2.350639179348945618e-02 5.232958123087882996e-02 -1.191679537296295166e-01 1.588187217712402344e-01 -2.434032708406448364e-01 6.038661813363432884e-04 -3.186228275299072266e-01 1.371975801885128021e-02 3.300133049488067627e-01 -1.991328001022338867e-01 3.332576751708984375e-01 1.543506830930709839e-01 -7.167942076921463013e-02 -1.365391723811626434e-02 6.910035759210586548e-02 3.411443531513214111e-01 -2.959215780720114708e-04 -2.454521059989929199e-01 -5.607820581644773483e-03 2.335196882486343384e-01 -9.494798630475997925e-02 -2.807310968637466431e-02 3.888620138168334961e-01 7.864838093519210815e-02 1.379863917827606201e-01 7.998592406511306763e-02 8.724559843540191650e-02 2.740504592657089233e-02 -1.040121987462043762e-01 1.348613053560256958e-01
2.955358922481536865e-01 -1.072123944759368896e-01 2.268596589565277100e-01 -8.917604386806488037e-02 -2.131847739219665527e-01 -1.746522486209869385e-01 3.589050471782684326e-01 2.421981841325759888e-01 -1.600937396287918091e-01 -8.114809170365333557e-04 1.801960915327072144e-01 -2.453562021255493164e-01 1.613241732120513916e-01 4.918683785945177078e-03 -1.676596403121948242e-01 1.657263748347759247e-02 1.185468286275863647e-01 2.020547240972518921e-01 2.690948778763413429e-03 -1.575648337602615356e-01 1.185116395354270935e-01 -2.934565767645835876e-02 -7.797411829233169556e-02 1.223724633455276489e-01 1.843915432691574097e-01 -2.717645466327667236e-01 -1.428715288639068604e-01 -2.039972692728042603e-01 2.517403066158294678e-01 2.287046909332275391e-01 5.998539924621582031e-02 2.742748335003852844e-02
1.520994752645492554e-01 -1.349700838327407837e-01 1.441219896078109741e-01 -1.092663109302520752e-01 -7.050742954015731812e-02 6.585898995399475098e-02 3.692016899585723877e-01 7.135302573442459106e-02 -2.582090795040130615e-01 7.939151674509048462e-02 1.021665185689926147e-01 -9.445977210998535156e-02 2.253762781620025635e-01 -1.084763482213020325e-01 -7.646912336349487305e-02 7.267484813928604126e-02 1.264940351247787476e-01 -3.279741480946540833e-02 -1.790140271186828613e-01 -4.052112251520156860e-02 9.587863832712173462e-02 -8.778584748506546021e-02 8.020766079425811768e-02 -2.018080055713653564e-01 2.010765820741653442e-01 -2.584694325923919678e-01 -1.742411255836486816e-01 -3.429948389530181885e-01 7.570371776819229126e-02 1.868088096380233765e-01 -3.658845126628875732e-01 2.542351186275482178e-01
5.023883655667304993e-02 -2.487265020608901978e-01 -2.883621752262115479e-01 1.793607324361801147e-02 -1.612024754285812378e-01 -1.018667966127395630e-01 1.448691636323928833e-01 3.103617429733276367e-01 -7.551843672990798950e-02 1.107915653847157955e-03 -2.136341296136379242e-02 -7.336979359388351440e-02 9.816029667854309082e-02 -7.387185096740722656e-02 5.652050673961639404e-02 5.912845954298973083e-02 5.217623710632324219e-02 3.182616531848907471e-01 -1.920019984245300293e-01 -1.139685213565826416e-01 -2.385250180959701538e-01 1.994310617446899414e-01 1.206187754869461060e-01 1.630215346813201904e-01 3.184820413589477539e-01 3.685215115547180176e-01 2.864357316866517067e-03 -3.914295136928558350e-02 2.180773168802261353e-01 -2.017495930194854736e-01 1.811466068029403687e-01 -1.167173981666564941e-01
2.352765947580337524e-01 -2.959870994091033936e-01 6.225034594535827637e-04 5.016631260514259338e-02 -2.852412164211273193e-01 -7.543902378529310226e-03 5.389534309506416321e-02 -2.463820427656173706e-01 -7.971052080392837524e-02 -1.639023572206497192e-01 2.479486912488937378e-01 -1.546450797468423843e-02 1.529738605022430420e-01 -1.926847100257873535e-01 -2.761130630970001221e-01 -9.469635784626007080e-03 -1.353241354227066040e-01 1.211992353200912476e-01 -2.136095166206359863e-01 -5.865750461816787720e-02 -3.398958593606948853e-02 2.661753445863723755e-02 -1.368126720190048218e-01 -8.058338612318038940e-02 4.263806641101837158e-01 1.043991465121507645e-02 9.113782644271850586e-02 -5.944540351629257202e-02 2.608782351016998291e-01 -3.671609610319137573e-02 6.865914165973663330e-02 3.173068761825561523e-01
-2.098421938717365265e-02 -1.041713729500770569e-01 -2.231275737285614014e-01 4.719901457428932190e-02 -2.101991623640060425e-01 -1.389610916376113892e-01 4.091158509254455566e-01 2.941607236862182617e-01 -1.277062147855758667e-01 -1.250222474336624146e-01 -2.593272365629673004e-03 -1.447416096925735474e-01 -1.509979367256164551e-01 -1.155433896929025650e-02 9.412542730569839478e-02 1.299104392528533936e-01 -4.290989041328430176e-02 2.088175266981124878e-01 -9.626273065805435181e-02 -1.239847838878631592e-01 4.281460493803024292e-02 2.827954292297363281e-01 -7.812826894223690033e-03 -2.604512572288513184e-01 8.343898504972457886e-02 3.331050276756286621e-02 -1.533932890743017197e-02 2.385998703539371490e-02 3.854607939720153809e-01 -2.742263972759246826e-01 -1.920407861471176147e-01 -1.685367375612258911e-01
2.073825895786285400e-01 -1.953222602605819702e-01 -3.323275446891784668e-01 1.012906581163406372e-01 -2.462760806083679199e-01 -1.247999668121337891e-01 1.992212533950805664e-01 1.588065177202224731e-01 -8.980193734169006348e-02 -2.254238538444042206e-02 4.782113060355186462e-02 -1.794006079435348511e-01 3.372403085231781006e-01 -1.734387576580047607e-01 -1.145302131772041321e-02 8.123535662889480591e-02 1.238072849810123444e-02 1.550666093826293945e-01 -1.099098846316337585e-01 -7.836885005235671997e-02 -2.981250882148742676e-01 5.813178420066833496e-02 6.925240624696016312e-03 1.691227257251739502e-01 3.193762898445129395e-01 2.534437775611877441e-01 -7.515055686235427856e-02 -1.925813034176826477e-02 1.582363992929458618e-01 -1.768354773521423340e-01 2.673503458499908447e-01 -7.074046414345502853e-03
2.520653903484344482e-01 -3.956390321254730225e-01 -1.167904809117317200e-01 1.444669365882873535e-01 -1.815411299467086792e-01 2.829321846365928650e-02 4.268464818596839905e-02 -2.413584105670452118e-02 -1.310595571994781494e-01 -1.203007623553276062e-01 3.587063774466514587e-02 -3.176065981388092041e-01 3.261688351631164551e-01 -2.209665477275848389e-01 1.661108136177062988e-01 -2.113145738840103149e-01 5.740136653184890747e-02 1.444279402494430542e-01 -1.869488805532455444e-01 -1.319555044174194336e-01 -7.116275280714035034e-02 2.505721449851989746e-01 -8.003439009189605713e-02 1.520072668790817261e-02 3.012147843837738037e-01 1.004993692040443420e-01 -3.805213049054145813e-02 5.272392928600311279e-02 1.584590524435043335e-01 5.550887808203697205e-02 9.975565969944000244e-02 -2.319221049547195435e-01
-2.329445071518421173e-02 -5.981323868036270142e-02 -2.414184808731079102e-01 1.287130117416381836e-01 -1.648200005292892456e-01 -1.762620657682418823e-01 3.651223480701446533e-01 4.483203217387199402e-02 -2.957959175109863281e-01 4.948713257908821106e-02 -5.217851325869560242e-02 -2.025424838066101074e-01 -6.605508271604776382e-03 -6.577250082045793533e-03 4.440836235880851746e-02 2.391556352376937866e-01 -4.362154006958007812e-02 1.577806621789932251e-01 -9.153230488300323486e-02 -3.142732381820678711e-01 1.947024017572402954e-01 4.253342449665069580e-01 -2.450980842113494873e-01 -8.229377865791320801e-02 1.035840958356857300e-01 6.814731657505035400e-02 -8.649509400129318237e-02 2.560722082853317261e-02 2.640068829059600830e-01 -1.433208882808685303e-01 6.330477539449930191e-03 3.359803557395935059e-02
1.245607659220695496e-01 -4.840039014816284180e-01 -1.392190754413604736e-01 2.841260656714439392e-02 -1.577410995960235596e-01 -3.404321894049644470e-02 1.273120790719985962e-01 1.013245508074760437e-01 -1.722344905138015747e-01 -4.883608222007751465e-02 8.055306226015090942e-02 -1.857232749462127686e-01 1.629818081855773926e-01 -1.654274910688400269e-01 9.012083709239959717e-02 -2.148763537406921387e-01 -3.123181127011775970e-02 3.626351654529571533e-01 -2.410025596618652344e-01 -5.218276008963584900e-02 2.056132815778255463e-02 2.616516649723052979e-01 -9.192182868719100952e-02 2.889964357018470764e-02 3.213768303394317627e-01 1.858009099960327148e-01 -1.523819416761398315e-01 4.825789481401443481e-02 5.991216376423835754e-02 -3.946531563997268677e-02 1.458282768726348877e-01 -1.871996521949768066e-01
2.646183967590332031e-01 -4.246447384357452393e-01 -9.116406738758087158e-02 2.119025737047195435e-01 -3.908811807632446289e-01 3.228519111871719360e-02 2.105937898159027100e-01 -2.129799872636795044e-01 -1.312808990478515625e-01 -8.947791159152984619e-02 1.984310597181320190e-01 -2.074962407350540161e-01 4.511786997318267822e-02 -1.246703341603279114e-01 3.394584730267524719e-02 5.617526918649673462e-02 -2.098052389919757843e-02 1.611404418945312500e-01 -3.726037964224815369e-02 -1.478350609540939331e-01 2.225798517465591431e-01 4.716501012444496155e-02 -7.472196966409683228e-02 -9.126589633524417877e-03 2.215418517589569092e-01 -1.302219927310943604e-01 -1.355584114789962769e-01 2.241632491350173950e-01 2.118816226720809937e-01 5.202417448163032532e-02 1.409355457872152328e-02 1.838400065898895264e-01
8.409627526998519897e-02 -8.487252891063690186e-02 2.061161398887634277e-02 -1.023369878530502319e-01 1.256761252880096436e-01 -1.813476085662841797e-01 4.222055971622467041e-01 4.954657703638076782e-02 -1.725448966026306152e-01 3.638792037963867188e-02 1.757034361362457275e-01 4.666772484779357910e-02 3.583378791809082031e-01 2.053022384643554688e-02 3.220056891441345215e-01 -3.759655728936195374e-02 1.791101843118667603e-01 2.574788331985473633e-01 4.904179647564888000e-02 -7.758031785488128662e-02 1.486361771821975708e-01 3.054994940757751465e-01 -2.480805516242980957e-01 -1.868572831153869629e-01 3.449337184429168701e-02 1.843005269765853882e-01 8.931643329560756683e-03 -1.285345703363418579e-01 5.983943119645118713e-02 -1.575924754142761230e-01 -2.136067897081375122e-01 -5.362564325332641602e-02
-4.115933179855346680e-02 -1.787320375442504883e-01 -3.719363510608673096e-01 -1.495146900415420532e-01 7.978091388940811157e-02 -4.949938505887985229e-03 1.890083849430084229e-01 1.040979847311973572e-01 -4.240046441555023193e-01 -2.899291515350341797e-01 -2.158092893660068512e-02 -1.779421465471386909e-03 1.713247597217559814e-01 1.359264850616455078e-01 2.228108979761600494e-02 -1.015700772404670715e-01 2.350328862667083740e-01 2.074303776025772095e-01 1.442646980285644531e-01 -2.051141411066055298e-01 -1.556531786918640137e-01 -1.222070306539535522e-01 1.304523348808288574e-01 -8.066703379154205322e-02 2.866273820400238037e-01 -1.635091565549373627e-02 8.038256317377090454e-02 -1.151289567351341248e-01 2.064750045537948608e-01 -2.646020147949457169e-03 -1.796646565198898315e-01 1.699240207672119141e-01
4.478009790182113647e-02 -1.863560229539871216e-01 -3.080511391162872314e-01 9.461294114589691162e-02 -1.752667576074600220e-01 -5.900902301073074341e-02 1.383629441261291504e-01 1.116147860884666443e-01 -1.264125853776931763e-01 -3.794357180595397949e-02 1.823085546493530273e-01 5.055064801126718521e-03 3.735698759555816650e-02 -8.177068829536437988e-02 -1.120259314775466919e-01 2.650939114391803741e-02 5.453467834740877151e-03 1.964898258447647095e-01 -2.938919141888618469e-02 2.290771603584289551e-01 1.080436259508132935e-01 2.438832819461822510e-01 4.527553170919418335e-02 3.826278150081634521e-01 4.316678643226623535e-01 1.332425326108932495e-01 2.747715115547180176e-01 -1.318994164466857910e-01 3.026766180992126465e-01 1.381103545427322388e-01 -2.481614798307418823e-02 -4.152822867035865784e-02
1.268577128648757935e-01 -4.066193401813507080e-01 -1.072946563363075256e-01 -1.558429002761840820e-01 -1.601733267307281494e-01 -5.923525430262088776e-03 5.529391765594482422e-02 7.442925870418548584e-02 -3.244993686676025391e-01 4.133212193846702576e-02 -8.021939545869827271e-02 -2.020409107208251953e-01 2.164109349250793457e-01 1.759195141494274139e-02 2.981204167008399963e-02 -4.218818247318267822e-02 1.551742106676101685e-01 1.989845782518386841e-01 -1.847354769706726074e-01 -1.459569483995437622e-01 -2.396635524928569794e-02 5.250815749168395996e-01 2.545949816703796387e-01 4.362545162439346313e-02 1.448220312595367432e-01 1.819900423288345337e-01 -1.070321649312973022e-01 2.384093590080738068e-02 2.394286682829260826e-03 2.414589002728462219e-02 -9.412139654159545898e-02 -8.202670514583587646e-02
2.094061672687530518e-01 -1.813299059867858887e-01 -3.898781957104802132e-03 1.480635702610015869e-01 -1.156413331627845764e-01 2.789326198399066925e-02 1.608831584453582764e-01 -1.638309359550476074e-01 -3.001293540000915527e-01 -1.228581219911575317e-01 3.298146724700927734e-01 -2.153842747211456299e-01 5.182375758886337280e-02 -1.835024356842041016e-01 1.429568603634834290e-02 3.121999464929103851e-02 -2.803169786930084229e-01 1.701202392578125000e-01 -2.615250647068023682e-01 -1.106730476021766663e-01 -2.046605804935097694e-03 2.052954956889152527e-02 -1.052129268646240234e-02 -6.135892122983932495e-02 4.366251230239868164e-01 -2.675762474536895752e-01 9.973181039094924927e-02 9.554997831583023071e-02 2.016945928335189819e-01 7.130935788154602051e-02 3.601041855290532112e-03 1.304631829261779785e-01
-8.968910574913024902e-02 -5.436784029006958008e-02 -3.257392048835754395e-01 2.797410450875759125e-02 -2.171063423156738281e-01 -9.143178910017013550e-02 2.854827940464019775e-01 4.672427102923393250e-02 -4.464902579784393311e-01 8.281055837869644165e-02 -7.864400744438171387e-02 2.803672477602958679e-02 5.612518265843391418e-02 5.352930724620819092e-02 -1.173164770007133484e-01 7.358448952436447144e-02 4.735311120748519897e-02 4.210999608039855957e-02 7.820931077003479004e-02 -2.871538996696472168e-01 2.866206765174865723e-01 3.343602120876312256e-01 -2.997173964977264404e-01 -8.615063875913619995e-02 1.089098006486892700e-01 2.007857412099838257e-01 -2.149773947894573212e-02 1.430832315236330032e-03 2.393336892127990723e-01 -1.036636829376220703e-01 -7.442877627909183502e-03 6.685473024845123291e-03
4.459525644779205322e-02 -1.486560851335525513e-01 7.504814118146896362e-02 2.419111132621765137e-01 -1.856287866830825806e-01 2.642017304897308350e-01 -9.623507410287857056e-02 1.723416298627853394e-01 -2.008915841579437256e-01 4.751768335700035095e-02 2.562601566314697266e-01 -9.521355479955673218e-02 2.139087617397308350e-01 2.088132351636886597e-01 -5.088255554437637329e-02 -1.055406965315341949e-02 9.629325568675994873e-02 1.201980113983154297e-01 -2.317079529166221619e-02 -1.691803038120269775e-01 6.225476413965225220e-02 1.384365856647491455e-01 -5.288089439272880554e-02 -8.955357223749160767e-02 4.826370477676391602e-01 2.365315556526184082e-01 6.103387847542762756e-02 -1.128154098987579346e-01 1.912087202072143555e-01 -1.614706367254257202e-01 -2.226633131504058838e-01 2.341776490211486816e-01
-1.939654648303985596e-01 -1.065753996372222900e-01 -1.203661635518074036e-01 2.390591055154800415e-02 -1.869692094624042511e-02 1.108920797705650330e-01 1.746531873941421509e-01 4.156859219074249268e-01 -1.079396530985832214e-01 -7.415454834699630737e-02 -1.075977012515068054e-01 -1.779653280973434448e-01 1.811408400535583496e-01 6.139400973916053772e-02 -2.834152616560459137e-02 1.254089772701263428e-01 -4.914199188351631165e-02 -7.902597635984420776e-02 -1.722810417413711548e-01 -1.146745160222053528e-01 6.077634543180465698e-02 -6.162679754197597504e-03 2.574072219431400299e-02 -2.535813152790069580e-01 4.905319511890411377e-01 -1.689283847808837891e-01 -7.224874198436737061e-02 -2.964154779911041260e-01 -3.804030269384384155e-02 -3.283343017101287842e-01 6.599263101816177368e-02 1.023186743259429932e-01
-1.997064203023910522e-01 -1.104094758629798889e-01 -1.957566589117050171e-01 -1.214435845613479614e-01 -2.971234321594238281e-01 -8.217426389455795288e-02 4.374912679195404053e-01 1.891154646873474121e-01 -1.738841980695724487e-01 -7.433550059795379639e-02 5.624509602785110474e-02 -2.769174277782440186e-01 9.347217530012130737e-02 1.307919323444366455e-01 -1.735483556985855103e-01 -5.171481892466545105e-02 -1.469315737485885620e-01 2.369157969951629639e-01 -5.722552910447120667e-02 6.044945865869522095e-02 -6.662983447313308716e-02 1.740266829729080200e-01 -5.412229523062705994e-02 -4.409963637590408325e-02 1.134062483906745911e-01 -1.475914567708969116e-01 6.349406391382217407e-02 -1.540267467498779297e-01 2.045143246650695801e-01 -3.734212219715118408e-01 -1.364426761865615845e-01 -1.090080887079238892e-01
4.993832856416702271e-02 -8.122203499078750610e-02 4.815155267715454102e-02 -9.579150937497615814e-03 -4.973895102739334106e-02 -9.341772645711898804e-02 7.610022276639938354e-02 9.157868474721908569e-02 -4.169494509696960449e-01 3.237847983837127686e-02 1.614670306444168091e-01 -9.916667640209197998e-02 2.304965406656265259e-01 -1.037535071372985840e-02 -2.702586650848388672e-01 -3.537010028958320618e-02 -2.404369562864303589e-01 2.355015277862548828e-01 7.104513049125671387e-02 -1.151461973786354065e-01 -1.524064242839813232e-01 1.622186452150344849e-01 -8.306736499071121216e-02 4.865656793117523193e-02 3.490216135978698730e-01 1.167547050863504410e-02 1.895272135734558105e-01 -1.187623292207717896e-01 4.545526802539825439e-01 -6.376634538173675537e-02 -9.647584520280361176e-03 -2.272667735815048218e-01
1.346937417984008789e-01 -3.590237796306610107e-01 -6.802715361118316650e-02 -1.374039500951766968e-01 -1.567921638488769531e-01 3.051381111145019531e-01 1.485226154327392578e-01 1.688880324363708496e-01 -2.424592375755310059e-01 -1.607241109013557434e-02 1.576035320758819580e-01 -1.615904271602630615e-02 1.161012724041938782e-01 -6.027583777904510498e-02 9.476435184478759766e-02 -3.104672431945800781e-01 -9.625074267387390137e-02 2.597681581974029541e-01 1.294284760951995850e-01 -1.381569653749465942e-01 -8.176206797361373901e-02 2.141282260417938232e-01 1.336485445499420166e-01 6.376808043569326401e-03 1.326740831136703491e-01 2.391115576028823853e-01 -2.920961976051330566e-01 -1.974952518939971924e-01 2.263563424348831177e-01 1.090292111039161682e-01 9.559322148561477661e-02 -1.279547438025474548e-02
7.912296801805496216e-03 -8.564046584069728851e-03 1.720046848058700562e-01 -2.303156107664108276e-01 -9.398174472153186798e-03 -8.688940107822418213e-02 3.034430146217346191e-01 4.614838585257530212e-02 -2.460149228572845459e-01 -8.246613293886184692e-02 3.280540704727172852e-01 -8.371814340353012085e-02 -3.620592132210731506e-02 -1.425997912883758545e-01 1.921122968196868896e-01 1.976777464151382446e-01 1.632594019174575806e-01 2.612596452236175537e-01 1.169539541006088257e-01 -6.627947092056274414e-02 9.782239049673080444e-02 3.835634589195251465e-01 -1.767802983522415161e-01 2.181424293667078018e-03 1.203016042709350586e-01 -6.129048019647598267e-02 1.232784688472747803e-01 -3.199502527713775635e-01 1.311672478914260864e-01 -2.844578325748443604e-01 -8.218837901949882507e-03 -2.992205880582332611e-02
-2.239436954259872437e-01 -2.394014969468116760e-02 2.335442900657653809e-01 1.519717872142791748e-01 -2.371165156364440918e-01 4.445790871977806091e-02 1.988603323698043823e-01 7.295072078704833984e-02 -3.396306931972503662e-01 -6.837120652198791504e-02 1.926838755607604980e-01 -1.366806775331497192e-02 4.386198148131370544e-02 -2.898788452148437500e-01 1.565483063459396362e-01 1.635935604572296143e-01 7.984299957752227783e-02 -2.298951707780361176e-02 -6.442583631724119186e-03 -4.166107252240180969e-02 -1.201111748814582825e-01 3.961280584335327148e-01 2.823656499385833740e-01 9.125902317464351654e-03 1.251765787601470947e-01 3.485797345638275146e-02 4.258820414543151855e-02 -3.995708525180816650e-01 1.190315708518028259e-01 1.302350014448165894e-01 -3.896955400705337524e-02 -5.627661943435668945e-02
1.053447052836418152e-01 -8.752755075693130493e-02 -2.476451396942138672e-01 -1.158467903733253479e-01 1.223249509930610657e-01 -3.437395021319389343e-02 4.669580459594726562e-01 3.788960725069046021e-02 -1.925791054964065552e-01 4.677277430891990662e-02 5.508638173341751099e-02 -8.467389643192291260e-02 3.359827399253845215e-01 -6.696011126041412354e-02 5.864214152097702026e-02 -1.001276746392250061e-01 3.951902687549591064e-02 3.824458122253417969e-01 9.681794792413711548e-02 9.668041020631790161e-02 2.162065505981445312e-01 1.682135313749313354e-01 -8.042857795953750610e-02 -2.426019906997680664e-01 4.373760521411895752e-02 9.989777207374572754e-02 -1.746953129768371582e-01 -6.150990352034568787e-02 7.155817002058029175e-02 -2.193047404289245605e-01 -2.507121562957763672e-01 1.461927890777587891e-01
-2.121007815003395081e-02 -1.071356534957885742e-01 -1.097630709409713745e-01 9.899354726076126099e-02 8.582617342472076416e-02 -2.328564040362834930e-02 2.814268767833709717e-01 -1.842362247407436371e-02 -5.800071358680725098e-02 -9.165566414594650269e-02 -2.617305517196655273e-02 3.560529788956046104e-03 1.284621059894561768e-01 4.395236074924468994e-02 2.580015361309051514e-01 -1.368215493857860565e-02 2.147609442472457886e-01 1.684500426054000854e-01 -2.079432308673858643e-01 -3.293047547340393066e-01 1.642791628837585449e-01 1.351643800735473633e-01 1.076720207929611206e-01 1.664687544107437134e-01 2.877435088157653809e-01 2.682990133762359619e-01 1.050108671188354492e-01 -4.158345758914947510e-01 -2.553509920835494995e-02 -2.555371224880218506e-01 1.272355020046234131e-01 -2.225272506475448608e-01
3.136486187577247620e-02 -9.043380618095397949e-02 -2.189920693635940552e-01 7.275404036045074463e-02 1.605744212865829468e-01 -1.215705499053001404e-01 3.722980916500091553e-01 1.105741709470748901e-01 -3.207908868789672852e-01 -1.082451939582824707e-01 1.664135605096817017e-01 6.975360214710235596e-02 1.680734604597091675e-01 1.984124258160591125e-02 -1.753565520048141479e-01 6.951658427715301514e-02 -1.151218786835670471e-01 8.894648402929306030e-02 -6.390478461980819702e-02 -2.864222526550292969e-01 1.889540255069732666e-01 -1.439037472009658813e-01 -1.562793403863906860e-01 -6.474039703607559204e-02 5.358293652534484863e-01 -1.099508181214332581e-01 4.496638104319572449e-02 -6.890810281038284302e-02 1.390265971422195435e-01 -1.102596372365951538e-01 -2.358790673315525055e-02 -6.675656884908676147e-02
-2.012043893337249756e-01 -1.172033175826072693e-01 -3.805566430091857910e-01 1.299485005438327789e-02 1.044207066297531128e-01 -1.615753397345542908e-03 3.185467422008514404e-01 1.249888017773628235e-01 -4.664958715438842773e-01 -4.251057654619216919e-02 5.881408229470252991e-02 -1.788330823183059692e-01 1.556551456451416016e-01 -2.031464874744415283e-01 -8.857522159814834595e-02 -5.570494383573532104e-02 1.006083935499191284e-01 1.666616648435592651e-01 6.093465257436037064e-03 -5.725027248263359070e-02 -1.213367283344268799e-02 -1.837608516216278076e-01 -6.407814100384712219e-03 9.685113281011581421e-02 4.315771758556365967e-01 1.156055852770805359e-01 1.517979800701141357e-01 -4.031967744231224060e-02 -1.392957121133804321e-01 -7.842591404914855957e-02 3.019879385828971863e-02 -7.854158431291580200e-02
1.625972092151641846e-01 -2.509877681732177734e-01 1.067279577255249023e-01 9.536606818437576294e-02 -1.809386610984802246e-01 -6.098821759223937988e-02 -1.428315192461013794e-01 1.346202492713928223e-01 -3.119192421436309814e-01 1.156459972262382507e-01 -3.920193016529083252e-02 -2.097397744655609131e-01 -5.005029961466789246e-03 1.927545107901096344e-02 -3.462173044681549072e-02 -7.400488015264272690e-03 2.666064202785491943e-01 3.341038227081298828e-01 -6.933666020631790161e-02 -2.590124309062957764e-02 1.924944110214710236e-02 1.704191416501998901e-01 -2.243950814008712769e-01 -2.753641605377197266e-01 2.735048234462738037e-01 1.578291952610015869e-01 -1.839365810155868530e-02 -2.694494724273681641e-01 7.828806340694427490e-02 -9.744188189506530762e-02 -3.375534117221832275e-01 1.061020344495773315e-01
4.653492569923400879e-02 -3.873415887355804443e-01 -8.411580324172973633e-02 6.986097991466522217e-02 -2.356080412864685059e-01 1.045830771327018738e-01 -5.355432257056236267e-02 -5.342133715748786926e-02 -7.631351798772811890e-02 -5.840221792459487915e-02 1.080374345183372498e-01 -4.651887416839599609e-01 2.869342863559722900e-01 2.412868104875087738e-02 1.015739217400550842e-01 8.761851489543914795e-02 -6.535591930150985718e-02 1.222298070788383484e-01 -1.408903449773788452e-01 -3.646105900406837463e-02 2.885509468615055084e-02 4.244381487369537354e-01 -3.295405069366097450e-03 8.160063624382019043e-02 1.690233200788497925e-01 2.147334665060043335e-01 -5.529173091053962708e-02 -8.817222714424133301e-02 7.310312241315841675e-02 -1.010926216840744019e-01 6.124093383550643921e-02 3.042914271354675293e-01
2.773970961570739746e-01 -4.611375033855438232e-01 -9.507502615451812744e-02 -3.444491326808929443e-02 -2.376706600189208984e-01 9.702105820178985596e-02 -8.059086650609970093e-02 -4.709734022617340088e-02 -9.905730187892913818e-02 -2.515723556280136108e-02 -1.629029400646686554e-03 -1.088689044117927551e-01 2.008388191461563110e-01 -1.278572082519531250e-01 2.688597142696380615e-01 -1.216431930661201477e-01 1.614729613065719604e-01 1.888384819030761719e-01 -1.569629758596420288e-01 -1.535633504390716553e-01 -7.918087393045425415e-02 3.133800923824310303e-01 1.196913793683052063e-01 2.110505253076553345e-01 9.036255627870559692e-02 4.739567637443542480e-02 -3.945717588067054749e-02 -7.168634980916976929e-02 1.743044406175613403e-01 -2.315397411584854126e-01 -6.896000355482101440e-02 2.834503650665283203e-01
1.198389232158660889e-01 -3.537414968013763428e-01 1.237053796648979187e-01 1.322161704301834106e-01 -1.646141111850738525e-01 7.908870279788970947e-02 4.368633404374122620e-02 -4.322338476777076721e-02 -3.651931509375572205e-02 -1.008086875081062317e-01 2.327745705842971802e-01 -9.264620393514633179e-02 1.868499070405960083e-01 3.061067312955856323e-02 -1.206824630498886108e-01 1.220210939645767212e-01 -3.768538311123847961e-02 2.563604712486267090e-01 -3.020208477973937988e-01 -2.099683433771133423e-01 2.147478461265563965e-01 4.577496089041233063e-03 -7.609961926937103271e-02 -6.106824148446321487e-03 3.603857457637786865e-01 1.072343584382906556e-04 1.183791831135749817e-01 -2.943627238273620605e-01 1.027800515294075012e-01 -1.691446900367736816e-01 -2.583543360233306885e-01 2.452617734670639038e-01
8.442843705415725708e-02 4.639073740690946579e-03 2.295530438423156738e-01 2.258691750466823578e-02 -6.546800583600997925e-02 7.960341870784759521e-02 1.939566582441329956e-01 -5.269171297550201416e-02 -4.969064593315124512e-01 -4.477726295590400696e-02 -7.569188624620437622e-02 -2.044622749090194702e-01 2.272012084722518921e-02 -1.950564831495285034e-01 -2.027782946825027466e-01 -6.502284109592437744e-02 -2.247644364833831787e-01 2.265918701887130737e-01 2.101914398372173309e-02 -1.646920293569564819e-01 9.844132512807846069e-02 1.143378764390945435e-01 3.711735457181930542e-02 3.560078889131546021e-02 3.601251244544982910e-01 1.032845005393028259e-01 1.074906513094902039e-01 -3.591538965702056885e-02 1.362209469079971313e-01 -1.565583199262619019e-01 -3.154254257678985596e-01 -2.401311993598937988e-01
-1.752763241529464722e-02 -2.637225985527038574e-01 -2.534345686435699463e-01 -1.646456867456436157e-02 -5.126716941595077515e-02 1.458906978368759155e-01 1.366001516580581665e-01 -1.377875953912734985e-01 -4.153501614928245544e-02 -1.652374118566513062e-01 1.969379782676696777e-01 -3.737380206584930420e-01 1.564165651798248291e-01 1.767737604677677155e-02 2.157025784254074097e-01 2.099879235029220581e-01 -2.765198424458503723e-02 1.426620930433273315e-01 -1.255215052515268326e-02 -2.332487404346466064e-01 4.333117976784706116e-02 2.679827809333801270e-01 -1.276184320449829102e-01 2.565826177597045898e-01 2.085835635662078857e-01 3.471844792366027832e-01 1.599024385213851929e-01 -2.037132903933525085e-02 -2.803703956305980682e-02 -8.967295289039611816e-02 1.795175522565841675e-01 1.364410966634750366e-01
-2.104980349540710449e-01 -3.753673657774925232e-02 -1.390037536621093750e-01 -2.198700606822967529e-02 -7.481679320335388184e-02 1.300544887781143188e-01 1.649120301008224487e-01 -8.674003183841705322e-02 -2.355877310037612915e-01 -7.486540079116821289e-02 2.262350730597972870e-02 9.586015343666076660e-02 4.019680023193359375e-01 -2.888435684144496918e-02 1.751924455165863037e-01 -1.573779731988906860e-01 1.790726184844970703e-01 4.528346657752990723e-01 -1.375226080417633057e-01 7.633178960531949997e-03 -1.565135121345520020e-01 3.195963799953460693e-01 1.700839400291442871e-01 9.656201303005218506e-02 1.631436944007873535e-01 -1.725503802299499512e-01 -9.284385293722152710e-02 -1.722206175327301025e-01 1.947966963052749634e-01 1.481114327907562256e-01 7.613499462604522705e-02 8.501531183719635010e-02
-1.886511296033859253e-01 -1.170081272721290588e-01 -3.295582532882690430e-01 7.472827285528182983e-02 -1.280368212610483170e-02 -1.559363156557083130e-01 1.918584257364273071e-01 1.535888165235519409e-01 -3.013404607772827148e-01 -2.949191927909851074e-01 2.994661219418048859e-02 6.740940269082784653e-03 2.197229117155075073e-02 4.383803158998489380e-02 -1.088373959064483643e-01 4.730547964572906494e-02 2.065825313329696655e-01 2.925420999526977539e-01 1.742373555898666382e-01 -2.256050407886505127e-01 -6.336268037557601929e-02 3.743302822113037109e-02 9.053303301334381104e-02 -1.547186821699142456e-01 3.448189795017242432e-01 2.004061080515384674e-02 2.678476274013519287e-01 -5.419460684061050415e-02 2.592718899250030518e-01 7.579415291547775269e-02 -1.404399573802947998e-01 1.506623774766921997e-01
2.313440106809139252e-02 -2.039767205715179443e-01 -1.098601743578910828e-01 1.249259114265441895e-01 -4.558840095996856689e-01 -6.007627770304679871e-02 2.492183893918991089e-01 4.728734865784645081e-02 -2.012199312448501587e-01 -7.350968569517135620e-02 -2.049084901809692383e-01 -3.204557895660400391e-01 6.637866795063018799e-02 6.395319104194641113e-02 -3.749208897352218628e-02 9.387153387069702148e-02 -2.409766614437103271e-01 2.840053141117095947e-01 -1.825530230998992920e-01 -1.502096205949783325e-01 -9.338477253913879395e-02 2.911662459373474121e-01 1.318445801734924316e-01 7.394223660230636597e-02 1.591284722089767456e-01 1.057001426815986633e-01 -1.139045134186744690e-01 2.125734649598598480e-02 1.587145626544952393e-01 -2.410430908203125000e-01 -1.111917849630117416e-02 2.843484841287136078e-02
4.701421782374382019e-02 -3.494586348533630371e-01 2.545896545052528381e-02 5.006754025816917419e-02 -2.464943975210189819e-01 2.066678255796432495e-01 -5.186687223613262177e-03 1.159452423453330994e-01 -2.401553243398666382e-01 -7.173685729503631592e-02 -9.201822429895401001e-02 -4.216973781585693359e-01 -4.054580628871917725e-02 -2.230209857225418091e-02 2.164612710475921631e-01 2.406331002712249756e-01 1.010290696285665035e-03 2.147294878959655762e-01 -1.406725198030471802e-01 -1.836359314620494843e-02 -1.157870963215827942e-01 2.891357541084289551e-01 1.220305785536766052e-01 6.790468841791152954e-02 3.581406474113464355e-01 1.581422239542007446e-01 -5.835847184062004089e-02 -9.700960665941238403e-02 3.634791821241378784e-02 -4.900481924414634705e-02 9.410315006971359253e-02 1.952982842922210693e-01
-6.365267187356948853e-02 -1.428926438093185425e-01 -2.050993144512176514e-01 5.026557669043540955e-02 1.981884241104125977e-01 -4.402041435241699219e-02 4.658222198486328125e-01 8.047828078269958496e-02 -3.966337144374847412e-01 -2.099102288484573364e-01 2.407497465610504150e-01 2.514114379882812500e-01 -2.757369540631771088e-02 -2.940684184432029724e-02 -1.662169955670833588e-02 -1.938537321984767914e-02 -1.110843867063522339e-01 2.980723381042480469e-01 -1.179455127567052841e-02 -1.701962351799011230e-01 4.366041719913482666e-02 1.808682456612586975e-02 8.848281204700469971e-02 -1.635171920061111450e-01 3.266909718513488770e-01 5.223897472023963928e-02 7.684152573347091675e-02 -6.838190555572509766e-02 1.518154740333557129e-01 -1.555770188570022583e-01 -7.875014841556549072e-02 2.906899526715278625e-02
2.704212963581085205e-01 -3.570776283740997314e-01 -2.027780711650848389e-01 1.190717518329620361e-01 -2.655373215675354004e-01 7.628842443227767944e-02 6.357930600643157959e-02 8.958509564399719238e-02 -1.102677285671234131e-01 -8.980348706245422363e-02 3.305488079786300659e-02 -2.969570755958557129e-01 2.414835989475250244e-01 -1.733374893665313721e-01 9.168080985546112061e-02 -2.137173265218734741e-01 9.795282036066055298e-02 1.096390560269355774e-01 -2.423613220453262329e-01 2.585163805633783340e-03 -4.353745281696319580e-02 2.554269433021545410e-01 -1.166542917490005493e-01 -8.144858479499816895e-02 2.870167791843414307e-01 9.003541618585586548e-02 -1.355980709195137024e-02 -2.257473021745681763e-02 2.103236317634582520e-01 1.832036185078322887e-03 6.652883440256118774e-02 -3.100756406784057617e-01
8.813816308975219727e-02 -1.244031637907028198e-01 9.607156366109848022e-02 2.515370547771453857e-01 -1.396029293537139893e-01 2.077136635780334473e-01 -9.476806968450546265e-02 1.335381269454956055e-01 -2.995074689388275146e-01 2.436957694590091705e-02 2.378931492567062378e-01 -2.154379189014434814e-01 2.140267640352249146e-01 1.734262853860855103e-01 2.103227190673351288e-03 6.401427090167999268e-03 2.229979634284973145e-01 1.309181302785873413e-01 6.315214931964874268e-02 -2.402684539556503296e-01 3.055966272950172424e-02 1.065643578767776489e-01 -1.588869988918304443e-01 -2.070206850767135620e-01 4.135384261608123779e-01 6.580623984336853027e-02 8.436057716608047485e-02 -8.766934275627136230e-02 2.060360610485076904e-01 -1.161091104149818420e-01 -2.623969912528991699e-01 1.471865326166152954e-01
-1.026259083300828934e-02 -4.699968993663787842e-01 -1.533068418502807617e-01 -2.416573464870452881e-03 -1.752496659755706787e-01 1.733600511215627193e-03 9.391938894987106323e-02 4.188984632492065430e-03 -2.582937180995941162e-01 1.977296322584152222e-01 1.887834519147872925e-01 -2.141821235418319702e-01 1.771850138902664185e-01 4.997589858248829842e-04 2.791529297828674316e-01 -1.719822585582733154e-01 1.041338890790939331e-01 1.175248846411705017e-01 -1.525223441421985626e-02 3.569465503096580505e-02 -4.828517511487007141e-02 2.481585592031478882e-01 -8.083724975585937500e-02 -5.996058136224746704e-02 2.434110045433044434e-01 1.765986680984497070e-01 -2.714458107948303223e-01 -1.955809071660041809e-02 3.504173085093498230e-02 -2.309354245662689209e-01 2.422313839197158813e-01 1.084753945469856262e-01
-3.653251007199287415e-02 -3.383175730705261230e-01 -1.155946627259254456e-01 -1.931847631931304932e-02 -1.823239475488662720e-01 7.273414731025695801e-02 6.968661397695541382e-02 -1.171880774199962616e-02 -4.931982606649398804e-02 -1.218698080629110336e-02 1.091629341244697571e-01 -4.076096713542938232e-01 1.744274049997329712e-01 3.892449662089347839e-02 1.609811633825302124e-01 2.711889520287513733e-02 -2.478946931660175323e-02 2.850768268108367920e-01 -1.669341772794723511e-01 -9.481969475746154785e-02 7.361243665218353271e-02 4.018302261829376221e-01 -7.572560757398605347e-02 1.907038241624832153e-01 1.639056056737899780e-01 2.843974232673645020e-01 -5.036078020930290222e-02 -1.762737482786178589e-01 1.078802272677421570e-01 -2.219647169113159180e-01 7.979446090757846832e-04 2.402492910623550415e-01
1.844435483217239380e-01 -1.643695682287216187e-01 1.393721401691436768e-01 -1.448510885238647461e-01 -3.275341540575027466e-02 -3.725456073880195618e-02 2.388128191232681274e-01 3.418389335274696350e-02 -3.371829688549041748e-01 -1.553461253643035889e-01 -7.137874141335487366e-03 -1.112406402826309204e-01 1.047656834125518799e-01 1.122570857405662537e-01 -2.494522780179977417e-01 1.891733407974243164e-01 -2.385374754667282104e-01 2.874889969825744629e-01 9.263493865728378296e-02 -1.814288794994354248e-01 -7.759939134120941162e-02 1.315689235925674438e-01 -2.690055370330810547e-01 1.017092242836952209e-01 2.570758461952209473e-01 -2.423040568828582764e-02 1.484323441982269287e-01 -7.977765798568725586e-02 2.826581299304962158e-01 -1.576212048530578613e-01 -2.809695899486541748e-02 -2.799386680126190186e-01
4.231873527169227600e-02 -2.022548317909240723e-01 -2.284716367721557617e-01 6.545195356011390686e-03 -1.674977093935012817e-01 4.009737074375152588e-02 4.710825085639953613e-01 1.697397828102111816e-01 -2.908555865287780762e-01 8.811824768781661987e-02 1.464552581310272217e-01 -3.715444356203079224e-02 1.973164081573486328e-01 -2.925595641136169434e-01 8.356094360351562500e-02 -2.112944610416889191e-02 6.497047841548919678e-02 2.014985084533691406e-01 -1.792954504489898682e-01 -5.239982530474662781e-02 -4.306604713201522827e-02 1.149410661309957504e-02 -2.225801348686218262e-01 3.695546835660934448e-02 -1.012903079390525818e-01 2.031350731849670410e-01 -3.667227923870086670e-02 1.229854300618171692e-01 2.727644741535186768e-01 -1.610550582408905029e-01 -2.524304389953613281e-01 1.133898943662643433e-01
4.849164187908172607e-02 5.063026398420333862e-02 -2.722524106502532959e-01 -1.870048791170120239e-01 -1.950718760490417480e-01 -1.689063906669616699e-01 3.100085258483886719e-01 -2.273481786251068115e-01 7.406060397624969482e-02 -1.650711745023727417e-01 3.337185978889465332e-01 -4.100893810391426086e-02 1.540593504905700684e-01 -3.399322926998138428e-01 -2.881830558180809021e-02 1.450290977954864502e-01 1.824145466089248657e-01 8.557040989398956299e-02 -2.098286896944046021e-01 -2.271193265914916992e-01 2.344963699579238892e-01 1.671256870031356812e-01 1.102639213204383850e-01 3.647645190358161926e-02 3.205623030662536621e-01 8.879496157169342041e-02 -5.369133502244949341e-02 -5.861319229006767273e-02 2.868120186030864716e-02 -1.386834029108285904e-02 -1.984368637204170227e-02 -1.170212179422378540e-01
1.005233749747276306e-01 -6.072451546788215637e-02 1.422372907400131226e-01 -2.058059722185134888e-01 -1.786850243806838989e-01 -8.113598078489303589e-02 3.616972267627716064e-01 -2.136997878551483154e-01 -3.308641016483306885e-01 1.542466878890991211e-01 3.090753555297851562e-01 -2.348368018865585327e-01 -4.675772041082382202e-02 -1.178003996610641479e-01 1.435101032257080078e-01 8.112904429435729980e-02 1.801644414663314819e-01 -1.003937143832445145e-02 9.296020865440368652e-02 1.671286672353744507e-01 1.157956048846244812e-01 4.036908745765686035e-01 5.785875022411346436e-02 -2.423898084089159966e-03 9.908643364906311035e-02 -1.035231724381446838e-02 1.525664776563644409e-01 -2.287393510341644287e-01 -1.945138722658157349e-02 -1.641211807727813721e-01 -6.042611226439476013e-02 1.268299669027328491e-01
1.115473583340644836e-01 -2.462901920080184937e-01 -2.747036889195442200e-02 -8.656330406665802002e-03 -1.860928982496261597e-01 3.300615400075912476e-02 8.131432533264160156e-02 -6.596741825342178345e-02 -4.030513167381286621e-01 2.112747281789779663e-01 1.260196119546890259e-01 -3.636490106582641602e-01 -1.458902209997177124e-01 -1.494879927486181259e-02 1.593480072915554047e-02 -1.139724347740411758e-02 1.158685833215713501e-01 2.567967176437377930e-01 -2.699748873710632324e-01 -1.446502357721328735e-01 1.353953033685684204e-01 -6.602582335472106934e-02 -4.933018982410430908e-02 -1.022122651338577271e-01 1.070681586861610413e-01 2.871660590171813965e-01 -2.897194623947143555e-01 -6.601215153932571411e-02 2.079725861549377441e-01 -2.554726004600524902e-01 -5.025568976998329163e-02 -1.628579758107662201e-02
4.612267762422561646e-02 -2.520931661128997803e-01 -3.079425990581512451e-01 -1.623240262269973755e-01 1.360373646020889282e-01 -1.082172095775604248e-01 2.261566966772079468e-01 -7.547641545534133911e-02 -3.388135731220245361e-01 -2.024285197257995605e-01 -1.552474200725555420e-01 1.240573674440383911e-01 1.279125362634658813e-01 -2.344245761632919312e-01 1.170867681503295898e-01 1.090604364871978760e-01 -1.253866241313517094e-03 2.394261807203292847e-01 7.723509520292282104e-02 -2.137372493743896484e-01 -1.391659975051879883e-01 1.249874830245971680e-01 -1.201736479997634888e-01 -1.591705828905105591e-01 2.680246829986572266e-01 -7.622213661670684814e-02 -8.862599730491638184e-02 2.023469507694244385e-01 2.597278952598571777e-01 -2.280335426330566406e-01 -7.906738668680191040e-03 6.474384665489196777e-02
-1.265182625502347946e-02 -4.469863772392272949e-01 -6.510969251394271851e-02 -2.062672972679138184e-01 -2.350731045007705688e-01 -1.324409395456314087e-01 4.077579975128173828e-01 1.789042502641677856e-01 -9.995796531438827515e-02 -2.447943091392517090e-01 6.241784989833831787e-02 -3.703165650367736816e-01 -3.850786015391349792e-02 -9.861239045858383179e-02 -3.462575003504753113e-02 -6.484561413526535034e-02 -3.018251992762088776e-02 9.980930387973785400e-02 1.161487400531768799e-01 -1.512725800275802612e-01 1.511963456869125366e-01 -9.145376086235046387e-02 9.767743945121765137e-02 -4.415844380855560303e-02 2.040562033653259277e-01 -7.201969623565673828e-02 1.866672039031982422e-01 -2.114807069301605225e-02 -6.239318847656250000e-02 -1.985429823398590088e-01 -1.907805651426315308e-01 5.327420681715011597e-02
8.255347609519958496e-03 -1.263428628444671631e-01 2.134921774268150330e-02 1.438602358102798462e-01 -1.419095844030380249e-01 1.338269114494323730e-01 -9.060344845056533813e-02 1.512665450572967529e-01 -2.856394052505493164e-01 7.839085161685943604e-02 2.593982815742492676e-01 -1.492537707090377808e-01 1.931945681571960449e-01 2.492164820432662964e-01 -5.562425032258033752e-02 7.293047010898590088e-02 2.616446614265441895e-01 1.453112065792083740e-01 -5.176509171724319458e-02 -3.047300279140472412e-01 5.986052379012107849e-02 7.421229779720306396e-02 -1.520168036222457886e-01 -1.027524471282958984e-01 4.367943704128265381e-01 1.295565962791442871e-01 1.932308226823806763e-01 5.241745337843894958e-02 1.912387609481811523e-01 -1.453325897455215454e-01 -1.842446923255920410e-01 2.033793777227401733e-01
-1.274977326393127441e-01 -2.264780253171920776e-01 -2.369108423590660095e-02 -6.535297632217407227e-02 -1.089919507503509521e-01 -1.421497017145156860e-01 4.087023437023162842e-01 -1.216314509510993958e-01 -3.071664869785308838e-01 -7.080668210983276367e-02 -2.161368131637573242e-01 -2.587506473064422607e-01 -1.661241054534912109e-01 -6.734829396009445190e-02 -7.951885461807250977e-03 -1.475117206573486328e-01 -3.970043361186981201e-02 2.660886049270629883e-01 5.665756016969680786e-02 -2.360216528177261353e-01 2.445426769554615021e-02 1.672679334878921509e-01 -3.862845152616500854e-02 -1.126318201422691345e-01 2.443380355834960938e-01 -1.678854599595069885e-02 1.403482556343078613e-01 -5.457644164562225342e-02 2.360395491123199463e-01 -3.528952896595001221e-01 -9.743925929069519043e-02 -1.614807173609733582e-02
2.721877098083496094e-01 -2.515746951103210449e-01 -2.870239019393920898e-01 6.265849340707063675e-03 -1.641059070825576782e-01 1.957466006278991699e-01 1.483952105045318604e-01 -1.480721170082688332e-03 1.075965687632560730e-01 -5.137271434068679810e-02 1.530216932296752930e-01 -5.046507343649864197e-02 -1.723359823226928711e-01 7.930926233530044556e-02 -3.150800243020057678e-02 -1.249956525862216949e-02 1.773911118507385254e-01 1.189281418919563293e-01 1.628598868846893311e-01 -1.632231175899505615e-01 -3.669799119234085083e-02 2.650085985660552979e-01 2.019408941268920898e-01 -1.781081408262252808e-01 4.136253297328948975e-01 -7.415401190519332886e-02 1.721602976322174072e-01 -1.199870742857456207e-02 8.015362173318862915e-02 -1.912289708852767944e-01 5.269542802125215530e-03 3.512403368949890137e-01
1.640086472034454346e-01 -1.180446818470954895e-01 1.311847418546676636e-01 -3.365114033222198486e-01 -1.597229391336441040e-01 2.995472028851509094e-02 3.069065809249877930e-01 2.747295200824737549e-01 -2.174442261457443237e-01 -1.660722494125366211e-01 1.030698195099830627e-01 -7.556200027465820312e-02 1.717519462108612061e-01 -1.251976341009140015e-01 -3.082258813083171844e-02 6.092646345496177673e-02 2.603842914104461670e-01 1.741486489772796631e-01 1.342785060405731201e-01 1.388151496648788452e-01 2.388885468244552612e-01 1.213006004691123962e-01 5.317996069788932800e-02 -3.136695623397827148e-01 2.161229848861694336e-01 -2.834145538508892059e-02 -6.712953746318817139e-02 -1.223647817969322205e-01 3.440901637077331543e-02 -2.019585072994232178e-01 -8.699811249971389771e-02 2.581707239151000977e-01
8.980903029441833496e-02 -1.655705459415912628e-02 -2.958801984786987305e-01 1.093300431966781616e-01 -5.811503902077674866e-02 -2.862227857112884521e-01 2.134091854095458984e-01 7.994344085454940796e-02 -3.063015341758728027e-01 1.577919721603393555e-01 4.730061814188957214e-02 -1.446827687323093414e-02 1.210193485021591187e-01 1.776394993066787720e-02 -6.597147881984710693e-02 8.716508001089096069e-02 5.352824553847312927e-02 7.714785635471343994e-02 -3.570929169654846191e-02 -3.516292273998260498e-01 2.914207577705383301e-01 2.595543265342712402e-01 -3.015980124473571777e-01 -5.034697242081165314e-03 1.380280256271362305e-01 9.563475847244262695e-02 2.145401835441589355e-01 -1.366568356752395630e-01 3.070520758628845215e-01 -1.561628729104995728e-01 -2.621938474476337433e-02 -1.325820088386535645e-01
-4.848167672753334045e-02 -8.292710781097412109e-02 -1.882349848747253418e-01 6.002327799797058105e-02 -2.911846935749053955e-01 1.841306388378143311e-01 3.469938635826110840e-01 -2.886210680007934570e-01 1.632288545370101929e-01 -1.142143532633781433e-01 4.439615085721015930e-02 4.033508896827697754e-02 1.346594840288162231e-01 -1.177604123950004578e-01 1.264496147632598877e-01 1.032291054725646973e-01 2.753111533820629120e-02 1.821499019861221313e-01 -8.992064744234085083e-02 -1.169881522655487061e-01 8.975270204246044159e-03 1.157608479261398315e-01 -7.422755658626556396e-02 -1.177390590310096741e-01 2.776699066162109375e-01 -2.870080620050430298e-02 -1.159187182784080505e-01 -1.774442344903945923e-01 2.805712819099426270e-01 -4.475890398025512695e-01 -4.030936956405639648e-02 -1.879208683967590332e-01
1.553917825222015381e-01 -1.853300444781780243e-02 2.934370562434196472e-02 2.163448780775070190e-01 -2.004558742046356201e-01 1.707234084606170654e-01 -1.580243259668350220e-01 9.556698799133300781e-02 -2.480277866125106812e-01 1.086619570851325989e-01 4.054714739322662354e-02 -1.741988807916641235e-01 3.644162118434906006e-01 1.150995567440986633e-01 -5.340719595551490784e-02 4.253553971648216248e-02 1.283177882432937622e-01 1.666545122861862183e-01 -6.655552983283996582e-02 -2.096926271915435791e-01 3.526791185140609741e-02 1.026571094989776611e-01 -1.689910441637039185e-01 -9.213331341743469238e-02 4.368646144866943359e-01 1.196255534887313843e-01 8.092278242111206055e-02 -1.114243417978286743e-01 1.439155638217926025e-01 -2.057451903820037842e-01 -3.069140017032623291e-01 2.134347259998321533e-01
1.770914718508720398e-02 -1.276987195014953613e-01 -4.177305102348327637e-02 -1.271969228982925415e-01 2.803329192101955414e-02 1.521298941224813461e-02 5.121878385543823242e-01 -1.469007879495620728e-01 -2.731727659702301025e-01 2.179986089468002319e-01 2.495664358139038086e-01 4.885070025920867920e-02 3.587643206119537354e-01 -1.243776306509971619e-01 1.194521710276603699e-01 -8.727337419986724854e-02 7.981105893850326538e-02 2.505129575729370117e-01 3.276063501834869385e-02 5.632655695080757141e-03 3.947654040530323982e-04 2.504906654357910156e-01 -6.403581053018569946e-02 2.439734898507595062e-02 2.354196906089782715e-01 2.108196616172790527e-01 -6.066444888710975647e-02 -1.323371827602386475e-01 -1.739087402820587158e-01 1.186600252985954285e-01 -1.362951993942260742e-01 -7.748316228389739990e-02
-2.812883853912353516e-01 -2.298476696014404297e-01 -3.502882421016693115e-01 -2.237858250737190247e-02 -1.696717143058776855e-01 -8.678083866834640503e-02 2.730423808097839355e-01 1.632296144962310791e-01 -4.460972547531127930e-01 8.406870067119598389e-02 2.736421227455139160e-01 2.868435345590114594e-03 1.639767885208129883e-01 -2.714940905570983887e-01 9.305373579263687134e-02 -1.114701479673385620e-01 -5.946817249059677124e-02 -2.474884316325187683e-02 1.197264045476913452e-01 2.338384278118610382e-02 -2.050295844674110413e-02 2.546189129352569580e-01 -6.032896041870117188e-02 1.537612546235322952e-02 1.894271224737167358e-01 1.836214028298854828e-02 1.642095446586608887e-01 9.841634333133697510e-02 1.271059960126876831e-01 9.441252797842025757e-02 5.577525123953819275e-03 1.362341493368148804e-01
2.895044684410095215e-01 -3.604854941368103027e-01 -1.055277511477470398e-01 1.344217807054519653e-01 2.432119287550449371e-02 4.832348972558975220e-02 4.185450673103332520e-01 2.219665423035621643e-02 -2.054228782653808594e-01 -1.676048710942268372e-02 -1.471834182739257812e-01 -3.527064248919487000e-02 1.782681643962860107e-01 -2.853594720363616943e-01 5.506126582622528076e-02 -2.627814710140228271e-01 6.850356608629226685e-02 8.379828184843063354e-03 -4.396866634488105774e-02 -4.998973384499549866e-02 1.557816267013549805e-01 -1.470940746366977692e-02 7.715520262718200684e-02 3.221283853054046631e-02 6.140040606260299683e-02 2.363758832216262817e-01 1.209339648485183716e-01 -1.736260801553726196e-01 3.412067517638206482e-02 -1.654574126005172729e-01 -3.784252107143402100e-01 1.044997796416282654e-01
-8.732499182224273682e-02 -1.662064641714096069e-01 -2.368736714124679565e-01 7.016719132661819458e-02 1.563419960439205170e-02 -3.151891753077507019e-02 1.165781393647193909e-01 1.181089282035827637e-01 -2.979206144809722900e-01 -3.875300884246826172e-01 1.241417415440082550e-02 3.732868283987045288e-02 1.423494666814804077e-01 -4.724811390042304993e-02 -5.953167751431465149e-02 1.692332886159420013e-02 1.783504188060760498e-01 3.124232292175292969e-01 3.700767159461975098e-01 -2.269069850444793701e-01 -1.719518750905990601e-01 -1.397464796900749207e-02 1.422247439622879028e-01 -9.479751437902450562e-02 3.525013625621795654e-01 5.155942216515541077e-02 1.012104097753763199e-02 -1.260599792003631592e-01 1.606691926717758179e-01 5.106500536203384399e-02 -2.055514603853225708e-01 1.330725252628326416e-01
-1.370382308959960938e-01 -2.175536900758743286e-01 -3.285716176033020020e-01 1.875144094228744507e-01 5.710907280445098877e-02 -1.486984491348266602e-01 3.139758408069610596e-01 4.960108175873756409e-02 -4.353642761707305908e-01 -6.728231161832809448e-02 9.350983053445816040e-02 -2.147278785705566406e-01 6.605665385723114014e-02 -2.795505821704864502e-01 -1.193316131830215454e-01 -3.355594351887702942e-02 4.674144089221954346e-02 1.203428655862808228e-01 -5.036009475588798523e-02 -6.565043330192565918e-02 -9.419748932123184204e-02 -5.808018893003463745e-02 -4.210448637604713440e-02 -1.967829465866088867e-02 4.111275672912597656e-01 7.312647253274917603e-02 2.354638576507568359e-01 -6.235919892787933350e-02 -1.179715152829885483e-02 -1.467063128948211670e-01 -5.877755582332611084e-02 -1.442752927541732788e-01
-2.005338072776794434e-01 -1.486614048480987549e-01 -3.808415681123733521e-02 -1.714007109403610229e-01 -1.444503068923950195e-01 -2.275090962648391724e-01 1.747579723596572876e-01 7.343733310699462891e-02 -3.269820213317871094e-01 -2.073840200901031494e-01 -2.208045870065689087e-01 -2.083662748336791992e-01 -4.079662635922431946e-02 -1.942378468811511993e-02 -2.075440436601638794e-02 -9.490109235048294067e-02 -8.402398228645324707e-02 2.455709278583526611e-01 -2.222771346569061279e-01 -1.553325504064559937e-01 -1.747872680425643921e-02 1.100394725799560547e-01 1.489945352077484131e-01 -1.015269607305526733e-01 2.784151434898376465e-01 -5.486374348402023315e-02 1.358938366174697876e-01 3.566046431660652161e-02 4.361931681632995605e-01 -2.423692494630813599e-01 -8.110904693603515625e-02 -5.523538216948509216e-02
-6.860037893056869507e-02 -1.125739440321922302e-01 -3.303755521774291992e-01 1.804939955472946167e-01 -2.749851047992706299e-01 -1.019610185176134109e-02 3.120521008968353271e-01 1.072707995772361755e-01 -2.081905901432037354e-01 3.572437912225723267e-02 -2.071300987154245377e-03 -1.034828126430511475e-01 -1.375030027702450752e-03 -6.533416360616683960e-02 -1.066477745771408081e-01 2.324718236923217773e-01 -1.019897982478141785e-01 2.654784619808197021e-01 -1.196885630488395691e-01 -2.915081977844238281e-01 6.695806235074996948e-02 3.763382434844970703e-01 -2.075187265872955322e-01 -2.291153371334075928e-01 1.128040775656700134e-01 8.258548378944396973e-02 -6.067645922303199768e-02 -1.965754851698875427e-02 1.980722248554229736e-01 -2.157947868108749390e-01 1.580470241606235504e-03 -5.137436091899871826e-04
-1.854150742292404175e-02 2.306424640119075775e-02 5.244370177388191223e-02 1.187927573919296265e-01 7.762381806969642639e-03 1.365474164485931396e-01 5.503494665026664734e-02 4.825890064239501953e-02 -1.317137181758880615e-01 -1.460365951061248779e-01 2.429376989603042603e-01 -1.189988553524017334e-01 3.275829255580902100e-01 1.084199845790863037e-01 -7.056093215942382812e-02 -6.107814982533454895e-02 -2.124330550432205200e-01 2.817990779876708984e-01 1.680682003498077393e-01 -6.111426278948783875e-02 -7.807581126689910889e-02 1.750022768974304199e-01 -1.947760879993438721e-01 9.195740520954132080e-02 6.259752511978149414e-01 -8.480035513639450073e-02 8.003288507461547852e-02 -2.440648153424263000e-02 1.900132745504379272e-01 -1.137392371892929077e-01 -4.337242618203163147e-02 -1.482353359460830688e-01
1.946526812389492989e-03 -1.229574605822563171e-01 1.145963445305824280e-01 -8.774539083242416382e-02 5.683170631527900696e-02 2.259196341037750244e-02 2.333376854658126831e-01 2.006314545869827271e-01 -7.739812135696411133e-02 -4.107283055782318115e-01 2.701717615127563477e-01 -1.364827752113342285e-01 1.489370409399271011e-02 -1.777048110961914062e-01 1.867459714412689209e-01 8.356347680091857910e-02 1.150233298540115356e-01 2.527208440005779266e-02 1.102157086133956909e-01 -1.933670192956924438e-01 -1.201537847518920898e-01 4.297612607479095459e-01 -3.200782090425491333e-02 1.885247081518173218e-01 2.420954108238220215e-01 5.342069547623395920e-03 -2.399466037750244141e-01 -1.922145336866378784e-01 2.448534667491912842e-01 7.819428294897079468e-02 6.559177488088607788e-02 5.482379719614982605e-02
2.166571766138076782e-01 -3.097665607929229736e-01 -6.478879600763320923e-02 2.841382920742034912e-01 -1.461053341627120972e-01 2.650362551212310791e-01 -1.937214098870754242e-02 9.899744391441345215e-02 -2.162349075078964233e-01 -9.160713851451873779e-02 3.538829386234283447e-01 7.565367221832275391e-02 1.875040233135223389e-01 5.895499885082244873e-02 9.141781926155090332e-02 -3.762719035148620605e-02 3.411768674850463867e-01 1.303610056638717651e-01 1.572589576244354248e-01 6.978130899369716644e-03 1.275341510772705078e-01 1.320028454065322876e-01 -4.817203804850578308e-02 1.806194894015789032e-02 1.438619792461395264e-01 8.481962233781814575e-02 2.504245340824127197e-01 -1.828416883945465088e-01 1.548515856266021729e-01 1.810293495655059814e-01 -1.999725699424743652e-01 1.435546129941940308e-01
7.657817751169204712e-02 -2.919681966304779053e-01 -2.197970747947692871e-01 -1.656346768140792847e-02 6.560211628675460815e-02 -8.435892313718795776e-02 3.940812647342681885e-01 3.073793649673461914e-01 -3.040709793567657471e-01 7.003498822450637817e-02 -8.377258665859699249e-03 -1.121433824300765991e-01 5.616460740566253662e-02 -1.084181591868400574e-01 -5.978714302182197571e-02 -2.635578811168670654e-01 1.790942549705505371e-01 1.807737909257411957e-02 5.635070428252220154e-02 -9.323823265731334686e-03 2.099946290254592896e-01 -1.226411536335945129e-01 7.617751543875783682e-05 1.127654314041137695e-01 1.492555290460586548e-01 2.393855899572372437e-01 1.090357303619384766e-01 7.710596919059753418e-02 1.568807512521743774e-01 -1.612521111965179443e-01 -2.540180683135986328e-01 2.847319841384887695e-01
-1.015471145510673523e-01 -2.386652976274490356e-01 -3.293071985244750977e-01 1.206217333674430847e-02 9.223482571542263031e-03 9.269122034311294556e-03 1.989826112985610962e-01 7.945634424686431885e-02 -3.767708837985992432e-01 -3.620811700820922852e-01 -2.490440011024475098e-02 1.654921658337116241e-02 1.859213709831237793e-01 7.436103373765945435e-02 6.276618689298629761e-02 1.412661969661712646e-01 1.672339737415313721e-01 2.436206489801406860e-01 1.869248598814010620e-01 -2.011802643537521362e-01 -1.314532309770584106e-01 -2.241214662790298462e-01 5.243890359997749329e-02 2.660526335239410400e-02 3.192837536334991455e-01 7.591632008552551270e-02 -6.904258392751216888e-03 -2.517350912094116211e-01 4.660472646355628967e-02 5.773113295435905457e-02 -1.151896864175796509e-01 1.285172402858734131e-01
2.633241117000579834e-01 -3.894890546798706055e-01 -1.537686288356781006e-01 2.540566958487033844e-02 -1.787263602018356323e-01 6.040260195732116699e-02 1.521045565605163574e-01 -4.257766157388687134e-02 -1.980251073837280273e-01 -4.754699766635894775e-02 -8.898150920867919922e-02 -2.366210222244262695e-01 3.235200643539428711e-01 3.748550638556480408e-02 1.209027171134948730e-01 -1.594409197568893433e-01 -4.352221265435218811e-02 1.568422466516494751e-01 -2.217548340559005737e-01 -7.455825805664062500e-02 -9.875370562076568604e-02 3.838979303836822510e-01 1.955155469477176666e-02 1.446355972439050674e-02 3.277245461940765381e-01 3.944762796163558960e-02 4.181474819779396057e-02 -9.263032674789428711e-02 4.208210110664367676e-02 2.552006393671035767e-02 9.183674305677413940e-02 -2.711887359619140625e-01
1.018834784626960754e-01 -1.911662817001342773e-01 -1.944709867238998413e-01 -7.200202904641628265e-03 -2.868939340114593506e-01 5.612096562981605530e-02 1.478433758020401001e-01 -1.941143870353698730e-01 -1.052899137139320374e-01 -1.975754946470260620e-01 9.509915858507156372e-02 -1.773262470960617065e-01 -2.229048684239387512e-02 1.068665646016597748e-02 -2.269992977380752563e-01 -3.693277835845947266e-01 1.492274254560470581e-01 2.421343773603439331e-01 7.551174610853195190e-02 -2.611868083477020264e-01 5.114847049117088318e-02 1.327557861804962158e-01 4.473914578557014465e-02 -3.882979601621627808e-02 1.127272173762321472e-01 -1.459269504994153976e-02 1.222896203398704529e-01 -1.840610504150390625e-01 1.932164579629898071e-01 -1.247132290154695511e-02 2.580718696117401123e-01 3.829417228698730469e-01
1.180850714445114136e-01 -1.086430400609970093e-01 -4.550429806113243103e-02 -2.934743463993072510e-01 1.072220280766487122e-01 2.666887342929840088e-01 1.552926450967788696e-01 8.020653575658798218e-02 -1.944006383419036865e-01 -1.171636357903480530e-01 1.307288706302642822e-01 -1.016685590147972107e-01 -6.397487223148345947e-02 1.463234703987836838e-02 2.292499095201492310e-01 3.400257825851440430e-01 -5.413689464330673218e-02 4.572217538952827454e-02 8.171280473470687866e-02 -2.039816975593566895e-01 2.210137806832790375e-02 2.606376409530639648e-01 -1.450944542884826660e-01 1.557013839483261108e-01 2.648516893386840820e-01 -1.220494732260704041e-01 3.361141681671142578e-02 6.785876303911209106e-02 1.027996614575386047e-01 5.694216117262840271e-02 -1.589156836271286011e-01 4.739166200160980225e-01
1.436573117971420288e-01 -9.067410230636596680e-02 -3.221475183963775635e-01 -1.049321368336677551e-01 1.083652228116989136e-01 -1.874218285083770752e-01 3.124434649944305420e-01 1.223145797848701477e-01 -2.062442004680633545e-01 -3.861161172389984131e-01 -5.588885769248008728e-02 2.257381379604339600e-02 4.814631864428520203e-02 2.099218778312206268e-03 1.523219197988510132e-01 4.408495500683784485e-02 3.747132420539855957e-02 2.883595228195190430e-01 1.587672382593154907e-01 -3.172221779823303223e-01 -8.432400226593017578e-02 -1.434172987937927246e-01 3.873570635914802551e-02 -1.143117919564247131e-01 2.315011620521545410e-01 2.977975877001881599e-03 7.448840886354446411e-02 -2.579070329666137695e-01 1.259331852197647095e-01 -8.985576033592224121e-02 -1.768650561571121216e-01 2.016338557004928589e-01
3.459422588348388672e-01 -3.716321885585784912e-01 -8.504315465688705444e-02 -1.170654073357582092e-01 -1.029903367161750793e-01 2.053039222955703735e-01 1.678862422704696655e-01 -1.568616926670074463e-01 2.795143425464630127e-02 -1.785634905099868774e-01 4.487842787057161331e-03 2.806634083390235901e-02 8.220066130161285400e-02 4.330934211611747742e-02 -1.469086408615112305e-01 -4.991647973656654358e-02 1.143055632710456848e-01 1.082510948181152344e-01 6.143067404627799988e-02 -3.218770027160644531e-01 -3.419306129217147827e-02 3.500410318374633789e-01 -1.812074333429336548e-01 1.482671499252319336e-02 2.479610890150070190e-01 -1.818480640649795532e-01 1.848131120204925537e-01 -1.645225435495376587e-01 6.679239869117736816e-02 -1.327158957719802856e-01 7.385713607072830200e-02 2.780741155147552490e-01
-4.309079796075820923e-02 -5.772614851593971252e-02 -1.312522590160369873e-01 -2.011857777833938599e-01 1.378851477056741714e-02 1.537513546645641327e-02 4.001017510890960693e-01 -1.169120445847511292e-01 -1.750504374504089355e-01 -1.289312355220317841e-02 2.662951052188873291e-01 -1.008022278547286987e-01 2.696479260921478271e-01 -3.079114258289337158e-01 5.929450318217277527e-02 9.344293922185897827e-02 7.687614113092422485e-02 2.185558080673217773e-01 1.635380387306213379e-01 8.394186152145266533e-04 9.942337870597839355e-02 -2.454528212547302246e-02 -3.603695631027221680e-01 -2.926934063434600830e-01 1.570210605859756470e-01 1.867069900035858154e-01 1.801465600728988647e-01 -1.538785994052886963e-01 1.888072341680526733e-01 -1.009956821799278259e-01 -2.428080514073371887e-02 -5.246207118034362793e-02
1.221696659922599792e-01 -2.399785816669464111e-01 -1.560814678668975830e-01 -9.129525721073150635e-02 -2.552313804626464844e-01 -1.263555586338043213e-01 5.100885033607482910e-02 -6.190321873873472214e-03 -7.507173717021942139e-02 2.241532504558563232e-01 2.305976748466491699e-01 -7.035487145185470581e-02 1.941207796335220337e-01 -8.917085081338882446e-02 -2.034049481153488159e-01 8.508307486772537231e-02 1.715622246265411377e-01 2.537617981433868408e-01 -5.488083511590957642e-02 -3.106827735900878906e-01 2.643283009529113770e-01 3.211731910705566406e-01 9.647306986153125763e-03 1.044169962406158447e-01 1.920379847288131714e-01 -1.229466125369071960e-01 1.552623510360717773e-01 6.161116063594818115e-02 2.945283055305480957e-01 1.272152960300445557e-01 7.474470138549804688e-02 -1.923302263021469116e-01
1.414051055908203125e-01 -2.691006958484649658e-01 4.304102808237075806e-02 1.886179298162460327e-01 -2.486094981431961060e-01 6.836000084877014160e-02 -9.929142147302627563e-02 -6.006270647048950195e-02 -2.789324522018432617e-01 -1.870601177215576172e-01 1.182329580187797546e-01 -4.139694571495056152e-02 2.883341610431671143e-01 8.307059854269027710e-02 -1.515076309442520142e-01 1.554560214281082153e-01 -3.512285649776458740e-02 1.915046721696853638e-01 -2.524318993091583252e-01 -2.493056505918502808e-01 3.431932628154754639e-02 1.965365558862686157e-01 -1.530549377202987671e-01 -1.109915524721145630e-01 3.754163384437561035e-01 1.043003052473068237e-01 -2.635842189192771912e-02 -1.351781487464904785e-01 9.054724872112274170e-02 -1.727549135684967041e-01 -1.853202283382415771e-01 2.050987631082534790e-01
-3.958424925804138184e-02 -1.132418960332870483e-01 -2.672592401504516602e-01 -6.290855258703231812e-02 -3.363980678841471672e-03 -1.194958239793777466e-01 1.967030912637710571e-01 -2.850065939128398895e-02 -1.340082883834838867e-01 -3.941276669502258301e-02 -1.870790272951126099e-01 -1.890909522771835327e-01 4.588146880269050598e-02 -1.916624009609222412e-01 5.149181187152862549e-02 -1.010189764201641083e-02 -3.366077542304992676e-01 3.689883053302764893e-01 -1.905256807804107666e-01 6.530851870775222778e-02 -1.891272515058517456e-01 2.478166222572326660e-01 -1.292397677898406982e-01 -1.250377148389816284e-01 3.114995062351226807e-01 1.041179373860359192e-01 -5.055097490549087524e-02 3.323689848184585571e-02 1.682573705911636353e-01 -2.647030651569366455e-01 -1.320292651653289795e-01 2.787227928638458252e-01
4.756999388337135315e-02 -1.365673542022705078e-01 -2.475974112749099731e-01 -4.032847285270690918e-02 -3.037890233099460602e-02 1.338421553373336792e-02 2.055656462907791138e-01 1.093644425272941589e-01 -1.962039172649383545e-01 -1.778190722689032555e-03 5.009009689092636108e-02 -2.093880474567413330e-01 1.454981267452239990e-01 -1.309797912836074829e-01 -1.323921531438827515e-01 4.693917557597160339e-02 8.712442964315414429e-02 -9.619863703846931458e-03 -1.452445983886718750e-02 -2.206979990005493164e-01 -1.318599879741668701e-01 -1.496211290359497070e-01 1.543237920850515366e-02 -2.090323716402053833e-01 5.228268504142761230e-01 1.426725238561630249e-01 3.875972926616668701e-01 -2.746436595916748047e-01 -6.287726759910583496e-02 6.912156194448471069e-02 -1.992483735084533691e-01 -9.911817312240600586e-02
2.892431318759918213e-01 -3.631159067153930664e-01 -5.146006867289543152e-02 -8.575700968503952026e-02 -2.932910919189453125e-01 1.475836187601089478e-01 2.383415997028350830e-01 3.255905583500862122e-02 -1.381720602512359619e-01 5.708800256252288818e-02 1.765251308679580688e-01 -1.023392081260681152e-01 4.561142250895500183e-02 -1.706718504428863525e-01 1.606185138225555420e-01 -1.059689447283744812e-01 9.156919270753860474e-02 4.640879929065704346e-01 -1.140245720744132996e-01 -2.374745607376098633e-01 2.182004004716873169e-01 -1.580100320279598236e-02 -9.227891266345977783e-02 7.266383618116378784e-02 1.043242514133453369e-01 9.357652068138122559e-02 -1.242858693003654480e-01 -3.684173896908760071e-02 6.855000555515289307e-02 6.814505904912948608e-02 1.147489398717880249e-01 2.506471574306488037e-01
1.300982981920242310e-01 9.395209699869155884e-02 -1.904611140489578247e-01 -6.596199423074722290e-02 -2.075382769107818604e-01 6.970837712287902832e-02 2.755293548107147217e-01 -1.278441846370697021e-01 -3.369564190506935120e-02 1.496344506740570068e-01 2.272094786167144775e-01 4.556075111031532288e-02 3.029626011848449707e-01 1.429781168699264526e-01 1.031404882669448853e-01 1.369001567363739014e-01 1.610522270202636719e-01 4.721415229141712189e-03 2.218365520238876343e-01 -1.830962151288986206e-01 1.135409474372863770e-01 3.132615610957145691e-02 4.776745662093162537e-02 -7.153069227933883667e-02 2.937623858451843262e-01 -6.298255920410156250e-02 -1.837791353464126587e-01 -7.265197485685348511e-02 5.121440887451171875e-01 -1.069535240530967712e-01 -6.014981865882873535e-02 1.948404461145401001e-01
-1.330335885286331177e-01 -9.173397719860076904e-02 -2.210083752870559692e-01 1.585698723793029785e-01 -3.027640879154205322e-01 2.347812205553054810e-01 2.767687141895294189e-01 -5.944790318608283997e-02 -1.146797314286231995e-01 -3.683694601058959961e-01 2.596995830535888672e-01 -2.337756305932998657e-01 1.103830188512802124e-01 -1.763422787189483643e-01 4.415876418352127075e-02 1.543531417846679688e-01 -2.659189701080322266e-01 1.280652433633804321e-01 -1.729272305965423584e-01 -5.902411043643951416e-02 -1.176471188664436340e-01 1.580253988504409790e-01 1.078771874308586121e-01 4.386265575885772705e-02 1.214049309492111206e-01 3.006018996238708496e-01 7.240997254848480225e-02 -3.864241391420364380e-02 -1.246212348341941833e-01 -1.332303434610366821e-01 -1.176290661096572876e-01 3.385202214121818542e-02
-7.487830519676208496e-02 -2.604716122150421143e-01 -5.115325376391410828e-02 -1.836644113063812256e-01 1.544267833232879639e-01 -4.268416389822959900e-02 2.979336380958557129e-01 1.078410446643829346e-01 -3.934178650379180908e-01 9.499626606702804565e-02 2.520992979407310486e-02 -2.437081336975097656e-01 2.499551177024841309e-01 1.913292892277240753e-02 3.294771015644073486e-01 8.806265890598297119e-02 4.799494519829750061e-02 -8.577577769756317139e-02 -2.880545333027839661e-02 -4.051111638545989990e-02 2.006422728300094604e-01 3.046663999557495117e-01 -4.735498130321502686e-02 1.628499478101730347e-01 3.076557517051696777e-01 1.929379701614379883e-01 1.192549616098403931e-02 2.284662052989006042e-02 -7.147502899169921875e-02 1.029183715581893921e-01 1.965397745370864868e-01 -1.750537380576133728e-02
1.045424789190292358e-01 -7.986921817064285278e-02 -1.727012097835540771e-01 1.970901526510715485e-02 -3.384206295013427734e-01 2.849024347960948944e-02 3.358794748783111572e-01 1.480669230222702026e-01 -3.039738535881042480e-01 -1.665639579296112061e-01 9.173069847747683525e-04 -1.283152867108583450e-02 2.145577818155288696e-01 -2.887387573719024658e-01 5.542083829641342163e-02 1.302117705345153809e-01 1.161811202764511108e-01 2.272245734930038452e-01 -1.532041281461715698e-01 5.642766132950782776e-02 -4.237035512924194336e-01 1.818446218967437744e-01 -4.255795106291770935e-02 -9.497494250535964966e-02 1.161429658532142639e-01 1.090729758143424988e-01 1.219112053513526917e-02 1.349412649869918823e-01 2.173068225383758545e-01 -8.436085283756256104e-02 1.015808060765266418e-01 -9.512010216712951660e-02
-1.894157081842422485e-01 -2.600514590740203857e-01 -3.012544810771942139e-01 8.120272308588027954e-02 -2.732812464237213135e-01 -2.914829179644584656e-02 -5.350289121270179749e-02 1.847590319812297821e-02 -2.579554319381713867e-01 7.237322628498077393e-02 -1.919762939214706421e-01 -4.077487289905548096e-01 6.771284341812133789e-02 -3.477624617516994476e-03 2.187633663415908813e-01 -1.173282787203788757e-01 -1.227492466568946838e-02 3.614640533924102783e-01 -1.300702095031738281e-01 3.863726556301116943e-02 -8.333288133144378662e-02 3.263089358806610107e-01 -1.833464205265045166e-02 -6.182650476694107056e-02 1.934275478124618530e-01 1.950009167194366455e-01 4.102533217519521713e-03 2.258990891277790070e-03 4.703454300761222839e-02 1.066178232431411743e-01 -1.418638080358505249e-01 5.772579088807106018e-02
-2.486418485641479492e-01 -1.764318794012069702e-01 -3.417091667652130127e-01 6.081673130393028259e-02 1.052281484007835388e-01 -5.693702027201652527e-02 2.413748055696487427e-01 1.429493874311447144e-01 -3.147311806678771973e-01 -3.261366486549377441e-01 1.267433445900678635e-02 -5.128514394164085388e-02 1.511674970388412476e-01 1.038234755396842957e-01 7.548877596855163574e-02 8.430726826190948486e-02 2.354277372360229492e-01 1.812758594751358032e-01 1.072707772254943848e-01 -1.862811297178268433e-01 -1.698542088270187378e-01 1.560004148632287979e-02 1.147468239068984985e-01 -1.937120705842971802e-01 2.549482583999633789e-01 4.050129279494285583e-02 8.527009934186935425e-02 -2.647081911563873291e-01 1.898424178361892700e-01 1.107844635844230652e-01 -1.613784730434417725e-01 7.942696660757064819e-02
1.623282432556152344e-01 2.881411276757717133e-02 -4.707449972629547119e-01 1.170841678977012634e-01 -2.331539392471313477e-01 1.336175389587879181e-02 3.279499709606170654e-01 -1.480581164360046387e-01 7.835467904806137085e-02 9.280723333358764648e-02 1.464149057865142822e-01 3.023711964488029480e-02 1.829310208559036255e-01 1.131715327501296997e-01 2.844724357128143311e-01 1.011840403079986572e-01 1.085695549845695496e-01 -9.756713360548019409e-02 8.317442238330841064e-02 -1.128619089722633362e-01 1.182466447353363037e-01 4.957106709480285645e-02 3.136067837476730347e-02 -2.782443165779113770e-01 3.388219475746154785e-01 8.580819517374038696e-02 -1.158094927668571472e-01 -2.349309772253036499e-01 1.757118552923202515e-01 -4.992405325174331665e-02 -1.185327023267745972e-01 7.049377262592315674e-02
6.689529120922088623e-02 -1.236837282776832581e-01 -3.014096617698669434e-01 5.043895542621612549e-02 -3.380834758281707764e-01 -1.239445656538009644e-01 9.572876244783401489e-02 1.035047397017478943e-01 -2.745752334594726562e-01 -2.526706084609031677e-02 -1.590590476989746094e-01 -5.229611396789550781e-01 -4.722496122121810913e-02 -1.803712099790573120e-01 1.126187741756439209e-01 3.036532923579216003e-02 1.077137142419815063e-01 1.968595981597900391e-01 -1.014850139617919922e-01 -1.322682648897171021e-01 -1.004597917199134827e-01 1.922271698713302612e-01 -8.859151601791381836e-02 -5.676683783531188965e-02 2.004802078008651733e-01 2.332062125205993652e-01 1.787573657929897308e-02 -5.920933932065963745e-02 -2.018549144268035889e-01 6.369409710168838501e-02 -1.482067853212356567e-01 -1.125781014561653137e-01
2.178021706640720367e-02 -1.716789603233337402e-01 -2.794006168842315674e-01 -8.366625010967254639e-02 3.001468069851398468e-02 8.271610131487250328e-04 2.059661597013473511e-01 8.621737360954284668e-02 -2.828730344772338867e-01 -4.956819117069244385e-01 -1.963024027645587921e-02 -9.271229803562164307e-02 -2.882647095248103142e-03 -4.067847505211830139e-02 1.987452507019042969e-01 6.438632309436798096e-02 1.491072773933410645e-01 1.906118243932723999e-01 1.310007125139236450e-01 -2.547491788864135742e-01 -2.642192319035530090e-02 -1.913881897926330566e-01 1.608531922101974487e-01 2.417468465864658356e-02 2.643509805202484131e-01 8.929622918367385864e-02 -2.096234112977981567e-01 -8.419247716665267944e-02 7.456602901220321655e-02 -1.104452908039093018e-01 -2.704955041408538818e-01 1.732101142406463623e-01
-2.062790244817733765e-01 -1.041771024465560913e-01 -3.204245269298553467e-01 1.495011150836944580e-01 -1.107155755162239075e-01 7.182220369577407837e-02 2.794583141803741455e-01 1.825335919857025146e-01 -2.470283955335617065e-01 -3.475477397441864014e-01 8.106695115566253662e-02 2.791033126413822174e-02 -7.470996933989226818e-04 -9.085493534803390503e-02 -1.479642689228057861e-01 6.298217177391052246e-02 2.335260435938835144e-02 2.378920018672943115e-01 2.099213302135467529e-01 -1.542928069829940796e-01 -2.342768758535385132e-01 2.956588938832283020e-02 2.087910175323486328e-01 -1.698011159896850586e-01 3.345284461975097656e-01 5.308609083294868469e-02 2.113722115755081177e-01 -9.684496372938156128e-02 -2.798452042043209076e-02 -1.656839437782764435e-02 -1.606626063585281372e-01 1.435665637254714966e-01
2.311908267438411713e-02 3.229907713830471039e-03 -7.838483899831771851e-02 -7.732956111431121826e-02 -1.621212251484394073e-02 -1.049597710371017456e-01 2.629321515560150146e-01 -1.516499668359756470e-01 -9.861672297120094299e-03 -1.125804558396339417e-01 3.158529996871948242e-01 3.905739262700080872e-02 2.178406715393066406e-01 -2.857753932476043701e-01 7.411516457796096802e-02 -1.928571313619613647e-01 6.858715415000915527e-02 -7.512936368584632874e-03 9.587115049362182617e-02 -3.705910146236419678e-01 3.120325505733489990e-01 1.636757701635360718e-01 9.150598198175430298e-02 -1.778207272291183472e-01 3.942650258541107178e-01 -2.018622010946273804e-01 1.008050292730331421e-01 7.177013903856277466e-02 2.001331895589828491e-01 -1.655215620994567871e-01 -5.808392167091369629e-02 -1.684234850108623505e-02
5.467136204242706299e-02 -1.039715632796287537e-01 -1.868483275175094604e-01 -1.426046043634414673e-01 1.330979466438293457e-01 -8.578405529260635376e-02 4.034354686737060547e-01 1.196951493620872498e-01 -2.400785535573959351e-01 -3.021411783993244171e-02 1.781833469867706299e-01 3.690496832132339478e-02 2.547322809696197510e-01 -1.885171979665756226e-01 2.444342821836471558e-01 1.369213336147367954e-03 1.056846305727958679e-01 2.352433949708938599e-01 -7.073687762022018433e-02 1.005208343267440796e-01 2.014452069997787476e-01 2.655324637889862061e-01 -2.480646967887878418e-01 -1.739130318164825439e-01 7.266903668642044067e-02 2.357031106948852539e-01 6.088130176067352295e-03 -1.854332238435745239e-01 9.118937700986862183e-02 3.028781386092305183e-03 -2.961080670356750488e-01 -3.467388078570365906e-02
1.038632448762655258e-02 -2.775146365165710449e-01 -1.116821989417076111e-01 7.378970831632614136e-02 3.337538540363311768e-01 -2.290812432765960693e-01 4.214745759963989258e-01 2.668000757694244385e-01 -2.757496237754821777e-01 7.222755998373031616e-02 1.828677654266357422e-01 -5.796124786138534546e-02 6.509398669004440308e-02 -7.683140039443969727e-02 1.630983054637908936e-01 -6.853974610567092896e-02 8.528336137533187866e-02 1.879374831914901733e-01 -8.272206783294677734e-02 -3.279713913798332214e-02 1.221845746040344238e-01 1.135114356875419617e-01 -2.471990287303924561e-01 -3.638103604316711426e-02 9.366382658481597900e-02 2.390370238572359085e-03 -1.801919750869274139e-02 -1.440400350838899612e-02 3.059018552303314209e-01 -1.386593729257583618e-01 -2.514891922473907471e-01 8.158386498689651489e-02
3.360145539045333862e-02 -6.491639465093612671e-02 -1.504083126783370972e-01 -1.840080916881561279e-01 4.072881117463111877e-02 -8.079065382480621338e-02 1.655874550342559814e-01 2.818616628646850586e-01 -3.538849577307701111e-02 -1.746393591165542603e-01 7.105483859777450562e-02 1.306739747524261475e-01 3.402814269065856934e-01 1.269237250089645386e-01 -1.185930296778678894e-01 9.020610153675079346e-02 -2.114510834217071533e-01 -1.349010597914457321e-02 2.356584183871746063e-02 -2.633291184902191162e-01 1.836181282997131348e-01 3.315737545490264893e-01 3.156212344765663147e-02 -2.139910869300365448e-02 4.422888755798339844e-01 6.560293585062026978e-02 1.101275980472564697e-01 -2.147557437419891357e-01 -1.838653385639190674e-01 -1.302463561296463013e-01 1.507654669694602489e-03 2.151731401681900024e-01
2.741386890411376953e-01 -3.172213733196258545e-01 -5.871950834989547729e-02 2.025560848414897919e-02 -1.267249584197998047e-01 8.592237718403339386e-03 1.707288473844528198e-01 -2.621487677097320557e-01 -7.454586774110794067e-02 -1.709867864847183228e-01 1.558099687099456787e-01 -8.786328136920928955e-02 1.245249882340431213e-01 -1.751261800527572632e-01 3.110810816287994385e-01 5.758937820792198181e-02 1.357554495334625244e-01 1.153287887573242188e-01 6.435296684503555298e-02 -1.139311119914054871e-01 -1.163363233208656311e-01 2.474165558815002441e-01 1.156187504529953003e-01 -7.237982749938964844e-02 1.019050404429435730e-01 -6.299845874309539795e-02 3.005292415618896484e-01 1.826252788305282593e-01 4.373166859149932861e-01 -4.198456928133964539e-02 -1.138769239187240601e-01 -8.423587679862976074e-02
-6.672371923923492432e-02 -1.643235050141811371e-02 -2.550447881221771240e-01 2.287812344729900360e-02 -4.637562111020088196e-02 -5.812291800975799561e-02 2.405272573232650757e-01 2.836670167744159698e-02 -2.029631882905960083e-01 -2.269062101840972900e-01 7.110692560672760010e-02 -2.988277673721313477e-01 7.483278959989547729e-02 -3.031244575977325439e-01 -2.384516745805740356e-01 8.617353439331054688e-02 2.352351099252700806e-01 1.114990934729576111e-01 -1.085198111832141876e-02 -2.633169889450073242e-01 -7.189165800809860229e-02 -3.487250953912734985e-02 7.707901298999786377e-02 -8.183120191097259521e-02 4.696466922760009766e-01 -2.761614322662353516e-02 3.296199440956115723e-01 2.149351872503757477e-02 -1.225091591477394104e-01 1.004824787378311157e-01 -5.855829641222953796e-02 -3.867869079113006592e-02
1.826159507036209106e-01 -2.138647586107254028e-01 -8.036366850137710571e-02 3.117636442184448242e-01 -3.396044075489044189e-01 1.842314153909683228e-01 6.718038767576217651e-02 -2.120737172663211823e-02 -1.439183950424194336e-01 -5.523421242833137512e-02 2.489207312464714050e-02 6.388721615076065063e-02 1.714403331279754639e-01 -2.667414546012878418e-01 -2.945318818092346191e-01 2.532052397727966309e-01 9.808237105607986450e-02 1.093388944864273071e-01 -1.699924916028976440e-01 -1.380831897258758545e-01 1.271408796310424805e-01 1.660638861358165741e-02 4.169589281082153320e-02 -1.585976220667362213e-02 1.363161206245422363e-01 2.242498844861984253e-02 1.335316151380538940e-01 -4.069024324417114258e-01 1.673651486635208130e-01 -1.378394067287445068e-01 -1.747044324874877930e-01 1.231503114104270935e-01
-4.729140922427177429e-02 -1.667536348104476929e-01 -8.665991574525833130e-02 -4.353781417012214661e-02 -1.851778626441955566e-01 1.012561246752738953e-01 9.329096227884292603e-02 -6.867023557424545288e-02 5.680028349161148071e-02 -3.354621306061744690e-02 -7.615081500262022018e-03 -4.401479661464691162e-01 2.484467923641204834e-01 9.283878654241561890e-02 1.160873249173164368e-01 7.633563876152038574e-02 -9.145313501358032227e-02 1.766899973154067993e-01 -1.049228906631469727e-01 -1.052345931529998779e-01 4.483942687511444092e-02 4.699428677558898926e-01 -1.189079582691192627e-01 1.365952491760253906e-01 3.016779422760009766e-01 3.866139650344848633e-01 -2.401705086231231689e-02 -1.087198108434677124e-01 6.291072815656661987e-02 -9.928441792726516724e-02 -3.778162226080894470e-02 1.713504642248153687e-01
-1.766918897628784180e-01 -2.094664573669433594e-01 -3.668918013572692871e-01 1.713779717683792114e-01 1.374442577362060547e-01 -6.561312824487686157e-02 2.151882946491241455e-01 9.952899068593978882e-02 -4.036318659782409668e-01 -3.350563943386077881e-01 7.346526533365249634e-02 -1.139798108488321304e-02 1.705669462680816650e-01 4.280636832118034363e-02 2.787118963897228241e-02 6.765944510698318481e-02 1.584232598543167114e-01 1.618450731039047241e-01 2.169396728277206421e-01 -1.828290075063705444e-01 -4.969006404280662537e-02 -1.429680734872817993e-01 -3.243335336446762085e-02 -2.421059273183345795e-02 2.107952237129211426e-01 4.093508422374725342e-02 -3.156656026840209961e-02 -1.458943486213684082e-01 2.935916185379028320e-01 2.222256921231746674e-02 -1.525479257106781006e-01 1.727613955736160278e-01
1.058465391397476196e-01 -4.417512193322181702e-02 1.624300628900527954e-01 -2.068022638559341431e-01 2.645278722047805786e-02 3.126979991793632507e-02 2.291884571313858032e-01 2.857561409473419189e-01 -1.934543401002883911e-01 1.526830904185771942e-02 7.542070001363754272e-02 -6.221887469291687012e-02 2.347464561462402344e-01 -1.558012962341308594e-01 -1.934221759438514709e-02 1.258311271667480469e-01 2.897918224334716797e-01 3.305257260799407959e-01 9.877273440361022949e-02 2.982556354254484177e-03 1.742278784513473511e-01 1.181762143969535828e-01 5.473225936293601990e-02 -3.791524171829223633e-01 3.485571146011352539e-01 -1.411226242780685425e-01 -7.624734193086624146e-02 -2.975693345069885254e-01 5.242244154214859009e-02 -5.306505784392356873e-02 -5.708606168627738953e-02 1.928205974400043488e-02
3.585877418518066406e-01 -3.383912146091461182e-01 -1.552360057830810547e-01 -2.362169325351715088e-02 -2.799631953239440918e-01 1.156555768102407455e-02 -3.635409474372863770e-02 5.398218706250190735e-02 -8.180787414312362671e-02 1.327310055494308472e-01 3.526814579963684082e-01 -3.183075785636901855e-01 -6.121762841939926147e-02 7.624455541372299194e-02 -9.324644505977630615e-02 -6.897482275962829590e-02 -1.066642161458730698e-02 1.883479058742523193e-01 -2.131437510251998901e-02 -2.638218700885772705e-01 1.581983268260955811e-01 1.760699898004531860e-01 1.513749659061431885e-01 -1.153519935905933380e-02 3.050648272037506104e-01 -1.836510300636291504e-01 -8.446511626243591309e-02 -9.578111767768859863e-02 1.174908503890037537e-01 -2.848375588655471802e-02 7.199985533952713013e-02 1.698650270700454712e-01
2.199077159166336060e-01 -1.494477838277816772e-01 1.363828480243682861e-01 2.310700714588165283e-02 6.411526352167129517e-03 1.035507582128047943e-02 3.804477155208587646e-01 1.440912187099456787e-01 -1.552789956331253052e-01 -1.024411395192146301e-01 1.684216409921646118e-01 -1.890679895877838135e-01 2.733042538166046143e-01 -1.027402728796005249e-01 -1.334413141012191772e-01 4.176012054085731506e-02 7.705320417881011963e-02 8.584163337945938110e-02 -3.894559666514396667e-02 -6.503090262413024902e-02 3.627004101872444153e-02 3.226010501384735107e-02 1.137546598911285400e-01 -4.024454653263092041e-01 2.174622565507888794e-01 -1.278302073478698730e-01 -2.184040844440460205e-01 -3.281318545341491699e-01 1.107407882809638977e-01 1.179115846753120422e-01 -1.779711544513702393e-01 2.604782879352569580e-01
-2.346277087926864624e-01 -2.006606012582778931e-01 -1.738141030073165894e-01 -1.140650287270545959e-01 -4.971369355916976929e-02 7.550994306802749634e-02 1.600058972835540771e-01 1.967823654413223267e-01 -3.580543696880340576e-01 7.451322674751281738e-02 2.347046881914138794e-01 8.339510113000869751e-02 2.930871844291687012e-01 -2.011432647705078125e-01 3.252776563167572021e-01 -9.591874480247497559e-02 -6.504303961992263794e-02 -3.294615447521209717e-02 1.244001463055610657e-01 -1.092970371246337891e-01 2.237035147845745087e-02 2.575395107269287109e-01 -2.881418168544769287e-01 8.764909207820892334e-02 2.993915379047393799e-01 9.591596573591232300e-02 7.073219120502471924e-02 -6.412538141012191772e-02 8.674352616071701050e-02 -1.301960349082946777e-01 1.588725298643112183e-01 6.216970458626747131e-02
4.108580201864242554e-02 -1.459439634345471859e-03 -2.769024372100830078e-01 -1.367271542549133301e-01 1.465969085693359375e-01 -4.557584971189498901e-02 1.073315888643264771e-01 3.593496978282928467e-01 -1.958909928798675537e-01 7.459753751754760742e-02 2.303042709827423096e-01 -1.263501048088073730e-01 1.481562852859497070e-01 2.786400020122528076e-01 -2.503845393657684326e-01 1.777873039245605469e-01 7.729770243167877197e-02 1.479703094810247421e-02 -1.529244612902402878e-02 -1.156648918986320496e-01 1.927259564399719238e-01 1.980185657739639282e-01 -3.588439896702766418e-02 1.279902011156082153e-01 3.713087141513824463e-01 2.580831646919250488e-01 -5.649390816688537598e-02 -2.534025013446807861e-01 -1.031629964709281921e-01 -4.131573811173439026e-02 -1.774921268224716187e-01 4.819068685173988342e-02
-2.355032414197921753e-01 -9.820822626352310181e-02 -2.028608322143554688e-01 -2.125333398580551147e-01 -1.159016638994216919e-01 -1.673705875873565674e-01 2.852312922477722168e-01 -5.212130025029182434e-02 -1.944344937801361084e-01 -8.545814454555511475e-02 1.159480512142181396e-01 5.010421201586723328e-02 4.259663522243499756e-01 -8.827329427003860474e-02 1.370506435632705688e-01 1.455252468585968018e-01 7.544980198144912720e-02 -2.496910989284515381e-01 -3.767407312989234924e-02 -7.949681021273136139e-03 1.399192810058593750e-01 1.760230660438537598e-01 -2.055680006742477417e-01 1.872617192566394806e-02 3.817514777183532715e-01 2.778010368347167969e-01 3.090989403426647186e-02 -6.518039107322692871e-02 -1.337045710533857346e-02 -1.504468172788619995e-01 1.383358985185623169e-01 6.000737659633159637e-03
-2.083742022514343262e-01 6.298811733722686768e-02 -7.923455536365509033e-02 -1.115005835890769958e-01 -2.653917670249938965e-01 2.200326472520828247e-01 2.410557121038436890e-01 1.548801660537719727e-01 -1.908751577138900757e-01 -4.139425605535507202e-02 9.811001271009445190e-02 -5.126262456178665161e-02 4.460886716842651367e-01 1.556347031146287918e-02 4.249797463417053223e-01 5.639868974685668945e-02 1.593297868967056274e-01 2.341527640819549561e-01 4.844501242041587830e-02 -7.933101803064346313e-02 -1.086974665522575378e-01 1.153538897633552551e-01 1.989754736423492432e-01 -2.677787095308303833e-02 6.801322847604751587e-02 -5.690560489892959595e-02 2.948353998363018036e-02 -1.759003549814224243e-01 2.962450087070465088e-01 1.294525712728500366e-01 -3.019830025732517242e-02 1.199627015739679337e-02
1.327246725559234619e-01 -2.900145947933197021e-01 -1.559064984321594238e-01 -7.610235363245010376e-02 1.736062169075012207e-01 -1.261330693960189819e-01 5.003143548965454102e-01 -2.782047027722001076e-03 -2.229641973972320557e-01 9.757653623819351196e-02 8.648367971181869507e-02 -7.976678758859634399e-02 2.890035510063171387e-01 -4.757724329829216003e-02 1.761548370122909546e-01 1.043065711855888367e-01 2.139714807271957397e-01 1.383360922336578369e-01 -5.570390075445175171e-02 1.042542085051536560e-01 1.075041815638542175e-01 1.415427401661872864e-02 -2.633584439754486084e-01 -2.274874746799468994e-01 6.084077805280685425e-02 1.798266768455505371e-01 -3.428992256522178650e-02 -1.317749917507171631e-01 2.316896766424179077e-01 -1.373889297246932983e-01 -1.792676597833633423e-01 -1.524105784483253956e-03
1.082991734147071838e-01 -2.018674165010452271e-01 -3.410990536212921143e-01 -4.559243097901344299e-02 -2.923068031668663025e-02 2.242869697511196136e-02 8.908718824386596680e-03 -4.250848665833473206e-02 2.426106855273246765e-02 7.545949483755975962e-05 3.246563673019409180e-02 -9.324125200510025024e-02 2.579421997070312500e-01 -1.423226296901702881e-01 1.725657260976731777e-03 -1.107415109872817993e-01 -1.102985963225364685e-01 1.420687437057495117e-01 -7.213374972343444824e-02 1.992865651845932007e-01 6.940371543169021606e-02 1.124197021126747131e-01 -1.679676622152328491e-01 2.007425874471664429e-01 5.110478997230529785e-01 -6.667336076498031616e-02 3.852639794349670410e-01 -1.369297206401824951e-01 2.706911563873291016e-01 4.637755081057548523e-02 -2.088228762149810791e-01 -3.739224001765251160e-02
5.358292162418365479e-02 -1.439931988716125488e-01 -2.198625802993774414e-01 2.096524685621261597e-01 2.317236550152301788e-02 1.409628838300704956e-01 3.125862777233123779e-02 -8.738061785697937012e-02 -4.447690546512603760e-01 -1.364155709743499756e-01 -1.009385436773300171e-01 -1.832406520843505859e-01 2.010459601879119873e-01 -4.512552320957183838e-01 -6.357012689113616943e-02 -5.733517184853553772e-02 2.148395869880914688e-03 1.645015329122543335e-01 7.025855779647827148e-02 2.981016337871551514e-01 8.695455268025398254e-03 -3.100507520139217377e-02 -1.541202068328857422e-01 5.545394867658615112e-02 1.823774725198745728e-01 7.064051181077957153e-02 1.048116311430931091e-01 -2.498913109302520752e-01 1.588263064622879028e-01 2.596267685294151306e-02 1.029795035719871521e-01 2.158441692590713501e-01
1.459476351737976074e-01 -2.692775614559650421e-02 -1.610889583826065063e-01 -1.546743512153625488e-01 -2.060233056545257568e-01 3.227302804589271545e-02 2.955559790134429932e-01 -1.236224845051765442e-01 -2.840372622013092041e-01 -1.327808350324630737e-01 -5.477195605635643005e-02 -2.634121477603912354e-01 2.055034041404724121e-01 5.625861231237649918e-03 -1.920158267021179199e-01 -3.751701861619949341e-02 2.313538342714309692e-01 -1.045330166816711426e-01 -1.025714948773384094e-01 -2.976710796356201172e-01 2.099195867776870728e-01 5.056149512529373169e-02 6.629230827093124390e-02 1.031378805637359619e-01 1.583635956048965454e-01 1.432988941669464111e-01 -2.137083560228347778e-02 -2.777137160301208496e-01 1.155332252383232117e-01 -3.270003795623779297e-01 1.646805852651596069e-01 -1.868556439876556396e-01
1.411965936422348022e-01 -1.512982696294784546e-01 1.378915011882781982e-01 -1.953577697277069092e-01 -1.620976775884628296e-01 -3.352983295917510986e-02 3.123312890529632568e-01 2.307770252227783203e-01 -7.220795005559921265e-02 -1.845484972000122070e-01 1.378537118434906006e-01 -6.432089209556579590e-02 1.992954164743423462e-01 -1.065169945359230042e-01 3.112736716866493225e-02 4.475541040301322937e-02 -2.921422198414802551e-02 -1.992711871862411499e-01 6.402545422315597534e-02 -1.101635843515396118e-01 -1.839031726121902466e-01 2.364696413278579712e-01 3.047471046447753906e-01 -1.139346435666084290e-01 1.133727431297302246e-01 2.133173048496246338e-01 -8.249475806951522827e-02 -3.857938647270202637e-01 6.386213004589080811e-02 -3.010747134685516357e-01 -1.711678504943847656e-01 1.221669316291809082e-01
8.573220670223236084e-02 -1.942680478096008301e-01 6.162711232900619507e-02 5.150575935840606689e-02 1.284007579088211060e-01 1.141958609223365784e-01 2.184165716171264648e-01 2.631093263626098633e-01 -3.620750308036804199e-01 1.010391395539045334e-02 2.236014753580093384e-01 -5.109865218400955200e-03 3.581425845623016357e-01 8.792404085397720337e-02 -1.260384023189544678e-01 -4.683228209614753723e-02 -1.169303357601165771e-01 3.103282153606414795e-01 1.739540249109268188e-01 -1.998189240694046021e-01 6.405641138553619385e-02 9.949263185262680054e-02 -1.121518388390541077e-01 8.382166922092437744e-02 3.215455412864685059e-01 2.547332942485809326e-01 1.214085333049297333e-02 1.605025827884674072e-01 1.195711493492126465e-01 -3.627064079046249390e-02 -5.882345139980316162e-02 -1.991671025753021240e-01
1.183539256453514099e-02 -3.343389034271240234e-01 -2.652978003025054932e-01 6.029218435287475586e-03 -2.442599534988403320e-01 -1.280927658081054688e-01 -2.683599293231964111e-02 2.452823370695114136e-01 -6.555022299289703369e-02 8.267340809106826782e-02 1.100617088377475739e-02 -2.394217699766159058e-01 2.574443817138671875e-01 6.017961073666810989e-03 1.403607577085494995e-01 5.702088028192520142e-02 1.996756941080093384e-01 2.536494843661785126e-02 -1.837863773107528687e-01 6.322022527456283569e-02 -1.162634864449501038e-01 2.134889364242553711e-01 5.633248016238212585e-02 1.636097729206085205e-01 2.224156409502029419e-01 1.544960141181945801e-01 2.105552256107330322e-01 1.337648630142211914e-01 3.022210299968719482e-01 -2.728005945682525635e-01 1.584050953388214111e-01 1.706562936305999756e-01
-2.051428109407424927e-01 -7.366623729467391968e-02 -1.740405857563018799e-01 -2.635093629360198975e-01 -5.955949053168296814e-02 -8.266560733318328857e-02 1.541539430618286133e-01 1.579557359218597412e-01 -1.378923207521438599e-01 3.057277994230389595e-03 1.906189024448394775e-01 -1.016293615102767944e-01 1.669059246778488159e-01 -1.799392253160476685e-01 -4.291360452771186829e-02 1.139552146196365356e-01 -2.006939798593521118e-01 8.214846998453140259e-02 -2.284911870956420898e-01 -1.880476772785186768e-01 -9.582581371068954468e-02 -8.295264095067977905e-02 1.998568326234817505e-01 -2.334414124488830566e-01 3.114529550075531006e-01 1.684432178735733032e-01 3.822265863418579102e-01 -9.023176878690719604e-02 2.236094325780868530e-01 -1.090393066406250000e-01 -2.198308706283569336e-01 1.341186463832855225e-01
2.356391400098800659e-01 -2.167811840772628784e-01 -1.262149363756179810e-01 2.126317620277404785e-01 -1.599618941545486450e-01 7.204020023345947266e-02 1.817247420549392700e-01 -2.035426944494247437e-01 -1.398621797561645508e-01 1.761102974414825439e-01 1.783903539180755615e-01 -1.285917032510042191e-02 1.421499997377395630e-01 4.795552790164947510e-02 -2.755767703056335449e-01 -9.041733294725418091e-02 -3.574978932738304138e-02 2.183884233236312866e-01 6.452868878841400146e-02 -2.523092329502105713e-01 -4.046003893017768860e-02 3.076397180557250977e-01 4.640325158834457397e-02 1.364310923963785172e-02 3.032827377319335938e-01 -7.035440951585769653e-02 2.731477618217468262e-01 2.802799455821514130e-03 3.612358272075653076e-01 2.697161771357059479e-02 -1.916231401264667511e-02 -1.528716236352920532e-01
-3.026191592216491699e-01 -1.451188474893569946e-01 -1.652716994285583496e-01 -1.609442085027694702e-01 -1.781570762395858765e-01 -2.761443853378295898e-01 3.076787889003753662e-01 8.286558091640472412e-02 -1.592121571302413940e-01 5.516360327601432800e-02 3.486378118395805359e-02 -6.312768161296844482e-02 3.360015749931335449e-01 -3.716307505965232849e-02 -1.029918566346168518e-01 8.421820402145385742e-02 -7.431941479444503784e-02 3.409176170825958252e-01 2.456161528825759888e-01 -1.959913969039916992e-01 5.486464127898216248e-02 -8.583636954426765442e-03 -8.623024821281433105e-02 9.470504522323608398e-02 2.955797612667083740e-01 1.398429721593856812e-01 -9.842453896999359131e-02 8.941259235143661499e-02 1.114783808588981628e-01 -6.148366630077362061e-02 -2.703981995582580566e-01 -7.169622182846069336e-02
1.022576391696929932e-01 -3.553930521011352539e-01 -2.537926435470581055e-01 -8.910339325666427612e-02 -3.087162077426910400e-01 8.601233363151550293e-02 -5.621060729026794434e-02 -2.062496393918991089e-01 -2.195161134004592896e-01 1.686020940542221069e-01 6.003217026591300964e-02 -1.824021935462951660e-01 5.164120346307754517e-02 1.066491678357124329e-01 -2.162033468484878540e-01 4.142133146524429321e-02 1.164933368563652039e-01 2.787894904613494873e-01 -1.473799943923950195e-01 -2.816223502159118652e-01 -5.341681465506553650e-02 1.881948858499526978e-01 -1.047671772539615631e-02 6.931738555431365967e-02 1.594542562961578369e-01 4.924946278333663940e-02 2.201295644044876099e-01 -2.259960919618606567e-01 -2.325782179832458496e-02 -4.723961651325225830e-02 -3.171553909778594971e-01 1.561652403324842453e-02
2.370825856924057007e-01 -1.940592974424362183e-01 -4.349445551633834839e-02 -1.170528233051300049e-01 -1.188570484519004822e-01 -1.749609708786010742e-01 3.224619030952453613e-01 -2.546327561140060425e-02 -5.085524544119834900e-02 1.974580227397382259e-04 2.648362219333648682e-01 -7.590531557798385620e-02 1.302797943353652954e-01 -3.371933996677398682e-01 -1.695414185523986816e-01 1.451507210731506348e-02 1.564376801252365112e-01 5.778751522302627563e-02 -1.626721769571304321e-02 -3.449541926383972168e-01 3.430050611495971680e-02 1.117571294307708740e-01 3.607828542590141296e-02 4.198599606752395630e-02 2.778379023075103760e-01 7.860587537288665771e-02 5.490005947649478912e-03 -9.303112328052520752e-02 1.512179821729660034e-01 4.556809365749359131e-01 1.171787008643150330e-01 -5.437562242150306702e-02
-4.094158299267292023e-03 -9.758946299552917480e-02 1.525599509477615356e-01 -2.220398634672164917e-01 -1.040187105536460876e-01 -1.548457145690917969e-01 2.727175652980804443e-01 1.443199515342712402e-01 -2.318137139081954956e-01 7.370030134916305542e-02 3.751100003719329834e-01 -2.788011729717254639e-01 -9.756007231771945953e-03 -2.244512140750885010e-01 1.241335272789001465e-01 1.487000137567520142e-01 8.146820962429046631e-02 -9.109267592430114746e-02 2.131174653768539429e-01 1.131088212132453918e-01 1.029586326330900192e-02 4.135944843292236328e-01 -7.808928191661834717e-02 8.630749583244323730e-02 1.569397747516632080e-01 2.513745427131652832e-02 8.090418577194213867e-02 -3.038011491298675537e-01 1.325997114181518555e-01 -1.081677302718162537e-01 -1.047749519348144531e-01 -7.586474064737558365e-03
5.084297433495521545e-02 -3.973781764507293701e-01 -9.131508320569992065e-02 -5.452004820108413696e-02 -1.818757355213165283e-01 -1.219432801008224487e-01 2.753279805183410645e-01 2.877057529985904694e-02 -3.399319946765899658e-01 4.088627919554710388e-02 7.300601899623870850e-02 -2.066270112991333008e-01 1.715094409883022308e-02 -3.958394229412078857e-01 1.374023258686065674e-01 -2.939564287662506104e-01 -1.836617439985275269e-01 2.077740430831909180e-01 1.205587759613990784e-01 -1.645877510309219360e-01 -5.333722755312919617e-02 8.141515403985977173e-02 2.276343852281570435e-01 6.249110400676727295e-02 -1.541708409786224365e-02 -8.064310997724533081e-03 1.052437499165534973e-01 -2.651538848876953125e-01 5.288136750459671021e-02 -3.844982013106346130e-02 -6.923523545265197754e-02 -4.018232971429824829e-02
3.176436945796012878e-02 -2.825952470302581787e-01 -1.004303395748138428e-01 -2.307521998882293701e-01 -1.769131422042846680e-01 3.987275362014770508e-01 1.006676107645034790e-01 7.885571569204330444e-02 -3.239258229732513428e-01 -6.323692202568054199e-02 4.821631684899330139e-02 -2.718613147735595703e-01 -1.222708821296691895e-01 4.857659712433815002e-02 -7.875022292137145996e-02 -2.044538259506225586e-01 1.994385719299316406e-01 8.535975962877273560e-02 -1.955498158931732178e-01 -8.621319383382797241e-02 1.035749614238739014e-01 5.662878230214118958e-02 2.006265223026275635e-01 1.327562779188156128e-01 2.514210343360900879e-01 1.131248697638511658e-01 1.339850574731826782e-02 -3.501795530319213867e-01 2.104797400534152985e-02 -8.901421725749969482e-02 1.562284082174301147e-01 5.057293549180030823e-02
9.889631718397140503e-02 4.341510683298110962e-02 -2.041767984628677368e-01 -2.066691592335700989e-02 -1.308301836252212524e-01 -2.476525306701660156e-02 2.974531948566436768e-01 3.393982350826263428e-01 -2.426880300045013428e-01 -2.957491576671600342e-01 1.025017872452735901e-01 1.528631546534597874e-03 1.902641803026199341e-01 -2.835139334201812744e-01 -1.149173900485038757e-01 1.219579800963401794e-01 -3.190452978014945984e-02 4.234735295176506042e-02 -2.716950140893459320e-02 -5.429536476731300354e-02 -4.630204662680625916e-02 3.343267142772674561e-01 -1.628470271825790405e-01 2.633270025253295898e-01 3.015396595001220703e-01 -5.348249524831771851e-02 -9.434185922145843506e-02 -5.307663604617118835e-02 2.437108606100082397e-01 -1.699371635913848877e-01 9.091312438249588013e-02 -7.047735899686813354e-02
1.019641477614641190e-02 -3.603971004486083984e-01 1.316022034734487534e-02 1.900775879621505737e-01 -1.134641319513320923e-01 6.848441064357757568e-02 3.562951833009719849e-02 2.269165813922882080e-01 2.733638323843479156e-02 -1.250420603901147842e-02 -8.595507591962814331e-02 -3.702992200851440430e-01 2.611901462078094482e-01 3.949818015098571777e-02 1.364555954933166504e-01 -8.149068057537078857e-02 -1.047318801283836365e-01 8.358930051326751709e-02 -1.803734153509140015e-01 -1.564670652151107788e-01 2.138877473771572113e-02 3.788424432277679443e-01 2.037293612957000732e-01 2.561548352241516113e-01 3.298281431198120117e-01 1.246467046439647675e-02 -6.231806799769401550e-02 -8.360059559345245361e-02 1.569526195526123047e-01 -7.475812733173370361e-02 -2.068088203668594360e-01 6.362154334783554077e-02
-1.311492174863815308e-01 -2.441254407167434692e-01 2.147423177957534790e-01 1.316571086645126343e-01 -4.675123393535614014e-01 -1.248751208186149597e-01 7.898686081171035767e-02 -8.555662631988525391e-02 -1.916566342115402222e-01 1.093005314469337463e-01 -1.467638462781906128e-01 -2.323772907257080078e-01 1.667751669883728027e-01 -1.332574151456356049e-02 2.897880226373672485e-02 -8.833305910229682922e-03 7.356505841016769409e-02 1.164750307798385620e-01 -1.676773428916931152e-01 -1.596264392137527466e-01 2.375789433717727661e-01 1.746687591075897217e-01 9.331687353551387787e-03 4.677414894104003906e-02 3.423290252685546875e-01 1.668405532836914062e-01 1.414529383182525635e-01 -2.372563816606998444e-02 1.221152320504188538e-01 1.595901101827621460e-01 -1.144469976425170898e-01 2.793367803096771240e-01
-9.673330932855606079e-02 -2.196969389915466309e-01 -3.517631590366363525e-01 1.418107748031616211e-02 2.444271929562091827e-02 3.258190676569938660e-02 2.910887897014617920e-01 2.104820013046264648e-01 -1.797009855508804321e-01 -3.127879202365875244e-01 1.563937775790691376e-02 4.772767052054405212e-02 3.188596293330192566e-02 1.606280058622360229e-01 -1.554081682115793228e-02 1.133114248514175415e-01 1.193954870104789734e-01 2.558873295783996582e-01 1.998349726200103760e-01 -2.868423759937286377e-01 -1.810486465692520142e-01 -1.737261004745960236e-02 1.616781800985336304e-01 -4.220965132117271423e-02 3.456099331378936768e-01 1.203536335378885269e-02 1.657994687557220459e-01 -1.557164788246154785e-01 2.298818826675415039e-01 6.843579560518264771e-02 -1.444797515869140625e-01 5.012888088822364807e-02
1.128745526075363159e-01 -2.209762036800384521e-01 2.153810411691665649e-01 2.044145613908767700e-01 -3.814411461353302002e-01 1.692349910736083984e-01 3.226164728403091431e-02 1.478676795959472656e-01 -2.309539318084716797e-01 -1.396044343709945679e-01 1.057692542672157288e-01 -3.038227856159210205e-01 4.178642034530639648e-01 6.660464406013488770e-02 -1.193157210946083069e-01 -2.907703863456845284e-03 -1.385242193937301636e-01 3.429614007472991943e-02 -2.670203149318695068e-02 -2.822386920452117920e-01 1.528111938387155533e-02 2.079028934240341187e-01 -2.251889258623123169e-01 6.468383222818374634e-02 1.353597491979598999e-01 4.019904136657714844e-02 1.110882461071014404e-01 -1.333497017621994019e-01 1.311279833316802979e-01 5.107558146119117737e-02 3.038765117526054382e-02 -1.171300262212753296e-01
-1.990960389375686646e-01 -1.891974806785583496e-01 -2.776778340339660645e-01 1.771506369113922119e-01 1.418517678976058960e-01 5.561082810163497925e-02 3.689115345478057861e-01 2.887631393969058990e-02 -3.492700755596160889e-01 -1.430892944335937500e-01 5.676184594631195068e-02 -2.585337869822978973e-02 1.100775450468063354e-01 -1.649945825338363647e-01 -1.277245879173278809e-01 -1.813661679625511169e-02 -8.821554481983184814e-02 5.602267384529113770e-02 -1.633024811744689941e-01 -1.756715774536132812e-01 6.876944005489349365e-02 -1.235651448369026184e-01 -2.494320422410964966e-01 9.709580242633819580e-02 3.502493798732757568e-01 -5.572202056646347046e-02 1.026900261640548706e-01 -2.455550134181976318e-01 4.796368535608053207e-03 -2.973894178867340088e-01 -7.121361792087554932e-02 -5.787146091461181641e-02
-2.256148606538772583e-01 -1.467317640781402588e-01 -3.415549993515014648e-01 -2.642492204904556274e-02 4.399976134300231934e-02 -1.155295819044113159e-01 3.042740821838378906e-01 2.091387808322906494e-01 -4.031388759613037109e-01 -2.621926069259643555e-01 2.823424339294433594e-02 -2.726246416568756104e-02 1.302362140268087387e-02 -1.721653342247009277e-01 3.320032358169555664e-02 1.359472870826721191e-01 2.157926112413406372e-01 2.472221553325653076e-01 9.535172581672668457e-02 -2.036129683256149292e-01 -1.914501190185546875e-01 -1.203063223510980606e-02 7.020382583141326904e-02 -1.039354726672172546e-01 2.601134479045867920e-01 -6.199169531464576721e-02 8.422204107046127319e-02 -6.890730559825897217e-02 1.972642838954925537e-01 -4.466825351119041443e-02 -2.031053304672241211e-01 1.165605988353490829e-02
5.718531832098960876e-02 -6.651835888624191284e-02 -2.950521409511566162e-01 1.202035322785377502e-01 3.851288557052612305e-02 2.419041544198989868e-01 2.678659260272979736e-01 1.250741332769393921e-01 -4.979950562119483948e-02 2.522306442260742188e-01 4.055943489074707031e-01 -8.431586623191833496e-02 3.399551659822463989e-02 6.122208200395107269e-03 1.724012941122055054e-01 -6.528687477111816406e-02 -1.729024387896060944e-02 2.186418175697326660e-01 5.410239472985267639e-02 -3.081594780087471008e-02 1.436187326908111572e-01 -2.824469096958637238e-02 2.083824425935745239e-01 5.172092095017433167e-02 2.024535983800888062e-01 7.650491595268249512e-02 1.329531967639923096e-01 -2.438304722309112549e-01 3.982059061527252197e-01 -1.706078946590423584e-01 8.299063146114349365e-02 1.802081465721130371e-01
2.165605276823043823e-01 -4.046788513660430908e-01 -7.927524298429489136e-02 -1.925293728709220886e-02 -2.624233663082122803e-01 2.718586921691894531e-01 1.234580278396606445e-01 -3.486027941107749939e-02 -2.627778351306915283e-01 1.315625309944152832e-01 1.116682440042495728e-01 -2.062577456235885620e-01 3.228580653667449951e-01 -4.183712974190711975e-02 8.557041734457015991e-02 -1.285107582807540894e-01 -1.405744701623916626e-01 3.478127121925354004e-01 -1.165593136101961136e-02 -1.495263278484344482e-01 -9.756493382155895233e-03 4.254800453782081604e-02 1.522208657115697861e-02 -7.866488397121429443e-02 1.899624317884445190e-01 1.514460295438766479e-01 -1.775542348623275757e-01 9.899113327264785767e-02 5.437137931585311890e-02 -7.648436725139617920e-02 1.314710974693298340e-01 2.329417318105697632e-01
1.622401028871536255e-01 9.200893342494964600e-02 1.406837403774261475e-01 -1.985579431056976318e-01 -6.981210783123970032e-03 7.165551930665969849e-02 2.599335610866546631e-01 4.111238718032836914e-01 -1.088510230183601379e-01 -2.541244029998779297e-01 1.007986217737197876e-01 -9.215008467435836792e-02 -2.362791821360588074e-02 -1.642420440912246704e-01 1.000400781631469727e-01 2.012865245342254639e-01 7.495313882827758789e-02 2.854402363300323486e-01 -4.740346223115921021e-02 -5.354501679539680481e-02 1.720491349697113037e-01 1.863992959260940552e-02 1.211406216025352478e-01 -2.837283909320831299e-01 2.421237379312515259e-01 6.398767232894897461e-02 2.935498580336570740e-02 -2.784773409366607666e-01 1.944939196109771729e-01 -1.113087683916091919e-01 -2.206492274999618530e-01 1.836279034614562988e-01
2.271671406924724579e-02 -2.320271432399749756e-01 -1.012392416596412659e-01 -4.028969258069992065e-02 -7.052210718393325806e-02 -1.193837150931358337e-01 1.919977217912673950e-01 -2.358963713049888611e-03 -3.759004771709442139e-01 1.408126950263977051e-01 2.371538579463958740e-01 -1.448704749345779419e-01 2.683393657207489014e-01 2.404255047440528870e-02 2.820862531661987305e-01 -2.427119612693786621e-01 -7.087583094835281372e-02 2.031206786632537842e-01 2.498175716027617455e-03 -4.524753987789154053e-02 -9.177506715059280396e-02 2.902995049953460693e-01 -5.064880941063165665e-03 5.796127021312713623e-03 2.400935888290405273e-01 2.366801798343658447e-01 -6.872759759426116943e-02 -5.178254097700119019e-02 4.999108985066413879e-02 -1.083388701081275940e-01 3.860219120979309082e-01 5.337005481123924255e-02
-2.353567928075790405e-01 -1.568054705858230591e-01 -9.032486379146575928e-02 1.779630482196807861e-01 2.247091680765151978e-01 2.674428746104240417e-02 3.600358963012695312e-01 6.261157989501953125e-02 -2.104909271001815796e-01 1.275280117988586426e-01 7.379479706287384033e-02 -3.667600080370903015e-02 9.302965551614761353e-02 -2.267008721828460693e-01 -1.867401003837585449e-01 7.624422758817672729e-02 1.637451052665710449e-01 8.504429832100868225e-03 1.511113941669464111e-01 -1.839237362146377563e-01 2.114954590797424316e-01 2.535380423069000244e-01 1.399536728858947754e-01 1.590780764818191528e-01 3.606680333614349365e-01 5.669272691011428833e-02 8.751788735389709473e-02 -3.615700304508209229e-01 -5.026251077651977539e-02 -9.476722031831741333e-02 2.629427984356880188e-02 7.747652381658554077e-02
-1.749145686626434326e-01 1.402597874402999878e-02 -1.429258435964584351e-01 2.541197463870048523e-02 -6.294021010398864746e-02 -7.720456272363662720e-02 3.564785718917846680e-01 2.161235511302947998e-01 -3.624872565269470215e-01 3.861762210726737976e-02 -1.130232661962509155e-01 5.561971664428710938e-02 3.261562809348106384e-02 -2.655816078186035156e-01 -1.800130456686019897e-01 1.156568750739097595e-01 7.480086386203765869e-02 1.375082433223724365e-01 -1.741027683019638062e-01 -2.429067939519882202e-01 2.038774639368057251e-01 1.286505013704299927e-01 -7.340432703495025635e-02 -2.803225815296173096e-01 2.557125985622406006e-01 -6.749180704355239868e-02 -2.113228142261505127e-01 -1.215149462223052979e-01 1.150409504771232605e-01 -2.790884971618652344e-01 5.120683461427688599e-02 1.388248354196548462e-01
1.707015633583068848e-01 -2.177998721599578857e-01 -2.114189863204956055e-01 2.761046774685382843e-02 -2.702932655811309814e-01 3.072448447346687317e-02 7.211502641439437866e-02 2.499736398458480835e-01 -1.067192330956459045e-01 7.183577120304107666e-02 6.012818589806556702e-02 -5.849971994757652283e-02 1.266456842422485352e-01 -8.186358958482742310e-03 1.941956728696823120e-01 -1.694254726171493530e-01 -3.445429354906082153e-02 3.405296206474304199e-01 -2.140949219465255737e-01 -3.263932168483734131e-01 -7.919629663228988647e-02 1.004302501678466797e-01 1.528492718935012817e-01 1.588049978017807007e-01 2.971805632114410400e-01 3.026163578033447266e-01 -8.640391379594802856e-02 -6.531179696321487427e-02 1.704016476869583130e-01 -2.164265662431716919e-01 1.258372813463211060e-01 -1.112239211797714233e-01
6.097239255905151367e-02 1.203951761126518250e-01 -1.214202959090471268e-02 -2.791092991828918457e-01 -2.488579154014587402e-01 1.262560635805130005e-01 3.173073530197143555e-01 -1.048441007733345032e-01 -1.222881600260734558e-01 -9.577512741088867188e-02 2.638203203678131104e-01 -6.437087059020996094e-02 2.065259963274002075e-02 -8.009526878595352173e-02 8.528830856084823608e-02 5.047447979450225830e-02 7.148595154285430908e-02 1.195169314742088318e-01 1.629667729139328003e-02 -2.139332443475723267e-01 6.811606138944625854e-02 1.835945695638656616e-01 -4.072179198265075684e-01 -2.713181078433990479e-01 1.220567524433135986e-01 -2.389482967555522919e-02 1.667744368314743042e-01 -2.968994081020355225e-01 9.430234134197235107e-02 -3.343179225921630859e-01 6.245101615786552429e-02 2.115859836339950562e-02
2.864382043480873108e-02 -1.478578448295593262e-01 -1.177989393472671509e-01 -3.113911151885986328e-01 -3.122562170028686523e-01 -2.057642303407192230e-02 3.470319509506225586e-01 7.327010389417409897e-03 -1.679220497608184814e-01 -3.268674761056900024e-02 1.179572641849517822e-01 -9.098762273788452148e-02 4.006281495094299316e-02 -9.870385378599166870e-02 9.938802570104598999e-02 -2.735866904258728027e-01 -1.815445721149444580e-01 9.096324443817138672e-02 -2.012529522180557251e-01 -5.358424503356218338e-03 -2.826930880546569824e-01 1.305985450744628906e-01 -1.996850967407226562e-01 -8.854231238365173340e-02 2.224773466587066650e-01 2.429483234882354736e-01 -1.229562684893608093e-01 -4.389865789562463760e-03 1.723398119211196899e-01 1.123016402125358582e-01 -3.254427015781402588e-01 4.688145965337753296e-02
7.374699413776397705e-02 -3.631309270858764648e-01 -5.471387878060340881e-02 2.942311577498912811e-02 -1.476243883371353149e-01 2.478013560175895691e-02 -3.384432289749383926e-03 5.631638318300247192e-02 -1.977292150259017944e-01 -4.542926698923110962e-02 4.526331275701522827e-02 -3.822337090969085693e-01 1.235030815005302429e-01 -9.088871069252490997e-03 1.809081882238388062e-01 2.128482460975646973e-01 9.083398617804050446e-03 2.152299880981445312e-01 -2.652114033699035645e-01 -1.104363128542900085e-01 3.097254037857055664e-02 4.704547524452209473e-01 -2.272969298064708710e-02 1.223948970437049866e-01 1.294018030166625977e-01 2.653288245201110840e-01 3.283459320664405823e-02 1.471293362556025386e-04 1.582220047712326050e-01 -1.323721855878829956e-01 1.219819635152816772e-01 1.954116225242614746e-01
-8.589491248130798340e-03 -4.194114804267883301e-01 -8.666492998600006104e-02 -8.156711608171463013e-02 -7.444932311773300171e-02 -2.244474738836288452e-01 1.981742978096008301e-01 1.143697649240493774e-01 -2.207152396440505981e-01 -2.922320067882537842e-01 -1.804849952459335327e-01 -3.305502831935882568e-01 -1.203120350837707520e-01 -3.220654129981994629e-01 -4.110522568225860596e-02 -1.552529335021972656e-01 -1.301277428865432739e-01 4.142306745052337646e-01 -6.242568418383598328e-02 -8.853963576257228851e-03 1.086188480257987976e-01 1.007319688796997070e-01 8.071693778038024902e-02 9.667632728815078735e-02 9.566850960254669189e-02 1.542496979236602783e-01 -1.875455118715763092e-02 -1.097561344504356384e-01 3.118174150586128235e-02 -1.552962046116590500e-02 -1.360352709889411926e-02 6.776401400566101074e-02
1.520516276359558105e-01 -8.272337913513183594e-02 -7.652038335800170898e-02 1.163711026310920715e-02 -1.020562723278999329e-01 -1.376668810844421387e-01 -1.192130073904991150e-01 2.074250876903533936e-01 -2.619726061820983887e-01 -1.263430621474981308e-02 1.968508064746856689e-01 -3.864383101463317871e-01 2.677816152572631836e-01 7.496292144060134888e-02 -2.140729278326034546e-01 1.317025534808635712e-02 -5.477507412433624268e-02 1.917623132467269897e-01 -7.833836227655410767e-02 -2.829447388648986816e-01 1.859178766608238220e-02 9.850618988275527954e-02 -1.037942245602607727e-01 3.669652938842773438e-01 3.069343268871307373e-01 1.502199769020080566e-01 1.921849697828292847e-01 1.217882037162780762e-01 2.107901871204376221e-01 -1.172639429569244385e-03 3.221767768263816833e-02 4.210935905575752258e-02
5.507215484976768494e-02 -1.613469123840332031e-01 -1.159573271870613098e-01 -1.672045439481735229e-01 1.840279251337051392e-01 -1.541167199611663818e-01 2.715933620929718018e-01 5.295118317008018494e-02 -1.851479858160018921e-01 3.574365377426147461e-02 3.485981822013854980e-01 -9.819862246513366699e-02 2.806026637554168701e-01 -9.577089548110961914e-02 1.851032972335815430e-01 -4.565936326980590820e-02 4.567203111946582794e-03 2.632964849472045898e-01 5.323467031121253967e-02 -2.119166031479835510e-02 1.819781363010406494e-01 2.616733871400356293e-02 -4.195395112037658691e-01 -2.053118348121643066e-01 1.095791012048721313e-01 -1.351075619459152222e-02 1.634195633232593536e-02 -3.565413653850555420e-01 8.244890719652175903e-02 -1.310054212808609009e-01 -1.475639827549457550e-02 1.265450865030288696e-01
2.334687262773513794e-01 -6.176313757896423340e-02 1.158324703574180603e-01 2.466100081801414490e-02 1.610213816165924072e-01 1.356418281793594360e-01 8.850912749767303467e-02 1.998631656169891357e-01 -3.158601820468902588e-01 1.218758523464202881e-01 5.881873890757560730e-02 -1.718508154153823853e-01 3.414857983589172363e-01 -1.531303375959396362e-01 -2.110373824834823608e-01 -7.650412619113922119e-02 -4.005549475550651550e-02 2.560470402240753174e-01 -1.875620186328887939e-01 -1.982677429914474487e-01 1.536717265844345093e-01 2.455862462520599365e-01 -3.144350647926330566e-02 -2.636636607348918915e-02 2.904136776924133301e-01 3.070178069174289703e-02 4.442996159195899963e-02 1.833031028509140015e-01 2.721437513828277588e-01 -2.512393295764923096e-01 -8.733339607715606689e-02 -6.744364649057388306e-02
2.256307005882263184e-01 -2.091736048460006714e-01 -2.625913321971893311e-01 -8.325669914484024048e-02 -1.574038863182067871e-01 -9.947740286588668823e-02 7.938358932733535767e-02 -1.026864722371101379e-01 -1.629037111997604370e-01 -1.766435056924819946e-02 7.318983227014541626e-02 1.729849874973297119e-01 3.814614191651344299e-02 -5.850743874907493591e-02 -1.117772683501243591e-01 1.202107369899749756e-01 1.203165277838706970e-01 8.432068675756454468e-02 -3.012426011264324188e-02 -1.372197866439819336e-01 1.228399500250816345e-01 1.836359053850173950e-01 -2.211093455553054810e-01 -4.635662212967872620e-02 1.721218824386596680e-01 2.852534055709838867e-01 2.020121812820434570e-01 -5.035405755043029785e-01 2.213086932897567749e-01 -2.001289278268814087e-01 1.672940850257873535e-01 -1.429455131292343140e-01
1.220576539635658264e-01 -3.184086978435516357e-01 -2.579994499683380127e-01 2.777477353811264038e-02 -1.948926001787185669e-01 6.434802711009979248e-02 -2.638865113258361816e-01 -1.063803285360336304e-01 -2.299292534589767456e-01 -8.674693852663040161e-02 1.689703464508056641e-01 5.076929554343223572e-02 -1.022979170083999634e-01 -8.119863271713256836e-02 -7.533207535743713379e-02 1.340947002172470093e-01 1.156202331185340881e-01 2.574354596436023712e-02 -1.668039336800575256e-02 -8.381666243076324463e-02 5.119318142533302307e-02 9.841716289520263672e-02 -4.754235595464706421e-02 -6.973189115524291992e-02 1.676964759826660156e-01 -3.197372332215309143e-02 1.410315334796905518e-01 -5.035570263862609863e-01 3.184678256511688232e-01 -3.087151050567626953e-01 1.121663078665733337e-01 9.162470698356628418e-02
1.390123069286346436e-01 -2.144433856010437012e-01 -1.677509099245071411e-01 -1.465983837842941284e-01 -2.890092432498931885e-01 2.659459710121154785e-01 5.276659131050109863e-02 1.604671031236648560e-02 -4.068070650100708008e-01 -1.456972807645797729e-01 1.211680248379707336e-01 -1.759007573127746582e-02 -1.970681175589561462e-02 -1.439347267150878906e-01 1.454913020133972168e-01 -2.220096588134765625e-01 5.346084758639335632e-02 3.765540421009063721e-01 -8.514910936355590820e-03 -2.792305946350097656e-01 2.821822091937065125e-02 -4.345470666885375977e-02 -5.193660035729408264e-04 2.940099500119686127e-02 -1.881098747253417969e-02 -6.207949668169021606e-02 -1.628315299749374390e-01 1.311052739620208740e-01 1.555998474359512329e-01 -3.321001231670379639e-01 -1.309439092874526978e-01 9.321628510951995850e-02
-2.175540179014205933e-01 -1.597495824098587036e-01 -2.242080867290496826e-01 1.198320090770721436e-01 2.357443869113922119e-01 -4.336322844028472900e-02 2.405441105365753174e-01 -3.931530937552452087e-02 -3.398841917514801025e-01 -3.133803308010101318e-01 1.744661852717399597e-02 4.902594164013862610e-02 1.546061784029006958e-01 2.192173339426517487e-02 -7.539585232734680176e-02 -5.589641630649566650e-02 -1.093068346381187439e-02 1.087560281157493591e-01 -7.663334906101226807e-02 -2.924576997756958008e-01 2.047861516475677490e-01 1.169981658458709717e-01 -2.011007517576217651e-01 -6.610944867134094238e-02 3.822175562381744385e-01 -3.185652792453765869e-01 1.647827923297882080e-01 -3.169775009155273438e-02 1.414958038367331028e-03 -5.068513378500938416e-02 -1.166294887661933899e-01 1.829084940254688263e-02
-3.953689336776733398e-02 -1.661065071821212769e-01 -1.834226101636886597e-01 7.555233687162399292e-02 -7.109324634075164795e-02 -1.091025546193122864e-01 2.031362056732177734e-01 3.680223524570465088e-01 4.863753914833068848e-02 -3.391638100147247314e-01 -3.273624554276466370e-02 -3.211142867803573608e-02 1.571365594863891602e-01 -1.547670960426330566e-01 -9.129550307989120483e-02 3.651939332485198975e-02 6.762520968914031982e-02 -3.311039507389068604e-02 -6.398631632328033447e-02 -1.002748757600784302e-01 2.602217495441436768e-01 1.534799188375473022e-01 -1.051076967269182205e-02 -4.472302272915840149e-02 3.163858950138092041e-01 1.008882597088813782e-01 -2.134646326303482056e-01 -3.116631805896759033e-01 -4.179221764206886292e-02 -2.532030344009399414e-01 2.109108269214630127e-01 2.889552116394042969e-01
-3.381730243563652039e-02 -1.730939894914627075e-01 8.395850658416748047e-02 1.492194980382919312e-01 -2.598809599876403809e-01 -5.385091528296470642e-02 -1.818048804998397827e-01 1.583022624254226685e-01 -3.536144196987152100e-01 1.109572127461433411e-01 7.992709428071975708e-02 -4.253658279776573181e-02 5.937390774488449097e-02 1.601425744593143463e-02 9.860314428806304932e-02 -2.379444614052772522e-02 2.664554715156555176e-01 2.391526550054550171e-01 -1.393054723739624023e-01 -1.286293864250183105e-01 4.854608327150344849e-02 2.305365204811096191e-01 -1.335599720478057861e-01 -2.497006207704544067e-01 3.866380155086517334e-01 1.841010898351669312e-01 9.797954931855201721e-03 -2.490801811218261719e-01 -6.723147630691528320e-02 -1.296331584453582764e-01 -2.902554571628570557e-01 2.184426039457321167e-02
-7.051109522581100464e-02 -2.567841857671737671e-02 -3.450879454612731934e-01 1.079973205924034119e-01 -7.505804300308227539e-02 -1.582060158252716064e-01 2.162071913480758667e-01 1.296762377023696899e-01 -2.465385496616363525e-01 4.788517579436302185e-02 -4.901342093944549561e-02 -5.248231440782546997e-02 1.149233654141426086e-01 -5.799457430839538574e-02 9.649588167667388916e-02 2.492364048957824707e-01 -1.120460405945777893e-01 2.034630924463272095e-01 -6.447007507085800171e-02 -3.175550699234008789e-01 7.768292725086212158e-02 4.235723912715911865e-01 -1.627460569143295288e-01 -2.305442392826080322e-01 2.442607432603836060e-01 8.098493516445159912e-02 3.586783772334456444e-03 1.450440585613250732e-01 2.804297804832458496e-01 -1.410694718360900879e-01 5.562163889408111572e-02 1.487306598573923111e-02
1.759975105524063110e-01 -1.507163643836975098e-01 9.069994837045669556e-02 4.649772867560386658e-02 1.110016331076622009e-01 1.114962026476860046e-01 8.284069597721099854e-02 1.265953928232192993e-01 -1.399970203638076782e-01 -1.325802505016326904e-01 2.731060385704040527e-01 -4.329607635736465454e-02 1.651333868503570557e-01 1.070773229002952576e-01 -1.301648765802383423e-01 9.698884934186935425e-02 -1.077131256461143494e-01 1.557417958974838257e-01 5.307582393288612366e-02 -2.684009671211242676e-01 -9.261533617973327637e-02 3.165746927261352539e-01 -2.517365813255310059e-01 1.348778903484344482e-01 5.627433657646179199e-01 -8.185288310050964355e-02 6.414474546909332275e-02 4.458750411868095398e-02 2.085311114788055420e-01 1.372347027063369751e-01 -3.253141045570373535e-02 -1.249926015734672546e-01
1.149018108844757080e-01 -2.375010401010513306e-02 4.883458837866783142e-02 9.609057009220123291e-02 -1.598145961761474609e-01 1.132937967777252197e-01 2.385158278048038483e-02 1.164562925696372986e-01 -3.734518587589263916e-01 -6.183364614844322205e-02 3.602141141891479492e-02 -2.052594423294067383e-01 2.590464651584625244e-01 7.542428374290466309e-02 -2.695142030715942383e-01 -2.052743546664714813e-02 -9.322724491357803345e-02 3.258897736668586731e-02 8.093548566102981567e-02 -1.752219945192337036e-01 -2.009361237287521362e-01 1.849156022071838379e-01 -1.895447820425033569e-01 1.228080019354820251e-01 4.315303564071655273e-01 7.336144894361495972e-02 -1.773954629898071289e-01 -3.045870363712310791e-02 3.934017121791839600e-01 4.858024418354034424e-02 -1.070885807275772095e-01 -1.560813635587692261e-01
5.249547585844993591e-02 -2.186732143163681030e-01 8.724840730428695679e-02 1.579644232988357544e-01 -2.985113561153411865e-01 5.594367161393165588e-02 -7.069110870361328125e-02 1.869280263781547546e-02 -2.772783041000366211e-01 1.058407351374626160e-01 9.133225679397583008e-02 -2.269771546125411987e-01 6.906554102897644043e-02 6.924224644899368286e-02 6.419393420219421387e-02 1.059320103377103806e-02 2.175437361001968384e-01 2.834912836551666260e-01 -2.795648761093616486e-02 5.695884674787521362e-02 -2.172259846702218056e-03 2.817161679267883301e-01 -2.262945622205734253e-01 -3.218357563018798828e-01 2.945522069931030273e-01 2.032488584518432617e-01 -8.065040223300457001e-03 -1.493979245424270630e-01 5.425944551825523376e-02 -2.202509641647338867e-01 -2.837359905242919922e-01 9.613075107336044312e-02
2.098370194435119629e-01 -1.100865975022315979e-01 -3.791081905364990234e-01 4.473582655191421509e-02 2.656785584986209869e-02 5.856535956263542175e-02 1.250312030315399170e-01 2.660931050777435303e-01 1.919113285839557648e-02 1.567367166280746460e-01 3.287248611450195312e-01 -3.302656859159469604e-02 3.202862739562988281e-01 -2.327209562063217163e-01 4.711326956748962402e-02 -1.368489265441894531e-01 -1.526035815477371216e-01 8.094488829374313354e-02 -5.471583455801010132e-02 -1.398644745349884033e-01 5.214393138885498047e-02 1.458584964275360107e-01 2.286195755004882812e-02 -1.592193096876144409e-01 1.525550186634063721e-01 2.603405117988586426e-01 -1.591458320617675781e-01 -6.173812970519065857e-02 3.773200511932373047e-01 -1.468625366687774658e-01 2.316468022763729095e-02 9.406381845474243164e-02
3.087449073791503906e-02 2.012025564908981323e-01 7.704254239797592163e-02 -1.021522879600524902e-01 -2.991607785224914551e-01 2.113312929868698120e-01 2.597822844982147217e-01 1.019231751561164856e-01 -2.647326588630676270e-01 -1.798918545246124268e-01 2.659175693988800049e-01 -1.344314515590667725e-01 -4.782823845744132996e-02 -2.871352434158325195e-01 2.714843153953552246e-01 5.616721883416175842e-02 -2.707872912287712097e-02 -6.310157477855682373e-02 8.355983346700668335e-02 -2.226300686597824097e-01 -2.486592158675193787e-02 1.031391769647598267e-01 -5.031926184892654419e-02 -1.336532533168792725e-01 1.618391424417495728e-01 1.649171486496925354e-02 1.285855621099472046e-01 -3.587001562118530273e-01 1.294139176607131958e-01 -2.979898750782012939e-01 6.906893849372863770e-02 4.945895820856094360e-02
2.985953539609909058e-02 -2.634725570678710938e-01 -7.752349227666854858e-02 9.578701108694076538e-02 1.087509021162986755e-01 -1.356455087661743164e-01 3.616388440132141113e-01 -3.989906515926122665e-03 -3.687990605831146240e-01 4.121221974492073059e-02 1.262934654951095581e-01 2.051044255495071411e-01 3.723087310791015625e-01 -1.155000999569892883e-01 1.905536651611328125e-01 -6.033173762261867523e-03 -1.739234328269958496e-01 3.449842333793640137e-01 1.394027024507522583e-01 6.742849200963973999e-02 1.325786858797073364e-01 -4.754991829395294189e-02 -1.511426717042922974e-01 -1.550656408071517944e-01 2.369529306888580322e-01 5.035635456442832947e-02 5.675774812698364258e-02 -2.070706933736801147e-01 2.821199037134647369e-02 -9.498438984155654907e-02 -3.037898987531661987e-02 1.181381195783615112e-01
1.062832474708557129e-01 -9.586159884929656982e-02 9.149775654077529907e-02 -1.270730346441268921e-01 -9.395851939916610718e-02 4.092915356159210205e-02 9.984621778130531311e-03 -1.609860658645629883e-01 -3.618693351745605469e-01 -3.716575354337692261e-02 -5.903115496039390564e-02 -2.613402903079986572e-01 3.218992054462432861e-01 2.706968784332275391e-01 1.739632934331893921e-01 2.201202660799026489e-01 2.603813707828521729e-01 3.135205507278442383e-01 -1.788232922554016113e-01 -2.123788595199584961e-01 1.626395136117935181e-01 1.211015209555625916e-01 1.247626766562461853e-01 1.021323353052139282e-01 2.052465081214904785e-02 1.492565423250198364e-01 2.660354077816009521e-01 2.685482800006866455e-02 1.590261459350585938e-01 -2.286952920258045197e-02 -1.169431507587432861e-01 1.215585544705390930e-01
3.875975608825683594e-01 -2.247842848300933838e-01 -2.217544019222259521e-01 9.025069884955883026e-03 8.264951407909393311e-02 1.207938268780708313e-01 2.678869664669036865e-01 -8.347482234239578247e-02 5.668856576085090637e-02 -1.104490235447883606e-01 2.990280687808990479e-01 -1.006397828459739685e-01 7.635117322206497192e-02 -1.437019407749176025e-01 -5.269779264926910400e-02 3.199650719761848450e-02 1.226504668593406677e-01 7.866403460502624512e-02 1.388240791857242584e-02 -2.044849693775177002e-01 -1.164996474981307983e-01 2.957070171833038330e-01 6.813194602727890015e-02 1.020537316799163818e-01 4.273932576179504395e-01 -1.898674368858337402e-01 1.067090332508087158e-01 -8.764367550611495972e-02 4.322278499603271484e-02 2.300641983747482300e-01 -8.154636621475219727e-02 1.614024490118026733e-01
-9.923184663057327271e-02 -4.560116231441497803e-01 -1.677524647675454617e-03 -1.480753570795059204e-01 -1.115090996026992798e-01 -1.615104973316192627e-01 2.885862886905670166e-01 1.820799112319946289e-01 -2.299486547708511353e-01 -1.474544107913970947e-01 1.871062815189361572e-02 -2.850944697856903076e-01 -3.997632488608360291e-02 -1.585402637720108032e-01 -9.834212064743041992e-02 -1.708750426769256592e-02 -1.704426258802413940e-01 1.428156346082687378e-01 5.577279627323150635e-02 -6.932866573333740234e-02 6.298745423555374146e-02 -5.145248770713806152e-02 1.875184029340744019e-01 2.184942364692687988e-02 1.640944182872772217e-01 7.788365334272384644e-02 2.844561040401458740e-01 -2.607981264591217041e-01 6.020839139819145203e-02 -1.631691604852676392e-01 -3.124383985996246338e-01 5.447689071297645569e-02
1.746692061424255371e-01 -6.065160408616065979e-02 -3.213245272636413574e-01 -1.870854943990707397e-01 -2.530869841575622559e-01 -6.314771622419357300e-02 1.123123690485954285e-01 9.851439297199249268e-02 -2.171574234962463379e-01 -3.268977254629135132e-02 -1.431699469685554504e-02 -1.845528334379196167e-01 1.455221474170684814e-01 -3.341847658157348633e-02 -1.204944495111703873e-02 -5.153998360037803650e-02 2.477665096521377563e-01 -9.136784821748733521e-02 -2.347996830940246582e-01 -2.588879764080047607e-01 2.076921612024307251e-02 1.902140229940414429e-01 5.322398990392684937e-02 1.011129394173622131e-01 2.041182816028594971e-01 3.456202149391174316e-01 -5.657954886555671692e-02 -3.568941652774810791e-01 1.478318721055984497e-01 -7.944642007350921631e-02 8.800886571407318115e-02 -2.458713948726654053e-01
-4.011855460703372955e-03 1.005474552512168884e-01 -3.190844655036926270e-01 1.663512438535690308e-01 -2.029196918010711670e-01 7.797107845544815063e-02 3.416232764720916748e-01 2.041658200323581696e-02 -3.567223250865936279e-01 8.552540838718414307e-02 5.020464211702346802e-02 3.522456157952547073e-03 8.639894425868988037e-02 -1.045668274164199829e-01 -8.435260504484176636e-02 1.148350164294242859e-01 -1.269805151969194412e-02 6.807208061218261719e-02 -1.813068687915802002e-01 -2.188729047775268555e-01 3.789635300636291504e-01 3.279595077037811279e-01 -2.375977784395217896e-01 -2.327672205865383148e-02 1.481153368949890137e-01 -7.168676704168319702e-02 5.948838219046592712e-02 4.291407018899917603e-02 2.085498869419097900e-01 -2.046867907047271729e-01 -2.035853452980518341e-02 9.059751033782958984e-02
1.686234027147293091e-01 -1.000574007630348206e-01 -2.922993004322052002e-01 1.284103840589523315e-01 -2.161046862602233887e-01 -1.008743271231651306e-01 1.811790913343429565e-01 2.218405902385711670e-01 1.017774920910596848e-03 -1.642013788223266602e-01 2.123023755848407745e-02 -1.561899036169052124e-01 2.673692107200622559e-01 -2.520456612110137939e-01 7.488445192575454712e-02 1.428629457950592041e-01 -1.891896873712539673e-01 7.596884667873382568e-02 -2.597595937550067902e-02 -1.224959716200828552e-01 -2.590197324752807617e-01 1.031010448932647705e-01 -1.375306546688079834e-01 1.868378221988677979e-01 4.394434094429016113e-01 1.735790669918060303e-01 -4.218987002968788147e-02 -1.155140921473503113e-01 2.458633482456207275e-02 -1.731750965118408203e-01 2.157646268606185913e-01 5.975269898772239685e-02
1.112681701779365540e-01 1.099447309970855713e-01 6.365453451871871948e-02 -2.260175049304962158e-01 -6.168077886104583740e-02 1.022158786654472351e-01 2.398567348718643188e-01 3.526833951473236084e-01 -2.682778239250183105e-01 -1.731206029653549194e-01 2.405575513839721680e-01 -3.744102641940116882e-02 -9.377061575651168823e-02 -1.277597248554229736e-01 7.497635483741760254e-02 1.661587655544281006e-01 1.883672177791595459e-01 2.002667635679244995e-01 1.777172684669494629e-01 -2.653799764811992645e-02 -7.561212778091430664e-02 4.055036306381225586e-01 1.446678936481475830e-01 -1.717348694801330566e-01 1.366559863090515137e-01 -7.816920429468154907e-02 1.061802059412002563e-01 -3.079945445060729980e-01 1.452134996652603149e-01 -1.158351637423038483e-02 5.665976088494062424e-03 1.550648361444473267e-01
-1.276400983333587646e-01 -2.725349664688110352e-01 -2.471023201942443848e-01 -1.152361333370208740e-01 2.667464017868041992e-01 -6.755445152521133423e-02 3.406201601028442383e-01 1.104728430509567261e-01 -3.678796887397766113e-01 -2.063860595226287842e-01 -7.149561494588851929e-02 -1.406935602426528931e-01 2.515083923935890198e-02 -2.055408358573913574e-01 1.342534571886062622e-01 2.195174247026443481e-02 2.041681110858917236e-01 1.978191733360290527e-01 9.159495681524276733e-02 -1.257311403751373291e-01 -2.432101406157016754e-02 -8.878218382596969604e-02 -7.307884097099304199e-02 -1.512537617236375809e-02 1.334289908409118652e-01 1.254878789186477661e-01 -1.438599824905395508e-01 -1.190924048423767090e-01 9.435033053159713745e-02 -7.410275936126708984e-02 -2.885659039020538330e-01 2.859666645526885986e-01
1.442632824182510376e-01 -1.021067500114440918e-01 -1.292715817689895630e-01 1.354480385780334473e-01 -2.677960097789764404e-01 -6.724464893341064453e-02 3.811660110950469971e-01 2.693394571542739868e-02 -1.679945439100265503e-01 -1.553802490234375000e-01 -1.742106527090072632e-01 -2.107288688421249390e-01 5.144035071134567261e-02 -1.124309524893760681e-01 -7.877053320407867432e-02 3.098110482096672058e-02 -3.198910653591156006e-01 3.202578425407409668e-01 -1.169578209519386292e-01 -1.312503516674041748e-01 -5.287811532616615295e-02 3.929263949394226074e-01 -3.806037083268165588e-02 1.923248544335365295e-02 6.116482987999916077e-02 1.376573741436004639e-01 7.417230308055877686e-02 -7.266142219305038452e-02 1.739870458841323853e-01 -3.116708397865295410e-01 -7.850112766027450562e-02 -5.602907855063676834e-03
-8.451230078935623169e-02 3.040254488587379456e-02 -6.208565086126327515e-02 4.401716962456703186e-02 -1.004297211766242981e-01 1.537009477615356445e-01 2.482132017612457275e-01 1.398863196372985840e-01 -2.152617573738098145e-01 8.484588935971260071e-03 1.275433897972106934e-01 -9.564942121505737305e-02 3.519418239593505859e-01 -6.180681288242340088e-02 3.028527796268463135e-01 -1.549861133098602295e-01 1.136113777756690979e-01 3.987644612789154053e-01 -1.273371726274490356e-01 1.443973509594798088e-03 -8.301338553428649902e-02 7.929723709821701050e-02 6.125158444046974182e-02 7.869599014520645142e-02 -7.456222549080848694e-03 -2.165965586900711060e-01 -7.987061142921447754e-02 -4.078306257724761963e-01 3.416460752487182617e-01 3.750264272093772888e-02 6.197257712483406067e-02 5.566408112645149231e-02
3.904880210757255554e-02 -2.128463797271251678e-02 -3.377093672752380371e-01 -1.674810349941253662e-01 -2.157965153455734253e-01 2.082747966051101685e-01 1.722329556941986084e-01 -9.760369360446929932e-02 -1.906923651695251465e-01 -5.075757950544357300e-02 -2.596783451735973358e-02 -2.295259088277816772e-01 2.609080672264099121e-01 -7.816257327795028687e-02 -6.158230826258659363e-02 -1.644525378942489624e-01 1.450924724340438843e-01 -8.377154171466827393e-02 -1.109428405761718750e-01 -3.503580391407012939e-01 -6.189198046922683716e-02 1.155429407954216003e-01 5.950121954083442688e-02 1.185331046581268311e-01 2.044822275638580322e-01 2.448052912950515747e-01 1.258685626089572906e-02 -3.231296837329864502e-01 2.117148786783218384e-01 -1.864088922739028931e-01 1.307588070631027222e-01 -1.690813899040222168e-01
3.452567458152770996e-01 -2.525695562362670898e-01 -2.127366364002227783e-01 1.488887518644332886e-01 -1.171194463968276978e-01 8.616168797016143799e-02 1.597621291875839233e-01 -6.775044649839401245e-02 -1.195923984050750732e-01 -8.280266076326370239e-02 -1.426390409469604492e-01 -3.100908994674682617e-01 1.018928661942481995e-01 -3.613642752170562744e-01 2.931958436965942383e-01 -9.061307460069656372e-02 9.295424073934555054e-02 7.356805354356765747e-02 -1.635547578334808350e-01 -2.948954701423645020e-02 2.465314045548439026e-02 8.749466389417648315e-02 -1.455846726894378662e-01 -1.236002072691917419e-01 3.434023261070251465e-01 1.382879763841629028e-01 7.249396294355392456e-02 -1.115050725638866425e-02 1.948144584894180298e-01 1.212312206625938416e-01 -4.662221297621726990e-02 -2.046114057302474976e-01
-1.249013468623161316e-02 -2.134158462285995483e-01 1.890548318624496460e-01 1.495356410741806030e-01 -3.623071610927581787e-01 -8.907893300056457520e-02 8.027974516153335571e-02 1.204370427876710892e-02 -2.377384305000305176e-01 1.068225428462028503e-01 -6.056687980890274048e-02 -2.095439434051513672e-01 -3.311888314783573151e-03 8.257762342691421509e-02 1.382939666509628296e-01 -2.563573792576789856e-02 1.669732183218002319e-01 2.084929049015045166e-01 9.515196084976196289e-02 -3.528357744216918945e-01 1.005554199218750000e-01 8.052653074264526367e-02 2.233139937743544579e-03 6.599293649196624756e-02 4.473078250885009766e-01 1.356779783964157104e-01 -1.829792410135269165e-01 -7.324129343032836914e-02 -3.161755856126546860e-03 1.153227537870407104e-01 -2.166611701250076294e-01 2.546398937702178955e-01
-1.169551983475685120e-01 -3.845782577991485596e-02 1.186553686857223511e-01 -3.036077618598937988e-01 3.544417023658752441e-02 -8.750472217798233032e-02 1.960701048374176025e-01 1.574552655220031738e-01 -2.420731335878372192e-01 -7.565973699092864990e-02 1.048888172954320908e-02 -4.394871741533279419e-02 4.938819911330938339e-03 -1.711853966116905212e-02 -6.826571375131607056e-02 3.456765785813331604e-02 1.335988044738769531e-01 2.143107354640960693e-01 -1.752340644598007202e-01 -8.186896145343780518e-02 1.994127184152603149e-01 4.625598900020122528e-03 4.184122383594512939e-02 -2.975112199783325195e-01 4.565087258815765381e-01 -1.963625848293304443e-01 -1.032563596963882446e-01 -2.150698751211166382e-01 1.149346306920051575e-01 -1.926374137401580811e-01 -2.331265062093734741e-01 3.067875504493713379e-01
1.182142123579978943e-01 -2.425181306898593903e-02 -6.596675515174865723e-02 -8.976474404335021973e-02 3.176774084568023682e-02 1.690873354673385620e-01 3.440068960189819336e-01 -2.421619296073913574e-01 5.477870255708694458e-02 2.495059743523597717e-02 -1.530346553772687912e-02 -1.310890763998031616e-01 1.833333969116210938e-01 1.510698199272155762e-01 7.068356871604919434e-02 -1.251995265483856201e-01 2.138934135437011719e-01 -2.028771787881851196e-01 7.887703925371170044e-02 -9.505230933427810669e-02 -4.037882760167121887e-02 3.006803393363952637e-01 -1.256079673767089844e-01 1.049810424447059631e-01 5.308205485343933105e-01 -3.412271291017532349e-02 1.386260539293289185e-01 -2.587057352066040039e-01 2.749108970165252686e-01 -2.469707280397415161e-02 -5.538621917366981506e-04 -4.503937065601348877e-02
1.338469535112380981e-01 -4.271538853645324707e-01 -2.966671017929911613e-03 -7.650829385966062546e-03 -8.215666562318801880e-02 2.669335603713989258e-01 -4.811393469572067261e-02 3.160847723484039307e-01 -1.266838759183883667e-01 -6.731297820806503296e-02 -1.917710751295089722e-01 -3.157030940055847168e-01 -5.369218438863754272e-02 -5.221241340041160583e-02 1.810593158006668091e-01 1.243769973516464233e-01 1.475083548575639725e-02 2.721303701400756836e-01 -2.100485414266586304e-01 1.875235326588153839e-02 -3.385093063116073608e-02 3.579812645912170410e-01 1.100551635026931763e-01 6.150503084063529968e-02 1.868399828672409058e-01 3.289672732353210449e-02 1.293081790208816528e-01 -5.797393992543220520e-02 1.742813289165496826e-01 -6.944140046834945679e-02 1.073908712714910507e-02 2.304856181144714355e-01
-5.170042067766189575e-02 7.493923604488372803e-02 -2.480603903532028198e-01 -8.563761413097381592e-02 -1.931026726961135864e-01 -8.007531613111495972e-02 7.430385053157806396e-02 2.687582671642303467e-01 -2.633759975433349609e-01 -3.977722674608230591e-02 3.850881382822990417e-02 -8.009225130081176758e-02 1.207639127969741821e-01 -3.649419546127319336e-01 -1.905925124883651733e-01 2.150466144084930420e-01 -4.084866866469383240e-02 2.147308588027954102e-01 -2.384910434484481812e-01 -1.321917772293090820e-01 4.630213975906372070e-02 -1.242150068283081055e-01 1.181806400418281555e-01 -1.210425794124603271e-01 1.611224263906478882e-01 3.664155304431915283e-02 4.217731356620788574e-01 -1.237535197287797928e-02 1.689095944166183472e-01 -1.009108349680900574e-01 -9.267432242631912231e-02 2.668973207473754883e-01
-1.236741915345191956e-01 -3.062430322170257568e-01 -1.074243113398551941e-01 -1.622964441776275635e-01 8.524512872099876404e-03 -1.612621992826461792e-01 4.636476039886474609e-01 5.605440586805343628e-02 -1.882390528917312622e-01 -2.211383283138275146e-01 -4.937732219696044922e-02 -1.313426196575164795e-01 -5.781653895974159241e-02 -4.153709486126899719e-02 -5.039097741246223450e-02 -1.585103385150432587e-02 -4.179959744215011597e-02 1.916348189115524292e-01 1.912377402186393738e-02 -2.399317324161529541e-01 -5.914059281349182129e-02 5.279806442558765411e-03 -2.391291409730911255e-02 -8.072275668382644653e-02 3.066932559013366699e-01 -7.410657405853271484e-02 3.864758014678955078e-01 -1.874950975179672241e-01 1.780088841915130615e-01 -2.154668122529983521e-01 -1.422783881425857544e-01 8.673202991485595703e-02
1.081399172544479370e-01 -3.302777111530303955e-01 -8.608627319335937500e-02 -2.002069503068923950e-01 -3.443779945373535156e-01 3.313130140304565430e-02 4.763436317443847656e-02 2.061703614890575409e-02 -1.333200335502624512e-01 -1.619991101324558258e-02 -1.235548630356788635e-01 -2.864086329936981201e-01 1.807529293000698090e-02 -6.837852299213409424e-02 5.982634052634239197e-02 1.047451235353946686e-02 2.566023543477058411e-02 4.394097924232482910e-01 9.253747761249542236e-03 -2.681458294391632080e-01 2.583847641944885254e-01 4.330997169017791748e-02 1.439660936594009399e-01 -2.305518090724945068e-02 3.084500133991241455e-01 -1.296230703592300415e-01 -2.760968804359436035e-01 -8.626968413591384888e-02 4.937455430626869202e-02 1.615194678306579590e-01 -4.180766176432371140e-03 7.439248263835906982e-02
1.394798159599304199e-01 9.362241625785827637e-02 -3.762017488479614258e-01 2.280175536870956421e-01 -1.039018929004669189e-01 2.118569761514663696e-01 2.753410935401916504e-01 2.955019474029541016e-01 -2.151060402393341064e-01 -3.092008084058761597e-02 3.203158378601074219e-01 5.930201709270477295e-02 -1.948097534477710724e-02 -9.311895817518234253e-02 2.733128704130649567e-02 -9.140266478061676025e-02 -1.226114109158515930e-01 1.191867962479591370e-01 4.318257421255111694e-02 -1.730965524911880493e-01 -1.362670864909887314e-02 1.148573085665702820e-01 1.604125797748565674e-01 1.158083751797676086e-01 7.553866505622863770e-02 6.630790978670120239e-02 5.177905037999153137e-02 -7.639838010072708130e-02 3.731305003166198730e-01 1.866448670625686646e-01 -7.795117050409317017e-02 2.749583125114440918e-01
1.454040408134460449e-01 -4.029739797115325928e-01 -6.977006047964096069e-02 -2.998903766274452209e-02 -2.137903869152069092e-01 1.220773160457611084e-01 -7.988826930522918701e-02 1.644314676523208618e-01 3.514752537012100220e-02 -8.599998801946640015e-02 3.265228867530822754e-01 -2.628535330295562744e-01 2.203964293003082275e-01 -6.771454215049743652e-02 5.408703535795211792e-02 1.734309345483779907e-01 -9.772914648056030273e-02 7.535757869482040405e-02 -1.579840183258056641e-01 -1.322826445102691650e-01 3.436333313584327698e-02 3.817277848720550537e-01 6.809500604867935181e-02 7.354058325290679932e-02 3.291194438934326172e-01 2.062857598066329956e-01 -1.394036561250686646e-01 -9.967250376939773560e-02 3.778605908155441284e-02 -9.532239288091659546e-02 1.430548876523971558e-01 1.425470560789108276e-01
-9.628506004810333252e-02 -1.641256809234619141e-01 -2.033803462982177734e-01 8.221970498561859131e-02 6.586986780166625977e-02 -6.809396296739578247e-02 2.817393541336059570e-01 -4.639361798763275146e-02 -4.359343647956848145e-01 -2.482620179653167725e-01 -8.777908980846405029e-02 1.422404646873474121e-01 1.995143145322799683e-01 -7.193012535572052002e-02 9.180095046758651733e-02 1.339806765317916870e-01 6.687420606613159180e-02 3.785109221935272217e-01 1.794070452451705933e-01 -2.726851105690002441e-01 -8.431245386600494385e-02 -2.066748440265655518e-01 -7.079166918992996216e-02 2.844314090907573700e-02 2.262059897184371948e-01 9.330121427774429321e-02 1.949333585798740387e-02 -9.513128548860549927e-02 1.027830876410007477e-02 -1.121992915868759155e-01 -2.366923987865447998e-01 1.619967073202133179e-01
-1.472378522157669067e-01 -1.028428822755813599e-01 -1.583569943904876709e-01 -1.849655061960220337e-02 -8.254087716341018677e-02 3.397051617503166199e-02 1.099613755941390991e-01 -4.938685894012451172e-02 -4.166640937328338623e-01 8.472875691950321198e-03 -8.966294676065444946e-02 -4.549013972282409668e-01 -7.215489447116851807e-02 -8.317118138074874878e-02 -7.457907497882843018e-02 -1.737564057111740112e-02 -2.689067721366882324e-01 9.889128059148788452e-02 -5.857654288411140442e-02 -2.568124607205390930e-02 -9.038204699754714966e-02 4.903523623943328857e-02 -8.021610975265502930e-02 -1.747865080833435059e-01 3.328842818737030029e-01 -4.895388334989547729e-02 1.023848876357078552e-01 -6.752015650272369385e-02 2.163493633270263672e-01 -2.587044835090637207e-01 -3.548165559768676758e-01 1.075423583388328552e-01
1.454576551914215088e-01 4.035089164972305298e-02 -1.768612116575241089e-01 8.079244196414947510e-02 3.787317499518394470e-02 2.506563663482666016e-01 4.095018506050109863e-01 7.522769272327423096e-02 9.774252027273178101e-02 -3.011429011821746826e-01 -6.265038996934890747e-02 -1.748707294464111328e-01 1.365730762481689453e-01 -1.428652852773666382e-01 1.925212442874908447e-01 4.697812721133232117e-02 9.359184652566909790e-02 -6.982485949993133545e-02 -6.740640848875045776e-02 -2.745052427053451538e-02 2.584682106971740723e-01 2.647642493247985840e-01 -1.928372681140899658e-01 2.082954719662666321e-02 4.378577470779418945e-01 -1.071690469980239868e-01 -3.719571232795715332e-02 -2.161833085119724274e-02 1.620613038539886475e-01 1.524235308170318604e-01 -1.874365359544754028e-01 7.463379949331283569e-02
-1.450027972459793091e-01 -1.745243221521377563e-01 -1.026046723127365112e-01 -9.664978086948394775e-02 -1.569607555866241455e-01 2.569584175944328308e-02 2.610107958316802979e-01 2.315655499696731567e-01 -5.136362910270690918e-01 -5.586640909314155579e-04 1.925341188907623291e-01 -2.046120353043079376e-02 2.976775765419006348e-01 -3.844079375267028809e-01 1.401077657938003540e-01 4.327789694070816040e-02 -4.483361542224884033e-02 -5.812545493245124817e-02 8.468469232320785522e-02 3.918651863932609558e-02 7.246702909469604492e-02 2.120988070964813232e-01 -2.103579789400100708e-01 9.409319609403610229e-02 1.914366036653518677e-01 1.437975913286209106e-01 3.180928900837898254e-02 8.756325393915176392e-02 8.761531859636306763e-02 -4.108068067580461502e-03 1.664966791868209839e-01 5.957091227173805237e-02
1.517572999000549316e-01 2.578934468328952789e-02 -1.029442325234413147e-01 2.027233690023422241e-02 -3.044107556343078613e-01 -1.836065202951431274e-03 2.918429672718048096e-01 2.873038053512573242e-01 -1.059918403625488281e-01 -2.438992708921432495e-01 3.281054198741912842e-01 -1.237975284457206726e-01 -6.539604812860488892e-02 -3.452282398939132690e-02 1.981846094131469727e-01 6.057186424732208252e-02 3.271828591823577881e-01 6.612374633550643921e-02 -1.199041977524757385e-01 -2.942887246608734131e-01 -2.227782458066940308e-01 4.725888371467590332e-02 -8.400809019804000854e-02 1.205034367740154266e-02 2.466031610965728760e-01 -2.931537330150604248e-01 -6.689383089542388916e-02 -1.646951436996459961e-01 4.612293839454650879e-02 -5.558640882372856140e-02 8.807083219289779663e-02 -1.114976359531283379e-03
4.863833263516426086e-02 -1.961745172739028931e-01 -2.686874866485595703e-01 5.843521095812320709e-03 -2.127826362848281860e-01 7.743169367313385010e-02 1.624496728181838989e-01 4.592558741569519043e-02 3.155767545104026794e-02 -1.335990875959396362e-01 2.815616726875305176e-01 -1.428071260452270508e-01 4.813218116760253906e-02 -3.489599376916885376e-02 2.447775751352310181e-02 1.031255125999450684e-01 -9.959091991186141968e-02 1.681333482265472412e-01 -2.833786234259605408e-02 1.780594885349273682e-01 2.777131274342536926e-02 2.322792559862136841e-01 -5.787596851587295532e-02 4.219054877758026123e-01 3.837665915489196777e-01 1.289451271295547485e-01 3.347458839416503906e-01 -1.935551762580871582e-01 2.210917621850967407e-01 -3.484592959284782410e-02 -4.478133469820022583e-02 3.962905332446098328e-02
1.728180497884750366e-01 -2.761123478412628174e-01 4.592325910925865173e-02 1.521244198083877563e-01 -2.310225814580917358e-01 -2.222375385463237762e-02 -1.116787716746330261e-01 8.501985669136047363e-02 -2.482542991638183594e-01 9.529731422662734985e-02 -3.961323946714401245e-02 -9.885989874601364136e-02 3.345146775245666504e-02 1.177899017930030823e-01 3.823527693748474121e-02 -1.155861914157867432e-01 2.401879429817199707e-01 2.469409406185150146e-01 -5.952918156981468201e-02 -1.894132979214191437e-02 1.081229522824287415e-01 3.135764896869659424e-01 -2.697873674333095551e-02 -1.613964736461639404e-01 4.112323224544525146e-01 2.223820835351943970e-01 6.845918833278119564e-04 -1.120025888085365295e-01 -4.308941308408975601e-03 -2.722190618515014648e-01 -3.439273834228515625e-01 1.790783554315567017e-02
1.940007209777832031e-01 6.842811405658721924e-02 -2.080479711294174194e-01 2.151970006525516510e-02 -2.357861548662185669e-01 -4.299264401197433472e-03 2.214318215847015381e-01 6.626071780920028687e-02 -5.232486724853515625e-01 -3.128158450126647949e-01 -2.086143642663955688e-01 -1.985889971256256104e-01 3.331461846828460693e-01 -1.457793414592742920e-01 1.440631896257400513e-01 1.265664398670196533e-01 2.982492372393608093e-02 -8.419960737228393555e-02 -1.086496412754058838e-01 -2.770215831696987152e-02 -4.112912341952323914e-02 8.347446471452713013e-02 -1.768480241298675537e-01 5.210854113101959229e-02 4.464280977845191956e-02 -1.861321181058883667e-01 1.299957036972045898e-01 -1.958047747611999512e-01 8.489389717578887939e-02 1.132763326168060303e-01 -5.386086180806159973e-02 5.717401951551437378e-02
3.137589246034622192e-02 -1.892541795969009399e-01 -1.772238463163375854e-01 -1.290852129459381104e-01 -4.051682073622941971e-03 -1.749955713748931885e-01 3.584853708744049072e-01 3.224270045757293701e-02 -4.576951563358306885e-01 -2.740218117833137512e-02 -1.528955847024917603e-01 -6.592515110969543457e-02 1.490464210510253906e-01 -1.277474164962768555e-01 2.458524107933044434e-01 -3.927081823348999023e-03 4.712621215730905533e-03 1.876316964626312256e-01 -1.933870837092399597e-02 -1.705517321825027466e-01 1.304809302091598511e-01 -1.525672078132629395e-01 -1.614156663417816162e-01 6.516742054373025894e-03 1.851338893175125122e-01 7.197751849889755249e-02 -2.592887878417968750e-01 -9.733019024133682251e-02 1.301389783620834351e-01 4.772634804248809814e-02 -3.838506639003753662e-01 -6.465426832437515259e-02
-2.083944976329803467e-01 -2.047549784183502197e-01 -3.030293285846710205e-01 8.261155337095260620e-02 9.887497872114181519e-02 -3.153939265757799149e-03 3.977543711662292480e-01 8.136314153671264648e-02 -3.976941108703613281e-01 -1.062449291348457336e-01 8.563186973333358765e-02 -3.153851628303527832e-02 3.029062785208225250e-02 -1.456696689128875732e-01 -1.269925385713577271e-01 9.246136248111724854e-02 1.905314475297927856e-01 3.212606012821197510e-01 1.850498765707015991e-01 -5.351952463388442993e-02 -8.658571541309356689e-02 3.673642873764038086e-02 -1.106199100613594055e-01 5.554156750440597534e-02 3.163494765758514404e-01 3.551280125975608826e-02 1.190542504191398621e-01 6.407944485545158386e-03 -4.307574406266212463e-02 -4.702997207641601562e-02 -2.747614085674285889e-01 -1.445356458425521851e-01
-1.101456880569458008e-01 -4.751065280288457870e-03 2.123048305511474609e-01 -1.149027645587921143e-01 -1.563629806041717529e-01 -8.874478191137313843e-02 1.275183558464050293e-01 8.241840451955795288e-02 -3.320610821247100830e-01 -1.694904863834381104e-01 2.781817317008972168e-01 4.884397611021995544e-02 1.326842606067657471e-01 -2.696800604462623596e-02 2.127566635608673096e-01 7.223841547966003418e-02 8.614274114370346069e-02 5.443263333290815353e-03 5.421847570687532425e-03 -3.913312032818794250e-02 -2.442208528518676758e-01 4.763689637184143066e-01 2.998042404651641846e-01 -1.775908917188644409e-01 2.553707957267761230e-01 -3.204706683754920959e-02 1.459791064262390137e-01 -1.754937916994094849e-01 1.853731423616409302e-01 1.230132058262825012e-01 3.960525244474411011e-02 1.397777441889047623e-02
9.119289368391036987e-02 -2.037672102451324463e-01 1.885310858488082886e-01 1.047135517001152039e-01 1.140058115124702454e-01 -1.213207393884658813e-01 3.238722681999206543e-01 -1.008370332419872284e-02 -4.084809720516204834e-01 2.850198931992053986e-02 3.135706186294555664e-01 -1.138840913772583008e-01 1.828996837139129639e-01 1.653444766998291016e-02 -6.850669533014297485e-02 -1.407557576894760132e-01 -2.334141880273818970e-01 2.133347392082214355e-01 -4.477539286017417908e-02 2.397599630057811737e-02 1.267551630735397339e-01 -3.026559203863143921e-02 2.644845284521579742e-02 1.923638731241226196e-01 3.814694881439208984e-01 1.551712155342102051e-01 -1.065825596451759338e-01 -1.872810721397399902e-01 -1.040391102433204651e-01 -9.608402103185653687e-02 -1.764086633920669556e-01 -9.633059054613113403e-02
-4.588057473301887512e-02 -3.620953559875488281e-01 -1.437126249074935913e-01 -2.779810316860675812e-02 -2.379453629255294800e-01 -1.773818135261535645e-01 4.578388109803199768e-02 2.253961414098739624e-01 -8.552360534667968750e-02 3.247670363634824753e-03 3.617413714528083801e-02 -2.691328227519989014e-01 2.454451620578765869e-01 8.761123567819595337e-02 2.428780347108840942e-01 -1.455153152346611023e-02 1.850299239158630371e-01 -1.100407447665929794e-02 -2.231575697660446167e-01 3.489047754555940628e-03 -2.193245887756347656e-01 2.513323724269866943e-01 9.281936101615428925e-03 1.791385412216186523e-01 1.048127412796020508e-01 1.326195895671844482e-01 7.708291709423065186e-02 -3.018519142642617226e-03 3.461439609527587891e-01 -2.132893949747085571e-01 7.180073857307434082e-02 2.521564662456512451e-01
2.328796535730361938e-01 -3.118516802787780762e-01 -1.090364009141921997e-01 -7.943552732467651367e-02 -3.569204807281494141e-01 -6.843838095664978027e-02 2.283826172351837158e-01 1.028668805956840515e-01 -1.666538864374160767e-01 9.682285785675048828e-02 -1.064007505774497986e-01 -1.626427620649337769e-01 6.817609816789627075e-02 -3.054032661020755768e-02 -3.822937980294227600e-02 -7.224743068218231201e-02 1.883601248264312744e-01 1.591757982969284058e-01 -7.075909990817308426e-03 -3.712262213230133057e-01 2.224941402673721313e-01 1.659517437219619751e-01 1.646907180547714233e-01 -5.493632517755031586e-03 3.199269473552703857e-01 -7.724822312593460083e-02 -2.355058044195175171e-01 -1.299790758639574051e-02 3.813497349619865417e-02 2.673082947731018066e-01 8.591629564762115479e-02 3.467351943254470825e-02
2.122914493083953857e-01 1.115614250302314758e-01 -1.011672616004943848e-01 9.315337985754013062e-03 -2.707688510417938232e-02 -7.326500117778778076e-02 -6.163550168275833130e-02 2.759844362735748291e-01 -4.013670086860656738e-01 -1.828480325639247894e-02 -3.915586695075035095e-02 -1.943785697221755981e-01 4.739265143871307373e-01 1.525337249040603638e-01 -2.476273924112319946e-01 -9.552180022001266479e-02 -1.357486695051193237e-01 1.951654851436614990e-01 1.554132346063852310e-02 -2.393689602613449097e-01 3.980575129389762878e-02 9.635990858078002930e-02 -7.738760113716125488e-02 1.112761422991752625e-01 3.021995127201080322e-01 5.223146080970764160e-02 -8.638159185647964478e-02 -8.552645891904830933e-02 2.088702619075775146e-01 1.735882759094238281e-01 -3.176013380289077759e-02 1.183461491018533707e-02
-2.046059258282184601e-02 -2.322278022766113281e-01 -3.502547144889831543e-01 2.705360352993011475e-01 -2.284862399101257324e-01 -2.389164455235004425e-02 3.349522352218627930e-01 7.193952053785324097e-02 -1.431165933609008789e-01 9.748545289039611816e-02 -9.395535290241241455e-02 -2.185399830341339111e-01 7.376686483621597290e-02 -1.122049093246459961e-01 -7.932141423225402832e-02 2.432076632976531982e-01 1.179956551641225815e-02 1.267445981502532959e-01 -1.198474317789077759e-01 -3.174130916595458984e-01 2.289022654294967651e-01 3.291802406311035156e-01 -1.903422623872756958e-01 -1.678005158901214600e-01 4.000972956418991089e-02 3.961317986249923706e-02 2.011366374790668488e-02 -4.862872883677482605e-02 1.682898104190826416e-01 -1.122980713844299316e-01 7.311589270830154419e-02 3.022504411637783051e-02
2.829639911651611328e-01 -2.086741328239440918e-01 -1.849505454301834106e-01 -5.837624147534370422e-02 -1.513385176658630371e-01 6.447672098875045776e-02 1.210574060678482056e-01 -1.841372847557067871e-01 -4.137484356760978699e-02 -3.299758136272430420e-01 1.651342771947383881e-02 -1.773758381605148315e-01 -1.390080899000167847e-01 1.512481868267059326e-01 -1.438346207141876221e-01 -1.925031542778015137e-01 1.072004362940788269e-01 1.070284470915794373e-01 -2.167629264295101166e-02 -2.890960872173309326e-01 3.266528993844985962e-02 2.472763508558273315e-01 -2.498641796410083771e-02 -7.933104783296585083e-02 2.816439270973205566e-01 -3.749118745326995850e-02 1.852637231349945068e-01 -1.152509152889251709e-01 2.468191832304000854e-01 1.462704837322235107e-01 1.457408070564270020e-01 3.359476923942565918e-01
1.203043758869171143e-01 -3.444156423211097717e-02 2.078181207180023193e-01 -8.087527751922607422e-02 8.468581736087799072e-02 3.286879509687423706e-02 3.578130304813385010e-01 3.003506064414978027e-01 -2.504814565181732178e-01 -7.970945537090301514e-02 1.260302811861038208e-01 -8.503851480782032013e-03 2.313413619995117188e-01 -3.941829130053520203e-02 -8.513641357421875000e-02 1.239478215575218201e-01 4.172797799110412598e-01 1.340424865484237671e-01 2.797194570302963257e-02 -5.058212950825691223e-02 2.226686924695968628e-01 6.731215119361877441e-02 -1.698025967925786972e-03 -2.675594389438629150e-01 2.899570465087890625e-01 1.900975219905376434e-02 -1.207013577222824097e-01 -2.228028625249862671e-01 9.042059630155563354e-02 3.030739352107048035e-02 -1.280203461647033691e-01 2.238757014274597168e-01
1.072588339447975159e-01 -8.515651524066925049e-02 -4.255633056163787842e-01 1.250517219305038452e-01 -3.073309361934661865e-01 -3.429754171520471573e-03 -4.027703031897544861e-02 6.938796490430831909e-02 -6.303115189075469971e-02 -1.668595820665359497e-01 1.829027682542800903e-01 -4.108230024576187134e-02 1.749609112739562988e-01 -4.608248919248580933e-02 -3.554944694042205811e-02 7.809416204690933228e-02 -4.302106052637100220e-02 3.816889226436614990e-01 1.668092757463455200e-01 1.394716501235961914e-01 1.142945140600204468e-01 1.401085406541824341e-01 1.305545680224895477e-02 2.174615412950515747e-01 3.338567912578582764e-01 1.015625149011611938e-01 2.759200036525726318e-01 -1.462032496929168701e-01 2.771225273609161377e-01 -2.045217156410217285e-02 -5.068647116422653198e-02 -5.011776089668273926e-02
8.103259652853012085e-02 -2.612347602844238281e-01 -2.173895575106143951e-02 2.451440840959548950e-01 -2.038983702659606934e-01 -9.081131964921951294e-02 3.889220356941223145e-01 1.422253400087356567e-01 -4.311256408691406250e-01 1.739843785762786865e-01 2.556737884879112244e-02 -5.381842143833637238e-03 -6.977467983961105347e-02 -7.256140559911727905e-02 7.355880737304687500e-02 -6.774933077394962311e-03 8.838760107755661011e-02 1.413440555334091187e-01 -9.178005903959274292e-02 -7.134419679641723633e-02 4.877216741442680359e-02 3.562997281551361084e-01 1.592306792736053467e-01 -3.908777981996536255e-02 8.161367475986480713e-02 2.669969499111175537e-01 -6.022221222519874573e-02 1.112105771899223328e-01 3.157577812671661377e-01 -1.373648643493652344e-01 2.367484848946332932e-03 2.939905226230621338e-02
4.821391031146049500e-02 2.818354219198226929e-02 -2.576420903205871582e-01 5.206720530986785889e-02 2.454208210110664368e-02 -2.087009102106094360e-01 2.959978878498077393e-01 5.116645619273185730e-02 -9.807097166776657104e-02 2.355197817087173462e-01 4.314979314804077148e-01 -1.287669688463211060e-01 1.688394136726856232e-02 -2.156669795513153076e-01 2.499604225158691406e-02 3.786370903253555298e-02 1.759787350893020630e-01 1.150379180908203125e-01 -4.443845897912979126e-02 -2.504160404205322266e-01 1.080353409051895142e-01 1.025217846035957336e-01 2.370198220014572144e-01 3.679786995053291321e-02 9.473159443587064743e-04 -1.851407811045646667e-03 -2.926556579768657684e-02 -2.846786975860595703e-01 3.903498053550720215e-01 1.034055352210998535e-01 1.416635066270828247e-01 1.518150418996810913e-01
-8.167732506990432739e-02 -1.984589546918869019e-01 -1.154787167906761169e-01 7.339905202388763428e-02 -3.337595239281654358e-02 -1.180043369531631470e-01 3.659666478633880615e-01 4.809788241982460022e-02 -3.494586944580078125e-01 6.965761631727218628e-02 1.980541497468948364e-01 8.892349153757095337e-02 3.380981385707855225e-01 -1.069903373718261719e-01 1.339441388845443726e-01 -1.582172811031341553e-01 3.982423990964889526e-02 1.344393789768218994e-01 1.350060552358627319e-01 6.737055629491806030e-02 2.871599197387695312e-01 3.103580884635448456e-02 -3.649043738842010498e-01 -2.124200463294982910e-01 1.544983386993408203e-01 2.499396353960037231e-02 1.063249409198760986e-01 -1.289128810167312622e-01 7.672731578350067139e-02 -1.067429035902023315e-01 -1.782242506742477417e-01 1.884383708238601685e-01
-8.369330316781997681e-02 -2.258410155773162842e-01 -8.963199704885482788e-02 -1.546491384506225586e-01 -1.855024993419647217e-01 8.196337521076202393e-02 3.311726823449134827e-02 4.213690385222434998e-02 -1.252594590187072754e-02 5.398616567254066467e-02 9.913625568151473999e-02 -3.476328253746032715e-01 2.193023711442947388e-01 -1.486114263534545898e-01 2.337585687637329102e-01 6.188325118273496628e-03 -7.429194450378417969e-02 2.394505590200424194e-01 -5.301988124847412109e-02 -2.462255954742431641e-01 3.922951966524124146e-02 4.629052877426147461e-01 -8.959953486919403076e-02 1.613058000802993774e-01 1.080471798777580261e-01 2.513220608234405518e-01 -1.420562416315078735e-01 -2.360253334045410156e-01 6.253675371408462524e-02 -7.797812670469284058e-02 2.167136035859584808e-02 2.647329270839691162e-01
-6.382348388433456421e-02 -7.312386482954025269e-02 -1.115355715155601501e-01 6.309782713651657104e-02 2.214333117008209229e-01 -3.118024021387100220e-02 2.086264789104461670e-01 -9.430185705423355103e-02 -9.029294550418853760e-02 -1.146834939718246460e-01 9.874035604298114777e-03 7.017649710178375244e-02 1.260207891464233398e-01 -2.110297977924346924e-01 7.109812647104263306e-02 -6.865733116865158081e-02 8.635419607162475586e-02 1.546386331319808960e-01 -8.197070658206939697e-02 -5.076454877853393555e-01 1.627457588911056519e-01 2.934495806694030762e-01 1.104331985116004944e-01 1.698668748140335083e-01 2.907574772834777832e-01 -5.204027891159057617e-02 2.711924538016319275e-02 -2.768573164939880371e-01 2.267732471227645874e-01 -2.025219798088073730e-01 1.183650568127632141e-01 -2.338736206293106079e-01
2.357802987098693848e-01 -1.002622470259666443e-01 -1.724267750978469849e-01 -1.870312541723251343e-01 -1.784234195947647095e-01 -6.351196765899658203e-02 3.396723866462707520e-01 -2.295499481260776520e-02 -3.453148603439331055e-01 4.699888639152050018e-03 -6.586585938930511475e-02 -4.647377505898475647e-02 1.554619669914245605e-01 -3.376418352127075195e-01 9.715902805328369141e-02 1.956187933683395386e-01 -1.350908428430557251e-01 3.242907822132110596e-01 -1.250499635934829712e-01 -2.674599885940551758e-01 -1.250302046537399292e-01 7.185965776443481445e-02 -7.871769368648529053e-02 -8.635047078132629395e-02 4.671727493405342102e-02 1.178538352251052856e-01 -1.169554814696311951e-01 1.495768427848815918e-01 1.403927952051162720e-01 -2.744011580944061279e-01 -1.123550757765769958e-01 3.796998783946037292e-02
6.440602988004684448e-02 -4.622852057218551636e-02 -8.885136246681213379e-02 1.049892753362655640e-01 2.110872603952884674e-02 2.851186394691467285e-01 3.406251966953277588e-01 1.548978835344314575e-01 3.357433527708053589e-02 -2.141074240207672119e-01 1.146985441446304321e-01 -2.688598334789276123e-01 -8.826572448015213013e-03 1.829012413509190083e-03 2.158438414335250854e-01 -5.845420528203248978e-03 2.032423317432403564e-01 -3.321416676044464111e-02 8.263916522264480591e-02 -4.737470299005508423e-02 1.644056737422943115e-01 2.202887833118438721e-01 -1.318495869636535645e-01 -1.164796203374862671e-02 4.456156492233276367e-01 -2.112292200326919556e-01 -1.737742871046066284e-01 -1.750826388597488403e-01 1.903318166732788086e-01 6.749302148818969727e-02 -2.844316363334655762e-01 -6.033128872513771057e-02
-3.711465597152709961e-01 -2.551901936531066895e-01 -9.439558535814285278e-02 -1.922642290592193604e-01 -4.306786134839057922e-02 -1.997890174388885498e-01 3.712534904479980469e-01 2.978266179561614990e-01 -1.380292326211929321e-01 -6.148028746247291565e-02 -1.165318191051483154e-01 3.041280619800090790e-02 9.174231439828872681e-02 3.262705355882644653e-02 -1.373648345470428467e-01 9.073842316865921021e-02 -1.526387594640254974e-02 -1.121675875037908554e-02 -6.156823784112930298e-02 -5.350086372345685959e-03 1.287229359149932861e-01 1.650707870721817017e-01 5.409249663352966309e-02 -6.100791320204734802e-02 4.824926555156707764e-01 1.237916722893714905e-01 -1.305846311151981354e-02 -1.453795731067657471e-01 1.450404226779937744e-01 -2.330327332019805908e-01 -9.661274403333663940e-02 -1.683227345347404480e-02
-2.875433862209320068e-02 -2.065632306039333344e-02 -9.602300077676773071e-02 7.409139070659875870e-03 -1.484990566968917847e-01 -1.149317175149917603e-01 2.815184891223907471e-01 1.457929462194442749e-01 6.903254985809326172e-02 1.470776647329330444e-02 3.280093073844909668e-01 1.251490414142608643e-01 3.518813252449035645e-01 -1.650499552488327026e-01 -1.558497846126556396e-01 1.509456485509872437e-01 1.695592850446701050e-01 2.300376072525978088e-02 -9.164138697087764740e-03 -4.511774703860282898e-02 1.697595268487930298e-01 3.076868951320648193e-01 1.048380881547927856e-01 -2.256684601306915283e-01 4.182867705821990967e-01 -4.672197252511978149e-02 -2.459334731101989746e-01 -1.044520437717437744e-01 1.850686073303222656e-01 -1.560877859592437744e-01 5.298532545566558838e-02 -2.375564537942409515e-02
7.083296775817871094e-02 -2.926093339920043945e-01 2.235485166311264038e-01 2.524711787700653076e-01 -1.824694424867630005e-01 9.739951044321060181e-02 2.080499939620494843e-02 -1.380083262920379639e-01 -9.069438278675079346e-02 -1.553296446800231934e-01 2.664804756641387939e-01 -1.201373860239982605e-01 9.875842183828353882e-02 1.833323091268539429e-01 8.766476809978485107e-02 3.309082388877868652e-01 -1.426612492650747299e-02 2.656069695949554443e-01 -1.640991866588592529e-01 -1.464659869670867920e-01 2.072691917419433594e-01 9.483200311660766602e-02 5.706585943698883057e-02 7.355611026287078857e-02 4.045064449310302734e-01 -9.539968520402908325e-02 1.036712005734443665e-01 -1.209140494465827942e-01 1.526901870965957642e-01 -1.512483507394790649e-01 -1.085319370031356812e-01 1.386474967002868652e-01
-4.877448081970214844e-02 6.893832236528396606e-02 -7.523931562900543213e-02 2.375888079404830933e-02 -9.792364388704299927e-02 -3.217597603797912598e-01 3.141645491123199463e-01 8.479508757591247559e-02 -2.898717224597930908e-01 -2.576735615730285645e-01 4.744509607553482056e-02 -9.911029785871505737e-02 1.799499839544296265e-01 2.870539389550685883e-02 -8.507716655731201172e-02 4.931102320551872253e-02 -6.959732621908187866e-02 -1.122104376554489136e-01 1.679046005010604858e-01 3.770774230360984802e-02 1.477988064289093018e-01 2.600405514240264893e-01 1.827133260667324066e-02 1.717432886362075806e-01 2.047807723283767700e-01 9.053690731525421143e-02 9.301376342773437500e-02 -1.155854482203722000e-02 3.548325002193450928e-01 -4.293445348739624023e-01 -1.464701741933822632e-01 7.284744083881378174e-02
2.897377014160156250e-01 -2.795437276363372803e-01 -2.007383704185485840e-01 1.066011786460876465e-01 1.436077617108821869e-02 -7.762723416090011597e-02 3.350364267826080322e-01 2.551023960113525391e-01 -3.576983809471130371e-01 4.539017379283905029e-02 -1.319715082645416260e-01 1.980992965400218964e-02 6.091142073273658752e-02 -1.856380403041839600e-01 1.035286337137222290e-01 -3.912439048290252686e-01 1.153721958398818970e-01 3.314965218305587769e-02 1.942513883113861084e-02 9.150362759828567505e-02 1.436092108488082886e-01 -2.143906895071268082e-03 3.107048943638801575e-02 -3.895477578043937683e-02 2.336971759796142578e-01 1.645615398883819580e-01 1.573745012283325195e-01 -8.618513494729995728e-02 7.340154051780700684e-02 -1.399496048688888550e-01 -1.955853104591369629e-01 1.718204617500305176e-01
7.093203719705343246e-03 -3.273800611495971680e-01 -2.353032380342483521e-01 3.160142526030540466e-02 -2.505132257938385010e-01 1.424003094434738159e-01 4.589449614286422729e-02 -2.328070402145385742e-01 -9.217138588428497314e-02 2.112531512975692749e-01 2.738616243004798889e-02 -1.036070361733436584e-01 -2.751449123024940491e-02 1.539762169122695923e-01 -1.224602684378623962e-01 1.167156621813774109e-01 2.059356868267059326e-01 2.890300154685974121e-01 -2.054476588964462280e-01 -2.249171584844589233e-01 -1.278671622276306152e-01 2.064769864082336426e-01 3.488585352897644043e-02 -8.769312407821416855e-04 2.855010628700256348e-01 8.528456836938858032e-02 8.164764940738677979e-02 -2.554912865161895752e-01 9.008853137493133545e-02 -6.750788539648056030e-02 -3.135463893413543701e-01 1.694608777761459351e-01
3.524284660816192627e-01 -2.137154042720794678e-01 1.435303478501737118e-03 2.732940316200256348e-01 -1.884546875953674316e-01 1.777307130396366119e-02 -5.883073434233665466e-02 -1.473645418882369995e-01 -7.251473609358072281e-03 -2.909469306468963623e-01 1.861938983201980591e-01 -1.337724924087524414e-01 4.493987932801246643e-02 -1.179673895239830017e-01 2.298556454479694366e-02 2.175965309143066406e-01 -4.075859859585762024e-02 2.780878245830535889e-01 -1.159070059657096863e-01 -2.119023352861404419e-01 7.851275801658630371e-02 6.916107982397079468e-02 -1.940779387950897217e-01 -1.021935120224952698e-01 2.007307410240173340e-01 1.633263230323791504e-01 -2.063539344817399979e-03 -1.368792206048965454e-01 1.871918141841888428e-01 -6.307387375272810459e-04 -1.948752552270889282e-01 3.717889189720153809e-01
-2.546612918376922607e-01 4.432460665702819824e-02 -1.762970983982086182e-01 8.223597705364227295e-02 -1.279055979102849960e-02 1.291322172619402409e-03 4.694825112819671631e-01 -1.021226868033409119e-01 -2.222077846527099609e-01 -2.068042010068893433e-02 3.318998813629150391e-01 -2.092986367642879486e-02 2.666406035423278809e-01 -8.425376377999782562e-03 2.330227941274642944e-01 -5.540646985173225403e-02 7.994066178798675537e-02 -4.633780568838119507e-02 7.310642302036285400e-02 -6.189357489347457886e-02 2.349417060613632202e-01 1.410586088895797729e-01 -1.816668063402175903e-01 -1.239186432212591171e-02 3.241198956966400146e-01 3.555803000926971436e-01 2.419374696910381317e-02 -2.689123526215553284e-02 -4.622833430767059326e-02 -8.344664424657821655e-02 -8.654197305440902710e-02 6.348781753331422806e-03
1.192379370331764221e-01 -2.222380042076110840e-01 -1.992955617606639862e-02 2.532826066017150879e-01 -3.134827017784118652e-01 8.309365063905715942e-02 -2.334820339456200600e-03 -1.952730417251586914e-01 4.343896731734275818e-02 -1.861750185489654541e-01 -1.793308556079864502e-02 -1.764955222606658936e-01 -4.104451090097427368e-02 -5.871966946870088577e-03 -5.819138139486312866e-02 1.195706203579902649e-01 -8.865340054035186768e-02 2.957816421985626221e-01 3.334369510412216187e-02 -2.239591777324676514e-01 2.204798609018325806e-01 1.327276080846786499e-01 -8.151955902576446533e-02 -1.600162684917449951e-01 2.271811515092849731e-01 2.255648933351039886e-02 3.873653337359428406e-02 -2.851190268993377686e-01 1.952549666166305542e-01 6.626512110233306885e-02 -1.948026865720748901e-01 4.250127673149108887e-01
-2.559233009815216064e-01 -2.344836443662643433e-01 7.147122919559478760e-02 -1.182456463575363159e-01 -3.029451891779899597e-02 -6.497744470834732056e-03 3.242908716201782227e-01 4.789857659488916397e-03 -4.069025218486785889e-01 -4.133048281073570251e-02 -7.918693870306015015e-02 -1.130047813057899475e-01 -2.932705171406269073e-02 -7.635640911757946014e-03 -4.173421487212181091e-02 1.067638024687767029e-01 1.051133722066879272e-01 8.254318381659686565e-04 -1.185875833034515381e-01 -1.847021467983722687e-02 -2.273933142423629761e-01 -1.213767379522323608e-01 -1.806600987911224365e-01 7.090552896261215210e-02 4.761172831058502197e-01 5.794834345579147339e-02 -3.096746802330017090e-01 -3.229928435757756233e-03 2.304336875677108765e-01 -1.897608339786529541e-01 -7.906739413738250732e-02 5.505721271038055420e-02
1.681152880191802979e-01 -3.770426213741302490e-01 -6.621494144201278687e-02 1.505705863237380981e-01 -1.368631273508071899e-01 -8.646771311759948730e-02 1.467515975236892700e-01 -1.549017280340194702e-01 -3.233042061328887939e-01 -2.506818771362304688e-01 2.935419678688049316e-01 -9.845797717571258545e-02 -1.382469981908798218e-01 -1.509866565465927124e-01 -6.255179643630981445e-02 1.234863325953483582e-01 -8.972973376512527466e-02 2.295143008232116699e-01 -1.341837644577026367e-01 -3.831396112218499184e-03 -1.041995082050561905e-02 -9.102242439985275269e-02 -1.965046525001525879e-01 4.931186512112617493e-02 4.535343348979949951e-01 -1.194630116224288940e-01 5.449473112821578979e-02 1.239704713225364685e-01 1.588221341371536255e-01 1.159812957048416138e-01 -1.710630208253860474e-02 3.198725730180740356e-02
7.432194054126739502e-02 -3.651568889617919922e-01 5.191030725836753845e-02 1.229395791888237000e-01 -2.393727749586105347e-01 -7.216442376375198364e-02 -3.720487281680107117e-02 5.871761217713356018e-02 -2.389651685953140259e-01 -2.527076005935668945e-02 4.307178407907485962e-02 -1.842563897371292114e-01 1.651758328080177307e-02 8.153590559959411621e-02 -7.387785613536834717e-02 3.763257339596748352e-02 2.768482863903045654e-01 4.085509479045867920e-01 -7.120548188686370850e-02 3.519029542803764343e-02 1.392906457185745239e-01 1.311663687229156494e-01 -1.055515557527542114e-01 -2.431933730840682983e-01 2.778827846050262451e-01 2.852706909179687500e-01 5.826409440487623215e-03 7.200178690254688263e-03 2.091335831210017204e-03 -2.039090394973754883e-01 -3.146578371524810791e-01 1.122958362102508545e-01
5.913154780864715576e-02 -1.002828106284141541e-01 -3.529912233352661133e-01 8.978495001792907715e-02 -3.462719917297363281e-01 5.227552354335784912e-02 2.082985080778598785e-02 8.840984106063842773e-02 -6.421836558729410172e-03 2.899689786136150360e-02 4.072465375065803528e-02 -2.624125480651855469e-01 1.309293955564498901e-01 1.052633598446846008e-01 1.556726098060607910e-01 1.048180833458900452e-01 -1.213989313691854477e-02 2.937400341033935547e-01 1.182202100753784180e-01 -4.041865468025207520e-02 -5.558411777019500732e-02 2.548226416110992432e-01 9.977190196514129639e-02 2.895275652408599854e-01 3.353259265422821045e-01 2.816976308822631836e-01 2.701837122440338135e-01 -1.131521686911582947e-01 2.021186053752899170e-01 -7.758307270705699921e-03 6.837666779756546021e-02 -3.191593661904335022e-02
1.618286073207855225e-01 -5.915388837456703186e-02 -3.937736526131629944e-02 1.907563060522079468e-01 -1.513969898223876953e-01 2.658475041389465332e-01 4.974957555532455444e-02 -1.673108339309692383e-01 -1.440460234880447388e-01 1.526492536067962646e-01 4.310574233531951904e-01 -1.716242581605911255e-01 4.866682738065719604e-02 -1.280228048563003540e-01 9.205992519855499268e-02 -2.518836781382560730e-02 1.294097751379013062e-01 1.850590705871582031e-01 -4.273983091115951538e-02 -1.317579597234725952e-01 1.521689742803573608e-01 1.946589946746826172e-01 9.868819266557693481e-02 1.771736592054367065e-01 2.220851331949234009e-01 2.027557194232940674e-01 2.875624597072601318e-01 -2.952502071857452393e-01 2.034139633178710938e-01 1.409975737333297729e-01 -1.643656492233276367e-01 1.405255403369665146e-02
-1.843251101672649384e-02 1.703885151073336601e-03 -3.262969851493835449e-01 1.307335346937179565e-01 -2.823405265808105469e-01 -1.773573160171508789e-01 8.410873264074325562e-02 1.574085354804992676e-01 -9.086582064628601074e-02 -3.876624256372451782e-02 2.066048532724380493e-01 -1.718210875988006592e-01 7.730112969875335693e-02 9.058669209480285645e-02 1.392179727554321289e-01 -1.043721511960029602e-01 1.431848388165235519e-02 1.763861924409866333e-01 1.089049652218818665e-01 3.845582902431488037e-02 -8.885061368346214294e-03 1.111664772033691406e-01 -1.256679594516754150e-01 2.505710721015930176e-01 3.589926958084106445e-01 9.019658714532852173e-02 3.876615166664123535e-01 -3.112124204635620117e-01 2.466674000024795532e-01 8.947275578975677490e-02 -7.919438183307647705e-02 -1.082107126712799072e-01
-2.887809276580810547e-01 -8.019737899303436279e-02 -2.374254316091537476e-01 1.379208266735076904e-02 1.809166967868804932e-01 -1.495442390441894531e-01 4.369728863239288330e-01 1.778223067522048950e-01 -2.744678258895874023e-01 1.621233373880386353e-01 3.349934518337249756e-01 -1.461591124534606934e-01 5.975854769349098206e-02 1.690624654293060303e-02 7.539359480142593384e-02 3.444652631878852844e-02 8.321873098611831665e-02 7.622744888067245483e-02 -7.550429552793502808e-02 -2.783072739839553833e-02 1.593361347913742065e-01 2.250443696975708008e-01 -2.556091248989105225e-01 2.367335185408592224e-02 2.420795261859893799e-01 6.501284986734390259e-02 2.232680469751358032e-02 -5.726322904229164124e-02 6.551926583051681519e-02 6.308493670076131821e-03 -1.747311651706695557e-01 2.596421539783477783e-01
-5.440942570567131042e-02 -2.141944915056228638e-01 -1.804221570491790771e-01 -9.506902098655700684e-02 8.379270322620868683e-03 2.470676228404045105e-02 7.801564875990152359e-03 -1.130200251936912537e-01 -5.421501770615577698e-02 -1.186169385910034180e-01 2.338704764842987061e-01 -3.709881007671356201e-01 2.094488292932510376e-01 -9.852923452854156494e-02 2.276735007762908936e-01 1.330766975879669189e-01 2.238629013299942017e-02 1.237349137663841248e-01 -1.227457821369171143e-01 -6.996872276067733765e-02 7.353678345680236816e-02 4.205246865749359131e-01 -4.111162573099136353e-02 2.558782100677490234e-01 7.823462039232254028e-02 2.769323587417602539e-01 -1.096592918038368225e-01 -2.820578813552856445e-01 1.102973148226737976e-01 -1.219968274235725403e-01 2.268375270068645477e-02 2.765021920204162598e-01
-6.026048958301544189e-02 1.008196398615837097e-01 -3.195016682147979736e-01 1.667685508728027344e-01 2.289984375238418579e-02 -6.466236896812915802e-03 1.825469583272933960e-01 -2.502163872122764587e-02 1.248026965185999870e-03 -5.708678439259529114e-02 4.124006330966949463e-01 -5.690665915608406067e-02 1.651839017868041992e-01 -1.093929037451744080e-01 1.144668757915496826e-01 -8.809930831193923950e-02 2.472009658813476562e-01 1.606950908899307251e-01 3.294140845537185669e-02 -2.727228999137878418e-01 2.686877548694610596e-01 2.295345813035964966e-01 1.161573082208633423e-01 2.591560781002044678e-01 2.147275954484939575e-01 -1.253776103258132935e-01 1.496133208274841309e-01 -3.121932446956634521e-01 1.791013590991497040e-02 4.023485817015171051e-03 -9.901493042707443237e-02 -1.592506766319274902e-01
-6.014292687177658081e-02 -1.653079390525817871e-01 3.319948539137840271e-02 -1.501270234584808350e-01 -1.521552205085754395e-01 5.258847028017044067e-02 4.633093476295471191e-01 -1.935240924358367920e-01 -3.322277963161468506e-01 1.034147217869758606e-01 2.495833784341812134e-01 -1.705545932054519653e-01 2.353938072919845581e-01 -7.100600749254226685e-03 2.873547971248626709e-01 -1.399298310279846191e-01 -1.082951202988624573e-01 2.278273850679397583e-01 1.854481250047683716e-01 -1.299078948795795441e-02 -6.602266430854797363e-02 1.609579026699066162e-01 1.535534411668777466e-01 1.440071016550064087e-01 1.798912286758422852e-01 -3.531967755407094955e-03 1.276822062209248543e-03 -1.352426856756210327e-01 -2.549004741013050079e-02 1.670120954513549805e-01 -7.833972573280334473e-02 -1.980053633451461792e-01
5.585086718201637268e-02 -1.351234614849090576e-01 4.813725128769874573e-02 1.358824595808982849e-02 -3.557676970958709717e-01 -3.383189067244529724e-02 -8.900605142116546631e-02 9.360629320144653320e-02 -2.218516170978546143e-01 1.335635595023632050e-02 5.867478251457214355e-02 -3.388721123337745667e-02 2.856477163732051849e-02 3.577468544244766235e-02 1.323167383670806885e-01 2.056862041354179382e-02 3.619211912155151367e-01 3.187057375907897949e-01 -1.405296772718429565e-01 -1.494082808494567871e-02 -6.995026767253875732e-02 1.205925047397613525e-01 -2.291108518838882446e-01 -1.542664170265197754e-01 4.608407616615295410e-01 2.666041254997253418e-01 -1.897702552378177643e-02 -8.288893103599548340e-02 -2.761927247047424316e-02 -1.323491632938385010e-01 -3.158446252346038818e-01 2.701055444777011871e-02
1.541160196065902710e-01 -3.754003643989562988e-01 -5.507706850767135620e-02 1.919669210910797119e-01 -1.136681213974952698e-01 8.156416565179824829e-02 7.455582171678543091e-02 -2.565436661243438721e-01 -5.170579999685287476e-02 -1.118743866682052612e-01 2.294250018894672394e-02 -2.256975919008255005e-01 1.976395845413208008e-01 4.095001518726348877e-02 1.677438020706176758e-01 2.381560653448104858e-01 1.324144899845123291e-01 3.472214341163635254e-01 -1.446193009614944458e-01 -2.905801534652709961e-01 1.573823951184749603e-02 2.171125710010528564e-01 9.430906921625137329e-02 1.449509710073471069e-01 -1.492973510175943375e-02 -1.001226529479026794e-01 2.035569250583648682e-01 2.507936768233776093e-02 1.556693017482757568e-01 1.470058225095272064e-02 -3.387103974819183350e-01 -4.216277971863746643e-03
3.405494987964630127e-02 -3.434233069419860840e-01 -6.848708540201187134e-02 4.557757824659347534e-02 5.183307453989982605e-02 -7.372206449508666992e-02 2.828224003314971924e-01 8.336614817380905151e-02 -3.708050847053527832e-01 -2.948598563671112061e-02 7.964304089546203613e-02 2.026032656431198120e-01 3.258580863475799561e-01 -1.293638050556182861e-01 3.693012595176696777e-01 3.863234445452690125e-02 -2.678885757923126221e-01 6.274606287479400635e-02 5.660234019160270691e-02 3.357284143567085266e-02 1.583479940891265869e-01 2.189628407359123230e-02 -9.846823662519454956e-02 3.921380639076232910e-02 3.029156625270843506e-01 1.623626053333282471e-01 1.647539883852005005e-01 -3.326911106705665588e-02 -2.420142292976379395e-02 -1.289735585451126099e-01 8.154223114252090454e-02 2.132201492786407471e-01
1.714520007371902466e-01 -1.396035850048065186e-01 -2.170233428478240967e-02 1.131967678666114807e-01 -2.493081539869308472e-01 -7.296492159366607666e-02 -1.446410119533538818e-01 1.055317968130111694e-01 -3.332780599594116211e-01 1.897989064455032349e-01 2.076133340597152710e-02 -9.129936993122100830e-02 1.539100110530853271e-01 -1.054324507713317871e-01 1.426732912659645081e-02 4.972281306982040405e-02 3.446090519428253174e-01 3.013971745967864990e-01 -2.037768810987472534e-01 -4.410287365317344666e-02 1.593292690813541412e-02 1.058058887720108032e-01 -1.990786641836166382e-01 -2.700817286968231201e-01 2.910516560077667236e-01 1.202144622802734375e-01 -9.167792741209268570e-04 -1.832664459943771362e-01 -1.011882871389389038e-01 -1.854978948831558228e-01 -2.999947071075439453e-01 -2.152086421847343445e-02
2.119019627571105957e-01 3.381022438406944275e-02 -1.168764606118202209e-01 -1.971101574599742889e-02 -1.792657524347305298e-01 -1.768481284379959106e-01 2.766555249691009521e-01 -8.627601712942123413e-02 -5.365420505404472351e-02 -2.100759595632553101e-01 3.178165256977081299e-01 -2.596130967140197754e-02 1.131540983915328979e-01 -2.283891886472702026e-01 -2.417752286419272423e-03 1.289618313312530518e-01 1.784069389104843140e-01 8.057245612144470215e-02 -4.077076166868209839e-02 -2.879128456115722656e-01 2.265781760215759277e-01 3.839606642723083496e-01 1.834265142679214478e-01 -9.903431683778762817e-02 2.319936603307723999e-01 -5.071953684091567993e-02 -6.597508490085601807e-02 6.080598011612892151e-02 1.880825012922286987e-01 3.342691576108336449e-03 -1.009141132235527039e-01 -2.951456904411315918e-01
2.510553300380706787e-01 -3.400467634201049805e-01 -2.426569759845733643e-01 3.752124682068824768e-02 -4.646571725606918335e-02 -6.760303676128387451e-02 7.108285278081893921e-02 1.917376066558063030e-03 -1.427406966686248779e-01 -1.386302113533020020e-01 -1.539255529642105103e-01 -2.944593131542205811e-01 1.782906651496887207e-01 -2.568830251693725586e-01 2.027416676282882690e-01 -1.388825327157974243e-01 1.041545048356056213e-01 1.721571087837219238e-01 -1.798621267080307007e-01 4.611078277230262756e-02 -1.230285763740539551e-01 1.630085408687591553e-01 -3.171121478080749512e-01 -1.514412090182304382e-02 2.509158253669738770e-01 8.959661424160003662e-02 3.642630577087402344e-02 3.387232124805450439e-02 3.142394125461578369e-01 1.230647340416908264e-01 -6.766443699598312378e-02 -1.780773997306823730e-01
7.381314784288406372e-02 1.135911568999290466e-01 -1.887367218732833862e-01 -4.352865740656852722e-02 -1.618203520774841309e-01 -9.063945151865482330e-03 4.385533034801483154e-01 -2.303522825241088867e-01 -1.301597505807876587e-01 -1.224319636821746826e-01 1.413959860801696777e-01 -2.920413762331008911e-02 1.192101761698722839e-01 -4.826535284519195557e-02 1.696430593729019165e-01 1.072330400347709656e-01 1.047831103205680847e-01 2.447985410690307617e-01 7.567351311445236206e-02 -2.567581087350845337e-02 1.380942165851593018e-01 6.225521117448806763e-02 -1.498448252677917480e-01 -2.150332778692245483e-01 2.459582239389419556e-01 1.485322564840316772e-01 -4.072870593518018723e-03 -8.508620411157608032e-02 8.524918556213378906e-02 -5.008734464645385742e-01 1.256123781204223633e-01 -1.738234907388687134e-01
-1.124017871916294098e-02 -1.475716233253479004e-01 -1.033015176653862000e-01 1.890419796109199524e-02 -1.100935637950897217e-01 -1.219145581126213074e-01 1.877908408641815186e-01 1.352367997169494629e-01 -3.658223152160644531e-01 1.590181738138198853e-01 3.385401368141174316e-01 -1.415774077177047729e-01 1.355485022068023682e-01 1.157845780253410339e-01 4.111996293067932129e-01 -1.768172681331634521e-01 1.213781312108039856e-01 1.768459975719451904e-01 -1.184176951646804810e-01 -9.762546420097351074e-02 -2.001291066408157349e-01 2.265455573797225952e-01 3.290060162544250488e-02 -3.057792223989963531e-02 2.478515952825546265e-01 2.705036103725433350e-01 -3.293953463435173035e-02 -1.342773553915321827e-03 -3.951210156083106995e-02 -1.202950328588485718e-01 2.109793722629547119e-01 -3.805406391620635986e-02
1.754579320549964905e-02 -1.478074640035629272e-01 -3.299600481986999512e-01 1.195719391107559204e-01 -2.575623691082000732e-01 8.622133731842041016e-02 2.116648852825164795e-01 1.345345675945281982e-01 5.165091902017593384e-02 -5.419046431779861450e-02 1.837640702724456787e-01 -7.679066807031631470e-02 8.528505265712738037e-02 -5.658157914876937866e-02 2.374389767646789551e-02 1.321176737546920776e-01 -7.246768474578857422e-02 2.010910063982009888e-01 8.782010525465011597e-02 1.339157670736312866e-01 1.363034397363662720e-01 4.706222936511039734e-02 -1.706958562135696411e-01 3.638046383857727051e-01 3.761411309242248535e-01 -6.708285212516784668e-02 2.281594425439834595e-01 -1.918989419937133789e-01 3.732470571994781494e-01 -1.827237755060195923e-02 -1.253923773765563965e-01 -1.953394338488578796e-02
2.222074195742607117e-02 -9.724086523056030273e-02 1.824921667575836182e-01 2.093213796615600586e-02 1.746394634246826172e-01 -3.022468984127044678e-01 3.612588942050933838e-01 -2.088676765561103821e-02 -4.713808894157409668e-01 -4.236790910363197327e-02 1.785562038421630859e-01 -8.816812187433242798e-02 1.064077615737915039e-01 -1.471090316772460938e-01 1.901374310255050659e-01 5.195221304893493652e-02 -2.372482419013977051e-01 4.727363958954811096e-02 -1.258259415626525879e-01 -1.658488530665636063e-03 -1.107644513249397278e-01 2.629000246524810791e-01 8.822596073150634766e-02 -6.829972565174102783e-02 2.711446285247802734e-01 -7.614880055189132690e-02 -2.012760043144226074e-01 -1.470926254987716675e-01 1.880504935979843140e-01 -7.432557642459869385e-02 -5.790223926305770874e-02 1.189543008804321289e-01
1.829420179128646851e-01 -2.333407402038574219e-01 -3.967468813061714172e-02 -1.335125416517257690e-01 -3.451770842075347900e-01 7.974563539028167725e-02 2.341206818819046021e-01 9.822335839271545410e-02 4.303682968020439148e-02 -3.467209637165069580e-02 3.117756359279155731e-02 -1.201271712779998779e-01 8.944851160049438477e-02 4.060594830662012100e-03 6.775731593370437622e-02 -7.397724688053131104e-02 -4.263014532625675201e-03 3.076108098030090332e-01 1.765965968370437622e-01 -1.719925850629806519e-01 1.904537975788116455e-01 -8.273579925298690796e-02 -2.038770318031311035e-01 5.136352777481079102e-02 3.962525129318237305e-01 -8.340911567211151123e-02 -2.922682762145996094e-01 -1.577702909708023071e-01 1.853623241186141968e-01 1.286057978868484497e-01 9.127172827720642090e-02 2.998880743980407715e-01
8.383698016405105591e-02 -1.726791262626647949e-01 6.957790255546569824e-02 3.325862586498260498e-01 -2.604559957981109619e-01 2.008153498172760010e-02 -2.097718417644500732e-02 5.387169867753982544e-02 -1.674324125051498413e-01 -2.373710572719573975e-01 1.338683664798736572e-01 7.135730236768722534e-02 -7.098732143640518188e-02 -1.516147106885910034e-01 -2.297105342149734497e-01 1.175259649753570557e-01 8.769988268613815308e-02 9.326175600290298462e-02 -1.989434510469436646e-01 -2.625115513801574707e-01 5.381825938820838928e-02 1.009432971477508545e-02 -4.549566656351089478e-03 3.889477625489234924e-02 4.980351030826568604e-02 1.699609458446502686e-01 9.120844304561614990e-02 -4.206511676311492920e-01 3.733308017253875732e-01 -1.233155876398086548e-01 -1.951476633548736572e-01 1.881723999977111816e-01
3.583545386791229248e-01 -2.367700487375259399e-01 -1.271326690912246704e-01 -9.833867102861404419e-02 -2.661379612982273102e-02 1.392598170787096024e-02 1.735210269689559937e-01 1.168923918157815933e-02 -2.370266988873481750e-02 -9.073674678802490234e-02 5.146582797169685364e-02 -1.759340614080429077e-01 1.113705337047576904e-01 -1.337226331233978271e-01 1.753516942262649536e-01 6.139183044433593750e-02 3.437335789203643799e-01 4.919628053903579712e-02 -2.516466677188873291e-01 1.320664398372173309e-02 7.947865128517150879e-02 7.912898808717727661e-02 -1.901508420705795288e-01 -5.342559143900871277e-02 2.892285883426666260e-01 -8.160038292407989502e-02 -1.282463222742080688e-02 -8.818239718675613403e-02 4.685770869255065918e-01 1.247014477849006653e-01 -1.058789119124412537e-01 -2.666467726230621338e-01
-1.428652256727218628e-01 7.929471135139465332e-02 1.400756239891052246e-01 -6.609246134757995605e-02 1.746101379394531250e-01 8.490494452416896820e-03 1.517213582992553711e-01 1.021512746810913086e-01 -2.296748161315917969e-01 -4.405868425965309143e-02 1.375985890626907349e-01 -6.335615366697311401e-02 4.399228096008300781e-02 -1.446438431739807129e-01 2.902876138687133789e-01 -2.867779694497585297e-02 -3.986357524991035461e-02 1.436058431863784790e-01 1.511652469635009766e-01 4.145460948348045349e-02 1.977832615375518799e-01 3.787534832954406738e-01 1.870441138744354248e-01 -1.661485135555267334e-01 4.539480507373809814e-01 6.977406889200210571e-02 1.080904304981231689e-01 -3.045037984848022461e-01 -9.555260092020034790e-02 -1.355306357145309448e-01 -1.356956809759140015e-01 2.156662642955780029e-01
-5.346553400158882141e-02 -2.495393604040145874e-01 -2.576504647731781006e-02 -9.758304059505462646e-02 -1.856733709573745728e-01 4.627235233783721924e-02 2.304318994283676147e-01 1.412573307752609253e-01 -2.871274761855602264e-02 1.072160992771387100e-02 7.263071089982986450e-02 -4.341246485710144043e-01 2.841994762420654297e-01 -1.502222418785095215e-01 1.653555780649185181e-01 -6.898123025894165039e-02 1.067784726619720459e-01 9.405645728111267090e-02 -2.652243375778198242e-01 -2.037719637155532837e-01 -2.711221575736999512e-03 2.576583623886108398e-01 -4.292292892932891846e-02 2.482648491859436035e-01 8.255198597908020020e-02 2.739772200584411621e-01 -1.376358568668365479e-01 -3.736193757504224777e-03 8.473022282123565674e-02 -1.827429533004760742e-01 -1.135768145322799683e-01 2.619225680828094482e-01
2.319898754358291626e-01 -4.860369861125946045e-01 -1.733340471982955933e-01 4.425404965877532959e-02 -1.323808133602142334e-01 2.522369325160980225e-01 2.948705554008483887e-01 -1.430696696043014526e-01 -6.667088717222213745e-02 -5.579506233334541321e-02 2.323335260152816772e-01 -2.222289443016052246e-01 1.493420749902725220e-01 1.705173552036285400e-01 -6.747035682201385498e-02 1.083039566874504089e-01 1.936282217502593994e-01 -6.729739904403686523e-02 1.594545841217041016e-01 -6.137306988239288330e-02 1.523444801568984985e-01 1.605697274208068848e-01 -5.554221197962760925e-02 9.096229076385498047e-02 1.943333894014358521e-01 -1.094330847263336182e-01 -4.459970816969871521e-02 1.425501406192779541e-01 2.815634012222290039e-01 3.587479935958981514e-03 -1.321036368608474731e-01 1.021729856729507446e-01
1.256949752569198608e-01 -1.972326785326004028e-01 3.523511439561843872e-02 -8.648496866226196289e-02 -1.508408039808273315e-01 -5.636490136384963989e-02 6.362593173980712891e-02 2.935869805514812469e-02 -1.635121107101440430e-01 4.090510308742523193e-02 1.463774740695953369e-01 -2.382032871246337891e-01 2.509173154830932617e-01 1.434669457376003265e-02 2.780116796493530273e-01 -1.185164134949445724e-02 -9.135071188211441040e-02 2.171190083026885986e-01 -3.222914636135101318e-01 -2.543222308158874512e-01 6.083638593554496765e-02 3.502221405506134033e-01 -1.589759625494480133e-02 2.981744110584259033e-01 1.977735199034214020e-02 3.426080048084259033e-01 -6.561862677335739136e-02 -1.088128536939620972e-01 1.398114264011383057e-01 -9.191843122243881226e-02 -1.155846044421195984e-01 2.091361433267593384e-01
-1.891424953937530518e-01 -2.516452968120574951e-01 -1.430088728666305542e-01 -1.628797687590122223e-02 -2.800735235214233398e-01 2.114823311567306519e-01 2.489617839455604553e-02 -2.205387353897094727e-01 -2.167611569166183472e-01 1.018691211938858032e-01 1.015678271651268005e-01 -4.847174510359764099e-02 -9.177222102880477905e-02 6.084386631846427917e-02 -6.736225634813308716e-02 1.537536084651947021e-01 1.652992665767669678e-01 2.623744904994964600e-01 -1.936162561178207397e-01 -3.047169446945190430e-01 -1.082431599497795105e-01 9.993159025907516479e-02 -8.831039816141128540e-02 1.852763071656227112e-02 2.791972458362579346e-01 2.267648465931415558e-02 6.666009128093719482e-02 -2.785669267177581787e-01 -1.107479725033044815e-02 3.651673719286918640e-02 -4.201160073280334473e-01 5.117435380816459656e-02
3.824788704514503479e-02 -2.461981922388076782e-01 -4.495801329612731934e-01 2.729799449443817139e-01 -9.771141409873962402e-02 -1.184439212083816528e-01 2.047924846410751343e-01 2.101895660161972046e-01 -2.784977257251739502e-01 -6.784968823194503784e-02 -6.506542861461639404e-02 -3.318355977535247803e-01 -2.701850049197673798e-02 1.366423722356557846e-02 -1.911068558692932129e-01 1.134943515062332153e-01 5.739474669098854065e-02 2.445680201053619385e-01 -1.975466609001159668e-01 5.606098845601081848e-02 -8.856225013732910156e-02 7.245410233736038208e-02 1.154596433043479919e-01 2.041174843907356262e-02 2.555333375930786133e-01 9.991165250539779663e-02 2.500426471233367920e-01 5.443099513649940491e-02 -1.165791079401969910e-01 -8.601986616849899292e-02 -2.428464591503143311e-02 -1.014674156904220581e-01
-3.265418708324432373e-01 -1.315454244613647461e-01 -2.322119474411010742e-01 -1.384955495595932007e-01 2.030760608613491058e-02 -1.459406130015850067e-02 1.305910497903823853e-01 3.029314875602722168e-01 -3.658213317394256592e-01 8.260293304920196533e-02 1.704875975847244263e-01 4.908327385783195496e-02 1.263845115900039673e-01 -3.318198323249816895e-01 1.974944025278091431e-01 -1.521914498880505562e-03 -1.138574779033660889e-01 1.741375625133514404e-01 1.616396456956863403e-01 -2.020180597901344299e-02 9.965011477470397949e-02 2.786739766597747803e-01 -1.086315885186195374e-01 1.418174803256988525e-01 3.094252347946166992e-01 6.110307201743125916e-02 1.175955310463905334e-01 5.547342821955680847e-02 1.740739122033119202e-02 9.346081316471099854e-02 -5.873050540685653687e-02 1.952241659164428711e-01
-6.257985532283782959e-02 -4.708949849009513855e-02 -6.602275371551513672e-02 4.781690426170825958e-03 1.148673743009567261e-01 -8.143296837806701660e-02 1.331436336040496826e-01 -4.690000414848327637e-02 -1.360620856285095215e-01 -1.146168336272239685e-01 -1.333394367247819901e-02 -8.257647603750228882e-02 2.214049994945526123e-01 -1.006300672888755798e-01 9.493835270404815674e-02 1.725276410579681396e-01 1.049284115433692932e-01 2.386303693056106567e-01 -7.503542583435773849e-03 -3.974149823188781738e-01 1.443420946598052979e-01 2.112821936607360840e-01 4.846715927124023438e-02 -1.341350562870502472e-02 2.258871495723724365e-01 -6.245695427060127258e-02 -7.236966863274574280e-03 -3.763772845268249512e-01 1.426576524972915649e-01 -3.325129449367523193e-01 2.214293926954269409e-01 -3.776521384716033936e-01
-1.148285865783691406e-01 -5.945652350783348083e-02 -5.105910077691078186e-02 2.720025554299354553e-02 1.363124325871467590e-02 -7.595562189817428589e-02 3.850557208061218262e-01 5.267177522182464600e-02 -4.985903203487396240e-01 -4.206401482224464417e-02 -1.526917666196823120e-01 2.338470518589019775e-02 -2.804463170468807220e-02 7.678562402725219727e-02 -4.575630277395248413e-02 1.168865337967872620e-01 -5.266992747783660889e-02 9.232979267835617065e-02 -1.560018956661224365e-01 -1.156708374619483948e-01 -1.033449172973632812e-01 1.535577699542045593e-02 -8.910357207059860229e-02 -5.242602899670600891e-03 5.575021505355834961e-01 -4.287642240524291992e-02 -1.039041131734848022e-01 -1.905370950698852539e-01 -1.500171273946762085e-01 -1.061268821358680725e-01 -2.538158893585205078e-01 2.090729400515556335e-02
1.559976935386657715e-01 1.916006393730640411e-02 -9.922876209020614624e-02 -1.022871434688568115e-01 -1.373159438371658325e-01 -1.530414819717407227e-01 3.496934771537780762e-01 -1.854337453842163086e-01 -1.093200966715812683e-01 -3.471580892801284790e-02 3.476594686508178711e-01 1.309126988053321838e-02 1.535754948854446411e-01 -3.198963105678558350e-01 -1.500339061021804810e-01 1.166510060429573059e-01 2.689749896526336670e-01 4.205647483468055725e-02 -1.882308125495910645e-01 -2.779121100902557373e-01 1.267682164907455444e-01 1.327126622200012207e-01 7.015569508075714111e-02 -9.286501444876194000e-03 2.821566760540008545e-01 1.407332271337509155e-01 -4.740311577916145325e-02 -2.675108797848224640e-02 2.516927719116210938e-01 2.923526801168918610e-03 1.251149922609329224e-01 -2.300938665866851807e-01
-1.947104930877685547e-01 -3.492394685745239258e-01 6.568996608257293701e-02 8.532766997814178467e-02 -3.052394390106201172e-01 7.464741915464401245e-02 6.164057180285453796e-02 2.363246679306030273e-02 1.049984917044639587e-01 -1.595719456672668457e-01 7.931430824100971222e-03 -4.516005516052246094e-01 2.160801440477371216e-01 1.439859122037887573e-01 2.649056352674961090e-02 7.101739943027496338e-02 -3.496740385890007019e-02 2.162857800722122192e-01 -1.168040260672569275e-01 -5.439148843288421631e-02 1.001776475459337234e-02 2.706917226314544678e-01 -1.479542464949190617e-03 1.034389287233352661e-01 3.479318320751190186e-01 1.763143986463546753e-01 -9.358496963977813721e-02 5.142622068524360657e-02 2.143422961235046387e-01 -1.475774645805358887e-01 -1.086875572800636292e-01 1.414199769496917725e-01
1.228782832622528076e-01 -4.812660813331604004e-01 -1.788076460361480713e-01 -1.578805744647979736e-01 -2.243060767650604248e-01 -1.117866933345794678e-01 3.675252199172973633e-02 -3.940749913454055786e-02 -2.762256860733032227e-01 7.216271013021469116e-02 -1.483336389064788818e-01 -2.483562827110290527e-01 1.928443312644958496e-01 1.148359254002571106e-01 -5.978588014841079712e-02 -1.306240260601043701e-02 -5.088430270552635193e-02 3.554914519190788269e-02 -3.084950745105743408e-01 -8.918152004480361938e-02 -1.774533390998840332e-01 3.302357494831085205e-01 2.568731307983398438e-01 -2.805901877582073212e-02 2.446277290582656860e-01 5.868795886635780334e-02 -6.627398729324340820e-02 -1.406573206186294556e-01 -7.827630639076232910e-02 -2.198167704045772552e-02 -2.428038418292999268e-02 -4.902696609497070312e-02
-8.683438599109649658e-02 -8.974606543779373169e-02 -2.158845812082290649e-01 1.980312764644622803e-01 -1.020939573645591736e-01 8.377937227487564087e-02 1.384160816669464111e-01 -1.473737508058547974e-01 -1.303193271160125732e-01 -3.199863731861114502e-01 1.041143834590911865e-01 -8.346947282552719116e-02 -1.094842776656150818e-01 -1.435515135526657104e-01 1.278434135019779205e-02 -1.502718031406402588e-01 2.575129568576812744e-01 7.151976227760314941e-02 2.060145325958728790e-02 1.168404966592788696e-01 1.512896418571472168e-01 1.539178639650344849e-01 4.674514383077621460e-02 2.466231584548950195e-01 5.320301055908203125e-01 1.371322274208068848e-01 -7.583282142877578735e-02 -1.034917905926704407e-01 3.352175354957580566e-01 -2.762357331812381744e-02 1.378180235624313354e-01 -4.691467061638832092e-02
-1.227982342243194580e-01 1.797500103712081909e-01 5.475151166319847107e-02 2.345811575651168823e-02 -3.229808062314987183e-02 -2.730200588703155518e-01 2.975895404815673828e-01 3.835972025990486145e-02 -3.136868774890899658e-01 -5.752665549516677856e-02 -1.726541519165039062e-01 -7.980860769748687744e-02 1.524271517992019653e-01 6.232663616538047791e-02 -1.504624541848897934e-02 2.590702474117279053e-01 1.619907170534133911e-01 7.387588173151016235e-02 -1.390664428472518921e-01 -1.306612789630889893e-01 9.325332194566726685e-02 -4.043029621243476868e-02 5.724564194679260254e-02 -1.181989461183547974e-01 5.173252820968627930e-01 7.888127863407135010e-02 2.044936269521713257e-01 -2.045584619045257568e-01 2.005735784769058228e-01 -1.883496046066284180e-01 -1.462429910898208618e-01 -2.840957418084144592e-02
5.251426249742507935e-02 -2.794524431228637695e-01 7.086034864187240601e-02 4.141686111688613892e-02 -5.123027563095092773e-01 5.704874172806739807e-03 -5.141609348356723785e-03 4.350832849740982056e-02 -2.352933585643768311e-01 8.932063728570938110e-02 -5.886518210172653198e-02 -2.441285997629165649e-01 -7.403318583965301514e-02 7.300300151109695435e-02 1.554205268621444702e-01 7.520107924938201904e-02 1.789352595806121826e-01 2.836859226226806641e-01 1.146151311695575714e-02 -1.642784029245376587e-01 2.429011166095733643e-01 7.763809710741043091e-02 -1.495002582669258118e-02 7.883141934871673584e-02 3.897371888160705566e-01 8.628693222999572754e-02 -2.187646925449371338e-01 -1.336921304464340210e-01 -6.260293722152709961e-02 1.359483301639556885e-01 -1.042230129241943359e-01 1.075340658426284790e-01
1.717502027750015259e-01 -2.885425984859466553e-01 -1.608388125896453857e-01 6.104318797588348389e-02 1.610102951526641846e-01 -1.177325248718261719e-01 1.069420427083969116e-01 -1.432088762521743774e-01 -4.372848868370056152e-01 -1.059645041823387146e-01 9.331435710191726685e-02 -3.037699162960052490e-01 -6.127820536494255066e-02 9.571491740643978119e-03 9.369500726461410522e-02 8.504405617713928223e-03 -1.909657567739486694e-01 2.803635597229003906e-01 -4.293208420276641846e-01 -1.269720494747161865e-01 -9.233883023262023926e-02 1.167437881231307983e-01 -1.958663016557693481e-02 -1.164432317018508911e-01 2.166749238967895508e-01 -9.083631634712219238e-02 1.493168994784355164e-02 5.066824331879615784e-02 1.248945742845535278e-01 -1.976014673709869385e-01 3.686235286295413971e-04 -7.448636740446090698e-02
1.335961669683456421e-01 -2.303866744041442871e-01 -4.749251529574394226e-02 1.632151901721954346e-01 -7.584201544523239136e-02 1.556058526039123535e-01 -6.094564124941825867e-02 -1.118131428956985474e-01 -1.022934913635253906e-01 -2.533678114414215088e-01 3.060740530490875244e-01 -1.649546027183532715e-01 1.226086094975471497e-01 9.810657054185867310e-02 -6.301070749759674072e-02 8.554110676050186157e-02 2.905451655387878418e-01 2.910266220569610596e-01 -1.142106875777244568e-01 -1.656030565500259399e-01 2.532507777214050293e-01 3.308252245187759399e-02 -1.300712525844573975e-01 -6.956718116998672485e-02 1.248140782117843628e-01 9.494221955537796021e-02 3.817710876464843750e-01 -2.546057999134063721e-01 -6.117306184023618698e-03 6.742617487907409668e-02 -5.946213379502296448e-02 2.874829471111297607e-01
-2.085288166999816895e-01 7.871471345424652100e-02 -3.319419622421264648e-01 9.039527177810668945e-02 -7.485818862915039062e-02 -1.232348158955574036e-01 2.494081705808639526e-01 1.081107929348945618e-01 -2.456066906452178955e-01 2.739806845784187317e-02 5.269961804151535034e-02 1.659221830777823925e-03 -3.855590894818305969e-02 -3.075700812041759491e-02 8.195589482784271240e-02 1.203530803322792053e-01 -3.698502108454704285e-02 2.423082292079925537e-01 -2.135286480188369751e-01 -2.813682556152343750e-01 1.549326479434967041e-01 2.899603545665740967e-01 -4.330756142735481262e-02 -1.234362423419952393e-01 2.583013176918029785e-01 3.381737470626831055e-01 1.097551435232162476e-01 -6.456883996725082397e-02 1.096314862370491028e-01 -3.344159126281738281e-01 2.677687071263790131e-02 -1.337507367134094238e-01
9.280853718519210815e-02 -2.683097422122955322e-01 1.102506890892982483e-01 1.786334365606307983e-01 -3.951188623905181885e-01 -1.065163407474756241e-02 5.959804728627204895e-02 2.618150413036346436e-02 -2.554684579372406006e-01 2.038866579532623291e-01 3.794764727354049683e-02 -1.821986585855484009e-01 3.155645355582237244e-02 1.700271070003509521e-01 -4.973679780960083008e-03 -1.145818904042243958e-01 3.561924099922180176e-01 3.464756906032562256e-01 -2.253263257443904877e-02 -5.128391832113265991e-02 8.731042593717575073e-02 9.404096007347106934e-02 3.583903238177299500e-02 -1.169817894697189331e-01 3.740489184856414795e-01 1.600763499736785889e-01 -4.908080445602536201e-04 -1.171982437372207642e-01 -5.938535183668136597e-02 -8.611255884170532227e-02 -2.314853817224502563e-01 7.099485397338867188e-02
-5.245895683765411377e-02 -3.544628620147705078e-01 -1.442264765501022339e-01 -7.358618080615997314e-03 -2.304155230522155762e-01 2.531109564006328583e-02 4.023830965161323547e-02 6.657036021351814270e-03 -1.463130116462707520e-01 -2.937270328402519226e-02 7.580807805061340332e-02 -4.493775963783264160e-01 2.561138272285461426e-01 -9.319531172513961792e-02 1.458981782197952271e-01 5.503451451659202576e-02 7.054490037262439728e-03 1.155584305524826050e-01 -7.256230711936950684e-02 -2.057091146707534790e-01 1.213290765881538391e-01 4.690887629985809326e-01 -9.900967031717300415e-02 6.906504929065704346e-02 2.326002158224582672e-02 1.669403761625289917e-01 -1.877409070730209351e-01 -1.196602880954742432e-01 6.416131556034088135e-02 -7.980777323246002197e-02 5.233981832861900330e-02 2.554943263530731201e-01
-1.385903656482696533e-01 -1.650224477052688599e-01 -9.622338414192199707e-02 -3.433428704738616943e-02 -2.217776626348495483e-01 -2.284733951091766357e-01 3.509378135204315186e-01 2.048355899751186371e-02 -2.301709651947021484e-01 -6.978855282068252563e-02 -5.774367600679397583e-02 -3.969661295413970947e-01 5.619136989116668701e-02 -3.495503589510917664e-02 -7.856393605470657349e-02 -1.883954107761383057e-01 -1.401345133781433105e-01 1.306841224431991577e-01 -1.115962513722479343e-03 2.979796566069126129e-02 -2.730625495314598083e-02 1.177018433809280396e-01 -1.413901150226593018e-01 -6.414558738470077515e-02 1.692236810922622681e-01 -2.866266965866088867e-01 -1.348680257797241211e-02 -2.529249191284179688e-01 1.755566298961639404e-01 -3.345782458782196045e-01 -2.196974903345108032e-01 1.051927134394645691e-01
1.218611374497413635e-01 -1.246469616889953613e-01 1.461423188447952271e-01 2.318806014955043793e-02 1.089664697647094727e-01 -2.454077452421188354e-01 2.946328818798065186e-01 1.193207502365112305e-01 -5.130344033241271973e-01 -2.134671360254287720e-01 2.558609545230865479e-01 -1.207672283053398132e-01 2.492908835411071777e-01 -2.694900333881378174e-02 1.633555293083190918e-01 -3.468076884746551514e-02 -1.895598024129867554e-01 7.013333961367607117e-03 -1.656616777181625366e-01 4.767347127199172974e-02 -9.784314781427383423e-02 1.270510852336883545e-01 7.832579314708709717e-02 -3.970002010464668274e-02 3.515292108058929443e-01 -5.512666702270507812e-02 -1.166587695479393005e-01 -1.082492470741271973e-01 2.307413890957832336e-02 -1.467168033123016357e-01 -1.082295775413513184e-01 1.007736846804618835e-01
-1.967160850763320923e-01 -1.846287846565246582e-01 -2.828023433685302734e-01 1.846120655536651611e-01 5.903090909123420715e-02 -1.119787469506263733e-01 2.339510917663574219e-01 1.353756636381149292e-01 -2.599714696407318115e-01 -3.635882735252380371e-01 4.223568364977836609e-02 -1.224479451775550842e-01 9.800065308809280396e-02 1.031701937317848206e-01 1.074366495013237000e-01 3.652431070804595947e-03 1.590037941932678223e-01 2.443357408046722412e-01 2.659152448177337646e-01 -2.880671024322509766e-01 -1.341198682785034180e-01 -6.757609546184539795e-02 5.650690197944641113e-02 -1.101575270295143127e-01 3.461471498012542725e-01 5.764048919081687927e-02 1.068446189165115356e-01 -1.731875240802764893e-01 1.356995701789855957e-01 4.234201461076736450e-02 -8.131100982427597046e-02 8.822102099657058716e-02
-2.734826803207397461e-01 -8.122400939464569092e-02 -8.137480169534683228e-02 1.827207058668136597e-01 -5.318714771419763565e-03 -1.147477105259895325e-01 2.580268979072570801e-01 1.006400734186172485e-01 -4.675994217395782471e-01 -2.616808712482452393e-01 -4.117813333868980408e-02 1.220927983522415161e-01 3.159258887171745300e-02 2.136957645416259766e-02 -1.769230887293815613e-02 1.202707961201667786e-01 9.751075506210327148e-02 1.591171473264694214e-01 -1.524748355150222778e-01 -1.088926717638969421e-01 -6.892990320920944214e-02 -1.546388417482376099e-01 1.474889460951089859e-02 -4.608283564448356628e-02 4.395530223846435547e-01 1.607888191938400269e-02 4.400052502751350403e-02 -1.938921213150024414e-01 2.133332937955856323e-01 -5.554203316569328308e-02 -2.913687527179718018e-01 -3.622762113809585571e-02
2.355532348155975342e-01 1.538387779146432877e-02 -3.318812549114227295e-01 -6.801326572895050049e-02 -2.837270200252532959e-01 -9.039561450481414795e-02 3.727631643414497375e-02 7.932098209857940674e-02 -3.801037371158599854e-01 -2.166648954153060913e-01 2.397105842828750610e-01 -2.644037306308746338e-01 1.423743516206741333e-01 -1.256105899810791016e-01 4.722821712493896484e-02 3.362920880317687988e-02 -1.191361919045448303e-01 1.902450323104858398e-01 7.765331864356994629e-02 -1.587935537099838257e-02 -7.110393792390823364e-02 4.160495847463607788e-02 3.103941120207309723e-02 1.669383198022842407e-01 5.404028296470642090e-02 -1.596780568361282349e-01 3.601238131523132324e-01 -4.518069326877593994e-03 -9.353648126125335693e-02 1.228225976228713989e-01 -1.452645007520914078e-02 3.170022666454315186e-01
4.490087181329727173e-02 3.599826991558074951e-02 5.582239106297492981e-02 2.821765840053558350e-02 -3.137867450714111328e-01 4.046411439776420593e-02 3.811164200305938721e-01 2.242247164249420166e-01 -2.196167260408401489e-01 -1.940616965293884277e-01 3.349243700504302979e-01 -9.768464602530002594e-03 -2.094993181526660919e-02 -3.594243153929710388e-02 2.299074977636337280e-01 -1.150839589536190033e-02 3.099183738231658936e-01 6.400635838508605957e-02 -9.935393929481506348e-02 -1.722288578748703003e-01 -2.731710374355316162e-01 1.332636326551437378e-01 -1.087250337004661560e-01 1.476869583129882812e-01 2.584416866302490234e-01 -2.254785597324371338e-01 3.127605468034744263e-02 -2.384043335914611816e-01 3.034331277012825012e-02 -2.368610911071300507e-02 -2.157066576182842255e-02 -3.433507308363914490e-02
-4.534494504332542419e-02 -3.840197250247001648e-02 6.298558413982391357e-02 -1.430616676807403564e-01 -1.629175841808319092e-01 -1.870246254839003086e-03 4.112152382731437683e-02 2.472135610878467560e-02 -4.691760241985321045e-01 7.623285055160522461e-02 6.424559652805328369e-02 -1.066625565290451050e-01 1.350570917129516602e-01 -2.034186758100986481e-02 -2.425851076841354370e-01 -1.813835091888904572e-02 -1.520668119192123413e-01 1.930182576179504395e-01 5.370819941163063049e-02 5.744232796132564545e-03 -2.074274420738220215e-01 2.312413230538368225e-02 -2.593785151839256287e-02 -4.752864316105842590e-02 5.590186715126037598e-01 1.077518612146377563e-01 -8.240438252687454224e-02 4.551116377115249634e-02 2.211578041315078735e-01 -2.090945094823837280e-01 -2.506216168403625488e-01 -1.603361964225769043e-01
-1.847415864467620850e-01 -2.163973599672317505e-01 -2.424165904521942139e-01 4.350638762116432190e-02 -5.020398274064064026e-02 -2.372985780239105225e-01 3.679203391075134277e-01 1.603480428457260132e-01 -2.251957803964614868e-01 2.373945899307727814e-02 2.817490994930267334e-01 -2.128327488899230957e-01 2.531626820564270020e-01 -1.775731295347213745e-01 1.958368718624114990e-01 -3.298017010092735291e-02 5.280653946101665497e-03 1.590280532836914062e-01 -7.378935813903808594e-03 -2.037854939699172974e-01 1.648393273353576660e-02 1.607524305582046509e-01 8.766308426856994629e-02 2.261797487735748291e-01 1.652918010950088501e-01 1.452729701995849609e-01 -2.080128937959671021e-01 9.901206195354461670e-02 6.243778765201568604e-02 -1.803206056356430054e-01 -1.137702539563179016e-02 -1.937994211912155151e-01
2.079959064722061157e-01 -2.409719377756118774e-01 -3.167607188224792480e-01 5.978239327669143677e-02 -1.526977270841598511e-01 -1.077009066939353943e-01 1.218812465667724609e-01 2.135850191116333008e-01 -1.607251912355422974e-01 -6.947115063667297363e-02 2.568440511822700500e-02 -1.937464028596878052e-01 2.493172287940979004e-01 -1.824640929698944092e-01 -3.299618139863014221e-02 -3.432166762650012970e-03 -7.814692705869674683e-02 2.562183141708374023e-01 -1.377391666173934937e-01 -1.762800663709640503e-01 -2.430213987827301025e-01 -3.465694934129714966e-02 -1.053957045078277588e-01 2.441233545541763306e-01 2.844173312187194824e-01 2.093849033117294312e-01 -7.395577151328325272e-03 -5.984368268400430679e-03 1.032969132065773010e-01 -2.936488687992095947e-01 2.435280233621597290e-01 1.273814029991626740e-02
1.636883020401000977e-01 -7.993227243423461914e-02 1.635023802518844604e-01 1.029615774750709534e-01 -2.090785205364227295e-01 1.467815637588500977e-01 2.809585332870483398e-01 -3.958982974290847778e-02 -4.923786222934722900e-01 5.790571868419647217e-02 1.657293438911437988e-01 -3.222463130950927734e-01 -1.054188236594200134e-02 -1.993472576141357422e-01 3.453701734542846680e-02 -7.286635786294937134e-02 -1.370539665222167969e-01 2.019210159778594971e-01 -1.983618736267089844e-01 7.442880421876907349e-02 6.430473178625106812e-02 -7.813180983066558838e-02 1.525044534355401993e-02 -4.941556602716445923e-02 2.870777845382690430e-01 -1.411752551794052124e-01 1.644180566072463989e-01 -2.045055292546749115e-02 1.781484931707382202e-01 -2.069725692272186279e-01 -1.482757180929183960e-01 -1.286658793687820435e-01
1.350951790809631348e-01 -1.019291877746582031e-01 5.573269352316856384e-02 -5.185510031878948212e-03 7.862795144319534302e-02 1.963358074426651001e-01 1.094354912638664246e-01 9.372644126415252686e-02 -4.280008673667907715e-01 1.156339198350906372e-01 6.952231377363204956e-02 9.877138584852218628e-02 3.196528851985931396e-01 -9.875784814357757568e-02 -2.545090913772583008e-01 -1.705625839531421661e-02 -1.948536932468414307e-01 2.727427184581756592e-01 1.107159182429313660e-01 -7.280812412500381470e-02 -8.426582813262939453e-02 2.875398397445678711e-01 -8.829469233751296997e-02 1.463237553834915161e-01 2.995514273643493652e-01 1.299625486135482788e-01 -8.841124922037124634e-02 1.399957109242677689e-02 3.002242743968963623e-01 -2.204231917858123779e-01 -6.944096833467483521e-02 -8.668842166662216187e-02
3.161252737045288086e-01 4.306799173355102539e-02 1.031243726611137390e-01 4.689796641469001770e-02 -1.337177157402038574e-01 5.402596201747655869e-03 4.407235980033874512e-01 5.570167675614356995e-02 -1.346544027328491211e-01 -1.897688955068588257e-01 1.149565652012825012e-01 -9.800888597965240479e-02 2.059327512979507446e-01 1.185147650539875031e-02 -5.440779775381088257e-02 4.568681120872497559e-02 1.185985282063484192e-01 1.473347991704940796e-01 -3.099653497338294983e-02 -1.063836067914962769e-01 5.525523424148559570e-02 1.003541871905326843e-01 1.957647502422332764e-02 -7.163079082965850830e-02 2.210960090160369873e-01 -2.079570889472961426e-01 -3.881729841232299805e-01 -2.941352427005767822e-01 5.647124722599983215e-02 1.678705513477325439e-01 -2.914247214794158936e-01 1.823581159114837646e-01
-1.319141983985900879e-01 -1.932962536811828613e-01 -6.758153438568115234e-02 4.271586984395980835e-02 -3.046258091926574707e-01 2.552146911621093750e-01 2.411247342824935913e-01 -1.616129577159881592e-01 -3.563673794269561768e-01 7.091566175222396851e-02 1.284944564104080200e-01 -9.652533382177352905e-02 3.148941397666931152e-01 1.316169798374176025e-01 1.717201918363571167e-01 -2.345724590122699738e-02 8.977220952510833740e-02 1.020410750061273575e-02 -1.477649211883544922e-01 -3.544165194034576416e-02 -1.588433980941772461e-01 2.620859742164611816e-01 -1.303990930318832397e-01 -7.946260273456573486e-02 2.071377485990524292e-01 -1.889103055000305176e-01 -1.728795468807220459e-01 -1.704425513744354248e-01 1.602701097726821899e-01 3.773666918277740479e-02 2.721844315528869629e-01 7.113088667392730713e-02
1.569027304649353027e-01 -2.007419802248477936e-02 -1.883242279291152954e-01 -3.164936006069183350e-01 -2.106424048542976379e-02 4.598299972712993622e-03 1.392109245061874390e-01 -1.469447910785675049e-01 -4.855249524116516113e-01 -1.868250817060470581e-01 -1.290747523307800293e-01 -9.180098772048950195e-02 1.171242743730545044e-01 -1.420021355152130127e-01 -7.712814956903457642e-02 -1.007665097713470459e-01 -3.313986118882894516e-03 -1.698369830846786499e-01 -1.439180225133895874e-01 -1.385893225669860840e-01 1.026632413268089294e-01 4.384687170386314392e-02 5.388488620519638062e-02 7.054606825113296509e-02 3.995381295680999756e-01 2.911839783191680908e-01 -9.819380939006805420e-02 -2.871413230895996094e-01 1.092044711112976074e-01 -1.039162427186965942e-01 6.163593009114265442e-02 -6.652311421930789948e-03
7.672744989395141602e-02 1.077498495578765869e-02 -2.750373184680938721e-01 4.878253489732742310e-02 -1.127765327692031860e-01 -8.291665464639663696e-02 1.804223060607910156e-01 -1.346952617168426514e-01 -3.039539456367492676e-01 -9.281697124242782593e-02 9.705028682947158813e-02 -1.039733961224555969e-01 1.245603431016206741e-02 -1.166683211922645569e-01 -1.731931231915950775e-02 1.071826294064521790e-01 5.375936627388000488e-02 1.470264047384262085e-01 -4.942427948117256165e-02 -1.555893868207931519e-01 4.212345778942108154e-01 3.183323144912719727e-01 -4.313128888607025146e-01 -2.196729332208633423e-01 1.451166421175003052e-01 5.586643144488334656e-02 5.867334082722663879e-02 -1.742755770683288574e-01 4.812554270029067993e-02 -2.560950219631195068e-01 2.405852451920509338e-02 -9.057085961103439331e-02
2.225665897130966187e-01 -2.162241488695144653e-01 7.386327534914016724e-02 1.474069654941558838e-01 -6.185844540596008301e-02 4.917965456843376160e-02 2.967367507517337799e-02 2.319549024105072021e-02 -2.706065177917480469e-01 6.869994103908538818e-02 3.896731138229370117e-01 -2.539890408515930176e-01 2.939680032432079315e-02 1.246748417615890503e-01 1.021702885627746582e-01 2.128669321537017822e-01 9.835582971572875977e-02 2.903440296649932861e-01 -1.038992851972579956e-01 -8.066483587026596069e-02 1.237154453992843628e-01 -6.952879577875137329e-02 -8.690934628248214722e-02 -1.106391698122024536e-01 4.719550609588623047e-01 -2.480012923479080200e-01 1.146883368492126465e-01 9.767729789018630981e-02 1.309398412704467773e-01 2.472333051264286041e-02 1.511612087488174438e-01 6.037123501300811768e-02
-3.164690732955932617e-01 -2.292312979698181152e-01 -4.795239865779876709e-02 -2.283951044082641602e-01 -6.652915477752685547e-02 -1.387085467576980591e-01 2.794077992439270020e-01 1.555911600589752197e-01 -2.311098426580429077e-01 7.737206667661666870e-02 -2.919034450314939022e-04 -5.547887086868286133e-02 1.332792937755584717e-01 -1.139726638793945312e-01 -1.723526604473590851e-02 1.515407264232635498e-01 -3.851068392395973206e-02 2.078671604394912720e-01 1.980295479297637939e-01 -2.632611393928527832e-01 5.604972317814826965e-02 -6.067904178053140640e-03 -8.107652515172958374e-02 4.921242222189903259e-02 2.607076168060302734e-01 1.882695853710174561e-01 -5.264018848538398743e-02 -1.567457020282745361e-01 1.262438297271728516e-01 -4.192649945616722107e-02 -4.801009893417358398e-01 -7.789936661720275879e-02
-1.390266269445419312e-01 -2.499636858701705933e-01 -3.197902739048004150e-01 1.693731248378753662e-01 -1.260574311017990112e-01 -2.764849066734313965e-01 1.460504382848739624e-01 1.078152880072593689e-01 -2.061863690614700317e-01 5.567105859518051147e-02 5.870229378342628479e-02 -2.314493507146835327e-01 6.156451255083084106e-02 2.899737656116485596e-02 7.221153471618890762e-03 1.686403900384902954e-01 7.097233831882476807e-02 1.459988504648208618e-01 -1.453751921653747559e-01 2.231732942163944244e-02 -9.025283902883529663e-02 8.509857207536697388e-02 8.134595304727554321e-02 2.502378225326538086e-01 4.712403118610382080e-01 9.470172226428985596e-02 3.060481846332550049e-01 -3.983223810791969299e-02 -4.301625490188598633e-02 -1.614959388971328735e-01 9.907243400812149048e-02 -1.719157546758651733e-01
2.573742568492889404e-01 -9.439722448587417603e-02 -9.757650643587112427e-02 -8.915310353040695190e-02 -7.805851846933364868e-02 -5.861242860555648804e-02 2.177619040012359619e-01 1.208178251981735229e-01 -2.942319512367248535e-01 -2.688842415809631348e-01 -2.353198081254959106e-01 -1.980346255004405975e-02 1.720846593379974365e-01 -2.090971767902374268e-01 1.738119423389434814e-01 2.016766220331192017e-01 -1.534719616174697876e-01 3.483197391033172607e-01 -1.581131666898727417e-01 -2.697567343711853027e-01 -6.708777695894241333e-02 1.694066524505615234e-01 -1.369757056236267090e-01 -2.255036234855651855e-01 1.036556139588356018e-01 4.353437200188636780e-02 -1.805571019649505615e-01 1.537912786006927490e-01 9.798536449670791626e-02 -1.996341943740844727e-01 -6.321854144334793091e-02 9.575217217206954956e-02
3.929923102259635925e-02 -4.221110343933105469e-01 -1.362761110067367554e-02 -1.634804755449295044e-01 -2.045760154724121094e-01 3.500751405954360962e-02 8.307348936796188354e-02 1.805496215820312500e-01 -1.393492966890335083e-01 1.766534708440303802e-02 1.786575913429260254e-01 -7.169651985168457031e-02 3.549622893333435059e-01 -6.687119137495756149e-03 2.934394776821136475e-01 -1.745359003543853760e-01 2.754308097064495087e-02 2.206867039203643799e-01 9.183425456285476685e-02 -1.030305996537208557e-01 9.261575341224670410e-02 1.851849108934402466e-01 -1.102883890271186829e-01 -4.026755392551422119e-01 1.447063684463500977e-01 2.208094000816345215e-01 -1.672513931989669800e-01 -2.390324324369430542e-02 -3.421708941459655762e-03 -1.417188644409179688e-01 7.202700525522232056e-02 -4.659437015652656555e-02
8.752986043691635132e-02 -6.152280420064926147e-02 8.707059174776077271e-02 -1.944004446268081665e-01 -1.022787764668464661e-01 1.053507067263126373e-02 3.561042249202728271e-01 -2.848923765122890472e-02 -2.513017654418945312e-01 1.862187832593917847e-01 2.913527786731719971e-01 -1.951316744089126587e-01 1.849836856126785278e-01 -2.374128550291061401e-01 9.412365406751632690e-02 1.991222351789474487e-01 -1.004160791635513306e-01 1.334892958402633667e-01 2.562553435564041138e-02 9.042129665613174438e-02 -7.740580290555953979e-02 3.824648857116699219e-01 -1.071708556264638901e-02 9.266985207796096802e-02 2.181633114814758301e-01 -6.309492886066436768e-02 1.451359391212463379e-01 -3.673148155212402344e-01 -1.087153702974319458e-01 -5.098136514425277710e-02 4.743236675858497620e-02 -1.521952748298645020e-01
-1.232215240597724915e-01 -2.398503869771957397e-01 2.616439461708068848e-01 2.068687230348587036e-01 -3.106232583522796631e-01 -3.728331252932548523e-02 5.371570214629173279e-02 1.733717769384384155e-01 -1.259326487779617310e-01 3.829725831747055054e-02 -1.738105565309524536e-01 -1.198477968573570251e-01 -5.645804852247238159e-02 1.139192357659339905e-01 2.127840965986251831e-01 -1.264311820268630981e-01 1.021213531494140625e-01 2.101818323135375977e-01 5.740202590823173523e-02 -2.210319340229034424e-01 2.133724689483642578e-01 2.477683573961257935e-01 -2.983861789107322693e-02 2.236289530992507935e-01 2.884729206562042236e-01 -2.098759636282920837e-02 2.219432890415191650e-01 -1.170157343149185181e-01 2.094941437244415283e-01 1.944650709629058838e-02 -8.910901844501495361e-02 2.872321307659149170e-01
6.259002536535263062e-02 -2.411916106939315796e-01 1.522808521986007690e-02 8.947417140007019043e-02 -2.985294908285140991e-02 -5.149943009018898010e-02 3.521762192249298096e-01 -1.857108771800994873e-01 -3.559972643852233887e-01 6.119152531027793884e-02 -2.123307622969150543e-02 8.663031458854675293e-02 1.045084148645401001e-01 -4.505009576678276062e-02 1.301859468221664429e-01 7.772673666477203369e-02 -2.299337536096572876e-01 3.159509301185607910e-01 -2.428161650896072388e-01 -1.928322017192840576e-01 -5.189336091279983521e-02 6.784103345125913620e-03 -1.641336083412170410e-01 -1.690135896205902100e-01 3.001566231250762939e-01 -4.193569719791412354e-02 9.437140077352523804e-02 -7.308354973793029785e-02 2.048574537038803101e-01 -3.587307035923004150e-01 -7.305626571178436279e-02 -6.373441219329833984e-02
-4.711806774139404297e-02 1.122966632246971130e-01 -2.298403680324554443e-01 1.966181844472885132e-01 -2.472922652959823608e-01 -2.034911960363388062e-01 2.926613986492156982e-01 4.937920719385147095e-03 -3.104906082153320312e-01 1.585523784160614014e-01 -1.432100310921669006e-03 -6.868334859609603882e-02 1.533094346523284912e-01 -7.419255375862121582e-02 2.954523265361785889e-02 1.475770771503448486e-01 2.032601740211248398e-03 2.208792269229888916e-01 8.331261575222015381e-03 -2.638540565967559814e-01 3.126746416091918945e-01 4.095010757446289062e-01 -2.519626617431640625e-01 -9.122809022665023804e-02 6.229830533266067505e-02 8.354883641004562378e-02 -2.700547873973846436e-02 -8.339079469442367554e-02 2.005719095468521118e-01 -5.512752383947372437e-02 1.433761417865753174e-02 9.879853576421737671e-02
-2.831970527768135071e-02 -2.209628373384475708e-01 -1.010317802429199219e-01 -3.737113997340202332e-02 -2.271190434694290161e-01 8.118169754743576050e-02 3.073764443397521973e-01 1.084258779883384705e-01 -1.096796020865440369e-01 -1.401586830615997314e-01 -6.575790047645568848e-02 -2.903827130794525146e-01 -1.031860709190368652e-02 -1.475053578615188599e-01 -2.592567801475524902e-01 7.318125665187835693e-02 -2.164131551980972290e-01 3.637258112430572510e-01 -2.352723479270935059e-02 2.743068151175975800e-02 -1.232668161392211914e-01 2.469397634267807007e-01 4.908489808440208435e-02 -1.484397053718566895e-01 3.478352725505828857e-02 -1.973374560475349426e-02 6.590632349252700806e-02 -1.763563789427280426e-02 3.796430528163909912e-01 -3.324421942234039307e-01 -7.244362682104110718e-02 1.113640069961547852e-01
-2.664999291300773621e-02 -2.972722798585891724e-02 1.288543939590454102e-01 -3.149898946285247803e-01 -1.131433099508285522e-01 3.883186355233192444e-02 7.152716070413589478e-02 2.918390631675720215e-01 -2.677032351493835449e-01 -1.725418865680694580e-01 1.292849928140640259e-01 4.918469488620758057e-02 9.028241783380508423e-02 -1.859310865402221680e-01 -3.344159945845603943e-02 1.474337875843048096e-01 3.101634681224822998e-01 1.795495599508285522e-01 1.283382028341293335e-01 1.416826993227005005e-01 6.361184269189834595e-02 2.755315005779266357e-01 2.062300592660903931e-01 -1.843608021736145020e-01 2.942075431346893311e-01 1.547355651855468750e-01 3.230709955096244812e-02 -2.951903641223907471e-01 6.692975014448165894e-02 -1.693768650293350220e-01 -5.829489976167678833e-02 1.874196678400039673e-01
1.297962963581085205e-01 -2.850014269351959229e-01 -1.260086596012115479e-01 9.996098279953002930e-02 -3.669190704822540283e-01 -5.431266501545906067e-02 6.437449157238006592e-02 1.828381419181823730e-02 -1.060294210910797119e-01 -2.590550482273101807e-02 8.377926796674728394e-02 -2.806948721408843994e-01 1.934757232666015625e-01 4.988365247845649719e-02 1.067952215671539307e-01 5.735591426491737366e-02 -8.720915019512176514e-02 2.878749966621398926e-01 -1.763484179973602295e-01 -1.112080812454223633e-01 -1.032096892595291138e-01 4.660483598709106445e-01 4.426692798733711243e-02 8.542403578758239746e-02 3.007307648658752441e-01 2.292470633983612061e-01 -5.950752273201942444e-02 3.228168189525604248e-02 1.628878712654113770e-01 -6.956759095191955566e-02 1.731096953153610229e-01 -4.113140329718589783e-02
1.777748912572860718e-01 1.077610775828361511e-01 2.554729953408241272e-02 -4.156719893217086792e-02 3.020610660314559937e-02 6.141017004847526550e-02 1.198370084166526794e-01 2.926216125488281250e-01 -2.105074524879455566e-01 -1.501370072364807129e-01 5.966068431735038757e-02 -1.092228442430496216e-01 -1.331789791584014893e-02 -2.466598004102706909e-01 1.620902717113494873e-01 2.355747967958450317e-01 1.184083074331283569e-01 3.236350789666175842e-02 1.765819787979125977e-01 4.673431068658828735e-02 -5.262273922562599182e-02 4.213851392269134521e-01 9.875639528036117554e-02 -2.227547764778137207e-01 1.518592387437820435e-01 -2.502522803843021393e-02 1.340950727462768555e-01 -3.015613555908203125e-01 2.910867035388946533e-01 -2.438527047634124756e-01 7.510903477668762207e-02 2.324111461639404297e-01
2.851335108280181885e-01 -2.472381293773651123e-01 -2.045435905456542969e-01 -8.260194957256317139e-02 -1.298889219760894775e-01 6.440345197916030884e-03 3.111240863800048828e-01 7.880428433418273926e-02 6.811822205781936646e-02 4.824992641806602478e-02 2.271047681570053101e-01 -3.456376492977142334e-01 1.140226498246192932e-01 -1.614708006381988525e-01 -2.543093264102935791e-01 -1.313362549990415573e-02 5.158935487270355225e-02 1.891230978071689606e-02 -1.151147633790969849e-01 -3.509501814842224121e-01 -9.271778166294097900e-02 1.916323304176330566e-01 6.739421933889389038e-02 9.103559888899326324e-03 2.585654258728027344e-01 3.535867109894752502e-02 -4.606758430600166321e-02 2.066015638411045074e-02 7.250867784023284912e-02 3.548120260238647461e-01 1.075962185859680176e-01 6.555978208780288696e-02
1.332039088010787964e-01 -1.307680308818817139e-01 -2.272827550768852234e-02 4.430336505174636841e-02 1.249190345406532288e-01 -2.129628658294677734e-01 4.126251339912414551e-01 8.067344129085540771e-02 -3.476866185665130615e-01 4.549753293395042419e-02 -1.130341589450836182e-01 2.827777713537216187e-02 2.608151435852050781e-01 -1.455941647291183472e-01 3.331813812255859375e-01 -1.192350164055824280e-01 1.239928156137466431e-01 1.050822213292121887e-01 7.948483526706695557e-02 -7.069421932101249695e-03 7.197866588830947876e-02 -7.183980941772460938e-02 -4.330933094024658203e-02 -4.302365705370903015e-02 1.825281828641891479e-01 1.099450737237930298e-01 9.372618049383163452e-02 -2.581435069441795349e-02 2.519740760326385498e-01 -1.590508222579956055e-01 -3.860959410667419434e-01 1.854817271232604980e-01
1.901143640279769897e-01 -2.871830761432647705e-01 -3.518041968345642090e-02 -1.776249557733535767e-01 -3.148507773876190186e-01 1.104077324271202087e-01 1.297238767147064209e-01 7.105349749326705933e-02 -1.814144849777221680e-01 1.285878419876098633e-01 -6.744230538606643677e-02 -1.265279352664947510e-01 -4.316062666475772858e-03 -3.030332922935485840e-02 9.187111258506774902e-02 -1.014448981732130051e-02 1.339146941900253296e-01 3.581045567989349365e-01 7.045713067054748535e-02 -3.973948657512664795e-01 2.595196962356567383e-01 1.383619159460067749e-01 7.440762221813201904e-02 6.011404562741518021e-03 3.523571193218231201e-01 -1.175771933048963547e-03 -2.064409255981445312e-01 -1.557567855343222618e-03 2.574492245912551880e-02 2.053879499435424805e-01 5.644176155328750610e-02 1.482443064451217651e-01
2.585140522569417953e-03 -1.919497251510620117e-01 -2.558409869670867920e-01 -3.496241942048072815e-02 -1.127600073814392090e-01 -3.236588090658187866e-02 1.879104971885681152e-01 -8.900211751461029053e-02 8.619366213679313660e-03 6.520488299429416656e-03 4.509769380092620850e-01 2.450795173645019531e-01 1.754596531391143799e-01 -5.776813626289367676e-02 1.664668023586273193e-01 1.184131577610969543e-01 2.242652773857116699e-01 -1.676298864185810089e-02 -2.044361084699630737e-01 -6.384799629449844360e-02 1.318355500698089600e-01 3.062939047813415527e-01 1.845240890979766846e-01 -9.733252227306365967e-02 2.610331475734710693e-01 -7.027929276227951050e-02 -8.040006458759307861e-02 -1.113958284258842468e-01 1.207589432597160339e-01 -1.481897532939910889e-01 -3.370547890663146973e-01 8.243136107921600342e-02
5.277556926012039185e-02 -3.529072701930999756e-01 -2.249789685010910034e-01 -2.709224820137023926e-01 -1.697372943162918091e-01 3.184141516685485840e-01 7.805553078651428223e-02 1.102397665381431580e-01 -2.210022062063217163e-01 -1.764045953750610352e-01 1.258155703544616699e-02 -2.206259667873382568e-01 -2.224066480994224548e-02 4.989686980843544006e-02 8.850028365850448608e-02 -2.852488756179809570e-01 2.298298478126525879e-01 -7.947110570967197418e-03 -1.609242558479309082e-01 -2.571154236793518066e-01 2.027565687894821167e-01 1.420991420745849609e-01 1.630279272794723511e-01 5.398875102400779724e-02 1.445080935955047607e-01 2.130020856857299805e-01 6.620446592569351196e-02 -1.498035043478012085e-01 1.327273398637771606e-01 -4.593126475811004639e-02 1.013625785708427429e-01 1.430807411670684814e-01
-2.674766480922698975e-01 -9.725610911846160889e-02 -1.804231405258178711e-01 1.335047185420989990e-01 6.242513656616210938e-02 -3.071408569812774658e-01 2.287933677434921265e-01 3.255614042282104492e-01 -7.444529235363006592e-02 1.802861988544464111e-01 2.859505414962768555e-01 -1.202314347028732300e-01 3.529674187302589417e-02 -2.712940052151679993e-02 1.570431739091873169e-01 1.668467819690704346e-01 7.845351845026016235e-02 1.576172560453414917e-01 -9.686439484357833862e-02 -1.313146352767944336e-01 -7.341255992650985718e-02 2.726895213127136230e-01 -2.443089783191680908e-01 -1.120778545737266541e-01 4.155288636684417725e-01 -7.805363088846206665e-02 -1.263349689543247223e-02 7.530394196510314941e-02 1.102009862661361694e-01 -6.983917206525802612e-02 -1.094079241156578064e-01 -1.005613617599010468e-02
1.695060580968856812e-01 2.619605511426925659e-02 -1.438672095537185669e-01 -9.345869533717632294e-03 -1.690478771924972534e-01 -8.042944967746734619e-02 3.280574679374694824e-01 1.356905996799468994e-01 -3.517522811889648438e-01 -3.447666764259338379e-01 1.422733813524246216e-01 -8.866687119007110596e-02 3.138091266155242920e-01 -2.301371246576309204e-01 1.217368170619010925e-01 1.504107378423213959e-02 -1.946983113884925842e-02 -5.991035327315330505e-02 1.392861306667327881e-01 4.675271362066268921e-02 -5.484412238001823425e-02 2.000715583562850952e-01 -2.635092437267303467e-01 1.567575335502624512e-01 3.090704083442687988e-01 -7.900977134704589844e-02 8.157387375831604004e-03 -5.882109701633453369e-02 2.012414187192916870e-01 3.690296411514282227e-02 1.995930224657058716e-01 -4.406872391700744629e-02
-1.132937073707580566e-01 -3.198233842849731445e-01 -1.813168376684188843e-01 2.880046609789133072e-03 1.623478084802627563e-01 4.849803820252418518e-02 3.477216958999633789e-01 -5.780302453786134720e-03 -2.545931637287139893e-01 1.116048023104667664e-01 2.747675403952598572e-02 1.675294339656829834e-02 -6.525350268930196762e-03 -2.457862645387649536e-01 1.015181839466094971e-01 9.802825748920440674e-02 -2.295109815895557404e-02 3.044760227203369141e-01 -3.702145814895629883e-02 -3.875750675797462463e-02 2.053589671850204468e-01 3.341815769672393799e-01 -1.197129487991333008e-01 -3.396679759025573730e-01 -1.982070505619049072e-02 1.867259144783020020e-01 3.225913271307945251e-02 -8.395989984273910522e-02 2.639788687229156494e-01 -1.200548186898231506e-01 -1.903592497110366821e-01 -1.785714551806449890e-02
1.640924066305160522e-01 -8.166679739952087402e-02 -3.226604461669921875e-01 -7.112025469541549683e-02 -3.222853839397430420e-01 -2.572329044342041016e-01 1.625179126858711243e-02 -3.720340505242347717e-02 -3.434502482414245605e-01 -1.148062720894813538e-01 1.642093211412429810e-01 -1.369628459215164185e-01 2.056928128004074097e-01 -1.187197491526603699e-01 2.147094756364822388e-01 -9.347972273826599121e-02 -7.446299493312835693e-02 5.144657194614410400e-02 -4.111840948462486267e-02 -1.317367404699325562e-01 -6.705912947654724121e-02 -2.165915817022323608e-02 -1.421551220118999481e-02 2.116852402687072754e-01 5.668326839804649353e-02 -2.213189005851745605e-02 3.651661276817321777e-01 -1.525864005088806152e-01 -4.399177851155400276e-04 1.851335018873214722e-01 2.038224227726459503e-02 3.538497090339660645e-01
-1.220190003514289856e-01 -1.097551062703132629e-01 1.105191186070442200e-01 -5.554424971342086792e-02 2.885181223973631859e-03 -3.162180185317993164e-01 1.318961083889007568e-01 9.861770272254943848e-02 -3.811807632446289062e-01 -4.004855081439018250e-02 -1.364905685186386108e-01 -2.291879951953887939e-01 1.237778086215257645e-02 -9.483878314495086670e-02 1.131369825452566147e-02 9.279213845729827881e-02 -7.444504648447036743e-02 2.666201256215572357e-02 -1.820870041847229004e-01 -1.085903048515319824e-01 -1.486880239099264145e-02 6.654982268810272217e-02 -2.690743654966354370e-02 -1.998467603698372841e-03 4.470213055610656738e-01 5.756305996328592300e-03 2.906477451324462891e-01 1.911837048828601837e-02 3.939267098903656006e-01 -1.453113555908203125e-01 -2.771723270416259766e-01 1.722228899598121643e-02
1.433603018522262573e-01 -2.092750072479248047e-01 -3.352702781558036804e-02 1.539409011602401733e-01 1.676582694053649902e-01 -8.564648032188415527e-02 1.521425247192382812e-01 2.783973813056945801e-01 -1.927476376295089722e-02 -2.146557122468948364e-01 5.944860726594924927e-02 -5.514984205365180969e-02 3.443723022937774658e-01 1.629242151975631714e-01 6.421817094087600708e-02 -3.488654270768165588e-02 -1.711767762899398804e-01 8.868918567895889282e-02 -1.530139595270156860e-01 -3.088368177413940430e-01 2.407934218645095825e-01 3.369666934013366699e-01 -7.852914184331893921e-02 1.060514226555824280e-01 1.324567645788192749e-01 2.974946200847625732e-01 2.615903690457344055e-02 -9.972119331359863281e-02 1.884736418724060059e-01 1.717884987592697144e-01 2.965956553816795349e-02 2.091383486986160278e-01
1.223035156726837158e-01 -2.807445451617240906e-02 -5.417148396372795105e-02 -4.673748835921287537e-02 1.077439039945602417e-01 3.240142166614532471e-01 4.200443625450134277e-01 8.615946769714355469e-02 9.452135860919952393e-02 -2.217914462089538574e-01 1.364397853612899780e-01 -2.017502039670944214e-01 4.710923507809638977e-02 -7.363461703062057495e-02 1.051744371652603149e-01 -2.797575108706951141e-02 1.055938526988029480e-01 2.715869247913360596e-02 -7.789099961519241333e-02 -9.279479086399078369e-02 1.034693419933319092e-01 2.716940939426422119e-01 -3.035643510520458221e-02 -4.162323847413063049e-02 4.388632178306579590e-01 -1.886990815401077271e-01 -7.389762252569198608e-02 -1.301650702953338623e-01 3.448480367660522461e-01 6.565414369106292725e-02 -2.264173477888107300e-01 -5.384443700313568115e-02
-1.090591400861740112e-01 -2.953823506832122803e-01 -2.402231544256210327e-01 -2.525221109390258789e-01 1.761807501316070557e-01 -1.220154166221618652e-01 3.774876594543457031e-01 1.262558102607727051e-01 -4.216409921646118164e-01 -6.282583624124526978e-02 1.326556354761123657e-01 3.365629166364669800e-02 2.133111804723739624e-01 -1.487944871187210083e-01 1.444137543439865112e-01 4.506778717041015625e-02 1.196211203932762146e-01 1.726380288600921631e-01 1.484831422567367554e-01 -2.591108679771423340e-01 6.558500695973634720e-03 -8.174010366201400757e-02 -1.219359263777732849e-01 -9.986900538206100464e-02 1.129820495843887329e-01 -1.382587552070617676e-01 1.433195825666189194e-02 -9.125047922134399414e-02 1.851843446493148804e-01 -7.957998663187026978e-02 -1.918633133172988892e-01 -3.625044226646423340e-02
1.084429994225502014e-01 -3.305607140064239502e-01 -4.433154165744781494e-01 2.854145169258117676e-01 -6.482236087322235107e-02 7.622967660427093506e-02 3.211598843336105347e-02 1.533635109663009644e-01 -1.395323574542999268e-01 -1.039387956261634827e-01 -7.014903426170349121e-02 -8.606124669313430786e-02 1.787132620811462402e-01 -3.391092121601104736e-01 1.203307434916496277e-01 -1.517809778451919556e-01 -8.891664445400238037e-02 1.689926534891128540e-01 -5.822611972689628601e-03 -2.206894010305404663e-01 -8.756240457296371460e-02 2.474672049283981323e-01 2.594164907932281494e-01 1.128242537379264832e-01 1.220697611570358276e-01 8.419678360223770142e-02 4.016670957207679749e-02 -1.256949752569198608e-01 9.139266610145568848e-02 -1.672551780939102173e-01 -5.052870139479637146e-02 -1.641526818275451660e-01
-6.803076714277267456e-02 -1.058446913957595825e-01 1.667384952306747437e-01 2.229256629943847656e-01 -1.116734817624092102e-01 1.606163084506988525e-01 3.116399347782135010e-01 -2.412923127412796021e-01 -4.882004261016845703e-01 6.747706979513168335e-02 5.636718124151229858e-02 -1.819395422935485840e-01 1.096711382269859314e-01 -3.213319554924964905e-02 7.295888662338256836e-02 -6.146714836359024048e-02 -1.496875137090682983e-01 2.183092385530471802e-01 3.347607562318444252e-03 -1.730058342218399048e-02 1.202359050512313843e-01 -7.814710028469562531e-03 -1.236499287188053131e-02 -2.684793726075440645e-04 3.173519372940063477e-01 3.631938993930816650e-02 1.045292913913726807e-01 -6.101885437965393066e-02 8.959515392780303955e-02 -3.596274256706237793e-01 -2.009450346231460571e-01 -1.796162724494934082e-01
2.733408808708190918e-01 1.126590818166732788e-01 -2.678947448730468750e-01 -1.691067963838577271e-02 -4.383162409067153931e-02 -2.910599671304225922e-02 -2.361762523651123047e-02 3.140351772308349609e-01 -1.131158918142318726e-01 8.783638477325439453e-03 3.300647437572479248e-02 -1.893791705369949341e-01 2.311576902866363525e-01 -1.265185177326202393e-01 -8.390162140130996704e-02 1.740133166313171387e-01 -1.306748986244201660e-01 3.520694673061370850e-01 -1.758241504430770874e-01 -3.438412845134735107e-01 2.808865010738372803e-01 -5.489163100719451904e-03 6.862960010766983032e-02 1.078092455863952637e-01 4.134082496166229248e-01 1.170021221041679382e-01 -3.046989068388938904e-02 -7.879890501499176025e-03 2.492427267134189606e-02 -2.096929401159286499e-02 -9.212838113307952881e-02 -3.798421472311019897e-02
-5.701141431927680969e-02 -2.955642901360988617e-02 -4.647355899214744568e-02 1.496750768274068832e-02 -3.796378374099731445e-01 2.036477178335189819e-01 2.902139425277709961e-01 -7.646272331476211548e-02 -4.518585801124572754e-01 -2.996869571506977081e-02 2.877779304981231689e-01 -8.712687343358993530e-02 1.494241952896118164e-01 -4.312589019536972046e-02 -4.084108024835586548e-02 -5.860920250415802002e-02 5.119061470031738281e-02 3.444912135601043701e-01 -8.790390938520431519e-02 5.400489550083875656e-03 -2.022377401590347290e-01 2.989922463893890381e-01 5.294212326407432556e-02 1.338259577751159668e-01 1.151783764362335205e-01 -6.574311107397079468e-02 -1.070795431733131409e-01 -1.429452300071716309e-01 1.134962309151887894e-03 1.492785960435867310e-01 1.901369690895080566e-01 -7.118684798479080200e-02
1.147193685173988342e-01 -3.517192304134368896e-01 2.037152945995330811e-01 2.217420563101768494e-02 -2.137274742126464844e-01 6.056086160242557526e-03 -5.501434952020645142e-02 -7.380731403827667236e-02 -1.763753294944763184e-01 -1.167603675276041031e-02 2.821893692016601562e-01 -1.418994516134262085e-01 1.482314616441726685e-01 1.795569211244583130e-01 -4.540909081697463989e-02 2.318697571754455566e-01 -2.106546796858310699e-02 1.942139863967895508e-01 -1.757637709379196167e-01 -9.474985301494598389e-02 2.875351905822753906e-01 2.211453020572662354e-02 -2.029815688729286194e-02 6.892099231481552124e-02 3.965927362442016602e-01 1.041455864906311035e-01 1.173125207424163818e-01 -2.016784995794296265e-01 1.605372726917266846e-01 -2.468205243349075317e-01 -2.174083292484283447e-01 5.489256232976913452e-02
1.357454806566238403e-01 -3.644197583198547363e-01 -9.797608852386474609e-02 -2.738451771438121796e-02 -3.724204599857330322e-01 1.996738165616989136e-01 1.352372914552688599e-01 -2.189251929521560669e-01 -2.190386950969696045e-01 -1.364440917968750000e-01 1.021587848663330078e-01 -1.628412008285522461e-01 1.030110493302345276e-01 -4.605252668261528015e-02 2.255472242832183838e-01 -1.302388012409210205e-01 3.640227392315864563e-02 3.747377693653106689e-01 -4.189109057188034058e-02 -2.699674069881439209e-01 1.315639019012451172e-01 1.683682352304458618e-01 -5.676455050706863403e-02 9.120245277881622314e-02 8.306457102298736572e-02 2.098905108869075775e-02 -2.855499386787414551e-01 -1.964227296411991119e-02 1.196763962507247925e-01 -1.206837221980094910e-01 1.531919650733470917e-02 1.324751377105712891e-01
1.994170695543289185e-01 -1.124458611011505127e-01 -7.832656055688858032e-02 6.024215370416641235e-02 9.942798316478729248e-02 2.201845496892929077e-01 -7.867643237113952637e-02 1.669817864894866943e-01 -2.103925198316574097e-01 -2.852368354797363281e-02 1.664689481258392334e-01 -6.648001074790954590e-02 3.775476515293121338e-01 4.412329569458961487e-02 -1.347950696945190430e-01 -4.696764424443244934e-02 -1.242164969444274902e-01 1.298685967922210693e-01 2.012939937412738800e-02 -3.002766966819763184e-01 4.825512692332267761e-02 2.243749201297760010e-01 -2.878933250904083252e-01 1.240105479955673218e-01 4.813922643661499023e-01 5.899965390563011169e-02 2.037685178220272064e-02 8.343206346035003662e-02 2.221087366342544556e-01 -8.311516046524047852e-02 -1.644091904163360596e-01 -6.035311147570610046e-02
-3.257159888744354248e-02 -4.178189337253570557e-01 -1.488283872604370117e-01 1.367763280868530273e-01 -2.043633460998535156e-01 1.465246975421905518e-01 -9.827846288681030273e-02 -2.686638534069061279e-01 -3.527656793594360352e-01 1.595444232225418091e-01 7.499817293137311935e-03 -6.360825151205062866e-03 8.857624977827072144e-02 9.844716638326644897e-03 -1.879214793443679810e-01 8.906693756580352783e-02 1.676491647958755493e-01 3.055732846260070801e-01 -6.045151129364967346e-02 -1.994907855987548828e-01 -1.761759258806705475e-02 1.987585723400115967e-01 5.634589586406946182e-03 7.922589778900146484e-03 2.479222118854522705e-01 1.372254639863967896e-01 7.782674580812454224e-02 -2.543821334838867188e-01 -1.348232664167881012e-02 7.463637739419937134e-02 -2.645128071308135986e-01 7.500758022069931030e-02
-1.132636442780494690e-01 -3.301985561847686768e-01 4.707436636090278625e-02 1.402240898460149765e-02 -3.090817332267761230e-01 1.383417751640081406e-02 1.440716087818145752e-01 2.723612189292907715e-01 -6.047220155596733093e-02 -4.278967902064323425e-02 -3.936697542667388916e-02 -2.830439209938049316e-01 1.850135922431945801e-01 -1.768727302551269531e-01 1.721109896898269653e-01 -5.273644998669624329e-02 1.882680803537368774e-01 9.902692586183547974e-02 -1.934765130281448364e-01 -1.745950579643249512e-01 -2.427720278501510620e-02 3.186704516410827637e-01 8.010121062397956848e-03 2.177323997020721436e-01 7.419897615909576416e-02 2.685867547988891602e-01 -1.075314506888389587e-01 1.443033367395401001e-01 9.359559416770935059e-02 -1.748893037438392639e-02 -2.213046848773956299e-01 2.629572749137878418e-01
2.724961638450622559e-01 -2.824924588203430176e-01 -5.336357280611991882e-02 1.235128939151763916e-02 -1.640573143959045410e-02 -5.223431438207626343e-02 2.637109160423278809e-01 -1.236128062009811401e-01 -5.613657180219888687e-03 -2.766126580536365509e-02 2.557504177093505859e-01 -1.239406093955039978e-01 3.753146156668663025e-02 -6.967166066169738770e-02 -5.510140210390090942e-02 7.198263704776763916e-02 1.539386659860610962e-01 3.149980679154396057e-02 1.389446705579757690e-01 -1.560673564672470093e-01 -2.708173692226409912e-01 3.437819182872772217e-01 5.577763542532920837e-02 1.567983925342559814e-01 3.864105641841888428e-01 -1.179893389344215393e-01 1.806798279285430908e-01 -3.680333867669105530e-02 1.680060178041458130e-01 3.012427687644958496e-01 3.274341300129890442e-02 2.328499555587768555e-01
3.403178602457046509e-02 -2.104795128107070923e-01 -2.767083644866943359e-01 1.119388490915298462e-01 -1.792128086090087891e-01 1.362825483083724976e-01 8.079788088798522949e-02 -2.416552975773811340e-02 -8.623935282230377197e-02 -1.278721690177917480e-01 4.833304136991500854e-02 -1.558470875024795532e-01 2.243112027645111084e-01 3.892347589135169983e-02 -1.388405412435531616e-01 1.725449860095977783e-01 -1.418295204639434814e-01 1.808503270149230957e-01 9.361859411001205444e-02 -4.654746130108833313e-02 -2.557917963713407516e-03 1.336053013801574707e-02 -2.502636015415191650e-01 2.255371212959289551e-01 5.236487984657287598e-01 1.635198742151260376e-01 1.626498997211456299e-01 9.881674498319625854e-02 2.870680391788482666e-01 5.257193744182586670e-02 -2.219291776418685913e-01 -8.555389940738677979e-02
1.531772613525390625e-01 -1.050236821174621582e-01 -4.100257158279418945e-01 -4.449970554560422897e-03 -1.917050927877426147e-01 2.215527147054672241e-01 9.319788962602615356e-02 1.431910544633865356e-01 -4.162614792585372925e-02 -1.219123229384422302e-01 -1.236942876130342484e-02 -1.256688684225082397e-02 3.254305198788642883e-02 -1.083147004246711731e-01 1.010156720876693726e-01 1.464228928089141846e-01 1.769565045833587646e-02 3.179936408996582031e-01 5.710563063621520996e-02 1.615898311138153076e-01 1.326355934143066406e-01 7.667786628007888794e-02 -1.727872192859649658e-01 2.418010979890823364e-01 3.765687048435211182e-01 3.446824103593826294e-02 1.780662834644317627e-01 -5.430708453059196472e-02 3.506939709186553955e-01 9.450339525938034058e-02 -2.623579204082489014e-01 -7.418508757837116718e-04
-1.607709825038909912e-01 -1.312160789966583252e-01 -3.140858411788940430e-01 5.255269818007946014e-03 1.519321948289871216e-01 -1.657339930534362793e-01 4.798358082771301270e-01 4.470120370388031006e-02 -1.885233819484710693e-01 -1.093907356262207031e-01 2.925440669059753418e-01 8.803834766149520874e-02 -5.412719398736953735e-02 -4.975096136331558228e-02 -4.048677161335945129e-02 9.159927815198898315e-02 1.752342795953154564e-03 2.165082842111587524e-01 6.013070419430732727e-02 -2.438061684370040894e-01 5.714738741517066956e-02 -8.347493596374988556e-03 2.605265006422996521e-02 -2.332043945789337158e-01 2.898305952548980713e-01 -4.028933495283126831e-02 1.045248880982398987e-01 -6.294112652540206909e-02 2.755633890628814697e-01 -2.135124355554580688e-01 -1.666008681058883667e-01 3.264921903610229492e-02
1.129440516233444214e-01 -1.422729194164276123e-01 -8.169411867856979370e-02 -1.701066736131906509e-03 -1.832014918327331543e-01 -1.251932978630065918e-01 -1.437404602766036987e-01 1.773888915777206421e-01 5.218030139803886414e-02 -1.136930808424949646e-01 1.206358447670936584e-01 -4.383953213691711426e-01 2.322833836078643799e-01 -1.659618616104125977e-01 7.593530416488647461e-02 1.287039369344711304e-01 8.504357188940048218e-02 2.184655070304870605e-01 -2.393440604209899902e-01 -4.880978465080261230e-01 -1.032165810465812683e-01 2.526776492595672607e-01 5.745940655469894409e-02 6.466548144817352295e-02 9.955244511365890503e-02 1.428100652992725372e-02 9.944792091846466064e-02 -1.740793883800506592e-01 1.856242716312408447e-01 4.642478749155998230e-02 -1.155202835798263550e-01 -2.576073864474892616e-03
2.140644937753677368e-01 9.820063412189483643e-02 -2.514270544052124023e-01 1.159489080309867859e-01 9.342303499579429626e-03 -1.230740100145339966e-01 -4.295357316732406616e-02 2.264813706278800964e-02 -2.865966558456420898e-01 -1.035306379199028015e-01 -1.921189948916435242e-02 -5.116043686866760254e-01 2.127030491828918457e-01 -2.778575122356414795e-01 6.849820166826248169e-02 -1.762166172266006470e-01 -1.654292456805706024e-02 2.409755811095237732e-02 1.161369904875755310e-01 1.045691817998886108e-01 -1.879681348800659180e-01 1.789700090885162354e-01 -1.145840883255004883e-01 -1.232268437743186951e-01 2.699601948261260986e-01 7.138836383819580078e-02 9.064158797264099121e-02 -2.313837110996246338e-01 -8.732331544160842896e-02 -6.819534301757812500e-02 -1.618479788303375244e-01 1.948626786470413208e-01
6.281930953264236450e-02 -1.215089112520217896e-01 -1.900707930326461792e-01 -1.389754265546798706e-01 -2.389251291751861572e-01 3.284558281302452087e-02 2.256664931774139404e-01 1.859217286109924316e-01 -8.065485395491123199e-03 -2.561821043491363525e-01 2.388663738965988159e-01 -1.927718967199325562e-01 2.417199909687042236e-01 -2.391176968812942505e-01 8.371146395802497864e-03 1.859576553106307983e-01 -1.556221544742584229e-01 5.356049537658691406e-02 -1.640209257602691650e-01 -3.252310156822204590e-01 -1.273502409458160400e-01 1.017111316323280334e-01 -1.288066655397415161e-01 2.761747837066650391e-01 1.725872009992599487e-01 1.743121743202209473e-01 8.753874897956848145e-02 -2.351635843515396118e-01 -2.598027512431144714e-02 -8.128491789102554321e-02 2.172582447528839111e-01 1.233364269137382507e-01
3.473214060068130493e-02 -2.699422091245651245e-02 7.637993246316909790e-02 -2.593404948711395264e-01 4.004948213696479797e-02 7.044886052608489990e-02 1.236781254410743713e-01 5.348042845726013184e-01 -2.495584636926651001e-01 -1.637533307075500488e-01 9.456352144479751587e-02 -7.072386145591735840e-02 1.400263905525207520e-01 -2.693306207656860352e-01 3.530344739556312561e-02 8.487620204687118530e-02 9.639657288789749146e-02 2.184701561927795410e-01 -1.414295136928558350e-01 7.563970237970352173e-02 3.411533311009407043e-02 4.679100215435028076e-02 -4.414587840437889099e-02 -2.041509300470352173e-01 2.496063709259033203e-01 -9.909720718860626221e-02 -3.278660401701927185e-02 -2.068675905466079712e-01 1.515252739191055298e-01 -1.194157674908638000e-01 -1.927125304937362671e-01 3.055872023105621338e-01
-2.034943997859954834e-01 -2.312532067298889160e-01 -1.142921112477779388e-02 -1.413162145763635635e-02 -4.689916223287582397e-02 -1.244952678680419922e-01 3.589422702789306641e-01 2.044665962457656860e-01 -1.685459017753601074e-01 -2.673683166503906250e-01 -9.977331757545471191e-02 -1.737244278192520142e-01 3.085118718445301056e-02 1.606054604053497314e-02 -6.487098336219787598e-02 8.355620503425598145e-02 -3.456800803542137146e-02 3.519017482176423073e-03 -2.303440868854522705e-01 -2.203153967857360840e-01 2.353340536355972290e-01 1.554839462041854858e-01 5.616478249430656433e-02 -2.317925691604614258e-01 3.714861869812011719e-01 -1.398093849420547485e-01 -1.553574651479721069e-01 -4.962378740310668945e-02 4.308440908789634705e-02 -3.601597249507904053e-01 5.810380354523658752e-02 -7.530039548873901367e-02
8.664805442094802856e-02 -6.833925377577543259e-03 -4.627709686756134033e-01 1.751776337623596191e-01 -1.292594671249389648e-01 -2.033279389142990112e-01 1.310223788022994995e-01 1.490462571382522583e-01 -2.108196169137954712e-01 -7.483474910259246826e-02 -1.024061962962150574e-01 9.404024481773376465e-02 2.191899269819259644e-01 2.478871345520019531e-01 2.607186138629913330e-02 -1.029578074812889099e-01 -1.767339929938316345e-02 4.775738343596458435e-02 1.115546151995658875e-01 6.623024493455886841e-02 3.287358283996582031e-01 1.047881990671157837e-01 8.062149398028850555e-03 7.444510608911514282e-02 4.563456177711486816e-01 -1.911941170692443848e-02 2.468003034591674805e-01 -8.139209449291229248e-02 1.033289879560470581e-01 -1.949085108935832977e-02 2.451903745532035828e-02 1.677272915840148926e-01
-3.421583026647567749e-02 2.592118084430694580e-02 -7.326290477067232132e-03 -3.655832707881927490e-01 9.792544692754745483e-02 -1.158281881362199783e-02 3.305908739566802979e-01 1.700129061937332153e-01 2.281999774277210236e-02 -2.762385606765747070e-01 2.827875874936580658e-02 -6.418262422084808350e-02 1.049543619155883789e-01 -2.730009853839874268e-01 -7.927056401968002319e-02 -4.315480217337608337e-02 -8.712280541658401489e-02 1.136557981371879578e-01 1.219342276453971863e-01 -1.044118031859397888e-01 2.916569113731384277e-01 1.314188390970230103e-01 1.432719230651855469e-01 -5.567712336778640747e-02 3.453261554241180420e-01 1.027470529079437256e-01 -3.043323382735252380e-02 -3.987937867641448975e-01 1.968779116868972778e-01 8.201685547828674316e-02 -6.136554852128028870e-02 1.727226227521896362e-01
-2.559807002544403076e-01 -1.784604191780090332e-01 -6.939022243022918701e-02 2.050041109323501587e-01 -3.434428572654724121e-02 -8.346787095069885254e-02 3.117994666099548340e-01 6.657497584819793701e-02 -2.949602901935577393e-01 -2.576034665107727051e-01 -2.332301251590251923e-02 9.704114496707916260e-02 1.469622105360031128e-01 2.477222830057144165e-01 -5.940403789281845093e-02 8.020094037055969238e-02 3.083156049251556396e-01 2.171656638383865356e-01 -2.907888218760490417e-02 -2.070202380418777466e-01 -1.181787922978401184e-01 2.985235070809721947e-03 2.145052514970302582e-02 -1.139172241091728210e-01 3.965709805488586426e-01 -1.480016112327575684e-01 1.753180921077728271e-01 -8.349714800715446472e-03 2.102992534637451172e-01 -6.255695968866348267e-02 -1.040678769350051880e-01 8.634781837463378906e-02
2.877566516399383545e-01 -2.443736046552658081e-01 1.724737733602523804e-01 2.675828933715820312e-01 -2.009729593992233276e-01 1.498214155435562134e-01 3.805041313171386719e-01 -1.444526109844446182e-02 -4.108608961105346680e-01 -3.044243156909942627e-02 3.305129008367657661e-03 2.014876343309879303e-02 8.407985419034957886e-02 -2.225109040737152100e-01 1.427873373031616211e-01 5.766051635146141052e-02 -4.538637772202491760e-02 2.570725679397583008e-01 -1.939387060701847076e-02 1.003737840801477432e-02 2.133504254743456841e-03 9.002219140529632568e-02 2.040549963712692261e-01 -1.086083203554153442e-01 1.149290427565574646e-01 9.933449327945709229e-02 5.275034904479980469e-02 -1.426341291517019272e-02 2.179784625768661499e-01 1.577362865209579468e-01 -1.554563939571380615e-01 -2.122915685176849365e-01
2.765009999275207520e-01 -3.515161275863647461e-01 5.899488925933837891e-03 8.390685915946960449e-02 -3.688660264015197754e-01 1.184846609830856323e-01 2.963969707489013672e-01 1.368329524993896484e-01 -1.761320233345031738e-01 3.574810922145843506e-02 5.386757850646972656e-02 1.344935745000839233e-01 8.205068111419677734e-02 -3.769855499267578125e-01 2.068135738372802734e-01 -8.737697452306747437e-02 3.906378522515296936e-02 2.401726841926574707e-01 -4.151434823870658875e-02 -7.775799930095672607e-02 2.323747426271438599e-02 3.449331596493721008e-02 1.032207980751991272e-01 -4.325341805815696716e-02 1.980666518211364746e-01 -4.675813019275665283e-02 8.566520176827907562e-03 3.139363601803779602e-02 3.554961979389190674e-01 6.477584689855575562e-02 -2.121304348111152649e-02 -1.701545566320419312e-01
-2.205745428800582886e-01 -2.253016978502273560e-01 -3.479882478713989258e-01 -4.631344974040985107e-02 -2.489325255155563354e-01 -1.930098831653594971e-01 1.641351878643035889e-01 2.021767944097518921e-01 5.615913867950439453e-02 -1.040818169713020325e-02 -6.588696688413619995e-02 -7.833032310009002686e-02 1.923997253179550171e-01 -1.518576443195343018e-01 -1.312957257032394409e-01 8.053192496299743652e-02 -8.134746551513671875e-02 5.434626713395118713e-03 -8.490753918886184692e-02 -2.380882054567337036e-01 4.191226512193679810e-02 3.024214506149291992e-01 2.208605408668518066e-02 -1.316942041739821434e-03 3.843728899955749512e-01 8.978267759084701538e-02 -1.470880061388015747e-01 -3.350714445114135742e-01 -1.288599520921707153e-01 -1.036747246980667114e-01 1.770447641611099243e-01 -1.055754814296960831e-02
5.095636844635009766e-02 8.789537101984024048e-02 -3.086936175823211670e-01 4.257779940962791443e-02 -2.788955867290496826e-01 -4.745203256607055664e-02 -1.272806245833635330e-02 1.118625141680240631e-02 -9.207951277494430542e-02 -1.084926724433898926e-01 3.106513991951942444e-03 -1.452271044254302979e-01 -1.563019864261150360e-02 1.684159785509109497e-01 1.172039359807968140e-01 -2.186476811766624451e-02 -7.615462690591812134e-02 1.989706009626388550e-01 2.404067814350128174e-01 -1.655179858207702637e-01 6.975366920232772827e-02 2.036997862160205841e-02 1.510559115558862686e-02 3.626008033752441406e-01 4.933312535285949707e-01 2.529804110527038574e-01 2.085076868534088135e-01 -1.708108633756637573e-01 2.505389750003814697e-01 -7.885479368269443512e-03 -1.326788216829299927e-01 6.931241136044263840e-03
6.038159504532814026e-02 -2.149400673806667328e-02 -4.332724213600158691e-01 5.403286218643188477e-02 -2.697418630123138428e-01 9.145432710647583008e-02 2.251077592372894287e-01 9.806352108716964722e-02 -8.927554637193679810e-02 1.835689544677734375e-01 2.778387665748596191e-01 -7.666432112455368042e-02 -1.717890202999114990e-01 -7.075940817594528198e-02 -2.305613365024328232e-03 -1.251980215311050415e-01 -1.083256378769874573e-01 1.152953132987022400e-01 5.356541648507118225e-02 -3.551893308758735657e-02 2.831625640392303467e-01 1.010692492127418518e-01 5.777695402503013611e-02 1.629010289907455444e-01 3.530538082122802734e-01 6.223489344120025635e-02 2.501584589481353760e-01 5.215230211615562439e-02 3.362497985363006592e-01 -7.666543871164321899e-02 -8.744124323129653931e-02 1.380558460950851440e-01
4.343805462121963501e-02 7.177015393972396851e-02 -1.013523638248443604e-01 1.022115945816040039e-01 -3.340495526790618896e-01 1.649038046598434448e-01 3.912572264671325684e-01 1.260530799627304077e-01 -2.194299250841140747e-01 -3.434708714485168457e-01 2.434772253036499023e-01 8.000481873750686646e-02 2.372466027736663818e-01 -3.150613978505134583e-02 2.684833705425262451e-01 6.953769177198410034e-02 1.343337893486022949e-01 4.993032780475914478e-04 -8.747405558824539185e-02 -1.647487729787826538e-01 -1.375221908092498779e-01 3.015315234661102295e-01 1.646591909229755402e-02 2.350069135427474976e-01 -1.550716441124677658e-02 -1.398108005523681641e-01 2.757877856492996216e-02 -1.333840489387512207e-01 1.663595736026763916e-01 -8.944318443536758423e-02 -3.279062733054161072e-02 7.228221744298934937e-02
4.113003984093666077e-02 -1.178103461861610413e-01 -3.183354139328002930e-01 1.238519698381423950e-01 -5.452482029795646667e-02 1.489877998828887939e-01 2.467379532754421234e-02 -1.627486050128936768e-01 -1.259465366601943970e-01 -3.048948645591735840e-01 1.092967465519905090e-01 8.600193262100219727e-02 -2.480953000485897064e-02 -2.015314400196075439e-01 -7.675763964653015137e-02 -7.480274140834808350e-02 2.359764277935028076e-01 1.717385798692703247e-01 1.138498336076736450e-01 1.990718990564346313e-01 1.855958551168441772e-01 2.202294170856475830e-01 2.083559148013591766e-02 1.764313727617263794e-01 5.130796432495117188e-01 8.940005302429199219e-02 -7.705917954444885254e-02 -1.456778943538665771e-01 2.728528380393981934e-01 1.397961843758821487e-02 9.121341258287429810e-02 3.092542104423046112e-02
-3.058638274669647217e-01 -1.377598345279693604e-01 -7.077901810407638550e-02 1.877934038639068604e-01 1.087962090969085693e-01 1.752288825809955597e-02 4.777358174324035645e-01 1.451476663351058960e-01 -2.970027327537536621e-01 -1.462103575468063354e-01 8.041025698184967041e-02 5.671121925115585327e-02 1.764612048864364624e-01 -2.278329879045486450e-01 -2.112010568380355835e-01 -4.838101565837860107e-02 8.633143454790115356e-02 2.440997865051031113e-03 8.549562841653823853e-02 -1.764210760593414307e-01 1.796051561832427979e-01 9.076032787561416626e-02 8.141095936298370361e-02 -1.072541400790214539e-01 3.311298787593841553e-01 -1.173974275588989258e-01 -4.518055543303489685e-02 -2.895068824291229248e-01 -8.206412196159362793e-02 -7.059571892023086548e-02 -3.654995188117027283e-02 9.812707453966140747e-02
-7.837186753749847412e-02 -2.014564909040927887e-02 4.549296945333480835e-02 1.014680787920951843e-02 2.377351745963096619e-02 -2.431205809116363525e-01 1.380474418401718140e-01 7.686652988195419312e-02 -3.250097036361694336e-01 1.355613470077514648e-01 -1.550604552030563354e-01 -3.655223250389099121e-01 1.851260960102081299e-01 -1.398813873529434204e-01 -3.734879195690155029e-02 -1.084822881966829300e-02 -5.550236254930496216e-02 1.427194327116012573e-01 -7.123655825853347778e-02 -2.601413726806640625e-01 -6.991083174943923950e-02 -9.191285818815231323e-02 3.276239708065986633e-02 -2.003215700387954712e-01 4.603531658649444580e-01 2.157586440443992615e-02 1.964906901121139526e-01 -1.211024150252342224e-01 2.020681351423263550e-01 -2.341034561395645142e-01 -2.309789508581161499e-01 6.514775753021240234e-02
5.169324949383735657e-02 -1.512350738048553467e-01 -4.252617061138153076e-01 -6.888557970523834229e-02 -2.113829851150512695e-01 -2.238572202622890472e-02 1.161573007702827454e-01 -4.555226862430572510e-02 -6.871550530195236206e-02 6.784734129905700684e-02 -9.479811042547225952e-02 -2.873173654079437256e-01 2.532710731029510498e-01 -1.234953943639993668e-02 -9.825036674737930298e-02 -9.744146466255187988e-02 1.964108347892761230e-01 -2.329659312963485718e-01 -2.943820953369140625e-01 -2.497297674417495728e-01 7.245440781116485596e-02 7.132336497306823730e-02 -6.108142435550689697e-02 1.129727363586425781e-01 2.253297120332717896e-01 2.181961089372634888e-01 -8.541493117809295654e-02 -1.829254925251007080e-01 2.947608530521392822e-01 -1.656569242477416992e-01 1.410703361034393311e-01 4.156697541475296021e-02
2.820138074457645416e-02 -2.164553701877593994e-01 8.464335650205612183e-02 1.165345013141632080e-01 -2.346736192703247070e-01 2.141249626874923706e-01 -9.250850975513458252e-02 4.007678478956222534e-02 -2.179865092039108276e-01 -2.861666493117809296e-02 2.639084756374359131e-01 -1.753782033920288086e-01 2.926127016544342041e-01 1.393197476863861084e-01 -3.809616900980472565e-03 2.356018126010894775e-02 2.760563492774963379e-01 3.321855664253234863e-01 -4.329586401581764221e-02 -1.249068602919578552e-01 2.294583469629287720e-01 1.179326251149177551e-01 3.468316048383712769e-02 -1.352296769618988037e-01 2.623753845691680908e-01 5.077530071139335632e-02 2.626475989818572998e-01 -2.391542773693799973e-03 2.074736803770065308e-01 -1.185832768678665161e-01 -1.117083355784416199e-01 2.571063637733459473e-01
-1.891708001494407654e-02 1.585090011358261108e-01 -2.771578729152679443e-01 -1.554546225816011429e-02 -3.949261903762817383e-01 -1.391175240278244019e-01 4.389832913875579834e-01 1.264952868223190308e-01 1.859562844038009644e-02 -3.127430677413940430e-01 1.733542531728744507e-01 -1.210227534174919128e-01 3.129659593105316162e-01 -1.374394595623016357e-01 4.582050815224647522e-02 5.198886618018150330e-02 1.708473116159439087e-01 1.157768890261650085e-01 -5.249947682023048401e-02 7.891319692134857178e-02 -8.776714652776718140e-02 2.939370572566986084e-01 1.147057488560676575e-01 8.938263356685638428e-02 1.175537705421447754e-01 -1.100622788071632385e-01 -4.771548882126808167e-02 -1.238207444548606873e-01 9.552683681249618530e-02 -1.017818525433540344e-01 2.940909750759601593e-02 1.349935978651046753e-01
1.679053753614425659e-01 -3.935791552066802979e-02 -2.391223795711994171e-02 7.514802366495132446e-02 -5.089464038610458374e-02 -5.227049812674522400e-02 3.606996238231658936e-01 5.110204219818115234e-03 -2.941848635673522949e-01 2.563930489122867584e-02 1.978120356798171997e-01 2.014422714710235596e-01 1.208289619535207748e-02 -1.160259693861007690e-01 1.132516190409660339e-01 1.490969061851501465e-01 -8.150747418403625488e-02 5.639351904392242432e-02 -1.605994626879692078e-02 -3.640883788466453552e-02 -5.679344758391380310e-02 -1.810830086469650269e-02 5.595693364739418030e-02 -1.370432823896408081e-01 5.732216238975524902e-01 -2.610066719353199005e-02 -1.182048395276069641e-01 1.122727617621421814e-01 3.350530862808227539e-01 2.225428372621536255e-01 -2.092555314302444458e-01 1.213433817028999329e-01
-1.532246917486190796e-01 -2.221219688653945923e-01 -2.812758386135101318e-01 -3.941895067691802979e-02 3.685010597109794617e-02 6.605238467454910278e-02 2.685715556144714355e-01 1.240514814853668213e-01 -3.203682303428649902e-01 -3.838295936584472656e-01 5.551199987530708313e-02 5.118847265839576721e-02 1.876350194215774536e-01 1.617493480443954468e-02 -1.848165504634380341e-02 2.989339828491210938e-02 6.998751312494277954e-02 1.958941072225570679e-01 1.824821382761001587e-01 -2.566013336181640625e-01 -1.180011779069900513e-01 -1.500583738088607788e-01 1.456785351037979126e-01 -1.008393540978431702e-01 2.650841176509857178e-01 4.374816082417964935e-03 6.315874308347702026e-02 -2.949947118759155273e-01 1.831486672163009644e-01 1.248906105756759644e-01 -6.461653858423233032e-02 1.898465305566787720e-01
1.018741950392723083e-01 -1.028440054506063461e-02 -1.472831368446350098e-01 -1.899191886186599731e-01 -2.262015789747238159e-01 -4.925153777003288269e-02 1.494273692369461060e-01 -3.102419972419738770e-01 -1.533351540565490723e-01 -1.859054118394851685e-01 -9.312454611063003540e-02 4.106235504150390625e-02 2.560321390628814697e-01 4.393037408590316772e-02 1.899493634700775146e-01 1.368630677461624146e-01 2.854467034339904785e-01 8.496916294097900391e-02 5.244185775518417358e-02 -1.398924440145492554e-01 -6.439145654439926147e-02 1.999642103910446167e-01 -3.210176900029182434e-02 3.771096840500831604e-02 3.116352558135986328e-01 1.213020980358123779e-01 8.123007602989673615e-03 -1.332231462001800537e-01 2.100505381822586060e-01 -3.838112950325012207e-01 1.048639863729476929e-01 -2.813879251480102539e-01
2.791140973567962646e-02 -2.134582698345184326e-01 -1.533912420272827148e-01 4.196299985051155090e-02 -2.021743655204772949e-01 2.121049761772155762e-01 2.449219226837158203e-01 1.942474977113306522e-03 -1.607484556734561920e-02 -2.293045222759246826e-01 1.055584698915481567e-01 -2.150371074676513672e-01 2.787531614303588867e-01 -1.789548546075820923e-01 2.038444392383098602e-02 7.175469398498535156e-02 -2.076264768838882446e-01 2.747496366500854492e-01 2.256230637431144714e-02 -1.671175658702850342e-01 -5.483248457312583923e-02 2.659900784492492676e-01 1.659693196415901184e-02 2.042011618614196777e-01 1.154454573988914490e-01 4.099174737930297852e-01 1.488385945558547974e-01 -9.179054200649261475e-02 -6.548244040459394455e-03 -1.638627648353576660e-01 1.132854521274566650e-01 2.063202261924743652e-01
5.114259198307991028e-02 -2.134195715188980103e-01 -8.294148743152618408e-02 -7.624377310276031494e-02 -1.244644373655319214e-01 -4.280419647693634033e-02 6.613084115087985992e-03 2.375739812850952148e-02 -1.042459085583686829e-01 -1.719423383474349976e-01 6.677658855915069580e-02 -3.952704370021820068e-01 2.378705143928527832e-01 8.414620906114578247e-02 2.155812531709671021e-01 1.523731648921966553e-01 8.317105472087860107e-02 1.466509252786636353e-01 -1.114478334784507751e-01 -1.304248869419097900e-01 1.399013102054595947e-01 4.033619761466979980e-01 -4.262028262019157410e-02 1.760307401418685913e-01 2.824356555938720703e-01 2.652921080589294434e-01 -1.097672656178474426e-01 -2.298833727836608887e-01 -5.745258182287216187e-02 -6.635234504938125610e-02 1.997872591018676758e-01 2.261245995759963989e-01
7.896237820386886597e-02 -1.862265616655349731e-01 8.819650113582611084e-02 1.484584808349609375e-01 -3.158738017082214355e-01 6.512156128883361816e-02 -1.408223360776901245e-01 1.731413602828979492e-01 -1.635605245828628540e-01 -3.738126158714294434e-02 1.075070798397064209e-01 -1.627796562388539314e-03 3.332685530185699463e-01 1.260572373867034912e-01 5.066851899027824402e-02 8.734331279993057251e-02 2.896451354026794434e-01 6.794776767492294312e-02 -1.345334798097610474e-01 -1.226316615939140320e-01 2.329765111207962036e-01 1.566933933645486832e-03 -1.465829908847808838e-01 -1.089575886726379395e-01 4.624738991260528564e-01 3.520924970507621765e-02 1.634625494480133057e-01 -2.089488506317138672e-01 1.609316915273666382e-01 -1.011556312441825867e-01 -2.583282589912414551e-01 3.035715967416763306e-02
-2.496745437383651733e-01 -8.387960493564605713e-02 5.165375024080276489e-02 -9.483983367681503296e-02 -5.479229241609573364e-02 -8.226998150348663330e-02 2.844530642032623291e-01 2.849931716918945312e-01 -3.755100369453430176e-01 -1.064725569449365139e-03 -2.713345550000667572e-02 -9.678937494754791260e-02 2.420350909233093262e-01 -1.260525286197662354e-01 -1.580665409564971924e-01 3.910372778773307800e-02 -3.827063739299774170e-02 8.162453770637512207e-02 1.628409773111343384e-01 -3.794001042842864990e-01 -2.306523732841014862e-02 4.439132288098335266e-02 5.593405663967132568e-02 -1.512448638677597046e-01 1.777620017528533936e-01 -5.915269628167152405e-02 1.937754899263381958e-01 -7.746058702468872070e-02 1.841231584548950195e-01 -2.933078212663531303e-04 -4.079760313034057617e-01 9.419628232717514038e-02
2.988205850124359131e-01 -3.602163493633270264e-01 -7.470916956663131714e-02 -2.530448883771896362e-02 -2.343632131814956665e-01 1.089028418064117432e-01 7.559498399496078491e-02 5.573917552828788757e-02 9.740480035543441772e-02 6.474766880273818970e-02 2.306642532348632812e-01 -6.421089172363281250e-02 2.150015719234943390e-02 7.261228282004594803e-03 -1.043399237096309662e-02 -2.922471612691879272e-04 7.569058239459991455e-02 1.273323744535446167e-01 1.456656605005264282e-01 -1.434976607561111450e-01 -7.770570367574691772e-02 2.933037877082824707e-01 -3.649109229445457458e-02 -7.396636903285980225e-02 5.972401499748229980e-01 -1.690130382776260376e-01 1.497836858034133911e-01 5.332678928971290588e-02 6.117291748523712158e-02 -2.508211135864257812e-02 -1.268494222313165665e-02 2.231494188308715820e-01
4.216681420803070068e-02 1.951378583908081055e-02 -2.822998724877834320e-02 -1.137657761573791504e-01 1.697123646736145020e-01 -4.171871766448020935e-02 3.075962960720062256e-01 -7.766301184892654419e-02 -1.928603351116180420e-01 -1.329464465379714966e-01 2.120593190193176270e-01 -1.606992185115814209e-01 3.660224974155426025e-01 -3.774439543485641479e-02 2.146033495664596558e-01 2.285726219415664673e-01 2.843859978020191193e-02 2.231179922819137573e-01 1.043494194746017456e-01 7.843424379825592041e-02 3.247410058975219727e-01 2.313975542783737183e-01 -3.136639669537544250e-02 -2.665736973285675049e-01 1.254721134901046753e-01 -2.693100273609161377e-02 9.233503602445125580e-03 -1.720383167266845703e-01 4.416585713624954224e-02 -1.060332283377647400e-01 -3.612448573112487793e-01 7.092972099781036377e-02
-7.325639575719833374e-02 -4.356116354465484619e-01 -4.062041267752647400e-02 -1.210350990295410156e-01 -1.029267087578773499e-01 -2.792929857969284058e-02 1.810864806175231934e-01 2.918518334627151489e-02 -2.513898313045501709e-01 1.053675189614295959e-01 3.346087932586669922e-01 -3.033957779407501221e-01 -2.027852833271026611e-02 -3.618728369474411011e-02 2.420156300067901611e-01 -7.345489412546157837e-02 -3.549973294138908386e-02 -6.318136304616928101e-02 6.555122788995504379e-03 -1.048263087868690491e-01 5.149450153112411499e-03 3.704710304737091064e-01 -6.815239787101745605e-02 4.054874554276466370e-02 1.825470924377441406e-01 3.231680691242218018e-01 -2.238307297229766846e-01 -2.034489363431930542e-01 6.924632191658020020e-02 2.451301738619804382e-02 6.902680546045303345e-02 -1.726051047444343567e-02
-1.892335712909698486e-01 -4.027628526091575623e-02 -1.228999942541122437e-01 -5.041215941309928894e-02 -3.199747297912836075e-03 -9.812965989112854004e-02 2.683887481689453125e-01 -4.806293547153472900e-02 -2.763190865516662598e-01 1.227267459034919739e-02 -9.236454963684082031e-02 -4.978535175323486328e-01 -7.591603696346282959e-02 -3.876560553908348083e-02 -7.528797537088394165e-02 -3.013710118830204010e-02 -1.644354760646820068e-01 1.070650890469551086e-01 -3.288299217820167542e-02 -1.094373837113380432e-01 -6.732191145420074463e-02 1.354110389947891235e-01 3.360486775636672974e-02 -2.157552987337112427e-01 3.995732665061950684e-01 3.715533763170242310e-02 9.519853442907333374e-02 -1.212571561336517334e-01 1.851125359535217285e-01 -3.050728738307952881e-01 -2.747432887554168701e-01 6.687764078378677368e-02
7.488779723644256592e-02 -3.139527738094329834e-01 1.120588183403015137e-01 9.854432195425033569e-02 -1.441928148269653320e-01 1.472517549991607666e-01 4.297289252281188965e-02 -8.010596036911010742e-02 -3.708545565605163574e-01 8.412131667137145996e-02 7.031809538602828979e-02 -3.171614408493041992e-01 2.188678383827209473e-01 1.495983600616455078e-01 -1.813716143369674683e-01 1.737364940345287323e-02 -1.583215594291687012e-01 2.635464072227478027e-01 -1.242157071828842163e-01 -3.098319470882415771e-02 1.589151322841644287e-01 -7.749207317829132080e-02 -1.611011922359466553e-01 -3.696547821164131165e-02 3.848119080066680908e-01 1.429057568311691284e-01 9.500877931714057922e-03 -2.676532603800296783e-02 1.234164759516716003e-01 -2.575896680355072021e-01 -1.587549448013305664e-01 1.536428779363632202e-01
-2.200400382280349731e-01 -8.252114802598953247e-02 3.237665444612503052e-02 1.747413277626037598e-01 -7.171647250652313232e-02 -1.566264480352401733e-01 3.710103034973144531e-01 1.405816972255706787e-01 -3.431269228458404541e-01 -2.989936470985412598e-01 -1.134782060980796814e-01 1.117671579122543335e-01 1.167174354195594788e-01 5.642187222838401794e-02 6.863241642713546753e-02 1.523510515689849854e-01 1.050075590610504150e-01 4.320676997303962708e-02 -1.243809387087821960e-01 -2.232700586318969727e-01 1.761594414710998535e-02 -1.971022933721542358e-01 6.408867985010147095e-02 -4.924234747886657715e-02 4.949134588241577148e-01 6.603100895881652832e-02 4.915507975965738297e-03 -1.178592294454574585e-01 1.580056697130203247e-01 -1.007106676697731018e-01 -1.625340282917022705e-01 1.509035937488079071e-02
-1.057686656713485718e-02 -4.928795248270034790e-02 -3.434535264968872070e-01 -1.558749936521053314e-02 -1.415585400536656380e-03 7.700306922197341919e-02 -9.635093063116073608e-02 2.586881220340728760e-01 1.051915958523750305e-01 -1.932535469532012939e-01 -1.825034245848655701e-02 -4.118580520153045654e-01 2.343417406082153320e-01 -1.589996069669723511e-01 1.536323577165603638e-01 9.582086652517318726e-02 8.824154734611511230e-02 1.768292486667633057e-01 -1.242625415325164795e-01 -5.050299167633056641e-01 -4.923120886087417603e-02 5.746072623878717422e-03 -2.837228961288928986e-02 -9.359265118837356567e-02 2.971104085445404053e-01 8.640034496784210205e-02 -3.789401054382324219e-02 -3.631655126810073853e-02 1.815468221902847290e-01 -3.668664023280143738e-02 1.132724901253823191e-05 1.067474186420440674e-01
-1.181737035512924194e-01 -3.005863130092620850e-01 2.169150486588478088e-02 -2.069328725337982178e-01 1.004230044782161713e-02 9.377554059028625488e-02 7.896966487169265747e-02 1.173211559653282166e-01 2.954622544348239899e-02 -1.259489208459854126e-01 1.749937087297439575e-01 -5.080727338790893555e-01 2.188762426376342773e-01 -9.333495050668716431e-02 -8.438280969858169556e-02 5.372467637062072754e-02 5.819935724139213562e-02 3.259688019752502441e-01 -2.142480611801147461e-01 -2.704272866249084473e-01 4.310372099280357361e-02 5.731723085045814514e-02 -2.549315392971038818e-01 1.178712472319602966e-01 1.936773210763931274e-01 9.148652106523513794e-02 9.590216726064682007e-02 -1.774085871875286102e-02 2.118884027004241943e-01 1.365001797676086426e-01 1.359325945377349854e-01 3.566568717360496521e-02
-9.385766834020614624e-02 -1.349504739046096802e-01 -4.467719420790672302e-02 -1.156800165772438049e-01 2.906721830368041992e-01 2.926069498062133789e-01 6.818557530641555786e-02 5.605224519968032837e-03 -3.900430798530578613e-01 -6.771455518901348114e-03 1.514656841754913330e-01 -2.150088548660278320e-02 -1.295620501041412354e-01 -3.571385443210601807e-01 1.200424805283546448e-01 1.764411330223083496e-01 -2.300086617469787598e-01 2.432781159877777100e-01 3.754175081849098206e-02 -9.425111114978790283e-02 -2.272328734397888184e-02 7.696111500263214111e-02 -5.586649104952812195e-02 -3.773133084177970886e-02 4.116107523441314697e-01 3.602203726768493652e-02 -4.693082720041275024e-02 -8.132210373878479004e-02 1.768974363803863525e-01 2.538610436022281647e-02 -1.216688975691795349e-01 2.402278482913970947e-01
-1.109697073698043823e-01 -1.535550653934478760e-01 -9.367076307535171509e-02 2.758068442344665527e-01 -1.257629096508026123e-01 1.852664351463317871e-01 2.682629525661468506e-01 1.129203662276268005e-01 -3.207152187824249268e-01 -8.998338133096694946e-02 1.865617483854293823e-01 -1.209690943360328674e-01 3.547316789627075195e-01 3.901078552007675171e-02 2.570083439350128174e-01 -5.255597084760665894e-02 3.208256959915161133e-01 1.184414476156234741e-01 -8.613572269678115845e-02 8.579517900943756104e-02 -5.413747206330299377e-02 2.216294705867767334e-01 -6.829461082816123962e-03 -1.301265507936477661e-01 1.818552054464817047e-02 -5.734954960644245148e-03 -9.907954186201095581e-02 -6.718441098928451538e-02 2.206491529941558838e-01 -3.808499127626419067e-02 3.274017870426177979e-01 1.226821243762969971e-01
1.499298065900802612e-01 -2.624592483043670654e-01 -3.442324325442314148e-02 8.946089446544647217e-02 5.565221421420574188e-03 -2.620890140533447266e-01 2.711065709590911865e-01 4.006589204072952271e-02 -3.437031209468841553e-01 -2.305783517658710480e-02 3.816850781440734863e-01 2.288271300494670868e-02 1.960566192865371704e-01 -1.020312607288360596e-01 2.188331931829452515e-01 -4.882075637578964233e-02 -1.732214838266372681e-01 2.330246567726135254e-01 1.308944635093212128e-02 2.454238012433052063e-02 -8.840450085699558258e-03 -1.517845839262008667e-01 -1.987481564283370972e-01 -1.198610514402389526e-01 4.211427569389343262e-01 1.296293884515762329e-01 -3.626997396349906921e-02 -7.091942429542541504e-02 -2.560484223067760468e-03 -1.021989807486534119e-01 -5.610018223524093628e-02 1.243345513939857483e-01
[truncated: 3,269,590 more chars]
