# Supplementary material for: The Language of Innovation
Source: PLoS One. 2020 Apr 30;15(4):e0230107. doi: 10.1371/journal.pone.0230107 (PMC7194493; doi:10.1371/journal.pone.0230107)
Supplement: S29 File — (GZ) [file pone.0230107.s029.tar.gz › 2007-2011/V2Run_18_VS_4500_embeddings2007-2011ED32.txt]

-1.729823946952819824e-01 7.599536329507827759e-02 8.704024553298950195e-02 2.250429093837738037e-01 1.478144228458404541e-01 -1.834362149238586426e-01 1.077104359865188599e-01 1.091044768691062927e-01 -2.060244530439376831e-01 -1.973468661308288574e-01 -2.425198554992675781e-01 -2.437516450881958008e-01 -2.265786752104759216e-03 -2.251923829317092896e-01 2.279388532042503357e-02 -3.740239739418029785e-01 -2.327110171318054199e-01 1.225983127951622009e-01 8.481390029191970825e-02 -1.131816506385803223e-01 -4.543075338006019592e-02 1.844481676816940308e-01 -1.405791789293289185e-01 2.494600862264633179e-01 2.341853529214859009e-01 -1.498061716556549072e-01 -9.656399488449096680e-02 -2.816694974899291992e-01 -1.566308438777923584e-01 2.227023616433143616e-02 9.656230360269546509e-02 -1.695843935012817383e-01
1.348994672298431396e-01 -9.944778680801391602e-02 2.222614362835884094e-02 2.835507988929748535e-01 3.718833327293395996e-01 -9.618265181779861450e-02 2.789462804794311523e-01 -1.829140484333038330e-01 -7.191466540098190308e-02 1.154551953077316284e-01 -9.976072609424591064e-02 2.290256172418594360e-01 -1.798801869153976440e-02 -1.120248250663280487e-02 -1.883670538663864136e-01 -1.839577406644821167e-01 -1.414787471294403076e-01 1.090798825025558472e-01 1.573996543884277344e-01 -3.138184174895286560e-02 1.408825516700744629e-01 -1.161140203475952148e-01 1.177761610597372055e-02 9.330210089683532715e-02 5.690060555934906006e-02 2.490226775407791138e-01 1.240359470248222351e-01 -3.365171551704406738e-01 -3.316706120967864990e-01 1.721826493740081787e-01 6.531636416912078857e-02 -2.094671577215194702e-01
1.664738059043884277e-01 2.012837976217269897e-01 -1.714336723089218140e-01 -1.593922264873981476e-02 -1.487761735916137695e-02 -4.350917786359786987e-02 -5.539452284574508667e-02 -1.524230539798736572e-01 1.526525709778070450e-02 -1.442465335130691528e-01 -1.303266733884811401e-01 -1.421171613037586212e-02 -3.139876574277877808e-02 -6.086901202797889709e-02 -2.719008326530456543e-01 -3.979615569114685059e-01 -7.791176438331604004e-02 -3.804730996489524841e-02 5.537813305854797363e-01 2.318863570690155029e-01 -2.422375231981277466e-01 1.978031396865844727e-01 -1.987057738006114960e-02 1.399926692247390747e-01 -2.893732301890850067e-02 -7.632280141115188599e-02 2.245087176561355591e-01 -1.908795535564422607e-01 -3.120440617203712463e-02 3.818534314632415771e-02 -2.923977002501487732e-02 -1.262586712837219238e-01
3.278024867177009583e-02 -1.023247390985488892e-01 8.473205566406250000e-02 3.018497526645660400e-01 -8.532074093818664551e-02 -5.723579786717891693e-03 -5.362090468406677246e-02 -5.505055189132690430e-02 -1.500828266143798828e-01 -3.837218284606933594e-01 -1.722382754087448120e-01 -7.437109947204589844e-02 2.302818596363067627e-01 -4.765489324927330017e-02 7.584122568368911743e-02 -3.400146365165710449e-01 -3.911401703953742981e-02 1.997749656438827515e-01 -1.261101686395704746e-03 6.956633925437927246e-02 -2.266594022512435913e-01 2.322830110788345337e-01 -1.645991653203964233e-01 2.367644160985946655e-01 4.796700552105903625e-02 1.340062767267227173e-01 1.388830244541168213e-01 -2.414725571870803833e-01 -3.199366033077239990e-01 1.062722057104110718e-01 1.644944846630096436e-01 -1.482849419116973877e-01
2.953500449657440186e-01 -1.652348935604095459e-01 2.737774550914764404e-01 2.841669023036956787e-01 1.788842678070068359e-01 7.368801534175872803e-02 3.713728114962577820e-02 -7.602779567241668701e-02 -7.463275687769055367e-04 3.853219002485275269e-02 -2.261151373386383057e-01 -7.848306745290756226e-02 -1.258731782436370850e-01 -1.985970288515090942e-01 3.454093635082244873e-02 -8.522426337003707886e-02 -1.458936035633087158e-01 3.290428817272186279e-01 1.674750298261642456e-01 1.907722204923629761e-01 -1.938780546188354492e-01 6.211645528674125671e-02 1.339515894651412964e-01 2.364670485258102417e-01 1.147895865142345428e-02 3.805332630872726440e-02 1.976651847362518311e-01 9.980039298534393311e-02 -2.703663706779479980e-01 8.813363313674926758e-02 2.189963757991790771e-01 -2.718796730041503906e-01
2.447839379310607910e-01 -5.821343977004289627e-03 2.655302882194519043e-01 1.946489810943603516e-01 -1.559614241123199463e-01 7.969026267528533936e-02 6.236622110009193420e-02 -2.809263169765472412e-01 -4.744083620607852936e-03 2.663853205740451813e-02 -1.551173925399780273e-01 -1.013733297586441040e-01 5.529128387570381165e-02 -2.393831014633178711e-01 -7.535860687494277954e-02 -4.880102723836898804e-02 -3.132208287715911865e-01 1.806659996509552002e-01 1.899230182170867920e-01 -3.513067960739135742e-02 1.274761836975812912e-02 1.778973937034606934e-01 1.637215763330459595e-01 1.917638182640075684e-01 1.720599830150604248e-01 9.977432340383529663e-02 2.839559912681579590e-01 -2.300029620528221130e-02 -4.106029272079467773e-01 2.115240991115570068e-01 -3.307055309414863586e-02 1.268300563097000122e-01
1.414127498865127563e-01 -9.549108892679214478e-02 9.411952644586563110e-02 4.082875847816467285e-01 -1.872161589562892914e-02 -8.281884342432022095e-02 1.080830674618482590e-02 -8.596563339233398438e-02 -4.669963195919990540e-02 -1.040447503328323364e-01 -9.117219597101211548e-02 -6.952593475580215454e-02 9.703113138675689697e-02 -1.740535721182823181e-02 -4.159880429506301880e-02 -7.212473452091217041e-02 -2.080406993627548218e-01 -6.577148102223873138e-03 1.179629936814308167e-01 2.566370964050292969e-01 -3.584749698638916016e-01 2.047781050205230713e-01 1.078177466988563538e-01 2.588645219802856445e-01 7.299170643091201782e-02 -4.673351347446441650e-02 3.431794941425323486e-01 -4.386064410209655762e-02 -6.822221726179122925e-02 4.194821119308471680e-01 2.230192571878433228e-01 8.981477469205856323e-02
1.718744784593582153e-01 -1.196373477578163147e-01 1.429804507642984390e-02 1.363015025854110718e-01 -3.213831037282943726e-02 -1.740103513002395630e-01 4.444658011198043823e-02 -7.157978415489196777e-02 7.527006417512893677e-02 -6.812293827533721924e-02 -3.187236189842224121e-02 1.253017131239175797e-02 -2.994178421795368195e-02 5.180054903030395508e-02 7.838583551347255707e-03 -3.494265079498291016e-01 -3.452119529247283936e-01 -7.150841504335403442e-02 3.634338080883026123e-01 2.596007287502288818e-02 1.447528004646301270e-01 4.599085822701454163e-02 1.650944352149963379e-01 3.324003219604492188e-01 9.086580574512481689e-02 1.402129828929901123e-01 7.323841005563735962e-02 -3.028836250305175781e-01 -4.088880121707916260e-01 -1.918744891881942749e-01 1.164949089288711548e-01 3.578234091401100159e-02
1.088569015264511108e-01 -1.006414145231246948e-01 1.551075428724288940e-01 1.711360365152359009e-01 1.506099998950958252e-01 -3.191787749528884888e-02 -1.743539422750473022e-01 -1.360058784484863281e-01 -6.769184023141860962e-02 -5.388643220067024231e-02 2.235262282192707062e-02 -7.547636330127716064e-02 -1.931081265211105347e-01 -4.543328285217285156e-02 1.982108876109123230e-02 6.420405209064483643e-02 -2.626864314079284668e-01 7.398663461208343506e-02 5.126650631427764893e-02 2.347034215927124023e-01 -2.982527315616607666e-01 3.474680185317993164e-01 -1.275413334369659424e-01 4.352045357227325439e-01 1.415851414203643799e-01 2.918019518256187439e-02 1.924941241741180420e-01 -1.547461897134780884e-01 -2.812598049640655518e-01 2.203713357448577881e-01 1.933261901140213013e-01 -5.471228621900081635e-03
2.392087578773498535e-01 -8.479655534029006958e-02 9.625814855098724365e-02 3.192759156227111816e-01 -1.265776902437210083e-02 -1.615458279848098755e-01 5.084503069519996643e-02 -1.719604879617691040e-01 -4.077653959393501282e-02 -6.658864766359329224e-02 -1.767569929361343384e-01 -4.382529854774475098e-02 -4.655956476926803589e-02 2.615759372711181641e-01 8.606239408254623413e-02 -4.910058900713920593e-02 -1.497353464365005493e-01 2.021988034248352051e-01 3.874056637287139893e-01 3.387455642223358154e-02 -1.864626854658126831e-01 3.235053718090057373e-01 -1.888976246118545532e-02 1.564461439847946167e-01 2.305745333433151245e-02 1.128606721758842468e-01 2.336833328008651733e-01 -5.549290031194686890e-02 -4.103358983993530273e-01 2.215734124183654785e-02 1.495438367128372192e-01 7.298617064952850342e-02
-9.428072720766067505e-02 1.992221474647521973e-01 -1.098488345742225647e-01 1.780888289213180542e-01 -4.242449998855590820e-02 -4.130310937762260437e-02 -1.023230403661727905e-01 -4.733939096331596375e-02 -2.158564031124114990e-01 -8.704733103513717651e-03 -1.121413260698318481e-01 -7.000374794006347656e-02 -2.344730198383331299e-01 -1.142164841294288635e-01 -2.775950431823730469e-01 -1.388809680938720703e-01 1.055869981646537781e-01 -2.768792510032653809e-01 3.081902563571929932e-01 3.274677693843841553e-01 -3.050275743007659912e-01 1.052891388535499573e-01 -1.318729370832443237e-01 1.213705316185951233e-01 1.322134882211685181e-01 -9.783293306827545166e-02 1.877063214778900146e-01 -2.712034285068511963e-01 6.617051083594560623e-03 1.408616751432418823e-01 1.216970831155776978e-01 -2.570953071117401123e-01
-8.038315176963806152e-02 2.518795803189277649e-02 -3.068981878459453583e-02 2.496828883886337280e-01 -3.992381691932678223e-02 8.354277908802032471e-02 9.469232708215713501e-02 -2.278183698654174805e-01 3.018561303615570068e-01 1.072004362940788269e-01 -1.281954199075698853e-01 -9.069656580686569214e-02 -4.835671186447143555e-02 -1.404238641262054443e-01 -4.193779081106185913e-02 -2.573806047439575195e-01 -1.649472117424011230e-01 4.553652554750442505e-02 2.844664454460144043e-01 -1.890971884131431580e-02 -1.774475872516632080e-01 2.867737412452697754e-01 3.304383456707000732e-01 2.675621509552001953e-01 3.118623793125152588e-01 -5.791725218296051025e-02 -1.523928046226501465e-01 -1.953354328870773315e-01 -1.755324900150299072e-01 -9.298533201217651367e-02 -1.207049470394849777e-02 -1.902325004339218140e-01
5.559458583593368530e-02 -7.561074197292327881e-02 2.621802687644958496e-01 2.679337561130523682e-01 9.248775988817214966e-02 -6.835848838090896606e-02 -2.334026843309402466e-01 -2.755053043365478516e-01 -4.483486711978912354e-02 -1.254817098379135132e-01 -1.239546015858650208e-01 -2.219950407743453979e-01 9.642583876848220825e-02 1.260014995932579041e-02 1.821657456457614899e-02 -2.151274234056472778e-01 -2.400884628295898438e-01 6.643079221248626709e-02 2.076234295964241028e-02 4.216789826750755310e-02 -2.701649963855743408e-01 9.620338678359985352e-02 -1.939088292419910431e-02 3.944736421108245850e-01 2.074152231216430664e-01 1.585682481527328491e-01 2.561458051204681396e-01 4.216506704688072205e-02 -2.809650003910064697e-01 1.244388297200202942e-01 1.819713413715362549e-01 -5.477022752165794373e-02
1.441848743706941605e-02 4.001659154891967773e-01 9.159741550683975220e-02 2.559344470500946045e-01 1.968694776296615601e-01 -1.755211204290390015e-01 -5.855716764926910400e-02 -2.724539637565612793e-01 -3.162002265453338623e-01 -1.767424792051315308e-01 -1.015447974205017090e-01 -6.793043762445449829e-02 6.952504813671112061e-02 -1.139935404062271118e-01 -2.087978720664978027e-01 -3.552674353122711182e-01 -6.520111113786697388e-02 -1.339930742979049683e-01 1.146997287869453430e-01 -8.160658925771713257e-02 -2.232082933187484741e-01 2.074078321456909180e-01 -2.996769919991493225e-02 -3.525212174281477928e-03 8.019044995307922363e-02 1.967672407627105713e-01 -3.632785007357597351e-02 -1.809610426425933838e-01 -2.425045967102050781e-01 -2.654757350683212280e-02 8.033660799264907837e-02 -6.166009604930877686e-02
2.055132947862148285e-02 -1.319632232189178467e-01 -4.403168335556983948e-02 2.088276147842407227e-01 1.300687044858932495e-01 -1.656127721071243286e-01 1.494781672954559326e-01 -2.055969089269638062e-01 1.982078999280929565e-01 -1.114673092961311340e-01 -1.354870498180389404e-01 2.103833854198455811e-01 8.933819830417633057e-02 -1.435544043779373169e-01 1.632880121469497681e-01 -2.028704136610031128e-01 -3.200151920318603516e-01 1.523398309946060181e-01 2.855446934700012207e-01 6.884434819221496582e-02 -2.254095524549484253e-01 -1.878540813922882080e-01 1.327951401472091675e-01 1.549483090639114380e-01 -3.622787818312644958e-02 -1.958779841661453247e-01 2.292842268943786621e-01 -2.993504405021667480e-01 -2.627285122871398926e-01 5.325635895133018494e-02 -5.742635577917098999e-02 -1.423414796590805054e-01
6.734533607959747314e-02 3.937317728996276855e-01 -4.582667350769042969e-02 2.244203239679336548e-01 1.266362667083740234e-01 -1.612962484359741211e-01 -1.578131169080734253e-01 -2.815875709056854248e-01 -4.959800094366073608e-02 1.468636542558670044e-01 -3.566834032535552979e-01 -1.952976286411285400e-01 2.156040258705615997e-02 -1.208027824759483337e-01 -1.320980638265609741e-01 -2.652988731861114502e-01 -4.454139154404401779e-03 -3.641412779688835144e-02 1.152269914746284485e-01 2.210272699594497681e-01 -3.624215126037597656e-01 2.117430865764617920e-01 -1.576041281223297119e-01 1.256245970726013184e-01 -2.088623121380805969e-02 -1.072479784488677979e-01 -1.342480331659317017e-01 -1.121802926063537598e-01 -8.188898116350173950e-02 2.242818661034107208e-02 1.381490975618362427e-01 -1.789927296340465546e-02
4.083553701639175415e-02 -1.850538253784179688e-01 1.262979507446289062e-01 2.753428816795349121e-01 1.147956177592277527e-01 -1.155377831310033798e-02 9.398426115512847900e-02 -3.655505478382110596e-01 2.064420133829116821e-01 -1.397163271903991699e-01 -2.702681720256805420e-01 -1.753240264952182770e-02 -4.552416503429412842e-02 -5.753199756145477295e-02 1.598955690860748291e-02 -3.212271034717559814e-01 -2.386364638805389404e-01 -2.479572594165802002e-01 -2.667021937668323517e-02 1.645210832357406616e-01 2.276963442564010620e-01 -7.156486809253692627e-02 -6.533487886190414429e-02 9.705968946218490601e-02 2.071599811315536499e-01 -2.115986049175262451e-01 1.813657283782958984e-01 -1.274591982364654541e-01 -3.273909687995910645e-01 4.155319929122924805e-02 2.546887658536434174e-02 -9.476707875728607178e-02
-5.547124519944190979e-02 2.835381031036376953e-01 5.986480414867401123e-02 -1.605694554746150970e-02 -1.005654931068420410e-01 -2.670661211013793945e-01 -3.125964477658271790e-02 -2.006320059299468994e-01 -1.837420612573623657e-01 -9.439150989055633545e-02 -2.295172214508056641e-01 -2.250176668167114258e-01 -9.488613344728946686e-03 -2.603356540203094482e-01 -9.838352352380752563e-02 -1.470990180969238281e-01 -1.665847599506378174e-01 -3.392989933490753174e-01 3.900768756866455078e-01 9.734063595533370972e-02 -1.240190491080284119e-01 1.263602077960968018e-01 -7.501535117626190186e-03 6.205889582633972168e-02 1.554882824420928955e-01 -6.053789332509040833e-02 2.646378278732299805e-01 -3.071245849132537842e-01 -1.074990928173065186e-01 -2.597047947347164154e-03 3.614775091409683228e-02 -4.580289591103792191e-03
2.533006072044372559e-01 -1.482671778649091721e-02 -3.263483941555023193e-02 -5.449298769235610962e-02 1.806600391864776611e-01 -1.093247812241315842e-02 4.875002056360244751e-02 -3.776054978370666504e-01 1.377886384725570679e-01 -7.264457643032073975e-02 -1.916096359491348267e-01 1.527207493782043457e-01 1.431511491537094116e-01 -2.735812366008758545e-01 -3.467949107289314270e-02 -1.520562022924423218e-01 -2.704075872898101807e-01 9.154891222715377808e-02 5.751181021332740784e-02 2.445078492164611816e-01 1.930004544556140900e-02 -2.150486968457698822e-02 9.225402027368545532e-02 2.945070862770080566e-01 1.848518103361129761e-01 -9.826616197824478149e-02 2.178579121828079224e-01 -2.677144110202789307e-01 -1.937346607446670532e-01 2.861462533473968506e-01 -5.375405773520469666e-02 -1.548091471195220947e-01
-5.966831743717193604e-02 -4.823213070631027222e-02 -2.370899310335516930e-03 3.646253943443298340e-01 -3.000313229858875275e-02 -1.617576330900192261e-01 -3.646468743681907654e-02 -1.286745965480804443e-01 -1.195758581161499023e-01 1.300317198038101196e-01 8.142696321010589600e-02 5.477326735854148865e-02 7.543985545635223389e-02 -1.674353629350662231e-01 4.633124545216560364e-02 -2.425338923931121826e-01 -2.743391394615173340e-01 8.785694092512130737e-02 1.273237317800521851e-01 7.059632241725921631e-02 -1.106230020523071289e-01 3.678076267242431641e-01 -9.386360645294189453e-02 4.792585670948028564e-01 2.386268824338912964e-01 -1.787083595991134644e-01 1.369838416576385498e-01 3.888470679521560669e-02 -2.256604433059692383e-01 1.603230535984039307e-01 -1.625402458012104034e-02 6.655912846326828003e-02
1.880826987326145172e-02 -1.244710478931665421e-02 1.270514428615570068e-01 3.325312137603759766e-01 -1.599425375461578369e-01 -2.739674970507621765e-02 -2.203533053398132324e-01 -1.789400130510330200e-01 -5.799689516425132751e-02 -8.545570075511932373e-03 -1.675871014595031738e-01 7.975044846534729004e-02 -2.217164933681488037e-01 -1.444772928953170776e-01 -5.320687964558601379e-02 -5.111540481448173523e-02 -3.844571709632873535e-01 7.395106554031372070e-02 1.617297828197479248e-01 3.060640208423137665e-02 -5.677640810608863831e-02 1.159941479563713074e-01 8.913312852382659912e-02 1.862799823284149170e-01 2.541873455047607422e-01 -1.408398002386093140e-01 2.587339580059051514e-01 2.233007252216339111e-01 -2.800343334674835205e-01 2.321270108222961426e-01 2.394659668207168579e-01 -1.480374038219451904e-01
-9.857305139303207397e-02 -1.482611298561096191e-01 1.666927784681320190e-01 3.174196481704711914e-01 -4.389286041259765625e-02 -1.206732541322708130e-01 -2.814306616783142090e-01 -2.244264781475067139e-01 5.202371254563331604e-02 -2.376922667026519775e-01 -2.200129479169845581e-01 1.003664210438728333e-01 -2.549822032451629639e-01 -4.786016419529914856e-02 -8.913082070648670197e-03 -2.745005786418914795e-01 3.147252136841416359e-03 5.241968482732772827e-02 -6.339477002620697021e-02 1.327524781227111816e-01 -3.324811756610870361e-01 2.905648350715637207e-01 -4.883651062846183777e-02 1.426808536052703857e-01 9.752778708934783936e-02 7.444643974304199219e-02 1.861983239650726318e-01 -1.837560236454010010e-01 -1.546465605497360229e-01 1.050640419125556946e-01 2.518684267997741699e-01 9.636156260967254639e-02
1.439627259969711304e-01 1.104258224368095398e-01 -5.177355185151100159e-02 3.902874886989593506e-01 1.017667632550001144e-02 -1.948550157248973846e-02 -1.358182728290557861e-01 1.534673869609832764e-01 2.951197139918804169e-02 -2.279883250594139099e-02 1.828184165060520172e-02 -2.821627305820584297e-03 5.024307593703269958e-02 -9.578422643244266510e-03 -1.735954284667968750e-01 -1.224594190716743469e-01 -1.427206844091415405e-01 8.435123413801193237e-02 1.994298398494720459e-01 7.728181779384613037e-02 -2.038032412528991699e-01 4.052191376686096191e-01 -4.093946889042854309e-02 3.425259590148925781e-01 2.840549647808074951e-01 -7.102500647306442261e-02 2.956036627292633057e-01 -6.642156094312667847e-02 -3.043594658374786377e-01 1.381054818630218506e-01 1.813415586948394775e-01 -5.297192372381687164e-03
3.532295823097229004e-01 3.604172468185424805e-01 6.504722870886325836e-03 1.658653467893600464e-01 2.009082734584808350e-01 -7.307466119527816772e-02 -1.656619161367416382e-01 -3.707351684570312500e-01 -3.962060064077377319e-02 -1.208283305168151855e-01 -1.133427917957305908e-01 -2.624650299549102783e-01 8.733471482992172241e-02 -1.424512416124343872e-01 -1.176647022366523743e-01 -1.700092256069183350e-01 1.824326626956462860e-02 -1.159661337733268738e-01 1.415649950504302979e-01 4.159957170486450195e-02 -2.865470647811889648e-01 -4.483386129140853882e-02 -9.876656532287597656e-02 1.493029296398162842e-01 4.815171658992767334e-02 2.779806498438119888e-03 1.104127392172813416e-01 -2.820662856101989746e-01 -1.881684362888336182e-01 -6.685286015272140503e-02 2.255043387413024902e-01 -4.566776007413864136e-02
7.468019425868988037e-02 1.118220537900924683e-01 -1.823145002126693726e-01 4.563808441162109375e-02 9.370910376310348511e-02 -2.127605825662612915e-01 1.509403288364410400e-01 -3.779294490814208984e-01 -1.213431474752724171e-03 -1.609586738049983978e-02 -7.467917352914810181e-02 -1.682969480752944946e-01 -3.634008392691612244e-02 -1.272614598274230957e-01 -2.120467722415924072e-01 -2.485323250293731689e-01 -2.148879319429397583e-02 -1.598139852285385132e-01 4.195626676082611084e-01 2.319569140672683716e-01 -4.311797022819519043e-01 -2.292378060519695282e-02 3.095871955156326294e-02 1.636772602796554565e-01 1.190788820385932922e-01 2.218357101082801819e-02 1.253332942724227905e-01 -1.901175975799560547e-01 -1.462561488151550293e-01 5.764489620923995972e-02 -1.234441902488470078e-02 8.429100364446640015e-02
2.688742280006408691e-01 1.427301019430160522e-01 4.637114107608795166e-01 4.665237665176391602e-01 -1.035594344139099121e-01 -1.015244722366333008e-01 4.960853606462478638e-02 -1.886332184076309204e-01 1.402175985276699066e-02 -6.513798981904983521e-02 -1.600427494850009680e-04 -1.683193147182464600e-01 -1.078080832958221436e-01 3.501035273075103760e-02 9.400814771652221680e-02 -2.106646150350570679e-01 -1.698268800973892212e-01 1.480194628238677979e-01 6.994920223951339722e-02 -7.615679502487182617e-02 -2.825071103870868683e-03 3.682770766317844391e-03 -8.157478272914886475e-02 1.810116469860076904e-01 1.390956491231918335e-01 3.180491551756858826e-02 2.831612825393676758e-01 -1.789039820432662964e-01 -1.183017045259475708e-01 2.414190769195556641e-02 1.948875039815902710e-01 -1.753857880830764771e-01
-1.398283839225769043e-01 1.238061264157295227e-01 -2.440264075994491577e-02 2.121482789516448975e-01 1.726824045181274414e-01 -2.517384588718414307e-01 -1.330646872520446777e-02 1.182481572031974792e-01 -4.900050535798072815e-02 1.169159710407257080e-01 1.063935644924640656e-02 -3.081065416336059570e-01 -1.618699282407760620e-01 -1.815150678157806396e-01 -5.735440850257873535e-01 -2.068803608417510986e-01 -2.804188430309295654e-02 -2.218866720795631409e-02 2.575739324092864990e-01 9.765411913394927979e-02 -2.113955840468406677e-02 1.078031137585639954e-01 -1.600206643342971802e-01 -1.780471801757812500e-01 1.905803382396697998e-01 -7.758906483650207520e-02 1.524900496006011963e-01 -2.157031297683715820e-01 -9.538204222917556763e-02 2.484150417149066925e-02 8.552360348403453827e-03 -4.130771383643150330e-02
6.317241489887237549e-02 -1.267420500516891479e-01 6.984792649745941162e-02 3.004869520664215088e-01 5.893820524215698242e-02 -1.100947707891464233e-01 -4.573843628168106079e-02 9.548375755548477173e-02 -1.352074593305587769e-01 -1.704349298961460590e-03 -2.491660043597221375e-02 -2.171219438314437866e-01 -4.951062425971031189e-02 -8.622188866138458252e-02 2.365355193614959717e-02 -5.635551735758781433e-02 -1.140642911195755005e-01 1.149687394499778748e-01 2.940624654293060303e-01 1.638674437999725342e-01 -3.259091675281524658e-01 1.433416306972503662e-01 -1.382814496755599976e-01 2.179075032472610474e-01 2.667613923549652100e-01 -2.946236915886402130e-02 2.113323360681533813e-01 -4.036334156990051270e-02 -3.925469815731048584e-01 2.770131230354309082e-01 2.599779069423675537e-01 1.692404001951217651e-01
1.848740875720977783e-02 -1.718640625476837158e-01 2.515715658664703369e-01 3.436368703842163086e-01 8.433367311954498291e-02 -2.430697157979011536e-02 -1.285771727561950684e-01 -1.418946683406829834e-01 -6.861440837383270264e-02 -9.865288436412811279e-02 -1.775039136409759521e-01 -1.122321933507919312e-01 -2.643333561718463898e-02 2.625853754580020905e-02 2.620841562747955322e-01 -1.232385635375976562e-01 -1.164179146289825439e-01 1.482997089624404907e-01 2.985880710184574127e-02 6.389529258012771606e-02 -4.159070253372192383e-01 7.037005573511123657e-02 1.099653467535972595e-01 3.618252277374267578e-01 -2.661025896668434143e-02 -3.562410920858383179e-02 2.665122747421264648e-01 -2.018002420663833618e-01 -2.733881771564483643e-01 1.750154644250869751e-01 8.141026645898818970e-02 -1.156713366508483887e-01
1.588845103979110718e-01 1.037945225834846497e-01 1.294977366924285889e-01 4.549780488014221191e-01 2.507475614547729492e-01 -1.091801300644874573e-01 -7.551267743110656738e-02 -2.266408056020736694e-01 -2.090634545311331749e-03 -6.577333807945251465e-02 -2.056970000267028809e-01 -1.916838586330413818e-01 1.495699435472488403e-01 -3.361456394195556641e-01 8.510692417621612549e-02 -2.498683184385299683e-01 -1.661486327648162842e-01 -8.304017782211303711e-02 1.571301817893981934e-01 1.704913973808288574e-01 -1.600396186113357544e-01 1.505564451217651367e-01 1.208087056875228882e-01 -8.445305377244949341e-02 -1.817918270826339722e-01 1.331784427165985107e-01 3.673695772886276245e-02 -2.598244547843933105e-01 -1.491873860359191895e-01 -3.888136148452758789e-02 -1.331691741943359375e-01 -2.251434698700904846e-02
-1.476990580558776855e-01 1.730941683053970337e-01 1.975746750831604004e-01 1.368993371725082397e-01 4.222920238971710205e-01 9.553219377994537354e-02 8.497358858585357666e-02 -1.248721852898597717e-01 -7.717471569776535034e-02 9.603664278984069824e-02 -2.678278684616088867e-01 1.216456741094589233e-01 -1.091423407196998596e-01 2.380691021680831909e-01 -2.108311206102371216e-01 -1.154933199286460876e-01 -2.026530057191848755e-01 -1.591363847255706787e-01 2.549604773521423340e-01 1.110896766185760498e-01 -2.384703308343887329e-01 1.287202388048171997e-01 -4.198140278458595276e-02 1.701011657714843750e-01 -2.189260721206665039e-01 -1.532789468765258789e-01 -2.455497719347476959e-02 -1.636612713336944580e-01 -8.266665041446685791e-02 -2.817443571984767914e-02 1.755238771438598633e-01 -2.587860524654388428e-01
-1.730721592903137207e-01 -8.498514443635940552e-02 1.737235486507415771e-01 3.149688243865966797e-01 -1.100283209234476089e-02 2.775520980358123779e-01 -7.233960181474685669e-02 -5.892552435398101807e-02 -4.541500285267829895e-02 1.026716008782386780e-01 -7.872838526964187622e-02 1.235816106200218201e-01 5.915652588009834290e-02 -6.022950261831283569e-02 1.787263154983520508e-02 -3.198966681957244873e-01 -2.794141173362731934e-01 2.475192695856094360e-01 1.511020064353942871e-01 1.897137612104415894e-01 7.855461537837982178e-02 3.107689917087554932e-01 6.918236613273620605e-02 2.963252067565917969e-01 6.540969759225845337e-02 1.317781675606966019e-02 1.486946791410446167e-01 -8.338046073913574219e-02 -2.030387967824935913e-01 2.105652689933776855e-01 7.876751571893692017e-02 -2.914384901523590088e-01
1.352642290294170380e-02 -1.389753669500350952e-01 2.327402830123901367e-01 2.737096548080444336e-01 9.985104203224182129e-02 -1.274312734603881836e-01 4.936217144131660461e-02 -1.372287869453430176e-01 -2.112935930490493774e-01 -9.524087607860565186e-02 -1.458075344562530518e-01 -8.940578252077102661e-02 -2.542962320148944855e-02 -7.257232069969177246e-02 1.813111454248428345e-01 -1.020519733428955078e-01 -2.813887298107147217e-01 1.257279068231582642e-01 3.132127970457077026e-02 -3.607879951596260071e-02 -2.857152223587036133e-01 2.499747723340988159e-01 4.201011732220649719e-02 2.828905880451202393e-01 1.494493186473846436e-01 5.687114968895912170e-02 4.865752533078193665e-02 -1.223649457097053528e-01 -3.122264444828033447e-01 3.110438287258148193e-01 2.522116005420684814e-01 -2.187071442604064941e-01
-4.819462820887565613e-02 4.852489009499549866e-02 -4.721812531352043152e-02 2.654869854450225830e-01 -1.906919479370117188e-02 -1.125091016292572021e-01 -4.162924736738204956e-02 -1.387841105461120605e-01 2.391171902418136597e-01 -3.604460954666137695e-01 -2.054575383663177490e-01 1.299892961978912354e-01 6.406301259994506836e-02 -3.668910637497901917e-02 -2.471572309732437134e-01 -3.586033284664154053e-01 -4.455727934837341309e-01 7.814869284629821777e-02 2.317829728126525879e-01 4.743469879031181335e-03 2.115588635206222534e-01 1.091870144009590149e-01 6.280972808599472046e-02 7.957217097282409668e-02 -3.635470196604728699e-02 3.659631311893463135e-02 -6.346640735864639282e-02 -1.300005614757537842e-01 -1.620150208473205566e-01 1.437070667743682861e-01 1.805249135941267014e-03 -2.267494648694992065e-01
-3.505232557654380798e-02 -1.362303644418716431e-01 -1.496729813516139984e-02 3.373582661151885986e-01 4.052330553531646729e-01 -3.965756297111511230e-02 -1.356085855513811111e-02 2.774639287963509560e-03 4.487669095396995544e-02 -3.045110404491424561e-01 -1.504038274288177490e-01 1.039516925811767578e-01 -2.053215354681015015e-01 -2.116204053163528442e-01 -2.310459762811660767e-01 5.882074311375617981e-02 -3.230907618999481201e-01 -1.970763057470321655e-01 2.774517238140106201e-01 8.719103783369064331e-02 1.762904822826385498e-01 1.353940516710281372e-01 -1.462913751602172852e-01 1.955903321504592896e-01 2.072043418884277344e-01 1.589880511164665222e-02 -3.747078124433755875e-03 7.821401208639144897e-02 -9.038231521844863892e-02 1.688007861375808716e-01 1.303789112716913223e-02 7.227516919374465942e-02
1.498241573572158813e-01 -5.933982878923416138e-02 1.999079287052154541e-01 1.943724155426025391e-01 8.993627876043319702e-02 -4.470892250537872314e-01 -1.584133505821228027e-01 -4.009733796119689941e-01 -6.433314085006713867e-02 -1.551731824874877930e-01 -1.934839934110641479e-01 -1.098261624574661255e-01 -3.473059833049774170e-02 -1.366015672683715820e-01 1.202565208077430725e-01 -2.001780271530151367e-01 -1.901070028543472290e-01 2.262070178985595703e-01 1.636947691440582275e-01 8.196885883808135986e-02 -1.180738359689712524e-01 3.033542335033416748e-01 -9.066619724035263062e-02 1.188297644257545471e-01 7.354655861854553223e-02 9.867975115776062012e-02 8.802578598260879517e-02 -9.560842067003250122e-02 -2.307620793581008911e-01 1.008181944489479065e-01 7.273540645837783813e-02 2.116936817765235901e-02
5.965616554021835327e-02 1.610440164804458618e-01 -7.686161994934082031e-02 3.890040516853332520e-02 9.097706526517868042e-02 -1.116114184260368347e-01 7.632885128259658813e-02 -1.884620785713195801e-01 -4.193881060928106308e-03 -3.162562102079391479e-02 -1.029789522290229797e-01 -1.994385272264480591e-01 -1.056823506951332092e-01 1.717989071039482951e-04 -1.623641550540924072e-01 -4.304871857166290283e-01 1.227828711271286011e-01 -1.686066538095474243e-01 4.391292929649353027e-01 1.458594053983688354e-01 -3.672123551368713379e-01 -5.926539376378059387e-02 -5.294976755976676941e-02 1.869783401489257812e-01 8.124797046184539795e-02 -4.475210607051849365e-02 2.555235326290130615e-01 -1.760431975126266479e-01 -1.750790327787399292e-01 -2.246673218905925751e-02 2.033991366624832153e-01 1.249297037720680237e-01
-2.454839879646897316e-03 2.551331520080566406e-01 -8.058097958564758301e-02 2.600703537464141846e-01 -1.329653859138488770e-01 -3.841142952442169189e-01 9.090707451105117798e-02 -1.279746741056442261e-01 8.365137875080108643e-02 -4.285984858870506287e-02 1.969324983656406403e-02 -7.916904985904693604e-02 -2.008612453937530518e-01 -8.230468630790710449e-02 -1.078745648264884949e-01 -7.417866587638854980e-02 -5.778493732213973999e-02 -4.341533780097961426e-02 2.773174047470092773e-01 2.128135561943054199e-01 -1.605950593948364258e-01 -1.272436529397964478e-01 -2.963519394397735596e-01 2.453132420778274536e-01 9.871786832809448242e-02 -1.851739436388015747e-01 3.500830531120300293e-01 -2.606099545955657959e-01 -2.284116856753826141e-02 -1.510354280471801758e-01 9.065479040145874023e-02 -8.770383149385452271e-02
4.863955453038215637e-02 5.139358714222908020e-02 -1.559572219848632812e-01 2.024098932743072510e-01 1.618712991476058960e-01 1.472904235124588013e-01 -8.566953986883163452e-02 -3.164900541305541992e-01 -3.667939901351928711e-01 -2.001053690910339355e-01 -1.923180669546127319e-01 -6.579767167568206787e-02 6.365421414375305176e-02 -1.789885759353637695e-01 1.813645362854003906e-01 -1.911319345235824585e-01 -6.165350973606109619e-02 1.055854633450508118e-01 3.099038302898406982e-01 -3.841904550790786743e-02 -1.349152028560638428e-01 1.594953238964080811e-01 1.327037662267684937e-01 1.264436542987823486e-01 -5.183538049459457397e-02 5.547260120511054993e-02 2.149125039577484131e-01 -4.971583187580108643e-02 -3.640280663967132568e-01 -1.896985918283462524e-01 1.925280243158340454e-01 5.650120228528976440e-02
2.415919452905654907e-01 8.750624954700469971e-02 -1.835546940565109253e-01 1.798950880765914917e-01 -9.328988939523696899e-02 -4.847144484519958496e-01 2.198264747858047485e-01 -1.222086176276206970e-01 2.247001416981220245e-02 8.440450578927993774e-02 -1.823480427265167236e-01 -1.257413476705551147e-01 -2.641203068196773529e-02 -1.595838367938995361e-01 -7.355214655399322510e-02 -1.670754700899124146e-01 -4.035764634609222412e-01 8.438746631145477295e-02 1.771073043346405029e-01 7.748255133628845215e-02 8.042165637016296387e-02 8.427855372428894043e-02 1.064252629876136780e-01 2.342759072780609131e-01 1.825094223022460938e-01 1.772627681493759155e-01 -3.608506172895431519e-02 -2.719647586345672607e-01 -1.126119419932365417e-01 3.156160935759544373e-02 4.224247857928276062e-02 -4.715537652373313904e-02
4.357167705893516541e-02 3.578270673751831055e-01 -2.928694784641265869e-01 1.218152269721031189e-01 -7.613912224769592285e-02 -1.272615641355514526e-01 1.100484952330589294e-01 -1.553697139024734497e-01 -1.364354938268661499e-01 -1.784505397081375122e-01 -2.431407123804092407e-01 -2.292170524597167969e-01 1.548907756805419922e-01 -9.017053991556167603e-02 -1.141025274991989136e-01 -1.708851158618927002e-01 6.083172559738159180e-02 -7.118330895900726318e-02 3.415796756744384766e-01 1.144352108240127563e-01 -3.311088085174560547e-01 1.672141999006271362e-01 -6.635041534900665283e-02 1.586714088916778564e-01 -4.114456532988697290e-04 -5.823040008544921875e-02 1.496727466583251953e-01 -2.967897653579711914e-01 -1.864368617534637451e-01 1.157746613025665283e-01 7.142411917448043823e-02 4.351171851158142090e-02
4.426829144358634949e-02 1.383341997861862183e-01 -2.604923546314239502e-01 1.181886345148086548e-02 2.538806945085525513e-02 -4.858670756220817566e-02 5.553241074085235596e-02 -2.981229126453399658e-01 -5.487085878849029541e-02 -6.071676686406135559e-02 -1.211350560188293457e-01 -1.446606516838073730e-01 -1.368875354528427124e-01 -1.955827027559280396e-01 -1.768115311861038208e-01 -2.819638252258300781e-01 -6.535099446773529053e-02 -1.366967409849166870e-01 4.937899112701416016e-01 1.695567518472671509e-01 -4.039891958236694336e-01 -1.786023192107677460e-02 -1.177202537655830383e-01 1.593161821365356445e-01 1.571328043937683105e-01 -8.925679326057434082e-02 1.168022900819778442e-01 -1.484102755784988403e-01 -1.158901005983352661e-01 5.763948336243629456e-02 -1.039363816380500793e-02 1.496657878160476685e-01
-2.325807465240359306e-03 3.478630259633064270e-02 -3.023378737270832062e-02 3.291175961494445801e-01 -2.202653884887695312e-02 -2.312086373567581177e-01 2.101617604494094849e-01 -7.962816953659057617e-02 2.414806634187698364e-01 -1.302839815616607666e-01 1.062372252345085144e-01 -1.224122047424316406e-01 -1.555846333503723145e-01 -2.508362531661987305e-01 7.215924561023712158e-02 -4.419614374637603760e-02 -2.042270004749298096e-01 2.768907248973846436e-01 1.340070664882659912e-01 1.737654656171798706e-01 -1.182377059012651443e-02 -7.004653103649616241e-03 1.814858764410018921e-01 4.175409376621246338e-01 1.341121196746826172e-01 9.240791946649551392e-02 2.071332186460494995e-01 -1.903487294912338257e-01 -2.375787794589996338e-01 1.776328086853027344e-01 -2.659598179161548615e-02 -1.445505619049072266e-01
1.751891225576400757e-01 -2.751818299293518066e-01 1.220506131649017334e-01 1.826390177011489868e-01 -8.219384402036666870e-02 -5.090761557221412659e-02 -1.872196495532989502e-01 -1.780539005994796753e-01 -7.542805396951735020e-04 -2.567197978496551514e-01 1.056875940412282944e-02 -8.579523861408233643e-02 -2.194991260766983032e-01 -1.682780534029006958e-01 -2.153343148529529572e-02 -2.070939093828201294e-01 -4.854389932006597519e-03 1.382244005799293518e-02 2.170424163341522217e-01 -6.055991351604461670e-02 -2.857132554054260254e-01 1.149416193366050720e-01 -1.483432482928037643e-03 3.242876231670379639e-01 -8.850541710853576660e-02 1.339389234781265259e-01 2.057367265224456787e-01 -2.343704104423522949e-01 -1.894726753234863281e-01 2.891106605529785156e-01 2.850945591926574707e-01 -3.478654846549034119e-02
1.152630299329757690e-01 -2.439153194427490234e-01 2.031529843807220459e-01 3.728601336479187012e-01 5.100791156291961670e-02 -1.404645293951034546e-01 -9.881252795457839966e-02 -1.084001138806343079e-01 -1.850304007530212402e-01 -1.397482752799987793e-01 -7.671446353197097778e-02 -1.261633485555648804e-01 -1.131530776619911194e-01 2.798562124371528625e-02 -2.087427079677581787e-01 -2.429062724113464355e-01 1.548618674278259277e-01 6.485394202172756195e-03 -8.368109352886676788e-03 -6.421051919460296631e-02 -2.472011744976043701e-01 2.080385982990264893e-01 5.401767045259475708e-02 2.601728737354278564e-01 1.345094740390777588e-01 1.509339958429336548e-01 1.261209398508071899e-01 -1.615387201309204102e-01 -3.124011158943176270e-01 1.950860023498535156e-01 2.972364127635955811e-01 -3.541477024555206299e-02
3.793107578530907631e-03 -2.554896101355552673e-02 -1.505717337131500244e-01 2.503611147403717041e-01 -1.649601310491561890e-01 -1.149182543158531189e-01 4.403744637966156006e-02 -2.445876598358154297e-02 -6.109081208705902100e-02 1.247372701764106750e-01 -4.229170978069305420e-01 -6.954979151487350464e-02 -1.275489628314971924e-01 -2.204381525516510010e-01 -2.237359732389450073e-01 -3.351773917675018311e-01 -3.280161917209625244e-01 -1.208993420004844666e-01 1.251806318759918213e-01 -8.195580542087554932e-02 8.662509918212890625e-02 6.338783353567123413e-02 2.367152720689773560e-01 3.721854388713836670e-01 -1.743826419115066528e-01 -5.431368201971054077e-02 -5.549298971891403198e-02 -1.221625134348869324e-01 -5.885903909802436829e-02 6.206705421209335327e-02 1.659867465496063232e-01 -6.218351796269416809e-02
1.686401516199111938e-01 6.033824384212493896e-02 3.738117218017578125e-02 8.468435704708099365e-02 3.736339807510375977e-01 1.566835939884185791e-01 -1.419051438570022583e-01 -1.530980020761489868e-01 -2.254420705139636993e-02 -1.203335151076316833e-01 -2.302902638912200928e-01 1.911905258893966675e-01 6.188040226697921753e-02 -8.553425967693328857e-02 1.597494482994079590e-01 -2.340939790010452271e-01 -3.764363825321197510e-01 6.077528744935989380e-02 6.769575923681259155e-02 1.366482228040695190e-01 -1.285836249589920044e-01 2.749916017055511475e-01 1.925828307867050171e-01 2.710783183574676514e-01 7.841579616069793701e-02 -1.974423415958881378e-03 -4.458016902208328247e-02 -1.301643699407577515e-01 -2.617502808570861816e-01 2.871359288692474365e-01 -3.666536882519721985e-02 -8.255343884229660034e-02
5.915673915296792984e-03 -1.080434471368789673e-01 8.952077478170394897e-02 2.367947697639465332e-01 3.225841522216796875e-01 -1.945959478616714478e-01 -3.477173671126365662e-02 -2.609622180461883545e-01 -1.868503540754318237e-01 -3.489986360073089600e-01 -1.431076675653457642e-01 4.037394002079963684e-02 1.492917351424694061e-02 -8.504821360111236572e-02 1.673071980476379395e-01 -4.404400289058685303e-01 -6.903931964188814163e-03 -5.590205267071723938e-02 -5.063574388623237610e-02 1.083987206220626831e-01 -1.965808868408203125e-01 2.768916785717010498e-01 -3.223619982600212097e-02 2.344263195991516113e-01 9.776140004396438599e-02 1.698034703731536865e-01 7.395495474338531494e-02 -2.203040122985839844e-01 -1.190478950738906860e-01 2.834508568048477173e-02 6.006067618727684021e-02 7.026835530996322632e-02
2.562382444739341736e-02 -7.242608815431594849e-02 6.182635948061943054e-02 3.634679317474365234e-01 3.777173906564712524e-02 -2.654553651809692383e-01 2.859939634799957275e-01 -5.542469676584005356e-03 9.355121105909347534e-02 1.177788302302360535e-01 -4.441690444946289062e-01 4.453460127115249634e-02 3.062729258090257645e-03 -1.783557832241058350e-01 -6.297488510608673096e-02 -4.533518105745315552e-02 -1.083129122853279114e-01 -2.935925722122192383e-01 2.459997832775115967e-01 1.877653226256370544e-02 4.470172524452209473e-02 1.098338700830936432e-02 -7.630280405282974243e-02 2.888816297054290771e-01 -3.024761192500591278e-02 -2.116721868515014648e-01 2.183288708329200745e-02 -1.776511371135711670e-01 -1.079929992556571960e-01 1.525071561336517334e-01 2.609717845916748047e-01 -1.172238886356353760e-01
-2.274823747575283051e-02 1.563100069761276245e-01 -2.387655675411224365e-01 1.155329495668411255e-01 5.735409259796142578e-02 -2.539069950580596924e-01 9.027551859617233276e-02 -9.467065334320068359e-02 -2.595578134059906006e-01 -9.477226436138153076e-02 -2.379529923200607300e-01 -1.720877438783645630e-01 7.003366947174072266e-02 -8.539080619812011719e-02 -2.582068145275115967e-01 -1.786093115806579590e-01 -9.109874069690704346e-02 -1.961689591407775879e-01 3.502389192581176758e-01 6.959216296672821045e-02 -2.807352244853973389e-01 -3.759848419576883316e-03 -2.578042447566986084e-01 2.110707014799118042e-01 -3.330875188112258911e-02 -8.616776019334793091e-02 2.751644551753997803e-01 -8.675494045019149780e-02 -2.128055393695831299e-01 4.531949386000633240e-02 1.626516133546829224e-01 -1.294704824686050415e-01
8.730109781026840210e-03 -1.437035854905843735e-02 -1.051956862211227417e-01 4.601165652275085449e-01 2.890791893005371094e-01 1.664521992206573486e-01 4.708011820912361145e-02 -8.594098687171936035e-02 -9.798199683427810669e-02 1.657679378986358643e-01 -3.691273033618927002e-01 6.145920604467391968e-02 -1.542652100324630737e-01 1.302906870841979980e-01 2.082288861274719238e-01 -2.127226144075393677e-01 -2.703495025634765625e-01 -1.011447608470916748e-01 2.587409913539886475e-01 1.055861562490463257e-01 -4.066832829266786575e-03 1.782247871160507202e-01 1.336746513843536377e-01 4.504090920090675354e-02 1.322755068540573120e-01 -6.672569364309310913e-02 3.965162485837936401e-02 -4.931191215291619301e-04 -2.374344617128372192e-01 1.036583408713340759e-01 2.104184329509735107e-01 3.953261673450469971e-02
-1.776563078165054321e-01 -2.743873298168182373e-01 -1.671133376657962799e-02 1.821367144584655762e-01 6.568993628025054932e-02 1.559218615293502808e-01 1.392902433872222900e-01 -2.371098548173904419e-01 1.651202738285064697e-01 1.261310279369354248e-01 -3.521010577678680420e-01 -8.202674798667430878e-03 5.336516769602894783e-04 6.231436505913734436e-02 1.703707575798034668e-01 -1.265036463737487793e-01 -2.829109132289886475e-01 2.545832991600036621e-01 1.445447653532028198e-01 8.573228865861892700e-02 1.311071682721376419e-02 3.663503378629684448e-02 1.413487084209918976e-02 3.708843290805816650e-01 2.168185859918594360e-01 -3.350859135389328003e-02 -5.030689015984535217e-02 5.683543626219034195e-03 -3.395233750343322754e-01 1.441051363945007324e-01 1.743929684162139893e-01 -9.901119023561477661e-02
-1.840661168098449707e-01 -1.281486302614212036e-01 -4.729905351996421814e-02 3.409958481788635254e-01 4.773770645260810852e-02 1.904788613319396973e-01 1.422886699438095093e-01 7.894507050514221191e-02 -7.929597795009613037e-02 -4.849447607994079590e-01 -1.072123348712921143e-01 5.190987512469291687e-02 3.524332866072654724e-02 -1.115642711520195007e-01 8.422231674194335938e-02 -2.112575769424438477e-01 -2.364620119333267212e-01 -3.237826377153396606e-02 1.752137988805770874e-01 -6.130007281899452209e-02 -6.765609234571456909e-02 2.445314675569534302e-01 2.097516804933547974e-01 2.981695532798767090e-01 2.458383440971374512e-01 -1.048964411020278931e-01 -2.264393866062164307e-02 -1.321648806333541870e-01 -1.109261289238929749e-01 1.207239106297492981e-01 1.296890377998352051e-01 1.525462865829467773e-01
2.409510873258113861e-02 2.176763117313385010e-01 -3.091073036193847656e-01 -3.350552637130022049e-03 3.475883603096008301e-02 -1.383678913116455078e-01 -2.763219643384218216e-03 -2.460423409938812256e-01 -1.301901489496231079e-01 -3.798454254865646362e-02 -1.204758584499359131e-01 -1.338081955909729004e-01 -5.105102434754371643e-02 -1.599752604961395264e-01 -2.618648409843444824e-01 -3.418265283107757568e-01 -8.744928240776062012e-02 -1.172152757644653320e-01 4.351796507835388184e-01 1.649010330438613892e-01 -2.806192040443420410e-01 -5.081341788172721863e-02 -2.068721503019332886e-02 1.647058129310607910e-01 2.154574692249298096e-01 7.610881328582763672e-02 1.494719088077545166e-01 -2.723248302936553955e-01 -8.530126512050628662e-02 6.215372309088706970e-02 9.381880052387714386e-03 6.603892147541046143e-02
2.398205101490020752e-01 -2.680594800040125847e-03 2.749860100448131561e-02 1.864994615316390991e-01 9.725322015583515167e-03 -1.112780496478080750e-01 -1.477946788072586060e-01 -8.663155883550643921e-02 -1.232950985431671143e-01 4.674637317657470703e-02 -1.695789583027362823e-02 -8.048791438341140747e-02 -5.450299754738807678e-02 -4.524182155728340149e-02 2.846354246139526367e-02 -2.226103991270065308e-01 -1.741421073675155640e-01 4.920000582933425903e-02 2.244724333286285400e-01 1.507823169231414795e-01 -1.107823625206947327e-01 2.578866481781005859e-01 8.029881864786148071e-02 3.713038265705108643e-01 3.751857876777648926e-01 -2.274314314126968384e-01 3.497294485569000244e-01 4.069444257766008377e-03 -2.154925763607025146e-01 1.766833811998367310e-01 2.529827654361724854e-01 -1.209476683288812637e-02
1.531706899404525757e-01 -9.514615684747695923e-02 1.430646926164627075e-01 2.391098141670227051e-01 6.717891246080398560e-02 -1.813647001981735229e-01 -1.035457625985145569e-01 -1.713087558746337891e-01 -9.086519479751586914e-02 -2.370024099946022034e-02 -2.452172636985778809e-01 -8.711960166692733765e-02 -6.713043898344039917e-03 6.388371437788009644e-02 3.133634105324745178e-02 -1.474568098783493042e-01 -6.912989169359207153e-02 3.300227522850036621e-01 3.389476239681243896e-02 -9.907186776399612427e-02 -1.637634634971618652e-01 2.156753540039062500e-01 -3.113263100385665894e-02 3.977552950382232666e-01 -6.195783615112304688e-02 7.776315510272979736e-02 1.991271972656250000e-01 -6.096975877881050110e-02 -2.756391763687133789e-01 4.280436336994171143e-01 1.864610761404037476e-01 -6.773099303245544434e-02
7.822551578283309937e-02 4.901741817593574524e-02 -8.050976693630218506e-02 2.923027575016021729e-01 -1.156730875372886658e-01 -3.687372505664825439e-01 2.791578173637390137e-01 -5.240159854292869568e-02 1.642436236143112183e-01 -1.678631640970706940e-02 -4.122420251369476318e-01 1.237022206187248230e-01 -5.158677324652671814e-02 -4.935464635491371155e-02 -2.588696181774139404e-01 -2.753894627094268799e-01 -9.814729541540145874e-02 -1.792232841253280640e-01 2.087143808603286743e-01 1.903749443590641022e-02 -1.269198060035705566e-01 -2.518672123551368713e-02 -2.157800644636154175e-02 3.562720119953155518e-01 -7.956213504076004028e-02 -1.464399248361587524e-01 -3.176694503054022789e-03 -1.434293836355209351e-01 -4.809564352035522461e-02 1.191740557551383972e-01 1.057565361261367798e-01 5.662369355559349060e-02
-1.343037337064743042e-01 2.020235061645507812e-01 -1.982594430446624756e-01 4.266055673360824585e-02 1.162234507501125336e-02 -2.907061390578746796e-02 1.062682420015335083e-01 -2.129494398832321167e-01 -1.540464013814926147e-01 -6.729800254106521606e-03 -4.659462720155715942e-02 -1.251822859048843384e-01 -2.846636436879634857e-02 -1.206293925642967224e-01 -2.244029790163040161e-01 -3.297035992145538330e-01 -4.835359752178192139e-02 -1.553196758031845093e-01 5.128886103630065918e-01 1.403387784957885742e-01 -3.254330158233642578e-01 -2.593780867755413055e-02 -3.685541823506355286e-02 1.735333502292633057e-01 1.283316612243652344e-01 -7.399140298366546631e-02 1.709077358245849609e-01 -2.896943688392639160e-01 -1.334131062030792236e-01 5.714718624949455261e-02 -1.494120508432388306e-01 -2.515763603150844574e-02
2.070342600345611572e-01 2.952505350112915039e-01 -1.044532135128974915e-01 2.021313309669494629e-01 1.408282965421676636e-01 -9.112665429711341858e-03 -1.000097207725048065e-02 -1.572266072034835815e-01 -4.083358868956565857e-02 1.229046136140823364e-01 -3.931964337825775146e-01 -3.538036048412322998e-01 2.158555984497070312e-01 -1.156224608421325684e-01 -6.012223288416862488e-02 -1.856053769588470459e-01 7.554653100669384003e-03 -1.277466118335723877e-01 2.546567022800445557e-01 2.234451472759246826e-01 -1.450804919004440308e-01 1.430801451206207275e-01 -1.402930766344070435e-01 -1.100691631436347961e-01 6.247915700078010559e-02 4.721037298440933228e-02 1.599770039319992065e-01 -1.681710332632064819e-01 -2.886771261692047119e-01 4.429201781749725342e-02 1.498605608940124512e-01 -8.153590559959411621e-02
-1.183466613292694092e-01 2.580901384353637695e-01 -1.643203496932983398e-01 7.016412913799285889e-02 1.769410222768783569e-01 -1.830204576253890991e-01 3.886834159493446350e-02 -1.613226234912872314e-01 -1.215194240212440491e-01 -2.260938435792922974e-01 -2.210679054260253906e-01 -2.464091777801513672e-01 1.263933479785919189e-01 1.251340098679065704e-02 -2.513631880283355713e-01 -3.047087192535400391e-01 -2.841615304350852966e-02 -1.646174937486648560e-01 3.359833955764770508e-01 1.366559714078903198e-01 -1.767885833978652954e-01 9.511668980121612549e-02 -9.561774134635925293e-02 1.374098211526870728e-01 1.965868771076202393e-01 -2.961860895156860352e-01 2.075180411338806152e-01 -8.873439580202102661e-02 -3.456213697791099548e-02 -6.717382371425628662e-02 9.375869482755661011e-02 -1.669826060533523560e-01
6.220253184437751770e-02 -4.713699221611022949e-02 2.197054922580718994e-01 2.800753116607666016e-01 -6.916734576225280762e-02 -1.059652268886566162e-01 1.025567650794982910e-01 -5.215235054492950439e-02 -4.435752332210540771e-02 -1.165539398789405823e-01 -5.808788910508155823e-02 -1.879968494176864624e-01 -1.799156367778778076e-01 -2.881210148334503174e-01 2.954289913177490234e-01 -2.258884608745574951e-01 -2.554179430007934570e-01 2.770648300647735596e-01 1.776589751243591309e-01 4.658685624599456787e-02 -2.059442698955535889e-01 1.839361153542995453e-02 1.458649337291717529e-01 1.200041696429252625e-01 1.274404525756835938e-01 -3.800543025135993958e-02 1.666605174541473389e-01 -1.932264268398284912e-01 -4.001707434654235840e-01 1.190456598997116089e-01 -3.572773654013872147e-03 -1.367660760879516602e-01
-1.314892200753092766e-03 1.368009746074676514e-01 -1.518256068229675293e-01 -3.829021379351615906e-02 1.267087310552597046e-01 -1.085919067263603210e-01 9.251531958580017090e-02 -1.910352259874343872e-01 -1.596179604530334473e-01 -3.916632384061813354e-02 -1.867807060480117798e-01 -1.987836211919784546e-01 -1.034704297780990601e-01 -3.279279172420501709e-02 -2.746805846691131592e-01 -2.816312909126281738e-01 -1.147890165448188782e-01 -1.128822267055511475e-01 5.218334794044494629e-01 3.324748277664184570e-01 -2.990098893642425537e-01 -1.482735201716423035e-02 -3.238437324762344360e-02 3.580300137400627136e-02 9.568819403648376465e-02 -1.477507222443819046e-02 1.225597858428955078e-01 -2.609380483627319336e-01 -1.128749102354049683e-01 6.272746622562408447e-02 -5.375002510845661163e-03 7.739760726690292358e-02
1.618636697530746460e-01 -4.660038650035858154e-02 1.951823756098747253e-02 -1.179295480251312256e-01 2.177246361970901489e-01 -2.226353883743286133e-01 -6.171330064535140991e-02 -8.733600378036499023e-02 1.979041695594787598e-01 2.507904171943664551e-02 -6.855926662683486938e-02 1.198186054825782776e-01 -8.297357708215713501e-02 -2.519739568233489990e-01 -1.901551932096481323e-01 -3.908984959125518799e-01 -3.448144197463989258e-01 1.319837197661399841e-02 2.963095307350158691e-01 1.206456497311592102e-01 4.727473109960556030e-02 -1.283100098371505737e-01 2.984677851200103760e-01 2.511313259601593018e-01 -7.505266927182674408e-03 -7.504230737686157227e-02 1.718408763408660889e-01 -9.515425562858581543e-02 -2.929022908210754395e-01 5.319497734308242798e-02 7.469009608030319214e-02 3.212924639228731394e-04
1.292010694742202759e-01 -1.380164027214050293e-01 1.254351288080215454e-01 2.121463119983673096e-01 1.301463395357131958e-01 -5.342806503176689148e-02 2.342940121889114380e-01 -1.725152134895324707e-01 2.491181939840316772e-01 3.284323215484619141e-02 -2.105010151863098145e-01 -1.791912913322448730e-01 -2.041273117065429688e-01 -4.011666774749755859e-02 -1.323630511760711670e-01 2.239968068897724152e-02 -2.639526426792144775e-01 -9.094782173633575439e-02 3.432875573635101318e-01 1.121095865964889526e-01 -1.029758006334304810e-01 1.667999625205993652e-01 3.159173727035522461e-01 9.148918837308883667e-02 2.781085073947906494e-01 1.691265590488910675e-02 -2.602300979197025299e-02 -1.869791001081466675e-01 -2.958064377307891846e-01 -1.164884418249130249e-01 8.273079991340637207e-02 -1.485630422830581665e-01
1.144207864999771118e-01 1.456765830516815186e-01 -1.115588992834091187e-01 3.914980590343475342e-02 3.278370201587677002e-02 -1.774939894676208496e-01 8.268621563911437988e-02 -1.964338123798370361e-01 -1.810883432626724243e-01 -8.921951800584793091e-02 -2.058418691158294678e-01 -1.288655400276184082e-01 4.103560745716094971e-02 -1.590188294649124146e-01 -1.505746990442276001e-01 -4.068062901496887207e-01 -5.775580927729606628e-02 -1.044430062174797058e-01 4.801756739616394043e-01 2.081279158592224121e-01 -3.456502258777618408e-01 1.454890053719282150e-02 -1.645058989524841309e-01 8.085771650075912476e-02 8.560793846845626831e-02 -1.142918169498443604e-01 1.593979299068450928e-01 -2.311491072177886963e-01 -9.220767021179199219e-02 8.475210517644882202e-02 4.626842588186264038e-02 -1.923453807830810547e-02
-1.920825392007827759e-01 1.698796004056930542e-01 4.385175406932830811e-01 2.052260190248489380e-01 2.479468882083892822e-01 1.993224471807479858e-01 -4.382514581084251404e-02 -1.891763694584369659e-02 1.087267473340034485e-01 1.028568600304424763e-03 -4.720349609851837158e-01 -6.639389786869287491e-03 7.901637256145477295e-02 -2.599948346614837646e-01 -1.671277731657028198e-01 8.754976093769073486e-02 -8.876507729291915894e-02 -8.174757659435272217e-02 2.018669545650482178e-01 1.908207982778549194e-01 -1.199972480535507202e-01 1.431148350238800049e-01 -1.172468066215515137e-02 1.503044068813323975e-01 -1.893756687641143799e-01 4.249720275402069092e-02 3.532567247748374939e-02 -1.870452314615249634e-01 -3.925111144781112671e-02 6.524996459484100342e-02 1.498356759548187256e-01 -2.713337354362010956e-02
1.953063011169433594e-01 -5.686265975236892700e-02 4.595026373863220215e-02 2.814268469810485840e-01 1.530722901225090027e-02 -6.034049391746520996e-02 -1.259682327508926392e-01 -2.685921490192413330e-01 1.004988104104995728e-01 1.375289708375930786e-01 -8.616884052753448486e-02 -1.993848532438278198e-01 6.308457255363464355e-02 5.908792093396186829e-02 1.711742281913757324e-01 -1.544367671012878418e-01 4.308979492634534836e-03 1.707346886396408081e-01 7.427642494440078735e-02 -4.007281363010406494e-02 -3.266894519329071045e-01 2.148824632167816162e-01 -8.963695168495178223e-02 2.549552023410797119e-01 2.500279843807220459e-01 6.498840451240539551e-02 1.620164662599563599e-01 -2.518415451049804688e-01 -2.361406832933425903e-01 3.021166920661926270e-01 2.619846761226654053e-01 -1.195638999342918396e-01
1.975371874868869781e-02 -2.089647799730300903e-01 1.175621226429939270e-01 1.335705220699310303e-01 1.106477156281471252e-01 -1.157228350639343262e-01 -3.891608491539955139e-02 -3.067574799060821533e-01 -6.597120314836502075e-02 -1.166020706295967102e-02 -4.070339351892471313e-02 -8.383101969957351685e-02 7.575764507055282593e-02 8.528856933116912842e-02 9.071803092956542969e-02 -1.793943792581558228e-01 -1.557725071907043457e-01 2.332617044448852539e-01 1.346431765705347061e-02 -1.166202574968338013e-01 -2.084204405546188354e-01 1.445517390966415405e-01 1.242300570011138916e-01 3.921780884265899658e-01 9.099315106868743896e-02 4.977162554860115051e-02 4.700331687927246094e-01 -3.187446892261505127e-01 -1.690807491540908813e-01 1.232943907380104065e-01 1.492240726947784424e-01 -1.051740571856498718e-01
-9.010748565196990967e-02 -5.199249833822250366e-02 5.057284235954284668e-01 1.540553122758865356e-01 -5.016834661364555359e-02 -1.933931708335876465e-01 -9.991976618766784668e-02 3.070916235446929932e-02 -1.497102677822113037e-01 1.113099381327629089e-01 -1.814136654138565063e-01 2.397409230470657349e-01 -6.899902969598770142e-02 -2.663193270564079285e-02 -1.946866214275360107e-01 -3.413538932800292969e-01 -2.473091483116149902e-01 1.344497501850128174e-01 1.623257249593734741e-01 -3.173425421118736267e-02 -1.327659189701080322e-01 -1.381588429212570190e-01 2.162142097949981689e-01 1.844189316034317017e-01 1.522230356931686401e-01 1.889753639698028564e-01 1.483911275863647461e-01 -1.735667884349822998e-01 -5.779037717729806900e-03 4.607662558555603027e-03 1.650016456842422485e-01 -1.066552102565765381e-01
-9.285481274127960205e-02 -2.177462540566921234e-02 3.698632866144180298e-02 2.555558383464813232e-01 1.941686868667602539e-01 -2.496107295155525208e-02 -4.498512018471956253e-03 -1.350522935390472412e-01 -7.915420830249786377e-02 -1.074014306068420410e-01 -2.509039826691150665e-02 2.126943692564964294e-02 7.057264447212219238e-02 3.870427235960960388e-02 1.324496865272521973e-01 -2.169443294405937195e-03 -2.275768816471099854e-01 6.216251850128173828e-02 4.166328907012939453e-02 3.392961248755455017e-02 -2.278721481561660767e-01 2.854109182953834534e-02 7.600811123847961426e-02 2.292557060718536377e-01 2.201624065637588501e-01 2.662810683250427246e-01 3.498885929584503174e-01 -2.441844344139099121e-01 -3.306338787078857422e-01 3.445906937122344971e-01 3.413166701793670654e-01 -9.556580334901809692e-02
1.447801478207111359e-02 -9.046308696269989014e-02 4.999524354934692383e-02 2.307596206665039062e-01 4.271127283573150635e-02 -2.906989157199859619e-01 7.879200577735900879e-02 -2.217784821987152100e-01 1.858217865228652954e-01 1.419931184500455856e-02 -8.704269304871559143e-03 -4.820327088236808777e-02 1.186921074986457825e-01 -1.817549467086791992e-01 -1.597779244184494019e-01 -2.131801396608352661e-01 -3.337066471576690674e-01 -1.971519142389297485e-01 1.745551973581314087e-01 1.519369482994079590e-01 1.103060096502304077e-01 -1.919600367546081543e-02 1.884907782077789307e-01 9.873255342245101929e-02 2.402785867452621460e-01 -2.105696648359298706e-01 -9.502419084310531616e-02 -3.007189631462097168e-01 -4.072594642639160156e-01 9.647485613822937012e-02 -2.216586098074913025e-02 -1.074084639549255371e-02
1.821807622909545898e-01 5.562748014926910400e-02 2.905481159687042236e-01 1.449572145938873291e-01 -5.068885162472724915e-02 -2.033129781484603882e-01 -1.786503940820693970e-01 -3.292406722903251648e-02 -8.950221538543701172e-02 1.639372557401657104e-01 -1.355052292346954346e-01 5.395906418561935425e-02 1.743236333131790161e-01 -1.954645663499832153e-02 -1.096841245889663696e-01 -1.711371690034866333e-01 -2.843650616705417633e-02 1.765483915805816650e-01 2.582599818706512451e-01 8.333125710487365723e-02 2.184792235493659973e-02 -5.702367424964904785e-02 5.113425478339195251e-02 4.314787089824676514e-01 1.541260778903961182e-01 1.134726628661155701e-01 -3.567012399435043335e-02 -2.614111304283142090e-01 -1.662146598100662231e-01 -1.740454733371734619e-01 -3.446225449442863464e-02 -4.354850351810455322e-01
2.071618884801864624e-01 2.465143352746963501e-01 -9.352384507656097412e-02 1.451177448034286499e-01 1.817258745431900024e-01 -1.645426750183105469e-01 -9.417772293090820312e-03 -1.390163004398345947e-01 -8.214111626148223877e-02 1.394872218370437622e-01 -1.445223838090896606e-01 -2.914207577705383301e-01 2.033757269382476807e-01 -1.619606465101242065e-01 -1.609524637460708618e-01 -2.030791044235229492e-01 8.136913180351257324e-02 -9.939688444137573242e-02 3.842837214469909668e-01 9.190934151411056519e-02 -2.369649559259414673e-01 2.904164791107177734e-01 -2.238528132438659668e-01 2.610995769500732422e-01 -6.896886974573135376e-02 -3.379807248711585999e-02 8.863878995180130005e-02 -2.430949211120605469e-01 -1.043488159775733948e-01 1.677463389933109283e-02 5.857000127434730530e-02 -3.726807236671447754e-02
4.253891296684741974e-03 1.793137639760971069e-01 -1.097088158130645752e-01 1.506123393774032593e-01 -3.276720643043518066e-03 -1.772380173206329346e-01 1.743996292352676392e-01 -2.528438568115234375e-01 -1.750583201646804810e-01 -9.255198389291763306e-02 -1.784365773200988770e-01 -1.669222861528396606e-01 -1.830701529979705811e-01 -1.185101792216300964e-01 -1.559783369302749634e-01 -2.595013678073883057e-01 5.876821279525756836e-02 -1.352452039718627930e-01 5.312712788581848145e-01 1.240345835685729980e-01 -2.473277002573013306e-01 -8.086041361093521118e-02 -7.706650346517562866e-02 2.183727174997329712e-02 2.537647075951099396e-02 -1.240277066826820374e-01 2.060028165578842163e-01 -2.415323406457901001e-01 -1.564133316278457642e-01 5.420055985450744629e-02 -7.545451074838638306e-02 -1.606028079986572266e-01
3.056324124336242676e-01 -1.343977451324462891e-01 1.244043037295341492e-01 2.781776525080204010e-02 1.347533464431762695e-01 -2.110131829977035522e-01 7.250297814607620239e-02 -3.834777772426605225e-01 1.907021701335906982e-01 -1.738401316106319427e-02 -3.085872232913970947e-01 2.600453421473503113e-02 -9.515453875064849854e-02 -1.376501470804214478e-01 8.245837688446044922e-02 -2.879511415958404541e-01 -2.659044563770294189e-01 -1.042218431830406189e-01 1.868444979190826416e-01 9.494470804929733276e-02 3.194495663046836853e-02 -6.488779187202453613e-02 -1.705852895975112915e-01 2.934868335723876953e-01 -5.606200918555259705e-02 2.181141972541809082e-01 5.728413537144660950e-02 -2.474355548620223999e-01 -1.186345294117927551e-01 -5.607188120484352112e-02 -1.640643477439880371e-01 -4.092035442590713501e-02
4.262311849743127823e-03 4.811170399188995361e-01 -8.683015406131744385e-02 2.420848757028579712e-01 2.320074886083602905e-01 1.647999882698059082e-01 1.088951751589775085e-01 -2.011640071868896484e-01 -3.062009252607822418e-02 1.363146454095840454e-01 -2.969097197055816650e-01 -3.174082934856414795e-01 -7.275459170341491699e-02 -1.151285916566848755e-01 -1.125505417585372925e-01 -2.627836167812347412e-01 -3.909851983189582825e-02 -1.799274235963821411e-03 1.739852279424667358e-01 -4.020655900239944458e-02 -2.277921289205551147e-01 -3.362147137522697449e-03 -3.000297844409942627e-01 8.709891885519027710e-02 4.382071644067764282e-02 -7.674445211887359619e-02 1.102216094732284546e-01 -2.037101387977600098e-01 5.669872835278511047e-02 -1.701463945209980011e-02 1.680309884250164032e-02 -1.104148551821708679e-01
1.936712302267551422e-02 2.855452001094818115e-01 -1.737536042928695679e-01 1.055604293942451477e-01 5.456323921680450439e-02 -4.291469231247901917e-02 2.135542482137680054e-01 -2.502160668373107910e-01 -1.674190759658813477e-01 4.196647927165031433e-02 -7.795099169015884399e-02 -1.582099199295043945e-01 9.637171402573585510e-03 -7.123980671167373657e-02 -2.324658334255218506e-01 -2.877029776573181152e-01 -1.297351624816656113e-02 -1.525202840566635132e-01 5.189706683158874512e-01 2.274451106786727905e-01 -2.272955179214477539e-01 -2.953348914161324501e-03 7.221296429634094238e-02 1.335087269544601440e-01 1.209680587053298950e-01 -7.174639403820037842e-02 2.041046619415283203e-01 -2.327812016010284424e-01 2.410420216619968414e-02 1.137353852391242981e-01 1.107854396104812622e-01 1.496799103915691376e-02
-1.774987764656543732e-02 1.221541538834571838e-01 -3.494009748101234436e-02 1.470170319080352783e-01 1.238928809762001038e-01 -2.021977305412292480e-02 1.975832134485244751e-01 -3.048180639743804932e-01 2.730956077575683594e-01 2.898851968348026276e-02 1.885077171027660370e-02 -1.147005334496498108e-01 -3.107732236385345459e-01 1.961874961853027344e-02 -8.821837604045867920e-03 -2.207324951887130737e-01 -1.942587047815322876e-01 -3.372300043702125549e-02 1.268860995769500732e-01 9.329352527856826782e-02 -5.800907686352729797e-02 2.528975307941436768e-01 3.300913274288177490e-01 2.854194343090057373e-01 3.774724900722503662e-01 -1.103798374533653259e-01 6.889229267835617065e-02 -2.435830533504486084e-01 -1.190105527639389038e-01 9.573294967412948608e-02 1.248140260577201843e-01 2.095825411379337311e-02
1.725057214498519897e-01 -1.789444237947463989e-01 -9.113983064889907837e-02 3.588676750659942627e-01 1.274078786373138428e-01 -7.852451503276824951e-02 3.027877025306224823e-02 -2.295439243316650391e-01 -1.779085956513881683e-02 2.445475012063980103e-01 -2.212002575397491455e-01 2.194543480873107910e-01 -5.399203673005104065e-02 5.723760277032852173e-02 -1.162826344370841980e-01 -9.669034183025360107e-02 -2.348124086856842041e-01 6.064981967210769653e-02 -1.714219152927398682e-02 2.493274509906768799e-01 1.076723188161849976e-01 -1.310179978609085083e-01 5.817914009094238281e-02 2.983114421367645264e-01 1.934883557260036469e-02 -3.076929599046707153e-02 1.631188392639160156e-01 -1.860110759735107422e-01 -4.253704845905303955e-01 -1.123698577284812927e-01 1.653483361005783081e-01 1.140500679612159729e-01
-3.432097658514976501e-02 2.546547167003154755e-02 9.472470730543136597e-02 2.121955305337905884e-01 -2.247917801141738892e-01 2.874021232128143311e-01 -3.654743358492851257e-02 -1.122356131672859192e-01 3.970385342836380005e-02 6.660877168178558350e-02 -4.337385594844818115e-01 -1.494544148445129395e-01 -6.002035364508628845e-02 7.400960195809602737e-03 -1.180885881185531616e-01 -2.169566601514816284e-01 3.461597487330436707e-02 -1.602864563465118408e-01 3.725346624851226807e-01 -9.322832524776458740e-02 -6.815712153911590576e-02 -1.612062156200408936e-01 2.956155836582183838e-01 4.542486742138862610e-02 -1.313378065824508667e-01 -7.214965671300888062e-02 1.045656297355890274e-02 -2.157073616981506348e-01 -2.157254815101623535e-01 3.176490664482116699e-01 1.952217705547809601e-02 6.779777258634567261e-02
1.176570877432823181e-01 -1.127891466021537781e-01 2.972287870943546295e-02 2.983103394508361816e-01 -6.306934356689453125e-02 5.597316101193428040e-02 7.498461008071899414e-02 -5.888408794999122620e-02 2.300712913274765015e-01 -2.257453799247741699e-01 -1.323083192110061646e-01 -2.621976137161254883e-01 -2.653194367885589600e-01 -2.341519743204116821e-01 8.080638200044631958e-02 -2.877680063247680664e-01 -2.838256359100341797e-01 1.670390367507934570e-01 1.405862867832183838e-01 1.156407818198204041e-01 2.199189513921737671e-01 1.495278775691986084e-01 3.397119790315628052e-02 1.179552897810935974e-01 8.602347224950790405e-02 4.278182052075862885e-03 7.188542932271957397e-02 -1.265269666910171509e-01 -3.583604097366333008e-01 6.430840492248535156e-02 7.985605299472808838e-02 -2.602637708187103271e-01
3.154875040054321289e-01 -7.474314421415328979e-02 1.705198884010314941e-01 4.249565005302429199e-01 -5.746956914663314819e-03 -1.448635477572679520e-02 4.542745277285575867e-02 -1.554496139287948608e-01 2.434960193932056427e-02 -1.833593100309371948e-01 -8.318674564361572266e-02 2.303907414898276329e-03 -1.471182405948638916e-01 -1.397999227046966553e-01 1.962504237890243530e-01 -2.097883224487304688e-01 1.994617581367492676e-01 5.612711980938911438e-02 4.193698465824127197e-01 3.805124759674072266e-02 -1.325276345014572144e-01 1.849151402711868286e-01 -5.314668640494346619e-02 1.732695996761322021e-01 3.062661886215209961e-01 4.575715586543083191e-02 -5.431146547198295593e-02 -1.429290473461151123e-01 -1.405318826436996460e-01 1.135911718010902405e-01 1.137790158390998840e-01 1.554528623819351196e-01
1.506588011980056763e-01 3.215351402759552002e-01 -1.179798096418380737e-01 1.812248229980468750e-01 1.226191520690917969e-01 -1.053157746791839600e-01 1.207812409847974777e-02 -1.478097885847091675e-01 -1.431955695152282715e-01 -5.550283007323741913e-03 -1.604720056056976318e-01 -3.883847892284393311e-01 8.962648361921310425e-02 -9.588651359081268311e-02 -2.562988102436065674e-01 -2.546314001083374023e-01 4.351441934704780579e-02 -2.123905420303344727e-01 3.067046701908111572e-01 3.738147905096411705e-03 -3.658013343811035156e-01 1.297314018011093140e-01 6.743829697370529175e-02 1.615725159645080566e-01 -1.026841625571250916e-01 -1.166165024042129517e-01 2.129762060940265656e-02 -1.135367602109909058e-01 -2.287874072790145874e-01 3.674662113189697266e-02 1.030430383980274200e-02 -1.431237310171127319e-01
5.040924623608589172e-02 -1.233318820595741272e-01 2.879417538642883301e-01 2.971436083316802979e-01 2.112517505884170532e-01 -2.418875098228454590e-01 -8.885269053280353546e-03 -2.261218130588531494e-01 -1.416399329900741577e-01 -4.968743771314620972e-02 -1.003461107611656189e-01 4.440739378333091736e-02 -5.644682049751281738e-02 7.407892495393753052e-02 1.221174150705337524e-01 -2.328021675348281860e-01 1.309393998235464096e-02 -3.501136973500251770e-02 7.454977929592132568e-02 3.610900416970252991e-02 -2.058002352714538574e-01 2.606251835823059082e-01 -9.272422641515731812e-02 2.824248373508453369e-01 1.380516439676284790e-01 2.343312352895736694e-01 2.638378739356994629e-01 -1.642604917287826538e-01 -1.680095046758651733e-01 3.587727248668670654e-01 1.316073257476091385e-02 -9.880215674638748169e-02
1.420205235481262207e-01 7.719119638204574585e-02 2.320409715175628662e-01 2.573560178279876709e-01 -7.487335242331027985e-03 -9.959099441766738892e-02 1.491401642560958862e-01 -2.823574841022491455e-01 2.682320773601531982e-01 7.561511546373367310e-02 -3.211110532283782959e-01 -1.156031414866447449e-01 -1.632849425077438354e-01 -1.231076046824455261e-01 -7.423730939626693726e-02 1.057008703355677426e-04 -3.135135397315025330e-02 -9.315056353807449341e-02 2.539703547954559326e-01 1.616637110710144043e-01 -4.897364228963851929e-02 2.019637525081634521e-01 3.767508864402770996e-01 1.465917527675628662e-01 3.325960040092468262e-01 -1.056474633514881134e-02 -1.369188725948333740e-01 -1.651661843061447144e-01 -1.889706104993820190e-01 1.740887388586997986e-02 2.316779457032680511e-02 -1.265703327953815460e-02
-7.092346251010894775e-02 -1.937135159969329834e-01 -2.038026899099349976e-01 2.120146751403808594e-01 -8.759675174951553345e-02 -7.888993620872497559e-02 -2.025096863508224487e-01 -1.615233123302459717e-01 -8.157378435134887695e-02 4.108298197388648987e-02 -1.498279124498367310e-01 -1.249032840132713318e-01 3.792503476142883301e-02 2.089152671396732330e-02 -5.703888088464736938e-02 -1.714280098676681519e-01 -4.456305205821990967e-01 2.593079209327697754e-02 2.208110541105270386e-01 4.677582159638404846e-02 -7.555605471134185791e-02 3.003741800785064697e-01 7.861552760004997253e-03 1.667893230915069580e-01 -2.568802237510681152e-01 -1.737147420644760132e-01 1.374739110469818115e-01 -4.032217264175415039e-01 5.849918723106384277e-02 1.198453679680824280e-01 1.592550128698348999e-01 -1.193256825208663940e-01
-3.678650828078389168e-03 1.130586713552474976e-01 -7.732874155044555664e-02 8.074720948934555054e-02 7.135168462991714478e-02 -1.209024563431739807e-01 -8.198890089988708496e-02 -1.216739043593406677e-01 -3.287005126476287842e-01 -9.366320073604583740e-02 -4.222334027290344238e-01 -4.268684610724449158e-02 7.822701334953308105e-02 -1.996870040893554688e-01 -9.643977135419845581e-02 -7.118142396211624146e-02 4.009141400456428528e-02 1.688713431358337402e-01 2.613304555416107178e-01 8.946295827627182007e-02 3.139782324433326721e-02 1.773792803287506104e-01 1.624919921159744263e-01 -1.340664625167846680e-01 2.942122519016265869e-01 -1.007492318749427795e-01 2.940461635589599609e-01 -2.617001831531524658e-01 -2.116287797689437866e-01 -1.621711403131484985e-01 2.533997893333435059e-01 7.732725888490676880e-02
6.136090680956840515e-02 -2.365058660507202148e-01 2.237787395715713501e-01 3.486781120300292969e-01 2.232724577188491821e-01 4.255462437868118286e-02 -2.477636188268661499e-01 -1.059857234358787537e-01 -1.851612776517868042e-01 -3.815601766109466553e-01 -7.240720838308334351e-02 -6.762610375881195068e-02 1.675164140760898590e-02 1.528182327747344971e-01 -9.004586189985275269e-02 -1.520306468009948730e-01 -1.507861912250518799e-01 1.126899346709251404e-01 1.936959888553246856e-04 7.572863716632127762e-03 -1.038587391376495361e-01 2.004825919866561890e-01 1.009063422679901123e-01 1.181888431310653687e-01 2.119345515966415405e-01 -5.973951518535614014e-02 -4.939457029104232788e-02 -2.668513357639312744e-01 -3.199169039726257324e-01 1.199533119797706604e-01 1.965198069810867310e-01 -1.081991568207740784e-01
-2.149291336536407471e-01 1.491823494434356689e-01 -1.052768528461456299e-01 -6.045028194785118103e-02 4.065705835819244385e-01 -3.322566626593470573e-03 -9.650128334760665894e-02 1.077322289347648621e-01 -2.068144381046295166e-01 -9.765672497451305389e-03 -4.144094884395599365e-01 2.339611798524856567e-01 -1.669282466173171997e-01 -2.559895217418670654e-01 6.358905881643295288e-02 -1.685016602277755737e-01 -3.831189572811126709e-01 -2.673283033072948456e-02 2.126623839139938354e-01 -2.583142183721065521e-02 4.878301545977592468e-02 1.719975285232067108e-02 -1.623797565698623657e-01 2.107760310173034668e-01 4.524095728993415833e-02 -3.342622518539428711e-02 4.685503244400024414e-02 -1.412574350833892822e-01 -1.661899983882904053e-01 9.743081033229827881e-02 6.143618002533912659e-02 -4.852333292365074158e-02
2.611109055578708649e-03 -3.890341380611062050e-03 9.154804795980453491e-02 3.740406334400177002e-01 8.383454382419586182e-02 -6.453534215688705444e-02 2.787074446678161621e-01 -1.626062393188476562e-01 3.444034755229949951e-01 1.274885535240173340e-01 -1.289399117231369019e-01 -1.529620736837387085e-01 1.358411312103271484e-01 -5.771099124103784561e-03 -4.285184666514396667e-03 -4.018660634756088257e-02 -8.404930680990219116e-02 -2.545096725225448608e-02 2.422989755868911743e-01 6.134018301963806152e-02 3.371259197592735291e-02 2.538433074951171875e-01 2.050599902868270874e-01 2.430796325206756592e-01 3.201260566711425781e-01 -1.044148877263069153e-01 -6.042446941137313843e-02 -3.845043778419494629e-01 -1.465017944574356079e-01 -8.768807165324687958e-03 1.292652487754821777e-01 3.672244399785995483e-02
1.162862032651901245e-02 2.517217397689819336e-01 -2.049092203378677368e-01 5.835348740220069885e-02 6.625195965170860291e-03 -8.872865140438079834e-02 7.160919904708862305e-02 -1.988479495048522949e-01 -6.160680577158927917e-02 -9.499504417181015015e-02 -1.777233630418777466e-01 -2.545243203639984131e-01 6.318300031125545502e-03 -6.129946932196617126e-02 -1.232821643352508545e-01 -4.006804227828979492e-01 7.200720161199569702e-02 -1.192012280225753784e-01 4.914089739322662354e-01 1.422019749879837036e-01 -3.176634609699249268e-01 7.775442302227020264e-02 -1.515161395072937012e-01 3.054178059101104736e-01 6.300830841064453125e-02 -2.787532284855842590e-02 9.792168438434600830e-02 -1.420305371284484863e-01 -6.731411069631576538e-02 -1.141065731644630432e-02 7.588263601064682007e-02 -2.399036847054958344e-02
2.378014624118804932e-01 3.156239166855812073e-03 2.312823235988616943e-01 2.413702309131622314e-01 1.198816522955894470e-01 -4.525918960571289062e-01 -2.669414877891540527e-02 -2.493594437837600708e-01 -1.048263236880302429e-01 -1.202260032296180725e-01 -2.448419928550720215e-01 -1.534118652343750000e-01 -1.140775904059410095e-01 -2.987373247742652893e-02 -2.020812971750274301e-04 -1.987234689295291901e-02 -1.592600047588348389e-01 3.230380713939666748e-01 2.242746949195861816e-01 1.986433267593383789e-01 -1.604424603283405304e-02 1.325103044509887695e-01 -9.967400692403316498e-04 1.692394353449344635e-02 6.190736219286918640e-02 2.462511062622070312e-01 1.610836982727050781e-01 -1.004040092229843140e-01 -2.389767765998840332e-01 1.418167948722839355e-01 7.798536866903305054e-02 -7.053260505199432373e-02
-7.533259689807891846e-02 9.583837352693080902e-03 4.051557481288909912e-01 3.483077287673950195e-01 -2.433129958808422089e-02 -2.702577710151672363e-01 -1.904776841402053833e-01 -1.087974756956100464e-01 -4.011781513690948486e-02 2.420244216918945312e-01 -1.219320669770240784e-01 -1.035270988941192627e-01 -3.055047616362571716e-02 2.030658870935440063e-01 3.584957495331764221e-02 -3.614641427993774414e-01 -1.861022859811782837e-01 1.089909598231315613e-01 4.669040814042091370e-02 1.606986224651336670e-01 -9.139703214168548584e-02 -2.785105071961879730e-02 1.045128628611564636e-01 2.583302855491638184e-01 4.823863878846168518e-02 4.068965837359428406e-02 1.641228944063186646e-01 -1.468773931264877319e-01 -2.404537051916122437e-01 4.851083829998970032e-02 2.176471948623657227e-01 -7.612872868776321411e-02
1.146126613020896912e-01 -1.769916862249374390e-01 8.759571611881256104e-02 4.397809803485870361e-01 5.404474213719367981e-02 3.961195796728134155e-02 3.247606009244918823e-02 -5.253048613667488098e-02 4.056091234087944031e-02 1.282792240381240845e-01 -4.024643599987030029e-01 1.035022586584091187e-01 9.310160577297210693e-02 -1.770099438726902008e-02 1.450499892234802246e-01 -1.283646076917648315e-01 -1.716653853654861450e-01 -1.372113078832626343e-01 2.047398686408996582e-01 6.609735637903213501e-02 2.741120457649230957e-01 1.110939309000968933e-01 1.089121447876095772e-03 2.809637486934661865e-01 1.517764329910278320e-01 -1.748442798852920532e-01 -1.898455247282981873e-02 -1.342710107564926147e-01 -3.868878185749053955e-01 1.243130397051572800e-02 9.005052968859672546e-03 -1.610783636569976807e-01
-1.053875386714935303e-01 -2.389754056930541992e-01 -1.931937411427497864e-02 1.447189897298812866e-01 1.322694122791290283e-01 1.191336736083030701e-01 -1.153813078999519348e-01 9.165550023317337036e-02 -1.410128176212310791e-01 -2.748065292835235596e-01 -3.542801439762115479e-01 4.898953065276145935e-02 -8.288566023111343384e-02 -2.014118432998657227e-01 -2.302573621273040771e-02 -1.454560011625289917e-01 -2.548671364784240723e-01 -1.809128820896148682e-01 3.656272292137145996e-01 -5.044280365109443665e-02 1.918224990367889404e-01 1.806841790676116943e-01 -1.646810397505760193e-02 2.835756540298461914e-01 1.181666254997253418e-01 -1.317289918661117554e-01 -1.571416854858398438e-01 -8.392054587602615356e-03 -3.296469748020172119e-01 3.401307389140129089e-02 -3.626611083745956421e-02 1.155909672379493713e-01
9.985478222370147705e-02 1.030552610754966736e-01 1.520534753799438477e-01 2.972576320171356201e-01 1.877656430006027222e-01 2.291057631373405457e-02 2.219902724027633667e-01 4.178318008780479431e-02 2.040242701768875122e-01 -1.024892255663871765e-01 3.077991772443056107e-03 -1.737174838781356812e-01 -4.104204103350639343e-02 -3.812843933701515198e-02 3.705067560076713562e-02 -3.190380036830902100e-01 -1.343494653701782227e-01 1.886205077171325684e-01 2.583055198192596436e-01 2.402849644422531128e-01 -1.361920088529586792e-01 1.815457642078399658e-01 3.196460902690887451e-01 5.454092100262641907e-02 3.349933922290802002e-01 -1.512314081192016602e-01 -1.971592195332050323e-03 -9.775277972221374512e-02 -2.982185184955596924e-01 6.878539174795150757e-02 1.279588639736175537e-01 -5.544992163777351379e-02
-6.216909736394882202e-02 3.245289251208305359e-02 3.809766471385955811e-01 5.045062303543090820e-01 -1.155797690153121948e-01 -3.117504417896270752e-01 -7.601413875818252563e-02 8.707174658775329590e-02 -1.218829602003097534e-01 -6.445169448852539062e-02 -4.923084750771522522e-02 -1.626443676650524139e-02 3.118613548576831818e-02 1.358645618893206120e-03 -1.915412694215774536e-01 -9.319481998682022095e-02 -2.350914329290390015e-01 2.034058868885040283e-01 7.684605568647384644e-02 5.936181917786598206e-02 -1.468298584222793579e-01 -1.392072588205337524e-01 4.541975259780883789e-02 2.656348645687103271e-01 1.330029368400573730e-01 1.133659183979034424e-01 -1.323388963937759399e-01 -1.673996448516845703e-01 -2.105790562927722931e-02 1.339404582977294922e-01 2.230196744203567505e-01 -1.990660429000854492e-01
1.007805764675140381e-02 1.172353699803352356e-01 -3.460778668522834778e-02 2.026583254337310791e-01 1.580709964036941528e-01 6.148793268948793411e-03 3.073287904262542725e-01 -1.903549134731292725e-01 7.752943038940429688e-02 1.177476197481155396e-01 -1.728308498859405518e-01 -2.550314664840698242e-01 -6.390889734029769897e-02 -1.106092184782028198e-01 -3.484858572483062744e-02 -1.626102775335311890e-01 -2.063819766044616699e-01 6.016736850142478943e-03 1.691461503505706787e-01 1.206656992435455322e-01 -1.530628767795860767e-03 2.745777368545532227e-01 3.296336829662322998e-01 2.255210131406784058e-01 4.199077486991882324e-01 -2.294372580945491791e-02 -7.881806790828704834e-02 -2.190475910902023315e-01 -2.572312951087951660e-01 -2.825421653687953949e-02 8.842020481824874878e-02 -5.359861254692077637e-02
6.426555663347244263e-02 5.314461421221494675e-03 1.110317707061767578e-01 1.418652087450027466e-01 2.369122579693794250e-02 -4.154289141297340393e-02 2.283153384923934937e-01 -2.426461726427078247e-01 8.556340634822845459e-02 7.413881272077560425e-02 -1.665553897619247437e-01 -2.557353079319000244e-01 -1.641615927219390869e-01 9.198858402669429779e-03 4.312951490283012390e-02 -2.185753434896469116e-01 -4.522857069969177246e-02 -2.445393614470958710e-02 2.391256392002105713e-01 -1.111086457967758179e-02 -6.745985150337219238e-02 1.128082871437072754e-01 3.541293442249298096e-01 2.423360794782638550e-01 4.475414156913757324e-01 -1.402900665998458862e-01 -1.366322487592697144e-01 -3.446656763553619385e-01 -1.950175613164901733e-01 -7.357458770275115967e-02 -3.228421136736869812e-02 -6.468465179204940796e-02
1.519681960344314575e-01 9.297221899032592773e-02 -9.162964671850204468e-02 2.248700410127639771e-01 1.559476554393768311e-01 1.292263250797986984e-02 -1.637546420097351074e-01 -4.009184986352920532e-02 1.677176728844642639e-02 4.849270451813936234e-03 -1.190133839845657349e-01 1.956492196768522263e-03 1.325340718030929565e-01 6.368143018335103989e-03 -5.395219475030899048e-02 2.319001220166683197e-02 -1.918787211179733276e-01 -5.508344154804944992e-03 2.891105711460113525e-01 4.522524401545524597e-02 -3.532597422599792480e-01 2.334659099578857422e-01 -1.230045631527900696e-01 4.908394515514373779e-01 3.090621232986450195e-01 -1.125041618943214417e-01 2.327086180448532104e-01 -1.882663369178771973e-02 -1.090004295110702515e-01 7.228924334049224854e-02 2.559057772159576416e-01 1.332411319017410278e-01
1.782106459140777588e-01 -2.543298602104187012e-01 1.678641885519027710e-02 3.244826197624206543e-01 -2.864700742065906525e-02 -2.852994762361049652e-02 -1.980788409709930420e-01 -9.879346191883087158e-02 -1.934831142425537109e-01 -1.988222748041152954e-01 -4.260341078042984009e-02 -6.424923986196517944e-02 -2.642973065376281738e-01 -2.142385020852088928e-02 1.082145376130938530e-03 -1.121218502521514893e-01 -3.988777101039886475e-02 3.170634806156158447e-02 3.183577656745910645e-01 2.430250495672225952e-01 -1.781615316867828369e-01 8.861396461725234985e-02 5.786270275712013245e-02 2.669994235038757324e-01 3.949346244335174561e-01 2.217935174703598022e-01 2.444029748439788818e-01 -7.889335602521896362e-02 -1.553354263305664062e-01 3.215949691366404295e-04 -2.473477274179458618e-03 9.521029889583587646e-02
1.822950094938278198e-01 -2.679872699081897736e-02 6.069801002740859985e-02 2.339743822813034058e-01 1.342039257287979126e-01 6.319906562566757202e-02 -1.935117244720458984e-01 1.144335605204105377e-02 -8.702685683965682983e-02 1.703590340912342072e-02 9.320003911852836609e-03 -7.784444093704223633e-02 2.603472173213958740e-01 -4.806704446673393250e-02 -3.722524642944335938e-02 -1.092203333973884583e-01 -3.410511016845703125e-01 -9.441166371107101440e-02 2.108417749404907227e-01 -1.425992548465728760e-01 -4.065995216369628906e-01 1.900580525398254395e-01 -3.514530882239341736e-02 3.033095002174377441e-01 7.616140693426132202e-02 -1.245269998908042908e-01 2.676587700843811035e-01 -1.869301646947860718e-01 -2.656812667846679688e-01 2.569758296012878418e-01 3.757423907518386841e-02 -1.061088987626135349e-03
7.687266170978546143e-02 2.172010019421577454e-02 1.249840185046195984e-01 -2.367185987532138824e-02 1.440548337996006012e-03 -2.183387875556945801e-01 1.157678663730621338e-01 -6.776236742734909058e-02 1.116451025009155273e-01 -2.563914954662322998e-01 2.026783069595694542e-03 4.856690391898155212e-02 -1.995158614590764046e-03 -2.240791469812393188e-01 -8.065075427293777466e-02 -1.306148916482925415e-01 -2.539453506469726562e-01 2.283081598579883575e-02 3.844040632247924805e-01 6.180847808718681335e-02 1.177929863333702087e-01 3.850332275032997131e-02 2.905111312866210938e-01 3.749203383922576904e-01 6.084441021084785461e-02 -2.953991526737809181e-03 -2.260560728609561920e-02 -3.303563892841339111e-01 -3.853979706764221191e-01 8.078446984291076660e-02 5.187077447772026062e-02 -1.714755296707153320e-01
-2.094390839338302612e-01 5.745518207550048828e-02 9.380867704749107361e-04 2.825403511524200439e-01 2.887806594371795654e-01 -1.432300359010696411e-01 3.235072270035743713e-02 -1.344315707683563232e-01 1.309362426400184631e-02 -2.823514640331268311e-01 -3.766790628433227539e-01 1.873800605535507202e-01 -1.354635655879974365e-01 -1.189255714416503906e-01 -1.944900155067443848e-01 3.168776258826255798e-02 -2.762260138988494873e-01 -2.195181101560592651e-01 2.347727268934249878e-01 -1.344415545463562012e-02 5.313630402088165283e-02 3.495860472321510315e-02 -3.458734601736068726e-02 4.371668100357055664e-01 1.192092429846525192e-02 1.142780184745788574e-01 -1.344549953937530518e-01 1.031572669744491577e-01 -4.783346876502037048e-02 -4.728848580271005630e-03 -1.809409074485301971e-02 3.251025080680847168e-02
3.983324766159057617e-01 2.805173583328723907e-02 -1.155810803174972534e-01 4.395197331905364990e-01 1.001991145312786102e-02 -1.361308693885803223e-01 1.384415626525878906e-01 -3.062733411788940430e-01 2.063594199717044830e-02 3.987948596477508545e-02 -9.425801038742065430e-02 -8.003281801939010620e-02 3.852820023894309998e-02 2.757564745843410492e-02 -2.039326727390289307e-01 -1.470124274492263794e-01 -3.268816173076629639e-01 -8.043914288282394409e-02 1.140655428171157837e-01 1.646432727575302124e-01 3.462096909061074257e-03 3.000217862427234650e-02 3.347437679767608643e-01 3.181672096252441406e-01 7.220444828271865845e-02 2.402749098837375641e-02 -1.204830482602119446e-01 -3.654828667640686035e-02 -2.575411275029182434e-02 3.655213490128517151e-02 1.262259483337402344e-01 -1.115480363368988037e-01
1.946702599525451660e-01 -2.140046954154968262e-01 -2.119078040122985840e-01 1.801827996969223022e-01 3.299846127629280090e-02 -4.149826616048812866e-02 2.293857038021087646e-01 1.900901831686496735e-02 1.569770425558090210e-01 1.320972852408885956e-02 -5.603113770484924316e-01 -4.002463817596435547e-02 -2.009086757898330688e-01 -1.988974660634994507e-01 -8.946552872657775879e-02 -2.659254968166351318e-01 -2.204353958368301392e-01 -1.238883733749389648e-01 2.908398211002349854e-01 7.442235201597213745e-02 1.491109840571880341e-02 -3.072279039770364761e-03 -2.068933658301830292e-02 2.818382978439331055e-01 -7.123637199401855469e-02 -4.112313501536846161e-03 6.959997117519378662e-02 -1.759749948978424072e-01 -6.264272332191467285e-02 -6.325601041316986084e-02 1.683265902101993561e-02 -2.935568243265151978e-02
6.906767841428518295e-03 1.202698945999145508e-01 -2.933367192745208740e-01 9.847775846719741821e-02 6.267292052507400513e-02 -7.594896852970123291e-02 1.952605135738849640e-02 -1.877429485321044922e-01 -8.037228882312774658e-02 -1.645194739103317261e-01 -2.292107045650482178e-01 -2.170435786247253418e-01 -5.928983539342880249e-02 -1.759581714868545532e-01 -9.518263489007949829e-02 -3.693817555904388428e-01 2.949002943933010101e-02 -1.639165133237838745e-01 5.464482903480529785e-01 1.759959608316421509e-01 -2.336400747299194336e-01 -1.877427287399768829e-02 -5.297034978866577148e-02 1.103652343153953552e-01 1.871871948242187500e-01 -5.223643407225608826e-02 1.408091038465499878e-01 -1.689749062061309814e-01 -1.114546731114387512e-01 -9.959840215742588043e-03 -7.263257354497909546e-02 -8.835097774863243103e-03
1.320183575153350830e-01 3.954479098320007324e-02 -5.616845563054084778e-02 3.832859396934509277e-01 5.121449008584022522e-02 -1.603037565946578979e-01 -2.977180667221546173e-02 -1.428077369928359985e-01 -3.109232783317565918e-01 5.516445264220237732e-02 -4.286513030529022217e-01 -7.511464413255453110e-03 2.402911037206649780e-01 -2.454376816749572754e-01 -5.342386290431022644e-02 -1.036972627043724060e-01 2.620214782655239105e-02 -1.657227277755737305e-01 3.109602332115173340e-01 1.812330782413482666e-01 -1.545504778623580933e-01 -5.667452234774827957e-03 1.333598643541336060e-01 1.086943000555038452e-01 1.549022551625967026e-02 -1.632138341665267944e-01 2.269275486469268799e-01 -1.240690797567367554e-01 2.761717326939105988e-02 -2.040385156869888306e-01 1.093431562185287476e-01 -8.315352350473403931e-02
2.893634140491485596e-01 -1.448047757148742676e-01 -9.285786002874374390e-02 2.843385040760040283e-01 -1.238828599452972412e-01 -1.759242415428161621e-01 3.768256306648254395e-02 -2.585412859916687012e-01 1.358118355274200439e-01 -1.501847058534622192e-01 -6.767287105321884155e-02 -2.420545965433120728e-01 -2.188587486743927002e-01 -5.862466618418693542e-02 -1.250287592411041260e-01 -1.412775367498397827e-01 -2.811366617679595947e-01 1.874109655618667603e-01 3.107257485389709473e-01 3.150793164968490601e-02 -7.387744635343551636e-02 -4.236305505037307739e-02 1.324565708637237549e-01 1.098401919007301331e-01 1.202127411961555481e-01 2.059716731309890747e-01 7.258853316307067871e-02 -1.418478190898895264e-01 -3.700625598430633545e-01 -1.320518404245376587e-01 -1.043912619352340698e-01 -6.370819360017776489e-02
1.966752260923385620e-01 8.650796115398406982e-02 -5.495825409889221191e-02 4.013807475566864014e-01 9.689839556813240051e-03 -2.108378708362579346e-01 -1.339612156152725220e-01 -3.207640051841735840e-01 -1.652190834283828735e-01 -2.383432239294052124e-01 -2.062093764543533325e-01 -8.834666758775711060e-02 -4.073799401521682739e-02 -7.280219346284866333e-02 2.187138944864273071e-01 -1.195762827992439270e-01 -2.438044846057891846e-01 2.171643227338790894e-01 -6.306532304733991623e-03 5.801631882786750793e-02 -1.559233069419860840e-01 -3.002311475574970245e-02 5.706394463777542114e-02 4.500323906540870667e-02 2.154726535081863403e-01 1.418825834989547729e-01 -9.320901334285736084e-02 -3.459542691707611084e-01 -2.520082294940948486e-01 -9.896402247250080109e-03 -5.054746568202972412e-02 1.385858952999114990e-01
-2.396972179412841797e-01 -1.296237409114837646e-01 -1.547672972083091736e-02 8.533877879381179810e-02 4.973553717136383057e-01 -1.063942015171051025e-01 -6.144632026553153992e-02 -1.489973515272140503e-01 -5.178436404094099998e-04 3.977238759398460388e-02 -2.965671122074127197e-01 -4.832162708044052124e-02 -1.201540604233741760e-01 2.887504100799560547e-01 -1.829683929681777954e-01 -2.805146872997283936e-01 -6.202885415405035019e-03 2.112032026052474976e-01 2.247458398342132568e-01 2.019080370664596558e-01 -5.827081575989723206e-02 1.465874165296554565e-01 4.947242885828018188e-02 1.252129673957824707e-01 1.256489902734756470e-01 8.087144792079925537e-02 2.186783850193023682e-01 -1.193223446607589722e-01 -1.470630802214145660e-02 -9.800948947668075562e-02 -1.817679554224014282e-01 -1.597944349050521851e-01
1.131653115153312683e-01 7.875858247280120850e-02 3.204048145562410355e-03 1.907985061407089233e-01 1.556988209486007690e-01 -1.520408689975738525e-01 3.298018500208854675e-02 -3.753392025828361511e-02 2.095273882150650024e-01 -6.320985406637191772e-02 1.118720397353172302e-01 6.977760791778564453e-02 1.453686654567718506e-01 -1.613898724317550659e-01 -6.233588233590126038e-02 -1.046223491430282593e-01 -2.655490040779113770e-01 1.368524432182312012e-01 3.040728569030761719e-01 -1.720293164253234863e-01 -2.885853648185729980e-01 2.489462345838546753e-01 -4.312957078218460083e-02 4.118458032608032227e-01 5.008171498775482178e-02 -1.565850526094436646e-01 2.922819852828979492e-01 -7.558958232402801514e-02 -1.424442976713180542e-01 2.955557703971862793e-01 1.155628785490989685e-01 1.514763757586479187e-02
2.551244795322418213e-01 -1.279964148998260498e-01 1.245977431535720825e-01 8.267769962549209595e-02 -1.627439074218273163e-02 -5.739733576774597168e-02 -1.936497539281845093e-01 -5.651576211676001549e-04 -1.097434014081954956e-01 -9.597785025835037231e-02 -9.846485406160354614e-02 -2.455953657627105713e-01 -1.270818114280700684e-01 -1.212007403373718262e-01 -5.782257020473480225e-02 -2.304268181324005127e-01 -2.240511626005172729e-01 1.021727994084358215e-01 6.608083099126815796e-02 1.656238734722137451e-01 -3.784277439117431641e-01 2.341871261596679688e-01 -5.637858435511589050e-02 3.492544591426849365e-01 1.451284736394882202e-01 -2.249101847410202026e-01 1.763394325971603394e-01 6.764502823352813721e-02 -2.778934240341186523e-01 2.466387152671813965e-01 2.774027548730373383e-02 -1.215459406375885010e-01
-4.292048513889312744e-02 9.552216529846191406e-02 1.403049379587173462e-02 1.769181340932846069e-01 -3.288431167602539062e-01 -1.729545146226882935e-01 1.147641539573669434e-01 -1.697200983762741089e-01 -2.364324778318405151e-02 -1.765002682805061340e-02 -1.218775659799575806e-01 -1.702129989862442017e-01 -8.283968269824981689e-02 -7.275696843862533569e-02 -2.648176848888397217e-01 -3.027426302433013916e-01 1.018296852707862854e-01 7.087033241987228394e-02 4.302850663661956787e-01 1.970820426940917969e-01 -9.871343523263931274e-02 -3.020172007381916046e-02 -3.072571456432342529e-01 1.701378226280212402e-01 1.261764764785766602e-02 -1.942446529865264893e-01 7.182373851537704468e-02 -2.662687897682189941e-01 -2.418070137500762939e-01 -6.644058972597122192e-02 4.977205768227577209e-02 7.858808338642120361e-02
-1.135896742343902588e-01 2.485524713993072510e-01 -7.472921907901763916e-02 2.549065351486206055e-01 5.084841847419738770e-01 -1.118258908390998840e-01 -4.480138793587684631e-02 -1.857892274856567383e-01 -7.093165069818496704e-02 -2.041024863719940186e-01 -2.272221297025680542e-01 -7.079464942216873169e-02 5.263245478272438049e-02 -1.750153899192810059e-01 1.982298642396926880e-01 -2.776424288749694824e-01 -6.200128793716430664e-02 -1.809472143650054932e-01 -1.001509651541709900e-02 1.404296904802322388e-01 -1.256803721189498901e-01 8.219473063945770264e-02 1.716336607933044434e-01 1.317029297351837158e-01 -2.596671693027019501e-02 8.324332535266876221e-02 6.432356685400009155e-02 -2.449440211057662964e-01 -2.963431775569915771e-01 -3.091020882129669189e-02 3.169615939259529114e-02 8.233483135700225830e-02
-2.208319865167140961e-02 1.609976142644882202e-01 -1.675406843423843384e-01 1.111094132065773010e-01 1.496127154678106308e-02 -7.473279535770416260e-02 4.858461767435073853e-02 -1.736476421356201172e-01 -7.001931220293045044e-02 -1.330292820930480957e-01 -2.549882978200912476e-02 -2.517383992671966553e-01 -1.755196414887905121e-02 -7.685765624046325684e-02 -3.081688284873962402e-01 -2.590820491313934326e-01 -5.935004726052284241e-02 -1.316531300544738770e-01 5.570679903030395508e-01 2.089598923921585083e-01 -3.876007497310638428e-01 -4.690693691372871399e-02 8.784301578998565674e-02 2.060317397117614746e-01 4.807979613542556763e-02 -5.900023132562637329e-02 1.716425716876983643e-01 -1.581054925918579102e-01 -1.625664718449115753e-02 1.570544205605983734e-02 -3.112023882567882538e-02 2.740459330379962921e-02
1.025948375463485718e-01 -2.003986239433288574e-01 -1.871871948242187500e-01 4.756561815738677979e-01 1.235904544591903687e-01 -7.904543727636337280e-02 -1.402816623449325562e-01 -1.364945322275161743e-01 -4.557769745588302612e-03 1.285483986139297485e-01 -1.381063163280487061e-01 -8.523151278495788574e-02 -2.259226143360137939e-02 -2.310648560523986816e-01 2.707680687308311462e-02 -3.956040740013122559e-01 -1.410100013017654419e-01 1.584386676549911499e-01 1.578476652503013611e-02 -2.205924876034259796e-02 -7.531702518463134766e-02 2.397065311670303345e-01 -3.064264357089996338e-02 1.223315075039863586e-01 -6.277804821729660034e-02 -1.525453478097915649e-02 1.732189804315567017e-01 -4.271584376692771912e-02 -2.398201078176498413e-01 2.314951121807098389e-01 2.907832264900207520e-01 -1.332442909479141235e-01
1.411845982074737549e-01 7.756796479225158691e-02 -5.748603492975234985e-02 1.993485689163208008e-01 8.154113590717315674e-02 -1.717432215809822083e-02 -2.922891080379486084e-01 1.723303459584712982e-02 -6.506378203630447388e-02 3.492203354835510254e-02 -5.608634278178215027e-02 -1.139639467000961304e-01 -5.275908112525939941e-02 -5.691745132207870483e-02 1.546798739582300186e-02 -7.427923381328582764e-02 -1.180853694677352905e-01 1.790329962968826294e-01 1.792118549346923828e-01 6.234559789299964905e-02 -3.602886199951171875e-01 2.125076651573181152e-01 1.922220289707183838e-01 3.796328604221343994e-01 2.330108582973480225e-01 -1.199559122323989868e-01 2.841416895389556885e-01 -1.295281015336513519e-02 -3.140178024768829346e-01 2.294849753379821777e-01 1.664122492074966431e-01 1.958969235420227051e-01
-1.086126118898391724e-01 3.936282098293304443e-01 -1.415198594331741333e-01 1.172860041260719299e-01 2.477701157331466675e-01 7.915242016315460205e-02 6.110293418169021606e-02 -2.549932003021240234e-01 1.297917366027832031e-01 2.278740257024765015e-01 -1.706849336624145508e-01 -1.357853114604949951e-01 -1.990913301706314087e-01 -3.031743876636028290e-02 -2.005394995212554932e-01 -3.265208005905151367e-01 4.420515522360801697e-02 1.519521884620189667e-02 1.007577404379844666e-01 1.004279311746358871e-02 -2.468628734350204468e-01 9.497537463903427124e-02 -3.119611740112304688e-01 1.470987200736999512e-01 8.317834138870239258e-02 -4.537234082818031311e-02 1.162453368306159973e-01 -1.256382465362548828e-01 -1.976914256811141968e-01 5.642532557249069214e-02 -6.617951393127441406e-02 -2.702891230583190918e-01
2.654786594212055206e-02 -2.640118598937988281e-01 8.345395326614379883e-02 3.528490066528320312e-01 4.468812420964241028e-02 1.231633201241493225e-01 -1.917582936584949493e-03 -1.238996908068656921e-01 -6.080068647861480713e-03 1.152735874056816101e-01 -3.109847307205200195e-01 -1.030016783624887466e-02 -8.932352066040039062e-02 -5.967973917722702026e-02 1.162748113274574280e-01 -2.160644158720970154e-02 -2.501493990421295166e-01 2.538780570030212402e-01 2.294331640005111694e-01 7.170937210321426392e-02 1.875696778297424316e-01 1.177344992756843567e-01 1.829159557819366455e-01 3.600304424762725830e-01 2.723813615739345551e-02 -3.438589572906494141e-01 4.692189767956733704e-02 -2.739343605935573578e-02 -1.892348527908325195e-01 1.916637718677520752e-01 1.314019560813903809e-01 -1.457967609167098999e-01
2.103994786739349365e-01 -1.112813353538513184e-01 -3.081341087818145752e-01 2.328670173883438110e-01 7.264783233404159546e-02 1.162206102162599564e-02 -2.066463977098464966e-01 -1.103708595037460327e-01 1.907353252172470093e-01 -8.017695695161819458e-02 -1.621204912662506104e-01 -1.269417256116867065e-01 3.521721065044403076e-02 -1.113489493727684021e-01 7.060821354389190674e-02 -2.005615234375000000e-01 -1.109396889805793762e-01 1.635397970676422119e-01 2.530978620052337646e-01 -1.476026922464370728e-01 1.357563436031341553e-01 1.412672102451324463e-01 -7.412405312061309814e-02 3.051060438156127930e-01 2.494887262582778931e-01 -2.483677566051483154e-01 1.565842479467391968e-01 5.947122350335121155e-02 -3.124848008155822754e-01 1.239386480301618576e-02 1.745369136333465576e-01 2.184130996465682983e-01
-9.917060285806655884e-02 -5.404192209243774414e-02 -8.503665775060653687e-02 4.140143096446990967e-02 1.511734724044799805e-01 -3.742779046297073364e-02 -1.837596744298934937e-01 -1.549487411975860596e-01 2.086467146873474121e-01 -8.061116188764572144e-02 -2.144931554794311523e-01 1.709018349647521973e-01 1.652254015207290649e-01 -3.131512701511383057e-01 -1.955100893974304199e-01 -1.586412936449050903e-01 -2.812069952487945557e-01 8.142301440238952637e-02 1.252185404300689697e-01 1.185359135270118713e-01 -2.437308430671691895e-02 -1.425201147794723511e-01 1.898575127124786377e-01 3.817951977252960205e-01 -1.012990027666091919e-01 4.159514978528022766e-02 1.927799731492996216e-01 -4.305392503738403320e-01 -1.308078169822692871e-01 -4.202124476432800293e-02 -1.960187591612339020e-02 -1.016368940472602844e-01
-1.715784370899200439e-01 -3.967521339654922485e-02 -2.079636752605438232e-01 1.190683916211128235e-01 -9.027769416570663452e-02 -6.025388464331626892e-02 -6.367367506027221680e-02 -1.446602642536163330e-01 6.268076598644256592e-03 9.540790319442749023e-02 -5.540903806686401367e-01 2.723241224884986877e-02 -5.920856446027755737e-02 -1.992039680480957031e-01 -2.085261344909667969e-01 -2.761427760124206543e-01 -2.962313592433929443e-01 8.553405851125717163e-02 4.601129516959190369e-02 -2.239229828119277954e-01 1.638840287923812866e-01 -1.091520301997661591e-03 1.117425933480262756e-01 2.796767354011535645e-01 -6.660862267017364502e-02 -9.829401969909667969e-02 6.163055077195167542e-02 -7.179678231477737427e-02 -3.150682449340820312e-01 4.868390783667564392e-02 6.746829301118850708e-02 -2.897465601563453674e-02
-1.234545037150382996e-01 -3.077871799468994141e-01 -1.428266614675521851e-01 3.060429096221923828e-01 1.140430942177772522e-01 -3.267425596714019775e-01 -6.406010594218969345e-03 -6.611030548810958862e-02 -4.167181998491287231e-02 -4.512416571378707886e-02 -4.909528195858001709e-01 2.797847054898738861e-02 -8.895078301429748535e-02 -6.350211054086685181e-02 8.362703770399093628e-02 -2.314918637275695801e-01 -9.699258208274841309e-02 -9.181407839059829712e-02 2.053278386592864990e-01 -3.181198239326477051e-02 2.889836765825748444e-02 -2.315566502511501312e-02 2.218686193227767944e-01 1.115575432777404785e-02 2.235890626907348633e-01 -2.110001295804977417e-01 1.231871694326400757e-01 -2.901627123355865479e-01 -1.893350668251514435e-02 -2.342560887336730957e-02 4.016248881816864014e-02 -1.598002612590789795e-01
1.127226650714874268e-02 2.553205788135528564e-01 -2.430892288684844971e-01 3.329372033476829529e-02 1.119235306978225708e-01 -2.347728610038757324e-01 5.556492507457733154e-02 -1.590847671031951904e-01 -1.175464615225791931e-01 4.797912668436765671e-03 -1.110044345259666443e-01 -1.444240212440490723e-01 9.599445760250091553e-02 -1.842053979635238647e-01 -1.612881720066070557e-01 -2.553614377975463867e-01 -6.656446028500795364e-03 -6.208152323961257935e-02 4.668000042438507080e-01 2.187609821557998657e-01 -3.433465659618377686e-01 1.362551301717758179e-01 1.098158955574035645e-02 1.596159487962722778e-01 4.272876679897308350e-02 -6.225441768765449524e-02 1.504978388547897339e-01 -2.313666939735412598e-01 -2.404802143573760986e-01 -9.893307462334632874e-03 1.597976088523864746e-01 -1.348487276118248701e-04
-6.880843639373779297e-02 2.230382561683654785e-01 5.208307504653930664e-02 8.304745703935623169e-02 -1.856511831283569336e-01 -1.896362155675888062e-01 2.013508044183254242e-02 -2.068291604518890381e-01 1.542841792106628418e-01 2.139173299074172974e-01 -4.637334346771240234e-01 8.130919886752963066e-04 -4.143665730953216553e-02 -6.798878312110900879e-02 -8.468766510486602783e-02 -1.926697790622711182e-02 -2.204292416572570801e-01 -1.454975903034210205e-01 1.896707862615585327e-01 3.305652737617492676e-02 5.231116665527224541e-04 -2.009087428450584412e-02 -1.079688817262649536e-01 3.753098249435424805e-01 -1.195596456527709961e-01 4.849448427557945251e-02 1.328953355550765991e-01 -1.119908690452575684e-01 -3.803959190845489502e-01 6.270683556795120239e-02 2.224576026201248169e-01 -1.381545215845108032e-01
-3.256067633628845215e-02 -2.672637104988098145e-01 6.912705302238464355e-02 7.146558910608291626e-02 3.986951410770416260e-01 1.578356176614761353e-01 -9.627116471529006958e-02 2.135559469461441040e-01 6.069185957312583923e-02 -2.668986916542053223e-01 -2.368251383304595947e-01 7.486638426780700684e-02 -2.250350266695022583e-02 1.878893002867698669e-02 2.916217409074306488e-02 -1.208335906267166138e-01 -1.499928832054138184e-01 5.624372139573097229e-02 4.547799825668334961e-01 1.104359105229377747e-01 -9.460484981536865234e-02 9.227436780929565430e-02 2.342547103762626648e-02 3.373571038246154785e-01 2.179033458232879639e-01 4.285927861928939819e-02 -8.389569073915481567e-02 -1.582546532154083252e-01 -6.027071923017501831e-02 2.284241020679473877e-01 -3.735482692718505859e-02 1.041493266820907593e-01
2.067591249942779541e-01 1.347166001796722412e-01 1.059066802263259888e-01 2.937706708908081055e-01 6.475391983985900879e-02 9.454673528671264648e-02 -1.240059509873390198e-01 3.016933612525463104e-02 -2.282142043113708496e-01 7.554543763399124146e-02 -1.879535801708698273e-02 8.248481154441833496e-02 -1.435931917512789369e-04 -1.281861513853073120e-01 -5.886557698249816895e-02 -1.199981719255447388e-01 -1.699524521827697754e-01 4.202205687761306763e-02 2.509129047393798828e-01 1.466572582721710205e-01 -2.275304347276687622e-01 2.014950215816497803e-01 -8.646328002214431763e-02 3.536081016063690186e-01 3.016806244850158691e-01 -5.045108124613761902e-02 1.749783456325531006e-01 -3.773522004485130310e-02 -2.852997481822967529e-01 3.349319100379943848e-01 1.587620228528976440e-01 1.689485609531402588e-01
1.257346272468566895e-01 3.933159634470939636e-03 1.913899332284927368e-01 4.207271933555603027e-01 2.932192198932170868e-02 -2.505034804344177246e-01 -1.960107684135437012e-01 -2.941462993621826172e-01 -1.445842832326889038e-01 -1.598033159971237183e-01 -1.982190012931823730e-01 -5.584880337119102478e-02 -1.665193736553192139e-01 -1.867943555116653442e-01 4.684158042073249817e-02 6.012507155537605286e-02 -7.757885009050369263e-02 2.145919352769851685e-01 2.054101079702377319e-01 1.435522884130477905e-01 -6.964130699634552002e-02 2.805122435092926025e-01 -9.601420909166336060e-02 7.070535421371459961e-02 -8.243003860116004944e-03 2.019351124763488770e-01 1.640864312648773193e-01 -1.827012449502944946e-01 -3.311059474945068359e-01 7.669935584999620914e-04 -2.532693743705749512e-02 2.552242018282413483e-02
-2.875941246747970581e-02 2.121832966804504395e-02 -2.199661284685134888e-01 2.107662707567214966e-01 1.032741144299507141e-01 1.129443421959877014e-01 -4.635304212570190430e-02 -4.062858223915100098e-02 1.037266477942466736e-01 -4.965541139245033264e-02 -3.027728497982025146e-01 9.986463934183120728e-03 1.116057857871055603e-01 -3.809375166893005371e-01 -6.057784706354141235e-02 -5.578183010220527649e-02 -3.850760459899902344e-01 2.291835546493530273e-01 7.682209461927413940e-02 -2.656858705449849367e-04 1.047033257782459259e-02 -2.323645204305648804e-01 -1.497421041131019592e-02 2.748917639255523682e-01 2.402206137776374817e-02 -7.738129049539566040e-02 1.865855008363723755e-01 -2.852748334407806396e-01 -1.619955301284790039e-01 -1.807868927717208862e-01 1.316864192485809326e-01 -2.715069651603698730e-01
-3.224053978919982910e-01 -1.802017241716384888e-01 -2.475598454475402832e-01 3.245654702186584473e-01 1.003597602248191833e-01 -1.754192262887954712e-01 -1.134550273418426514e-01 -1.818140298128128052e-01 -5.586784332990646362e-02 1.453808844089508057e-01 -1.806837469339370728e-01 -2.556221783161163330e-01 -1.552851647138595581e-01 -1.318399906158447266e-01 -1.243554651737213135e-01 -9.395917505025863647e-02 -2.326045781373977661e-01 -1.545761227607727051e-01 4.121828377246856689e-01 -9.323643147945404053e-02 1.394682098180055618e-02 1.306186169385910034e-01 -5.241309106349945068e-02 5.537004396319389343e-02 -1.673568636178970337e-01 -1.096911355853080750e-01 1.062080934643745422e-01 -2.748210430145263672e-01 -7.166538387537002563e-02 1.433039829134941101e-02 9.983243048191070557e-02 -1.834964938461780548e-02
1.387833058834075928e-01 3.536713421344757080e-01 -2.754079550504684448e-02 1.462469249963760376e-01 1.389216929674148560e-01 -1.611511707305908203e-01 -1.697255857288837433e-02 -3.056517839431762695e-01 -6.961423903703689575e-02 8.926764875650405884e-02 -2.050764560699462891e-01 -2.818195819854736328e-01 2.706619724631309509e-02 -1.732084006071090698e-01 -1.931775212287902832e-01 -4.334798753261566162e-01 -7.752905786037445068e-02 -8.226481825113296509e-02 5.868013203144073486e-02 5.576299130916595459e-02 -3.753289878368377686e-01 6.687885522842407227e-02 -1.514964103698730469e-01 1.496877074241638184e-01 -3.160095959901809692e-02 -4.474955424666404724e-02 1.198056861758232117e-01 -1.161612197756767273e-01 -2.176792025566101074e-01 1.192070990800857544e-01 3.468056395649909973e-02 2.451434545218944550e-02
1.518138647079467773e-01 -2.475518584251403809e-01 1.428607255220413208e-01 1.512602716684341431e-01 -8.047177642583847046e-02 -2.851059287786483765e-02 -2.286318689584732056e-01 -1.508040875196456909e-01 -1.589577645063400269e-02 -5.361596122384071350e-02 -6.645996868610382080e-02 -1.049154996871948242e-01 -1.738791167736053467e-02 1.184962596744298935e-02 -1.428118646144866943e-01 -4.718258231878280640e-02 -8.147630095481872559e-02 1.371812373399734497e-01 2.502821683883666992e-01 3.353249430656433105e-01 -2.796084880828857422e-01 3.759404718875885010e-01 6.390823423862457275e-02 3.057236969470977783e-01 9.316861629486083984e-02 -1.778771281242370605e-01 5.621791630983352661e-02 -4.690765962004661560e-02 -3.358211815357208252e-01 2.502404749393463135e-01 7.894494384527206421e-02 5.957208201289176941e-02
3.571057692170143127e-02 1.666098386049270630e-01 -1.347719728946685791e-01 1.062664166092872620e-01 -7.586442679166793823e-02 2.754940651357173920e-02 1.061165481805801392e-01 -1.255256533622741699e-01 1.403078436851501465e-01 1.282264739274978638e-01 -9.586635977029800415e-02 -1.001209914684295654e-01 -1.263183206319808960e-01 -2.129358351230621338e-01 -1.898654252290725708e-01 -1.657556891441345215e-01 -7.730329781770706177e-02 1.236584931612014771e-01 4.956790208816528320e-01 -7.747793942689895630e-02 -5.032973289489746094e-01 -2.980543486773967743e-02 -1.514155119657516479e-01 7.813599705696105957e-02 3.896992653608322144e-02 1.759687624871730804e-02 1.163148209452629089e-01 -1.987803578376770020e-01 -2.074488103389739990e-01 9.408520907163619995e-02 2.545826137065887451e-01 6.822516210377216339e-03
-9.784491360187530518e-02 6.738346815109252930e-02 -9.430678188800811768e-02 1.984026134014129639e-01 -8.478919416666030884e-02 -8.631291799247264862e-03 -5.131014809012413025e-02 -2.015344239771366119e-02 5.926144495606422424e-02 -2.549119666218757629e-02 -5.343464016914367676e-01 -2.149771712720394135e-02 -4.318521916866302490e-02 -3.106050789356231689e-01 -1.155918985605239868e-01 -3.115111291408538818e-01 -1.856133788824081421e-01 -1.842413842678070068e-02 5.962249264121055603e-02 -1.218988001346588135e-01 1.324290931224822998e-01 4.145449027419090271e-02 1.554532498121261597e-01 3.092792034149169922e-01 -7.861912995576858521e-02 3.203953802585601807e-02 2.184610068798065186e-02 -3.296089172363281250e-01 -7.993008941411972046e-02 -5.500855669379234314e-02 1.980840861797332764e-01 -2.667856216430664062e-01
1.038444787263870239e-01 1.417451910674571991e-02 -5.909723788499832153e-02 4.404537975788116455e-01 -1.432558745145797729e-01 -4.570285975933074951e-02 1.947129070758819580e-01 -1.302373260259628296e-01 2.026254124939441681e-02 -1.121132299304008484e-01 -2.382570505142211914e-01 1.498103886842727661e-02 2.895218878984451294e-02 6.670813262462615967e-02 -1.993723958730697632e-01 -2.175212949514389038e-01 -4.405409097671508789e-01 3.159572780132293701e-01 1.844740658998489380e-01 1.461771316826343536e-02 -3.532314731273800135e-04 2.196075916290283203e-01 -5.233937501907348633e-02 1.433774828910827637e-03 1.872267276048660278e-01 1.815731674432754517e-01 3.550170361995697021e-02 -2.215319126844406128e-01 -1.025042384862899780e-01 -1.471773386001586914e-01 -5.012048408389091492e-02 1.398394405841827393e-01
1.072832122445106506e-01 4.262187778949737549e-01 -1.162552610039710999e-01 -1.409182976931333542e-02 1.775982826948165894e-01 -1.761582791805267334e-01 -9.787897020578384399e-02 -2.144422084093093872e-01 -4.311091452836990356e-02 -6.909367442131042480e-02 -2.978433072566986084e-01 -3.651664257049560547e-01 8.487710356712341309e-02 -7.612521946430206299e-02 -3.433347120881080627e-02 -2.767270803451538086e-01 1.064474657177925110e-01 4.288094863295555115e-02 2.585842609405517578e-01 5.717280507087707520e-02 -2.713811695575714111e-01 1.643922924995422363e-01 -7.726288586854934692e-02 2.606098055839538574e-01 -1.028313860297203064e-01 1.464629080146551132e-02 1.483867317438125610e-01 -2.429589033126831055e-01 -6.513006240129470825e-02 3.274673968553543091e-02 2.205781452357769012e-02 -5.356213543564081192e-03
1.891942620277404785e-01 2.965649068355560303e-01 -6.435966491699218750e-02 5.210667476058006287e-02 2.315976023674011230e-01 -4.493902903050184250e-03 7.338916510343551636e-02 -1.551167964935302734e-01 -7.384122163057327271e-02 1.248104348778724670e-01 -2.712421119213104248e-01 -2.491018921136856079e-01 -2.093901485204696655e-02 -7.745449244976043701e-02 -1.416378021240234375e-01 -4.481330215930938721e-01 9.315422922372817993e-02 -5.750605370849370956e-03 2.650383710861206055e-01 1.596426367759704590e-01 -3.144974410533905029e-01 6.450042128562927246e-02 -1.891602277755737305e-01 1.334532797336578369e-01 1.669798605144023895e-02 -8.814370632171630859e-02 1.367966830730438232e-02 -2.611803412437438965e-01 -2.097936570644378662e-01 -7.554055750370025635e-02 -7.728873193264007568e-02 -9.523782879114151001e-02
4.000712931156158447e-02 -7.536097615957260132e-02 8.284191787242889404e-02 2.456889301538467407e-01 1.908357590436935425e-01 1.747584529221057892e-02 -1.179301887750625610e-01 -4.211712628602981567e-02 -1.363866031169891357e-02 -2.251691818237304688e-01 -2.658974528312683105e-01 -7.093332707881927490e-02 -9.025327116250991821e-02 1.571078896522521973e-01 1.282205581665039062e-01 -1.619626581668853760e-01 -1.704225838184356689e-01 -1.611829362809658051e-02 3.553626239299774170e-01 -3.959007095545530319e-03 1.266405880451202393e-01 1.927024722099304199e-01 5.851360037922859192e-03 3.490321934223175049e-01 1.742370575666427612e-01 2.788999080657958984e-01 -2.010603621602058411e-02 1.398587673902511597e-01 -2.172480523586273193e-01 3.712603151798248291e-01 -3.296874091029167175e-02 -1.615865677595138550e-01
-8.545880019664764404e-02 1.671158820390701294e-01 -1.413198858499526978e-01 2.102249562740325928e-01 -1.020676046609878540e-01 7.804488763213157654e-03 -4.390478506684303284e-02 6.778886914253234863e-02 -4.649958387017250061e-02 -7.382060587406158447e-02 -5.339089035987854004e-01 -7.662389427423477173e-02 -9.077363461256027222e-02 -3.645106256008148193e-01 -1.345285773277282715e-01 -2.249782532453536987e-01 -4.902487620711326599e-02 -5.557828024029731750e-02 1.252566874027252197e-01 -1.120099723339080811e-01 1.723442375659942627e-01 4.838848114013671875e-02 1.487601846456527710e-01 3.280536234378814697e-01 -3.139990568161010742e-02 -6.213100254535675049e-02 2.250475622713565826e-02 -2.684612572193145752e-01 -8.234918862581253052e-02 -5.688214674592018127e-02 2.076049745082855225e-01 -2.217603474855422974e-01
-7.240368425846099854e-02 -3.811541572213172913e-02 -4.035108909010887146e-02 2.595164775848388672e-01 2.868966199457645416e-03 -3.135088086128234863e-01 1.236313655972480774e-01 3.012314140796661377e-01 1.231338232755661011e-01 -1.948895752429962158e-01 -5.331347584724426270e-01 -9.305268526077270508e-02 -1.976813822984695435e-01 -7.577043026685714722e-03 -1.160292699933052063e-01 -1.394761651754379272e-01 -1.861790269613265991e-01 -1.322513818740844727e-01 1.567175984382629395e-01 -2.642131783068180084e-02 -2.632644958794116974e-03 1.756788939237594604e-01 -2.062206156551837921e-02 1.763941943645477295e-01 -2.338783629238605499e-02 -1.416624039411544800e-01 5.785227566957473755e-02 -1.953158527612686157e-01 -1.419948190450668335e-01 1.177464872598648071e-01 2.566559314727783203e-01 -9.418273344635963440e-03
-6.285993754863739014e-02 3.678417205810546875e-01 1.260323226451873779e-01 -8.162246644496917725e-02 1.597766727209091187e-01 5.202502012252807617e-02 -1.555907875299453735e-01 9.571088105440139771e-02 2.267157733440399170e-01 -1.909535527229309082e-01 -3.467221558094024658e-01 3.623786196112632751e-02 -1.302722096443176270e-01 -1.713709384202957153e-01 -3.138158023357391357e-01 -1.377131091430783272e-03 -1.282425373792648315e-01 -6.966624408960342407e-02 2.783388495445251465e-01 1.944091618061065674e-01 4.259826987981796265e-02 7.240413874387741089e-02 -6.488980352878570557e-02 2.668490707874298096e-01 8.953685313463211060e-02 3.238987922668457031e-02 2.538246288895606995e-02 -2.868126630783081055e-01 -2.896628379821777344e-01 3.116440214216709137e-02 1.864648610353469849e-02 1.616736352443695068e-01
1.137646660208702087e-01 1.819142885506153107e-02 1.561381071805953979e-01 2.279589325189590454e-01 2.148177474737167358e-01 4.013988375663757324e-02 5.092004686594009399e-02 6.322881579399108887e-02 -3.642009198665618896e-02 -3.664463758468627930e-01 -3.547988235950469971e-01 4.213111475110054016e-02 -3.429632633924484253e-02 1.530992835760116577e-01 1.581038832664489746e-01 -2.895007729530334473e-01 9.457509964704513550e-03 3.621889650821685791e-02 4.297403395175933838e-01 3.510653227567672729e-02 -8.147221058607101440e-02 1.864125728607177734e-01 -7.352903485298156738e-03 2.406415343284606934e-01 1.739541143178939819e-01 1.524349600076675415e-01 2.193733304738998413e-01 -1.728146821260452271e-01 8.730133622884750366e-02 1.481347382068634033e-01 -7.377508282661437988e-02 7.867290079593658447e-02
-1.296654790639877319e-01 -1.500462889671325684e-01 8.052826672792434692e-02 2.769598066806793213e-01 9.721454232931137085e-02 3.571186959743499756e-01 5.281579121947288513e-02 -1.064235419034957886e-01 -1.800153218209743500e-02 1.763909161090850830e-01 -2.825599312782287598e-01 -1.979355216026306152e-01 7.754584401845932007e-02 9.808696061372756958e-02 2.656963281333446503e-02 4.928121715784072876e-02 -8.846289664506912231e-02 1.775755137205123901e-01 -7.030322216451168060e-03 2.448053508996963501e-01 -2.488053292036056519e-01 -1.237963140010833740e-01 2.843060791492462158e-01 3.511165380477905273e-01 5.327722057700157166e-02 -2.380291819572448730e-01 1.241728737950325012e-01 -2.776915132999420166e-01 1.158151328563690186e-01 -2.653396502137184143e-02 9.265283495187759399e-02 4.178997129201889038e-02
-8.447882533073425293e-02 2.664331495761871338e-01 -1.676467210054397583e-01 1.921622604131698608e-01 -8.006373792886734009e-02 -1.356112305074930191e-02 6.431821733713150024e-02 -2.314779758453369141e-01 -1.896801143884658813e-01 -1.507510244846343994e-01 -1.689125448465347290e-01 -1.428613066673278809e-01 -4.318407922983169556e-02 -1.945568174123764038e-01 -2.967299520969390869e-01 -9.551957249641418457e-02 -1.052257642149925232e-01 -2.255818098783493042e-01 4.678092896938323975e-01 5.628715083003044128e-02 -1.805312484502792358e-01 -3.803209401667118073e-03 -1.968205869197845459e-01 1.584177464246749878e-01 1.361389458179473877e-01 -5.802435800433158875e-02 2.644968628883361816e-01 -1.810206770896911621e-01 -7.494208216667175293e-02 -1.232064440846443176e-01 1.461857259273529053e-01 -2.808636240661144257e-02
-2.690075933933258057e-01 3.140569925308227539e-01 3.721003830432891846e-01 1.416159868240356445e-01 2.826651036739349365e-01 2.786293812096118927e-02 -1.116905659437179565e-01 6.129379849880933762e-03 -8.512645214796066284e-02 -4.344208538532257080e-02 -2.613172829151153564e-01 5.491375550627708435e-02 -1.996405720710754395e-01 -1.106909736990928650e-01 -1.840870529413223267e-01 -4.450607299804687500e-02 5.041619390249252319e-02 -6.152311712503433228e-02 2.375102341175079346e-01 2.027449011802673340e-02 2.608177950605750084e-03 -1.299877911806106567e-01 2.660377323627471924e-01 2.392766177654266357e-01 5.198983848094940186e-02 2.415325045585632324e-01 6.263188272714614868e-02 -2.888011634349822998e-01 -1.738135516643524170e-02 9.009592980146408081e-02 -2.086923271417617798e-01 -2.153695933520793915e-02
1.360062416642904282e-02 2.060018181800842285e-01 2.129315137863159180e-01 7.146308571100234985e-02 1.726519018411636353e-01 8.663924038410186768e-02 -4.919939488172531128e-02 -1.222741752862930298e-01 1.220624241977930069e-02 -3.062748610973358154e-01 -3.955774381756782532e-02 3.024118021130561829e-02 -1.654921919107437134e-01 9.530891478061676025e-02 1.039464841596782207e-03 -1.040382459759712219e-01 -2.236499823629856110e-02 2.189313620328903198e-01 2.100004702806472778e-01 1.451877951622009277e-01 -9.620662778615951538e-02 1.547539085149765015e-01 5.049091414548456669e-04 5.374555587768554688e-01 6.092288717627525330e-02 2.061140239238739014e-01 2.102338075637817383e-01 -2.840595841407775879e-01 4.369128495454788208e-02 1.936122402548789978e-02 -2.797534763813018799e-01 1.456477791070938110e-01
3.058089129626750946e-02 1.613635011017322540e-02 -1.513517051935195923e-01 3.315874934196472168e-01 -3.208183646202087402e-01 -1.589548587799072266e-02 -1.606506481766700745e-02 3.177319094538688660e-02 -2.254343032836914062e-02 4.101480543613433838e-02 -3.944426476955413818e-01 -4.578357934951782227e-02 -8.188908547163009644e-02 -2.340160459280014038e-01 -1.324379295110702515e-01 -2.311786413192749023e-01 -2.433309704065322876e-01 5.941987782716751099e-02 1.984546482563018799e-01 -4.633218795061111450e-02 1.280916929244995117e-01 6.406210362911224365e-02 2.440504282712936401e-01 3.077289760112762451e-01 -1.012888252735137939e-01 -1.007201224565505981e-01 8.059710264205932617e-02 -2.346133291721343994e-01 -1.912784129381179810e-01 9.811848402023315430e-03 1.139234825968742371e-01 -2.419331669807434082e-01
-3.577018855139613152e-03 2.602063119411468506e-01 1.795123890042304993e-02 1.295366585254669189e-01 2.243050336837768555e-01 2.109671235084533691e-01 2.636588178575038910e-02 -4.294111430644989014e-01 -8.100442588329315186e-03 -3.671587037388235331e-04 -1.906849294900894165e-01 -2.060147821903228760e-01 1.383406370878219604e-01 -1.854772716760635376e-01 -1.477240025997161865e-01 -3.128506541252136230e-01 -1.186339631676673889e-01 6.934397667646408081e-02 2.392861060798168182e-02 -3.558703884482383728e-02 -1.342640966176986694e-01 2.946353554725646973e-01 -7.202130556106567383e-02 1.188756972551345825e-01 -2.474769204854965210e-01 -5.230601131916046143e-02 3.552067279815673828e-02 -2.611552476882934570e-01 -2.481001317501068115e-01 -1.578222662210464478e-01 1.075508520007133484e-01 -8.253732323646545410e-02
2.330940514802932739e-01 -7.357406616210937500e-02 2.110780626535415649e-01 4.442208707332611084e-01 -1.042691394686698914e-01 5.554456263780593872e-02 1.756352633237838745e-01 -2.150305658578872681e-01 1.724744141101837158e-01 -9.278540313243865967e-02 1.800589077174663544e-02 -1.860330998897552490e-01 -2.055761069059371948e-01 -5.789707601070404053e-02 -8.720625936985015869e-02 -2.193500846624374390e-01 -2.543395161628723145e-01 1.496699303388595581e-01 1.994931846857070923e-01 7.026127725839614868e-02 8.665561676025390625e-02 2.147323787212371826e-01 1.167280077934265137e-01 3.098176419734954834e-01 8.305081725120544434e-02 -2.826036140322685242e-02 1.485205441713333130e-01 -1.841276437044143677e-01 -1.214256957173347473e-01 -1.639786660671234131e-01 -1.195297017693519592e-01 -1.344227492809295654e-01
5.446830391883850098e-02 2.947151474654674530e-02 -1.590405106544494629e-01 3.950194716453552246e-01 -9.101735800504684448e-02 -3.922104090452194214e-02 -9.086050093173980713e-02 6.626103073358535767e-02 -7.182659953832626343e-02 -7.940681278705596924e-02 -4.718834757804870605e-01 9.684847667813301086e-03 -2.935222163796424866e-02 -2.239216417074203491e-01 4.548597335815429688e-02 -2.945372164249420166e-01 -1.407054960727691650e-01 1.069433093070983887e-01 1.063147559762001038e-01 -6.890546530485153198e-02 2.101147323846817017e-01 -6.139937322586774826e-03 1.711172461509704590e-01 1.680393517017364502e-01 -1.719956286251544952e-02 4.956162534654140472e-03 1.231016814708709717e-01 -3.724748790264129639e-01 -1.124878823757171631e-01 -2.306357212364673615e-02 1.939353197813034058e-01 -2.535894811153411865e-01
4.521194845438003540e-02 1.306904405355453491e-01 -3.932454809546470642e-02 1.028766110539436340e-01 3.056218475103378296e-02 -1.812335252761840820e-01 4.906742274761199951e-02 -1.638818085193634033e-01 5.653851106762886047e-02 8.596759289503097534e-02 -5.063789486885070801e-01 -1.612082719802856445e-01 1.006483063101768494e-01 -1.322750896215438843e-01 -9.953221678733825684e-02 -1.342796385288238525e-01 -3.219311237335205078e-01 9.136446565389633179e-02 1.659174263477325439e-01 8.157014101743698120e-02 1.640766710042953491e-01 -1.782632470130920410e-01 5.096163600683212280e-02 3.538933396339416504e-01 -9.722609817981719971e-02 6.371325813233852386e-03 1.009439900517463684e-01 -2.774803936481475830e-01 -1.916853934526443481e-01 -1.854207664728164673e-01 1.564183682203292847e-01 -1.793508380651473999e-01
-1.907117664813995361e-02 6.439277529716491699e-02 7.186909765005111694e-02 3.097191154956817627e-01 -1.921076886355876923e-02 -9.844844043254852295e-02 2.326948791742324829e-01 -2.387750595808029175e-01 2.779205441474914551e-01 2.346662245690822601e-02 -2.395352870225906372e-01 -2.837868928909301758e-01 -1.894000470638275146e-01 -3.339359909296035767e-02 4.754495620727539062e-02 -1.313178092241287231e-01 -2.163803279399871826e-01 -9.563054889440536499e-02 2.486232221126556396e-01 7.639820128679275513e-02 4.619529470801353455e-03 1.902712136507034302e-01 1.988619714975357056e-01 1.562751233577728271e-01 3.706251680850982666e-01 4.610332846641540527e-02 -1.110121458768844604e-01 -2.724823653697967529e-01 -2.035013586282730103e-01 -5.536825209856033325e-02 1.367703173309564590e-02 -8.030775189399719238e-02
-1.128481253981590271e-01 2.064236402511596680e-01 -1.213924214243888855e-01 2.436688393354415894e-01 3.602501377463340759e-02 -5.470220744609832764e-02 3.739139437675476074e-02 -1.371649932116270065e-02 -1.400411035865545273e-02 -6.357614696025848389e-02 -4.027163684368133545e-01 5.916354246437549591e-03 1.651727594435214996e-02 -2.670838832855224609e-01 4.740524291992187500e-02 -2.323617488145828247e-01 -3.963695764541625977e-01 5.515465512871742249e-02 1.303065419197082520e-01 2.968554385006427765e-03 1.508033275604248047e-01 -1.055203899741172791e-01 2.484399825334548950e-02 3.786177933216094971e-01 -1.037922725081443787e-01 1.082622930407524109e-01 9.134281426668167114e-02 -1.940379887819290161e-01 -2.328839302062988281e-01 -1.980543583631515503e-01 1.106441468000411987e-01 -2.029613405466079712e-01
-1.688659489154815674e-01 1.907215416431427002e-01 1.116866618394851685e-02 7.697650790214538574e-02 3.378348946571350098e-01 -6.963591277599334717e-02 2.402804046869277954e-02 -2.270966619253158569e-01 3.286816775798797607e-01 -1.171932220458984375e-01 -2.390713095664978027e-01 -2.606030739843845367e-02 -2.030742354691028595e-02 -2.140564620494842529e-01 -1.930694282054901123e-01 -2.080215811729431152e-01 -1.015753448009490967e-01 -7.670471072196960449e-02 6.725610792636871338e-02 1.054479554295539856e-01 -2.289245091378688812e-02 9.572377055883407593e-02 2.913764677941799164e-02 1.928075999021530151e-01 -1.828641146421432495e-01 1.257810648530721664e-02 7.896767556667327881e-02 -4.590550959110260010e-01 -3.118433356285095215e-01 -8.110201358795166016e-02 -3.505751118063926697e-02 1.279592961072921753e-01
-1.094306111335754395e-01 -6.511479616165161133e-02 2.505296170711517334e-01 3.509320616722106934e-01 1.300382018089294434e-01 1.708191037178039551e-01 1.223985850811004639e-01 1.294451504945755005e-01 1.793578416109085083e-01 -2.119674533605575562e-01 -2.516163289546966553e-01 1.709151566028594971e-01 -3.649352863430976868e-02 1.376005262136459351e-01 -1.320498287677764893e-01 -2.950404956936836243e-02 -2.211048603057861328e-01 9.421450085937976837e-03 1.744377315044403076e-01 -1.991778984665870667e-02 -7.379077374935150146e-02 1.187891513109207153e-01 2.560800015926361084e-01 2.229271382093429565e-01 2.245429009199142456e-01 -1.936273425817489624e-01 1.063426956534385681e-01 -1.977714896202087402e-01 -2.883608937263488770e-01 1.882250159978866577e-01 -1.348192095756530762e-01 -1.487396657466888428e-01
1.603688746690750122e-01 1.571266353130340576e-01 1.393354088068008423e-01 2.486759275197982788e-01 1.290538161993026733e-01 -1.826323755085468292e-02 -1.431266963481903076e-01 1.689220815896987915e-01 -1.089046597480773926e-01 -1.001899782568216324e-02 -9.302182495594024658e-02 -1.023149117827415466e-01 1.493499279022216797e-01 4.708968847990036011e-02 1.146335620433092117e-02 -1.982630044221878052e-02 -1.891712248325347900e-01 7.054823637008666992e-02 3.292120695114135742e-01 5.971823260188102722e-02 -2.579763233661651611e-01 2.834567129611968994e-01 3.269872069358825684e-02 4.210906028747558594e-01 9.495343267917633057e-02 -1.459447741508483887e-01 2.629154920578002930e-01 -1.009689792990684509e-01 -1.505814790725708008e-01 1.767714768648147583e-01 2.755391597747802734e-01 1.694861948490142822e-01
-3.045859336853027344e-01 -2.045653164386749268e-01 -9.594847261905670166e-02 1.243378892540931702e-01 7.920873910188674927e-02 -2.070315778255462646e-01 -2.066090703010559082e-01 -1.926660835742950439e-01 -1.661821454763412476e-02 3.311718255281448364e-02 -1.556982398033142090e-01 -1.520526707172393799e-01 -1.397975534200668335e-01 6.964174099266529083e-03 -5.152256041765213013e-02 -1.076615974307060242e-02 -2.104525566101074219e-01 5.320102348923683167e-02 3.396199345588684082e-01 -2.118476033210754395e-01 -5.216359160840511322e-03 3.365978002548217773e-01 5.983340553939342499e-03 1.761244237422943115e-01 -1.903839409351348877e-01 -2.503230422735214233e-02 1.291299313306808472e-01 -4.311630725860595703e-01 -8.000279963016510010e-02 1.014119312167167664e-01 1.774346083402633667e-01 3.653044998645782471e-02
-1.131833717226982117e-01 2.616918683052062988e-01 1.161100491881370544e-01 6.202175468206405640e-02 -2.350242733955383301e-01 -1.614556312561035156e-01 1.107035577297210693e-01 -5.387464165687561035e-02 1.103009581565856934e-01 2.292561084032058716e-01 -4.479725956916809082e-01 -2.263808273710310459e-04 -2.835280261933803558e-02 -1.139600127935409546e-01 1.235371734946966171e-02 -1.141575425863265991e-01 -3.626388013362884521e-01 -5.510429292917251587e-02 1.057272478938102722e-01 1.097898706793785095e-01 -1.213865801692008972e-01 -2.550373901613056660e-04 -1.601732522249221802e-01 3.763752579689025879e-01 -8.285671472549438477e-03 7.794257253408432007e-02 5.630183592438697815e-02 -1.475984901189804077e-01 -3.447120487689971924e-01 9.880046546459197998e-02 9.955197572708129883e-02 5.581656843423843384e-02
-1.090283468365669250e-01 2.818395793437957764e-01 -1.329706907272338867e-01 3.502240777015686035e-01 2.933510243892669678e-01 -1.797190681099891663e-02 -2.202879339456558228e-01 -4.220618307590484619e-01 1.297852676361799240e-02 -1.033445447683334351e-01 -4.570199549198150635e-02 -4.264222830533981323e-02 -3.283746913075447083e-02 -2.044051140546798706e-01 -2.372450940310955048e-02 -1.042059063911437988e-01 -2.334546484053134918e-02 -7.406417280435562134e-03 6.668902188539505005e-02 2.622517570853233337e-02 -1.869008541107177734e-01 1.228206679224967957e-01 7.667016237974166870e-03 1.315552741289138794e-01 -1.023640781641006470e-01 1.481878161430358887e-01 1.398466229438781738e-01 -4.765722155570983887e-01 -1.024405062198638916e-01 -1.096651405096054077e-01 9.461335092782974243e-02 5.057327821850776672e-02
-8.253662846982479095e-03 4.016893357038497925e-02 -1.101940497756004333e-01 2.754596769809722900e-01 5.010616406798362732e-02 8.794917911291122437e-02 2.035911828279495239e-01 -2.037824690341949463e-01 1.971828341484069824e-01 2.639052085578441620e-02 -1.716977506875991821e-01 -2.472092807292938232e-01 -1.611870974302291870e-01 -9.417264163494110107e-02 8.411740511655807495e-02 -4.657191783189773560e-02 -1.793130636215209961e-01 5.097852274775505066e-02 2.369542568922042847e-01 1.500439196825027466e-01 -5.193318799138069153e-02 2.953863441944122314e-01 2.969089746475219727e-01 1.634458005428314209e-01 4.166211783885955811e-01 -1.987003535032272339e-01 -7.169171422719955444e-02 -2.957624197006225586e-01 -1.188102290034294128e-01 9.776491671800613403e-03 4.839207604527473450e-02 -4.853035137057304382e-02
4.767982289195060730e-02 1.532286703586578369e-01 -2.167028486728668213e-01 4.532051086425781250e-02 1.392532587051391602e-01 -8.056610077619552612e-02 1.308425962924957275e-01 -2.430048435926437378e-01 -1.332164257764816284e-01 5.077846813946962357e-03 -2.100469619035720825e-01 -1.442558169364929199e-01 -5.562166124582290649e-02 -1.135915294289588928e-01 -1.578657180070877075e-01 -2.457787543535232544e-01 -6.394445896148681641e-02 -1.842587590217590332e-01 5.751948952674865723e-01 2.399433255195617676e-01 -3.052560091018676758e-01 9.566702693700790405e-02 -9.124717116355895996e-02 6.992400437593460083e-02 9.882935136556625366e-02 -1.441495567560195923e-01 1.204187124967575073e-01 -1.761195510625839233e-01 -1.157593801617622375e-01 4.586375132203102112e-02 -9.690189035609364510e-04 7.464573532342910767e-02
2.711674012243747711e-02 8.434847742319107056e-02 4.881381522864103317e-03 8.471826463937759399e-02 -1.036674808710813522e-02 -1.387841254472732544e-01 -2.090085595846176147e-01 -1.468764990568161011e-01 8.284082636237144470e-03 -2.414750903844833374e-01 -3.159655928611755371e-01 -2.021227627992630005e-01 -1.986500024795532227e-01 -3.169100880622863770e-01 1.486336141824722290e-01 7.830855436623096466e-03 7.876077294349670410e-02 1.187465786933898926e-01 2.944353222846984863e-01 -3.313188627362251282e-02 1.133247464895248413e-01 1.297898739576339722e-01 1.992927677929401398e-02 2.287328988313674927e-01 4.154608845710754395e-01 2.290330678224563599e-01 2.157483100891113281e-01 6.213081069290637970e-03 -1.344096958637237549e-01 1.981232315301895142e-01 -1.371326744556427002e-01 -3.062287159264087677e-02
1.232727319002151489e-01 2.920395694673061371e-02 3.823425993323326111e-02 3.078348040580749512e-01 -2.357384562492370605e-02 1.764896698296070099e-02 -2.212635055184364319e-02 -2.185825556516647339e-01 1.058216542005538940e-01 -7.168634980916976929e-02 -1.774376779794692993e-01 -1.652976125478744507e-01 -5.410226434469223022e-02 9.480272419750690460e-03 -4.284838959574699402e-02 -1.544811129570007324e-01 -4.154734015464782715e-01 3.582961261272430420e-01 2.536712288856506348e-01 6.683110445737838745e-02 1.868861764669418335e-01 3.872572183609008789e-01 -3.521760180592536926e-02 1.835962235927581787e-01 2.430969849228858948e-02 6.350441277027130127e-02 3.121625483036041260e-01 -3.834618628025054932e-02 2.555467188358306885e-02 -1.735960133373737335e-02 -1.854392290115356445e-01 -7.871460914611816406e-02
1.506634354591369629e-01 -1.583342701196670532e-01 -4.947922658175230026e-03 2.096935063600540161e-01 1.003234833478927612e-01 -1.854335963726043701e-01 -3.680137917399406433e-02 -3.894395530223846436e-01 -2.718312144279479980e-01 -2.307559549808502197e-01 -1.802338361740112305e-01 -3.418851271271705627e-02 7.151520252227783203e-02 -1.320875585079193115e-01 -5.565620213747024536e-02 -1.625789701938629150e-01 6.178791448473930359e-02 1.635955572128295898e-01 2.832701206207275391e-01 -8.597053587436676025e-02 -4.948065429925918579e-02 5.527069047093391418e-02 1.546245664358139038e-01 3.705060482025146484e-02 6.217574328184127808e-02 -1.273652166128158569e-01 4.202477335929870605e-01 -2.130323350429534912e-01 -8.572654426097869873e-02 -1.766438484191894531e-01 2.545829713344573975e-01 -5.865492671728134155e-02
-1.150674223899841309e-01 6.684862822294235229e-02 8.637358248233795166e-02 1.527302712202072144e-01 -1.400359626859426498e-02 2.028301060199737549e-01 -1.137945279479026794e-01 1.305465102195739746e-01 3.437951207160949707e-02 -1.825163066387176514e-01 -3.524699807167053223e-01 1.362318694591522217e-01 -5.088674649596214294e-02 -2.305361181497573853e-01 -2.030615061521530151e-01 -2.278614230453968048e-02 -1.134917736053466797e-01 -2.227023988962173462e-01 -5.314471200108528137e-02 3.643270581960678101e-02 -2.758800424635410309e-02 -1.340540349483489990e-01 5.369288846850395203e-02 2.889729738235473633e-01 2.271268367767333984e-01 -4.549030587077140808e-02 3.307884633541107178e-01 -3.047959804534912109e-01 -2.771622240543365479e-01 -8.807477355003356934e-02 -1.305139064788818359e-02 -3.048374652862548828e-01
-7.729679346084594727e-03 2.644961513578891754e-02 1.803184300661087036e-01 2.124407291412353516e-01 1.546634733676910400e-01 1.538804620504379272e-01 2.458507195115089417e-02 2.404132671654224396e-02 -2.133805602788925171e-01 -7.410782575607299805e-02 -3.740105330944061279e-01 -1.359697431325912476e-01 8.133051916956901550e-03 1.540038734674453735e-01 -1.181598380208015442e-01 -1.516804248094558716e-01 -3.997639417648315430e-01 7.329048961400985718e-02 1.678671836853027344e-01 5.013087764382362366e-02 -7.485169172286987305e-02 2.489431574940681458e-02 2.051048278808593750e-01 1.691999584436416626e-01 5.282455682754516602e-01 -8.737793564796447754e-02 8.426088839769363403e-02 -2.009829320013523102e-02 9.283424168825149536e-02 1.245626509189605713e-01 -7.158185541629791260e-02 8.019334077835083008e-02
1.381313502788543701e-01 -2.501928992569446564e-02 1.558382362127304077e-01 2.244601100683212280e-01 2.258753776550292969e-01 2.671303972601890564e-02 1.404360383749008179e-01 -6.510795652866363525e-02 -3.339154124259948730e-01 2.738529145717620850e-01 -2.798098027706146240e-01 -1.923253387212753296e-01 7.243909686803817749e-02 5.037897825241088867e-02 -3.005874752998352051e-01 7.158581912517547607e-02 -1.271354705095291138e-01 -9.503479301929473877e-02 1.323708891868591309e-01 -6.078070774674415588e-02 -7.728265598416328430e-03 -1.694953888654708862e-01 1.202917695045471191e-01 3.108652830123901367e-01 1.549199521541595459e-01 -1.644876748323440552e-01 4.389977827668190002e-02 -7.362214475870132446e-02 -3.459147736430168152e-02 1.093425825238227844e-01 -4.003472328186035156e-01 -8.215709030628204346e-02
-7.932148128747940063e-02 -6.217797845602035522e-02 2.747070491313934326e-01 1.195676177740097046e-01 2.363221943378448486e-01 6.179547682404518127e-02 1.400803867727518082e-02 -3.280474618077278137e-02 3.280100524425506592e-01 -2.169435173273086548e-01 -2.199588268995285034e-01 2.256448268890380859e-01 -1.254692971706390381e-01 -4.524578526616096497e-02 1.196924690157175064e-02 -2.890214323997497559e-01 -1.825394183397293091e-01 9.355781972408294678e-02 1.165874972939491272e-01 -4.771934449672698975e-02 -3.846662864089012146e-02 9.236595034599304199e-02 2.627387344837188721e-01 3.042332231998443604e-01 2.084971964359283447e-01 -1.578098237514495850e-01 2.337804585695266724e-01 -1.036645770072937012e-01 -2.702399492263793945e-01 1.592369675636291504e-01 -1.483735740184783936e-01 1.938592293299734592e-03
1.341334078460931778e-02 2.714934051036834717e-01 3.351350128650665283e-02 1.369724422693252563e-01 -2.051544040441513062e-01 -3.351521864533424377e-02 -1.280571222305297852e-01 -2.948058843612670898e-01 2.796451002359390259e-02 -1.443149745464324951e-01 -7.347568124532699585e-02 -3.772439062595367432e-02 -3.868150711059570312e-01 4.026811942458152771e-02 -1.579209715127944946e-01 -1.630747020244598389e-01 -1.457231193780899048e-01 3.364552557468414307e-02 1.411048918962478638e-01 2.109006978571414948e-02 1.522697359323501587e-01 -7.445973157882690430e-02 2.312903255224227905e-01 7.505533844232559204e-02 1.557413935661315918e-01 -1.737766861915588379e-01 -6.466095149517059326e-02 -2.824082374572753906e-01 -8.471795171499252319e-02 4.452168941497802734e-01 3.369270591065287590e-03 -2.326336652040481567e-01
4.434574022889137268e-02 -3.707035258412361145e-02 9.375854395329952240e-03 4.028175473213195801e-01 1.454506516456604004e-01 -2.804124727845191956e-02 -2.487370520830154419e-01 -2.529740929603576660e-01 -1.349169313907623291e-01 -3.239219784736633301e-01 -7.286532968282699585e-02 -1.613304615020751953e-01 -6.278658658266067505e-02 -1.324040740728378296e-01 9.571898728609085083e-02 -1.527711600065231323e-01 -8.143061399459838867e-02 1.336100511252880096e-02 2.205776125192642212e-01 1.613167226314544678e-01 -7.709679752588272095e-02 4.236179292201995850e-01 2.160014063119888306e-01 1.274656504392623901e-01 2.594952471554279327e-02 -1.646649986505508423e-01 5.661106854677200317e-02 -9.324038773775100708e-02 -2.634825110435485840e-01 1.767579466104507446e-01 6.682024896144866943e-02 5.879692733287811279e-02
1.291160285472869873e-01 -3.202486038208007812e-01 -8.643188327550888062e-02 4.355875849723815918e-01 1.962419003248214722e-01 4.234821349382400513e-02 -3.893409669399261475e-01 -1.838086172938346863e-02 3.860713168978691101e-02 7.023292779922485352e-02 -1.412663310766220093e-01 -1.505088657140731812e-01 -1.621093750000000000e-01 -8.140945434570312500e-02 2.006591670215129852e-02 -2.008952498435974121e-01 -6.708358973264694214e-02 1.277860403060913086e-01 2.073032110929489136e-01 -4.602827131748199463e-02 -9.764245152473449707e-02 2.542667984962463379e-01 -9.215140342712402344e-02 1.394584029912948608e-01 6.433778442442417145e-03 5.044342204928398132e-02 1.292549371719360352e-01 -2.428707852959632874e-02 -3.133224546909332275e-01 1.041081845760345459e-01 2.239336073398590088e-01 -1.467871814966201782e-01
1.215759739279747009e-01 1.830166429281234741e-01 -3.955718129873275757e-02 4.457276314496994019e-02 5.800674110651016235e-02 -1.100471317768096924e-01 -1.623755320906639099e-02 -1.225630789995193481e-01 4.430503770709037781e-02 1.091515738517045975e-02 -1.171247959136962891e-01 -7.193528115749359131e-02 8.245612680912017822e-02 -2.935987710952758789e-01 -1.096257269382476807e-01 -2.504000365734100342e-01 -1.818095594644546509e-01 1.330369058996438980e-02 5.039839148521423340e-01 2.517961859703063965e-01 -3.781987726688385010e-01 -1.989833712577819824e-01 1.161500532180070877e-02 1.407754123210906982e-01 1.457042694091796875e-01 -3.474697843194007874e-02 2.132450416684150696e-02 -8.220113068819046021e-02 -7.589416950941085815e-02 2.706478834152221680e-01 2.142138481140136719e-01 -1.447732597589492798e-01
5.513107776641845703e-02 -1.481788419187068939e-02 -5.294957384467124939e-02 2.877736687660217285e-01 4.606156796216964722e-02 -3.213352859020233154e-01 2.814222574234008789e-01 9.349170327186584473e-02 7.273653149604797363e-02 2.106406353414058685e-02 -4.089754819869995117e-01 8.466114290058612823e-03 3.204153850674629211e-02 -8.511754125356674194e-02 -2.668168842792510986e-01 -1.941598951816558838e-01 -1.545033752918243408e-01 -2.866534292697906494e-01 1.655840426683425903e-01 5.591606348752975464e-02 -1.133083328604698181e-01 4.142303019762039185e-02 -8.599037677049636841e-02 3.652720451354980469e-01 -9.406643360853195190e-02 -1.076617985963821411e-01 7.743146270513534546e-02 -2.389615923166275024e-01 -1.239340826869010925e-01 3.537652664817869663e-04 1.862013787031173706e-01 -4.528966546058654785e-02
-2.056540921330451965e-02 7.124585658311843872e-02 5.303097888827323914e-03 1.823376119136810303e-01 -6.581112742424011230e-02 -1.067753061652183533e-01 2.591406404972076416e-01 -1.261032372713088989e-01 1.037699356675148010e-02 -3.550719842314720154e-02 -4.204668998718261719e-01 8.904760330915451050e-02 1.250200439244508743e-02 -9.272930771112442017e-02 -1.427877843379974365e-01 -3.340164721012115479e-01 -1.360763162374496460e-01 -2.317494899034500122e-01 1.336904764175415039e-01 8.071144670248031616e-02 -1.749101467430591583e-02 -1.292483657598495483e-01 -2.525112032890319824e-01 2.512671947479248047e-01 -9.122510999441146851e-02 -8.780429512262344360e-02 -1.013121604919433594e-01 -4.666819274425506592e-01 -1.322302669286727905e-01 1.617948412895202637e-01 -4.737794026732444763e-02 -7.157022505998611450e-02
1.771967262029647827e-01 3.520434796810150146e-01 -1.331281960010528564e-01 1.534192115068435669e-01 1.446176022291183472e-01 -4.691472649574279785e-02 6.737228482961654663e-02 -1.677877902984619141e-01 -8.990140259265899658e-02 2.709256112575531006e-02 -1.592522561550140381e-01 -3.613040149211883545e-01 1.027639433741569519e-01 -7.953865826129913330e-02 -1.851554512977600098e-01 -1.701868027448654175e-01 1.354019194841384888e-01 -3.350487095303833485e-04 2.242327332496643066e-01 1.003289520740509033e-01 -3.635092973709106445e-01 2.228950858116149902e-01 -1.981978565454483032e-01 3.096565604209899902e-01 4.633001983165740967e-02 -1.296276152133941650e-01 5.507302656769752502e-02 -1.934555917978286743e-01 -1.745556294918060303e-01 -7.298026978969573975e-02 -9.492681920528411865e-02 -5.350219458341598511e-02
3.087083436548709869e-02 8.471509069204330444e-02 1.182297989726066589e-01 2.049019187688827515e-01 8.741822093725204468e-02 -1.940830945968627930e-01 -8.897849358618259430e-03 -2.855352461338043213e-01 6.665734201669692993e-02 -3.609343171119689941e-01 -3.429169654846191406e-01 6.345335859805345535e-04 3.751024603843688965e-02 -3.558984994888305664e-01 -4.306210204958915710e-02 -1.863134652376174927e-01 9.268432855606079102e-02 2.973584532737731934e-01 2.747478783130645752e-01 -1.963872015476226807e-01 -4.260623455047607422e-02 9.101321548223495483e-02 1.711692065000534058e-01 2.052967064082622528e-02 -2.701072953641414642e-02 3.516446426510810852e-02 2.093138694763183594e-01 -1.268590707331895828e-02 -1.874971240758895874e-01 -8.899559825658798218e-02 2.037095576524734497e-01 -1.031624451279640198e-01
-5.025891214609146118e-02 -6.277829408645629883e-02 -1.744513511657714844e-01 3.558099269866943359e-01 -8.670115470886230469e-02 -3.318725526332855225e-01 -4.225145280361175537e-02 2.320239841938018799e-01 2.003114223480224609e-01 -2.062215358018875122e-01 -4.123049974441528320e-01 -6.423036009073257446e-02 -1.899505704641342163e-01 -5.567987635731697083e-02 -2.069614976644515991e-01 -1.032726392149925232e-01 -4.797444492578506470e-02 -9.982106089591979980e-02 2.086842805147171021e-01 4.286812618374824524e-03 7.687712088227272034e-03 -9.541263431310653687e-02 7.973430305719375610e-02 2.175179570913314819e-01 3.842860460281372070e-02 -1.398858428001403809e-01 5.771813541650772095e-02 -3.826571106910705566e-01 2.188874408602714539e-02 -1.768940128386020660e-02 1.106762737035751343e-01 -1.061041429638862610e-01
-1.396429687738418579e-01 2.252970822155475616e-03 -1.284665614366531372e-01 2.965444624423980713e-01 1.302637904882431030e-01 6.538040935993194580e-02 -1.574004888534545898e-01 9.015855193138122559e-02 -1.129846349358558655e-01 1.258667558431625366e-01 -3.583169579505920410e-01 -1.822898685932159424e-01 1.070322245359420776e-01 -1.294487565755844116e-01 -4.320368468761444092e-01 -4.580583772622048855e-04 -1.587107218801975250e-02 -2.352298423647880554e-02 -6.122525036334991455e-02 -2.403043508529663086e-01 -1.434664009138941765e-03 4.076042771339416504e-02 3.338699042797088623e-02 2.386267930269241333e-01 9.153825789690017700e-02 -1.202986091375350952e-01 2.603407800197601318e-01 -6.233689188957214355e-02 -3.707937896251678467e-01 9.971468895673751831e-02 -2.298738807439804077e-01 7.274288509506732225e-05
2.471341788768768311e-01 2.582530863583087921e-02 2.929328083992004395e-01 1.804297417402267456e-01 9.725101292133331299e-03 5.524772685021162033e-03 -1.252218037843704224e-01 -4.166036471724510193e-02 -5.237273871898651123e-02 4.602287337183952332e-02 -2.233582735061645508e-01 -1.292158514261245728e-01 -5.345438793301582336e-02 -9.862966090440750122e-02 6.979532539844512939e-02 -1.429820060729980469e-01 4.094065725803375244e-02 3.595866495743393898e-03 1.276389509439468384e-01 7.559142261743545532e-02 -2.795248329639434814e-01 1.542396396398544312e-01 -3.996806591749191284e-02 4.631533324718475342e-01 1.947823017835617065e-01 -1.767318397760391235e-01 2.817071676254272461e-01 5.572423338890075684e-02 -2.708277106285095215e-01 2.105761170387268066e-01 2.477177083492279053e-01 1.434758454561233521e-01
1.637785434722900391e-01 -1.425964385271072388e-02 1.061254460364580154e-02 1.791379600763320923e-01 -1.899312734603881836e-01 -1.715827286243438721e-01 1.350255012512207031e-01 -4.809633269906044006e-02 7.118697464466094971e-02 6.250716000795364380e-02 -3.191938400268554688e-01 4.852741491049528122e-03 -5.419263988733291626e-02 -2.318147271871566772e-01 -1.167230606079101562e-01 -7.509927451610565186e-02 -3.417824804782867432e-01 -9.718242287635803223e-02 3.441055119037628174e-01 9.989381581544876099e-02 4.709215834736824036e-02 4.494300484657287598e-02 2.585076391696929932e-01 2.158115953207015991e-01 5.593750625848770142e-03 3.252650499343872070e-01 1.562860161066055298e-01 -2.834853529930114746e-01 -2.678996622562408447e-01 -1.189375203102827072e-02 -1.122211143374443054e-01 -2.190877310931682587e-02
1.827886402606964111e-01 9.391772747039794922e-02 4.783654585480690002e-02 3.589630872011184692e-02 7.250407338142395020e-02 -2.258201390504837036e-01 1.984775811433792114e-01 8.648009598255157471e-02 2.049166411161422729e-01 -3.303487971425056458e-02 -3.288119435310363770e-01 -1.205629929900169373e-01 -2.804312855005264282e-02 -2.146514654159545898e-01 -1.100692152976989746e-01 -2.622916102409362793e-01 -9.879361093044281006e-02 -1.058573871850967407e-01 6.896232068538665771e-02 -7.053117454051971436e-02 -1.480333507061004639e-01 1.581042110919952393e-01 -7.297041267156600952e-02 3.627682030200958252e-01 -2.137314826250076294e-01 6.098488345742225647e-02 6.722132861614227295e-02 -3.752070069313049316e-01 -3.839816749095916748e-01 -1.774398959241807461e-03 2.171070873737335205e-02 -2.024659514427185059e-02
1.001623496413230896e-01 1.923136599361896515e-02 -1.152384206652641296e-01 4.162819981575012207e-01 1.572433412075042725e-01 1.469187997281551361e-02 -1.640711575746536255e-01 -1.513373404741287231e-01 1.755416207015514374e-02 -4.083977937698364258e-01 1.196103170514106750e-01 -1.883395761251449585e-01 -7.282503694295883179e-02 1.506016496568918228e-02 2.935819514095783234e-02 -3.621639311313629150e-02 -1.351233124732971191e-01 1.061570793390274048e-01 9.224591404199600220e-02 7.734566181898117065e-02 -2.210275530815124512e-01 2.996036112308502197e-01 2.863278388977050781e-01 2.199698388576507568e-01 2.467936426401138306e-01 -1.643586456775665283e-01 1.653584241867065430e-01 -1.315570473670959473e-01 -1.945473700761795044e-01 1.318826675415039062e-01 4.812528565526008606e-02 2.344677597284317017e-02
-3.792510554194450378e-02 2.116909176111221313e-01 -4.439445212483406067e-02 1.310565471649169922e-01 -4.978960007429122925e-02 -1.439261585474014282e-01 -9.397813677787780762e-02 -1.138744205236434937e-01 1.172214820981025696e-01 9.884212911128997803e-02 -4.555475711822509766e-01 -1.827219873666763306e-01 1.749754101037979126e-01 -1.147845461964607239e-01 -1.371825672686100006e-02 -1.449789255857467651e-01 -2.628040015697479248e-01 1.470939517021179199e-01 2.057990282773971558e-01 1.760984957218170166e-02 1.872440278530120850e-01 -1.887107938528060913e-01 -4.902030900120735168e-02 3.943955600261688232e-01 -5.946905538439750671e-02 2.307023294270038605e-02 7.188021391630172729e-02 -2.800089418888092041e-01 -1.771085262298583984e-01 -2.344091683626174927e-01 9.574931859970092773e-02 -1.227848380804061890e-01
4.667419008910655975e-03 1.807199865579605103e-01 -2.282782942056655884e-01 4.859893396496772766e-02 3.698958829045295715e-02 -1.099808420985937119e-02 2.976053953170776367e-02 -3.207006156444549561e-01 -7.603571563959121704e-02 -1.930273920297622681e-01 -1.640425026416778564e-01 -1.153530776500701904e-01 -7.913104444742202759e-02 -4.301005974411964417e-02 -2.077529281377792358e-01 -2.894231975078582764e-01 -5.774537846446037292e-02 -2.064799666404724121e-01 5.780825614929199219e-01 1.516582071781158447e-01 -2.369310855865478516e-01 9.742909111082553864e-03 -1.121906712651252747e-01 8.658998459577560425e-02 1.496622711420059204e-01 -8.607176691293716431e-02 1.259992271661758423e-01 -2.230501472949981689e-01 -3.574300184845924377e-02 7.660431414842605591e-02 8.250772207975387573e-02 -2.178218401968479156e-02
1.430838648229837418e-02 1.413081586360931396e-01 -1.498563736677169800e-01 2.571437656879425049e-01 2.130789309740066528e-01 -3.838419541716575623e-02 9.367620944976806641e-02 1.654781252145767212e-01 -1.253557950258255005e-01 -4.443991556763648987e-02 -3.977629542350769043e-01 1.113717705011367798e-01 -5.606302618980407715e-02 -2.505457997322082520e-01 5.391059070825576782e-02 -9.561983495950698853e-02 -3.565900623798370361e-01 -1.350139081478118896e-01 1.167403757572174072e-01 2.186101824045181274e-01 1.191742066293954849e-02 -2.069919556379318237e-01 2.561464533209800720e-02 3.322762846946716309e-01 1.016182359308004379e-02 -9.813953936100006104e-02 -1.239725574851036072e-02 -8.154427260160446167e-02 -3.744821846485137939e-01 7.357300072908401489e-02 1.253771036863327026e-01 -5.636394396424293518e-02
1.219606250524520874e-01 -6.211806088685989380e-02 -7.579240947961807251e-02 1.311574727296829224e-01 -3.957182168960571289e-02 -2.557515203952789307e-01 3.333238363265991211e-01 3.359912708401679993e-02 6.297006458044052124e-02 -5.576536804437637329e-02 -4.764148890972137451e-01 -3.881404176354408264e-03 -1.207194551825523376e-01 -1.176418736577033997e-01 -2.254022061824798584e-01 -1.537695080041885376e-01 -2.901378273963928223e-01 -2.082522958517074585e-01 1.958906352519989014e-01 -1.212957315146923065e-02 -1.220918446779251099e-01 -1.775560714304447174e-02 -4.070146754384040833e-02 2.602457702159881592e-01 1.265976577997207642e-02 -2.637931704521179199e-01 -9.635029360651969910e-03 -2.108997106552124023e-01 -2.217248380184173584e-01 -6.945113185793161392e-03 1.419964432716369629e-01 -8.842688798904418945e-02
1.612712889909744263e-01 -4.121025092899799347e-03 1.529990416020154953e-02 2.604863345623016357e-01 -7.410796824842691422e-03 -1.454833149909973145e-01 -1.094815060496330261e-01 -3.894986510276794434e-01 2.260592067614197731e-03 -2.363702356815338135e-01 -1.685181558132171631e-01 -5.618875101208686829e-02 1.335619539022445679e-01 -1.716904044151306152e-01 5.160358548164367676e-02 2.031606584787368774e-01 -1.819761842489242554e-02 9.336253255605697632e-02 3.010338842868804932e-01 8.689741790294647217e-02 -1.353643387556076050e-01 2.119686603546142578e-01 2.029245495796203613e-01 2.844654619693756104e-01 1.194745004177093506e-01 3.301881626248359680e-02 1.895566880702972412e-01 -2.585925161838531494e-01 9.422629955224692822e-04 -2.978202104568481445e-01 2.069982737302780151e-01 -7.897086325101554394e-04
5.271145328879356384e-02 -1.589516848325729370e-01 -1.303923502564430237e-02 2.654686868190765381e-01 1.382376700639724731e-01 -8.503616787493228912e-03 9.069010615348815918e-02 -1.876087188720703125e-01 2.283406257629394531e-01 -1.265143603086471558e-01 -2.594317197799682617e-01 1.963157355785369873e-01 2.496402561664581299e-01 -3.596462681889533997e-02 -2.491342090070247650e-02 -3.452021479606628418e-01 -1.337203681468963623e-01 5.102556198835372925e-02 1.073559895157814026e-01 1.686433851718902588e-01 5.499660596251487732e-02 1.155540123581886292e-01 1.905273497104644775e-01 2.293350547552108765e-01 2.367708086967468262e-01 -1.499541550874710083e-01 8.367364108562469482e-02 -3.226420283317565918e-01 -3.218305706977844238e-01 3.771863132715225220e-02 1.144235879182815552e-01 -8.865762501955032349e-02
-2.911326587200164795e-01 9.364914149045944214e-02 4.074144363403320312e-02 3.780291378498077393e-01 3.979744017124176025e-02 1.593180298805236816e-01 3.137450665235519409e-02 -1.077962741255760193e-01 2.382962405681610107e-01 6.311194598674774170e-02 -5.121560022234916687e-02 -3.462376296520233154e-01 8.852996677160263062e-02 4.348983988165855408e-02 -2.606339752674102783e-01 1.536812931299209595e-01 -5.017398297786712646e-02 5.845488235354423523e-02 3.810260891914367676e-01 2.439862340688705444e-01 9.728648513555526733e-02 -8.412717282772064209e-02 1.527564227581024170e-01 2.421558201313018799e-01 8.507952839136123657e-02 -6.778540089726448059e-03 -6.013577803969383240e-02 -1.169051229953765869e-01 -1.381209939718246460e-01 2.884228527545928955e-01 4.147339239716529846e-02 -8.547634817659854889e-03
5.171880871057510376e-02 2.566065788269042969e-01 3.620979189872741699e-02 2.526767849922180176e-01 -3.554305806756019592e-02 2.696636915206909180e-01 9.307529032230377197e-02 1.366418153047561646e-01 6.681530922651290894e-02 -5.941611248999834061e-03 -4.869793951511383057e-01 -1.954927593469619751e-01 4.386509303003549576e-03 1.413942873477935791e-01 -1.387853026390075684e-01 5.492805689573287964e-02 -2.343927770853042603e-01 1.073625311255455017e-01 2.120141498744487762e-02 9.220574051141738892e-02 -1.392495930194854736e-01 1.402994841337203979e-01 6.819553673267364502e-02 1.527885645627975464e-01 4.182467758655548096e-01 -7.825347781181335449e-02 2.955509424209594727e-01 -1.778660342097282410e-02 -9.084963798522949219e-02 1.774807274341583252e-02 -1.341736614704132080e-01 -7.120618224143981934e-02
1.318624913692474365e-01 2.684648036956787109e-01 -9.559165686368942261e-02 6.887288391590118408e-02 2.948293983936309814e-01 -2.386640161275863647e-01 1.887668520212173462e-01 -1.217882558703422546e-01 2.505692541599273682e-01 -1.197620928287506104e-01 -7.162071764469146729e-02 1.593699008226394653e-01 -2.221464551985263824e-02 -3.413493037223815918e-01 -3.746947273612022400e-02 -1.286062300205230713e-01 -1.335486620664596558e-01 4.175131395459175110e-02 3.751186430454254150e-01 8.566157519817352295e-02 -6.559590809047222137e-03 -9.634134359657764435e-03 1.013708412647247314e-01 2.948096990585327148e-01 1.200178414583206177e-01 1.134490519762039185e-01 1.132349669933319092e-01 -2.033982127904891968e-01 -1.456096172332763672e-01 -2.181260613724589348e-03 2.921429574489593506e-01 -8.196090906858444214e-02
2.675335407257080078e-01 1.233708187937736511e-01 -7.142155617475509644e-02 3.594731390476226807e-01 6.866481155157089233e-02 3.541369736194610596e-02 -1.291351765394210815e-01 2.386299893260002136e-02 2.331378608942031860e-01 -4.564305394887924194e-02 -7.509068120270967484e-03 -8.020101487636566162e-02 -3.044833242893218994e-02 -9.761637449264526367e-02 -1.911166124045848846e-02 -1.345640569925308228e-01 -4.434174299240112305e-01 -6.416387856006622314e-02 3.787684068083763123e-02 1.164150610566139221e-01 -3.026468753814697266e-01 1.325338333845138550e-01 6.336274743080139160e-02 2.497086524963378906e-01 3.352043628692626953e-01 1.885174363851547241e-01 7.547707110643386841e-02 -4.050876945257186890e-02 -2.662574946880340576e-01 1.645585447549819946e-01 2.358232997357845306e-02 -1.370962262153625488e-01
-4.749904200434684753e-02 -2.325616776943206787e-01 1.898157745599746704e-01 2.994200289249420166e-01 -2.064507082104682922e-02 -9.972108155488967896e-02 1.327079087495803833e-01 -1.233411356806755066e-01 1.133060548454523087e-02 6.964413821697235107e-02 -6.701756268739700317e-02 -1.010842397809028625e-01 -3.164007887244224548e-02 -1.059402003884315491e-01 5.652769282460212708e-02 -1.426736861467361450e-01 -2.867995798587799072e-01 -6.192300468683242798e-03 4.895709455013275146e-02 -2.512080669403076172e-01 -3.396873474121093750e-01 3.221396207809448242e-01 -2.088345289230346680e-01 1.535538434982299805e-01 1.004781648516654968e-01 -1.802011951804161072e-02 3.092522919178009033e-01 -2.223414927721023560e-01 -2.449744939804077148e-01 1.851094514131546021e-02 -1.277407556772232056e-01 -2.302287071943283081e-01
-1.078440174460411072e-01 1.960245668888092041e-01 -1.846322417259216309e-01 1.396147161722183228e-01 4.541428759694099426e-02 -1.937359571456909180e-02 1.932294294238090515e-02 -2.082484960556030273e-01 -8.969016373157501221e-02 6.981726735830307007e-02 -1.294928342103958130e-01 -1.757230609655380249e-01 -6.226268783211708069e-02 -1.363470703363418579e-01 -1.701718419790267944e-01 -3.728941679000854492e-01 -1.151032820343971252e-01 -2.638864815235137939e-01 5.436067581176757812e-01 2.247694432735443115e-01 -2.636820673942565918e-01 -5.834807083010673523e-02 4.571584984660148621e-02 8.828731626272201538e-02 6.228801235556602478e-02 -6.541597843170166016e-02 2.288645207881927490e-01 -1.055618003010749817e-01 -1.696516200900077820e-02 1.114100664854049683e-01 3.107131831347942352e-02 4.543352499604225159e-02
1.567293852567672729e-01 -3.640668466687202454e-02 1.752421855926513672e-01 3.043622374534606934e-01 3.189098834991455078e-02 -9.960302710533142090e-02 1.453730612993240356e-01 -1.604033410549163818e-01 7.681998610496520996e-02 -3.575660521164536476e-03 -1.393161863088607788e-01 -1.131255328655242920e-01 7.312296330928802490e-02 -1.837401241064071655e-01 -3.292576223611831665e-02 -1.040049940347671509e-01 -2.955357134342193604e-01 2.577202320098876953e-01 2.932946681976318359e-01 -1.130309253931045532e-01 -1.155281960964202881e-01 2.836960256099700928e-01 1.402285508811473846e-02 2.276091724634170532e-01 1.301932781934738159e-01 2.495279759168624878e-01 1.833105832338333130e-01 -5.842482298612594604e-02 -4.147729873657226562e-01 -5.190347507596015930e-02 -3.108054958283901215e-02 -1.162580177187919617e-01
-9.268295764923095703e-02 2.325307279825210571e-01 1.431144494563341141e-02 1.445411145687103271e-01 2.934051156044006348e-01 5.818014591932296753e-02 2.559349536895751953e-01 -2.199995666742324829e-01 1.203696653246879578e-01 -3.297551274299621582e-01 -3.499059081077575684e-01 -4.172988235950469971e-02 -1.630562543869018555e-01 2.193970084190368652e-01 -1.001195907592773438e-01 7.529449462890625000e-02 -1.685585528612136841e-01 -5.589986592531204224e-02 2.209613621234893799e-01 -8.086653798818588257e-02 -1.884109228849411011e-01 9.252193570137023926e-02 -2.213828265666961670e-01 7.482372224330902100e-02 -2.965767867863178253e-03 -2.923641502857208252e-01 6.126203387975692749e-02 -2.590729594230651855e-01 -3.261176496744155884e-02 8.731901645660400391e-03 1.277577877044677734e-01 -1.251513957977294922e-01
-6.160712987184524536e-02 -1.256283819675445557e-01 1.330500394105911255e-01 1.796854287385940552e-01 1.278436332941055298e-01 3.079476952552795410e-01 2.687985822558403015e-02 1.343639492988586426e-01 -2.706131897866725922e-02 -1.709319353103637695e-01 -3.160953223705291748e-01 1.160002127289772034e-01 -2.264682762324810028e-02 1.149974688887596130e-01 -1.315962076187133789e-01 -2.031323760747909546e-01 -6.369449693011119962e-05 -1.400867383927106857e-02 4.508474171161651611e-01 -3.232231829315423965e-03 -1.578830480575561523e-01 1.469858288764953613e-01 -2.162152715027332306e-02 2.367798984050750732e-01 2.607423663139343262e-01 2.257178276777267456e-01 7.697415351867675781e-02 -1.758568286895751953e-01 5.317786708474159241e-02 2.545037269592285156e-01 -2.325693070888519287e-01 -2.885254472494125366e-02
-1.523339897394180298e-01 3.720359876751899719e-02 5.516012012958526611e-02 2.256465852260589600e-01 -3.599530085921287537e-02 -7.941525429487228394e-02 1.846018880605697632e-01 -1.910128742456436157e-01 3.218602761626243591e-02 -4.148451611399650574e-02 -2.288042753934860229e-02 -3.438895344734191895e-01 -1.479448527097702026e-01 -7.239577826112508774e-03 -2.269249595701694489e-02 -8.796223253011703491e-02 -2.730087339878082275e-01 3.165884315967559814e-02 2.343426048755645752e-01 9.882487356662750244e-02 -1.140157692134380341e-02 3.582172691822052002e-01 2.878674864768981934e-01 2.157575935125350952e-01 3.305807113647460938e-01 -2.009668499231338501e-01 -6.771254539489746094e-02 -1.658603101968765259e-01 -1.407362967729568481e-01 -5.282526463270187378e-02 2.805358469486236572e-01 -1.019864901900291443e-01
-2.158709019422531128e-01 -1.085433959960937500e-01 5.145164323039352894e-04 2.842297255992889404e-01 2.194865234196186066e-02 3.800691803917288780e-03 2.574107944965362549e-01 -3.221335709095001221e-01 1.425450295209884644e-01 -2.722848653793334961e-01 -2.939339876174926758e-01 -1.766258329153060913e-01 1.652058400213718414e-02 -6.592443212866783142e-03 -1.460625082254409790e-01 -5.635400116443634033e-02 -3.443728387355804443e-01 8.044856041669845581e-02 2.266197949647903442e-01 -1.493487600237131119e-02 -1.129593402147293091e-01 -2.364878058433532715e-01 2.911675572395324707e-01 1.089149266481399536e-01 -2.626491524279117584e-02 6.989349424839019775e-02 -1.256168484687805176e-01 -1.882006675004959106e-01 8.977374061942100525e-03 1.000773087143898010e-01 -1.981028541922569275e-02 2.102195024490356445e-01
7.565186917781829834e-02 1.716271638870239258e-01 -1.612878143787384033e-01 5.911799892783164978e-02 2.123556472361087799e-02 -1.451400667428970337e-01 1.003040000796318054e-01 -2.044535875320434570e-01 -1.777945607900619507e-01 -2.713839896023273468e-02 -1.633270829916000366e-01 -1.101063415408134460e-01 -5.771416425704956055e-02 -1.883484274148941040e-01 -3.151091039180755615e-01 -3.064265549182891846e-01 -1.992128975689411163e-02 -3.654918074607849121e-02 4.955647587776184082e-01 2.315261662006378174e-01 -3.616632223129272461e-01 5.273446068167686462e-02 9.713456034660339355e-02 9.282790124416351318e-02 1.168276071548461914e-01 -2.295190468430519104e-02 1.929280608892440796e-01 -1.589397937059402466e-01 -1.239249259233474731e-01 4.282690957188606262e-02 5.923364777117967606e-03 1.111299246549606323e-01
5.494606494903564453e-02 3.233669325709342957e-02 -6.445094943046569824e-02 3.754242658615112305e-01 1.951248943805694580e-01 1.453238353133201599e-02 -7.497543096542358398e-02 2.267983369529247284e-02 2.691379487514495850e-01 -1.181453019380569458e-01 -2.972574532032012939e-01 7.653005421161651611e-02 -1.199616026133298874e-02 3.445370495319366455e-01 -1.581323593854904175e-01 -1.947211474180221558e-02 -2.829046845436096191e-01 -3.379131108522415161e-02 1.286275386810302734e-01 -1.907546073198318481e-01 3.962758183479309082e-02 2.059861868619918823e-01 6.291083246469497681e-02 3.244113028049468994e-01 4.344881698489189148e-02 -1.736380159854888916e-01 9.871441125869750977e-02 -8.574737235903739929e-03 -3.485179841518402100e-01 3.659745305776596069e-02 -1.708126962184906006e-01 2.055728435516357422e-02
2.585439085960388184e-01 -9.830834716558456421e-02 -2.386971414089202881e-01 3.767222166061401367e-01 1.665889173746109009e-01 2.020928710699081421e-01 -1.038499176502227783e-01 -1.651056706905364990e-01 -8.451700210571289062e-03 2.960685268044471741e-02 -2.379412204027175903e-01 -7.006012648344039917e-02 -1.048526540398597717e-01 -4.823099356144666672e-03 7.576116477139294147e-04 -1.892080903053283691e-01 -1.857974678277969360e-01 -1.234196424484252930e-01 -3.429571911692619324e-02 9.603746980428695679e-02 4.613121598958969116e-02 2.049652040004730225e-01 2.223781049251556396e-01 2.675333321094512939e-01 2.673612833023071289e-01 -1.996649652719497681e-01 -9.366143494844436646e-02 -1.135650798678398132e-01 -1.271493285894393921e-01 1.757515966892242432e-01 2.844776511192321777e-01 -1.494937837123870850e-01
5.830043926835060120e-03 -1.345394551753997803e-01 3.056987002491950989e-02 1.107033416628837585e-01 3.036866784095764160e-01 -1.150928586721420288e-01 -7.229850441217422485e-02 -9.487526118755340576e-02 1.960560679435729980e-01 -1.136502027511596680e-01 -2.727986872196197510e-01 -9.577476978302001953e-02 2.204190939664840698e-01 -1.243317574262619019e-01 1.908408254384994507e-01 -2.912825644016265869e-01 -1.231376901268959045e-01 -7.932401448488235474e-02 7.753314822912216187e-02 -1.054205447435379028e-01 -6.458418071269989014e-02 9.689489006996154785e-02 7.290580123662948608e-02 1.071262285113334656e-01 1.062999013811349869e-02 -7.374287396669387817e-02 3.514126241207122803e-01 -2.401230186223983765e-01 -1.769549548625946045e-01 2.970325350761413574e-01 -7.602168619632720947e-02 -3.844052851200103760e-01
1.097305938601493835e-01 1.535613536834716797e-01 9.686446934938430786e-02 1.949688196182250977e-01 4.107427084818482399e-04 -5.201640352606773376e-02 -2.172416299581527710e-01 -2.977821044623851776e-02 1.087666582316160202e-02 3.174863755702972412e-02 1.773926243185997009e-02 -1.333088576793670654e-01 -4.244991391897201538e-02 -5.833803676068782806e-03 6.656414363533258438e-03 -1.273020505905151367e-01 -1.138011962175369263e-01 -1.754555478692054749e-02 3.145580291748046875e-01 6.815131753683090210e-03 -2.242916524410247803e-01 1.553438305854797363e-01 -5.293308943510055542e-02 5.456026196479797363e-01 1.846158355474472046e-01 -1.070742383599281311e-01 2.825545668601989746e-01 6.681688874959945679e-02 -2.345527410507202148e-01 2.805058658123016357e-01 1.822796463966369629e-01 2.120125293731689453e-01
1.265726089477539062e-01 -1.848539113998413086e-01 -7.616768125444650650e-03 4.367432296276092529e-01 1.268088519573211670e-01 9.651038795709609985e-03 -3.220861554145812988e-01 -1.331808865070343018e-01 1.929016225039958954e-02 1.491051614284515381e-01 -8.321661502122879028e-02 -2.668210305273532867e-03 -1.369298249483108521e-01 -1.163038313388824463e-01 -1.896119676530361176e-02 -3.355285823345184326e-01 -7.445764541625976562e-02 2.913823723793029785e-01 1.403010338544845581e-01 -1.244417503476142883e-01 -1.610053777694702148e-01 2.729458808898925781e-01 6.848083436489105225e-02 1.712309718132019043e-01 -2.271195501089096069e-02 3.517317771911621094e-02 1.672464609146118164e-01 -1.468441039323806763e-01 -2.965375483036041260e-01 9.164378046989440918e-02 1.950031816959381104e-01 -3.011530824005603790e-02
2.622865736484527588e-01 -8.438846468925476074e-02 1.331881731748580933e-01 2.509621977806091309e-01 9.516972303390502930e-02 -1.685228049755096436e-01 1.709566563367843628e-01 -1.120251789689064026e-01 -1.249326243996620178e-01 -7.716974616050720215e-02 -1.691013276576995850e-01 -2.395828813314437866e-01 -1.328001320362091064e-01 -3.499890267848968506e-01 5.348169431090354919e-02 -1.434844136238098145e-01 -2.426930218935012817e-01 2.409959733486175537e-01 2.133438140153884888e-01 -2.033338136970996857e-02 -2.784359455108642578e-02 2.115104645490646362e-01 -9.670003317296504974e-03 3.316577672958374023e-01 7.508264482021331787e-02 1.433832794427871704e-01 8.468019962310791016e-02 4.296285659074783325e-02 -2.809751629829406738e-01 -1.262107044458389282e-01 -1.613923907279968262e-01 1.354580521583557129e-01
-1.584993908181786537e-03 3.553943708539009094e-03 1.129626259207725525e-01 3.566505610942840576e-01 -6.391855329275131226e-02 -7.151121646165847778e-02 2.734924852848052979e-01 -1.886541992425918579e-01 1.465297639369964600e-01 7.187389302998781204e-03 -1.567560434341430664e-01 -2.027147710323333740e-01 -1.708604991436004639e-01 -1.192039251327514648e-01 9.292343631386756897e-03 -1.779642850160598755e-01 -1.586103290319442749e-01 -5.796620622277259827e-02 2.075190395116806030e-01 1.239736601710319519e-01 -4.800166189670562744e-02 2.393331229686737061e-01 2.256036549806594849e-01 1.215649768710136414e-01 3.580650985240936279e-01 7.637476921081542969e-02 -1.311682313680648804e-01 -4.026775658130645752e-01 -1.525613367557525635e-01 -1.582227647304534912e-01 -3.630491439253091812e-03 -6.447202712297439575e-02
-7.733332365751266479e-02 -1.056498754769563675e-02 -3.471124172210693359e-02 6.776626408100128174e-02 1.719933450222015381e-01 -2.288769483566284180e-01 -1.211263164877891541e-01 -3.068614602088928223e-01 -3.674590289592742920e-01 -2.110121697187423706e-01 -3.273534178733825684e-01 -2.897080406546592712e-02 1.834827959537506104e-01 -1.331864204257726669e-02 -4.225920885801315308e-02 -1.668334752321243286e-01 4.758512973785400391e-02 -6.176674365997314453e-02 3.420478701591491699e-01 -1.876402646303176880e-02 -3.719715029001235962e-02 2.185112386941909790e-01 1.282213181257247925e-01 1.633744314312934875e-02 -6.735547631978988647e-02 -1.485056430101394653e-01 3.717294633388519287e-01 -1.590712517499923706e-01 -1.822830587625503540e-01 3.454242646694183350e-02 1.555660665035247803e-01 -9.126663208007812500e-02
-1.778298914432525635e-01 -1.195720979012548923e-03 -2.257313132286071777e-01 3.219990432262420654e-01 1.785016953945159912e-01 -2.351433970034122467e-02 1.497184187173843384e-01 3.194468840956687927e-02 -1.542532444000244141e-01 -6.552403420209884644e-02 -3.837040066719055176e-01 -2.466931194067001343e-01 1.700189858675003052e-01 8.942469954490661621e-02 -6.743915379047393799e-02 1.255107372999191284e-01 -3.610492870211601257e-02 4.544506967067718506e-02 1.002020612359046936e-01 5.912683904170989990e-02 1.751978397369384766e-01 -1.119387447834014893e-01 -7.100702729076147079e-03 2.760050296783447266e-01 1.344625502824783325e-01 3.721741959452629089e-02 3.058249950408935547e-01 -3.033862113952636719e-01 9.469604492187500000e-02 2.330363094806671143e-01 -1.465752441436052322e-02 -2.441776096820831299e-01
-1.378519237041473389e-01 2.788081169128417969e-01 -7.643301039934158325e-02 3.708089515566825867e-02 -6.015935540199279785e-02 4.688719287514686584e-03 -1.236799359321594238e-01 -2.640220224857330322e-01 -2.466304898262023926e-01 5.148513242602348328e-02 -1.150321140885353088e-01 -2.047467678785324097e-01 -2.594538331031799316e-01 9.513709694147109985e-02 -3.169074058532714844e-01 -1.440730690956115723e-01 -1.587442904710769653e-01 6.185836344957351685e-02 2.281713932752609253e-01 2.068347036838531494e-01 -1.783014982938766479e-01 3.408197686076164246e-02 -2.958577573299407959e-01 -3.774590417742729187e-02 1.472697854042053223e-01 -1.263335198163986206e-01 1.845950186252593994e-01 -3.865497708320617676e-01 -1.337104439735412598e-01 1.991457678377628326e-02 6.095335632562637329e-02 -4.797179624438285828e-02
-2.166182547807693481e-02 -1.083772853016853333e-01 -3.264596685767173767e-03 1.954057067632675171e-01 1.528805792331695557e-01 -6.820257753133773804e-02 6.372120231389999390e-02 -2.033865153789520264e-01 -3.167731314897537231e-02 -7.386658340692520142e-02 -1.574594080448150635e-01 -1.443412899971008301e-01 1.196476444602012634e-01 -4.037597030401229858e-02 1.276345103979110718e-01 -2.250687479972839355e-01 -3.122776448726654053e-01 6.281995773315429688e-02 -2.908152900636196136e-02 -1.683354564011096954e-02 -1.188334599137306213e-01 1.720385551452636719e-01 5.103746056556701660e-02 1.470175236463546753e-01 6.474816054105758667e-02 -2.040062546730041504e-01 4.237351119518280029e-01 -1.200144812464714050e-01 -1.605831980705261230e-01 3.386877179145812988e-01 6.823656708002090454e-02 -4.309431016445159912e-01
1.357683837413787842e-01 8.269809186458587646e-02 5.315961316227912903e-02 2.728858888149261475e-01 1.315372586250305176e-01 -7.294259965419769287e-02 -1.406636685132980347e-01 1.679361462593078613e-01 2.814726345241069794e-02 -5.642132461071014404e-02 1.834262348711490631e-02 -1.105813160538673401e-01 9.419596940279006958e-02 -1.669244021177291870e-01 1.748122274875640869e-02 -1.896344423294067383e-01 -1.963572800159454346e-01 -5.724127963185310364e-02 2.556944191455841064e-01 3.967126086354255676e-02 -2.821826934814453125e-01 1.417289972305297852e-01 -7.439812272787094116e-02 3.884265720844268799e-01 2.863316237926483154e-01 -2.320469319820404053e-01 2.349151670932769775e-01 -1.270809918642044067e-01 -1.668308526277542114e-01 1.340090185403823853e-01 2.745194435119628906e-01 2.098837792873382568e-01
-9.368953853845596313e-02 2.015489488840103149e-01 2.935731224715709686e-02 1.196700781583786011e-01 -5.422287061810493469e-02 -2.167890667915344238e-01 1.654539443552494049e-02 -2.014573514461517334e-01 -2.297489903867244720e-02 1.781583577394485474e-01 -4.584534466266632080e-01 -2.071885168552398682e-01 2.067782878875732422e-01 -1.005573719739913940e-01 6.702814996242523193e-02 -3.989410027861595154e-02 -3.487520515918731689e-01 -4.132692888379096985e-02 2.770473062992095947e-01 1.720887422561645508e-02 1.884339302778244019e-01 -7.764380425214767456e-02 -4.170714691281318665e-02 3.175568878650665283e-01 -1.283637583255767822e-01 1.090259626507759094e-01 7.292469590902328491e-02 -2.244422286748886108e-01 -1.786952614784240723e-01 -8.801457285881042480e-02 1.716752648353576660e-01 -5.079957842826843262e-02
-1.421282589435577393e-01 1.448361724615097046e-01 1.078765094280242920e-01 -1.959345303475856781e-02 4.176757335662841797e-01 8.041307330131530762e-02 1.607056558132171631e-01 -1.805982142686843872e-01 1.106377914547920227e-01 5.070601403713226318e-02 -1.794413626194000244e-01 -9.673514962196350098e-02 -1.515521705150604248e-01 -6.220130249857902527e-02 -2.858603298664093018e-01 -1.070933882147073746e-02 -4.525177180767059326e-02 -2.626709342002868652e-01 3.155662491917610168e-02 -1.416470110416412354e-01 -1.410697251558303833e-01 -1.096282526850700378e-01 -8.238058537244796753e-02 1.800383925437927246e-01 1.618793308734893799e-01 -1.500470042228698730e-01 1.799360066652297974e-01 -3.623414039611816406e-01 -1.257403343915939331e-01 1.888556927442550659e-01 3.343825340270996094e-01 -5.919526889920234680e-02
-2.417270392179489136e-01 2.451405078172683716e-01 -1.153835579752922058e-01 2.818203866481781006e-01 1.360607743263244629e-01 1.097383201122283936e-01 -7.538155466318130493e-02 2.508305385708808899e-02 -9.489317238330841064e-02 -6.198880076408386230e-02 -2.367611080408096313e-01 3.166967630386352539e-02 2.160513848066329956e-01 2.166330367326736450e-01 -1.139860525727272034e-01 -1.600221544504165649e-01 4.680508002638816833e-02 1.207040175795555115e-01 -1.059279777109622955e-02 -3.600469604134559631e-02 -2.332034260034561157e-01 1.567358672618865967e-01 -1.740473210811614990e-01 4.353260397911071777e-01 2.849460840225219727e-01 1.110496073961257935e-01 -2.822801470756530762e-02 -1.719952076673507690e-01 -1.604901701211929321e-01 -1.476695984601974487e-01 2.219504415988922119e-01 -1.100296974182128906e-01
1.715586632490158081e-01 -3.191509842872619629e-02 1.347508281469345093e-01 1.826549470424652100e-01 5.927395075559616089e-02 7.703219354152679443e-02 -9.627072140574455261e-03 -6.311132013797760010e-02 5.831935256719589233e-02 -1.105660572648048401e-01 1.069614440202713013e-01 2.050288952887058258e-02 1.760828197002410889e-01 -8.551182225346565247e-03 -5.937949195504188538e-02 -1.476550996303558350e-01 -3.295795917510986328e-01 -1.642419025301933289e-02 2.045196890830993652e-01 3.052776865661144257e-02 -4.097648561000823975e-01 3.040048778057098389e-01 -1.951941661536693573e-02 3.248753547668457031e-01 1.889926344156265259e-01 -1.305451244115829468e-01 2.660422027111053467e-01 -2.584192752838134766e-01 -2.058835178613662720e-01 2.012559622526168823e-01 1.213928386569023132e-01 1.214934885501861572e-01
-7.648613303899765015e-02 2.269395589828491211e-01 2.454778403043746948e-01 -2.819703519344329834e-02 2.493182271718978882e-01 1.729139089584350586e-01 5.843280255794525146e-02 -1.710411906242370605e-01 -4.407082125544548035e-02 -7.028487324714660645e-02 -4.561476409435272217e-01 8.497443981468677521e-03 2.154667489230632782e-02 1.654991358518600464e-01 -2.696696519851684570e-01 -1.809217631816864014e-01 8.550389856100082397e-02 -8.652928471565246582e-02 1.596719473600387573e-01 -4.403682053089141846e-02 -1.534753739833831787e-01 1.944249123334884644e-01 -2.770861238241195679e-02 -2.364856377243995667e-02 6.871346384286880493e-02 -1.523268222808837891e-01 -9.509764611721038818e-02 -3.749742805957794189e-01 -2.366318553686141968e-01 1.715874858200550079e-02 9.306091815233230591e-02 -2.471699416637420654e-01
9.156108647584915161e-02 -1.779628098011016846e-01 1.627199202775955200e-01 1.511312723159790039e-01 2.528977990150451660e-01 1.712711602449417114e-01 4.007085040211677551e-02 1.141999512910842896e-01 3.916565701365470886e-02 -3.095098137855529785e-01 -1.649208366870880127e-01 1.713238842785358429e-02 -8.835142105817794800e-02 8.032327145338058472e-02 -2.357601821422576904e-01 -4.112866222858428955e-01 -9.579867869615554810e-02 1.037055104970932007e-01 -9.298969991505146027e-03 3.206429257988929749e-02 -1.169000491499900818e-01 4.735612124204635620e-02 3.102095723152160645e-01 3.627769052982330322e-01 4.655320569872856140e-02 -8.815632015466690063e-02 4.496726766228675842e-02 3.231497108936309814e-02 -2.375056743621826172e-01 2.596968114376068115e-01 8.471819013357162476e-02 1.733296811580657959e-01
-2.799306511878967285e-01 3.327597677707672119e-01 2.086553275585174561e-01 2.822389304637908936e-01 5.747069045901298523e-02 4.566695913672447205e-02 5.843993276357650757e-02 -3.601267188787460327e-02 9.756237268447875977e-02 3.429686650633811951e-02 -7.403487712144851685e-02 -2.271023541688919067e-01 -1.712716966867446899e-01 -2.909489907324314117e-02 -5.741012841463088989e-02 -5.315450206398963928e-02 -6.011798605322837830e-02 -1.640812307596206665e-01 3.903131484985351562e-01 1.813933998346328735e-01 6.624325364828109741e-02 1.112266331911087036e-01 1.447887718677520752e-01 2.097574472427368164e-01 1.353194378316402435e-02 -7.725775241851806641e-02 1.108507253229618073e-02 -2.179511636495590210e-01 -1.363290101289749146e-01 -1.820881366729736328e-01 3.835818171501159668e-01 -1.529699265956878662e-01
1.962022185325622559e-01 2.521491348743438721e-01 -1.308164298534393311e-01 7.569835335016250610e-02 1.178001835942268372e-01 -7.254047691822052002e-02 6.195139884948730469e-02 -2.073956131935119629e-01 -1.083031818270683289e-01 1.552823092788457870e-02 -1.352388560771942139e-01 -3.839257061481475830e-01 -4.598843678832054138e-02 -2.341303229331970215e-01 -2.930392026901245117e-01 -3.544940054416656494e-01 1.314421147108078003e-01 -2.458299510180950165e-02 2.510789930820465088e-01 1.243248768150806427e-02 -2.841865122318267822e-01 1.573016196489334106e-01 4.149371292442083359e-03 2.050890773534774780e-01 4.418422933667898178e-03 8.216611295938491821e-02 1.361736059188842773e-01 -1.741193830966949463e-01 -1.870475560426712036e-01 -1.000061724334955215e-02 1.874823421239852905e-01 -9.183745831251144409e-02
3.098220825195312500e-01 -2.668025903403759003e-02 1.235335916280746460e-01 3.562321364879608154e-01 3.687626495957374573e-02 -1.888224333524703979e-01 -5.277528893202543259e-03 -1.323295980691909790e-01 7.354891300201416016e-02 9.461843967437744141e-02 -1.824379563331604004e-01 -2.069119662046432495e-01 7.499781996011734009e-02 5.504304915666580200e-02 -1.480600386857986450e-01 -2.568575441837310791e-01 -3.811249136924743652e-01 2.533332705497741699e-01 1.087533533573150635e-01 1.665197908878326416e-01 -1.649214774370193481e-01 -1.170810461044311523e-01 2.090638875961303711e-01 9.452321566641330719e-03 1.135033592581748962e-01 -1.523427944630384445e-02 2.934419550001621246e-02 -1.400732994079589844e-01 -3.269044160842895508e-01 -1.952446699142456055e-01 -5.250748991966247559e-02 -6.736980378627777100e-02
1.195370182394981384e-01 -2.549296915531158447e-01 9.073865413665771484e-02 2.010263949632644653e-01 2.141386084258556366e-02 -9.882738441228866577e-02 -1.886059790849685669e-01 -2.305904328823089600e-01 -1.755675375461578369e-01 1.374014746397733688e-02 -1.890180110931396484e-01 -1.513369679450988770e-01 -1.960782259702682495e-01 -1.807914115488529205e-02 9.223283827304840088e-02 -3.322466015815734863e-01 5.756086111068725586e-02 8.058068156242370605e-02 -5.409329384565353394e-02 1.970314979553222656e-02 -3.038788139820098877e-01 1.024100929498672485e-01 -1.432164758443832397e-01 4.100654423236846924e-01 -3.638250986114144325e-03 1.023704111576080322e-01 4.287866503000259399e-02 -1.557742506265640259e-01 -2.669023573398590088e-01 1.957644224166870117e-01 2.346003353595733643e-01 1.413678526878356934e-01
-1.806969046592712402e-01 2.486746460199356079e-01 -2.722724713385105133e-02 1.973569691181182861e-01 2.385402470827102661e-01 -6.235745921730995178e-02 1.557804942131042480e-01 -1.493618637323379517e-02 1.309264637529850006e-02 -2.098834514617919922e-01 -2.617575526237487793e-01 1.088248416781425476e-01 -5.906023085117340088e-02 -3.707976043224334717e-01 -2.771190702915191650e-01 -1.868193745613098145e-01 -1.400893330574035645e-01 -1.905275136232376099e-01 1.549045369029045105e-02 6.668790243566036224e-03 2.250262908637523651e-02 -1.033796295523643494e-01 5.205165594816207886e-02 3.684751391410827637e-01 6.009581685066223145e-02 -8.678222447633743286e-02 -8.891891688108444214e-02 -3.398701846599578857e-01 -1.404678523540496826e-01 3.082515904679894447e-03 -3.934019058942794800e-02 -2.038222104310989380e-01
-3.640981614589691162e-01 -2.458496540784835815e-01 1.054592430591583252e-01 1.627472490072250366e-01 8.851033449172973633e-02 -5.065318942070007324e-02 1.942991316318511963e-01 -2.131876200437545776e-01 3.863419592380523682e-02 -3.257747590541839600e-01 -1.609285622835159302e-01 -1.675766706466674805e-01 -1.595441401004791260e-01 1.808614879846572876e-01 -3.538843691349029541e-01 -1.554781943559646606e-01 -1.009709611535072327e-01 -8.731298893690109253e-02 1.126933544874191284e-01 1.597909629344940186e-01 -2.319418042898178101e-01 -1.122231408953666687e-01 -3.691787272691726685e-02 2.552765607833862305e-01 -4.053292050957679749e-02 1.613126546144485474e-01 1.084521040320396423e-01 -1.159025430679321289e-01 -1.635768264532089233e-01 9.621559828519821167e-02 1.680198311805725098e-01 2.300940640270709991e-02
5.394052714109420776e-02 -1.461270004510879517e-01 -1.556821614503860474e-01 3.077611029148101807e-01 -8.917039632797241211e-02 -3.214685618877410889e-01 -1.226592063903808594e-01 -2.584821581840515137e-01 2.143454700708389282e-01 -1.258240044116973877e-01 -4.986079931259155273e-01 -7.106860727071762085e-02 -9.842881560325622559e-02 -7.901277393102645874e-02 -1.282565593719482422e-01 2.053019031882286072e-02 -1.074674427509307861e-01 -4.283805377781391144e-03 -5.233841389417648315e-02 7.762665301561355591e-02 -1.207331269979476929e-01 -8.002727478742599487e-02 -1.899152807891368866e-02 1.192688345909118652e-01 2.329352796077728271e-01 -6.970301270484924316e-02 6.991611793637275696e-03 -2.976720631122589111e-01 1.408854722976684570e-01 -1.565290987491607666e-01 6.177364662289619446e-02 -2.520961463451385498e-01
1.538581401109695435e-01 -2.196166850626468658e-02 -3.147822618484497070e-02 3.767247498035430908e-01 3.960553556680679321e-02 -5.575212091207504272e-02 -1.130901128053665161e-01 -9.655366837978363037e-02 7.818683981895446777e-02 -5.431636236608028412e-03 -4.945504367351531982e-01 1.753647625446319580e-01 -2.890256941318511963e-01 1.166553273797035217e-01 2.319462597370147705e-02 2.270836196839809418e-02 -1.482308655977249146e-01 -2.795594334602355957e-01 1.658802032470703125e-01 1.378797888755798340e-01 -2.686893567442893982e-03 -7.036753743886947632e-02 1.476932168006896973e-01 3.093082606792449951e-01 -3.253211453557014465e-02 -9.359794110059738159e-02 2.069927155971527100e-01 1.478447169065475464e-01 -2.186929732561111450e-01 1.169316768646240234e-01 1.396215707063674927e-01 -4.309412091970443726e-02
1.226048842072486877e-01 -1.801771223545074463e-01 -4.115874320268630981e-02 4.867104887962341309e-01 6.960678845643997192e-02 -8.443513885140419006e-03 -1.019221991300582886e-01 -4.624045640230178833e-02 3.825249895453453064e-02 -4.922022297978401184e-02 -2.082006484270095825e-01 -7.807097584009170532e-02 1.500755697488784790e-01 -2.454774379730224609e-01 -1.430049538612365723e-01 -3.371663391590118408e-01 -2.775236666202545166e-01 1.125353798270225525e-01 6.464642006903886795e-03 -5.850381031632423401e-02 -2.865878120064735413e-02 -2.429235130548477173e-01 2.162205278873443604e-01 2.971264421939849854e-01 1.139772459864616394e-01 2.663171291351318359e-02 -7.416803389787673950e-02 -2.760258615016937256e-01 -9.400920569896697998e-02 -1.785322278738021851e-01 -2.100163511931896210e-02 -4.096794128417968750e-02
2.156563550233840942e-01 3.201158940792083740e-01 2.024789601564407349e-01 1.472363024950027466e-01 -1.861564256250858307e-02 -2.744315266609191895e-01 5.068266764283180237e-02 -4.903007298707962036e-02 1.999084800481796265e-01 7.452142983675003052e-02 -3.869642019271850586e-01 -1.902396790683269501e-02 6.941536813974380493e-02 -8.423701673746109009e-02 -1.822287738323211670e-01 -3.505038619041442871e-01 -2.146414220333099365e-01 6.876358389854431152e-02 1.575812548398971558e-01 -5.829920992255210876e-02 1.994204893708229065e-02 2.786246314644813538e-02 -1.077995076775550842e-01 3.080037236213684082e-01 -7.703327387571334839e-02 9.475445747375488281e-02 -9.684985876083374023e-02 3.564632683992385864e-02 -3.078607842326164246e-02 7.552872598171234131e-02 7.356097549200057983e-02 -3.461178243160247803e-01
1.331903487443923950e-01 6.352763622999191284e-02 4.461581259965896606e-02 2.702896296977996826e-01 -3.199167549610137939e-02 9.848064184188842773e-02 -8.809790015220642090e-02 7.096903771162033081e-02 -2.937827445566654205e-02 5.144637823104858398e-02 -6.128682196140289307e-02 -1.212666705250740051e-01 -1.257890462875366211e-02 -1.094209924340248108e-01 1.203380823135375977e-01 -9.230000525712966919e-02 -1.221891120076179504e-02 -2.719368552789092064e-03 2.885837852954864502e-01 1.413740664720535278e-01 -2.674862742424011230e-01 2.025070935487747192e-01 -1.812740415334701538e-01 4.459638595581054688e-01 2.412767708301544189e-01 -1.383568793535232544e-01 2.863954901695251465e-01 -1.124471500515937805e-01 -1.982148885726928711e-01 2.186665832996368408e-01 3.268057107925415039e-01 9.433204680681228638e-02
-4.056181907653808594e-01 -1.612161844968795776e-01 -6.532370299100875854e-02 3.469917774200439453e-01 1.072730123996734619e-01 7.062725722789764404e-02 3.620825409889221191e-01 -1.045326516032218933e-01 -1.617500483989715576e-01 -1.332249194383621216e-01 -1.520089507102966309e-01 -1.933646798133850098e-01 -9.389562904834747314e-02 -4.224990494549274445e-03 -3.266128301620483398e-01 -7.374387234449386597e-02 5.934963375329971313e-02 1.380961686372756958e-01 2.485741227865219116e-01 -1.114765834063291550e-02 -2.485837042331695557e-01 -8.355884253978729248e-02 1.694440394639968872e-01 2.004020363092422485e-01 6.941589061170816422e-03 1.239652782678604126e-01 -8.221955597400665283e-02 -1.213877573609352112e-01 -1.803703755140304565e-01 -2.745819976553320885e-03 5.664888303726911545e-03 -9.638994187116622925e-02
1.983047276735305786e-01 2.181093990802764893e-01 7.873070240020751953e-02 1.337658148258924484e-02 1.334836781024932861e-01 -3.360484242439270020e-01 1.596657000482082367e-02 1.161238178610801697e-02 1.218176633119583130e-01 3.301480710506439209e-01 -3.568756878376007080e-01 -5.565735325217247009e-02 -1.366795450448989868e-01 -1.084725111722946167e-01 -1.068442910909652710e-01 -2.985633909702301025e-01 -9.451478719711303711e-02 2.429757118225097656e-01 1.434356123208999634e-01 -2.584376335144042969e-01 -9.651795960962772369e-03 -3.284614533185958862e-02 3.380067646503448486e-02 2.551856935024261475e-01 7.712650299072265625e-02 2.426417469978332520e-01 5.481365323066711426e-02 -9.381206333637237549e-02 -2.317593395709991455e-01 5.337334796786308289e-02 9.606093168258666992e-02 -1.584468632936477661e-01
7.469505071640014648e-02 -2.050640247762203217e-02 2.443958818912506104e-02 2.613553702831268311e-01 1.488768160343170166e-01 -1.660579144954681396e-01 -1.691815555095672607e-01 7.651410996913909912e-02 6.023564934730529785e-02 1.135049089789390564e-01 -4.714645911008119583e-04 6.918051838874816895e-02 1.841043531894683838e-01 -1.526187062263488770e-01 -1.060491651296615601e-01 5.115589592605829239e-03 -2.261424213647842407e-01 -1.124759390950202942e-01 3.451344668865203857e-01 1.143639907240867615e-01 -3.501323163509368896e-01 2.832275927066802979e-01 -4.550217092037200928e-02 2.849803566932678223e-01 1.238978132605552673e-01 -2.164057046175003052e-01 2.452157437801361084e-01 -1.704796105623245239e-01 -2.097791135311126709e-01 1.838690936565399170e-01 1.920983791351318359e-01 5.428263545036315918e-02
1.078533232212066650e-01 -2.795726992189884186e-02 8.579915016889572144e-02 3.291829824447631836e-01 -5.549893528223037720e-02 1.321605592966079712e-01 -2.196846008300781250e-01 -9.969960898160934448e-02 -4.654619097709655762e-02 -2.924123406410217285e-02 -8.421197533607482910e-02 -2.467450499534606934e-01 3.118478506803512573e-02 -7.753945887088775635e-03 5.520329996943473816e-02 -2.032140493392944336e-01 -2.204328216612339020e-02 2.611912414431571960e-02 2.320936881005764008e-02 1.151076257228851318e-01 -8.961008489131927490e-02 2.726519107818603516e-01 -2.765968143939971924e-01 3.836858868598937988e-01 1.239122375845909119e-01 -1.178242191672325134e-01 3.902437686920166016e-01 -9.546481817960739136e-02 -2.072557061910629272e-01 2.863420844078063965e-01 1.326030492782592773e-01 1.500857770442962646e-01
-1.614313274621963501e-01 -6.661518663167953491e-02 2.393953800201416016e-01 4.019012451171875000e-01 -4.002895578742027283e-02 2.946127355098724365e-01 -9.476830065250396729e-02 -2.214571833610534668e-01 9.983375668525695801e-02 -2.245634645223617554e-01 -6.803406774997711182e-02 -1.350988745689392090e-01 -1.198988500982522964e-02 1.539080888032913208e-01 -1.349771618843078613e-01 5.263480357825756073e-03 3.293234156444668770e-03 4.215936362743377686e-02 2.000281512737274170e-01 3.983209431171417236e-01 -2.163351923227310181e-01 1.012002006173133850e-01 8.977819979190826416e-02 2.218535244464874268e-01 6.039038300514221191e-02 -8.066447824239730835e-02 -2.090003937482833862e-01 -1.309091597795486450e-01 -2.476473599672317505e-01 1.238647103309631348e-01 8.687008172273635864e-02 -9.444393962621688843e-02
-2.321179397404193878e-02 -1.253228634595870972e-02 2.025698721408843994e-01 3.407399654388427734e-01 1.043531969189643860e-01 8.013667538762092590e-03 3.761167079210281372e-02 6.690832227468490601e-02 1.197354421019554138e-01 -2.799329459667205811e-01 -9.229452162981033325e-02 1.883583068847656250e-01 -8.269391953945159912e-02 1.820178478956222534e-01 -1.782293319702148438e-01 -1.541493684053421021e-01 -1.515462994575500488e-01 1.477622091770172119e-01 1.848882734775543213e-01 1.153416559100151062e-01 8.509359508752822876e-02 -1.885084621608257294e-02 2.759136855602264404e-01 2.678825855255126953e-01 2.525294125080108643e-01 -3.555022776126861572e-01 1.644219905138015747e-01 -1.114260777831077576e-01 -2.576487362384796143e-01 1.655294597148895264e-01 -9.163442254066467285e-02 -1.164989024400711060e-01
-7.794377952814102173e-02 4.837050568312406540e-03 5.922952294349670410e-02 3.355712294578552246e-01 1.233068630099296570e-01 -2.030299603939056396e-01 2.721931086853146553e-03 -2.064752578735351562e-02 6.804957240819931030e-02 -1.973613947629928589e-01 -1.285811066627502441e-01 -8.433491736650466919e-02 4.895981773734092712e-02 8.034293539822101593e-03 8.786129951477050781e-02 -2.467060089111328125e-01 -2.043732255697250366e-01 1.193496063351631165e-01 6.465546041727066040e-02 6.536011397838592529e-02 -7.761940360069274902e-02 1.302884221076965332e-01 3.915766179561614990e-01 1.563334465026855469e-01 2.667733430862426758e-01 -2.017974406480789185e-01 1.594003140926361084e-01 -6.590732187032699585e-02 -4.052223563194274902e-01 2.530031502246856689e-01 -2.533378452062606812e-02 -2.166005074977874756e-01
-2.114389277994632721e-02 -8.903726190328598022e-02 -2.431579679250717163e-02 1.067695319652557373e-01 -1.521111428737640381e-01 -2.529946342110633850e-02 -1.191236004233360291e-01 -2.796278893947601318e-01 -2.566520571708679199e-01 -3.269059360027313232e-01 -3.252060711383819580e-01 -2.111588120460510254e-01 -1.277712583541870117e-01 -5.246142670512199402e-02 4.042072966694831848e-02 -2.643600106239318848e-01 -1.384566165506839752e-02 -3.243673592805862427e-02 3.300347924232482910e-01 1.032663136720657349e-01 1.527186483144760132e-01 6.923421472311019897e-02 1.956474035978317261e-02 4.113771021366119385e-01 2.127790302038192749e-01 -7.803923636674880981e-02 -8.900387585163116455e-02 6.685350090265274048e-02 8.461586385965347290e-02 1.212140247225761414e-01 -4.948493093252182007e-02 -2.077812105417251587e-01
4.745059087872505188e-02 -3.562559932470321655e-02 1.066871583461761475e-01 6.767034530639648438e-02 1.500683426856994629e-01 -1.496253609657287598e-01 3.209380432963371277e-02 -2.952358722686767578e-01 6.261402368545532227e-02 -5.098517239093780518e-02 -1.883578449487686157e-01 -6.120115518569946289e-02 2.386414073407649994e-02 4.861021041870117188e-02 -1.528931707143783569e-01 5.565855279564857483e-02 -1.857200115919113159e-01 3.479419052600860596e-01 1.456949859857559204e-01 2.642139494419097900e-01 -5.749330669641494751e-02 -1.316693723201751709e-01 -5.087681487202644348e-02 1.327775269746780396e-01 -2.212086617946624756e-01 -2.392749637365341187e-01 -3.422939777374267578e-02 -5.356264710426330566e-01 -1.238100677728652954e-01 1.142907738685607910e-01 7.526224106550216675e-02 -2.377046346664428711e-01
2.331023514270782471e-01 -2.833104729652404785e-01 1.202946454286575317e-01 2.911835908889770508e-01 5.358273908495903015e-02 -8.398871868848800659e-03 -1.980802416801452637e-01 -7.022670656442642212e-02 -3.551465924829244614e-03 -4.323952645063400269e-02 -2.171524018049240112e-01 -2.130096405744552612e-01 -2.162404805421829224e-01 -4.261467233300209045e-02 -1.018368452787399292e-01 -2.118114978075027466e-01 8.517669886350631714e-02 1.577486246824264526e-01 3.962124884128570557e-02 -4.640366137027740479e-02 -2.376108318567276001e-01 2.099221348762512207e-01 -1.823401600122451782e-01 2.596752345561981201e-01 1.877505891025066376e-02 7.020536810159683228e-03 2.956103086471557617e-01 -1.298051327466964722e-01 -2.418092191219329834e-01 4.770160093903541565e-02 3.362573981285095215e-01 7.272005081176757812e-02
9.469595551490783691e-02 3.077331483364105225e-01 -2.343787401914596558e-01 2.571040987968444824e-01 2.291367501020431519e-01 -1.227133348584175110e-01 1.956515610218048096e-01 8.506911806762218475e-03 2.490221560001373291e-01 3.799734264612197876e-02 -2.397008389234542847e-01 -4.138694405555725098e-01 -8.858071267604827881e-02 1.415455155074596405e-02 -3.289517387747764587e-02 -1.868252158164978027e-01 -1.201819553971290588e-01 1.056595053523778915e-02 5.699611455202102661e-02 8.624969981610774994e-03 -2.982421815395355225e-01 2.122802734375000000e-01 -2.092083543539047241e-01 5.976036936044692993e-02 2.189562171697616577e-01 -2.484901435673236847e-02 8.469196408987045288e-02 -1.911711990833282471e-01 -3.984320163726806641e-02 -1.051099970936775208e-01 9.780891984701156616e-02 1.394295096397399902e-01
3.007084503769874573e-02 -1.297861784696578979e-01 6.916224211454391479e-02 2.001609951257705688e-01 -1.257165819406509399e-01 -2.773609459400177002e-01 1.798748970031738281e-01 1.313472390174865723e-01 5.944985523819923401e-02 9.575176239013671875e-02 -5.339242219924926758e-01 8.843161910772323608e-02 -1.304457634687423706e-01 -4.683954641222953796e-02 -2.551936209201812744e-01 -1.531323045492172241e-01 -2.369514107704162598e-01 -1.311886608600616455e-01 3.711792230606079102e-01 -3.878097236156463623e-02 -1.608845293521881104e-01 2.215200103819370270e-02 8.125154674053192139e-02 2.158984988927841187e-01 1.256773015484213829e-03 -1.899942606687545776e-01 1.007307171821594238e-01 -1.736124008893966675e-01 -8.257298171520233154e-02 -1.320445071905851364e-02 3.323722630739212036e-02 7.052481174468994141e-02
1.935389637947082520e-01 5.679051578044891357e-02 5.559835955500602722e-02 3.361559212207794189e-01 2.070467174053192139e-01 -6.054163724184036255e-02 -5.161868873983621597e-03 5.546234175562858582e-02 4.657254368066787720e-02 1.152322441339492798e-02 1.149342730641365051e-01 -8.058840781450271606e-02 -2.950241602957248688e-02 -1.716194152832031250e-01 -7.903761416673660278e-02 -6.228256225585937500e-02 -1.266057938337326050e-01 6.955467164516448975e-02 2.396980077028274536e-01 1.253785192966461182e-01 -2.609015703201293945e-01 1.408657580614089966e-01 -7.730805780738592148e-03 4.555256366729736328e-01 2.594372928142547607e-01 -2.666511535644531250e-01 2.247412502765655518e-01 5.818808451294898987e-02 -2.102273255586624146e-01 1.592814177274703979e-01 2.359569519758224487e-01 1.551410406827926636e-01
-8.686611056327819824e-02 -1.862449198961257935e-02 3.320557177066802979e-01 2.036355882883071899e-01 2.431353330612182617e-01 1.631792783737182617e-01 -5.676690116524696350e-02 5.647957697510719299e-02 -1.277476847171783447e-01 -1.339660584926605225e-01 -2.265601605176925659e-01 4.405977576971054077e-02 -1.834490895271301270e-01 7.492280751466751099e-02 1.247972622513771057e-01 -2.950000464916229248e-01 -1.016838252544403076e-01 -1.395015865564346313e-01 3.448761403560638428e-01 1.350428164005279541e-01 -7.772186398506164551e-02 1.579231917858123779e-01 5.223761312663555145e-03 2.781776189804077148e-01 2.297217845916748047e-01 6.681402772665023804e-02 2.214392721652984619e-01 -1.960053592920303345e-01 -2.955697476863861084e-03 1.454620659351348877e-01 -2.694696784019470215e-01 7.058621197938919067e-02
-1.987578868865966797e-01 2.372172623872756958e-01 1.100973188877105713e-01 7.423319667577743530e-02 1.289249658584594727e-01 7.921867817640304565e-02 8.915109187364578247e-02 -7.353267073631286621e-02 6.315001100301742554e-02 -2.513185441493988037e-01 -2.576892077922821045e-01 -3.862891346216201782e-02 -2.569091618061065674e-01 -1.127734482288360596e-01 -3.088017106056213379e-01 -2.363455593585968018e-01 -1.317501217126846313e-01 -3.377074003219604492e-01 9.684371203184127808e-02 -3.605435043573379517e-02 -2.513171732425689697e-02 1.487292349338531494e-01 -4.586242511868476868e-02 2.893291413784027100e-01 -1.448464393615722656e-01 3.500376641750335693e-02 1.740934848785400391e-01 -3.112970888614654541e-01 -1.215982809662818909e-01 -1.745426654815673828e-01 1.811770349740982056e-01 8.491187542676925659e-02
-4.722621291875839233e-02 2.603832185268402100e-01 3.017275631427764893e-01 1.400498747825622559e-01 2.135878056287765503e-01 5.456194654107093811e-02 6.427229382097721100e-03 -4.261904582381248474e-02 -1.670150309801101685e-01 -3.457897603511810303e-01 -1.263726204633712769e-01 -6.358563154935836792e-02 -5.069079622626304626e-02 3.920840844511985779e-02 7.310188561677932739e-02 -2.247225306928157806e-02 -6.986546516418457031e-02 1.791374385356903076e-01 2.356346398591995239e-01 8.679983764886856079e-02 -5.566905718296766281e-03 3.521294891834259033e-01 -4.383956547826528549e-03 3.949158191680908203e-01 2.646969445049762726e-02 1.433676779270172119e-01 7.351553440093994141e-02 -3.041332960128784180e-01 1.923776348121464252e-03 1.992963105440139771e-01 -2.232169210910797119e-01 -5.187220126390457153e-02
1.041795760393142700e-01 4.443073272705078125e-02 -2.317285537719726562e-01 3.806584477424621582e-01 2.147645354270935059e-01 1.758333742618560791e-01 -1.007145494222640991e-01 -8.102347701787948608e-02 -8.291238546371459961e-02 1.126258969306945801e-01 -2.610093951225280762e-01 2.830139175057411194e-02 -1.620046645402908325e-01 1.830511838197708130e-01 -3.357852622866630554e-02 -7.696071267127990723e-02 -1.899690032005310059e-01 -1.032526567578315735e-01 2.235685735940933228e-01 2.198137342929840088e-01 4.909726977348327637e-02 -9.355595707893371582e-02 1.874896734952926636e-01 2.822151482105255127e-01 2.706211507320404053e-01 -1.185116618871688843e-01 -9.946476668119430542e-02 3.507222607731819153e-02 -2.215895950794219971e-01 2.114620804786682129e-01 1.787178367376327515e-01 -2.106197774410247803e-01
5.381654202938079834e-02 -1.350924074649810791e-01 -9.972749277949333191e-03 1.581544131040573120e-01 1.493940651416778564e-01 -1.506418436765670776e-01 8.534607477486133575e-03 -3.481640219688415527e-01 -4.036020860075950623e-02 -1.320756375789642334e-01 -1.696119159460067749e-01 -2.785369753837585449e-01 -2.077741324901580811e-01 -2.029390484094619751e-01 2.231705375015735626e-02 -2.551221251487731934e-01 -4.874242842197418213e-02 -1.132736951112747192e-01 2.229025065898895264e-01 1.624887138605117798e-01 1.950055658817291260e-01 -3.078353777527809143e-02 1.445082388818264008e-02 3.872439861297607422e-01 2.662806510925292969e-01 -9.294255822896957397e-02 6.753771752119064331e-02 8.653774112462997437e-02 2.517878413200378418e-01 9.968272596597671509e-02 2.538209557533264160e-01 4.781636968255043030e-02
2.054075710475444794e-02 7.359577575698494911e-04 -1.412962079048156738e-01 3.710825741291046143e-01 -1.902578957378864288e-02 1.136701852083206177e-01 3.702577203512191772e-02 -9.239307045936584473e-02 -1.679647713899612427e-02 -3.877218067646026611e-02 -3.510315418243408203e-01 3.992876037955284119e-02 -4.172721505165100098e-02 2.975251972675323486e-01 3.157325834035873413e-02 1.244967058300971985e-01 -1.137690693140029907e-01 -2.985889092087745667e-02 3.159662485122680664e-01 2.036749124526977539e-01 1.843146681785583496e-01 2.307539619505405426e-02 2.861186265945434570e-01 2.629153430461883545e-01 1.030020639300346375e-01 8.215319365262985229e-02 4.366956651210784912e-02 -8.614934980869293213e-02 -1.428720206022262573e-01 3.775075376033782959e-01 2.184258550405502319e-01 -8.597493171691894531e-02
-4.494688287377357483e-02 -2.073919028043746948e-01 -7.236601412296295166e-02 1.267945766448974609e-01 2.494060844182968140e-01 -8.328784257173538208e-02 -2.096446752548217773e-01 -1.156191900372505188e-01 5.380530282855033875e-02 1.353324800729751587e-01 -4.312775135040283203e-01 -2.823231220245361328e-01 4.902784898877143860e-02 -2.749548852443695068e-01 -2.439602464437484741e-01 1.780972480773925781e-01 -1.155701279640197754e-01 3.303178399801254272e-02 3.626777976751327515e-02 -9.814297407865524292e-02 -1.270946413278579712e-01 -2.631987035274505615e-01 7.639744877815246582e-02 1.687968075275421143e-01 1.389461755752563477e-01 -7.032737135887145996e-02 2.226957082748413086e-01 -4.334183409810066223e-02 -2.033728659152984619e-01 2.770350873470306396e-01 -9.469012916088104248e-02 5.559358000755310059e-02
-1.158270165324211121e-01 1.152129727415740490e-03 1.625726670026779175e-01 1.749900877475738525e-01 2.332481890916824341e-01 -1.813332885503768921e-01 2.648635953664779663e-02 6.061915308237075806e-02 1.858642250299453735e-01 -3.427073657512664795e-01 -1.023851037025451660e-01 1.435340791940689087e-01 1.728541776537895203e-02 -2.484705473762005568e-04 1.354821771383285522e-02 -1.692874282598495483e-01 -3.203865885734558105e-01 1.380755603313446045e-01 1.040801033377647400e-01 1.326314639300107956e-02 -1.597480028867721558e-01 -5.341354291886091232e-03 3.571063578128814697e-01 2.062879353761672974e-01 2.705775201320648193e-01 -2.786547541618347168e-01 1.505842208862304688e-01 -1.691437959671020508e-01 -1.703175455331802368e-01 2.125654965639114380e-01 3.891922160983085632e-02 -1.394567191600799561e-01
-1.883111894130706787e-01 -5.000784993171691895e-02 1.847118884325027466e-01 1.456115245819091797e-01 -7.777225226163864136e-02 -4.280144274234771729e-01 -1.970071345567703247e-01 -2.795805335044860840e-01 -1.428700387477874756e-01 1.923079416155815125e-02 -1.188383847475051880e-01 -2.611511051654815674e-01 -8.138447999954223633e-02 -1.424638647586107254e-02 -2.735501714050769806e-02 3.338203998282551765e-03 -1.726213395595550537e-01 1.080960482358932495e-01 3.452796936035156250e-01 3.086737543344497681e-02 -4.737150669097900391e-02 1.807410717010498047e-01 -5.625814199447631836e-02 1.949924677610397339e-01 -1.891636252403259277e-01 -1.397656202316284180e-01 1.676093041896820068e-01 -3.647895455360412598e-01 7.167949527502059937e-02 -3.469629213213920593e-02 1.400986313819885254e-01 9.798861294984817505e-02
9.059027582406997681e-02 -9.404999762773513794e-02 7.422928512096405029e-02 2.410998195409774780e-01 1.309701055288314819e-01 -2.214114665985107422e-01 -4.076247513294219971e-01 -6.332577764987945557e-02 -9.359107911586761475e-02 3.962669894099235535e-02 -1.255826652050018311e-01 -1.524593830108642578e-01 5.386204272508621216e-02 1.730820722877979279e-02 -2.187902182340621948e-01 -2.004630118608474731e-01 -3.027891516685485840e-01 -8.072885125875473022e-02 1.241380199790000916e-01 1.301668584346771240e-01 9.446465224027633667e-02 4.565768875181674957e-03 -1.992643326520919800e-01 1.947671733796596527e-02 -4.142814502120018005e-02 1.281604915857315063e-01 8.022895455360412598e-02 -4.202789366245269775e-01 -1.447946950793266296e-02 4.012171328067779541e-01 -1.258993893861770630e-02 -1.506514754146337509e-02
-1.169980615377426147e-01 1.033341735601425171e-01 2.566734328866004944e-02 8.329055458307266235e-02 -1.108215600252151489e-01 1.626494377851486206e-01 4.776627570390701294e-02 -2.143631130456924438e-01 7.296661287546157837e-02 5.991880223155021667e-02 -2.367142885923385620e-01 -1.724766939878463745e-01 -5.460010096430778503e-02 1.180908158421516418e-01 -1.145812943577766418e-01 -1.904855221509933472e-01 -1.527277827262878418e-01 1.483903080224990845e-02 2.740042209625244141e-01 -3.554423749446868896e-01 3.856336325407028198e-02 -2.281519919633865356e-01 2.358491718769073486e-01 2.972485423088073730e-01 4.694373905658721924e-02 -5.755125358700752258e-02 -9.539733827114105225e-02 -2.453038245439529419e-01 -1.592235267162322998e-01 3.325851261615753174e-01 2.908873856067657471e-01 -4.663703963160514832e-02
2.838604450225830078e-01 -1.511967778205871582e-01 1.640092134475708008e-01 1.987956762313842773e-01 -2.170285768806934357e-02 7.863312214612960815e-02 2.463284283876419067e-01 -1.678127795457839966e-01 1.958633400499820709e-02 -1.220435053110122681e-01 -3.697966337203979492e-01 -2.121970653533935547e-01 6.505446881055831909e-02 1.122198402881622314e-01 -2.331643253564834595e-01 -1.738895177841186523e-01 -1.924294419586658478e-02 1.704972982406616211e-01 1.214669942855834961e-01 -2.317494302988052368e-01 1.006589680910110474e-01 -1.891591995954513550e-01 8.198512345552444458e-02 3.353951275348663330e-01 1.551573574542999268e-01 -1.248589809983968735e-02 2.325171381235122681e-01 -3.787352144718170166e-02 1.283070445060729980e-01 2.563968300819396973e-01 9.716655127704143524e-03 1.054317280650138855e-01
2.912078239023685455e-02 3.632047772407531738e-02 -2.068931311368942261e-01 3.119756877422332764e-01 1.627412885427474976e-01 -6.554814428091049194e-02 -6.590859498828649521e-03 -2.239686101675033569e-01 -2.255882918834686279e-01 -2.824406027793884277e-01 -2.430535852909088135e-01 4.196905717253684998e-02 7.188747078180313110e-02 -1.828892081975936890e-01 -9.952022880315780640e-02 -2.022076547145843506e-01 1.237115473486483097e-03 -1.392083764076232910e-01 1.690305769443511963e-01 1.243319511413574219e-01 2.256758324801921844e-02 1.936943829059600830e-01 1.263378411531448364e-01 9.415931254625320435e-02 2.247989177703857422e-01 -1.454951763153076172e-01 2.228918373584747314e-01 7.333233952522277832e-02 -2.186543941497802734e-01 -1.320839971303939819e-01 3.705556094646453857e-01 -2.005279660224914551e-01
2.149798423051834106e-01 4.082185029983520508e-02 -1.108800545334815979e-01 1.701292693614959717e-01 -2.149020880460739136e-01 -4.890810325741767883e-02 -1.781752333045005798e-03 6.659346818923950195e-02 -1.365418732166290283e-01 1.006712540984153748e-01 -3.944032788276672363e-01 6.547431647777557373e-02 5.697205662727355957e-02 -1.463497132062911987e-01 6.746092438697814941e-02 -2.743278741836547852e-01 -2.457437068223953247e-01 -2.639524638652801514e-02 1.453416794538497925e-01 9.076525270938873291e-02 9.493829309940338135e-02 1.945072561502456665e-01 6.115873903036117554e-02 2.239112854003906250e-01 -2.631383836269378662e-01 -1.870562136173248291e-01 -6.591095123440027237e-03 -4.015235602855682373e-01 -1.919294744729995728e-01 2.339892983436584473e-01 6.357933580875396729e-02 -1.117016673088073730e-01
1.816330999135971069e-01 -5.007058009505271912e-02 2.939679473638534546e-02 2.457587271928787231e-01 -6.506913155317306519e-02 -8.728727698326110840e-02 -1.027989853173494339e-02 -1.101953685283660889e-01 -1.870700865983963013e-01 -3.026478290557861328e-01 1.413874793797731400e-02 -2.677195668220520020e-01 -2.308015823364257812e-01 2.589533478021621704e-02 -1.725000441074371338e-01 -2.574160993099212646e-01 3.286612033843994141e-02 3.070065379142761230e-01 5.862240679562091827e-03 -1.165681481361389160e-01 -1.991596221923828125e-01 2.101122885942459106e-01 9.509791433811187744e-02 4.751719832420349121e-01 7.160035893321037292e-03 1.324321776628494263e-01 2.264332026243209839e-01 6.977110356092453003e-02 -3.624669089913368225e-02 1.706459373235702515e-02 2.277360908919945359e-04 -1.666767150163650513e-01
-2.089990973472595215e-01 8.553529530763626099e-02 9.490846842527389526e-02 1.253131479024887085e-01 1.817906051874160767e-01 -1.878639869391918182e-02 5.128167569637298584e-02 -1.902168840169906616e-01 3.328203037381172180e-02 -5.412488058209419250e-02 -2.364798635244369507e-01 -6.126948073506355286e-02 -7.013124227523803711e-02 -1.574295461177825928e-01 -8.069892972707748413e-02 -9.973194450139999390e-02 1.328223501332104206e-03 1.323671042919158936e-01 3.459178209304809570e-01 1.301811486482620239e-01 3.914751857519149780e-02 1.773394197225570679e-01 -6.619770079851150513e-02 -1.394228637218475342e-01 -9.995973110198974609e-02 -5.621861293911933899e-02 8.048682659864425659e-02 -3.925745189189910889e-01 -2.159564942121505737e-01 -8.692144602537155151e-02 5.391104817390441895e-01 -1.126688122749328613e-01
1.187224388122558594e-01 -1.841138452291488647e-01 -7.942726463079452515e-02 2.197138071060180664e-01 -1.176319494843482971e-01 4.295422509312629700e-02 -6.803155690431594849e-02 -2.631867825984954834e-01 8.141230046749114990e-02 -1.198557391762733459e-01 -2.451481968164443970e-01 -1.157191619277000427e-01 -2.777227573096752167e-02 -5.802654847502708435e-02 7.010129094123840332e-02 5.818744003772735596e-02 -1.306802630424499512e-01 1.390096694231033325e-01 3.511397540569305420e-01 5.131240189075469971e-02 -1.246957629919052124e-01 1.559061855077743530e-01 -1.478828955441713333e-02 2.889689207077026367e-01 2.332664132118225098e-01 -3.737235367298126221e-01 5.609355866909027100e-02 7.559131085872650146e-02 -3.603397309780120850e-01 -7.186765223741531372e-02 1.812193728983402252e-02 -2.770100235939025879e-01
-1.784685403108596802e-01 2.287946641445159912e-01 8.152938447892665863e-03 5.138096958398818970e-02 -1.734582185745239258e-01 -8.173371106386184692e-02 1.840212047100067139e-01 2.547416137531399727e-03 2.083981484174728394e-01 3.340664505958557129e-02 -3.598638176918029785e-01 -5.912151932716369629e-02 -1.319679617881774902e-01 -4.881482198834419250e-02 -2.107965201139450073e-01 -1.222916990518569946e-01 -1.147999837994575500e-01 1.225539818406105042e-01 3.320696651935577393e-01 -7.095725834369659424e-02 -4.337861537933349609e-01 1.231863163411617279e-02 1.131285261362791061e-02 1.226741442224010825e-04 -1.891373842954635620e-02 -2.073421375826001167e-03 2.487633973360061646e-01 -3.014965057373046875e-01 -1.124590113759040833e-01 -4.253876581788063049e-02 2.350390404462814331e-01 -1.758578270673751831e-01
-1.923286169767379761e-01 6.720233708620071411e-02 3.276792466640472412e-01 2.317425310611724854e-01 2.075133919715881348e-01 2.339727580547332764e-01 -1.747959256172180176e-01 -1.236711256206035614e-02 9.855225682258605957e-02 -2.848443342372775078e-03 -3.128559291362762451e-01 -4.497087001800537109e-02 -1.041679680347442627e-01 -3.968895971775054932e-02 -1.224182024598121643e-01 2.015825062990188599e-01 2.818870544433593750e-02 3.269563242793083191e-02 1.433854252099990845e-01 8.720550686120986938e-02 -1.864895038306713104e-02 1.400022208690643311e-01 1.598688662052154541e-01 3.782768547534942627e-01 -1.419777609407901764e-02 1.059831529855728149e-01 -6.982991099357604980e-02 -4.177930951118469238e-01 1.682490110397338867e-03 -7.142422348260879517e-02 2.718726694583892822e-01 -5.221087485551834106e-02
1.141725406050682068e-01 -5.677422741428017616e-04 1.074459329247474670e-01 2.277383059263229370e-01 8.425421267747879028e-02 3.163084685802459717e-01 -8.615678176283836365e-03 8.552045375108718872e-02 -1.222716793417930603e-01 -4.029273614287376404e-02 -5.078099370002746582e-01 -1.621748954057693481e-01 1.109231412410736084e-01 1.637346744537353516e-01 -5.680456757545471191e-02 6.809052824974060059e-02 -2.652469575405120850e-01 2.243050485849380493e-01 1.122474074363708496e-01 1.326362341642379761e-01 -6.939522922039031982e-02 6.983315944671630859e-02 1.221600845456123352e-01 3.010685145854949951e-01 3.227443695068359375e-01 -1.641762256622314453e-01 5.180783942341804504e-02 -9.883161634206771851e-02 1.952420733869075775e-02 9.165284782648086548e-02 -2.468990162014961243e-02 -2.054673433303833008e-01
7.236020267009735107e-02 -8.274801075458526611e-02 -1.008985713124275208e-01 4.520570114254951477e-02 1.073537245392799377e-01 -9.554705768823623657e-02 -6.810371577739715576e-02 -1.620583385229110718e-01 -2.099432647228240967e-01 2.385442852973937988e-01 -2.457789331674575806e-01 1.450739800930023193e-01 -6.465839222073554993e-03 3.063885960727930069e-03 -1.488750614225864410e-02 1.430221460759639740e-02 -3.140771985054016113e-01 -5.647372081875801086e-02 -7.521272450685501099e-02 -5.995396897196769714e-02 -1.354071199893951416e-01 7.826799899339675903e-02 5.815808847546577454e-02 4.019447863101959229e-01 1.277625709772109985e-01 1.779212206602096558e-01 2.842214107513427734e-01 -3.057438433170318604e-01 -3.419907987117767334e-01 -3.205920383334159851e-02 -1.591469794511795044e-01 -2.741994857788085938e-01
7.889620959758758545e-02 2.794809937477111816e-01 6.309174001216888428e-02 -7.710228860378265381e-02 -4.307501018047332764e-02 1.677236147224903107e-02 -1.202894598245620728e-01 -4.946408048272132874e-02 7.027565967291593552e-03 -7.475722581148147583e-02 -2.867542803287506104e-01 -1.556116044521331787e-01 -7.425607740879058838e-02 1.058866977691650391e-01 -7.976119965314865112e-02 -8.229024708271026611e-02 -1.262427717447280884e-01 -3.435890376567840576e-01 -3.393209481146186590e-04 -2.336276173591613770e-01 -1.955172270536422729e-01 -1.707712262868881226e-01 9.702102839946746826e-02 3.821578323841094971e-01 1.347176730632781982e-01 -7.332608103752136230e-02 8.396379649639129639e-02 -3.324660360813140869e-01 -3.035331368446350098e-01 1.088576838374137878e-01 2.536013722419738770e-01 -1.546672582626342773e-01
-1.047053039073944092e-01 -7.833193987607955933e-02 -2.026302516460418701e-01 2.994673848152160645e-01 -2.680505253374576569e-02 -2.473247423768043518e-02 -1.064291149377822876e-01 -3.303345143795013428e-01 -1.747780293226242065e-01 -2.150563001632690430e-01 -3.706366121768951416e-01 -2.685669660568237305e-01 2.498174309730529785e-01 -2.852975763380527496e-02 -1.260056905448436737e-02 -1.402609348297119141e-01 -1.194068789482116699e-01 8.025368303060531616e-02 1.708725243806838989e-01 -5.789244920015335083e-02 2.238093763589859009e-01 8.912148326635360718e-02 2.117799222469329834e-01 2.601223289966583252e-01 1.905737370252609253e-01 2.765065059065818787e-03 5.634370446205139160e-02 -2.760054469108581543e-01 7.474790513515472412e-02 3.379194810986518860e-02 8.405921608209609985e-02 -8.810325711965560913e-02
4.398042336106300354e-02 1.923718117177486420e-02 3.341375291347503662e-02 -1.283678039908409119e-02 -2.615515887737274170e-01 -1.143465414643287659e-01 2.003843188285827637e-01 -1.710893064737319946e-01 -1.212351992726325989e-01 -4.247197881340980530e-02 -6.329957842826843262e-01 3.843281790614128113e-02 -1.056270077824592590e-01 -1.546142846345901489e-01 -3.079202771186828613e-02 -1.436540931463241577e-01 -1.349098831415176392e-01 -2.158579081296920776e-01 2.768701687455177307e-02 1.160197332501411438e-01 -1.931628882884979248e-01 3.773369640111923218e-02 -1.146439090371131897e-01 3.567254543304443359e-01 3.858425840735435486e-02 -3.426795080304145813e-02 -1.129224970936775208e-01 -2.321216464042663574e-01 -1.450558006763458252e-01 4.753353446722030640e-02 8.261743187904357910e-02 -1.123343706130981445e-01
2.494062185287475586e-01 1.157650873064994812e-01 7.216519862413406372e-02 1.078033596277236938e-01 -1.216975226998329163e-01 4.958963766694068909e-02 1.240664049983024597e-01 -1.092147082090377808e-01 5.138176307082176208e-02 -2.006661742925643921e-01 -1.907804161310195923e-01 -1.481859087944030762e-01 -2.258747518062591553e-01 -2.838126420974731445e-01 -1.531126499176025391e-01 -1.625428050756454468e-01 -2.153238654136657715e-01 -1.133714541792869568e-01 2.663685083389282227e-01 1.880441606044769287e-01 -1.290103197097778320e-01 4.169499874114990234e-02 -3.794910311698913574e-01 1.927935183048248291e-01 -1.329857390373945236e-02 1.602110639214515686e-02 -1.791570335626602173e-01 -2.560447752475738525e-01 -1.513411253690719604e-01 1.025999337434768677e-01 1.289249062538146973e-01 2.589258253574371338e-01
1.545017361640930176e-01 7.149916142225265503e-02 1.500974148511886597e-01 2.503468096256256104e-01 1.790645346045494080e-02 1.638964936137199402e-02 -1.485883146524429321e-01 2.768388018012046814e-02 -1.816540807485580444e-01 -2.004284877330064774e-03 -3.755896538496017456e-02 -1.820505857467651367e-01 -6.822511088103055954e-03 -8.323966711759567261e-02 -9.028428792953491211e-02 -1.317890584468841553e-01 -5.336472019553184509e-02 -3.996173292398452759e-02 1.361469626426696777e-01 1.078022047877311707e-01 -2.769481241703033447e-01 1.706000864505767822e-01 -6.599657982587814331e-02 4.297222793102264404e-01 3.547720611095428467e-01 -2.520935237407684326e-01 3.165960907936096191e-01 4.446217324584722519e-03 -2.091429233551025391e-01 2.367064654827117920e-01 1.988241374492645264e-01 6.274957954883575439e-02
1.325777769088745117e-01 1.447611302137374878e-01 -2.307210564613342285e-01 2.013707906007766724e-01 -1.038181334733963013e-01 -1.563327908515930176e-01 5.554119125008583069e-02 -1.913935542106628418e-01 -2.112665176391601562e-01 1.784729585051536560e-02 -4.519938528537750244e-01 -2.907751686871051788e-02 1.769066154956817627e-01 -3.094055354595184326e-01 -3.418902456760406494e-01 -1.284345169551670551e-03 -9.160859137773513794e-02 -1.444554477930068970e-01 2.137866467237472534e-01 6.812863517552614212e-03 -9.078106284141540527e-02 9.938263148069381714e-02 -3.653492778539657593e-02 1.188631579279899597e-01 1.533057391643524170e-01 -1.373999416828155518e-01 9.871165454387664795e-02 -2.329690009355545044e-01 -1.121173277497291565e-01 -2.384900003671646118e-01 2.231157384812831879e-02 1.174676343798637390e-01
1.001503095030784607e-01 -1.068943589925765991e-01 -1.760268360376358032e-01 3.770926892757415771e-01 1.042267773300409317e-02 -6.163420155644416809e-02 -1.587280631065368652e-01 -2.485135048627853394e-01 3.275472298264503479e-02 -8.380538970232009888e-02 -1.527636777609586716e-02 -1.337892562150955200e-01 -7.466027885675430298e-02 -2.751797735691070557e-01 1.056325882673263550e-01 -1.646630316972732544e-01 -1.110669225454330444e-01 2.435043603181838989e-01 1.471045315265655518e-01 1.559492293745279312e-02 -8.863754570484161377e-02 3.112863898277282715e-01 1.206836774945259094e-01 -2.975277788937091827e-02 1.025894582271575928e-01 -1.524477303028106689e-01 1.180066391825675964e-01 -2.117666602134704590e-01 -3.090923428535461426e-01 3.961894214153289795e-01 1.987733319401741028e-02 9.770015627145767212e-02
2.158882766962051392e-01 -9.750453382730484009e-02 2.620078064501285553e-02 2.713206112384796143e-01 5.101671442389488220e-02 -4.297297447919845581e-02 -9.291400760412216187e-02 -7.300592958927154541e-02 -1.643575578927993774e-01 7.326797931455075741e-04 4.382465500384569168e-03 -7.499098032712936401e-02 -2.346165291965007782e-02 -8.397775143384933472e-02 2.847653254866600037e-02 -2.361900508403778076e-01 -2.146829515695571899e-01 9.720219671726226807e-02 2.939092218875885010e-01 1.104861199855804443e-01 -2.234322279691696167e-01 2.586107552051544189e-01 -1.360887736082077026e-01 3.969921767711639404e-01 1.996296644210815430e-01 -1.220165491104125977e-01 1.728854477405548096e-01 1.048827767372131348e-01 -3.320015072822570801e-01 2.704738974571228027e-01 1.542930603027343750e-01 -6.668507307767868042e-02
-2.054765075445175171e-01 -3.249759376049041748e-01 -1.085229665040969849e-01 2.612338364124298096e-01 1.114684492349624634e-01 -2.686819061636924744e-03 6.937875598669052124e-02 3.931949287652969360e-02 -2.466252297163009644e-01 -1.560763418674468994e-01 -1.434204131364822388e-01 -3.280300199985504150e-01 -4.135015979409217834e-02 7.680630683898925781e-02 -2.366210222244262695e-01 6.959357112646102905e-02 -3.591302931308746338e-01 -1.205431595444679260e-01 2.250667810440063477e-01 2.476374208927154541e-01 -1.402610093355178833e-01 9.203661233186721802e-02 3.028981387615203857e-02 -6.954600661993026733e-02 3.543677739799022675e-03 -8.878719061613082886e-02 3.658299893140792847e-02 -2.776502072811126709e-01 -2.803435921669006348e-01 6.736108660697937012e-02 8.867160975933074951e-02 -6.971367448568344116e-02
-5.210512876510620117e-02 3.060776591300964355e-01 -1.111611053347587585e-01 1.619483530521392822e-01 2.475558519363403320e-01 -8.118061721324920654e-02 2.846298040822148323e-03 -2.355262339115142822e-01 6.368843466043472290e-02 -5.988807603716850281e-02 -3.090750575065612793e-01 2.159471660852432251e-01 -6.971823424100875854e-02 -4.252088963985443115e-01 -2.894255332648754120e-02 -2.435652762651443481e-01 -2.150267809629440308e-01 -2.334540486335754395e-01 1.474176254123449326e-02 6.915181130170822144e-02 -2.080569602549076080e-02 -5.045270547270774841e-02 -2.156951092183589935e-02 2.758473753929138184e-01 4.033429920673370361e-02 -1.987621784210205078e-01 9.008643031120300293e-02 -3.039453923702239990e-01 -1.162213012576103210e-01 -3.973127529025077820e-02 -6.533751264214515686e-03 -6.326288729906082153e-02
-5.887617543339729309e-02 6.518770009279251099e-02 1.743460148572921753e-01 1.024159193038940430e-01 2.510963380336761475e-01 1.805072277784347534e-01 -4.354250803589820862e-02 -9.746990352869033813e-02 -2.004255652427673340e-01 3.847716376185417175e-02 -2.099449932575225830e-01 1.576550155878067017e-01 4.244047403335571289e-02 1.532846838235855103e-01 1.011236086487770081e-01 -2.420924007892608643e-01 1.587143689393997192e-01 5.607167258858680725e-02 4.434294402599334717e-01 -1.370121836662292480e-01 -5.791963636875152588e-02 1.508931517601013184e-01 1.169749572873115540e-01 3.763008117675781250e-01 2.889367938041687012e-01 1.589686274528503418e-01 2.465274184942245483e-01 -1.984212845563888550e-01 1.249456778168678284e-02 -1.584345707669854164e-03 -7.374591380357742310e-02 -3.258985932916402817e-03
7.255035638809204102e-02 1.552704274654388428e-01 -3.788749873638153076e-02 3.548499643802642822e-01 3.257897198200225830e-01 -1.583850234746932983e-01 -1.331384032964706421e-01 1.572264730930328369e-02 1.149040181189775467e-02 1.419264674186706543e-01 -3.847484886646270752e-01 1.068541854619979858e-01 -2.095757573843002319e-01 -1.253743767738342285e-01 1.245840117335319519e-01 9.873946756124496460e-02 -2.258177697658538818e-01 -1.937182098627090454e-01 1.292940825223922729e-01 8.082329481840133667e-02 1.627430766820907593e-01 -8.344501256942749023e-02 1.502705961465835571e-01 2.919246256351470947e-01 -2.347487583756446838e-02 -1.417715251445770264e-01 1.211242657154798508e-02 -1.156019642949104309e-01 -3.051179647445678711e-01 1.832673102617263794e-01 9.702945500612258911e-02 -7.849341630935668945e-02
-2.153590880334377289e-02 -4.831169173121452332e-02 -1.811154782772064209e-01 1.234835088253021240e-01 3.760709986090660095e-02 -1.096821203827857971e-01 1.762250624597072601e-02 -2.890516817569732666e-01 5.332060158252716064e-02 -4.632955417037010193e-02 -2.817846834659576416e-02 -7.824189960956573486e-02 -1.974342614412307739e-01 5.320952460169792175e-02 1.794440322555601597e-03 -1.890662908554077148e-01 1.107787117362022400e-01 1.998798996210098267e-01 2.553904354572296143e-01 -1.049387529492378235e-01 1.036753058433532715e-01 2.746037244796752930e-01 -1.343088895082473755e-01 2.969891130924224854e-01 7.045442610979080200e-02 -1.631210595369338989e-01 3.657238930463790894e-02 -1.945826113224029541e-01 -1.627774387598037720e-01 5.736432075500488281e-01 -6.048514042049646378e-03 -1.230853646993637085e-01
3.357311012223362923e-03 -4.091683030128479004e-02 -7.358516752719879150e-02 1.623342037200927734e-01 7.929632440209388733e-03 -1.281279623508453369e-01 4.240984469652175903e-02 -1.621665358543395996e-01 7.297917455434799194e-02 -5.195144563913345337e-02 -1.333718597888946533e-01 -4.012756422162055969e-02 -2.381194755434989929e-02 -1.800185292959213257e-01 1.711015403270721436e-01 -2.028881162405014038e-01 8.029831200838088989e-02 -2.499379962682723999e-02 4.443086981773376465e-01 9.117558598518371582e-02 -1.368677522987127304e-02 2.666187286376953125e-01 2.345242947340011597e-01 2.076629996299743652e-01 5.071607232093811035e-01 1.859383583068847656e-01 5.333045963197946548e-03 -1.840362250804901123e-01 -1.827435493469238281e-01 1.839591413736343384e-01 -1.256701499223709106e-01 1.513172406703233719e-02
-1.627800911664962769e-01 1.029232665896415710e-01 -1.730393320322036743e-01 1.409146040678024292e-01 -1.585384160280227661e-01 -6.406565662473440170e-03 -3.549407236278057098e-03 -7.405745796859264374e-03 -2.040920406579971313e-02 3.466532751917839050e-02 -3.368979990482330322e-01 1.061589224264025688e-03 -1.535692811012268066e-02 -3.817805349826812744e-01 -1.534779071807861328e-01 -2.264291793107986450e-01 -3.262939155101776123e-01 1.258089672774076462e-02 1.405436992645263672e-01 -1.226657852530479431e-01 1.409125179052352905e-01 -3.460203111171722412e-02 1.704731285572052002e-01 2.920186221599578857e-01 -7.590645551681518555e-02 -9.672300890088081360e-03 1.412181556224822998e-01 -2.874898016452789307e-01 -2.437332868576049805e-01 -7.446914911270141602e-02 1.209642663598060608e-01 -2.950968742370605469e-01
-7.729867100715637207e-02 1.010542511940002441e-01 4.697593301534652710e-02 2.615932524204254150e-01 2.369447425007820129e-02 2.391223907470703125e-01 8.828686177730560303e-02 -1.417478621006011963e-01 3.828035295009613037e-02 -1.650903224945068359e-01 -2.122876346111297607e-01 -7.697746902704238892e-02 -3.328175842761993408e-02 1.469440907239913940e-01 -3.020093441009521484e-01 -2.151610553264617920e-01 -2.204115986824035645e-01 -8.068817853927612305e-02 -6.487698853015899658e-02 1.722093820571899414e-01 -1.948960572481155396e-01 1.861796528100967407e-01 2.758799791336059570e-01 1.461068242788314819e-01 4.390961527824401855e-01 1.511527411639690399e-02 -1.540067940950393677e-01 -1.782472580671310425e-01 3.706446662545204163e-02 2.758264839649200439e-01 -1.325586810708045959e-02 4.915502667427062988e-02
2.458610236644744873e-01 1.015760079026222229e-01 1.918594241142272949e-01 1.959116607904434204e-01 2.932582497596740723e-01 -1.529000699520111084e-01 2.213602811098098755e-01 -1.083121523261070251e-01 -5.425333976745605469e-02 -1.181093305349349976e-01 -2.131897956132888794e-01 -1.024276316165924072e-01 2.668973505496978760e-01 -6.598438322544097900e-02 -2.024604529142379761e-01 -1.864058524370193481e-01 -1.557440012693405151e-01 2.158468663692474365e-01 -1.224325671792030334e-01 1.213448196649551392e-01 1.440061181783676147e-01 7.180566433817148209e-03 6.055623665452003479e-02 3.083395361900329590e-01 2.711543440818786621e-01 -1.773359328508377075e-01 1.329538524150848389e-01 -6.735821813344955444e-02 -2.431833595037460327e-01 -1.995669603347778320e-01 -1.036141440272331238e-01 5.286683887243270874e-02
1.009055823087692261e-01 -4.233838617801666260e-02 1.705157221294939518e-03 1.875912249088287354e-01 -1.316605210304260254e-01 -3.159891963005065918e-01 3.920518755912780762e-01 3.795317932963371277e-02 5.503409728407859802e-02 -7.838838547468185425e-02 -4.209340810775756836e-01 -1.899433583021163940e-01 -4.894925281405448914e-02 -1.510542035102844238e-01 -4.871394485235214233e-02 -2.111799269914627075e-01 -1.882438510656356812e-01 -2.792888283729553223e-01 1.370273083448410034e-01 -7.760249823331832886e-02 -6.280714273452758789e-02 9.168628603219985962e-02 -6.737959384918212891e-02 3.126106262207031250e-01 -7.179386913776397705e-02 -7.529131323099136353e-02 7.310447841882705688e-02 -2.856179177761077881e-01 -1.834299862384796143e-01 6.317666731774806976e-03 3.996740654110908508e-02 -5.489077302627265453e-04
2.975454628467559814e-01 -2.125470489263534546e-01 1.294563151895999908e-02 1.481320112943649292e-01 -1.734905876219272614e-02 -4.899245873093605042e-02 9.660778939723968506e-02 -1.827372461557388306e-01 -1.031585782766342163e-01 1.251824796199798584e-01 -2.032807320356369019e-01 1.192474439740180969e-01 1.526514440774917603e-01 -7.958131283521652222e-02 -1.271221637725830078e-01 -1.647798120975494385e-01 -3.484753966331481934e-01 -8.144779503345489502e-02 1.427974998950958252e-01 -1.879638731479644775e-01 -2.280812114477157593e-01 9.299891442060470581e-02 1.092454344034194946e-01 4.299394488334655762e-01 -1.466563716530799866e-02 2.177860587835311890e-01 1.956362277269363403e-01 -1.464776694774627686e-01 -1.247102543711662292e-01 -7.651349157094955444e-02 1.602977328002452850e-02 -2.714171707630157471e-01
1.758910268545150757e-01 1.067082434892654419e-01 -4.489318467676639557e-03 2.166884690523147583e-01 -6.377814710140228271e-02 -8.377525955438613892e-02 -3.094278089702129364e-02 -1.230302527546882629e-01 -3.841376602649688721e-01 4.816632345318794250e-02 -2.624964118003845215e-01 -7.048702239990234375e-02 -2.105398103594779968e-02 -2.279530912637710571e-01 -1.501589268445968628e-01 -2.365061193704605103e-01 8.713936060667037964e-02 -1.724465787410736084e-01 2.004866153001785278e-01 1.854854822158813477e-02 7.326916605234146118e-02 1.203933954238891602e-01 1.519951969385147095e-01 1.929998248815536499e-01 -1.174863874912261963e-01 -8.241873234510421753e-02 3.404908180236816406e-01 -3.169904947280883789e-01 4.387589916586875916e-02 -9.143502265214920044e-02 3.474974632263183594e-01 -5.235784128308296204e-02
-1.852029701694846153e-03 -2.107353135943412781e-02 3.700345056131482124e-03 2.967715859413146973e-01 3.713126778602600098e-01 1.606393605470657349e-01 1.363243758678436279e-01 1.402495056390762329e-01 -6.478745955973863602e-03 -3.200598657131195068e-01 -9.345245361328125000e-02 1.033560484647750854e-01 -2.089289426803588867e-01 1.483955234289169312e-01 -7.417201250791549683e-02 -1.901381015777587891e-01 -2.221366763114929199e-01 1.811912208795547485e-01 2.110979408025741577e-01 -2.112472616136074066e-02 -4.869081825017929077e-02 -2.090581692755222321e-02 2.115992158651351929e-01 1.605428010225296021e-01 2.225414812564849854e-01 -1.095400378108024597e-01 1.683705598115921021e-01 -9.381251037120819092e-02 -3.229886591434478760e-01 2.676222026348114014e-01 -2.005649171769618988e-02 6.893508881330490112e-02
-1.610120534896850586e-01 6.158464774489402771e-02 -1.049162745475769043e-01 2.290076166391372681e-01 8.818253129720687866e-02 -3.042748011648654938e-02 1.733238846063613892e-01 -3.645643293857574463e-01 -1.075965315103530884e-01 -1.749470084905624390e-01 -1.187906339764595032e-01 6.376183032989501953e-02 -6.438321620225906372e-02 -2.891526818275451660e-01 -7.466910779476165771e-02 -1.977448761463165283e-01 3.114668093621730804e-02 1.719786785542964935e-02 2.841070294380187988e-01 2.750243060290813446e-02 1.026322972029447556e-02 4.922595247626304626e-02 8.732450008392333984e-02 1.224902793765068054e-01 2.665963172912597656e-01 1.956731528043746948e-01 2.957853078842163086e-01 -9.678433090448379517e-02 -2.042577862739562988e-01 -2.288679927587509155e-01 3.395236134529113770e-01 -1.374561488628387451e-01
6.031946744769811630e-03 -6.601466238498687744e-02 -5.063380114734172821e-03 3.184395283460617065e-02 2.052195370197296143e-01 1.571393013000488281e-01 -1.049810368567705154e-02 -1.430044919252395630e-01 2.146458476781845093e-01 5.470383912324905396e-02 -3.867081403732299805e-01 -4.016410708427429199e-01 -3.100863099098205566e-01 7.735160738229751587e-02 -5.231490358710289001e-02 -1.738213151693344116e-01 -1.993797421455383301e-01 9.051521308720111847e-03 2.896718084812164307e-01 -1.585638374090194702e-01 -1.495997756719589233e-01 6.138255354017019272e-03 2.102427184581756592e-01 -1.540254354476928711e-01 4.938024654984474182e-02 -1.540726125240325928e-01 -1.096010878682136536e-01 -1.689736396074295044e-01 -1.366316229104995728e-01 4.312458634376525879e-02 2.852702140808105469e-01 6.563381105661392212e-02
8.997587114572525024e-02 3.558072447776794434e-02 1.296837627887725830e-01 -4.614635556936264038e-02 8.085431903600692749e-02 -2.518933638930320740e-02 -1.385711133480072021e-02 -1.920057237148284912e-01 1.742532253265380859e-01 -1.658104918897151947e-02 -3.985558450222015381e-01 -3.666068315505981445e-01 -8.799103647470474243e-02 1.526376754045486450e-01 -9.608596563339233398e-02 -3.244997859001159668e-01 -1.989244967699050903e-01 -6.138085946440696716e-02 1.466378867626190186e-01 -2.369839996099472046e-01 -2.438841909170150757e-01 2.077697664499282837e-01 -6.303638219833374023e-02 -1.993099153041839600e-01 1.067259386181831360e-01 -3.649874776601791382e-02 -9.888977557420730591e-02 -2.574827075004577637e-01 -1.904013901948928833e-01 1.521971076726913452e-01 1.717568486928939819e-01 -1.137382909655570984e-01
1.449153572320938110e-02 1.873638853430747986e-02 5.484365671873092651e-02 1.056023612618446350e-01 2.320582568645477295e-01 1.645084470510482788e-02 -5.637202411890029907e-02 2.849617227911949158e-02 -5.452737212181091309e-02 8.489652723073959351e-02 -8.802230656147003174e-02 2.597309648990631104e-01 1.357325315475463867e-01 -1.856599599123001099e-01 -3.597967922687530518e-01 -2.461252957582473755e-01 -4.529440402984619141e-01 -1.328412741422653198e-01 8.470337092876434326e-02 1.981851160526275635e-01 -1.805211752653121948e-01 -5.596993118524551392e-02 6.990135461091995239e-02 2.125110477209091187e-01 1.903986185789108276e-01 -1.810176223516464233e-01 4.537118598818778992e-02 -2.823902368545532227e-01 -5.394369736313819885e-02 -7.418060302734375000e-02 -1.185867041349411011e-01 -2.655802369117736816e-01
1.777681857347488403e-01 -3.441635519266128540e-02 1.053267046809196472e-01 2.482037246227264404e-01 -1.749634183943271637e-02 1.931516826152801514e-02 -2.291441857814788818e-01 -2.430187463760375977e-01 -8.195779472589492798e-02 -1.377262026071548462e-01 -9.717010706663131714e-02 -1.663032323122024536e-01 -1.130009740591049194e-01 -2.004582136869430542e-01 -9.002666920423507690e-02 -1.576324701309204102e-01 -1.102270111441612244e-01 3.540739789605140686e-02 2.443088442087173462e-01 1.193181574344635010e-01 -1.918861865997314453e-01 4.183720946311950684e-01 1.555883288383483887e-01 -4.995352029800415039e-02 1.863452941179275513e-01 -1.903685629367828369e-01 -2.525102114304900169e-03 -2.104791626334190369e-02 -3.034224808216094971e-01 3.302488327026367188e-01 2.677515521645545959e-02 1.855652630329132080e-01
-8.610958606004714966e-02 2.193246036767959595e-02 3.590009734034538269e-02 2.973673641681671143e-01 -8.784530311822891235e-02 -1.153359934687614441e-01 -9.875465184450149536e-02 -9.167980402708053589e-02 3.755051642656326294e-02 -2.190724909305572510e-01 -3.004893362522125244e-01 -6.953890621662139893e-02 -1.897472292184829712e-01 -1.122145950794219971e-01 -1.584192365407943726e-01 -1.662044232944026589e-04 7.025224715471267700e-02 3.803490474820137024e-02 4.088299274444580078e-01 -1.172355338931083679e-01 2.239748090505599976e-01 -1.091374270617961884e-02 -4.792728275060653687e-02 2.271916419267654419e-01 2.625405192375183105e-01 -1.037394180893898010e-01 -8.307643979787826538e-02 1.073460187762975693e-02 1.056031063199043274e-01 3.508221507072448730e-01 -2.202244102954864502e-01 -2.899789512157440186e-01
7.077685743570327759e-02 1.914172023534774780e-01 -1.053496673703193665e-01 -1.693624630570411682e-02 -5.633113160729408264e-02 -5.922843143343925476e-02 4.812908917665481567e-02 -1.529959440231323242e-01 -5.621789768338203430e-02 -1.074376553297042847e-01 -2.097049355506896973e-01 -9.191506542265415192e-04 2.335580065846443176e-03 -2.366262525320053101e-01 -1.577113121747970581e-01 -2.126104086637496948e-01 -1.426001191139221191e-01 1.637504994869232178e-01 4.658014476299285889e-01 1.912623941898345947e-01 -4.590833783149719238e-01 -1.610843688249588013e-01 1.969565637409687042e-02 1.279052048921585083e-01 8.048107475042343140e-02 3.825225401669740677e-03 -4.543730616569519043e-02 -1.657441258430480957e-01 -1.021082550287246704e-01 2.956137955188751221e-01 1.796828806400299072e-01 -9.758925437927246094e-02
1.021204665303230286e-01 5.335064604878425598e-02 2.896649017930030823e-02 3.359176814556121826e-01 -9.127786010503768921e-02 -2.240408398211002350e-02 4.215522110462188721e-02 -1.032611802220344543e-01 1.586557477712631226e-01 1.147468164563179016e-01 -1.661191582679748535e-01 -3.255236446857452393e-01 -2.271436452865600586e-01 -4.620227962732315063e-02 5.018145963549613953e-02 -2.022569179534912109e-01 -2.611983120441436768e-01 -6.244045868515968323e-02 1.807727217674255371e-01 3.251552879810333252e-01 -1.643557660281658173e-02 2.033555507659912109e-01 3.065305650234222412e-01 3.175739198923110962e-02 2.619054019451141357e-01 1.226556375622749329e-01 -2.724196761846542358e-03 -2.589096426963806152e-01 -2.697435021400451660e-01 -5.456833168864250183e-03 -9.799423627555370331e-03 -1.096733212471008301e-01
-4.322931170463562012e-02 2.411385625600814819e-02 -4.205000028014183044e-02 1.605129390954971313e-01 2.490679919719696045e-01 -2.218075562268495560e-03 2.232134714722633362e-02 -2.315448671579360962e-01 -3.699404001235961914e-01 -1.094715073704719543e-01 -3.730770945549011230e-01 -1.307170391082763672e-01 1.263281404972076416e-01 4.116195067763328552e-02 -1.452972739934921265e-01 -1.839672029018402100e-02 7.772969081997871399e-03 -1.595299094915390015e-01 2.441467791795730591e-01 1.387933194637298584e-01 -1.080174893140792847e-01 3.251004815101623535e-01 1.856214851140975952e-01 1.590325534343719482e-01 -9.101800620555877686e-02 -9.341410547494888306e-02 2.364737391471862793e-01 -1.555574685335159302e-01 -9.602265059947967529e-02 -3.135427832603454590e-01 1.458411663770675659e-01 4.729015380144119263e-02
1.306258141994476318e-01 -1.036736667156219482e-01 -7.525098323822021484e-02 1.158494949340820312e-01 5.052088294178247452e-03 -1.854710727930068970e-01 -1.662629991769790649e-01 -3.526329994201660156e-01 -2.254982888698577881e-01 -2.034340649843215942e-01 -4.364059269428253174e-01 9.018772281706333160e-03 2.285925485193729401e-02 -9.172880090773105621e-03 -1.263253241777420044e-01 6.635282188653945923e-02 3.964398056268692017e-02 -1.442163288593292236e-01 2.800932228565216064e-01 1.400130987167358398e-01 -2.429830655455589294e-02 1.359389871358871460e-01 1.480048745870590210e-01 9.137644618749618530e-02 1.917079687118530273e-01 -1.447193473577499390e-01 1.818092614412307739e-01 -2.117632031440734863e-01 -1.955446302890777588e-01 -2.790030837059020996e-01 1.737314760684967041e-01 1.065124571323394775e-01
1.793769299983978271e-01 1.610436588525772095e-01 -1.639289408922195435e-02 -1.226628646254539490e-01 7.315447926521301270e-02 -1.187864094972610474e-01 7.094691693782806396e-02 -5.196041613817214966e-02 -6.923339515924453735e-02 -1.323598474264144897e-01 -1.388359516859054565e-01 -1.104576885700225830e-01 3.175929933786392212e-02 -2.884964048862457275e-01 -5.208963528275489807e-02 -3.484879732131958008e-01 -1.622797697782516479e-01 6.716650724411010742e-02 5.309367775917053223e-01 4.573458433151245117e-02 -2.895484268665313721e-01 -4.264358431100845337e-02 -7.279627025127410889e-02 1.761556118726730347e-01 1.669733822345733643e-01 -3.923516720533370972e-02 -1.156647056341171265e-01 -1.904807984828948975e-01 -1.839226186275482178e-01 8.499610424041748047e-02 2.685734629631042480e-01 -9.006483852863311768e-02
-1.593684256076812744e-01 -1.145498305559158325e-01 8.204744011163711548e-02 4.256557524204254150e-01 9.573151171207427979e-02 -4.878799989819526672e-02 1.526132691651582718e-02 4.833155870437622070e-02 -1.146872639656066895e-01 -2.355488389730453491e-01 -1.046717315912246704e-01 -2.739957273006439209e-01 -1.919834762811660767e-01 -1.304491013288497925e-01 -1.306541413068771362e-01 -1.760292053222656250e-01 -9.997235983610153198e-02 -2.487834990024566650e-01 -4.010737407952547073e-03 1.939295083284378052e-01 1.732245534658432007e-01 1.531881466507911682e-02 2.468695789575576782e-01 2.336474806070327759e-01 -9.440961293876171112e-03 1.634132489562034607e-02 1.334924399852752686e-01 -1.726731508970260620e-01 -1.008320748805999756e-01 -5.679487064480781555e-02 1.173689737915992737e-01 -4.152153730392456055e-01
-1.385498344898223877e-01 7.458087056875228882e-02 -4.140080884099006653e-02 1.841635257005691528e-01 -8.200516924262046814e-03 2.339754402637481689e-01 -1.434198170900344849e-01 -2.271355688571929932e-01 -1.190237849950790405e-01 -8.674690872430801392e-02 -2.877680659294128418e-01 -1.311271637678146362e-01 1.821135580539703369e-01 -8.635582402348518372e-03 -2.597415149211883545e-01 -2.850345969200134277e-01 -2.491460144519805908e-01 -1.513770669698715210e-01 -7.789902854710817337e-03 9.155277907848358154e-02 -8.676278591156005859e-02 3.585555404424667358e-02 3.012219667434692383e-01 1.548397988080978394e-01 3.762568235397338867e-01 2.380010671913623810e-02 -2.348957117646932602e-03 -1.482830494642257690e-01 1.977456733584403992e-02 3.116466999053955078e-01 -1.217214912176132202e-01 1.248134449124336243e-01
2.380047552287578583e-02 7.320372760295867920e-02 -2.817312441766262054e-02 3.658358752727508545e-01 3.532175421714782715e-01 9.051244705915451050e-02 1.051260856911540031e-03 -7.359955459833145142e-02 -1.927528530359268188e-02 -2.893692553043365479e-01 -5.484453216195106506e-02 1.098862737417221069e-01 -3.629690618254244328e-04 -1.354643050581216812e-02 1.570382714271545410e-01 -2.388714849948883057e-01 -1.987107396125793457e-01 -6.492750346660614014e-02 1.350247114896774292e-01 -4.747171700000762939e-02 -1.825608611106872559e-01 1.359377652406692505e-01 3.083381950855255127e-01 1.873912364244461060e-01 2.442509634420275688e-03 -1.566514074802398682e-01 9.920672327280044556e-02 -1.663198024034500122e-01 -3.597549796104431152e-01 2.619353234767913818e-01 -1.181010976433753967e-01 1.405889540910720825e-01
6.060547009110450745e-02 1.699151992797851562e-01 1.498716771602630615e-01 1.005924269556999207e-01 -2.087140977382659912e-01 -2.713061869144439697e-01 7.379986345767974854e-02 -6.252873688936233521e-02 -5.438171699643135071e-02 -1.680182665586471558e-01 -6.847208738327026367e-02 -1.400963813066482544e-01 -2.754403352737426758e-01 1.251487340778112411e-02 -3.174641132354736328e-01 -3.734036684036254883e-01 1.530887931585311890e-01 1.187070757150650024e-01 3.658322393894195557e-01 1.054223850369453430e-01 -3.435942111536860466e-03 -1.646453291177749634e-01 -1.864461451768875122e-01 2.064853906631469727e-01 -6.184575334191322327e-02 -5.834595486521720886e-02 1.484572589397430420e-01 -2.486527413129806519e-01 -2.148430496454238892e-01 -8.370779454708099365e-02 7.232292555272579193e-03 -7.282284647226333618e-02
-1.812930703163146973e-01 9.773273766040802002e-02 3.647835180163383484e-02 2.317884117364883423e-01 3.295665681362152100e-01 7.624670118093490601e-02 -7.033794373273849487e-02 -2.736427187919616699e-01 -5.570576526224613190e-03 -2.177435606718063354e-01 -3.161048293113708496e-01 -1.145285293459892273e-01 -7.772868126630783081e-02 2.124710828065872192e-01 -3.084079325199127197e-01 -1.067242771387100220e-02 2.382183820009231567e-02 -4.461577534675598145e-02 2.244393825531005859e-01 -7.022260129451751709e-02 6.640608888119459152e-03 1.686703711748123169e-01 2.844566851854324341e-02 2.387253344058990479e-01 -7.905848324298858643e-02 -8.571651577949523926e-02 -6.870042532682418823e-03 -3.752712011337280273e-01 1.620997935533523560e-01 -1.547614932060241699e-01 2.683991007506847382e-02 -2.275867462158203125e-01
-2.659900486469268799e-02 -2.119739651679992676e-01 4.457045346498489380e-02 4.122123420238494873e-01 -1.623094379901885986e-01 -7.208728045225143433e-02 1.521013826131820679e-01 -2.592796683311462402e-01 1.349447201937437057e-02 1.645830459892749786e-02 -1.144281476736068726e-01 8.147062361240386963e-02 -7.511167973279953003e-02 -1.234338730573654175e-01 4.413193836808204651e-02 5.105391517281532288e-02 -2.132382839918136597e-01 1.243623048067092896e-01 7.130614668130874634e-02 -1.694755852222442627e-01 -3.823859691619873047e-01 2.175368964672088623e-01 -1.443624198436737061e-01 3.311378359794616699e-01 2.504275180399417877e-02 8.453906327486038208e-02 2.428355664014816284e-01 -1.982445716857910156e-01 -1.544456779956817627e-01 1.009382233023643494e-01 -1.568580567836761475e-01 -1.773935258388519287e-01
-2.480099536478519440e-02 2.044623643159866333e-01 1.052205264568328857e-01 1.503681540489196777e-01 -2.268842309713363647e-01 -2.935313386842608452e-03 5.583616439253091812e-03 -1.992156356573104858e-01 1.197141930460929871e-01 1.043582111597061157e-01 -4.184490442276000977e-01 -3.393738269805908203e-01 1.980444602668285370e-02 2.324876748025417328e-02 -1.469446271657943726e-01 -1.447388380765914917e-01 -1.544940024614334106e-01 -1.599470674991607666e-01 1.572709828615188599e-01 -9.810137748718261719e-02 1.492518037557601929e-01 -5.319146066904067993e-02 3.228392601013183594e-01 1.721671670675277710e-01 -5.241506267338991165e-03 4.539595171809196472e-02 1.182635873556137085e-02 -2.704563438892364502e-01 -9.330039471387863159e-02 2.414070516824722290e-01 2.800198197364807129e-01 -1.008669659495353699e-01
1.527415495365858078e-02 -1.424894928932189941e-01 -5.013367044739425182e-04 7.422663271427154541e-02 1.451105028390884399e-01 2.081825770437717438e-02 2.124937027692794800e-01 -2.331545501947402954e-01 1.601275056600570679e-01 1.438486576080322266e-02 -2.935766056180000305e-02 -1.792595386505126953e-01 -1.362459957599639893e-01 9.967858344316482544e-02 -2.326537519693374634e-01 -1.810346394777297974e-01 -8.001303672790527344e-02 -4.520130529999732971e-02 3.868855535984039307e-01 -5.181198194622993469e-02 7.276542484760284424e-03 3.499566018581390381e-01 3.076841831207275391e-01 2.436403036117553711e-01 4.132376015186309814e-01 -9.820052236318588257e-02 2.475285669788718224e-03 -2.000516504049301147e-01 -1.162959933280944824e-01 -3.114993497729301453e-02 3.459510207176208496e-02 -7.221217453479766846e-02
-1.842510937422048301e-05 -9.861980378627777100e-02 -1.754967719316482544e-01 3.566312789916992188e-01 1.237671729177236557e-02 -1.394102126359939575e-01 -1.676816642284393311e-01 -4.210919141769409180e-03 -1.622171141207218170e-02 -3.846490010619163513e-02 -4.651857614517211914e-01 -7.519485056400299072e-02 -1.537472903728485107e-01 -4.991600662469863892e-02 -1.739021539688110352e-01 -3.491069972515106201e-01 -1.347286440432071686e-02 2.540223114192485809e-02 1.020625978708267212e-01 -1.963741704821586609e-02 3.104468584060668945e-01 -2.660803124308586121e-02 2.146454900503158569e-01 1.054463014006614685e-01 5.787596106529235840e-02 1.797252520918846130e-02 2.093391716480255127e-01 -3.610061109066009521e-01 9.679831564426422119e-03 -3.448825702071189880e-02 9.567689895629882812e-02 -1.684022992849349976e-01
2.444374188780784607e-02 -1.247535049915313721e-01 8.383766561746597290e-02 2.435027211904525757e-01 3.063601553440093994e-01 9.052762389183044434e-02 -1.213599275797605515e-02 2.207701618317514658e-04 -2.647222280502319336e-01 8.810231089591979980e-02 -2.194475233554840088e-01 -9.334484487771987915e-02 6.448571383953094482e-02 1.228159219026565552e-01 -2.436103373765945435e-01 -1.131715774536132812e-01 -8.144375681877136230e-02 -8.224413543939590454e-02 3.072215616703033447e-01 -2.299968898296356201e-01 -9.873484820127487183e-02 -5.287386849522590637e-02 1.067427173256874084e-01 3.584541976451873779e-01 3.127609789371490479e-01 -2.009216323494911194e-02 1.623355895280838013e-01 -1.209901869297027588e-01 2.511226236820220947e-01 1.262822896242141724e-01 -2.272925376892089844e-01 7.884562015533447266e-02
7.089382410049438477e-02 2.059370651841163635e-02 1.877791881561279297e-01 2.340486198663711548e-01 2.263236790895462036e-01 -1.630015671253204346e-01 -4.748267587274312973e-03 -3.603472188115119934e-02 8.690178394317626953e-02 4.872260615229606628e-02 -5.578988045454025269e-02 1.600074768066406250e-01 3.058249056339263916e-01 2.294642291963100433e-02 -6.922850012779235840e-02 -7.314320653676986694e-02 -2.199376821517944336e-01 -7.881420664489269257e-03 3.602435290813446045e-01 8.939770609140396118e-02 -1.148586273193359375e-01 2.635741829872131348e-01 -2.396100386977195740e-02 3.647961020469665527e-01 1.894239038228988647e-01 -1.345756202936172485e-01 2.872264087200164795e-01 -5.390222650021314621e-04 -2.756603956222534180e-01 2.086682617664337158e-01 1.318419575691223145e-01 -8.147302269935607910e-02
1.968916803598403931e-01 -7.611271739006042480e-02 -1.453716307878494263e-01 1.728026866912841797e-01 -1.206615418195724487e-01 -3.218433260917663574e-01 1.854981482028961182e-01 -1.041372194886207581e-01 9.370103478431701660e-02 -7.806061208248138428e-02 -2.057838290929794312e-01 -8.611509948968887329e-02 -7.110327482223510742e-02 2.145164273679256439e-02 -2.546703517436981201e-01 -3.044005334377288818e-01 -4.206764698028564453e-01 1.047992780804634094e-01 1.521884351968765259e-01 -2.850444987416267395e-03 -2.276897430419921875e-02 9.954259544610977173e-02 2.763150930404663086e-01 7.997376471757888794e-02 1.792862415313720703e-01 1.777866035699844360e-01 1.038909852504730225e-01 -3.263719379901885986e-01 -6.334125995635986328e-02 -1.108845993876457214e-01 -8.809268474578857422e-02 -6.289774179458618164e-02
-1.362320184707641602e-01 -1.797283440828323364e-02 -1.171651035547256470e-01 3.750923871994018555e-01 2.706256881356239319e-02 -2.925254404544830322e-02 -1.081283092498779297e-01 -3.540842235088348389e-02 4.501509293913841248e-02 -3.344215452671051025e-02 -2.089205086231231689e-01 -2.457464635372161865e-01 2.023768983781337738e-02 -1.777861118316650391e-01 -4.286894202232360840e-01 2.019815444946289062e-01 -1.614392697811126709e-01 1.575562059879302979e-01 -1.281961798667907715e-01 -1.387109756469726562e-01 -1.034885197877883911e-01 -2.095991224050521851e-01 8.369804918766021729e-02 1.942688822746276855e-01 7.657952606678009033e-02 -1.191688627004623413e-01 2.444859743118286133e-01 -2.326197773218154907e-01 -2.083592265844345093e-01 2.024705559015274048e-01 -1.725725829601287842e-01 -1.195856779813766479e-01
-9.049702435731887817e-02 1.787167489528656006e-01 8.104692213237285614e-03 2.169316411018371582e-01 -2.237976491451263428e-01 4.910925775766372681e-02 -5.907323956489562988e-02 -1.466696411371231079e-01 1.338850408792495728e-01 2.635514363646507263e-02 -4.091864228248596191e-01 -2.388431280851364136e-01 -2.233116477727890015e-01 6.149039417505264282e-02 -2.566199898719787598e-01 -1.799001395702362061e-01 -5.419867485761642456e-02 -9.603389352560043335e-02 1.356004178524017334e-01 -2.247924506664276123e-01 1.225072890520095825e-01 -2.001767158508300781e-01 1.998602896928787231e-01 9.953634440898895264e-02 1.140013635158538818e-01 1.131295710802078247e-01 2.336673252284526825e-02 -2.594403624534606934e-01 -1.516786366701126099e-01 2.973641753196716309e-01 2.030782103538513184e-01 -8.915414661169052124e-02
1.502905488014221191e-01 1.085839346051216125e-01 -1.011759508401155472e-02 2.520518600940704346e-01 1.121987178921699524e-01 -2.164103537797927856e-01 -9.286552667617797852e-02 -6.748422235250473022e-02 1.984753012657165527e-01 4.805284366011619568e-02 -2.053418606519699097e-01 -1.917189210653305054e-01 2.552557289600372314e-01 -2.932825591415166855e-03 -9.119917452335357666e-02 -3.348074108362197876e-02 -2.585531771183013916e-01 2.225867062807083130e-01 3.258238434791564941e-01 3.893221914768218994e-02 3.099042177200317383e-01 -7.693088799715042114e-02 -8.719813823699951172e-02 3.013826608657836914e-01 -1.234290972352027893e-01 3.749158605933189392e-02 5.473460629582405090e-02 -3.672065734863281250e-01 -1.331351101398468018e-01 -1.756020933389663696e-01 3.806633874773979187e-02 -7.219437509775161743e-02
1.176740378141403198e-01 2.567701339721679688e-01 1.499725580215454102e-01 -9.340649470686912537e-03 1.147159412503242493e-01 -1.244146972894668579e-01 4.799237102270126343e-02 -7.500358670949935913e-02 1.588729321956634521e-01 -1.458734422922134399e-01 -2.145920544862747192e-01 2.131023257970809937e-02 -1.695359647274017334e-01 -3.499031066894531250e-01 -2.274108082056045532e-01 -1.348068416118621826e-01 -1.372619569301605225e-01 6.675303727388381958e-02 3.493490815162658691e-01 2.660787701606750488e-01 -3.135757446289062500e-01 -2.867170795798301697e-02 -8.322215825319290161e-02 1.787613183259963989e-01 -1.064471825957298279e-01 -4.817961156368255615e-02 4.000377282500267029e-02 -2.208228409290313721e-01 -1.411340385675430298e-01 2.039071619510650635e-01 5.594058707356452942e-02 2.533258199691772461e-01
1.182334572076797485e-01 -6.531797349452972412e-02 1.905718892812728882e-01 1.851071268320083618e-01 7.419916242361068726e-02 -1.053487882018089294e-01 -1.554870307445526123e-01 3.269464150071144104e-02 -1.997387260198593140e-01 -3.027720451354980469e-01 -1.917714327573776245e-01 -3.034616075456142426e-02 -9.901505708694458008e-02 9.684109687805175781e-02 4.459887742996215820e-02 -1.536762714385986328e-01 7.728250324726104736e-02 6.191982328891754150e-02 5.016737580299377441e-01 3.455691039562225342e-02 -5.002475902438163757e-02 1.693862378597259521e-01 -5.684557184576988220e-02 1.439997404813766479e-01 3.560205698013305664e-01 1.777479052543640137e-01 9.941805154085159302e-02 -2.487394511699676514e-01 -1.419884711503982544e-01 1.248584538698196411e-01 -2.646880149841308594e-01 3.901957347989082336e-02
-3.720448613166809082e-01 1.160224452614784241e-01 4.034747555851936340e-02 2.559515237808227539e-01 1.420190185308456421e-01 -2.275847494602203369e-01 1.196685284376144409e-01 -1.729105561971664429e-01 -8.892232552170753479e-03 -4.939803853631019592e-02 -1.867351382970809937e-01 6.480321288108825684e-02 6.167132779955863953e-02 3.440586626529693604e-01 -2.369201332330703735e-01 -2.106330730020999908e-02 1.297812759876251221e-01 -3.933455329388380051e-03 2.221660465002059937e-01 6.222641468048095703e-02 3.993761539459228516e-02 1.339950114488601685e-01 9.531836211681365967e-02 1.100661382079124451e-01 1.487070471048355103e-01 -9.205476939678192139e-02 2.247012034058570862e-02 -3.368667364120483398e-01 -3.677553683519363403e-02 2.179485559463500977e-01 3.412865996360778809e-01 -1.539976447820663452e-01
2.127026319503784180e-01 5.830102786421775818e-02 -4.421981424093246460e-02 8.348781615495681763e-02 -1.474445313215255737e-01 -7.911053299903869629e-02 2.414511144161224365e-01 6.241119652986526489e-02 2.024666219949722290e-01 -1.196732148528099060e-01 -2.889759838581085205e-01 -7.099096477031707764e-02 6.162385642528533936e-02 -2.943252399563789368e-02 -7.902953028678894043e-02 -2.173572927713394165e-01 -1.277694702148437500e-01 -1.495702862739562988e-01 5.178168416023254395e-02 1.822283677756786346e-02 -1.869626045227050781e-01 1.309935450553894043e-01 -9.115546196699142456e-02 4.556838572025299072e-01 -2.386566847562789917e-01 3.729098662734031677e-02 8.961366117000579834e-02 -4.167793393135070801e-01 -2.808495759963989258e-01 -1.987606659531593323e-02 5.116771906614303589e-02 -1.359110772609710693e-01
1.617838889360427856e-01 -5.722350627183914185e-02 1.304899305105209351e-01 2.455173432826995850e-01 -7.030183076858520508e-02 2.155128121376037598e-01 5.731268972158432007e-02 -3.055063784122467041e-01 -1.891783773899078369e-01 -1.842711716890335083e-01 -1.200905740261077881e-01 -1.487051844596862793e-01 -3.872865140438079834e-01 8.562416583299636841e-02 -9.043823927640914917e-02 -3.438559770584106445e-01 -5.187301337718963623e-02 1.043577343225479126e-01 4.932022094726562500e-02 -1.923589259386062622e-01 -2.435382306575775146e-01 2.264584153890609741e-01 7.703082263469696045e-02 2.740227282047271729e-01 -8.908228576183319092e-02 1.852554231882095337e-01 2.032949030399322510e-01 -7.785757631063461304e-02 4.463002085685729980e-03 5.567616969347000122e-02 1.037322506308555603e-01 -8.403786271810531616e-02
1.739365458488464355e-01 -8.538563549518585205e-02 1.015962660312652588e-01 2.776450514793395996e-01 -6.241228803992271423e-02 -2.325723618268966675e-01 8.155674487352371216e-02 -1.420106440782546997e-01 -1.222727540880441666e-02 -1.757661104202270508e-01 -8.010903000831604004e-02 -2.116362601518630981e-01 -7.845252752304077148e-02 -2.023535780608654022e-02 -2.662717178463935852e-02 -1.065844967961311340e-01 -1.917191296815872192e-01 2.274013757705688477e-01 7.074820995330810547e-02 -1.292658001184463501e-01 -3.086938858032226562e-01 3.613514304161071777e-01 -4.435171559453010559e-02 3.124957680702209473e-01 2.301995009183883667e-01 1.485847122967243195e-02 3.306432962417602539e-01 -6.595906615257263184e-02 -2.330042272806167603e-01 1.799592077732086182e-01 8.765349164605140686e-03 6.903973408043384552e-03
-7.626631110906600952e-02 3.651677370071411133e-01 2.142774313688278198e-01 1.964360289275646210e-02 8.450029790401458740e-02 -9.365724399685859680e-03 -5.996511504054069519e-02 1.569027267396450043e-02 4.998318478465080261e-02 -2.805115282535552979e-01 -4.443971216678619385e-01 3.430729359388351440e-02 -2.802163064479827881e-01 -2.790981531143188477e-01 -1.469580978155136108e-01 4.207643494009971619e-02 -1.218232959508895874e-01 -3.986513242125511169e-02 1.060078889131546021e-01 1.510175466537475586e-01 -4.070110246539115906e-02 -5.806325748562812805e-02 4.974273592233657837e-02 2.409896403551101685e-01 -1.647656783461570740e-02 1.803997717797756195e-02 6.628604978322982788e-02 -3.503591716289520264e-01 -2.538644671440124512e-01 1.118399947881698608e-01 5.378487706184387207e-02 1.420834362506866455e-01
-3.090075850486755371e-01 -3.449761271476745605e-01 -1.229392513632774353e-01 2.164204567670822144e-01 1.969609558582305908e-01 1.976364059373736382e-03 -1.207067221403121948e-01 1.318296790122985840e-01 5.175898596644401550e-02 -2.292014192789793015e-03 1.176973991096019745e-02 -1.969504058361053467e-01 -3.448051512241363525e-01 1.067725475877523422e-02 -1.825794726610183716e-01 -4.965896531939506531e-02 -2.510503232479095459e-01 -7.553653419017791748e-02 1.689151078462600708e-01 1.542236655950546265e-01 -1.212884634733200073e-01 8.186876028776168823e-02 1.164573132991790771e-01 2.232655882835388184e-01 -5.135629698634147644e-02 -6.503339856863021851e-02 1.673272550106048584e-01 -3.845120966434478760e-01 -2.358864247798919678e-01 -1.013241782784461975e-01 2.194991800934076309e-03 -4.344926029443740845e-02
4.876963794231414795e-02 -6.189851462841033936e-02 -7.237952947616577148e-02 2.470386922359466553e-01 2.209603041410446167e-02 -1.273057162761688232e-01 1.197165846824645996e-01 -6.187200173735618591e-02 -9.531879425048828125e-02 -1.309139430522918701e-01 -6.057476997375488281e-01 -3.833129769191145897e-03 -1.727861613035202026e-01 -2.282042950391769409e-01 -1.626844853162765503e-01 -1.682223081588745117e-01 -4.170167446136474609e-02 -3.246579766273498535e-01 1.270134001970291138e-01 4.328489303588867188e-02 -3.066466189920902252e-02 6.053747236728668213e-02 -4.531216993927955627e-02 2.304390668869018555e-01 -1.256070584058761597e-01 1.023510396480560303e-01 -2.942726947367191315e-02 -2.060136795043945312e-01 5.687444657087326050e-02 9.101700782775878906e-02 3.111437857151031494e-01 -1.893467037007212639e-03
1.993497163057327271e-01 3.827101737260818481e-02 7.137879729270935059e-03 3.589704930782318115e-01 1.951463967561721802e-01 -9.250426292419433594e-02 -2.243892848491668701e-01 9.894080460071563721e-03 1.403777301311492920e-01 2.124403044581413269e-02 7.653483655303716660e-03 4.779680073261260986e-02 7.525926083326339722e-02 1.509670261293649673e-02 4.280153661966323853e-02 -1.467204838991165161e-01 -2.133855521678924561e-01 -2.250405028462409973e-02 3.486482501029968262e-01 1.347193419933319092e-01 -2.466148138046264648e-01 1.102135628461837769e-01 -3.236879408359527588e-02 3.758195340633392334e-01 3.503027558326721191e-02 -2.102151960134506226e-01 2.192703336477279663e-01 4.221270978450775146e-02 -3.565619885921478271e-01 1.761230081319808960e-01 1.406111866235733032e-01 8.270963281393051147e-02
1.111586540937423706e-01 2.566361986100673676e-02 2.779410481452941895e-01 4.076839685440063477e-01 6.107562407851219177e-02 -3.557566106319427490e-01 2.301205322146415710e-02 -1.789881736040115356e-01 4.094484448432922363e-02 -9.517776221036911011e-02 -1.795272976160049438e-01 -8.686500787734985352e-02 6.903395801782608032e-02 -1.596814393997192383e-01 -9.098952263593673706e-02 -1.372274756431579590e-01 -1.197424009442329407e-01 4.361043870449066162e-01 2.549152970314025879e-01 1.437229514122009277e-01 -1.449301242828369141e-01 9.882177412509918213e-02 -8.552365750074386597e-02 1.174189224839210510e-01 3.178953751921653748e-02 1.342843174934387207e-01 1.742498427629470825e-01 -1.100287586450576782e-01 -2.144425064325332642e-01 -7.811548560857772827e-02 3.479786217212677002e-02 1.262418776750564575e-01
-3.087518513202667236e-01 -1.032380685210227966e-01 -5.957282707095146179e-02 7.983139157295227051e-02 3.397966325283050537e-01 -1.596517562866210938e-01 -1.901573240756988525e-01 -2.675220966339111328e-01 1.750132590532302856e-01 1.328078061342239380e-01 -4.431247711181640625e-01 -7.505352050065994263e-02 -5.063958093523979187e-02 2.295198440551757812e-01 -1.689226329326629639e-01 -1.113358885049819946e-01 -2.374909818172454834e-02 1.218714341521263123e-01 2.375617325305938721e-01 1.456340551376342773e-01 -1.759430170059204102e-01 5.499765276908874512e-02 1.159050166606903076e-01 2.446933984756469727e-01 7.306873053312301636e-02 3.092942759394645691e-02 2.122977823019027710e-01 -9.751578420400619507e-02 8.718781173229217529e-02 -9.599480032920837402e-02 -1.033786684274673462e-01 1.578346081078052521e-02
1.727952957153320312e-01 1.169892586767673492e-02 -2.909288108348846436e-01 4.179818928241729736e-01 2.089519053697586060e-01 6.169564649462699890e-02 -1.694689840078353882e-01 -1.685040891170501709e-01 -1.894006133079528809e-01 -7.881235331296920776e-03 -3.234399855136871338e-01 4.871937260031700134e-02 -7.399743795394897461e-02 1.152939572930335999e-01 4.475101083517074585e-02 1.015084981918334961e-01 -2.322098314762115479e-01 -5.459953472018241882e-02 1.141541302204132080e-01 1.693038493394851685e-01 1.842947155237197876e-01 9.835094213485717773e-02 1.381954252719879150e-01 2.343675941228866577e-01 2.051748931407928467e-01 -9.108171612024307251e-02 -9.933957457542419434e-02 -1.548485755920410156e-01 -2.445948123931884766e-01 5.689968541264533997e-02 1.507642567157745361e-01 -2.139743566513061523e-01
-3.873557150363922119e-01 1.081477627158164978e-01 1.759508624672889709e-02 1.881677657365798950e-01 1.970662623643875122e-01 1.547177731990814209e-01 -4.429951310157775879e-02 -1.482242196798324585e-01 -1.985757052898406982e-01 1.427745819091796875e-01 -3.085868656635284424e-01 -8.500708639621734619e-02 1.087224856019020081e-01 -8.935495465993881226e-02 8.737123012542724609e-02 -2.369778603315353394e-01 -2.217836976051330566e-01 1.200905740261077881e-01 -3.149082511663436890e-02 1.631273776292800903e-01 -1.558676064014434814e-01 -1.476905643939971924e-01 1.207817941904067993e-01 4.246938824653625488e-01 -9.017360210418701172e-02 -5.166969262063503265e-03 4.763946309685707092e-02 -2.598479986190795898e-01 5.361643806099891663e-02 8.465602248907089233e-02 -2.219351530075073242e-01 -2.130218409001827240e-02
-1.387068480253219604e-01 -3.488612174987792969e-01 -1.407891213893890381e-01 7.377195358276367188e-02 3.689910098910331726e-02 -2.527232766151428223e-01 -1.468361169099807739e-01 -1.467625051736831665e-01 -7.850731909275054932e-02 -2.774018561467528343e-03 -3.933284878730773926e-01 -1.601425409317016602e-01 -2.379091382026672363e-01 -2.940094470977783203e-02 -1.055258959531784058e-01 4.559604078531265259e-02 -2.393267601728439331e-01 -1.682871021330356598e-02 3.866231739521026611e-01 -9.580286592245101929e-02 -2.998044528067111969e-02 7.258621603250503540e-02 1.166943982243537903e-01 5.676770210266113281e-02 -2.342560887336730957e-01 -1.228303760290145874e-01 9.174235910177230835e-02 -3.564090132713317871e-01 -4.895325284451246262e-03 1.368841826915740967e-01 6.581389158964157104e-02 2.310523390769958496e-02
1.125944629311561584e-01 2.559296786785125732e-01 -6.563074886798858643e-02 -7.376424968242645264e-03 3.150065243244171143e-02 -1.721955090761184692e-01 1.769781261682510376e-01 -2.200042456388473511e-02 -1.168668642640113831e-01 -1.423438042402267456e-01 -1.226691305637359619e-01 -9.940422326326370239e-02 5.419810861349105835e-02 -2.728513479232788086e-01 -1.795447617769241333e-01 -3.204047381877899170e-01 -2.479146867990493774e-01 5.256511643528938293e-02 3.626904487609863281e-01 1.785699129104614258e-01 -3.570699095726013184e-01 -1.174200326204299927e-01 1.141908392310142517e-01 1.524943560361862183e-01 7.425178587436676025e-02 -7.808880507946014404e-02 -1.981671154499053955e-02 -1.445645689964294434e-01 -1.269183009862899780e-01 2.941504120826721191e-01 1.445706188678741455e-01 -1.490283906459808350e-01
2.153778523206710815e-01 -2.831920683383941650e-01 -5.814643576741218567e-02 6.854934990406036377e-02 5.196038633584976196e-02 8.017566055059432983e-02 -2.277268171310424805e-01 -2.013411074876785278e-01 -1.517904102802276611e-01 3.882570564746856689e-02 -1.898282319307327271e-01 1.219405457377433777e-01 1.112494841217994690e-01 1.054494827985763550e-01 -2.996206283569335938e-01 -2.235350199043750763e-02 -7.707996666431427002e-02 1.935845464468002319e-01 2.751316428184509277e-01 -4.345398768782615662e-02 -8.530695922672748566e-03 -7.827915251255035400e-02 1.079964041709899902e-01 2.475486844778060913e-01 1.966579407453536987e-01 -6.833229213953018188e-02 -1.260352730751037598e-01 -4.492554068565368652e-01 -2.571492791175842285e-01 -2.865005284547805786e-02 -2.047647535800933838e-02 2.145175039768218994e-01
2.029446661472320557e-01 8.769338577985763550e-02 2.159116715192794800e-01 3.095590174198150635e-01 1.005085930228233337e-01 -2.186658382415771484e-01 -5.428754538297653198e-02 -1.412012279033660889e-01 2.813759744167327881e-01 -8.888735622167587280e-02 -4.570397082716226578e-03 9.882061183452606201e-02 9.017840772867202759e-02 -3.039428498595952988e-03 -1.574182212352752686e-01 -2.381951957941055298e-01 -1.444090455770492554e-01 2.326270937919616699e-02 1.713984012603759766e-01 -4.271603748202323914e-02 -9.995867311954498291e-02 5.172970518469810486e-02 3.396289050579071045e-02 1.989109665155410767e-01 1.020949482917785645e-01 -3.168219327926635742e-01 2.635666429996490479e-01 2.066725119948387146e-02 -3.292388617992401123e-01 2.677845656871795654e-01 -1.455465853214263916e-01 -2.310628294944763184e-01
2.220031768083572388e-01 -1.720294505357742310e-01 -7.733400911092758179e-02 4.229480028152465820e-01 1.820432394742965698e-01 -1.076701357960700989e-01 -1.899319589138031006e-01 -2.649659849703311920e-02 8.586426079273223877e-02 -1.844702637754380703e-03 -7.503312081098556519e-02 -2.135721780359745026e-02 -5.233760178089141846e-02 -1.203364431858062744e-01 -6.680645048618316650e-02 -2.934312522411346436e-01 -1.187821552157402039e-01 1.667347848415374756e-01 1.048914492130279541e-01 -5.067251622676849365e-02 -4.555013775825500488e-02 3.799765408039093018e-01 -2.927854843437671661e-02 3.022554814815521240e-01 2.304375767707824707e-01 -2.574614882469177246e-01 1.140335872769355774e-01 2.643766254186630249e-02 -1.870690733194351196e-01 2.073993235826492310e-01 1.674766689538955688e-01 1.407846529036760330e-02
6.070544198155403137e-02 -4.498130828142166138e-02 1.421424467116594315e-02 3.742238879203796387e-01 1.170088425278663635e-01 -2.639913372695446014e-02 1.398335695266723633e-01 3.641174361109733582e-02 -3.975752890110015869e-01 -1.133437529206275940e-01 -1.306159943342208862e-01 -3.086888492107391357e-01 6.539195775985717773e-02 -7.979599386453628540e-02 -1.280887722969055176e-01 3.064775466918945312e-02 -1.333630830049514771e-01 9.856066107749938965e-02 4.940111190080642700e-02 -2.828418277204036713e-02 -1.154664158821105957e-01 -2.530395090579986572e-01 6.069822981953620911e-02 2.909318506717681885e-01 2.878956198692321777e-01 -1.380448639392852783e-01 2.416031807661056519e-01 -2.311212718486785889e-01 1.154527738690376282e-01 1.522137224674224854e-01 -2.318637371063232422e-01 -8.432640880346298218e-02
1.494124680757522583e-01 2.967879772186279297e-01 -6.708192825317382812e-02 3.721052706241607666e-01 2.945066690444946289e-01 -1.354313641786575317e-01 -1.716690063476562500e-01 -2.297830283641815186e-01 -1.189063191413879395e-01 -1.113846674561500549e-01 -1.818456798791885376e-01 2.260364890098571777e-01 -6.222922354936599731e-02 -1.834117323160171509e-01 1.607371270656585693e-01 -1.849069893360137939e-01 2.835190296173095703e-02 -4.088555648922920227e-02 4.171132296323776245e-02 -3.299356251955032349e-02 -7.068295776844024658e-02 7.066977024078369141e-02 2.721585929393768311e-01 1.913531273603439331e-01 6.667427718639373779e-02 -7.222404330968856812e-02 3.854916691780090332e-01 -1.383940875530242920e-01 -1.595412492752075195e-01 -9.611994959414005280e-03 -6.367648392915725708e-02 -1.343117207288742065e-01
1.823215931653976440e-01 7.353407144546508789e-02 -4.696520417928695679e-02 2.995472550392150879e-01 -2.673555016517639160e-01 -6.993751972913742065e-02 2.841520681977272034e-02 8.014240860939025879e-02 -6.447034329175949097e-02 5.778257176280021667e-02 -3.751991093158721924e-01 1.396347135305404663e-01 -1.366156041622161865e-01 -4.235723614692687988e-02 -1.134217381477355957e-01 -2.560949921607971191e-01 -1.310195773839950562e-01 -1.533400118350982666e-01 1.166145950555801392e-01 1.855591684579849243e-01 5.373874306678771973e-02 1.390332877635955811e-01 -6.762681901454925537e-02 1.234728321433067322e-01 -1.119958981871604919e-01 -1.551934033632278442e-01 -4.359894990921020508e-02 -3.546743392944335938e-01 -3.857940733432769775e-01 2.384314388036727905e-01 -1.047945395112037659e-02 -1.351867467164993286e-01
-1.848630011081695557e-01 3.920607864856719971e-01 2.246606349945068359e-01 4.432182759046554565e-02 -8.010589331388473511e-02 1.539703458547592163e-02 -8.954458683729171753e-02 -5.905982106924057007e-02 1.676432043313980103e-01 -2.145445644855499268e-01 -3.931785225868225098e-01 1.163277253508567810e-01 -2.270111739635467529e-01 -1.695295423269271851e-01 -2.771391868591308594e-01 8.131169527769088745e-02 -1.697337478399276733e-01 -1.069848891347646713e-02 1.599926054477691650e-01 7.601578533649444580e-02 3.832420334219932556e-02 8.638050407171249390e-02 1.766917854547500610e-02 2.038715779781341553e-01 7.859323918819427490e-02 1.089989319443702698e-01 2.407250227406620979e-03 -3.494341671466827393e-01 -2.590110898017883301e-01 7.985806465148925781e-02 9.837070852518081665e-02 3.398282080888748169e-02
-3.506269305944442749e-02 -3.325971215963363647e-02 -1.603254675865173340e-02 5.578658357262611389e-02 2.616284415125846863e-02 -1.445799618959426880e-01 9.527124464511871338e-02 -1.775330454111099243e-01 -3.751237392425537109e-01 -3.133682608604431152e-01 -2.939743399620056152e-01 -1.127589270472526550e-01 -4.613177105784416199e-02 -2.900637388229370117e-01 -5.949911475181579590e-02 -1.609873920679092407e-01 -5.226111784577369690e-02 -4.706945642828941345e-02 1.437514871358871460e-01 -2.290664240717887878e-02 -4.756991192698478699e-02 2.044494450092315674e-01 1.090838685631752014e-01 2.154300361871719360e-01 1.654943525791168213e-01 -3.009124398231506348e-01 3.980351388454437256e-01 -1.532791107892990112e-01 7.173624634742736816e-02 -1.436564922332763672e-01 1.539640277624130249e-01 -2.187687158584594727e-02
-4.867864400148391724e-02 2.616524696350097656e-02 7.803610712289810181e-02 2.862301170825958252e-01 1.723415032029151917e-02 -6.859133392572402954e-02 2.239540815353393555e-01 -1.569645404815673828e-01 2.608716189861297607e-01 1.816507428884506226e-01 -1.244322657585144043e-01 -2.206130325794219971e-01 -2.246825695037841797e-01 -1.127948984503746033e-01 -1.536243259906768799e-01 -2.170731127262115479e-01 -1.635062545537948608e-01 -7.128702849149703979e-02 3.038346171379089355e-01 1.304056048393249512e-01 2.813687780871987343e-03 2.300739288330078125e-01 3.275005221366882324e-01 2.526209354400634766e-01 2.452360838651657104e-01 -2.130067441612482071e-03 -4.260849207639694214e-02 -2.312369346618652344e-01 -1.227262914180755615e-01 -1.195016205310821533e-01 -8.952154219150543213e-02 1.098270788788795471e-01
-7.602304220199584961e-02 8.932728320360183716e-02 3.355748355388641357e-01 4.657978564500808716e-02 4.550498425960540771e-01 3.712339699268341064e-02 1.600849330425262451e-01 -1.739010214805603027e-01 8.397153019905090332e-02 -7.661538571119308472e-02 -3.030382394790649414e-01 -1.951104253530502319e-01 -8.549709618091583252e-02 2.860069274902343750e-02 -1.597287654876708984e-01 -1.431638449430465698e-01 4.030684754252433777e-02 -2.230084091424942017e-01 7.693000882863998413e-02 -1.662152409553527832e-01 -1.626763939857482910e-01 -8.788708597421646118e-02 -5.332988873124122620e-02 2.565784566104412079e-02 -3.523703664541244507e-02 -1.853918284177780151e-01 2.059727311134338379e-01 -3.921533226966857910e-01 -7.660643756389617920e-02 -1.480840053409337997e-02 1.079097166657447815e-01 -1.950358748435974121e-01
-1.330452710390090942e-01 2.924489974975585938e-02 3.525409698486328125e-01 1.661859601736068726e-01 1.567741036415100098e-01 2.992178685963153839e-02 -7.230343669652938843e-02 4.674911126494407654e-02 -1.073388233780860901e-01 -2.969342172145843506e-01 -2.729263007640838623e-01 -5.392561107873916626e-02 -6.297381222248077393e-02 8.324574679136276245e-02 3.562004491686820984e-02 -1.730431318283081055e-01 -5.752543732523918152e-02 -8.305019140243530273e-02 3.791882395744323730e-01 -6.820366531610488892e-02 -6.702230125665664673e-02 3.054419159889221191e-01 -1.396735757589340210e-02 3.037430644035339355e-01 2.098101228475570679e-01 1.962296664714813232e-01 2.156523168087005615e-01 -1.309054046869277954e-01 -1.162254996597766876e-02 1.046275794506072998e-01 -2.414442449808120728e-01 1.141404360532760620e-01
-2.350462526082992554e-01 -6.828381866216659546e-02 -2.356114238500595093e-01 1.524684131145477295e-01 -4.006309062242507935e-02 -2.470989078283309937e-01 -1.778976172208786011e-01 -2.315551936626434326e-01 -2.249949425458908081e-01 5.086707323789596558e-02 -1.100983545184135437e-01 -1.848663538694381714e-01 -1.913264244794845581e-01 -1.567830331623554230e-02 -9.377392381429672241e-02 -9.544674307107925415e-03 -3.579702973365783691e-01 -3.422838822007179260e-02 3.131103217601776123e-01 -1.348895728588104248e-01 5.208085849881172180e-02 1.831471771001815796e-01 -5.475273355841636658e-02 1.678234934806823730e-01 -1.158069148659706116e-01 -4.022425413131713867e-02 1.964511871337890625e-01 -4.053216576576232910e-01 -2.034736238420009613e-02 8.808549493551254272e-02 1.657656133174896240e-01 4.043235257267951965e-02
6.597210466861724854e-02 3.138296678662300110e-02 1.587068885564804077e-01 2.497466802597045898e-01 2.593405544757843018e-01 -1.657283902168273926e-01 3.333951905369758606e-02 -1.678259074687957764e-01 2.346049100160598755e-01 4.683406278491020203e-02 -5.067171901464462280e-02 -1.391062438488006592e-01 -8.423969149589538574e-02 -3.527899086475372314e-01 1.309699863195419312e-01 5.646927282214164734e-02 -2.776775062084197998e-01 -9.502222388982772827e-02 2.807331681251525879e-01 4.169944301247596741e-02 2.404288649559020996e-01 -6.549817323684692383e-02 1.261782795190811157e-01 2.636723816394805908e-01 2.285537868738174438e-01 9.896687231957912445e-03 6.013980880379676819e-02 -3.223515748977661133e-01 -2.546034753322601318e-01 -1.538510993123054504e-02 2.134823612868785858e-02 -1.115771010518074036e-01
-1.990190893411636353e-01 -1.746849715709686279e-01 -2.799049764871597290e-02 1.529724104329943657e-03 1.518566459417343140e-01 1.087266430258750916e-01 -5.813463404774665833e-02 1.028341129422187805e-01 1.686606109142303467e-01 -5.367096886038780212e-02 -1.000205576419830322e-01 -3.742949664592742920e-01 -7.859394699335098267e-02 7.382299751043319702e-03 -3.202103972434997559e-01 6.763373035937547684e-03 -2.010421454906463623e-01 -3.281322075054049492e-03 2.029041498899459839e-01 2.097854763269424438e-01 -5.946931242942810059e-02 3.578134626150131226e-02 1.140460148453712463e-01 1.845877319574356079e-01 9.638215601444244385e-02 1.516903638839721680e-01 4.499769210815429688e-02 -1.572913974523544312e-01 -2.203206866979598999e-01 2.128848433494567871e-01 2.223803400993347168e-01 -4.584002196788787842e-01
-9.108414873480796814e-03 -9.038581699132919312e-02 -1.456704139709472656e-01 2.030366063117980957e-01 2.115316540002822876e-01 7.776549458503723145e-02 6.779917329549789429e-02 -1.002254784107208252e-01 9.955325722694396973e-02 -4.141753017902374268e-01 -9.034714661538600922e-03 4.440289363265037537e-02 -1.897069811820983887e-01 1.962826550006866455e-01 1.069825049489736557e-02 -1.640065908432006836e-01 -3.272261917591094971e-01 -2.489327825605869293e-02 1.771090328693389893e-01 1.027003675699234009e-01 -7.551295310258865356e-02 8.804335445165634155e-02 1.517384946346282959e-01 2.430885732173919678e-01 8.216517418622970581e-02 -2.013729363679885864e-01 2.244649678468704224e-01 -8.643658459186553955e-02 -3.243882656097412109e-01 3.246613740921020508e-01 -1.323456615209579468e-01 1.862922124564647675e-02
-1.116167940199375153e-02 -9.771680831909179688e-02 -6.503793597221374512e-02 2.822228968143463135e-01 -4.644696786999702454e-02 -2.944998145103454590e-01 2.882200181484222412e-01 -3.216562047600746155e-02 1.207715198397636414e-01 2.518270537257194519e-02 -4.974979162216186523e-01 1.011743023991584778e-01 -1.114944666624069214e-01 -1.409914493560791016e-01 -1.837278157472610474e-01 -2.041365504264831543e-01 -1.593559682369232178e-01 -1.769153922796249390e-01 1.462538540363311768e-01 -1.000987142324447632e-01 6.119102612137794495e-02 -3.477353602647781372e-02 -2.840151078999042511e-02 3.329384326934814453e-01 1.655486971139907837e-01 -2.117601484060287476e-01 -1.779313199222087860e-02 -1.434089541435241699e-01 -5.164708569645881653e-02 8.254361897706985474e-02 1.173978969454765320e-01 1.779063045978546143e-01
-2.583580613136291504e-01 2.058422863483428955e-01 -1.201485842466354370e-01 1.923878043889999390e-01 -1.627404391765594482e-01 -1.496569253504276276e-02 -4.668160900473594666e-02 -6.119889393448829651e-02 1.775513961911201477e-02 -4.381756111979484558e-02 -3.177494183182716370e-02 -1.035255938768386841e-01 -1.482178270816802979e-01 2.045817859470844269e-02 -1.351984441280364990e-01 -2.914775907993316650e-01 -1.269495114684104919e-03 1.595096886157989502e-01 2.133819907903671265e-01 1.030238568782806396e-01 6.915277987718582153e-02 3.560383990406990051e-02 2.785400450229644775e-01 1.130744367837905884e-01 1.317978203296661377e-01 -1.120652817189693451e-02 -3.416883572936058044e-02 -3.024393022060394287e-01 -1.981853395700454712e-01 5.191675424575805664e-01 2.091235667467117310e-01 -1.628553420305252075e-01
4.837076365947723389e-02 -2.345074340701103210e-02 2.611185796558856964e-02 4.511919319629669189e-01 8.450424671173095703e-02 -7.492512464523315430e-02 8.463678508996963501e-02 -3.563655540347099304e-02 3.282344937324523926e-01 -8.022744208574295044e-02 -1.871826499700546265e-01 -3.542287275195121765e-02 2.803077995777130127e-01 -4.709874838590621948e-02 -1.047141999006271362e-01 -2.439452111721038818e-01 -3.962801694869995117e-01 -7.845845818519592285e-02 1.345403492450714111e-01 1.819621324539184570e-01 -2.131027579307556152e-01 -7.945596426725387573e-02 1.007076948881149292e-01 7.152099162340164185e-02 2.102949917316436768e-01 1.842127740383148193e-01 3.790865093469619751e-02 -2.316729277372360229e-01 -1.759617477655410767e-01 -5.582220852375030518e-02 1.935139112174510956e-02 -1.443105489015579224e-01
-2.227568030357360840e-01 -4.349703341722488403e-02 -4.525916650891304016e-02 1.109990552067756653e-01 2.745518088340759277e-01 -4.327236860990524292e-02 -1.361235380172729492e-01 -1.966937780380249023e-01 1.301226764917373657e-01 -3.591382130980491638e-02 -3.692892193794250488e-01 -9.927356243133544922e-02 4.016287252306938171e-02 1.563087552785873413e-01 -3.776172399520874023e-01 -5.832181777805089951e-04 1.855584606528282166e-02 2.884244024753570557e-01 3.166259825229644775e-01 2.351259440183639526e-01 -1.066758185625076294e-01 1.552660763263702393e-01 9.650799632072448730e-02 3.013374805450439453e-01 4.344311601016670465e-04 -3.061789460480213165e-02 2.363130897283554077e-01 -8.724673092365264893e-02 1.114217489957809448e-01 -4.040094092488288879e-02 -9.873523563146591187e-02 6.077225506305694580e-02
-3.526021318975836039e-04 -1.099065616726875305e-01 -1.189208216965198517e-02 3.022345602512359619e-01 -1.469770520925521851e-01 5.209791287779808044e-02 -1.015179157257080078e-01 -2.386281043291091919e-01 5.057895183563232422e-02 -1.067217811942100525e-01 -2.841225564479827881e-01 -9.279063344001770020e-02 -1.440646126866340637e-02 -2.631610333919525146e-01 1.929707080125808716e-01 -6.262512505054473877e-02 -8.536666631698608398e-02 1.925564855337142944e-01 4.992692172527313232e-01 3.305929899215698242e-02 5.565668642520904541e-02 2.455704510211944580e-01 -4.831357672810554504e-02 1.815181523561477661e-01 2.498162388801574707e-01 1.529979407787322998e-01 1.187862679362297058e-01 9.823880344629287720e-02 -1.595880836248397827e-01 2.323078960180282593e-01 -1.789449341595172882e-02 -9.064519405364990234e-02
-3.928999006748199463e-01 -1.296653747558593750e-01 2.220943383872509003e-02 2.200318425893783569e-01 9.035226702690124512e-02 1.610177308320999146e-01 2.169653587043285370e-02 -1.064569801092147827e-01 1.952909976243972778e-01 -2.748753428459167480e-01 -3.106288611888885498e-01 -2.767072916030883789e-01 -5.521740764379501343e-02 4.906352609395980835e-02 2.028013765811920166e-01 -1.434946954250335693e-01 4.710062965750694275e-02 -2.599173411726951599e-02 3.670212626457214355e-01 1.776689440011978149e-01 2.564762905240058899e-02 3.157300129532814026e-02 -4.510750994086265564e-02 3.715975880622863770e-01 5.115647986531257629e-02 6.492295116186141968e-02 9.793724864721298218e-02 5.391579121351242065e-03 -1.620848029851913452e-01 1.223802641034126282e-01 -8.753167837858200073e-02 -6.152705848217010498e-02
2.350918352603912354e-01 5.172880887985229492e-01 -1.110153645277023315e-01 1.420934498310089111e-01 1.889128983020782471e-01 -7.057411968708038330e-02 -5.742168426513671875e-02 -1.687560975551605225e-01 -1.758887022733688354e-01 4.698500037193298340e-02 -2.968397438526153564e-01 -3.110102117061614990e-01 -7.454514503479003906e-02 1.392174977809190750e-02 -2.586679756641387939e-01 -6.615857779979705811e-02 -1.180696412920951843e-01 -1.870698779821395874e-01 2.395949661731719971e-01 1.037305966019630432e-01 -1.592784076929092407e-01 1.216747611761093140e-01 -1.028300970792770386e-01 1.799020767211914062e-01 -1.206191107630729675e-01 7.126857340335845947e-02 7.836730778217315674e-02 -8.409825712442398071e-02 -1.831247061491012573e-01 -6.324427574872970581e-02 -4.675165191292762756e-02 6.622629612684249878e-02
4.283509403467178345e-02 -1.604514271020889282e-01 9.444521367549896240e-02 3.451104462146759033e-01 -9.078776091337203979e-02 2.487209886312484741e-01 6.835751980543136597e-02 -4.039483070373535156e-01 1.049079746007919312e-02 -4.237964749336242676e-02 -1.728445887565612793e-01 -9.425558149814605713e-02 4.870253801345825195e-02 -7.909494638442993164e-02 8.507522940635681152e-02 -7.717577368021011353e-02 -3.155798017978668213e-01 4.257745742797851562e-01 3.391993939876556396e-01 -4.659723956137895584e-03 8.652736432850360870e-03 1.124419155530631542e-03 9.392395615577697754e-02 1.966079175472259521e-01 4.095702990889549255e-02 -1.128648817539215088e-01 -1.131863705813884735e-02 -6.415575742721557617e-02 1.288712024688720703e-01 1.165445074439048767e-01 1.949993371963500977e-01 1.165350675582885742e-01
-5.199567973613739014e-02 -1.376729905605316162e-01 -2.648501470685005188e-02 2.774434387683868408e-01 2.715002298355102539e-01 -2.661382034420967102e-02 -8.310855180025100708e-02 -1.322651207447052002e-01 1.438639312982559204e-01 -7.446201145648956299e-02 -1.150077879428863525e-01 -2.722180485725402832e-01 1.797624975442886353e-01 -8.292350918054580688e-03 4.969022795557975769e-02 -1.621511429548263550e-01 -2.642329633235931396e-01 -4.897329927189275622e-05 -3.500155359506607056e-02 -6.957782432436943054e-03 -5.406452715396881104e-02 -2.316309139132499695e-02 2.368580922484397888e-02 1.612028479576110840e-01 6.084937229752540588e-02 2.906562387943267822e-02 4.023189246654510498e-01 -2.267865240573883057e-01 -2.279747277498245239e-01 2.393288910388946533e-01 -8.961141854524612427e-02 -4.369300007820129395e-01
9.593523293733596802e-02 1.046910807490348816e-01 1.270682662725448608e-01 7.009977102279663086e-02 2.378612384200096130e-02 3.121021389961242676e-02 1.248762980103492737e-01 3.687584400177001953e-02 1.570785492658615112e-01 8.276547491550445557e-02 -3.501366972923278809e-01 -1.408516615629196167e-01 9.810984134674072266e-03 -3.269378561526536942e-03 -2.628400027751922607e-01 -1.835614740848541260e-01 -1.401241421699523926e-01 1.124454755336046219e-02 5.143279433250427246e-01 3.376475302502512932e-03 -4.367154240608215332e-01 -4.411365836858749390e-02 -1.820337474346160889e-01 -4.382849438115954399e-04 2.640423737466335297e-02 5.110638216137886047e-02 7.861879467964172363e-02 -2.122900336980819702e-01 -1.812797784805297852e-01 -8.347897231578826904e-02 2.034621536731719971e-01 -1.324497163295745850e-01
3.953647613525390625e-02 2.831539213657379150e-01 -7.557629048824310303e-02 2.897367179393768311e-01 2.037283033132553101e-01 -3.823686391115188599e-02 1.963908076286315918e-01 -1.414965987205505371e-01 2.865102328360080719e-02 -4.008708894252777100e-02 -2.609662413597106934e-01 -3.306602537631988525e-01 4.302892833948135376e-03 -1.967714726924896240e-01 -3.714583814144134521e-01 -3.356150984764099121e-01 9.331079572439193726e-02 7.262367755174636841e-02 -2.538966201245784760e-02 2.331798374652862549e-01 -2.579602003097534180e-01 3.920782729983329773e-02 -2.298806309700012207e-01 7.236161082983016968e-02 -4.979936778545379639e-02 1.711757853627204895e-02 -5.526816938072443008e-03 -1.810548305511474609e-01 -4.339209944009780884e-02 1.914148405194282532e-02 1.095777563750743866e-02 -1.571800559759140015e-01
-8.082348853349685669e-02 3.914084285497665405e-02 -2.980866655707359314e-02 2.473828196525573730e-01 5.256950855255126953e-02 1.664526313543319702e-01 -7.997877150774002075e-02 -2.180967181921005249e-01 5.019475147128105164e-02 -1.762794516980648041e-02 -2.789857983589172363e-01 2.099986374378204346e-02 -2.823792994022369385e-01 2.067833840847015381e-01 4.298748075962066650e-02 -2.217606455087661743e-01 -3.262923657894134521e-01 1.041248906403779984e-02 7.689094543457031250e-02 2.233721017837524414e-01 1.206298843026161194e-01 3.029457330703735352e-01 7.678910344839096069e-02 1.503251343965530396e-01 -3.231034206692129374e-04 -2.309118956327438354e-01 6.127683073282241821e-02 2.983500622212886810e-02 -2.956707775592803955e-01 3.818098902702331543e-01 -4.820220544934272766e-02 9.763019159436225891e-03
1.748152077198028564e-01 3.233973681926727295e-01 3.320361021906137466e-03 9.753857553005218506e-02 1.983862966299057007e-01 3.312158212065696716e-02 1.441299468278884888e-01 -1.235234364867210388e-01 2.577447295188903809e-01 -3.074653074145317078e-02 -3.457771241664886475e-01 -2.902013063430786133e-01 -6.961000710725784302e-02 -1.484169512987136841e-01 -2.701139748096466064e-01 -1.829666942358016968e-01 1.730454117059707642e-01 -4.255990684032440186e-02 1.226982194930315018e-02 1.763739585876464844e-01 -2.428462952375411987e-01 -1.670367456972599030e-02 -3.052782714366912842e-01 1.398388147354125977e-01 1.413113176822662354e-01 -1.887876093387603760e-01 4.779046867042779922e-03 -2.524993717670440674e-01 -9.357485175132751465e-02 5.132406577467918396e-02 -8.764509856700897217e-02 -2.996354177594184875e-02
2.490479797124862671e-01 2.198936492204666138e-01 -1.235336959362030029e-01 4.404719471931457520e-01 2.998649515211582184e-02 -2.335038483142852783e-01 -1.847164630889892578e-01 -4.012043029069900513e-02 1.691009476780891418e-02 -1.868523359298706055e-01 -1.239966228604316711e-01 1.612116582691669464e-02 5.629339814186096191e-02 -1.914331763982772827e-01 -4.565329477190971375e-02 -1.061029806733131409e-01 -7.860494777560234070e-03 2.471435070037841797e-01 3.589089214801788330e-01 1.521736085414886475e-01 8.311515673995018005e-03 2.353611588478088379e-02 2.356672100722789764e-02 1.515868306159973145e-01 2.767851650714874268e-01 -9.935198351740837097e-03 1.288692206144332886e-01 3.096252307295799255e-02 -3.390773236751556396e-01 5.311913043260574341e-02 -1.640041917562484741e-01 9.466727823019027710e-02
-7.211672514677047729e-02 2.371500879526138306e-01 7.037481665611267090e-02 2.263528704643249512e-01 3.781563043594360352e-01 -5.132950842380523682e-02 -1.168032810091972351e-01 -4.807807505130767822e-01 -1.335575729608535767e-01 1.106327027082443237e-02 -1.322858035564422607e-01 -1.071773767471313477e-01 2.586105652153491974e-02 -4.542559385299682617e-02 2.747979573905467987e-02 -1.784157902002334595e-01 -2.256498932838439941e-01 7.454726845026016235e-02 2.011995948851108551e-02 6.967066973447799683e-02 -1.373744755983352661e-01 1.438216716051101685e-01 -1.599911949597299099e-03 -1.204204186797142029e-02 -2.584567070007324219e-01 -8.298754692077636719e-02 1.148692518472671509e-01 -3.285828530788421631e-01 -2.512599825859069824e-01 6.577896326780319214e-02 1.776018738746643066e-01 1.199470981955528259e-01
2.377369701862335205e-01 2.548331022262573242e-01 -6.476881355047225952e-02 -4.962693899869918823e-02 8.114392310380935669e-02 -4.740797355771064758e-02 1.233967840671539307e-01 -1.035679578781127930e-01 -1.280075907707214355e-01 -1.743513643741607666e-01 -1.042095720767974854e-01 -8.506077527999877930e-02 3.702080994844436646e-02 -2.532554268836975098e-01 -1.457071304321289062e-01 -2.439528107643127441e-01 -1.274565756320953369e-01 -3.282517939805984497e-02 3.386641442775726318e-01 1.250668615102767944e-01 -3.572243750095367432e-01 -1.559394896030426025e-01 8.277799189090728760e-02 1.739030927419662476e-01 1.289787143468856812e-01 -7.244730740785598755e-02 -3.016427345573902130e-02 -2.363665997982025146e-01 -2.754798829555511475e-01 1.392302513122558594e-01 2.556481659412384033e-01 -2.235952168703079224e-01
-1.102283373475074768e-01 -8.882118389010429382e-03 -1.730613261461257935e-01 1.954283565282821655e-01 -1.749800443649291992e-01 -2.685292959213256836e-01 -1.522153019905090332e-01 8.160395175218582153e-02 3.543888777494430542e-02 1.202059686183929443e-01 -3.198962211608886719e-01 -5.091306939721107483e-02 -1.143401265144348145e-01 -2.257986515760421753e-01 -1.531219333410263062e-01 -3.594215959310531616e-02 -2.522477209568023682e-01 -1.689010262489318848e-01 3.445425331592559814e-01 -1.212210953235626221e-01 1.090404316782951355e-01 2.411045283079147339e-01 -3.688873723149299622e-02 1.982254236936569214e-01 -1.018321588635444641e-01 -7.297842949628829956e-02 2.092115730047225952e-01 -3.754365146160125732e-01 5.372711643576622009e-02 1.345908790826797485e-01 1.319116652011871338e-01 -5.089262500405311584e-02
-1.980361640453338623e-01 3.147820755839347839e-02 -2.990781143307685852e-02 7.647699862718582153e-02 -6.135344877839088440e-02 -2.812494337558746338e-02 -1.622095704078674316e-01 -7.176696509122848511e-02 3.033898770809173584e-02 3.563993424177169800e-02 -1.223595663905143738e-01 -4.772863984107971191e-01 -1.866685450077056885e-01 2.783348225057125092e-02 -2.922126650810241699e-01 -2.190707921981811523e-01 -2.249847203493118286e-01 -6.242294609546661377e-02 2.541441023349761963e-01 2.547272145748138428e-01 -2.033003419637680054e-01 -5.351710133254528046e-03 -9.068986773490905762e-02 8.909297734498977661e-02 -1.390091180801391602e-01 -2.520255446434020996e-01 -2.682240307331085205e-02 -3.606110811233520508e-01 -1.257883459329605103e-01 -1.761405169963836670e-01 2.537852711975574493e-02 2.146662212908267975e-02
-1.745474934577941895e-01 -2.399247884750366211e-01 -8.929009735584259033e-02 1.945389956235885620e-01 -1.022834796458482742e-02 -1.431552767753601074e-01 -1.693370193243026733e-01 -1.460692286491394043e-01 -1.977723389863967896e-01 2.374271154403686523e-01 -9.534044563770294189e-02 -1.508094817399978638e-01 -2.278340309858322144e-01 5.945600569248199463e-02 -7.586332410573959351e-02 -6.120185181498527527e-02 -3.671185076236724854e-01 -5.561856925487518311e-02 4.048326313495635986e-01 -1.608976870775222778e-01 -8.931279927492141724e-02 1.061968207359313965e-01 8.578470349311828613e-02 2.418079823255538940e-01 -4.507073014974594116e-02 4.368748050183057785e-03 1.757270097732543945e-01 -2.844461500644683838e-01 7.981094717979431152e-02 3.620683401823043823e-02 2.570106387138366699e-01 5.451441183686256409e-02
-8.155438303947448730e-02 -7.442130893468856812e-02 -1.180275380611419678e-01 1.621902137994766235e-01 6.000792607665061951e-02 -8.340313285589218140e-02 -2.552386932075023651e-02 1.126665100455284119e-01 -8.517487347126007080e-02 -1.201215460896492004e-01 -1.813476681709289551e-01 -1.877513229846954346e-01 -2.333468198776245117e-01 2.128458321094512939e-01 4.736305773258209229e-02 -1.583887040615081787e-01 -2.653435766696929932e-01 1.334809958934783936e-01 2.246763110160827637e-01 1.659451574087142944e-01 -4.148834571242332458e-02 2.099114209413528442e-01 2.783151268959045410e-01 3.112084567546844482e-01 9.078175574541091919e-02 -1.147072464227676392e-01 1.991093531250953674e-02 7.964070141315460205e-02 -3.614496886730194092e-01 2.800447046756744385e-01 -1.377563327550888062e-01 -2.534651160240173340e-01
4.831539466977119446e-02 -1.308772265911102295e-01 -1.582972519099712372e-02 2.429604530334472656e-01 2.619529701769351959e-02 -3.235569596290588379e-01 2.539818584918975830e-01 9.879653155803680420e-02 1.406788378953933716e-01 -7.776644825935363770e-02 -5.361356735229492188e-01 -8.215595781803131104e-02 -3.103005290031433105e-01 1.259808093309402466e-01 -2.681522667407989502e-01 -1.013601943850517273e-01 -4.138755425810813904e-02 -1.247744858264923096e-01 1.305653601884841919e-01 -7.945191860198974609e-02 3.589420020580291748e-02 -4.215179383754730225e-02 -1.130952164530754089e-01 1.782022565603256226e-01 8.318705856800079346e-02 -1.378173381090164185e-01 1.155644208192825317e-01 -7.623296976089477539e-02 -1.614830344915390015e-01 1.690737605094909668e-01 1.980950981378555298e-01 -3.045517019927501678e-03
-2.814977169036865234e-01 -3.498845174908638000e-02 5.710532888770103455e-02 1.083687394857406616e-01 6.400618702173233032e-02 1.430149096995592117e-02 -8.975350111722946167e-02 -2.442207485437393188e-01 5.835694819688796997e-02 9.687446802854537964e-02 -7.050734013319015503e-02 -3.845196962356567383e-01 -1.243417561054229736e-01 -3.893658146262168884e-02 -2.505328357219696045e-01 -3.551432788372039795e-01 3.311808407306671143e-02 5.490170419216156006e-02 2.507901787757873535e-01 2.738729119300842285e-02 1.970727890729904175e-01 1.027539372444152832e-01 -3.559240326285362244e-02 3.610125482082366943e-01 -3.468675538897514343e-02 -2.502641677856445312e-01 -2.049529999494552612e-01 -2.038276568055152893e-02 -2.857501804828643799e-01 1.209461316466331482e-01 8.281348645687103271e-02 -5.381908640265464783e-02
9.837456047534942627e-02 1.673969328403472900e-01 -2.132286876440048218e-01 1.782733798027038574e-01 1.810734570026397705e-01 -8.766160905361175537e-02 -1.817482858896255493e-01 7.647407799959182739e-02 1.017253324389457703e-01 7.095309440046548843e-03 -3.402436077594757080e-01 1.094925180077552795e-01 4.819074645638465881e-02 2.127610296010971069e-01 -2.260016277432441711e-02 9.260716848075389862e-03 -1.886076331138610840e-01 1.351153012365102768e-03 -1.685163378715515137e-01 -6.905148923397064209e-02 3.058748878538608551e-02 1.643337756395339966e-01 1.104685664176940918e-01 3.918005526065826416e-01 1.416612863540649414e-01 -1.542701572179794312e-01 3.572547733783721924e-01 -2.879903912544250488e-01 -2.676996290683746338e-01 7.440332323312759399e-03 -1.423714160919189453e-01 -1.026822999119758606e-01
8.950431644916534424e-02 2.533199489116668701e-01 -3.357864916324615479e-02 -6.039559468626976013e-02 -4.652733728289604187e-02 -1.946704462170600891e-02 -6.929534673690795898e-02 -2.292723208665847778e-01 -4.735881835222244263e-02 -1.890812814235687256e-02 -8.368121087551116943e-02 -3.959646075963973999e-02 -2.062968350946903229e-02 -3.330628573894500732e-01 -1.859109383076429367e-03 -2.934572398662567139e-01 -2.494340986013412476e-01 1.583553105592727661e-02 4.787029922008514404e-01 1.395492553710937500e-01 -3.712882399559020996e-01 -1.367154866456985474e-01 -9.788773022592067719e-03 1.517733931541442871e-01 2.435680292546749115e-02 -3.274528309702873230e-02 -4.622927680611610413e-02 -2.540374696254730225e-01 -1.046711504459381104e-01 2.445942908525466919e-01 1.479991674423217773e-01 -5.180662125349044800e-02
1.057379171252250671e-01 2.743939161300659180e-01 -5.303991585969924927e-02 1.814500093460083008e-01 -2.819624729454517365e-03 -1.190261021256446838e-01 3.103695809841156006e-01 2.614313270896673203e-03 -3.451496362686157227e-02 1.196226775646209717e-01 -1.908217817544937134e-01 7.642906904220581055e-02 -4.244182258844375610e-02 5.768283084034919739e-02 -1.221682950854301453e-01 -6.697720289230346680e-02 6.394497305154800415e-02 2.565955221652984619e-01 2.757826745510101318e-01 1.912750750780105591e-01 -1.853169798851013184e-01 -1.445811539888381958e-01 -2.942942976951599121e-01 1.887203007936477661e-01 -9.985715150833129883e-02 -1.857494413852691650e-01 1.419945359230041504e-01 -3.935097157955169678e-01 -2.598199248313903809e-01 -9.128505736589431763e-02 1.639631092548370361e-01 -5.225696787238121033e-02
1.386618316173553467e-01 1.401870604604482651e-02 -2.070975750684738159e-01 4.581100046634674072e-01 2.345625758171081543e-01 1.476856023073196411e-01 -5.558912456035614014e-02 -1.729659885168075562e-01 3.343945136293768883e-03 -8.492111414670944214e-02 -4.553161561489105225e-02 -4.289266839623451233e-02 -5.503268446773290634e-03 -5.895328358747065067e-04 2.322431653738021851e-01 -1.241363137960433960e-01 -3.037976324558258057e-01 -1.203527301549911499e-01 7.274550199508666992e-02 6.258065253496170044e-02 2.704876661300659180e-02 3.140823170542716980e-02 7.776237279176712036e-02 2.213819175958633423e-01 -1.226871386170387268e-01 -1.042962148785591125e-01 3.979725390672683716e-02 -3.166818320751190186e-01 -3.072875142097473145e-01 2.963312566280364990e-01 -2.197434306144714355e-01 7.990026473999023438e-02
1.680798679590225220e-01 1.674168109893798828e-01 -5.165674537420272827e-02 -7.917013950645923615e-03 4.558646678924560547e-02 -4.232627153396606445e-02 8.913955092430114746e-02 -2.265609353780746460e-01 -1.321113705635070801e-01 5.023192614316940308e-02 -1.410251706838607788e-01 -5.984603613615036011e-02 -8.481111377477645874e-02 -2.351897805929183960e-01 -1.276903450489044189e-01 -3.014298975467681885e-01 -2.013920843601226807e-01 6.995637714862823486e-02 4.905151426792144775e-01 9.877108782529830933e-02 -3.849335610866546631e-01 -1.140611469745635986e-01 -1.363003440201282501e-02 1.239296495914459229e-01 1.181644499301910400e-01 -2.408109046518802643e-02 -5.216056853532791138e-02 -1.086440458893775940e-01 -9.782313555479049683e-02 2.858552932739257812e-01 2.030090242624282837e-01 -1.749916225671768188e-01
-2.820261716842651367e-01 9.161204099655151367e-03 1.181918531656265259e-01 4.265458583831787109e-01 9.624175727367401123e-03 2.790139913558959961e-01 3.631441667675971985e-02 1.979545503854751587e-02 2.365623116493225098e-01 -6.734455469995737076e-03 -1.706357300281524658e-01 -4.066717624664306641e-01 -2.564194984734058380e-02 1.723060458898544312e-01 -4.446307197213172913e-02 -1.612133532762527466e-02 -1.288976799696683884e-02 -2.053725533187389374e-02 2.360330522060394287e-01 1.350451111793518066e-01 -2.679928764700889587e-02 1.013717651367187500e-01 4.339105635881423950e-02 4.018137156963348389e-01 1.093544252216815948e-02 -2.585997804999351501e-02 -7.743403315544128418e-02 -6.155335903167724609e-02 -2.322363555431365967e-01 -4.559794440865516663e-02 2.143854796886444092e-01 -1.760616898536682129e-02
2.014569938182830811e-01 1.453059315681457520e-01 5.204576626420021057e-02 1.550309807062149048e-01 1.649682223796844482e-01 -1.351229846477508545e-01 2.471654489636421204e-02 -5.910712480545043945e-02 4.567976668477058411e-02 6.982324272394180298e-02 -2.076735347509384155e-01 -2.902460098266601562e-01 1.116950288414955139e-01 1.079523265361785889e-01 -8.885089308023452759e-02 -1.894035637378692627e-01 -2.941818237304687500e-01 2.667348682880401611e-01 2.273015230894088745e-01 9.958765655755996704e-02 3.544296026229858398e-01 -1.554636955261230469e-01 -7.110782898962497711e-03 2.803077101707458496e-01 -9.825034439563751221e-02 -1.033142805099487305e-01 6.127326190471649170e-02 -3.143427968025207520e-01 -1.283458471298217773e-01 -2.321371883153915405e-01 -4.180648177862167358e-02 -1.306239813566207886e-01
-7.090278714895248413e-02 -5.070371553301811218e-02 1.347743570804595947e-01 3.181448280811309814e-01 6.192792207002639771e-02 1.072266846895217896e-01 -1.913934387266635895e-02 -2.071425765752792358e-01 1.524344384670257568e-01 -3.065148890018463135e-01 -2.336542010307312012e-01 2.862084424123167992e-03 -1.237557530403137207e-01 -3.463770821690559387e-02 -1.545446962118148804e-01 -3.201044797897338867e-01 -4.655155539512634277e-01 7.655047625303268433e-02 1.894587874412536621e-01 -2.086633443832397461e-02 -1.032548248767852783e-01 2.700802497565746307e-02 3.602948188781738281e-01 3.725069342181086540e-03 6.208297610282897949e-02 -8.274950832128524780e-02 -1.863366514444351196e-01 -4.590554628521203995e-03 9.404473751783370972e-02 2.036349773406982422e-01 1.574463583528995514e-02 6.035355851054191589e-02
-3.733976185321807861e-02 2.312292158603668213e-01 -1.222239434719085693e-01 3.844428658485412598e-01 1.004391163587570190e-01 -1.693143248558044434e-01 -6.887803226709365845e-02 5.156667530536651611e-02 -1.410249471664428711e-01 6.852691620588302612e-02 -2.975763380527496338e-01 4.981421679258346558e-02 -1.210852712392807007e-01 -1.668956279754638672e-01 -2.436029165983200073e-02 -6.401472538709640503e-02 -3.546138405799865723e-01 -2.155320718884468079e-02 -1.491190493106842041e-02 1.630490571260452271e-01 2.326629161834716797e-01 -6.840634346008300781e-02 1.143052801489830017e-01 3.152751624584197998e-01 -5.396529659628868103e-02 -8.690093457698822021e-02 3.410129994153976440e-02 -6.297980248928070068e-02 -3.814017176628112793e-01 1.954520344734191895e-01 1.915093660354614258e-01 -1.148238554596900940e-01
-2.082480341196060181e-01 -1.561658680438995361e-01 -9.766624867916107178e-02 1.194024980068206787e-01 2.725060656666755676e-02 -1.701368242502212524e-01 -2.051270455121994019e-01 -1.632073074579238892e-01 -2.048364877700805664e-01 -2.491617947816848755e-01 -1.993230879306793213e-01 -1.272702813148498535e-01 -2.433396577835083008e-01 5.125572904944419861e-02 -1.404898464679718018e-01 -7.729353010654449463e-02 -3.888970315456390381e-01 1.784327626228332520e-01 3.206211924552917480e-01 -1.251097470521926880e-01 1.950177922844886780e-02 1.665987670421600342e-01 7.596914656460285187e-03 1.033360734581947327e-01 -2.089867293834686279e-01 -1.457188129425048828e-01 2.162806391716003418e-01 -3.282659947872161865e-01 1.968250051140785217e-02 4.000073298811912537e-02 2.593582868576049805e-02 4.458299838006496429e-03
2.953459918498992920e-01 1.988407969474792480e-01 -9.682933241128921509e-02 4.236343801021575928e-01 2.402476072311401367e-01 -6.972047686576843262e-02 2.142274193465709686e-02 1.271824352443218231e-02 -1.074584126472473145e-01 -1.955684870481491089e-01 -2.728454768657684326e-01 -1.087426766753196716e-01 1.099084317684173584e-01 8.411520719528198242e-02 1.372115761041641235e-01 -1.031201332807540894e-01 -1.118541732430458069e-01 1.551314145326614380e-01 7.480982691049575806e-02 2.812530472874641418e-02 -1.714338064193725586e-01 -1.513173431158065796e-02 3.953440785408020020e-01 1.122914850711822510e-01 1.536822170019149780e-01 1.057105734944343567e-01 1.657913774251937866e-01 -2.067379802465438843e-01 -1.581971794366836548e-01 7.621090114116668701e-02 -1.855970621109008789e-01 -1.572258025407791138e-01
-2.976923882961273193e-01 1.943679898977279663e-01 2.260986948385834694e-03 -2.894646301865577698e-02 3.941897749900817871e-01 1.832653135061264038e-01 2.192989923059940338e-02 3.393914178013801575e-02 -5.757083743810653687e-02 -1.295079886913299561e-01 -3.647210001945495605e-01 8.306282758712768555e-02 -1.046931073069572449e-01 -2.211629301309585571e-01 -2.138292342424392700e-01 1.020878478884696960e-01 -1.342903822660446167e-01 1.326575726270675659e-01 2.209927439689636230e-01 5.890813842415809631e-02 -2.298783510923385620e-01 -6.503672152757644653e-02 -7.956843823194503784e-03 3.260306417942047119e-01 -1.642913818359375000e-01 -6.797255575656890869e-02 6.360427942126989365e-03 -2.081591784954071045e-01 -2.664110660552978516e-01 5.659032985568046570e-02 -6.852099299430847168e-02 -2.997223287820816040e-02
2.908329963684082031e-01 2.711452841758728027e-01 -2.505425214767456055e-01 1.604469120502471924e-01 8.065865933895111084e-02 5.220072716474533081e-02 1.303234249353408813e-01 -1.007276475429534912e-01 7.936740666627883911e-02 1.639449223875999451e-02 -2.903832197189331055e-01 -3.137866556644439697e-01 -7.082523405551910400e-02 -3.035669960081577301e-02 -1.431103795766830444e-03 -3.204751312732696533e-01 -8.115130662918090820e-02 8.446150273084640503e-02 -7.981701195240020752e-02 6.118322163820266724e-02 -2.220847457647323608e-01 3.362657427787780762e-01 -1.963979899883270264e-01 -4.005147516727447510e-02 1.880532801151275635e-01 -1.562870144844055176e-01 6.210560351610183716e-02 -3.000313043594360352e-01 5.653720349073410034e-03 1.295431554317474365e-01 1.267752200365066528e-01 7.789225876331329346e-02
-3.782970011234283447e-01 1.151676401495933533e-01 9.264685213565826416e-02 9.467748552560806274e-02 2.579266130924224854e-01 -3.012627065181732178e-01 6.445752829313278198e-02 -3.245624899864196777e-01 9.153552353382110596e-02 -3.865270316600799561e-02 -1.888161897659301758e-01 -1.227699369192123413e-01 -3.466911613941192627e-02 8.494842052459716797e-02 5.810943618416786194e-02 -3.581296652555465698e-02 -2.224862724542617798e-01 2.541408836841583252e-01 1.978875398635864258e-01 1.019885241985321045e-01 1.395843327045440674e-01 -9.506370872259140015e-02 2.004365809261798859e-02 2.243737727403640747e-01 9.439747780561447144e-02 -2.134411185979843140e-01 7.371392101049423218e-02 -3.167719542980194092e-01 -1.726988516747951508e-02 -1.875516027212142944e-01 1.666482985019683838e-01 1.386304348707199097e-01
5.655198544263839722e-02 -8.411034010350704193e-03 6.500601023435592651e-02 7.250957936048507690e-02 1.772771924734115601e-01 -3.067893162369728088e-02 1.768574118614196777e-02 -6.481537967920303345e-02 -2.216440737247467041e-01 -1.888987869024276733e-01 -4.524727761745452881e-01 -9.315312653779983521e-02 -2.109598964452743530e-01 2.205254435539245605e-01 1.580199897289276123e-01 -4.528085142374038696e-02 1.093847453594207764e-01 2.486360669136047363e-01 2.531530261039733887e-01 -1.696268469095230103e-01 -1.045637279748916626e-01 -1.214647293090820312e-01 1.028449684381484985e-01 1.757465600967407227e-01 4.616312980651855469e-01 -1.309009175747632980e-02 2.197276204824447632e-01 -1.259072273969650269e-01 -8.139683306217193604e-02 1.151191964745521545e-01 -2.714666537940502167e-02 -1.315280236303806305e-02
3.820237889885902405e-02 -1.431154310703277588e-01 -9.819865971803665161e-02 7.149698585271835327e-02 -5.414743348956108093e-02 -1.726780831813812256e-01 2.253815680742263794e-01 -7.979734241962432861e-02 1.887849122285842896e-01 9.185418486595153809e-02 -5.305427312850952148e-01 1.883278042078018188e-01 -3.439953923225402832e-02 -4.601069539785385132e-02 -1.422988176345825195e-01 -2.077849805355072021e-01 -1.223754510283470154e-01 -1.329734921455383301e-01 1.924171745777130127e-01 4.822351410984992981e-02 1.060995925217866898e-02 1.414461620151996613e-02 -7.668377459049224854e-02 2.583133280277252197e-01 1.247232407331466675e-01 -2.418806999921798706e-01 -2.446776628494262695e-02 -1.934306472539901733e-01 -3.788103759288787842e-01 1.278886944055557251e-01 1.570229083299636841e-01 6.429557502269744873e-02
-3.780083358287811279e-01 2.305806130170822144e-01 1.332588940858840942e-01 2.011477649211883545e-01 8.711955696344375610e-02 -8.827290683984756470e-02 9.778005629777908325e-02 -1.772119700908660889e-01 4.714456573128700256e-02 -2.197256125509738922e-02 -1.607620567083358765e-01 8.586160838603973389e-02 6.167595461010932922e-02 1.151435375213623047e-01 -1.375397890806198120e-01 -1.312727034091949463e-01 -3.776100464165210724e-03 -1.819827854633331299e-01 2.510758638381958008e-01 2.425816282629966736e-02 -2.750422805547714233e-02 1.310735493898391724e-01 -1.482280194759368896e-01 1.420657783746719360e-01 -1.350780129432678223e-01 -3.351083993911743164e-01 1.649537235498428345e-01 -4.406951069831848145e-01 -2.840571999549865723e-01 -1.504577789455652237e-02 -1.013563573360443115e-01 -1.546533219516277313e-02
-8.693696558475494385e-02 -5.203711614012718201e-02 8.628346025943756104e-02 1.837626397609710693e-01 -1.216999590396881104e-01 -2.649220824241638184e-01 3.705871999263763428e-01 3.704378753900527954e-02 9.410686790943145752e-02 3.328851889818906784e-03 -4.451049268245697021e-01 1.799825280904769897e-01 -1.458502025343477726e-03 -1.329927295446395874e-01 -2.011307775974273682e-01 -3.131597638130187988e-01 -1.228071451187133789e-01 -4.548529908061027527e-02 7.209044694900512695e-02 2.674544155597686768e-01 -4.392799921333789825e-03 2.070756629109382629e-02 1.777721010148525238e-02 2.101601660251617432e-01 3.763863444328308105e-02 -1.529127359390258789e-01 1.234044581651687622e-01 -2.962511479854583740e-01 -1.936936974525451660e-01 1.782848685979843140e-02 1.478170603513717651e-01 -5.421801283955574036e-02
5.466927215456962585e-02 1.886951625347137451e-01 1.330471187829971313e-01 1.560607850551605225e-01 1.466397009789943695e-02 8.205413073301315308e-02 8.462722599506378174e-02 1.361273527145385742e-01 1.551680862903594971e-01 1.353652924299240112e-01 -2.305140495300292969e-01 -2.315539494156837463e-02 -6.875677406787872314e-02 5.622716993093490601e-02 -1.800370514392852783e-01 -2.937985360622406006e-01 -8.063302934169769287e-02 6.368239969015121460e-02 4.570307135581970215e-01 8.959858678281307220e-04 -4.553930163383483887e-01 -6.700867414474487305e-02 -4.508731886744499207e-02 -6.530754268169403076e-02 9.774447232484817505e-02 4.471384454518556595e-03 2.457009255886077881e-01 -2.053240984678268433e-01 -2.329417169094085693e-01 -5.485501512885093689e-02 2.158478200435638428e-01 1.022102236747741699e-01
2.442379742860794067e-01 -1.848184019327163696e-01 -1.590146869421005249e-02 2.743111252784729004e-01 -6.065173447132110596e-02 -1.533954143524169922e-01 -1.904527693986892700e-01 -8.584662526845932007e-02 2.220201939344406128e-01 1.412747204303741455e-01 -1.067716553807258606e-01 -7.804951816797256470e-02 -2.298331409692764282e-01 -2.625332474708557129e-01 -8.253040909767150879e-02 -2.054553627967834473e-01 3.914172574877738953e-02 1.856242120265960693e-01 8.757785707712173462e-02 -2.451708018779754639e-01 -9.399314224720001221e-02 2.120272368192672729e-01 3.127770032733678818e-03 4.036337733268737793e-01 -8.817443996667861938e-02 1.540551520884037018e-02 4.751189798116683960e-02 -2.233253866434097290e-01 -9.451346099376678467e-02 -1.300590634346008301e-01 1.984792500734329224e-01 -2.375988215208053589e-01
1.961340010166168213e-01 -1.708852201700210571e-01 -2.944247722625732422e-01 3.847844600677490234e-01 2.267569452524185181e-01 1.613516360521316528e-01 -1.818211823701858521e-01 -4.882203415036201477e-02 3.309937939047813416e-02 6.739090383052825928e-02 -1.773477494716644287e-01 -1.028054058551788330e-01 -1.053621768951416016e-01 1.521755456924438477e-01 -4.394242167472839355e-02 -2.340273745357990265e-02 -1.626691371202468872e-01 -2.291695922613143921e-01 2.216926068067550659e-01 5.954004824161529541e-02 -7.066462188959121704e-02 5.821045488119125366e-02 2.127909511327743530e-01 1.921798586845397949e-01 2.484835088253021240e-01 -1.089994087815284729e-01 -2.178987301886081696e-02 -4.939505457878112793e-02 -2.431779801845550537e-01 1.656966507434844971e-01 2.408691048622131348e-01 -2.384900599718093872e-01
-3.762953728437423706e-02 2.511591017246246338e-01 1.379221677780151367e-01 2.312554270029067993e-01 -8.412440866231918335e-02 4.741475731134414673e-02 1.013436075299978256e-02 1.783205196261405945e-02 -6.916973739862442017e-02 5.190509930253028870e-02 -5.761388316750526428e-02 -4.121736064553260803e-02 -1.877183318138122559e-01 -5.643135309219360352e-02 -1.377074420452117920e-01 -1.984703838825225830e-01 -6.725859642028808594e-02 1.835007071495056152e-01 4.104591310024261475e-01 -1.331162154674530029e-01 1.523703485727310181e-01 -2.653145976364612579e-02 3.998524248600006104e-01 -3.169297426939010620e-02 1.574651002883911133e-01 -5.519074946641921997e-02 5.185855925083160400e-02 -2.023182958364486694e-01 -1.706174165010452271e-01 4.562974572181701660e-01 8.959279954433441162e-02 -1.340703070163726807e-01
1.795424073934555054e-01 1.137777790427207947e-01 -1.280397623777389526e-01 3.725227713584899902e-01 2.799489498138427734e-01 -2.676969766616821289e-01 -3.087960183620452881e-01 -1.072944104671478271e-01 7.297955453395843506e-03 -1.411700397729873657e-01 -8.863896131515502930e-02 -1.296045482158660889e-01 -2.494158037006855011e-02 -3.730133548378944397e-02 1.489677429199218750e-01 -2.798595726490020752e-01 -6.277732551097869873e-02 2.350341528654098511e-01 3.605415523052215576e-01 6.607821583747863770e-02 2.318947575986385345e-02 1.513903737068176270e-01 -8.510892838239669800e-02 6.028360500931739807e-02 3.410077989101409912e-01 -1.149367634207010269e-02 1.505444943904876709e-01 8.848451543599367142e-04 -1.516506671905517578e-01 7.310856878757476807e-02 -1.679891347885131836e-02 -2.842504996806383133e-03
-2.500177323818206787e-01 1.203236803412437439e-01 1.106491461396217346e-01 2.396928369998931885e-01 -1.470548845827579498e-02 2.165471911430358887e-01 1.026679482311010361e-02 -1.748679578304290771e-01 1.675210893154144287e-01 -2.342201471328735352e-01 -8.207502216100692749e-02 -3.996948599815368652e-01 -2.581969089806079865e-02 2.405094951391220093e-01 -1.068651899695396423e-01 1.162972301244735718e-01 -2.255129218101501465e-01 3.834350407123565674e-02 2.254684567451477051e-01 1.797875463962554932e-01 8.164956420660018921e-02 7.544504012912511826e-03 1.527409404516220093e-01 2.656955122947692871e-01 -2.504493296146392822e-02 -5.729546025395393372e-02 2.721066121011972427e-03 -1.613878160715103149e-01 -2.440865039825439453e-01 2.177494317293167114e-01 2.385643571615219116e-01 -1.124731749296188354e-01
3.817432373762130737e-02 2.585477754473686218e-02 -1.586128324270248413e-01 1.088754907250404358e-01 -1.001718640327453613e-01 -3.286992013454437256e-01 1.776102930307388306e-01 -7.708805054426193237e-02 1.003981381654739380e-01 -1.340724900364875793e-02 -4.671785831451416016e-01 -5.300819408148527145e-03 -2.186710387468338013e-01 -2.218360304832458496e-01 -2.147987633943557739e-01 -1.855093091726303101e-01 -7.121837139129638672e-02 -6.587664783000946045e-02 1.762218922376632690e-01 3.579065203666687012e-02 -3.115907311439514160e-01 -3.538152575492858887e-02 -5.844519659876823425e-02 2.415664643049240112e-01 -1.459695547819137573e-01 -2.094821184873580933e-01 -1.721998155117034912e-01 -1.866554468870162964e-01 -2.483820170164108276e-01 -5.852559953927993774e-02 -1.094991806894540787e-02 4.892263561487197876e-02
2.725770883262157440e-02 3.439923226833343506e-01 5.464380234479904175e-02 2.164414823055267334e-01 -2.529449760913848877e-01 -2.702774703502655029e-01 1.743846237659454346e-01 -1.685653626918792725e-01 2.666146680712699890e-02 1.118989214301109314e-01 -3.698170483112335205e-01 -1.299776285886764526e-01 2.236703783273696899e-02 -6.994786113500595093e-02 -8.320505730807781219e-03 -1.340179151156917214e-04 -2.275167107582092285e-01 -9.852334856986999512e-02 4.775914177298545837e-02 -2.209025062620639801e-02 -3.669548034667968750e-02 8.345293998718261719e-02 -5.967676639556884766e-02 3.626074790954589844e-01 -1.476970463991165161e-01 2.068840116262435913e-01 1.835857033729553223e-01 -1.589027792215347290e-01 -2.853126227855682373e-01 1.212762370705604553e-01 1.703636795282363892e-01 8.114556968212127686e-02
-2.720802426338195801e-01 2.706587500870227814e-02 -2.663754522800445557e-01 2.072120904922485352e-01 -7.464457303285598755e-02 5.258225277066230774e-02 -3.801814913749694824e-01 -2.627993524074554443e-01 1.408983469009399414e-01 -1.376636773347854614e-01 -2.978705465793609619e-01 -9.367348998785018921e-02 -2.282099053263664246e-02 1.596536189317703247e-01 -2.234761118888854980e-01 2.739687077701091766e-02 -9.391941130161285400e-02 6.146070361137390137e-02 3.483399748802185059e-01 -1.627574563026428223e-01 -2.506585791707038879e-02 1.569559723138809204e-01 -1.009937152266502380e-01 1.620080173015594482e-01 -1.490060836076736450e-01 -5.682643502950668335e-02 -2.937647327780723572e-02 -2.689079046249389648e-01 -4.467698559165000916e-02 2.108884900808334351e-01 -2.595751546323299408e-02 -9.226233512163162231e-02
-1.896700263023376465e-02 -1.557272225618362427e-01 1.416286677122116089e-01 3.835574686527252197e-01 -4.132119938731193542e-03 -1.752454787492752075e-01 -2.080592662096023560e-01 7.233057171106338501e-02 -8.522585965692996979e-03 -1.347671449184417725e-01 -1.252328157424926758e-01 -1.235232725739479065e-01 -3.513314425945281982e-01 -2.784024178981781006e-01 -2.482510916888713837e-02 -1.627551615238189697e-01 5.293263494968414307e-02 1.003560721874237061e-01 3.146268725395202637e-01 2.223842889070510864e-01 -2.041388303041458130e-01 7.500644028186798096e-02 -4.881796485278755426e-04 1.745187640190124512e-01 1.123491004109382629e-01 2.883488833904266357e-01 2.465749979019165039e-01 2.744377776980400085e-02 -1.561939269304275513e-01 1.626831293106079102e-01 -2.646498940885066986e-02 -6.153276562690734863e-02
1.622499823570251465e-01 2.470853179693222046e-01 3.447282314300537109e-02 7.919826358556747437e-02 1.294571161270141602e-01 -8.849541842937469482e-02 -3.660480258986353874e-03 1.123214736580848694e-01 2.731526196002960205e-01 -3.062651753425598145e-01 -2.865778207778930664e-01 -3.179914876818656921e-02 -2.414916753768920898e-01 -2.028852254152297974e-01 -3.105801641941070557e-01 9.343053214251995087e-03 -1.365082263946533203e-01 -1.248410269618034363e-01 3.362003862857818604e-01 1.754167973995208740e-01 -1.053962931036949158e-01 -1.055208314210176468e-02 -4.034389182925224304e-02 2.533904612064361572e-01 -1.765009313821792603e-01 6.717939674854278564e-02 -2.297758823260664940e-03 -1.726894676685333252e-01 -2.328942865133285522e-01 1.818975955247879028e-01 7.829779386520385742e-02 7.963036745786666870e-02
1.551213711500167847e-01 2.489068657159805298e-01 1.269856542348861694e-01 3.203209638595581055e-01 9.502712637186050415e-02 -3.004127740859985352e-01 6.132325157523155212e-02 -4.153674542903900146e-01 1.209592744708061218e-01 -5.483675748109817505e-02 -1.663393527269363403e-01 4.993295297026634216e-02 -2.352541871368885040e-02 -6.165988743305206299e-02 3.673752769827842712e-02 -1.362926661968231201e-01 -2.137046158313751221e-01 6.628735363483428955e-02 1.468230485916137695e-01 8.599299937486648560e-02 5.481353495270013809e-03 1.437755078077316284e-01 2.023350447416305542e-01 3.808935880661010742e-01 -2.386457771062850952e-01 1.908544749021530151e-01 -9.262594394385814667e-03 -1.135132163763046265e-01 -1.491255611181259155e-01 -8.673601597547531128e-02 5.225325375795364380e-02 1.517420262098312378e-01
-1.321026831865310669e-01 3.735547363758087158e-01 -6.514692306518554688e-02 -3.891175612807273865e-02 1.106548216193914413e-02 -2.669121138751506805e-02 -5.635166168212890625e-02 -1.792087703943252563e-01 5.587147176265716553e-02 -2.819223701953887939e-02 -1.416808962821960449e-01 -4.809049367904663086e-01 -1.871506273746490479e-01 -1.169298067688941956e-01 -2.069033980369567871e-01 -1.092841178178787231e-01 -1.016846043057739735e-03 1.638838835060596466e-02 1.802704632282257080e-01 1.147393062710762024e-01 -2.527636587619781494e-01 2.668517455458641052e-02 -1.378354281187057495e-01 -2.423892356455326080e-02 1.424425095319747925e-01 -2.533568441867828369e-01 2.200931012630462646e-01 -3.154540061950683594e-01 -2.514235675334930420e-01 -8.419639430940151215e-03 -3.352705761790275574e-02 -1.243037059903144836e-01
8.986251056194305420e-02 -8.209657669067382812e-02 -1.143344212323427200e-02 3.031989634037017822e-01 -8.917973190546035767e-02 7.069125026464462280e-02 6.366081535816192627e-02 -5.471742898225784302e-02 2.852994501590728760e-01 -6.815398484468460083e-02 -1.537504047155380249e-01 -2.037083953619003296e-01 -3.138916194438934326e-01 -2.046841830015182495e-01 5.784290656447410583e-02 -2.082956731319427490e-01 -1.115884408354759216e-01 6.349997967481613159e-02 2.479270696640014648e-01 8.265966176986694336e-02 -7.668222766369581223e-03 2.394793778657913208e-01 3.158473670482635498e-01 1.756253689527511597e-01 2.587572932243347168e-01 9.225832670927047729e-02 -7.378539443016052246e-02 -2.812890708446502686e-01 -2.432062029838562012e-01 1.022493913769721985e-01 1.721161901950836182e-01 -5.228262394666671753e-02
5.998148396611213684e-02 2.062330842018127441e-01 -2.359351888298988342e-02 -3.477751463651657104e-02 7.750050723552703857e-02 -1.474571973085403442e-01 1.243108361959457397e-01 -8.124700188636779785e-02 6.796561926603317261e-02 -2.062351256608963013e-01 -2.057372331619262695e-01 -8.416149020195007324e-02 -5.482937023043632507e-02 -3.327917456626892090e-01 -1.843233555555343628e-01 -2.217481285333633423e-01 -1.245719268918037415e-01 3.467443585395812988e-02 5.152203440666198730e-01 1.523255407810211182e-01 -3.432848453521728516e-01 -5.154347419738769531e-02 -8.515857160091400146e-02 1.415940672159194946e-01 1.115458384156227112e-01 3.059927839785814285e-03 -1.361798048019409180e-01 -1.684095859527587891e-01 -1.700728535652160645e-01 1.890021562576293945e-01 1.415864378213882446e-01 -1.077183410525321960e-01
4.680406302213668823e-02 2.595077268779277802e-02 6.960285454988479614e-02 3.149335980415344238e-01 -6.170390918850898743e-02 -2.817030549049377441e-01 2.384918928146362305e-01 1.143952738493680954e-02 1.630821675062179565e-01 -6.974578648805618286e-02 -4.383934736251831055e-01 2.050578147172927856e-01 -1.912955939769744873e-02 -1.069418862462043762e-01 -2.773926556110382080e-01 -2.661346793174743652e-01 -5.949170142412185669e-02 -1.573458760976791382e-01 1.259187012910842896e-01 -3.893832862377166748e-02 3.736155480146408081e-02 -1.689735241234302521e-02 -1.339676976203918457e-01 4.082987308502197266e-01 4.506573453545570374e-02 -1.310963183641433716e-01 5.458563566207885742e-02 -1.397114545106887817e-01 -1.333014816045761108e-01 3.767572576180100441e-03 1.804862469434738159e-01 5.983537808060646057e-02
9.504968672990798950e-02 6.997611373662948608e-02 2.697680890560150146e-01 3.395185768604278564e-01 -3.562982007861137390e-02 -1.046907454729080200e-01 1.800804585218429565e-02 -2.866170108318328857e-01 -4.055497422814369202e-02 2.790957689285278320e-02 -1.626870185136795044e-01 -9.332823753356933594e-02 2.902186010032892227e-03 2.959082648158073425e-02 -8.787450939416885376e-02 -1.566576957702636719e-01 -4.444973468780517578e-01 2.217476218938827515e-01 3.642837703227996826e-01 -4.635871201753616333e-02 -3.775942698121070862e-02 2.075454145669937134e-01 -1.224297955632209778e-01 1.457676738500595093e-01 2.698810212314128876e-02 9.168273955583572388e-02 2.591253519058227539e-01 3.399984538555145264e-02 -1.528919339179992676e-01 -6.681396067142486572e-02 -2.424695938825607300e-01 -7.849841564893722534e-02
1.029887646436691284e-01 1.705072671175003052e-01 1.117515098303556442e-02 3.287143111228942871e-01 2.792866528034210205e-01 -8.543609827756881714e-02 -2.338556945323944092e-01 -2.484830468893051147e-01 -2.526915073394775391e-01 -1.584711670875549316e-01 -2.834671139717102051e-01 1.406407169997692108e-02 -1.048065908253192902e-02 -3.184144198894500732e-02 2.807976007461547852e-01 -1.246012374758720398e-01 -9.565529972314834595e-02 1.769669950008392334e-01 1.335578858852386475e-01 -8.465140312910079956e-02 -2.061428278684616089e-01 -1.071276068687438965e-01 3.049769401550292969e-01 2.096355110406875610e-01 1.571471989154815674e-01 -8.944227360188961029e-03 3.132074326276779175e-02 -1.943645179271697998e-01 -5.456388369202613831e-02 1.376963593065738678e-02 -2.316068708896636963e-01 -9.302369505167007446e-02
1.041207462549209595e-01 2.917889878153800964e-02 8.818409591913223267e-02 2.271490842103958130e-01 1.092203855514526367e-01 1.579828374087810516e-02 -1.306830197572708130e-01 8.787690103054046631e-02 -1.268185377120971680e-01 3.219091519713401794e-02 -9.249935299158096313e-02 -1.136185973882675171e-01 -4.818574059754610062e-03 -7.386172562837600708e-02 7.951875030994415283e-02 -6.822228431701660156e-02 -1.303055733442306519e-01 -4.928380995988845825e-02 2.489770352840423584e-01 2.621157094836235046e-02 -3.018551468849182129e-01 1.920747309923171997e-01 -9.158533811569213867e-02 4.668113589286804199e-01 1.816170811653137207e-01 -2.327001094818115234e-01 3.358862400054931641e-01 2.450628578662872314e-02 -2.326093167066574097e-01 2.887844741344451904e-01 2.424806356430053711e-01 6.053662672638893127e-02
2.111013233661651611e-01 -5.615969374775886536e-02 1.255197972059249878e-01 3.918226063251495361e-01 1.506943851709365845e-01 1.801144704222679138e-02 -3.700398504734039307e-01 -1.550721749663352966e-02 -1.623788848519325256e-03 -2.416352182626724243e-02 -2.749672159552574158e-02 -7.147957384586334229e-02 -1.521260589361190796e-01 -2.168812900781631470e-01 8.306357264518737793e-02 -2.632598876953125000e-01 -1.253784596920013428e-01 4.096938669681549072e-02 3.872633874416351318e-01 2.352074235677719116e-01 -2.457059770822525024e-01 1.587964892387390137e-01 -5.719373933970928192e-03 1.165348812937736511e-01 1.781287193298339844e-01 -9.148261509835720062e-03 2.124315202236175537e-01 4.490055516362190247e-02 -2.006611526012420654e-01 4.494468495249748230e-02 -7.373233884572982788e-02 1.462506651878356934e-01
-2.436606213450431824e-02 -5.801550671458244324e-02 9.375261142849922180e-03 1.553834080696105957e-01 2.492253668606281281e-02 -1.466062963008880615e-01 -1.155169308185577393e-01 1.126266494393348694e-01 -2.025919407606124878e-01 1.930459737777709961e-01 2.101888135075569153e-02 -5.687636323273181915e-03 -2.971165776252746582e-01 1.336266994476318359e-01 -1.539026200771331787e-01 -8.691355586051940918e-02 -4.051827788352966309e-01 2.541832625865936279e-01 7.341314852237701416e-02 -1.569054424762725830e-01 -1.017306670546531677e-01 -2.029160857200622559e-01 -1.217934340238571167e-01 2.063743174076080322e-01 2.245630025863647461e-01 -1.437363326549530029e-01 6.763786822557449341e-02 -4.949248433113098145e-01 -1.267295032739639282e-01 3.182807564735412598e-02 3.949549794197082520e-02 -2.280365116894245148e-02
-2.827892899513244629e-01 6.929170340299606323e-02 1.331313233822584152e-02 4.000151157379150391e-01 2.176616191864013672e-01 2.481620609760284424e-01 7.757372222840785980e-03 -1.129694208502769470e-01 -1.936943829059600830e-01 2.697210907936096191e-01 -2.176840603351593018e-01 -1.347847729921340942e-01 1.541962325572967529e-01 -1.297666132450103760e-01 -8.613960444927215576e-02 -1.691475808620452881e-01 -2.448657900094985962e-01 1.463888883590698242e-01 -9.585092961788177490e-02 1.435974836349487305e-01 -6.849355995655059814e-02 4.039518162608146667e-02 1.419557631015777588e-01 3.485028445720672607e-01 -3.447596356272697449e-02 -1.836110465228557587e-02 8.540142327547073364e-02 -2.325635850429534912e-01 9.681437164545059204e-02 1.358677893877029419e-01 -1.674405634403228760e-01 5.375299602746963501e-02
9.739062190055847168e-02 7.373486459255218506e-02 1.784198917448520660e-02 2.460751831531524658e-01 3.547126427292823792e-02 -2.190457433462142944e-01 -1.266788989305496216e-01 -3.293273448944091797e-01 -2.191952764987945557e-01 -1.772488802671432495e-01 -1.628381609916687012e-01 -1.433980744332075119e-02 1.357543561607599258e-02 -2.299875468015670776e-01 6.323860492557287216e-03 -4.818784445524215698e-02 8.126476407051086426e-02 2.387671023607254028e-01 2.484920024871826172e-01 1.344381868839263916e-01 -1.697050929069519043e-01 -5.153423640877008438e-03 9.996421635150909424e-02 9.589111804962158203e-02 1.873966008424758911e-01 -1.373057961463928223e-01 3.640079498291015625e-01 -7.444940507411956787e-02 -3.576539456844329834e-01 -2.693122625350952148e-01 -1.399621739983558655e-02 -6.878488510847091675e-02
5.748135969042778015e-02 -9.972529113292694092e-02 -1.629632562398910522e-01 3.724956512451171875e-01 -1.300330460071563721e-01 4.800936207175254822e-02 5.551531910896301270e-02 -1.045932248234748840e-01 1.067699715495109558e-01 2.455749921500682831e-02 -3.116115629673004150e-01 1.337649673223495483e-01 -3.143740445375442505e-02 -5.496905371546745300e-02 7.373688369989395142e-02 -4.783198982477188110e-02 -3.210874199867248535e-01 1.087578907608985901e-01 1.787509918212890625e-01 1.241266727447509766e-02 1.640871167182922363e-01 9.917222708463668823e-02 1.664179116487503052e-01 4.288116991519927979e-01 1.084114089608192444e-01 -2.377781718969345093e-01 1.867252886295318604e-01 -2.739806473255157471e-02 -2.778892517089843750e-01 -2.201280323788523674e-03 2.449519336223602295e-01 -1.138876378536224365e-01
5.088100582361221313e-02 9.725917875766754150e-02 -8.936816453933715820e-02 3.399267494678497314e-01 -9.319974482059478760e-02 5.715382844209671021e-02 -1.724031418561935425e-01 6.207198649644851685e-02 -5.859834700822830200e-02 3.430180251598358154e-02 -4.007928967475891113e-01 5.257690697908401489e-02 -8.851895481348037720e-02 -2.162926644086837769e-01 3.961104433983564377e-03 -3.776722252368927002e-01 -2.094094306230545044e-01 1.296545267105102539e-01 3.120269998908042908e-02 -3.047117218375205994e-02 2.240769565105438232e-01 3.475698083639144897e-02 1.715461313724517822e-01 1.727006286382675171e-01 1.660089939832687378e-02 -3.251120680943131447e-03 1.726030856370925903e-01 -4.287767112255096436e-01 7.559688761830329895e-03 -7.714280486106872559e-02 1.645486801862716675e-01 -1.826418489217758179e-01
-4.674354195594787598e-02 -1.806670334190130234e-03 1.072666700929403305e-02 2.076487541198730469e-01 2.246916443109512329e-01 -1.280656009912490845e-01 -1.459656953811645508e-01 -3.798880875110626221e-01 3.560829535126686096e-02 -3.590621948242187500e-01 -1.370574384927749634e-01 -1.160682886838912964e-01 1.168882772326469421e-01 -4.181665480136871338e-01 1.799909397959709167e-02 -1.528542339801788330e-01 -2.145394086837768555e-01 1.678704768419265747e-01 2.447388917207717896e-01 -1.868950426578521729e-01 -8.165848255157470703e-02 -7.484086602926254272e-02 -2.322460524737834930e-02 9.236549586057662964e-02 -5.155768245458602905e-02 9.999369084835052490e-02 6.206212565302848816e-02 -2.253179550170898438e-01 -2.543852031230926514e-01 -4.635846614837646484e-02 5.922278016805648804e-02 1.392340958118438721e-01
-3.707271069288253784e-02 -9.654899127781391144e-03 -2.403192408382892609e-02 4.929465651512145996e-01 7.686292380094528198e-02 -2.506787888705730438e-02 6.133904680609703064e-02 -2.518630623817443848e-01 -1.965598613023757935e-01 -1.872365474700927734e-01 -2.565003931522369385e-01 2.596704848110675812e-02 1.720627695322036743e-01 -1.713084280490875244e-01 -1.515775471925735474e-01 -2.289943695068359375e-01 -1.607208885252475739e-02 -2.610245347023010254e-02 3.427625298500061035e-01 3.416383266448974609e-02 4.494228865951299667e-03 1.400620490312576294e-01 2.372646480798721313e-01 2.293345704674720764e-02 1.437046825885772705e-01 -9.377050399780273438e-02 2.391082793474197388e-01 9.374839253723621368e-03 -7.164563983678817749e-02 -2.926086187362670898e-01 1.127635017037391663e-01 -1.430883407592773438e-01
-2.923854887485504150e-01 8.295541256666183472e-02 2.819783091545104980e-01 3.333750367164611816e-01 3.595626652240753174e-01 3.694208711385726929e-02 1.160593554377555847e-01 -7.043148577213287354e-02 9.341361373662948608e-02 -1.447218507528305054e-01 -2.083316147327423096e-01 -1.319210231304168701e-02 -1.640756726264953613e-01 -9.146622382104396820e-03 -1.235639825463294983e-01 -2.822609990835189819e-02 -6.253863126039505005e-02 2.256276160478591919e-01 2.363041639328002930e-01 1.395552456378936768e-01 2.719477005302906036e-02 1.600201576948165894e-01 -7.053750753402709961e-02 3.137616217136383057e-01 -3.186136111617088318e-02 1.095166727900505066e-01 2.026048898696899414e-01 -2.429234981536865234e-01 1.861594915390014648e-01 8.904393017292022705e-02 -1.305571198463439941e-01 1.377722471952438354e-01
-3.185938671231269836e-02 1.078436821699142456e-01 -3.044304437935352325e-02 2.006638348102569580e-01 2.053137272596359253e-01 4.572984203696250916e-02 -2.770251333713531494e-01 -9.361867606639862061e-02 -4.050206393003463745e-02 2.189021557569503784e-03 -3.554796576499938965e-01 5.167424678802490234e-03 -2.543357908725738525e-01 -2.580549120903015137e-01 -2.380073070526123047e-01 -5.232362821698188782e-02 -7.944802939891815186e-02 1.407304406166076660e-02 -2.278982475399971008e-02 -6.839774549007415771e-02 2.752219885587692261e-02 -1.930784732103347778e-01 -7.857834547758102417e-02 9.751421213150024414e-02 1.288117170333862305e-01 -4.070923030376434326e-01 2.707986533641815186e-01 -6.003066524863243103e-02 -3.965986669063568115e-01 -1.038941815495491028e-01 -2.505681663751602173e-02 -6.569007039070129395e-02
6.502078473567962646e-02 1.827861517667770386e-01 -5.126820504665374756e-02 3.374674320220947266e-01 -1.510687768459320068e-01 1.230179965496063232e-01 -1.810822188854217529e-01 -1.556462943553924561e-01 -3.858506679534912109e-02 -8.861532062292098999e-02 -3.408085405826568604e-01 -2.243973016738891602e-01 6.908445805311203003e-02 1.691069900989532471e-01 5.061063170433044434e-02 -1.533001428470015526e-03 -3.804643452167510986e-02 7.677221298217773438e-02 1.875364631414413452e-01 -2.004567533731460571e-01 -1.106075271964073181e-01 -2.015205472707748413e-01 1.140110492706298828e-01 9.826070070266723633e-02 5.529606714844703674e-02 7.221081852912902832e-02 9.119421988725662231e-02 -3.079640269279479980e-01 -1.056691110134124756e-01 3.646433651447296143e-01 3.507217168807983398e-01 4.835360869765281677e-02
-1.564071141183376312e-02 3.112328238785266876e-02 1.989762932062149048e-01 1.700795590877532959e-01 5.045394971966743469e-02 -1.001350581645965576e-01 8.919376879930496216e-02 -1.081739962100982666e-01 1.387276947498321533e-01 -1.139239743351936340e-01 -1.223872005939483643e-01 -1.074319779872894287e-01 -5.122404545545578003e-02 -5.620340816676616669e-03 -1.821138113737106323e-01 -1.004149094223976135e-01 -2.840188443660736084e-01 -1.394026447087526321e-03 2.440983355045318604e-01 1.893191784620285034e-02 -1.770785003900527954e-01 1.958436667919158936e-01 4.895931482315063477e-01 1.215323880314826965e-01 3.613370954990386963e-01 -2.515313327312469482e-01 -2.133435904979705811e-01 -1.343655586242675781e-01 -2.533156983554363251e-02 6.372833997011184692e-02 1.870772838592529297e-01 1.774616241455078125e-01
-6.987721472978591919e-02 3.414920866489410400e-01 4.305930808186531067e-03 2.188641130924224854e-01 3.207525312900543213e-01 -2.910382300615310669e-02 -1.200820580124855042e-01 -4.265438914299011230e-01 -1.285338103771209717e-01 -2.671970129013061523e-01 2.480211295187473297e-02 -1.300647705793380737e-01 -2.475878223776817322e-02 -2.885362692177295685e-02 -2.453683614730834961e-01 -1.990872621536254883e-01 -2.495009154081344604e-01 -3.317898809909820557e-01 2.195564061403274536e-01 1.399960368871688843e-01 -5.566419661045074463e-02 -2.088392153382301331e-02 -2.801351062953472137e-02 1.482458561658859253e-01 -1.214163675904273987e-01 4.678092896938323975e-02 9.281959384679794312e-02 -1.375240236520767212e-01 -7.642609626054763794e-02 -3.570574522018432617e-02 3.895664960145950317e-02 6.503798812627792358e-02
-2.871981263160705566e-02 -2.278913855552673340e-01 1.103891357779502869e-01 2.383591234683990479e-01 -6.554864346981048584e-02 -1.157970204949378967e-01 -3.829001635313034058e-02 -2.615723013877868652e-01 2.511706389486789703e-02 -3.266097046434879303e-03 -7.630361616611480713e-02 -5.732660368084907532e-02 3.720093518495559692e-03 -1.495747268199920654e-01 -3.076222725212574005e-02 4.478597268462181091e-02 -1.654682755470275879e-01 -1.398242311552166939e-03 3.688481748104095459e-01 7.121389359235763550e-02 -2.583919465541839600e-01 1.076873093843460083e-01 -9.052544087171554565e-02 2.824776768684387207e-01 1.583195626735687256e-01 -3.277459144592285156e-01 9.112527221441268921e-02 1.592536270618438721e-01 -3.775115609169006348e-01 6.985338032245635986e-02 -2.407313734292984009e-01 -2.218375653028488159e-01
1.648117005825042725e-01 -1.783750653266906738e-01 -2.197719365358352661e-01 2.837407290935516357e-01 -1.002206504344940186e-01 -9.566731005907058716e-02 -1.975741386413574219e-01 1.077334862202405930e-02 3.308283910155296326e-02 2.708607316017150879e-01 -1.881797611713409424e-01 -2.264325879514217377e-02 -2.110326737165451050e-01 -1.826734840869903564e-01 2.096758410334587097e-02 -1.586829125881195068e-01 1.896859845146536827e-03 1.498456746339797974e-01 2.458490580320358276e-01 -1.222164109349250793e-01 8.161671459674835205e-03 3.195956349372863770e-01 1.280369311571121216e-01 2.563464045524597168e-01 -1.909695416688919067e-01 8.968752226792275906e-04 8.295211941003799438e-02 -2.986353933811187744e-01 -2.145636081695556641e-01 5.031633377075195312e-02 2.258935719728469849e-01 -1.602251976728439331e-01
1.611898392438888550e-01 3.257470577955245972e-02 -5.048619583249092102e-02 5.009875297546386719e-01 9.966591000556945801e-02 -1.307656764984130859e-01 -6.557504087686538696e-02 -5.352438986301422119e-02 2.602454423904418945e-01 1.624310761690139771e-02 1.457751542329788208e-02 -1.010317206382751465e-01 8.388581126928329468e-02 -1.722515076398849487e-01 -3.138473629951477051e-01 -2.294628620147705078e-01 -4.696572422981262207e-01 -2.252724394202232361e-02 1.603226065635681152e-01 1.749734133481979370e-01 -4.007151350378990173e-02 1.970416679978370667e-02 5.714924260973930359e-02 1.168408840894699097e-01 1.709325909614562988e-01 1.800605654716491699e-01 -7.009287178516387939e-02 -8.054733276367187500e-02 -1.756741851568222046e-01 -2.956466935575008392e-02 -1.076323539018630981e-01 -7.919634133577346802e-02
-4.691949114203453064e-02 4.359316825866699219e-02 -1.352326571941375732e-01 2.360704988241195679e-01 2.291728854179382324e-01 1.554502546787261963e-01 1.725273430347442627e-01 6.925092637538909912e-02 -2.459331788122653961e-02 -1.862138807773590088e-01 -3.128649890422821045e-01 1.016774475574493408e-01 -3.831861913204193115e-02 -2.708124518394470215e-01 8.866869844496250153e-03 -7.627111673355102539e-02 -3.668111264705657959e-01 -1.639265939593315125e-02 3.721991479396820068e-01 9.246142208576202393e-02 8.406608551740646362e-02 -2.384780347347259521e-01 -1.902821660041809082e-01 2.033506631851196289e-01 2.250037342309951782e-01 -5.231222882866859436e-02 -9.302739053964614868e-02 -1.399885304272174835e-02 -2.851757109165191650e-01 2.286290936172008514e-02 1.370812654495239258e-01 1.331602409482002258e-02
2.141121774911880493e-01 -1.621561683714389801e-02 -9.311614930629730225e-02 1.952367275953292847e-01 1.606021374464035034e-01 1.874597966670989990e-01 -1.451609581708908081e-01 -3.333511063829064369e-03 -9.455497562885284424e-02 -5.151611194014549255e-02 -5.696392655372619629e-01 -1.044630929827690125e-01 2.959604747593402863e-02 2.658960521221160889e-01 -7.847973704338073730e-02 -3.121225396171212196e-03 -3.604560196399688721e-01 9.936337918043136597e-02 -2.043010853230953217e-02 -3.846672549843788147e-02 -6.106784194707870483e-02 5.401259660720825195e-02 1.054730936884880066e-01 3.299697935581207275e-01 2.742066085338592529e-01 -1.228493005037307739e-01 1.044278293848037720e-01 -7.498852908611297607e-02 -4.955346509814262390e-02 -6.039058044552803040e-02 -5.672391876578330994e-02 1.259633153676986694e-01
1.425390690565109253e-01 2.488863468170166016e-01 4.613111168146133423e-02 -1.971541494131088257e-01 3.489784523844718933e-02 -1.356409043073654175e-01 1.698231101036071777e-01 -2.275931388139724731e-01 1.986527740955352783e-01 -3.473344445228576660e-02 -2.949024438858032227e-01 -1.548612564802169800e-01 -4.622145891189575195e-01 -6.235510110855102539e-02 -2.560319006443023682e-01 -8.390027284622192383e-02 -1.935724020004272461e-01 8.321226388216018677e-02 1.789680123329162598e-01 1.453351676464080811e-01 -1.317113041877746582e-01 7.001365721225738525e-02 -8.666577935218811035e-02 2.353517115116119385e-01 -1.162980422377586365e-01 -1.166457608342170715e-01 -1.281472202390432358e-02 -1.390475481748580933e-01 -1.307084560394287109e-01 2.217136621475219727e-01 8.896594494581222534e-02 1.768062263727188110e-01
1.396292299032211304e-01 1.642560362815856934e-01 1.337066143751144409e-01 4.417998790740966797e-01 1.923412680625915527e-01 -1.748169809579849243e-01 6.340096890926361084e-02 -2.823353111743927002e-01 8.925005793571472168e-02 -2.248522341251373291e-01 -6.628173589706420898e-02 -8.985390514135360718e-02 -1.910898089408874512e-02 -1.095012873411178589e-01 -5.627299845218658447e-02 -1.916786283254623413e-01 -4.183022379875183105e-01 1.384032368659973145e-01 2.021610438823699951e-01 1.107942238450050354e-01 -5.227682366967201233e-02 5.231738835573196411e-02 2.276484072208404541e-01 -8.411271125078201294e-02 -5.231308750808238983e-03 1.472358852624893188e-01 -3.639912977814674377e-02 -9.887741506099700928e-02 -3.366618156433105469e-01 8.658244460821151733e-02 2.500900439918041229e-02 -4.895911552011966705e-04
-4.234921559691429138e-02 2.663110755383968353e-02 -7.976820319890975952e-02 2.516038715839385986e-01 5.104244500398635864e-02 -4.820061475038528442e-02 2.043295651674270630e-01 -2.416578233242034912e-01 1.060061082243919373e-01 3.828020021319389343e-02 -1.437781304121017456e-01 -1.821794658899307251e-01 -1.843892186880111694e-01 -2.601766400039196014e-02 -5.395315587520599365e-02 -6.908523850142955780e-03 -1.217424944043159485e-01 -7.284359540790319443e-03 2.852935492992401123e-01 6.028148159384727478e-02 1.797688379883766174e-02 2.948399484157562256e-01 3.143072426319122314e-01 2.572622895240783691e-01 3.984002172946929932e-01 -2.221628651022911072e-02 -2.319436818361282349e-01 -3.032664954662322998e-01 -1.957391947507858276e-01 -1.480915546417236328e-01 -9.578675962984561920e-03 3.323238343000411987e-02
2.631376087665557861e-01 -1.408994793891906738e-01 1.049801781773567200e-01 2.875865995883941650e-01 -2.757464163005352020e-02 -2.383694201707839966e-01 8.640325069427490234e-02 -1.927268654108047485e-01 6.691031903028488159e-02 -9.210436837747693062e-04 -1.674744933843612671e-01 -1.909245997667312622e-01 -7.675901800394058228e-02 -6.924223899841308594e-02 -2.456512600183486938e-01 -7.373364269733428955e-02 -5.045043230056762695e-01 1.044924780726432800e-01 1.726758182048797607e-01 -5.124438554048538208e-02 -2.058932632207870483e-01 1.204633861780166626e-01 6.615941226482391357e-02 4.589342512190341949e-03 1.102399080991744995e-01 1.466062217950820923e-01 2.159616202116012573e-01 -2.768029272556304932e-01 -7.278076559305191040e-02 -2.142379283905029297e-01 -8.348780684173107147e-03 4.675674438476562500e-02
9.139514714479446411e-02 -7.067407667636871338e-02 8.885268867015838623e-02 1.582515835762023926e-01 1.689404249191284180e-01 3.002409338951110840e-01 -6.117954105138778687e-02 5.190800502896308899e-02 -8.981838822364807129e-02 -1.193787530064582825e-01 -3.052043616771697998e-01 -5.054897163063287735e-03 2.057069540023803711e-02 6.000271812081336975e-02 6.894525140523910522e-02 -1.814001649618148804e-01 4.729142412543296814e-03 -3.628205507993698120e-02 4.998069703578948975e-01 -3.582778945565223694e-02 -9.115904569625854492e-02 -7.497184723615646362e-02 -9.189248830080032349e-02 2.682393491268157959e-01 2.942202091217041016e-01 -3.910978510975837708e-02 2.534710168838500977e-01 -2.250641584396362305e-01 1.682476401329040527e-01 2.204206734895706177e-01 -1.995918005704879761e-01 -7.022353261709213257e-02
2.521678805351257324e-02 4.616231843829154968e-02 -1.403235942125320435e-01 1.975034177303314209e-01 -6.792957335710525513e-02 -2.231244593858718872e-01 1.516546159982681274e-01 4.146846383810043335e-02 8.325753360986709595e-02 -3.075343370437622070e-02 -5.967085957527160645e-01 -1.706212200224399567e-02 -1.814921386539936066e-02 -2.389840036630630493e-01 -3.311939164996147156e-02 -6.911785900592803955e-02 -2.483681589365005493e-01 -7.600011676549911499e-02 2.241177558898925781e-01 5.072158575057983398e-02 5.260157957673072815e-02 4.574859514832496643e-02 2.673591487109661102e-02 3.233830928802490234e-01 -1.168118268251419067e-01 1.062821298837661743e-01 6.821870803833007812e-02 -3.156592547893524170e-01 -1.784723103046417236e-01 -7.374929636716842651e-02 1.327968537807464600e-01 -1.315029561519622803e-01
5.602828785777091980e-02 -3.983878716826438904e-02 1.602087318897247314e-01 1.953155398368835449e-01 2.322699427604675293e-01 1.743245869874954224e-01 -8.470822125673294067e-02 -1.180031299591064453e-01 -9.311914443969726562e-02 1.744916290044784546e-02 -2.120363712310791016e-01 -2.279863357543945312e-01 1.169072166085243225e-01 -5.404798779636621475e-03 -1.672405302524566650e-01 -6.597644835710525513e-02 -1.903633475303649902e-01 7.330548763275146484e-02 1.712447404861450195e-01 -1.997873038053512573e-01 -1.210892647504806519e-01 -7.572942972183227539e-02 6.238227710127830505e-03 2.052420377731323242e-01 5.968324542045593262e-01 3.037349879741668701e-02 6.455517560243606567e-02 -2.210649847984313965e-01 2.292107641696929932e-01 1.709632724523544312e-01 -5.170025676488876343e-02 -7.790120691061019897e-02
-5.080685764551162720e-02 1.343863010406494141e-01 1.961344480514526367e-01 8.700060099363327026e-02 4.211819544434547424e-02 1.972286403179168701e-01 -9.163986146450042725e-02 1.648520492017269135e-02 4.278468713164329529e-02 -9.333509206771850586e-02 -4.599885344505310059e-01 -9.058281034231185913e-02 -1.717474311590194702e-01 4.790028557181358337e-02 -3.248993754386901855e-01 1.365277320146560669e-01 -1.171461269259452820e-01 -8.484673500061035156e-02 1.508464515209197998e-01 -5.246533453464508057e-02 1.564450934529304504e-02 5.689581483602523804e-02 1.789032667875289917e-01 3.693321645259857178e-01 -2.003961801528930664e-01 -2.876753173768520355e-02 1.673932969570159912e-01 -3.398532271385192871e-01 5.143211409449577332e-02 -2.681902647018432617e-01 9.256306290626525879e-02 -1.080771535634994507e-01
1.470944136381149292e-01 -1.270812600851058960e-01 2.738779187202453613e-01 2.230493128299713135e-01 2.426967918872833252e-01 -2.016231119632720947e-01 3.592093661427497864e-02 -8.329261839389801025e-02 1.269792616367340088e-01 -6.633685529232025146e-02 -2.019895985722541809e-02 1.594160497188568115e-02 9.691528975963592529e-02 -1.773748546838760376e-02 7.960895448923110962e-02 -2.642258703708648682e-01 -1.956442892551422119e-01 4.644928872585296631e-02 4.560705646872520447e-02 9.303969889879226685e-02 -7.555408030748367310e-02 5.154570192098617554e-02 6.926656514406204224e-02 1.932387202978134155e-01 1.334739327430725098e-01 -2.123873084783554077e-01 3.177483081817626953e-01 -2.391735315322875977e-01 -3.603894412517547607e-01 3.410015404224395752e-01 -1.666222512722015381e-01 -1.610373109579086304e-01
-1.288191229104995728e-01 3.643532097339630127e-01 2.343248128890991211e-01 1.065447344444692135e-03 7.583966106176376343e-02 6.259369105100631714e-02 -3.920961543917655945e-02 5.522892251610755920e-02 3.680171445012092590e-02 -2.137473374605178833e-01 -4.681879878044128418e-01 7.171434909105300903e-02 -2.273981720209121704e-01 -2.487567812204360962e-01 -2.483311891555786133e-01 2.694988995790481567e-02 -2.259870916604995728e-01 -5.629873648285865784e-02 2.083850800991058350e-01 1.469600945711135864e-01 -7.151090353727340698e-02 -2.013720944523811340e-02 -6.525072455406188965e-02 1.415566802024841309e-01 8.237044513225555420e-02 3.830247325822710991e-03 1.489031221717596054e-02 -2.692393660545349121e-01 -2.769637703895568848e-01 -1.362200547009706497e-02 9.545738995075225830e-02 1.397201269865036011e-01
-1.868888586759567261e-01 -8.389901369810104370e-02 2.470058500766754150e-01 4.198640584945678711e-01 1.891301274299621582e-01 1.248779371380805969e-01 1.682692766189575195e-01 -1.135220974683761597e-01 -1.444108411669731140e-02 -2.031729742884635925e-02 -1.594517827033996582e-01 -3.554635941982269287e-01 -2.101460397243499756e-01 1.838359385728836060e-01 -9.913473576307296753e-02 -1.191921979188919067e-01 5.707570537924766541e-02 -6.667789816856384277e-02 2.290431857109069824e-01 2.033139020204544067e-01 4.572046548128128052e-02 -7.219552993774414062e-02 -9.792952984571456909e-02 2.709387540817260742e-01 -8.903682976961135864e-02 -1.984920054674148560e-01 8.900095708668231964e-03 -1.484604086726903915e-02 -2.421598434448242188e-01 3.517149761319160461e-02 -1.799994558095932007e-01 2.051130384206771851e-01
-1.174024213105440140e-02 1.677249670028686523e-01 1.680923849344253540e-01 2.093231491744518280e-02 -9.343846142292022705e-02 6.890032440423965454e-02 -7.134120166301727295e-02 5.556039884686470032e-02 -3.727332921698689461e-03 -7.655465602874755859e-02 -3.441075086593627930e-01 -2.497146278619766235e-01 7.435447722673416138e-02 1.043715849518775940e-01 -7.950694113969802856e-02 -2.213111147284507751e-02 -1.081019863486289978e-01 -3.838991522789001465e-01 6.059978529810905457e-02 -1.350336521863937378e-01 -8.677285164594650269e-02 -2.167747914791107178e-01 5.286996811628341675e-02 3.104938566684722900e-01 9.775900095701217651e-02 -1.133027374744415283e-01 1.963187307119369507e-01 -3.680546879768371582e-01 -3.255453407764434814e-01 6.572654843330383301e-02 1.976345926523208618e-01 -1.762254387140274048e-01
-8.611760102212429047e-03 3.151915967464447021e-02 2.832291461527347565e-02 3.517526984214782715e-01 -1.061005070805549622e-01 -1.201642751693725586e-01 7.653956115245819092e-02 -5.721289198845624924e-03 -1.272889077663421631e-01 1.074365898966789246e-01 -1.121308580040931702e-01 -3.419167995452880859e-01 -1.791794747114181519e-01 1.489270776510238647e-01 2.004427462816238403e-01 -2.418855279684066772e-01 -2.474429458379745483e-01 1.387438625097274780e-01 2.092992812395095825e-01 1.635032147169113159e-01 2.716622501611709595e-02 6.805216521024703979e-02 2.852782011032104492e-01 2.967815101146697998e-01 7.458847761154174805e-02 -1.686956733465194702e-01 1.753692775964736938e-01 9.893756359815597534e-02 -3.092617690563201904e-01 1.434715688228607178e-01 -8.150514960289001465e-02 -9.660354256629943848e-02
-5.279526114463806152e-02 -1.756494641304016113e-01 -1.875262111425399780e-01 4.277267754077911377e-01 1.797607839107513428e-01 -8.611168712377548218e-02 -1.476048976182937622e-01 -1.653977185487747192e-01 -2.074544280767440796e-01 -1.378887444734573364e-01 -2.712940275669097900e-01 -2.076498717069625854e-01 2.136122435331344604e-01 4.995822533965110779e-02 -1.243101805448532104e-01 -2.858417108654975891e-02 -1.573710292577743530e-01 5.806745588779449463e-02 1.017195135354995728e-01 -3.457491844892501831e-02 2.662960886955261230e-01 1.324051618576049805e-01 9.336280822753906250e-02 1.367489844560623169e-01 1.744287610054016113e-01 9.795047342777252197e-03 -1.144145429134368896e-01 -3.859014213085174561e-01 -2.959673106670379639e-02 1.978819668292999268e-01 1.172623187303543091e-01 -1.197840496897697449e-01
-1.958379708230495453e-02 -2.522599883377552032e-02 1.185580417513847351e-01 2.118884623050689697e-01 2.238620221614837646e-01 -1.171775683760643005e-01 1.333586275577545166e-01 4.887464269995689392e-02 3.757174909114837646e-01 -6.442907452583312988e-02 1.166929583996534348e-02 -8.560582995414733887e-02 -1.253191977739334106e-01 -1.373278349637985229e-01 -9.922409057617187500e-02 -7.358471304178237915e-02 -2.272712290287017822e-01 1.661355197429656982e-01 2.135323733091354370e-01 -2.774585783481597900e-02 -1.337036788463592529e-01 2.089492231607437134e-02 3.596191406250000000e-01 3.643205165863037109e-01 3.108788430690765381e-01 -7.834518700838088989e-02 3.164934366941452026e-02 -6.238191947340965271e-02 -3.323490619659423828e-01 7.677299901843070984e-03 -1.649984568357467651e-01 4.474675282835960388e-02
-1.466514468193054199e-01 -1.214791554957628250e-02 -4.763441905379295349e-02 3.267701566219329834e-01 -2.467883937060832977e-02 -1.429012119770050049e-01 -5.661038681864738464e-02 1.999462097883224487e-01 -8.415693789720535278e-02 2.652133703231811523e-01 2.825951762497425079e-02 6.193995475769042969e-02 -9.772467613220214844e-02 -8.233721368014812469e-03 4.558646306395530701e-02 -1.284734755754470825e-01 -2.506531774997711182e-01 1.387414634227752686e-01 1.348178088665008545e-01 -1.551253944635391235e-01 -8.200689405202865601e-02 -1.250555366277694702e-01 -1.408734172582626343e-01 2.662082016468048096e-01 2.073544114828109741e-01 -1.625343263149261475e-01 -5.136035382747650146e-02 -6.060734391212463379e-01 -7.701082527637481689e-02 6.562758237123489380e-02 1.568580418825149536e-02 8.703948557376861572e-02
1.618908345699310303e-01 -2.620760537683963776e-02 1.913006454706192017e-01 2.510684430599212646e-01 -2.372990548610687256e-02 -1.095078140497207642e-01 4.361983388662338257e-02 -1.886425763368606567e-01 -1.352548897266387939e-01 -1.955609619617462158e-01 -2.490951865911483765e-01 -9.672952443361282349e-02 -2.292535305023193359e-01 -2.677443027496337891e-01 5.465039238333702087e-02 -1.781772375106811523e-01 -9.619753062725067139e-02 2.822641134262084961e-01 1.748085618019104004e-01 2.034488022327423096e-01 -1.314132511615753174e-01 8.783712238073348999e-02 -1.572442054748535156e-02 2.680238187313079834e-01 4.880598746240139008e-03 2.027184665203094482e-01 3.295193910598754883e-01 -3.816450713202357292e-03 -3.310141265392303467e-01 -1.289400905370712280e-01 -5.147499963641166687e-02 -1.156253390945494175e-03
-1.432721763849258423e-01 -1.366144604980945587e-02 -2.181643992662429810e-02 2.365186512470245361e-01 7.368195801973342896e-02 -2.681157290935516357e-01 2.393666654825210571e-01 -6.407343596220016479e-02 -2.038578838109970093e-01 1.405065059661865234e-01 -2.961428761482238770e-01 -1.219149529933929443e-01 -3.258940279483795166e-01 -2.243781462311744690e-03 -3.113344013690948486e-01 -5.508949607610702515e-02 -6.997364759445190430e-02 -1.080255731940269470e-01 8.008873462677001953e-02 1.015894860029220581e-01 -1.922599039971828461e-02 3.701375424861907959e-01 -8.589162491261959076e-03 2.619239985942840576e-01 1.377404481172561646e-01 -1.881168484687805176e-01 1.768548488616943359e-01 1.967120617628097534e-01 -1.600088179111480713e-01 -4.479876905679702759e-02 4.026887938380241394e-02 1.455941945314407349e-01
-3.158627152442932129e-01 -4.067547619342803955e-02 9.360322356224060059e-02 1.075324788689613342e-01 2.839206457138061523e-01 -8.491180092096328735e-02 -5.470339953899383545e-02 -4.066393971443176270e-01 8.999349176883697510e-02 1.367715280503034592e-02 -3.069451153278350830e-01 7.418433576822280884e-02 1.126061975955963135e-01 2.373627424240112305e-01 -2.563965022563934326e-01 -1.203545704483985901e-01 1.205844059586524963e-01 2.218703925609588623e-01 2.286321520805358887e-01 1.382221579551696777e-01 -9.162715822458267212e-02 1.156896650791168213e-01 2.576226182281970978e-02 3.360498249530792236e-01 1.582871936261653900e-02 -2.086689323186874390e-02 2.136418521404266357e-01 -1.829899996519088745e-01 8.611984550952911377e-02 3.354680538177490234e-02 -5.582378804683685303e-02 -5.330919101834297180e-02
1.041634529829025269e-01 2.253290824592113495e-02 -4.550379887223243713e-02 3.232316672801971436e-01 2.045088447630405426e-02 -6.116704642772674561e-02 -1.906089670956134796e-02 -5.999983847141265869e-02 8.598324656486511230e-02 -2.507302761077880859e-01 -3.867992758750915527e-02 1.565418764948844910e-02 1.409033983945846558e-01 1.201778464019298553e-02 6.062848493456840515e-02 -1.584807410836219788e-02 -2.651757299900054932e-01 9.421410039067268372e-03 1.899390369653701782e-01 1.031682044267654419e-01 -2.215071171522140503e-01 3.231407701969146729e-01 -7.126135751605033875e-03 3.876993954181671143e-01 2.120942622423171997e-01 -2.216905504465103149e-01 4.945694655179977417e-02 -2.706233598291873932e-02 -4.147185683250427246e-01 2.748270630836486816e-01 8.045572787523269653e-02 -7.594014704227447510e-02
3.724222537130117416e-03 7.667849957942962646e-02 -4.951178655028343201e-02 5.196412652730941772e-02 -2.149567939341068268e-02 -1.759904623031616211e-02 -1.923056244850158691e-01 -2.500605583190917969e-01 7.402949035167694092e-02 2.400761842727661133e-01 -3.367519676685333252e-01 -3.997186943888664246e-02 -8.564070612192153931e-02 -1.570415347814559937e-01 -1.429068148136138916e-01 -3.383107185363769531e-01 -2.317909747362136841e-01 9.624496102333068848e-02 -5.271815881133079529e-02 -8.475707471370697021e-02 4.135087877511978149e-02 1.047073677182197571e-01 9.440036863088607788e-02 1.985040903091430664e-01 1.831015385687351227e-02 -2.895676158368587494e-02 -7.214537262916564941e-02 -3.345476388931274414e-01 -1.862801611423492432e-01 -8.008735626935958862e-02 1.263957470655441284e-01 -4.840959310531616211e-01
9.101926535367965698e-02 -9.528025053441524506e-03 5.192456394433975220e-02 2.812561690807342529e-01 2.084156423807144165e-01 -2.463243007659912109e-01 6.796222180128097534e-02 -3.118068873882293701e-01 7.466378062963485718e-02 -3.228814601898193359e-01 -1.091626808047294617e-01 3.465121611952781677e-02 4.057935997843742371e-02 -4.210872352123260498e-01 -1.896356791257858276e-01 -2.255833745002746582e-01 -2.103992402553558350e-01 1.300899386405944824e-01 1.397383362054824829e-01 -1.675918102264404297e-01 -1.117425113916397095e-01 -6.405074149370193481e-02 7.063324004411697388e-02 -8.354701846837997437e-02 4.496994614601135254e-02 -1.478093303740024567e-02 2.153932750225067139e-01 -5.858576297760009766e-02 -2.447898983955383301e-01 8.581132441759109497e-02 1.692333072423934937e-01 1.725033521652221680e-01
1.381816267967224121e-01 -5.636379122734069824e-02 2.728733979165554047e-02 2.709480375051498413e-02 1.567991077899932861e-01 1.500392258167266846e-01 1.377665251493453979e-01 2.580519206821918488e-02 -1.566884219646453857e-01 -3.492274507880210876e-02 -2.656047940254211426e-01 -1.282691508531570435e-01 -3.233804702758789062e-01 -3.033072054386138916e-01 -9.646188467741012573e-02 -7.886541634798049927e-02 1.201014965772628784e-01 1.170455198734998703e-02 2.666435837745666504e-01 -1.128022279590368271e-02 4.331551864743232727e-02 3.463164865970611572e-01 3.415080606937408447e-01 2.865721583366394043e-01 -5.171651393175125122e-02 -1.638724207878112793e-01 3.034448027610778809e-01 -1.157166659832000732e-01 -8.885475248098373413e-02 -3.393155336380004883e-02 1.797702014446258545e-01 -4.394084960222244263e-02
7.606801390647888184e-02 1.762230992317199707e-01 -1.597075611352920532e-01 1.570461839437484741e-01 2.370535135269165039e-01 -1.088912133127450943e-02 -1.948985457420349121e-01 -5.714666098356246948e-02 -4.613028466701507568e-02 7.745017111301422119e-02 -4.315254092216491699e-01 -4.952914267778396606e-02 -1.011808812618255615e-01 -4.283139109611511230e-02 -2.238285690546035767e-01 1.206076703965663910e-02 -1.692126691341400146e-01 -5.447524785995483398e-02 -5.043435469269752502e-02 -7.323958724737167358e-02 1.633165925741195679e-01 -9.660807996988296509e-02 4.834920540452003479e-02 2.318609058856964111e-01 2.643698453903198242e-01 -3.434824943542480469e-01 2.810525596141815186e-01 -2.395263612270355225e-01 -1.860377639532089233e-01 -1.842670887708663940e-01 -1.780286431312561035e-01 -1.448966190218925476e-02
1.665601730346679688e-01 4.972093403339385986e-01 -4.341721534729003906e-02 8.200430870056152344e-02 1.716787815093994141e-01 -2.801085412502288818e-01 -7.451355457305908203e-02 -1.582487523555755615e-01 -8.630234003067016602e-02 3.751693293452262878e-02 -1.244060248136520386e-01 -2.124870121479034424e-01 4.637205600738525391e-02 -1.063148379325866699e-01 -2.082915306091308594e-01 -1.000117361545562744e-01 -4.587052762508392334e-02 2.522940374910831451e-02 4.011703729629516602e-01 1.385091692209243774e-01 -2.374620288610458374e-01 1.412336528301239014e-01 -1.016653254628181458e-01 2.755876779556274414e-01 -1.102598309516906738e-01 -5.534214153885841370e-02 1.732554435729980469e-01 -1.053355038166046143e-01 -1.260917335748672485e-01 1.554349251091480255e-02 -1.286474019289016724e-01 8.408884704113006592e-02
-1.624052822589874268e-01 2.068999111652374268e-01 1.479535102844238281e-01 2.018437236547470093e-01 6.228838860988616943e-02 -1.143852248787879944e-01 1.204728782176971436e-01 -6.359519809484481812e-02 7.961002737283706665e-02 -1.402296870946884155e-01 -1.779552698135375977e-01 2.020666450262069702e-01 -3.180330246686935425e-02 -2.358017712831497192e-01 -4.165157377719879150e-01 -1.827603578567504883e-01 -3.176688253879547119e-01 -3.032613396644592285e-01 -1.133316848427057266e-02 -3.978176042437553406e-03 -2.830951102077960968e-02 -3.941483050584793091e-02 -6.178659200668334961e-02 2.336611449718475342e-01 1.135369315743446350e-01 -2.211597561836242676e-02 3.231050074100494385e-02 -3.881746828556060791e-01 -1.763079166412353516e-01 5.403868481516838074e-02 3.299200162291526794e-02 -1.291133612394332886e-01
-2.022590637207031250e-01 1.536941900849342346e-02 -1.499467790126800537e-01 1.468843519687652588e-01 3.158712759613990784e-02 -1.422983705997467041e-01 -2.549413591623306274e-02 -3.821446001529693604e-01 -2.484134584665298462e-01 -1.904547512531280518e-01 -1.573230177164077759e-01 -5.013315007090568542e-02 -2.086103893816471100e-02 -1.510734409093856812e-01 -1.353948712348937988e-01 -2.660056054592132568e-01 2.086089923977851868e-02 -2.058272361755371094e-01 2.728131711483001709e-01 1.038557142019271851e-01 -5.566821619868278503e-02 2.288398295640945435e-01 5.530209466814994812e-02 2.360948771238327026e-01 1.637615114450454712e-01 -1.554127633571624756e-01 2.257039099931716919e-01 -1.229531094431877136e-01 -9.698081761598587036e-02 -2.884650826454162598e-01 2.298965752124786377e-01 -6.701001524925231934e-02
-5.005604028701782227e-02 1.954921036958694458e-01 -1.770653948187828064e-02 1.088268682360649109e-01 3.322238475084304810e-02 -7.586111128330230713e-02 4.106000065803527832e-02 -2.620448358356952667e-03 1.036363393068313599e-01 1.216711625456809998e-01 -2.950567901134490967e-01 -1.516639739274978638e-01 -1.514226645231246948e-01 -1.182458400726318359e-01 -1.243786588311195374e-01 -1.900488138198852539e-01 -1.147585734724998474e-01 1.119014695286750793e-01 4.229928851127624512e-01 -7.309633493423461914e-02 -4.521711766719818115e-01 4.126274026930332184e-03 -1.941153407096862793e-01 -2.126622386276721954e-02 -7.876786403357982635e-03 1.165172681212425232e-01 2.371129095554351807e-01 -2.854988276958465576e-01 -2.123108506202697754e-01 -9.246346354484558105e-02 2.354386895895004272e-01 3.835543245077133179e-02
2.611626386642456055e-01 -1.138825528323650360e-02 2.487081103026866913e-02 6.885261274874210358e-03 -5.222673341631889343e-02 -1.129457727074623108e-01 2.921380996704101562e-01 -2.781734243035316467e-02 9.006953984498977661e-02 1.330643445253372192e-01 -5.019146203994750977e-01 1.694809794425964355e-01 6.194136664271354675e-02 -1.085590124130249023e-01 -2.050453722476959229e-01 -1.113604530692100525e-01 -5.426874384284019470e-02 -8.654749952256679535e-03 1.424021571874618530e-01 2.233274281024932861e-01 -6.910708546638488770e-02 4.070603474974632263e-02 -7.113890722393989563e-03 3.113587498664855957e-01 9.530980139970779419e-02 -1.461690217256546021e-01 -9.233565628528594971e-02 -2.201457917690277100e-01 -4.098515212535858154e-01 1.076368317008018494e-01 2.232983708381652832e-02 9.362270683050155640e-02
3.468726575374603271e-02 9.869187325239181519e-02 5.007956549525260925e-02 5.095183476805686951e-02 1.765357553958892822e-01 1.531762182712554932e-01 -7.668126374483108521e-02 -2.270738035440444946e-01 9.174957126379013062e-02 -1.103017851710319519e-01 -2.884788811206817627e-01 -5.813523009419441223e-02 -7.723587751388549805e-02 2.899305522441864014e-01 -3.727988004684448242e-01 1.058785989880561829e-01 -6.637210398912429810e-02 -4.730046167969703674e-02 1.310286670923233032e-01 -3.103668801486492157e-02 -8.849162608385086060e-02 1.842020750045776367e-01 9.060821682214736938e-02 3.122593164443969727e-01 -1.642010658979415894e-01 -1.186385452747344971e-01 1.008844003081321716e-01 -4.855553209781646729e-01 1.554128974676132202e-01 -1.264226809144020081e-02 -3.309298679232597351e-02 -1.996140629053115845e-01
-1.168742626905441284e-01 -6.315817683935165405e-02 -7.484424859285354614e-02 9.660466760396957397e-02 -6.280086189508438110e-02 -3.413694202899932861e-01 -2.355290949344635010e-01 -3.219594955444335938e-01 -1.770805418491363525e-01 -1.212656572461128235e-01 -2.163243144750595093e-01 -1.390938311815261841e-01 2.622748957946896553e-03 -6.630176305770874023e-02 -2.127337604761123657e-01 -1.831309795379638672e-01 -9.644594043493270874e-02 -9.923087805509567261e-02 2.314747422933578491e-01 -8.865228854119777679e-03 -1.078997105360031128e-01 1.625212132930755615e-01 2.409280687570571899e-01 1.462964341044425964e-02 -1.715525388717651367e-01 -8.453744649887084961e-02 2.592854499816894531e-01 -3.279317319393157959e-01 -9.706790745258331299e-02 -8.289733668789267540e-04 2.803854644298553467e-01 1.545942872762680054e-01
-8.829663693904876709e-02 -4.630122333765029907e-02 1.870479434728622437e-02 1.645823270082473755e-01 1.354750841856002808e-01 -2.758422493934631348e-01 -1.013498306274414062e-01 -1.375941634178161621e-01 -2.411856353282928467e-01 1.874955021776258945e-03 -1.248957589268684387e-01 -1.939323544502258301e-01 -1.296918541193008423e-01 1.038152575492858887e-01 -1.407579332590103149e-01 7.433296181261539459e-03 -2.937318384647369385e-01 1.272235810756683350e-01 5.369265675544738770e-01 -2.258769124746322632e-01 -2.036120975390076637e-03 1.195359900593757629e-01 -1.445084035367472097e-05 8.029104769229888916e-02 -2.523741424083709717e-01 -3.249688744544982910e-01 1.013324409723281860e-01 -1.936637908220291138e-01 -7.108828518539667130e-03 -1.567636616528034210e-02 -5.262159276753664017e-03 1.477280631661415100e-02
-7.050542533397674561e-02 -7.178325206041336060e-02 9.109047055244445801e-02 4.019723534584045410e-01 7.684270292520523071e-02 -1.161058470606803894e-01 -1.034373044967651367e-01 -6.269358098506927490e-02 4.785088449716567993e-02 -3.414148986339569092e-01 1.631535142660140991e-01 -2.659875452518463135e-01 -1.427253186702728271e-01 1.175013110041618347e-01 3.973673284053802490e-02 -3.006253577768802643e-02 -1.232434958219528198e-01 2.645403146743774414e-01 2.308231294155120850e-01 9.991465136408805847e-03 -2.537203431129455566e-01 2.616230845451354980e-01 1.520362049341201782e-01 2.569451332092285156e-01 1.511247903108596802e-01 -2.429454326629638672e-01 5.884573236107826233e-02 -3.883080184459686279e-02 -2.028091847896575928e-01 1.188423335552215576e-01 1.549185663461685181e-01 -8.066460490226745605e-02
1.321779191493988037e-01 2.027379423379898071e-01 5.579662695527076721e-02 2.400510311126708984e-01 -1.700762212276458740e-01 7.666908949613571167e-02 3.459706306457519531e-01 -7.996125519275665283e-02 -1.219335272908210754e-01 1.891192942857742310e-01 -3.228091597557067871e-01 3.039565496146678925e-02 -2.163317352533340454e-01 -1.022932529449462891e-01 -1.343198567628860474e-01 -1.585948318243026733e-01 -5.565539933741092682e-03 1.210655085742473602e-02 2.307233363389968872e-01 9.825371950864791870e-02 4.577234014868736267e-02 2.907391265034675598e-02 -4.108256846666336060e-02 4.665964543819427490e-01 -9.409517794847488403e-02 -2.348434329032897949e-01 1.238536089658737183e-01 -2.360616773366928101e-01 3.692589327692985535e-02 -1.124411448836326599e-01 1.537694334983825684e-01 7.380632311105728149e-02
2.225800752639770508e-01 1.262611709535121918e-02 2.937947809696197510e-01 1.490391194820404053e-01 6.514963507652282715e-02 -2.437143176794052124e-01 -2.631531357765197754e-01 -5.202393978834152222e-02 -1.735399216413497925e-01 1.920468658208847046e-01 -4.739356413483619690e-02 -3.338661491870880127e-01 -2.391231358051300049e-01 1.774469912052154541e-01 -2.086981981992721558e-01 -2.444429695606231689e-01 -2.538363337516784668e-01 1.639764159917831421e-01 1.533701736479997635e-02 -3.597307950258255005e-02 -7.215292751789093018e-02 -5.213703587651252747e-02 -1.551402173936367035e-02 1.768072098493576050e-01 1.057297140359878540e-01 2.019290477037429810e-01 -7.801655679941177368e-02 -3.226178288459777832e-01 -7.959783822298049927e-02 1.095724478363990784e-01 1.378864049911499023e-02 -1.433760970830917358e-01
8.092743158340454102e-02 -9.232366830110549927e-02 -1.663954257965087891e-01 2.464196383953094482e-01 -5.005543678998947144e-02 -5.313827842473983765e-02 -9.760847687721252441e-02 2.503303624689579010e-02 -3.929908946156501770e-02 6.580766290426254272e-02 -5.334986448287963867e-01 1.718940795399248600e-03 -2.025261372327804565e-01 -4.360032826662063599e-02 -2.349754124879837036e-01 -2.211477607488632202e-01 1.629572734236717224e-02 -1.379444897174835205e-01 2.641923725605010986e-02 1.448842510581016541e-02 9.894033521413803101e-02 -1.235475018620491028e-01 2.513091564178466797e-01 3.301111459732055664e-01 2.216309159994125366e-01 -6.236565485596656799e-02 1.868332773447036743e-01 -3.043001890182495117e-01 1.714746505022048950e-01 5.165993049740791321e-02 4.915926977992057800e-02 -1.053967401385307312e-01
3.322208672761917114e-02 -5.032447725534439087e-02 9.656571596860885620e-02 2.183353602886199951e-01 2.756646871566772461e-01 1.239426713436841965e-02 -1.609197705984115601e-01 -3.641612455248832703e-02 -6.306415051221847534e-02 -9.612485021352767944e-02 -2.326502650976181030e-01 1.934493333101272583e-02 9.131132066249847412e-02 1.018470376729965210e-01 1.635921150445938110e-01 -7.324139028787612915e-02 2.634232304990291595e-02 -1.047056913375854492e-01 4.213049411773681641e-01 -1.843652129173278809e-01 -2.487196922302246094e-01 1.657411307096481323e-01 5.905068293213844299e-02 2.549353837966918945e-01 2.435114532709121704e-01 1.055080220103263855e-01 2.537789642810821533e-01 -2.634800672531127930e-01 6.744259595870971680e-02 1.645778268575668335e-01 -3.140779733657836914e-01 -4.423827305436134338e-02
1.553586274385452271e-01 -7.992268353700637817e-02 9.048001468181610107e-02 2.543012201786041260e-01 -1.071400567889213562e-01 -1.717261970043182373e-01 -1.455578655004501343e-01 -1.468604058027267456e-01 9.758519381284713745e-02 -1.658814102411270142e-01 -3.996290266513824463e-01 -1.517823785543441772e-01 -1.369344741106033325e-01 -2.532644867897033691e-01 3.438837528228759766e-01 -2.513563819229602814e-02 -1.097126528620719910e-01 1.395706534385681152e-01 3.659648299217224121e-01 3.846190497279167175e-02 5.622001737356185913e-02 2.742502093315124512e-01 3.121696598827838898e-02 7.072868198156356812e-02 2.200777828693389893e-01 7.032033801078796387e-02 6.884385645389556885e-02 -1.563856899738311768e-01 -5.888279527425765991e-02 1.281139403581619263e-01 -1.938972026109695435e-01 2.242335351184010506e-03
-6.847693026065826416e-02 -1.928019374608993530e-01 2.101025171577930450e-02 2.107834815979003906e-01 -2.708572521805763245e-02 1.217194572091102600e-01 1.082923379726707935e-03 -3.303165137767791748e-01 -1.910188198089599609e-01 2.152458131313323975e-01 6.374524533748626709e-02 4.912879690527915955e-02 -1.461369246244430542e-01 -1.981998682022094727e-01 -2.278777807950973511e-01 -9.701191633939743042e-02 -2.964908182621002197e-01 7.163726538419723511e-02 2.842883467674255371e-01 2.731240727007389069e-02 -1.093015223741531372e-01 2.584253549575805664e-01 1.131162568926811218e-01 2.925552427768707275e-01 1.335342787206172943e-02 -3.111902475357055664e-01 1.111958399415016174e-01 -1.584463417530059814e-01 1.738441288471221924e-01 2.061084061861038208e-01 5.902745574712753296e-02 1.222288385033607483e-01
-1.701868772506713867e-01 6.029739044606685638e-03 1.333617120981216431e-01 3.148726820945739746e-01 2.220531553030014038e-01 1.142912432551383972e-01 -2.824763059616088867e-01 -2.794721908867359161e-02 8.746524155139923096e-02 -7.386035285890102386e-03 -1.567297428846359253e-01 -1.721162465400993824e-03 -8.033469319343566895e-02 7.778475433588027954e-02 -4.315864667296409607e-02 -1.823661476373672485e-01 1.926959753036499023e-01 2.911238968372344971e-01 4.592595100402832031e-01 -1.526007354259490967e-01 -9.578130394220352173e-02 -1.281722038984298706e-01 5.978043656796216965e-03 2.587296068668365479e-01 2.334404438734054565e-01 8.076092600822448730e-02 1.066310107707977295e-01 -7.850633561611175537e-02 -1.183162163943052292e-02 3.024470508098602295e-01 -1.032839715480804443e-01 4.156777635216712952e-02
2.386787086725234985e-01 -4.234159365296363831e-02 3.825384750962257385e-02 3.714035153388977051e-01 3.035401552915573120e-02 -2.423223853111267090e-02 -3.193365931510925293e-01 5.826469138264656067e-02 -1.297146081924438477e-01 -1.900928653776645660e-02 -6.839845329523086548e-03 -8.487932384014129639e-02 -2.078696042299270630e-01 -5.485996231436729431e-02 5.546978861093521118e-02 -1.330449730157852173e-01 -3.251747041940689087e-02 -6.853960454463958740e-02 3.965433537960052490e-01 2.722763121128082275e-01 -1.807156801223754883e-01 1.606204658746719360e-01 -1.085003390908241272e-01 2.397399693727493286e-01 2.288100421428680420e-01 -8.346145600080490112e-02 3.005597293376922607e-01 -1.847533695399761200e-02 -2.271475344896316528e-01 1.381614059209823608e-01 1.030344963073730469e-01 8.591830730438232422e-02
-6.367369741201400757e-02 -8.168817311525344849e-02 1.635539084672927856e-01 1.470504701137542725e-01 2.649067640304565430e-01 -7.474623620510101318e-02 -1.948045343160629272e-01 -4.720362424850463867e-01 1.283810287714004517e-01 -8.535305410623550415e-02 -1.646392941474914551e-01 8.413610607385635376e-02 5.554646719247102737e-03 -3.368806540966033936e-01 -1.638515107333660126e-02 -6.420471519231796265e-02 -3.251126408576965332e-01 -5.428931117057800293e-02 4.844089597463607788e-02 -1.116552650928497314e-01 -2.695426158607006073e-02 -1.838716864585876465e-01 5.175261199474334717e-02 1.899068951606750488e-01 2.257124986499547958e-03 5.085160955786705017e-02 1.350310295820236206e-01 -3.990461230278015137e-01 -2.027191519737243652e-01 -9.470824152231216431e-02 3.951443731784820557e-02 -9.057600982487201691e-03
-1.612386256456375122e-01 -1.873822696506977081e-02 2.877414785325527191e-02 1.786983758211135864e-01 1.092591881752014160e-01 6.880387663841247559e-02 -1.820535212755203247e-01 -2.373209595680236816e-01 1.892786026000976562e-01 -1.664759367704391479e-01 -9.521126002073287964e-02 -3.098447574302554131e-03 2.613800168037414551e-01 -2.584206759929656982e-01 -1.636302918195724487e-01 -3.941778466105461121e-02 -3.527610003948211670e-01 6.536403298377990723e-02 1.578703969717025757e-01 -3.011439368128776550e-02 -4.829249810427427292e-03 -2.925087697803974152e-02 -8.514273166656494141e-02 4.753927886486053467e-01 -1.114817336201667786e-01 3.685566131025552750e-03 -4.928248748183250427e-02 -2.423931956291198730e-01 -1.234226897358894348e-01 -1.392556577920913696e-01 4.969319328665733337e-03 -3.190058767795562744e-01
3.099758550524711609e-02 -1.427701767534017563e-02 -1.120673343539237976e-01 1.953687667846679688e-01 -1.804322600364685059e-01 -1.505043655633926392e-01 -1.976216882467269897e-01 1.233224384486675262e-02 1.722422093152999878e-01 -1.292843073606491089e-01 -4.717564582824707031e-01 -1.809876561164855957e-01 -8.263596147298812866e-02 -2.478447258472442627e-01 1.328212022781372070e-01 -2.900413610041141510e-02 3.885931894183158875e-02 7.319514453411102295e-02 3.727884888648986816e-01 -7.625313103199005127e-02 2.088772505521774292e-01 1.961320191621780396e-01 1.633561253547668457e-01 2.407368421554565430e-01 1.613597422838211060e-01 -5.630871281027793884e-02 -1.044309809803962708e-01 -1.678469330072402954e-01 5.793910473585128784e-02 2.038267254829406738e-01 -8.377508074045181274e-02 -1.632965654134750366e-01
-9.317665547132492065e-02 -1.125109121203422546e-01 -1.852402836084365845e-01 1.619083285331726074e-01 -5.026128143072128296e-02 -6.493616849184036255e-02 -3.119694888591766357e-01 -1.005763560533523560e-01 -1.279586851596832275e-01 1.758354604244232178e-01 -4.876859858632087708e-02 -7.927262037992477417e-02 -1.533386558294296265e-01 -1.674125529825687408e-02 -3.049207627773284912e-01 -2.169178724288940430e-01 -2.180624157190322876e-01 -8.777777850627899170e-02 3.155705332756042480e-01 -2.304976433515548706e-01 -6.449211388826370239e-02 8.936141431331634521e-02 1.677019447088241577e-01 3.475495874881744385e-01 -7.030174136161804199e-02 -1.661701947450637817e-01 2.763279974460601807e-01 -1.470373272895812988e-01 4.405200108885765076e-02 -1.414320431649684906e-02 2.391815632581710815e-01 1.589365601539611816e-01
-2.044799774885177612e-01 -1.160105392336845398e-01 -1.450495868921279907e-01 1.934340596199035645e-01 7.221546024084091187e-02 -2.636627526953816414e-03 -6.572893261909484863e-02 -1.321897506713867188e-01 -5.769260600209236145e-02 -1.455628573894500732e-01 -4.882876947522163391e-02 -1.906116157770156860e-01 -3.395280838012695312e-01 -1.395570230670273304e-03 -1.597052961587905884e-01 9.202199429273605347e-02 -3.680664896965026855e-01 7.573527842760086060e-02 3.628910183906555176e-01 -8.172383159399032593e-02 -2.639028988778591156e-02 1.664600372314453125e-01 2.082117795944213867e-01 -2.995039522647857666e-02 -1.778265088796615601e-02 -2.014555484056472778e-01 1.222770288586616516e-01 -4.181300103664398193e-01 -1.148317232728004456e-01 -1.226305440068244934e-01 1.493268609046936035e-01 1.154473870992660522e-01
-2.621560990810394287e-01 -1.527007818222045898e-01 -1.352961510419845581e-01 4.170795679092407227e-01 4.161514714360237122e-02 1.974783390760421753e-01 -4.224504530429840088e-02 -2.286308407783508301e-01 -6.553822755813598633e-02 9.878499805927276611e-02 -3.005951046943664551e-01 -1.503653079271316528e-01 1.354780048131942749e-01 -4.140796139836311340e-03 -2.762926518917083740e-01 -7.952270656824111938e-02 -6.813623011112213135e-02 1.604366749525070190e-01 -6.672979891300201416e-02 -4.162070527672767639e-02 4.982938617467880249e-02 -1.656839102506637573e-01 -5.404579639434814453e-02 3.558402955532073975e-01 2.736830115318298340e-01 -1.697645783424377441e-01 7.602765690535306931e-03 -2.904929518699645996e-01 -8.824619726510718465e-05 4.040573164820671082e-02 -7.916535437107086182e-02 2.729855477809906006e-02
-2.838684916496276855e-01 -2.752663195133209229e-02 -1.720427721738815308e-01 3.236631751060485840e-01 9.715210646390914917e-02 7.488023024052381516e-03 -3.066616356372833252e-01 -1.603391617536544800e-01 1.292243450880050659e-01 -9.597229957580566406e-02 -1.737117022275924683e-01 -1.111173182725906372e-01 -1.043731793761253357e-01 1.720916777849197388e-01 -1.213858053088188171e-01 -6.418432295322418213e-02 4.569463897496461868e-03 3.226156113669276237e-03 3.124994635581970215e-01 -1.016271710395812988e-01 3.641308844089508057e-02 -2.174241095781326294e-02 -2.716015279293060303e-01 2.277087271213531494e-01 -2.448447644710540771e-01 -7.842352986335754395e-02 1.365687996149063110e-01 -3.453396260738372803e-01 1.990314945578575134e-02 2.557881474494934082e-01 1.483090668916702271e-01 1.498404890298843384e-03
1.883776858448982239e-02 1.615160517394542694e-02 -1.193427219986915588e-01 3.704990446567535400e-01 1.666631251573562622e-01 -5.879555642604827881e-02 -4.697162285447120667e-02 -9.117699414491653442e-02 -1.822700500488281250e-01 -6.128734722733497620e-02 -1.391044408082962036e-01 -1.008854657411575317e-01 -2.451517581939697266e-01 -3.813504055142402649e-02 7.712908089160919189e-02 1.859409734606742859e-02 4.344726353883743286e-02 1.332306265830993652e-01 3.162965476512908936e-01 -7.907732576131820679e-02 4.670912865549325943e-03 3.901695609092712402e-01 -1.129316315054893494e-01 1.619432717561721802e-01 2.481676638126373291e-01 4.042349383234977722e-02 1.257148236036300659e-01 6.307959556579589844e-02 -1.707180142402648926e-01 4.806709885597229004e-01 -1.023745685815811157e-01 3.036261722445487976e-02
-4.787052795290946960e-02 -3.631326183676719666e-02 2.961994707584381104e-01 3.374472856521606445e-01 4.472963139414787292e-02 -1.378124654293060303e-01 -1.085130311548709869e-02 -2.195620685815811157e-01 -2.109974175691604614e-01 -8.834463357925415039e-02 -5.351411923766136169e-02 -5.788838956505060196e-03 -1.654599159955978394e-01 -2.245973348617553711e-01 -2.413863688707351685e-02 -2.421251982450485229e-01 -1.541837900876998901e-01 3.249627351760864258e-01 2.573395669460296631e-01 2.147704064846038818e-01 -1.908718496561050415e-01 -1.537260413169860840e-02 6.670115888118743896e-02 2.310440689325332642e-01 6.535023450851440430e-02 2.616485059261322021e-01 2.164409905672073364e-01 -8.814366534352302551e-03 -2.578004598617553711e-01 -2.940935082733631134e-02 9.855719655752182007e-02 -1.731473207473754883e-02
-1.854056417942047119e-01 8.829994499683380127e-02 1.858015507459640503e-01 1.568240374326705933e-01 -2.932104766368865967e-01 -1.098228171467781067e-01 3.688955679535865784e-02 -2.378585338592529297e-01 -5.527586862444877625e-02 -2.628953754901885986e-02 -5.039819478988647461e-01 -2.313771545886993408e-01 -2.144779115915298462e-01 4.337283596396446228e-02 -1.333704888820648193e-01 -4.848886653780937195e-02 -8.123578876256942749e-02 -1.412849426269531250e-01 1.167698875069618225e-01 -1.683199703693389893e-01 3.658472374081611633e-02 -1.919218152761459351e-02 3.080698847770690918e-01 1.679498553276062012e-01 6.141157075762748718e-02 6.782102584838867188e-02 -1.036130487918853760e-01 -1.941181570291519165e-01 -1.189714074134826660e-01 2.200619876384735107e-01 1.908755600452423096e-01 -1.195333823561668396e-01
5.628637969493865967e-02 2.357574999332427979e-01 -1.254948824644088745e-01 2.182428911328315735e-02 5.920018628239631653e-02 -3.209280222654342651e-02 -1.310538128018379211e-02 -8.612542599439620972e-02 -1.770022511482238770e-01 1.123605854809284210e-02 -9.967873245477676392e-02 -3.130303323268890381e-01 -1.681001633405685425e-01 4.716700874269008636e-03 -3.294242024421691895e-01 -2.965299189090728760e-01 -8.824200928211212158e-02 -2.120029777288436890e-01 4.854221045970916748e-01 2.275899201631546021e-01 -1.617459803819656372e-01 -9.580946713685989380e-02 -1.910789310932159424e-01 1.456820219755172729e-01 3.462005406618118286e-02 -8.723413944244384766e-02 2.196414768695831299e-01 -1.533391773700714111e-01 -1.297398656606674194e-01 1.283556073904037476e-01 3.592027723789215088e-02 -1.975110359489917755e-02
-2.635938227176666260e-01 -1.629272848367691040e-01 1.746779680252075195e-01 2.512137591838836670e-01 6.390433758497238159e-02 -4.938380792737007141e-02 3.122929669916629791e-02 -2.173333168029785156e-01 -5.242793634533882141e-02 9.520581364631652832e-02 -3.758535385131835938e-01 -2.583922147750854492e-01 -5.579889938235282898e-02 -8.223097771406173706e-02 -6.210572645068168640e-02 -2.294937670230865479e-01 4.194845631718635559e-02 1.158043146133422852e-01 -1.351149231195449829e-01 -9.947524406015872955e-03 1.632029861211776733e-01 -2.596908211708068848e-01 7.159451395273208618e-02 2.011675536632537842e-01 3.013868331909179688e-01 -1.653837710618972778e-01 3.313994780182838440e-02 -2.434459775686264038e-01 -1.779954880475997925e-01 2.322977781295776367e-01 -1.391156464815139771e-01 -1.123994514346122742e-01
8.395081758499145508e-02 -1.342415623366832733e-02 -6.217311322689056396e-02 1.531015336513519287e-01 4.543205797672271729e-01 -2.921701222658157349e-02 -2.018552124500274658e-01 -2.171317487955093384e-01 1.244197413325309753e-01 -4.082230627536773682e-01 -1.640775650739669800e-01 -1.948045939207077026e-01 6.470361351966857910e-02 4.300354048609733582e-02 -1.822278499603271484e-01 -7.285606861114501953e-02 5.980414524674415588e-02 1.747861951589584351e-01 9.663220494985580444e-02 1.268669664859771729e-01 -1.228254511952400208e-01 2.388585805892944336e-01 1.517732590436935425e-01 1.883926540613174438e-01 -5.111616104841232300e-03 5.310687050223350525e-02 1.423586439341306686e-02 -1.648665815591812134e-01 -3.190082311630249023e-01 -2.789725549519062042e-02 -1.988771259784698486e-01 -1.273322850465774536e-01
2.064076811075210571e-01 1.818541884422302246e-01 6.408528238534927368e-02 3.197253644466400146e-01 1.517824381589889526e-01 9.764667600393295288e-02 -2.323131561279296875e-01 1.439104508608579636e-02 -9.491013735532760620e-02 -6.974809616804122925e-02 -1.982378453249111772e-04 -1.463528275489807129e-01 4.015433043241500854e-02 3.699412941932678223e-02 1.461339928209781647e-02 -1.204096991568803787e-02 -1.678185462951660156e-01 -1.040447279810905457e-01 2.141660749912261963e-01 5.706917122006416321e-02 -3.124462068080902100e-01 1.876998990774154663e-01 -9.261694550514221191e-02 4.327061176300048828e-01 1.796735674142837524e-01 -1.968712657690048218e-01 1.952722072601318359e-01 -1.029351279139518738e-01 -7.768426090478897095e-02 2.496742010116577148e-01 2.909106016159057617e-01 5.536841973662376404e-02
-5.272360891103744507e-02 1.428886801004409790e-01 5.743022635579109192e-02 3.600881099700927734e-01 2.422987483441829681e-02 1.331153213977813721e-01 1.798130422830581665e-01 -1.204020082950592041e-01 2.333636768162250519e-02 -1.344621479511260986e-01 -2.511452138423919678e-01 -1.239493265748023987e-01 5.782296648249030113e-04 1.403544247150421143e-01 -1.000485643744468689e-01 -1.437795907258987427e-01 -3.035269975662231445e-01 1.599993109703063965e-01 2.291524708271026611e-01 -1.218330711126327515e-01 -8.360602892935276031e-03 -1.130091473460197449e-01 2.959122657775878906e-01 6.271447986364364624e-03 -6.807381659746170044e-02 -5.551249161362648010e-02 -3.057341277599334717e-01 -3.257955610752105713e-01 4.022892564535140991e-02 3.093502521514892578e-01 1.873145103454589844e-01 7.745867967605590820e-02
9.093825519084930420e-02 -2.576375007629394531e-01 -1.717282682657241821e-01 2.034919708967208862e-01 -4.542274773120880127e-02 -1.783623397350311279e-01 -8.541039377450942993e-02 -6.980198621749877930e-02 1.324822455644607544e-01 -3.949461877346038818e-02 -4.702362120151519775e-01 -6.210993975400924683e-02 -2.560989856719970703e-01 -1.495593190193176270e-01 -1.727261841297149658e-01 -2.157480418682098389e-01 2.547430060803890228e-02 -2.061018496751785278e-01 -1.423948816955089569e-02 7.148439437150955200e-02 -2.014498971402645111e-02 -1.211120709776878357e-01 1.987628787755966187e-01 1.857474744319915771e-01 1.901606470346450806e-01 -1.050483807921409607e-01 1.328659057617187500e-01 -4.170710444450378418e-01 3.109269775450229645e-02 -4.763413593173027039e-02 1.120168939232826233e-01 -8.876305073499679565e-02
-4.049018025398254395e-02 -1.615816801786422729e-01 3.122797980904579163e-02 1.433655470609664917e-01 1.731626316905021667e-02 -2.038269340991973877e-01 2.215013504028320312e-01 2.425568103790283203e-01 1.089470386505126953e-01 -1.858637668192386627e-02 -4.868804514408111572e-01 -5.125186964869499207e-02 -2.625887393951416016e-01 -4.203627631068229675e-02 -1.772907972335815430e-01 -1.280707865953445435e-01 -2.162743657827377319e-01 -1.750664710998535156e-01 1.867758482694625854e-01 -1.692521944642066956e-02 6.628385186195373535e-02 -3.782336041331291199e-02 2.104258351027965546e-02 3.636023104190826416e-01 -3.957902640104293823e-02 -7.034313865005970001e-03 1.097349673509597778e-01 -2.286644577980041504e-01 -1.797911971807479858e-01 6.595233082771301270e-02 2.261118590831756592e-01 1.603698134422302246e-01
1.103195622563362122e-01 1.481115967035293579e-01 -2.265062779188156128e-01 -1.469159722328186035e-01 1.383610367774963379e-01 -1.383356451988220215e-01 6.088791415095329285e-02 -2.544740736484527588e-01 -1.088836938142776489e-01 1.186542119830846786e-02 -1.606425344944000244e-01 -2.346833348274230957e-01 -5.533540621399879456e-02 -7.475017011165618896e-02 -2.765656113624572754e-01 -1.655661314725875854e-01 2.975267544388771057e-02 4.199143126606941223e-02 5.413736701011657715e-01 1.715718656778335571e-01 -3.287558555603027344e-01 4.906915128231048584e-02 -4.090427607297897339e-02 1.846617460250854492e-01 1.768759489059448242e-01 -5.467706173658370972e-02 9.998177736997604370e-02 -1.735160499811172485e-01 1.752947829663753510e-02 1.078201532363891602e-01 1.306805014610290527e-01 -7.751498371362686157e-02
9.152925759553909302e-02 -2.041749954223632812e-01 6.975234299898147583e-02 4.428235590457916260e-01 -8.693669736385345459e-02 -9.874115884304046631e-02 2.496017143130302429e-03 -2.744575440883636475e-01 -2.599746286869049072e-01 -6.134008243680000305e-02 4.697427526116371155e-02 -1.347676217555999756e-01 -1.400781720876693726e-01 -1.810237765312194824e-02 -1.377653628587722778e-01 -6.301543861627578735e-02 -4.189423471689224243e-02 2.341997250914573669e-02 2.516008615493774414e-01 1.430155932903289795e-01 -2.653510868549346924e-01 5.705623701214790344e-02 -1.062124893069267273e-01 3.006410002708435059e-01 3.425353392958641052e-02 1.622837036848068237e-02 1.751508563756942749e-01 1.445644050836563110e-01 -3.701860606670379639e-01 1.804912984371185303e-01 -6.192025542259216309e-02 -1.840183138847351074e-01
6.909792870283126831e-02 1.517993658781051636e-01 1.372491121292114258e-01 1.315143853425979614e-01 2.219998389482498169e-01 1.852106153964996338e-01 1.480216085910797119e-01 -2.711547613143920898e-01 -7.617287337779998779e-02 -3.482896387577056885e-01 -4.153893887996673584e-01 2.505631558597087860e-02 -5.178698524832725525e-02 1.385857760906219482e-01 -2.830700874328613281e-01 -6.949936598539352417e-02 -6.282239407300949097e-02 -1.804465800523757935e-01 2.031710445880889893e-01 9.764100611209869385e-02 -1.180183514952659607e-01 2.015929520130157471e-01 -2.931915037333965302e-02 1.206004843115806580e-01 -1.450624614953994751e-01 -1.137253120541572571e-01 1.653270237147808075e-02 -3.366821706295013428e-01 -7.330428808927536011e-02 -1.854944527149200439e-01 6.077208369970321655e-02 -3.904353082180023193e-02
-7.319123297929763794e-02 -2.268913015723228455e-02 2.916759550571441650e-01 1.948077380657196045e-01 1.846842765808105469e-01 1.160861402750015259e-01 1.076549291610717773e-01 5.065961554646492004e-02 -7.003110647201538086e-02 -3.316563665866851807e-01 -3.552615344524383545e-01 7.685678452253341675e-02 -8.596394956111907959e-02 2.442583143711090088e-01 -1.489165890961885452e-02 -3.104720078408718109e-02 -1.344397431239485741e-03 1.490782946348190308e-01 2.254004627466201782e-01 4.841302707791328430e-02 -1.823751777410507202e-01 -1.526022851467132568e-01 1.679682582616806030e-01 1.691370606422424316e-01 3.623447120189666748e-01 -2.206925749778747559e-01 1.454595476388931274e-01 -6.424188613891601562e-02 -2.906160652637481689e-01 9.124743193387985229e-02 -8.972903713583946228e-03 8.493913710117340088e-02
1.353684812784194946e-01 7.203572988510131836e-02 -1.020230948925018311e-01 2.008289247751235962e-01 2.356467396020889282e-01 -7.810954749584197998e-02 2.436850070953369141e-01 4.201992601156234741e-02 9.999292343854904175e-02 -2.884571673348546028e-03 -3.696474134922027588e-01 -9.970562160015106201e-02 -1.281899809837341309e-01 1.031337156891822815e-01 4.043094068765640259e-02 -4.377160221338272095e-02 -2.694437503814697266e-01 -3.554898202419281006e-01 -9.514273144304752350e-03 4.510816931724548340e-02 1.933283805847167969e-01 -8.879050612449645996e-02 -4.448763560503721237e-03 4.635177552700042725e-01 2.368279173970222473e-02 -4.527724906802177429e-02 1.879777014255523682e-01 -1.404433418065309525e-02 -2.005529999732971191e-01 1.731675267219543457e-01 2.069696784019470215e-01 -5.783149972558021545e-02
9.363295882940292358e-02 6.755544990301132202e-02 2.457689344882965088e-01 4.011609256267547607e-01 -8.537647873163223267e-02 -2.991482317447662354e-01 -2.871854044497013092e-02 -2.277661859989166260e-01 2.810664847493171692e-02 -7.297849655151367188e-02 -1.814222633838653564e-01 -6.253672391176223755e-02 -1.227707043290138245e-02 -1.405736058950424194e-01 2.114768885076045990e-02 -1.773478463292121887e-03 -1.076715439558029175e-01 4.927255511283874512e-01 2.990315556526184082e-01 1.185040175914764404e-01 -1.447286754846572876e-01 9.687129408121109009e-02 1.121852360665798187e-02 2.603846192359924316e-01 5.221628770232200623e-02 1.043888926506042480e-01 1.478393077850341797e-01 -1.105744168162345886e-01 -2.118166387081146240e-01 2.114021033048629761e-02 5.185399577021598816e-02 2.744078077375888824e-02
8.870002627372741699e-02 3.474018275737762451e-01 -9.612920135259628296e-02 9.375930577516555786e-02 1.856670230627059937e-01 -2.623838484287261963e-01 5.003124941140413284e-03 -1.982089281082153320e-01 -4.293484240770339966e-02 -1.200480014085769653e-01 -1.973140835762023926e-01 -3.135623037815093994e-02 2.412811852991580963e-02 -2.989187836647033691e-01 -1.785093098878860474e-01 -1.817051023244857788e-01 5.534369871020317078e-02 -1.772183924913406372e-02 3.725080788135528564e-01 1.550046354532241821e-01 -2.239509969949722290e-01 1.108161360025405884e-01 1.089598387479782104e-01 8.147700130939483643e-02 -7.670126110315322876e-02 9.785322099924087524e-02 2.804321646690368652e-01 -1.372905075550079346e-01 -3.449919819831848145e-01 -8.574683219194412231e-02 8.321940153837203979e-02 8.023795485496520996e-02
1.687058508396148682e-01 -6.839944422245025635e-02 4.089613258838653564e-02 4.095940291881561279e-01 1.495767682790756226e-01 1.695745065808296204e-02 -2.883332073688507080e-01 1.037690881639719009e-02 3.331856429576873779e-02 -5.296911671757698059e-02 -2.960537560284137726e-02 4.499119147658348083e-02 -2.126449644565582275e-01 -1.936931461095809937e-01 7.539343833923339844e-02 -1.921406388282775879e-01 -6.441082805395126343e-02 7.340489327907562256e-02 4.559543132781982422e-01 2.237035185098648071e-01 -2.659003734588623047e-01 1.309127211570739746e-01 -1.136199533939361572e-01 9.860508143901824951e-02 1.699714064598083496e-01 2.997445128858089447e-02 2.532268464565277100e-01 -2.236133441329002380e-02 -2.484432905912399292e-01 1.489117592573165894e-01 -3.131687408313155174e-03 5.561089515686035156e-02
1.210900992155075073e-01 1.751929968595504761e-01 6.351582705974578857e-02 6.254586577415466309e-02 -9.179602563381195068e-02 1.160717383027076721e-01 -3.224529325962066650e-02 -9.748095273971557617e-02 -8.689955621957778931e-02 1.362436115741729736e-01 -5.097161531448364258e-01 -5.368429049849510193e-02 -4.094713032245635986e-01 -1.232836320996284485e-01 8.178035914897918701e-02 -1.675396710634231567e-01 4.298435896635055542e-02 6.782226264476776123e-02 2.378409951925277710e-01 -1.115433424711227417e-01 1.484432257711887360e-02 7.384708523750305176e-02 8.850739896297454834e-02 3.514869809150695801e-01 -7.448985427618026733e-02 -3.884354531764984131e-01 1.380204558372497559e-01 -9.496689587831497192e-02 3.017679415643215179e-02 -3.317542746663093567e-02 -6.467205286026000977e-02 -6.801795959472656250e-02
5.562905222177505493e-02 1.124180927872657776e-01 -4.017061367630958557e-02 2.855282425880432129e-01 3.926602948922663927e-04 1.179517060518264771e-02 -8.463535457849502563e-02 6.940385699272155762e-02 -2.070426642894744873e-01 -1.527562588453292847e-01 -3.145080804824829102e-01 -1.627698168158531189e-02 -1.731192618608474731e-01 -2.147209830582141876e-02 -1.739825606346130371e-01 -1.627299487590789795e-01 -1.246086582541465759e-01 -1.548413783311843872e-01 2.998372912406921387e-01 1.300464943051338196e-02 -3.963294997811317444e-02 -1.963094435632228851e-02 -1.005319580435752869e-01 4.767403900623321533e-01 -1.479493677616119385e-01 -3.510796725749969482e-01 -4.334504529833793640e-02 -7.044105790555477142e-03 1.155094206333160400e-01 -2.593213319778442383e-01 -1.264606714248657227e-01 -1.544961333274841309e-01
-7.579369412269443274e-05 2.132289111614227295e-01 -1.663315594196319580e-01 2.593964934349060059e-01 3.903542757034301758e-01 4.078317806124687195e-02 -3.173219561576843262e-01 8.662045001983642578e-02 3.379273694008588791e-03 -2.268617004156112671e-01 -5.829309672117233276e-02 -2.389517426490783691e-01 1.036222800612449646e-01 -4.846854135394096375e-02 -1.169404312968254089e-01 -1.896963566541671753e-01 2.717553451657295227e-02 3.019680976867675781e-01 -4.555170983076095581e-02 6.477770209312438965e-02 -1.600603759288787842e-01 1.155283302068710327e-01 1.145655363798141479e-01 3.530655801296234131e-01 1.468745470046997070e-01 5.328746885061264038e-02 5.229283869266510010e-02 -1.363942325115203857e-01 -2.467712461948394775e-01 -1.282922178506851196e-01 1.499739885330200195e-01 -4.567911475896835327e-02
-5.209246277809143066e-02 -6.696528941392898560e-02 -2.320891022682189941e-01 3.682428002357482910e-01 2.480546087026596069e-01 -2.540246956050395966e-02 -1.481735557317733765e-01 -6.583563983440399170e-02 -5.113175138831138611e-02 3.114827163517475128e-02 -3.727995455265045166e-01 -6.968277692794799805e-02 -1.983019560575485229e-01 -2.566847205162048340e-01 -2.566245496273040771e-01 -2.198240347206592560e-02 -1.908067613840103149e-02 1.172888372093439102e-02 -5.694084614515304565e-02 -1.106701195240020752e-01 -5.455860123038291931e-02 -2.886680960655212402e-01 -9.551983326673507690e-02 2.323727160692214966e-01 3.341051563620567322e-02 -2.369657456874847412e-01 9.553192555904388428e-02 -1.719626830890774727e-03 -3.484218120574951172e-01 3.581479564309120178e-02 -9.777836501598358154e-02 -1.784366667270660400e-01
[truncated: 3,276,585 more chars]
