# Supplementary material for: The Language of Innovation
Source: PLoS One. 2020 Apr 30;15(4):e0230107. doi: 10.1371/journal.pone.0230107 (PMC7194493; doi:10.1371/journal.pone.0230107)
Supplement: S29 File — (GZ) [file pone.0230107.s029.tar.gz › 2007-2011/V2Run_19_VS_4500_embeddings2007-2011ED32.txt]

2.188741713762283325e-01 -2.282918244600296021e-01 -5.767833068966865540e-02 1.031869649887084961e-01 -5.882821604609489441e-02 -3.117476962506771088e-02 1.234816089272499084e-01 -1.812613308429718018e-01 3.411342948675155640e-02 1.149331927299499512e-01 1.945653185248374939e-02 -1.657343208789825439e-01 1.834837049245834351e-01 3.317690789699554443e-01 -1.703018695116043091e-01 2.136546671390533447e-01 -6.017244234681129456e-02 -1.982675790786743164e-01 -4.252723883837461472e-03 -1.359727084636688232e-01 4.547712579369544983e-02 -1.004052683711051941e-01 3.460532426834106445e-02 1.538512576371431351e-02 -7.087390124797821045e-02 -2.856734693050384521e-01 1.087622195482254028e-01 3.342972099781036377e-01 1.713156816549599171e-03 1.994592696428298950e-01 1.249628663063049316e-01 -4.818908870220184326e-01
-1.736442446708679199e-01 -5.056544765830039978e-02 1.889876276254653931e-01 -2.944399043917655945e-02 8.730921894311904907e-02 9.309101849794387817e-02 4.174030199646949768e-02 -5.201246589422225952e-02 4.211632162332534790e-02 -1.604983583092689514e-02 1.530102491378784180e-01 -1.180167193524539471e-03 2.659891545772552490e-01 4.147855639457702637e-01 -1.390511244535446167e-01 2.396512031555175781e-01 -2.147296220064163208e-01 -2.319372259080410004e-02 1.961006820201873779e-01 2.050403058528900146e-01 -1.269018948078155518e-01 -3.380624577403068542e-02 1.555739492177963257e-01 3.147712349891662598e-02 -6.904745846986770630e-02 -3.242573738098144531e-01 -2.242962270975112915e-02 1.875693053007125854e-01 2.137883193790912628e-02 3.176706135272979736e-01 1.802997291088104248e-01 -3.404423594474792480e-01
3.290593624114990234e-02 -2.032959163188934326e-01 3.177902102470397949e-01 6.922648847103118896e-02 -2.269168049097061157e-01 1.564715355634689331e-01 1.196731179952621460e-01 -1.554599553346633911e-01 2.103080302476882935e-01 -8.149469643831253052e-02 8.095634728670120239e-02 -3.058308660984039307e-01 1.275507956743240356e-01 1.360383182764053345e-01 5.198343098163604736e-02 3.842435777187347412e-02 -2.140358388423919678e-01 1.768856197595596313e-01 -1.790138185024261475e-01 -3.256386518478393555e-02 9.774824231863021851e-02 -9.231701493263244629e-02 2.420455515384674072e-01 2.331030517816543579e-01 2.180781774222850800e-02 1.379175297915935516e-02 3.048301339149475098e-01 3.378999829292297363e-01 2.134712636470794678e-01 1.645573601126670837e-02 2.264385223388671875e-01 -3.666372224688529968e-02
-2.193502336740493774e-02 -1.015395894646644592e-01 -1.936901658773422241e-01 2.056175321340560913e-01 -4.031464830040931702e-02 1.477692276239395142e-01 1.610853970050811768e-01 1.226563826203346252e-01 2.151889503002166748e-01 -1.217194795608520508e-01 -1.085918117314577103e-02 -1.800837814807891846e-01 1.112629696726799011e-01 8.641888201236724854e-02 6.277233362197875977e-02 1.960789561271667480e-01 5.284699425101280212e-02 1.860545366071164608e-03 1.515834480524063110e-01 1.287955343723297119e-01 -4.439272359013557434e-02 -1.922688782215118408e-01 -1.884872615337371826e-01 3.790705204010009766e-01 -3.968879580497741699e-02 -1.632077805697917938e-02 3.047931492328643799e-01 2.650854289531707764e-01 2.099808901548385620e-01 4.203318357467651367e-01 -5.640396103262901306e-02 -1.989219486713409424e-01
2.983478009700775146e-01 -1.068314444273710251e-02 -9.936559945344924927e-02 -5.097904056310653687e-02 -1.116838604211807251e-01 6.265397369861602783e-02 -4.951537027955055237e-02 -1.304598152637481689e-01 -2.625755593180656433e-02 -1.732707321643829346e-01 6.405994296073913574e-02 -1.583322435617446899e-01 -2.936171367764472961e-02 -6.170587241649627686e-02 -5.963877961039543152e-02 4.167499542236328125e-01 9.005750715732574463e-02 -1.379989832639694214e-01 1.309039294719696045e-01 -6.486014276742935181e-02 -6.914820522069931030e-02 -3.954765498638153076e-01 -3.688318654894828796e-02 2.033161520957946777e-01 1.624938249588012695e-01 -1.404932290315628052e-01 1.015828028321266174e-01 2.219753712415695190e-01 1.349086165428161621e-01 4.077234864234924316e-01 1.972359120845794678e-01 -1.982083022594451904e-01
-3.022525459527969360e-02 -5.568155273795127869e-02 -1.712875626981258392e-02 -2.676336653530597687e-02 -6.105584278702735901e-02 4.952619671821594238e-01 3.194945678114891052e-02 1.561822295188903809e-01 1.031423639506101608e-02 -2.738027088344097137e-02 1.007551625370979309e-01 -1.121430993080139160e-01 -6.537070125341415405e-02 -2.277024649083614349e-02 2.324289530515670776e-01 4.111558794975280762e-01 -1.332140155136585236e-02 -1.222483068704605103e-01 8.263573795557022095e-02 -6.884646415710449219e-02 -1.552041023969650269e-01 -1.979601681232452393e-01 1.479222923517227173e-01 2.315287850797176361e-02 -2.517767623066902161e-02 -2.285431325435638428e-01 1.762311458587646484e-01 3.224191367626190186e-01 2.003551274538040161e-01 2.418749928474426270e-01 2.195197492837905884e-01 -1.483453661203384399e-01
1.455410420894622803e-01 2.649039961397647858e-02 1.405055522918701172e-01 -1.146025806665420532e-01 1.858060620725154877e-02 2.912078797817230225e-01 8.280875533819198608e-02 7.145928218960762024e-03 2.814624011516571045e-01 -5.784699320793151855e-02 -2.121449913829565048e-03 -1.467738114297389984e-02 1.960390210151672363e-01 -3.404165059328079224e-02 -1.001389697194099426e-01 4.511010348796844482e-01 5.880697071552276611e-02 -3.105627894401550293e-01 1.485346257686614990e-01 4.753163456916809082e-02 7.664113491773605347e-02 -6.810082495212554932e-02 -8.112434297800064087e-02 1.539938598871231079e-01 1.918160468339920044e-01 5.562066566199064255e-03 3.888182640075683594e-01 2.899554371833801270e-01 8.199051022529602051e-03 2.747224867343902588e-01 6.798642873764038086e-02 -3.371056169271469116e-03
-1.173082217574119568e-01 -1.749249398708343506e-01 2.279824316501617432e-01 1.351124048233032227e-01 -8.247187733650207520e-02 2.099702358245849609e-01 1.651775985956192017e-01 3.713851049542427063e-02 7.786166667938232422e-02 -2.675141096115112305e-01 1.532205194234848022e-01 -4.877500981092453003e-02 2.739581763744354248e-01 2.243389636278152466e-01 6.621892750263214111e-02 5.334842205047607422e-01 5.600864067673683167e-02 -6.826126575469970703e-02 5.025436356663703918e-02 3.029897622764110565e-02 -2.302032858133316040e-01 1.739810705184936523e-01 1.757498681545257568e-01 4.737140610814094543e-02 1.838932931423187256e-01 -1.906342655420303345e-01 1.074361950159072876e-01 4.561904072761535645e-02 -1.050368398427963257e-01 2.479551881551742554e-01 3.125979751348495483e-02 -5.563228949904441833e-02
6.041049957275390625e-02 -1.261009871959686279e-01 5.084784328937530518e-02 2.373739844188094139e-03 -1.028996855020523071e-01 1.242283657193183899e-01 2.691303789615631104e-01 1.804763674736022949e-01 5.219950899481773376e-02 -6.575881689786911011e-02 -9.140253067016601562e-03 1.817648112773895264e-01 1.243461742997169495e-01 -1.130843162536621094e-01 -2.880823053419589996e-02 2.627434432506561279e-01 4.394665732979774475e-02 -2.877254188060760498e-01 5.038768053054809570e-02 7.949909567832946777e-02 1.024193167686462402e-01 -2.376409620046615601e-01 -1.770855858922004700e-02 4.172486066818237305e-01 6.215614825487136841e-02 1.864016242325305939e-02 2.858580648899078369e-01 3.707317411899566650e-01 1.998620480298995972e-01 2.453610002994537354e-01 1.604362875223159790e-01 -1.560298204421997070e-01
-4.739896208047866821e-02 -2.040551751852035522e-01 -5.956912040710449219e-02 -1.885036937892436981e-03 -2.175592184066772461e-01 2.141156345605850220e-01 -1.698652468621730804e-02 9.537068009376525879e-02 1.883108764886856079e-01 -2.129999697208404541e-01 2.840845659375190735e-02 -1.257047653198242188e-01 2.746168971061706543e-01 -4.644724354147911072e-02 1.559859365224838257e-01 2.800748944282531738e-01 2.186048179864883423e-01 -3.289913833141326904e-01 -2.957578748464584351e-02 1.332525908946990967e-02 -9.743884950876235962e-02 -1.709401607513427734e-01 1.050291284918785095e-01 1.418085247278213501e-01 1.433800011873245239e-01 -1.445814818143844604e-01 2.083972543478012085e-01 2.343760281801223755e-01 1.951420158147811890e-01 3.333853185176849365e-01 1.712110340595245361e-01 1.640836149454116821e-01
-4.359684139490127563e-02 -3.799068331718444824e-01 1.544009000062942505e-01 5.003690347075462341e-02 -1.614954471588134766e-01 3.681883960962295532e-02 4.848695546388626099e-02 -1.333720684051513672e-01 3.217104375362396240e-01 -2.353598773479461670e-01 -1.583537459373474121e-01 -1.945404112339019775e-01 1.101281642913818359e-01 2.729325890541076660e-01 -5.432102829217910767e-02 6.283728033304214478e-02 -1.483653089962899685e-03 -2.232160419225692749e-01 -2.148379385471343994e-01 4.678228124976158142e-02 1.040521487593650818e-01 4.648005962371826172e-02 1.859229756519198418e-03 1.641466766595840454e-01 1.674868017435073853e-01 -9.314204752445220947e-02 1.587702482938766479e-01 3.139680624008178711e-01 9.351248294115066528e-02 -1.553375720977783203e-01 3.472917079925537109e-01 1.114197149872779846e-01
-3.290052339434623718e-02 -2.563294470310211182e-01 1.375721096992492676e-01 3.347704932093620300e-02 -2.948631048202514648e-01 1.830210983753204346e-01 1.882359385490417480e-01 1.540294587612152100e-01 1.193047538399696350e-01 -2.195781171321868896e-01 3.302184641361236572e-01 1.461502909660339355e-01 8.278600871562957764e-02 -8.292320417240262032e-04 -7.118106633424758911e-02 4.066556990146636963e-01 -2.185017019510269165e-01 -9.799819439649581909e-02 5.658410117030143738e-02 -4.937768355011940002e-02 -7.144937664270401001e-02 -1.108222752809524536e-01 1.953578367829322815e-02 2.856782823801040649e-02 1.851549446582794189e-01 -1.162201017141342163e-01 1.213125512003898621e-01 4.437443241477012634e-02 1.737702339887619019e-01 -1.193171069025993347e-01 2.343197315931320190e-01 -3.435700237751007080e-01
7.562584429979324341e-02 -3.346241638064384460e-02 -4.709739238023757935e-02 8.082839846611022949e-02 -3.019327856600284576e-02 3.402902483940124512e-01 1.148604452610015869e-01 1.987963914871215820e-03 6.184693053364753723e-02 -1.965027600526809692e-01 -2.711536176502704620e-02 -1.801997274160385132e-01 4.453112185001373291e-02 -2.906444668769836426e-02 -1.708607673645019531e-01 3.395484983921051025e-01 6.747425068169832230e-03 -7.863956689834594727e-02 6.539525091648101807e-02 -1.721876859664916992e-02 4.727848246693611145e-02 -3.500995635986328125e-01 1.178017929196357727e-01 4.027387201786041260e-01 -7.490472495555877686e-02 1.146368980407714844e-01 2.373127043247222900e-01 3.129462599754333496e-01 1.128669977188110352e-01 2.819934189319610596e-01 2.318503409624099731e-01 -2.900753170251846313e-02
1.700029820203781128e-01 -4.544860124588012695e-01 -5.802826955914497375e-03 -6.859787553548812866e-02 -4.245258495211601257e-02 3.658908307552337646e-01 7.972491532564163208e-02 -2.184315957129001617e-02 1.402063965797424316e-01 -1.866504549980163574e-02 3.287011384963989258e-02 -8.358567953109741211e-02 1.529729813337326050e-01 3.289825618267059326e-01 2.121146917343139648e-01 -4.926618933677673340e-02 -1.137277930974960327e-01 2.509281970560550690e-03 -2.741807512938976288e-02 8.594475686550140381e-02 -1.433503776788711548e-01 -6.646701693534851074e-02 -2.347670644521713257e-01 3.892297446727752686e-01 2.952979318797588348e-02 -2.464871853590011597e-02 1.556634157896041870e-01 2.743644118309020996e-01 -5.143167823553085327e-02 1.677756607532501221e-01 1.551732271909713745e-01 -4.058573767542839050e-02
-2.159629464149475098e-01 -1.376738697290420532e-01 1.318768858909606934e-01 6.148982048034667969e-02 -2.849759757518768311e-01 -1.431275606155395508e-01 -1.604326185770332813e-03 1.133399680256843567e-01 1.218271926045417786e-01 -1.454844325780868530e-01 -8.337236940860748291e-02 -4.631782695651054382e-02 1.650857031345367432e-01 -1.003496646881103516e-01 5.371704325079917908e-02 2.570454776287078857e-01 -2.481486089527606964e-02 -4.718923941254615784e-02 8.352010697126388550e-02 1.209609061479568481e-01 -1.588186323642730713e-01 -4.509145393967628479e-02 6.977358460426330566e-02 2.261555939912796021e-01 9.455734863877296448e-03 -3.733091354370117188e-01 2.634979486465454102e-01 2.040557414293289185e-01 -4.843698348850011826e-03 3.612563610076904297e-01 3.682847023010253906e-01 -1.513267457485198975e-01
-3.563431324437260628e-03 -4.902154505252838135e-01 6.653715670108795166e-02 -5.480992794036865234e-02 -2.490362375974655151e-01 1.480570286512374878e-01 3.106354176998138428e-01 -2.343667000532150269e-01 1.743630319833755493e-01 -8.721670508384704590e-02 1.815375387668609619e-01 -1.262534558773040771e-01 1.940975785255432129e-01 2.828923463821411133e-01 -1.275992989540100098e-01 -8.427991718053817749e-02 -2.501430734992027283e-02 -2.045357972383499146e-02 -1.480244100093841553e-01 -2.043832838535308838e-02 4.507374018430709839e-02 -6.770271807909011841e-03 -1.848294436931610107e-01 2.525302171707153320e-01 9.759492427110671997e-02 5.387012287974357605e-02 6.709249690175056458e-03 1.852921098470687866e-01 1.363459974527359009e-01 2.335533797740936279e-01 3.362079337239265442e-02 -2.107945233583450317e-01
3.205556795001029968e-02 7.507611066102981567e-02 2.955312430858612061e-01 6.920206546783447266e-02 -1.718473993241786957e-02 -5.848865211009979248e-02 1.343574672937393188e-01 3.349429741501808167e-02 -3.762940317392349243e-02 -2.452622205018997192e-01 2.560987770557403564e-01 1.150015592575073242e-01 2.488410919904708862e-01 2.075723186135292053e-02 3.253155201673507690e-02 4.217324852943420410e-01 -1.349875777959823608e-01 1.850906759500503540e-01 -1.172920092940330505e-01 1.858505010604858398e-01 -6.234825775027275085e-02 -1.113165467977523804e-01 -7.324007339775562286e-03 1.928252279758453369e-01 -5.234250798821449280e-02 -1.057251915335655212e-01 1.687545776367187500e-01 1.237867474555969238e-01 7.155034691095352173e-02 3.698456585407257080e-01 3.776451051235198975e-01 -1.164712384343147278e-02
4.749585688114166260e-02 -1.386683434247970581e-01 3.424274027347564697e-01 -3.119444102048873901e-02 -3.865462914109230042e-02 2.157712727785110474e-01 1.957403868436813354e-01 -1.614874899387359619e-01 1.739566773176193237e-01 -3.890996333211660385e-03 -7.783719897270202637e-02 -3.707093894481658936e-01 1.054381355643272400e-01 1.691326349973678589e-01 1.147692743688821793e-02 5.465570464730262756e-02 -1.975319385528564453e-01 -7.559113204479217529e-02 -2.053459882736206055e-01 3.678600490093231201e-02 1.749106049537658691e-01 4.674606397747993469e-02 -1.772975027561187744e-01 1.723032295703887939e-01 1.203419342637062073e-01 -2.675775885581970215e-01 2.574242055416107178e-01 2.750001251697540283e-01 -1.601710617542266846e-01 1.327704191207885742e-01 2.596271932125091553e-01 1.020959913730621338e-01
-4.677080735564231873e-02 -5.897586047649383545e-02 2.107872068881988525e-01 -1.386218424886465073e-02 -1.620675623416900635e-01 3.486374765634536743e-02 2.046566605567932129e-01 4.383862763643264771e-02 -3.824439644813537598e-02 -2.625705599784851074e-01 1.361728906631469727e-01 -1.441790610551834106e-01 -3.868284448981285095e-02 -2.497672801837325096e-03 1.628064513206481934e-01 1.608989238739013672e-01 -9.156634658575057983e-02 2.207726985216140747e-01 9.952012449502944946e-02 1.230373308062553406e-01 -2.202316373586654663e-01 -5.916199088096618652e-02 1.332096010446548462e-01 3.563013970851898193e-01 -1.445147097110748291e-01 -3.221994638442993164e-01 2.631916701793670654e-01 3.474774956703186035e-01 3.652108833193778992e-02 1.013560593128204346e-01 2.677841782569885254e-01 -1.946851313114166260e-01
-9.759133309125900269e-02 -2.358295023441314697e-01 1.206349804997444153e-01 1.357964873313903809e-01 -1.082380935549736023e-01 2.130577117204666138e-01 1.306368410587310791e-01 2.752713859081268311e-01 -6.655028462409973145e-02 1.401248015463352203e-02 1.218380872160196304e-02 4.293384775519371033e-02 -7.989914715290069580e-02 8.618638664484024048e-02 2.964041428640484810e-03 3.697263896465301514e-01 1.276027597486972809e-02 -1.417990177869796753e-01 1.251629590988159180e-01 2.154690325260162354e-01 1.006825119256973267e-01 -3.862467408180236816e-02 -4.049676936119794846e-03 7.955668121576309204e-02 1.936140507459640503e-01 -2.269266918301582336e-02 5.132864117622375488e-01 2.589053213596343994e-01 4.658631235361099243e-02 3.295252323150634766e-01 1.213369145989418030e-01 2.165804058313369751e-02
1.501260697841644287e-01 -1.029195934534072876e-01 -5.314949154853820801e-02 1.088932305574417114e-01 -1.552443951368331909e-01 2.545345425605773926e-01 2.308086156845092773e-01 -8.307226747274398804e-02 1.289871037006378174e-01 -1.811841502785682678e-02 1.609999090433120728e-01 -1.315486617386341095e-02 -8.913605660200119019e-02 -1.568957567214965820e-01 -8.442463725805282593e-02 5.539719462394714355e-01 1.928519904613494873e-01 -2.985742390155792236e-01 -5.882489681243896484e-02 2.066010683774948120e-01 -4.078126698732376099e-02 -2.564384937286376953e-01 1.583679467439651489e-01 4.824394732713699341e-02 7.476768642663955688e-02 -1.823591589927673340e-01 2.730585634708404541e-01 7.470744103193283081e-02 -1.163962949067354202e-02 1.097646057605743408e-01 1.139879748225212097e-01 -4.485748335719108582e-02
1.666616797447204590e-01 -3.687406331300735474e-02 -1.640533059835433960e-01 -3.769250586628913879e-02 -2.022196352481842041e-01 3.140228986740112305e-01 3.774277865886688232e-01 -6.440915912389755249e-02 1.444638520479202271e-01 6.565682590007781982e-02 -4.447721317410469055e-02 -1.361788958311080933e-01 -2.522960118949413300e-02 1.109103905037045479e-03 -9.581802785396575928e-02 1.833697557449340820e-01 5.822111852467060089e-03 -2.320704013109207153e-01 1.339264512062072754e-01 9.155993163585662842e-02 1.394059509038925171e-01 -6.755462288856506348e-02 -1.757503747940063477e-01 4.869418144226074219e-01 1.610858142375946045e-01 -8.935175836086273193e-02 4.927970841526985168e-02 1.088714450597763062e-01 2.329954653978347778e-01 2.771554291248321533e-01 1.237173378467559814e-01 -2.120631933212280273e-02
9.899745136499404907e-02 -1.835128366947174072e-01 -1.184605360031127930e-01 -4.085927829146385193e-02 -8.827815204858779907e-02 3.251913487911224365e-01 2.282985895872116089e-01 1.447419673204421997e-01 5.648047477006912231e-02 -1.845895200967788696e-01 1.968660764396190643e-02 4.916668683290481567e-02 6.646227836608886719e-02 -1.355042755603790283e-01 -1.395351532846689224e-02 2.041625082492828369e-01 1.427569240331649780e-01 -3.622630238533020020e-02 -1.392064392566680908e-01 1.492405831813812256e-01 9.469603747129440308e-02 -4.059162363409996033e-02 -2.100142091512680054e-02 2.109659761190414429e-01 1.603855639696121216e-01 -1.248927935957908630e-01 5.570728778839111328e-01 3.562871217727661133e-01 3.272422030568122864e-02 1.639868617057800293e-01 1.320269405841827393e-01 -8.118793368339538574e-02
1.228094771504402161e-01 -3.500262796878814697e-01 4.963410645723342896e-02 3.672951087355613708e-02 -2.729879319667816162e-02 2.740675508975982666e-01 -3.196543082594871521e-02 -1.077981218695640564e-01 2.085281610488891602e-01 -1.856810301542282104e-01 1.870981156826019287e-01 -1.188746765255928040e-01 2.330468297004699707e-01 2.017018944025039673e-01 -6.257323920726776123e-02 -3.856384754180908203e-02 -3.164017796516418457e-01 -1.273054033517837524e-01 -8.083450049161911011e-02 -7.267206907272338867e-03 8.111917227506637573e-02 -7.186596281826496124e-03 -1.420999467372894287e-01 2.782109975814819336e-01 1.230000108480453491e-01 2.566496655344963074e-02 2.132851928472518921e-01 1.002990230917930603e-01 -1.157642826437950134e-01 2.794747948646545410e-01 1.407691091299057007e-01 -3.644169867038726807e-01
-3.181675821542739868e-02 -4.588226974010467529e-01 5.593885108828544617e-02 1.964817382395267487e-02 -2.755934894084930420e-01 1.015567481517791748e-01 -1.689556427299976349e-02 -1.083418354392051697e-01 6.451428681612014771e-02 5.194409936666488647e-02 4.427934810519218445e-02 -3.182779848575592041e-01 1.636658012866973877e-01 1.898859739303588867e-01 6.107702385634183884e-03 1.584589034318923950e-01 -3.603556156158447266e-01 1.216089352965354919e-01 -1.861827820539474487e-01 5.628366023302078247e-02 2.566519677639007568e-01 2.208145149052143097e-02 -1.810909062623977661e-02 6.773812323808670044e-02 4.299090709537267685e-03 -2.799081383273005486e-03 2.447729259729385376e-01 3.062317371368408203e-01 6.273588538169860840e-02 2.054627984762191772e-01 1.572046428918838501e-01 1.010977551341056824e-01
-8.377756178379058838e-02 4.738246276974678040e-02 -6.840509921312332153e-02 3.914352878928184509e-02 -1.726621985435485840e-01 1.297567486763000488e-01 -1.704239845275878906e-01 3.021978139877319336e-01 -7.620286941528320312e-02 -2.150771170854568481e-01 -3.030675835907459259e-02 -2.878207862377166748e-01 5.750764161348342896e-02 2.249801754951477051e-01 -1.168538853526115417e-01 3.860696554183959961e-01 -7.361473143100738525e-02 -2.972111105918884277e-01 -8.519275486469268799e-02 9.063517302274703979e-02 3.754283487796783447e-02 -2.678208947181701660e-01 1.791404634714126587e-01 1.332583129405975342e-01 2.221606373786926270e-01 -4.872016608715057373e-02 2.258022427558898926e-01 2.231342345476150513e-01 1.253238320350646973e-01 1.788259744644165039e-01 -4.043007211294025183e-04 -1.807031929492950439e-01
2.326672524213790894e-01 -4.348437786102294922e-01 1.008881628513336182e-01 -3.026421181857585907e-04 -2.828855940606445074e-04 2.580148279666900635e-01 2.488647848367691040e-01 -2.423284500837326050e-01 3.077299892902374268e-01 1.746432185173034668e-01 5.384074524044990540e-02 -1.764069646596908569e-01 7.023393362760543823e-02 2.113958746194839478e-01 -1.769999116659164429e-01 2.963050901889801025e-01 -2.661774866282939911e-02 -1.343534290790557861e-01 -1.460689753293991089e-01 -1.096163168549537659e-01 2.331277169287204742e-02 -7.172419130802154541e-02 9.107226878404617310e-02 2.041190415620803833e-01 4.111675545573234558e-02 2.624969556927680969e-02 1.065779104828834534e-01 -3.308255597949028015e-02 -3.522853925824165344e-02 -4.174972325563430786e-02 2.866371870040893555e-01 1.538542956113815308e-01
1.369003951549530029e-01 -1.235548332333564758e-01 -1.643654145300388336e-02 -1.193679776042699814e-02 -3.937111794948577881e-02 2.150734215974807739e-01 2.658529281616210938e-01 4.258873686194419861e-02 1.930507123470306396e-01 -2.276257872581481934e-01 1.727190911769866943e-01 8.968962356448173523e-04 6.120036169886589050e-02 -1.489240974187850952e-01 -5.544088780879974365e-02 1.887270212173461914e-01 1.068046838045120239e-01 -3.684210479259490967e-01 -2.863168343901634216e-02 1.420424133539199829e-01 5.840378627181053162e-02 -1.510671973228454590e-01 -6.664130836725234985e-02 4.844124242663383484e-02 2.588278949260711670e-01 1.158772110939025879e-01 3.435149788856506348e-01 3.141612708568572998e-01 1.649215072393417358e-01 3.260111808776855469e-01 1.698468029499053955e-01 -3.383642062544822693e-02
1.220094040036201477e-01 -3.536868467926979065e-02 -9.046965092420578003e-02 7.897457480430603027e-02 -2.107993140816688538e-02 4.321374371647834778e-02 1.528025567531585693e-01 -6.749785970896482468e-04 7.390902936458587646e-02 -2.281998693943023682e-01 -8.291151374578475952e-02 -1.468737870454788208e-01 1.452040821313858032e-01 1.268234848976135254e-01 -2.453527599573135376e-01 3.014097213745117188e-01 5.340261012315750122e-02 -1.815524995326995850e-01 2.017614692449569702e-01 8.373120799660682678e-03 8.487159013748168945e-02 -1.744086146354675293e-01 -1.223777048289775848e-02 4.647914767265319824e-01 8.713684231042861938e-02 -1.658745855093002319e-01 2.199488878250122070e-01 3.373718857765197754e-01 1.858587265014648438e-01 3.246181011199951172e-01 1.175408624112606049e-02 4.272520914673805237e-02
8.627673238515853882e-02 -3.365840911865234375e-01 -6.780395656824111938e-02 -5.467255041003227234e-02 -2.788424491882324219e-01 2.701067924499511719e-01 -1.197259426116943359e-01 -8.563555777072906494e-02 -4.713721200823783875e-02 9.109772741794586182e-03 -8.394573815166950226e-03 -1.036042645573616028e-01 2.805670201778411865e-01 -7.229392882436513901e-03 3.147511184215545654e-02 2.596380114555358887e-01 -3.271138370037078857e-01 -1.700368225574493408e-01 -1.543813645839691162e-01 1.450013667345046997e-01 -1.140792965888977051e-01 -1.370152980089187622e-01 -1.086488738656044006e-01 2.979901432991027832e-01 -1.240101233124732971e-01 -3.799909353256225586e-02 -1.103467419743537903e-01 1.526118814945220947e-01 1.311468780040740967e-01 3.017013669013977051e-01 1.650452464818954468e-01 -1.952003687620162964e-01
-7.481790613383054733e-03 -4.856553673744201660e-02 -5.672117695212364197e-03 -3.495401442050933838e-01 -1.135608106851577759e-01 2.263059467077255249e-02 2.723025679588317871e-01 -3.142128884792327881e-02 2.154309302568435669e-01 -1.461864449083805084e-02 1.897742301225662231e-01 1.559294760227203369e-01 2.078082710504531860e-01 7.946965098381042480e-02 9.344584494829177856e-02 1.395908147096633911e-01 -2.484188079833984375e-01 -7.661975920200347900e-02 -2.462184131145477295e-01 2.286918014287948608e-01 1.021114140748977661e-01 2.408927083015441895e-01 -6.322537362575531006e-02 2.022901922464370728e-01 -6.280916184186935425e-02 8.235053718090057373e-02 5.674492940306663513e-02 4.030783176422119141e-01 -7.991159707307815552e-02 -2.622602321207523346e-02 3.459151685237884521e-01 7.162749022245407104e-02
1.619616895914077759e-01 1.387096494436264038e-01 1.020433455705642700e-01 2.737615406513214111e-01 -1.899642646312713623e-01 7.323400676250457764e-02 1.864493787288665771e-01 3.066858947277069092e-01 1.235515996813774109e-01 -7.790206372737884521e-02 1.392269283533096313e-01 1.405196636915206909e-01 -7.571510970592498779e-02 7.613412290811538696e-02 9.078682959079742432e-02 4.362168610095977783e-01 8.002536371350288391e-03 -1.230138689279556274e-01 1.181113049387931824e-01 3.312954306602478027e-02 3.531625866889953613e-02 -2.121146172285079956e-01 2.979929745197296143e-02 2.004700750112533569e-01 -1.516832038760185242e-02 -2.202745229005813599e-01 2.357744276523590088e-01 2.612001001834869385e-01 1.045319139957427979e-01 2.975527942180633545e-01 -1.617211289703845978e-02 -1.962847411632537842e-01
3.936015814542770386e-02 -1.546269096434116364e-02 -8.481467515230178833e-02 1.704771965742111206e-01 -5.658638104796409607e-02 8.302104473114013672e-02 2.487075626850128174e-01 -3.916729241609573364e-02 2.241774462163448334e-02 -1.054709553718566895e-01 6.527017056941986084e-02 -3.187772631645202637e-02 1.794651746749877930e-01 2.399419993162155151e-02 -7.643624395132064819e-02 4.250459671020507812e-01 7.858383655548095703e-02 -1.033640801906585693e-01 2.181717604398727417e-01 1.395718604326248169e-01 5.831018462777137756e-02 -2.523744106292724609e-01 1.433576047420501709e-01 3.125741183757781982e-01 1.153231039643287659e-01 7.364339660853147507e-03 3.166654706001281738e-01 3.548030257225036621e-01 1.666523367166519165e-01 2.536224424839019775e-01 -2.617860026657581329e-02 -2.251538485288619995e-01
-3.029579520225524902e-01 4.266322031617164612e-02 -9.154529869556427002e-02 3.117163293063640594e-02 -1.742825508117675781e-01 4.454438760876655579e-02 2.086296528577804565e-01 8.297419548034667969e-02 1.899725049734115601e-01 -2.364915795624256134e-02 9.011209756135940552e-02 1.924253441393375397e-02 2.433284074068069458e-01 9.407883882522583008e-02 1.930145472288131714e-01 3.885123431682586670e-01 -1.237795874476432800e-01 2.092713117599487305e-01 1.207792013883590698e-02 1.515196710824966431e-01 -2.680718302726745605e-01 1.991013139486312866e-01 -2.047465890645980835e-01 7.814688980579376221e-02 1.209524497389793396e-01 -1.925944983959197998e-01 1.437734961509704590e-01 2.557180821895599365e-01 1.119386926293373108e-01 2.190311849117279053e-01 5.099189281463623047e-02 -2.650236487388610840e-01
1.270181089639663696e-01 -9.317031502723693848e-02 -2.662009745836257935e-02 -5.212171003222465515e-02 -2.723711133003234863e-01 2.513675689697265625e-01 6.047066301107406616e-02 5.440379306674003601e-02 5.695677995681762695e-01 4.117291793227195740e-02 4.756800830364227295e-03 3.396354243159294128e-02 -5.854535102844238281e-02 1.981393620371818542e-02 -7.195864617824554443e-02 4.015073478221893311e-01 -1.701169759035110474e-01 4.569106921553611755e-02 2.040303796529769897e-01 1.980167329311370850e-01 6.058453768491744995e-02 -3.282155096530914307e-02 -6.823357194662094116e-02 1.039943750947713852e-02 -7.093508541584014893e-02 -1.380050629377365112e-01 9.514123201370239258e-02 1.031424403190612793e-01 -2.812353372573852539e-01 2.569682002067565918e-01 1.410698890686035156e-01 1.072012353688478470e-02
-2.549936175346374512e-01 -9.330857545137405396e-02 -6.078021973371505737e-02 2.040567547082901001e-01 -2.108480632305145264e-01 2.698127627372741699e-01 9.750974178314208984e-02 7.415959239006042480e-02 -2.481708489358425140e-02 -1.487523317337036133e-03 3.244458138942718506e-02 -1.625787466764450073e-01 2.356793880462646484e-01 5.702746286988258362e-02 7.222713530063629150e-02 2.053728103637695312e-01 -1.866470426321029663e-01 -2.669910788536071777e-01 1.014251038432121277e-01 6.253795698285102844e-03 -1.369621902704238892e-01 -3.282592594623565674e-01 -9.052841365337371826e-02 3.254649043083190918e-01 1.801676601171493530e-01 -5.763929337263107300e-02 1.285774111747741699e-01 2.887510657310485840e-01 2.183785289525985718e-02 2.912055253982543945e-01 8.933098614215850830e-02 -1.683680266141891479e-01
-1.580656133592128754e-02 -3.961482942104339600e-01 2.602348662912845612e-02 -3.358719870448112488e-02 -2.067063599824905396e-01 3.764616698026657104e-02 1.116015687584877014e-01 -1.324106603860855103e-01 1.510297507047653198e-01 -2.007272653281688690e-02 1.116115674376487732e-01 -4.412474036216735840e-01 6.275186780840158463e-03 1.865774095058441162e-01 -2.805815823376178741e-02 1.394330561161041260e-01 -2.907142043113708496e-01 1.049033254384994507e-01 -1.207198724150657654e-01 1.964289136230945587e-02 2.643075585365295410e-01 -1.223696116358041763e-02 -9.534629434347152710e-02 2.427577227354049683e-01 1.940951794385910034e-01 1.287260353565216064e-01 2.910679578781127930e-01 2.105915248394012451e-01 -2.599005959928035736e-02 3.747310116887092590e-02 2.039501219987869263e-01 7.702737301588058472e-02
5.007489398121833801e-02 -3.444650471210479736e-01 3.265935182571411133e-01 -1.428222656250000000e-01 -2.139766365289688110e-01 1.486365795135498047e-01 1.035799756646156311e-01 5.261232703924179077e-02 1.990093588829040527e-01 -1.786808520555496216e-01 6.413963437080383301e-02 -2.618242502212524414e-01 2.001241445541381836e-01 4.384236782789230347e-02 1.263490319252014160e-01 2.713352143764495850e-01 -2.627781927585601807e-01 -2.337858229875564575e-01 -2.860957682132720947e-01 -1.891510337591171265e-01 1.674260348081588745e-01 -6.544071435928344727e-02 -2.238091640174388885e-02 4.091111198067665100e-02 1.250384747982025146e-01 -1.488473173230886459e-02 4.662097617983818054e-02 2.685098946094512939e-01 -4.382048547267913818e-02 -1.072001457214355469e-01 -8.807226270437240601e-02 8.672587573528289795e-02
1.046363264322280884e-01 1.322850957512855530e-02 -1.860612928867340088e-01 1.586548238992691040e-01 -1.524215042591094971e-01 3.887567818164825439e-01 -3.083676844835281372e-02 -2.122834473848342896e-01 6.697089970111846924e-02 -2.386669814586639404e-01 9.124477207660675049e-02 -2.998030185699462891e-01 -7.123761624097824097e-02 1.189006865024566650e-01 1.967559196054935455e-02 -4.722666367888450623e-02 -1.601197570562362671e-01 -2.801000177860260010e-01 -4.830764234066009521e-02 2.690269351005554199e-01 -9.405865520238876343e-02 -6.296309083700180054e-02 -2.840138785541057587e-02 1.487445980310440063e-01 1.133196055889129639e-01 -4.191128164529800415e-02 1.252699345350265503e-01 4.301450848579406738e-01 3.166930750012397766e-02 2.252949923276901245e-01 2.129731029272079468e-01 -1.558118406683206558e-02
1.937486231327056885e-01 -1.384697705507278442e-01 -1.034896597266197205e-01 -8.917959779500961304e-02 -6.793891638517379761e-02 1.434193253517150879e-01 1.834076195955276489e-01 -1.455768384039402008e-02 6.048583611845970154e-02 -1.289652287960052490e-01 3.572773560881614685e-02 -1.305697262287139893e-01 2.705595493316650391e-01 1.964360177516937256e-01 3.352452516555786133e-01 3.962318599224090576e-01 5.305462051182985306e-03 7.844077795743942261e-02 -1.641483628191053867e-03 4.202827066183090210e-02 -2.548312842845916748e-01 -4.566132556647062302e-03 3.579239919781684875e-02 1.698940992355346680e-02 3.229424953460693359e-01 -2.439128905534744263e-01 3.261563554406166077e-02 8.134220540523529053e-02 1.156190410256385803e-01 1.056152582168579102e-01 1.961085945367813110e-01 -3.699582517147064209e-01
-1.802370250225067139e-01 -2.857648134231567383e-01 1.604042947292327881e-01 3.939217887818813324e-03 -1.759913861751556396e-01 3.065653145313262939e-01 1.029072180390357971e-01 -1.925506293773651123e-01 2.982667088508605957e-01 -6.176031380891799927e-02 1.156346946954727173e-01 -4.021840095520019531e-01 1.755429804325103760e-02 1.831592470407485962e-01 -5.821297410875558853e-03 1.177223026752471924e-02 -1.590888798236846924e-01 -1.041462272405624390e-01 -2.439322918653488159e-01 5.782792344689369202e-03 2.781749516725540161e-02 1.112327538430690765e-02 -1.091695800423622131e-01 1.287017464637756348e-01 1.784742251038551331e-02 1.358727812767028809e-01 1.980173289775848389e-01 3.684811592102050781e-01 -1.585608907043933868e-02 9.835720807313919067e-02 2.006140053272247314e-01 -1.286316066980361938e-01
1.046275720000267029e-02 -4.297540485858917236e-01 1.070194505155086517e-02 3.887908160686492920e-02 -3.003525435924530029e-01 1.322761029005050659e-01 2.427379600703716278e-02 -1.659299135208129883e-01 1.227035894989967346e-01 7.595542818307876587e-02 1.971800997853279114e-02 -4.224231243133544922e-01 -8.989007328636944294e-04 1.652699261903762817e-01 1.466381996870040894e-01 1.734041869640350342e-01 -1.782464534044265747e-01 4.782835766673088074e-02 -1.818572729825973511e-01 -1.831037178635597229e-02 1.652263849973678589e-01 -1.952732913196086884e-02 6.538797169923782349e-02 1.009528264403343201e-01 4.756548628211021423e-02 -5.783797800540924072e-02 3.530637323856353760e-01 3.015839159488677979e-01 4.685532674193382263e-02 1.274015903472900391e-01 2.201308608055114746e-01 3.859456256031990051e-02
1.264476776123046875e-01 -1.606372147798538208e-01 -2.214517295360565186e-01 4.041127115488052368e-02 -2.326648682355880737e-01 9.246253967285156250e-02 1.511805206537246704e-01 1.472778171300888062e-01 -8.273647166788578033e-03 -1.154412627220153809e-01 1.150501593947410583e-01 -5.675454810261726379e-02 7.918754220008850098e-02 2.951108813285827637e-01 1.009636297821998596e-01 3.898211717605590820e-01 5.482818186283111572e-02 2.520395256578922272e-02 1.724020093679428101e-01 -2.205745503306388855e-02 -2.203163951635360718e-01 -5.929610878229141235e-02 1.870654076337814331e-01 1.483775973320007324e-01 -2.922223135828971863e-02 -1.058706119656562805e-01 4.457589685916900635e-01 2.337816357612609863e-02 1.410076022148132324e-01 1.970179975032806396e-01 1.772471368312835693e-01 -2.656976580619812012e-01
-1.804456114768981934e-01 -1.286085546016693115e-01 -3.213866427540779114e-02 6.802012771368026733e-02 -8.903444558382034302e-02 1.363413333892822266e-01 1.639947444200515747e-01 1.118339784443378448e-02 1.650800853967666626e-01 1.069500483572483063e-02 5.997446365654468536e-03 -1.275415122509002686e-01 -6.873058527708053589e-02 1.319612264633178711e-01 -1.846645921468734741e-01 2.529724240303039551e-01 1.825967729091644287e-01 -2.260867208242416382e-01 8.938029408454895020e-02 -1.091046705842018127e-01 5.984525755047798157e-02 -7.325099408626556396e-02 3.251150250434875488e-02 4.735755026340484619e-01 3.257343471050262451e-01 4.588706418871879578e-02 8.859474956989288330e-02 2.843531072139739990e-01 1.318515390157699585e-01 3.454015254974365234e-01 1.319244503974914551e-01 -1.953687220811843872e-01
4.009029269218444824e-02 -1.738074421882629395e-02 -4.129308834671974182e-02 8.299300074577331543e-02 -1.430749744176864624e-01 2.355389446020126343e-01 2.697613537311553955e-01 -6.124588847160339355e-02 1.005534157156944275e-01 -1.123413816094398499e-01 1.182315200567245483e-01 -9.866626560688018799e-02 7.366971671581268311e-02 2.708086669445037842e-01 -1.339993625879287720e-01 9.586211293935775757e-02 1.433050781488418579e-01 -2.902920246124267578e-01 1.684506982564926147e-01 6.455939263105392456e-02 1.504060626029968262e-01 -2.129739224910736084e-01 -3.162952512502670288e-02 2.793843448162078857e-01 1.599166095256805420e-01 1.913324743509292603e-01 -5.907342303544282913e-03 2.380198240280151367e-01 1.373209506273269653e-01 4.592657387256622314e-01 1.452380269765853882e-01 -1.747570484876632690e-01
1.902753114700317383e-01 -1.965708285570144653e-01 -8.756037056446075439e-02 1.402558386325836182e-01 -6.055704876780509949e-02 3.566530346870422363e-02 4.046920835971832275e-01 -1.546691078692674637e-02 -3.189873322844505310e-02 -1.027962341904640198e-01 6.285178661346435547e-02 -3.045761585235595703e-01 -5.141654610633850098e-02 -5.943246185779571533e-03 1.321334838867187500e-01 4.507889747619628906e-01 -1.732257306575775146e-01 2.220238149166107178e-01 -6.064330786466598511e-02 9.265502542257308960e-02 4.222734645009040833e-02 -2.935053408145904541e-02 -6.448492407798767090e-02 -6.205191463232040405e-02 5.680315569043159485e-02 -2.103409767150878906e-01 -1.887826770544052124e-01 2.691389918327331543e-01 -2.506534568965435028e-02 1.184270903468132019e-01 2.280854880809783936e-01 -2.697662115097045898e-01
1.953209936618804932e-01 -1.868471503257751465e-01 1.129570156335830688e-01 7.270268350839614868e-02 -1.888550370931625366e-01 3.013840317726135254e-01 1.365199983119964600e-01 4.761440306901931763e-02 -5.696475878357887268e-02 -1.210374981164932251e-01 1.202116627246141434e-02 1.463671624660491943e-01 -9.169274568557739258e-02 -6.485427916049957275e-02 -2.164929360151290894e-01 2.152471542358398438e-01 5.105624720454216003e-02 -5.736185237765312195e-03 3.793979808688163757e-02 1.178098842501640320e-01 -1.752816140651702881e-01 1.096971854567527771e-01 -8.915235847234725952e-02 4.193207621574401855e-01 -2.403316348791122437e-01 -2.156772017478942871e-01 2.263298183679580688e-01 2.706178724765777588e-01 1.128096729516983032e-01 1.552792787551879883e-01 2.043977826833724976e-01 -2.537077367305755615e-01
5.540689453482627869e-02 -1.952553987503051758e-01 3.704653680324554443e-02 2.198713272809982300e-01 -1.393890976905822754e-01 6.147341802716255188e-02 1.219141557812690735e-01 -1.172736436128616333e-01 1.010439619421958923e-01 -3.859172761440277100e-02 1.302088499069213867e-01 -2.114539220929145813e-02 9.753765165805816650e-02 -2.822235226631164551e-02 -9.908632189035415649e-02 9.307696670293807983e-02 -1.596042662858963013e-01 -3.100022375583648682e-01 1.580133885145187378e-01 1.222976818680763245e-01 -8.096376061439514160e-02 -1.483717560768127441e-01 -6.295403838157653809e-02 5.415942072868347168e-01 -5.153030529618263245e-02 3.098112344741821289e-02 1.676886826753616333e-01 2.350777536630630493e-01 9.517023712396621704e-02 4.085648953914642334e-01 5.996622145175933838e-02 -2.131702303886413574e-01
2.357337921857833862e-01 -1.972601376473903656e-02 1.920758485794067383e-01 -1.565944962203502655e-02 1.001202166080474854e-01 7.116080075502395630e-02 2.559149563312530518e-01 1.552651375532150269e-01 2.754195630550384521e-01 -3.612840175628662109e-01 7.679568976163864136e-02 -2.056363672018051147e-01 1.402411460876464844e-01 3.529877960681915283e-02 -1.671861708164215088e-01 2.670734226703643799e-01 -3.767302632331848145e-01 1.815242171287536621e-01 -3.091097623109817505e-02 4.808001592755317688e-02 -6.566302385181188583e-03 -1.440706849098205566e-01 -6.157596036791801453e-02 -5.796016007661819458e-02 5.894852429628372192e-02 -1.197370886802673340e-01 -6.453568488359451294e-02 3.554273545742034912e-01 -5.816996097564697266e-02 1.498679667711257935e-01 1.033707484602928162e-01 -1.911180913448333740e-01
6.374954432249069214e-02 -2.773318886756896973e-01 1.492800116539001465e-01 -1.371228601783514023e-02 -1.754647344350814819e-01 2.505403757095336914e-01 1.676812171936035156e-01 -8.949004113674163818e-02 3.980242311954498291e-01 -8.610261976718902588e-02 2.985392929986119270e-04 -3.504441380500793457e-01 9.226600080728530884e-02 2.642937302589416504e-01 3.836365416646003723e-02 1.392515469342470169e-02 -2.131167799234390259e-01 3.853673860430717468e-02 -1.777478754520416260e-01 1.316899210214614868e-01 1.712778955698013306e-01 -7.059440016746520996e-02 1.805884763598442078e-02 -7.375533878803253174e-02 3.051214516162872314e-01 -6.528013199567794800e-02 1.265943348407745361e-01 3.413445353507995605e-01 -8.121129870414733887e-02 -1.004376076161861420e-02 1.258033663034439087e-01 -9.918253123760223389e-02
2.467801123857498169e-01 -1.925971657037734985e-01 1.497250348329544067e-01 1.339681297540664673e-01 -2.531520724296569824e-01 -3.695948794484138489e-02 3.967094793915748596e-02 1.579874604940414429e-01 5.145752429962158203e-02 -1.067250818014144897e-01 1.102888286113739014e-01 1.678224802017211914e-01 -1.676369011402130127e-01 1.470719743520021439e-02 -2.223989218473434448e-01 3.375014066696166992e-01 -1.777698844671249390e-01 -2.646621167659759521e-01 -1.496530231088399887e-02 3.478120565414428711e-01 -5.556480213999748230e-02 6.081787869334220886e-02 1.504130810499191284e-01 9.259051829576492310e-02 4.857072606682777405e-02 -1.466601043939590454e-01 4.451217129826545715e-02 2.728113532066345215e-01 2.476708292961120605e-01 2.421150207519531250e-01 1.931778788566589355e-01 7.224601507186889648e-02
2.419064939022064209e-01 -3.783527389168739319e-02 -1.046090722084045410e-01 1.736834198236465454e-01 -5.569105222821235657e-02 -1.471962630748748779e-01 1.154879927635192871e-01 8.482463657855987549e-02 1.676169782876968384e-01 -1.183830723166465759e-01 2.317696362733840942e-01 2.729793488979339600e-01 -5.520475655794143677e-02 1.557264178991317749e-01 -1.389634143561124802e-02 3.888091146945953369e-01 6.377632915973663330e-02 4.272150248289108276e-02 9.753790497779846191e-02 2.051417231559753418e-01 4.488779231905937195e-02 -2.621926665306091309e-01 1.358588505536317825e-02 2.187054455280303955e-01 5.066228657960891724e-02 -2.946649491786956787e-01 3.592433035373687744e-02 1.422728449106216431e-01 2.826994359493255615e-01 1.252234727144241333e-01 1.645241826772689819e-01 -3.078486323356628418e-01
1.269953250885009766e-01 5.629317462444305420e-02 -8.700131624937057495e-02 -1.098704151809215546e-02 -2.219620645046234131e-01 1.920157819986343384e-01 1.547010242938995361e-01 -1.333168521523475647e-02 4.007357954978942871e-01 -1.526156067848205566e-01 2.274300605058670044e-01 2.830446064472198486e-01 -9.558942168951034546e-03 1.294096261262893677e-01 3.891757130622863770e-02 9.938070923089981079e-02 3.443100256845355034e-03 3.057640790939331055e-02 2.757028341293334961e-01 1.639017015695571899e-01 -6.852561235427856445e-02 3.724087774753570557e-02 -1.643999814987182617e-01 -3.309509530663490295e-02 1.441323459148406982e-01 -8.475246280431747437e-02 8.350526541471481323e-02 3.495730757713317871e-01 1.443758308887481689e-01 2.319342494010925293e-01 3.678264915943145752e-01 -1.171481758356094360e-01
5.858050286769866943e-02 -3.930513262748718262e-01 1.470981687307357788e-01 -9.913433343172073364e-03 -2.677146196365356445e-01 1.429605633020401001e-01 3.232657164335250854e-02 -2.444916367530822754e-01 1.553318202495574951e-01 3.216020390391349792e-02 1.650041714310646057e-02 -4.955989420413970947e-01 9.238211810588836670e-02 2.411873787641525269e-01 3.941721096634864807e-02 1.894803941249847412e-01 -1.275703161954879761e-01 -2.235639654099941254e-02 -1.300915926694869995e-01 3.938302397727966309e-02 2.485113888978958130e-01 8.574396371841430664e-03 1.164216473698616028e-01 6.777560710906982422e-02 -9.381721727550029755e-03 -3.338863328099250793e-02 2.681159079074859619e-01 2.305659502744674683e-01 1.213841885328292847e-01 1.108111441135406494e-01 1.430518478155136108e-01 -5.694879963994026184e-02
8.270037919282913208e-02 -3.273181319236755371e-01 7.803096086718142033e-04 1.038746908307075500e-01 2.107653021812438965e-02 2.467529624700546265e-01 2.322398424148559570e-01 1.866022199392318726e-01 2.307613343000411987e-01 -2.091067731380462646e-01 9.281434118747711182e-02 1.570704728364944458e-01 3.038105554878711700e-02 2.370991185307502747e-02 -2.065504044294357300e-01 3.210856318473815918e-01 8.858711272478103638e-02 -1.716076880693435669e-01 1.531065907329320908e-02 2.272182144224643707e-02 1.696873456239700317e-01 -1.774668991565704346e-01 3.416478261351585388e-02 1.186683326959609985e-01 2.009264528751373291e-01 -9.355106204748153687e-02 4.249802529811859131e-01 1.813873946666717529e-01 1.966915279626846313e-02 2.502966821193695068e-01 4.861503839492797852e-02 -7.760661095380783081e-02
4.293968528509140015e-02 -1.195075735449790955e-01 -7.001917064189910889e-02 1.405357867479324341e-01 -1.707031279802322388e-01 1.260093003511428833e-01 6.081644445657730103e-02 -5.064029246568679810e-02 2.685323357582092285e-01 -9.512924402952194214e-02 -2.205708771944046021e-01 -9.918218106031417847e-02 9.727649390697479248e-02 1.137583423405885696e-02 -1.769201830029487610e-02 3.027678430080413818e-01 3.561845421791076660e-02 -2.163205891847610474e-01 1.887402385473251343e-01 1.202981546521186829e-01 1.771574765443801880e-01 -2.777131199836730957e-01 1.972996890544891357e-01 2.314364314079284668e-01 1.280383765697479248e-01 -2.025006897747516632e-02 6.150329858064651489e-02 4.328276515007019043e-01 6.326765567064285278e-02 3.720013201236724854e-01 5.919677019119262695e-02 -1.172315105795860291e-01
1.480069011449813843e-01 -2.229685783386230469e-01 1.769142448902130127e-01 -1.301893889904022217e-01 9.889468550682067871e-02 3.771418333053588867e-02 3.728899657726287842e-01 1.329520046710968018e-01 2.439348101615905762e-01 -1.924646347761154175e-01 3.892124071717262268e-02 -1.708152592182159424e-01 1.048423945903778076e-01 5.176451429724693298e-02 -1.301172524690628052e-01 3.498339056968688965e-01 -3.511280417442321777e-01 2.043580859899520874e-01 -1.268641650676727295e-01 1.127332448959350586e-01 -7.607583701610565186e-02 -1.599835902452468872e-01 2.182271517813205719e-02 -1.753402128815650940e-02 9.303613752126693726e-02 -1.799014657735824585e-01 3.536586463451385498e-02 2.686186134815216064e-01 2.246444076299667358e-01 -4.033293109387159348e-03 1.672932878136634827e-03 -2.025993466377258301e-01
8.760689198970794678e-02 -3.711845278739929199e-01 1.525139361619949341e-01 -9.695626795291900635e-02 -1.939287036657333374e-01 1.438610106706619263e-01 4.410484433174133301e-02 -3.137097656726837158e-01 1.655619889497756958e-01 5.038825049996376038e-02 1.602247171103954315e-02 -3.347150385379791260e-01 8.155304193496704102e-02 1.714610755443572998e-01 1.961300335824489594e-02 9.798420965671539307e-02 -4.129893332719802856e-02 8.448487147688865662e-03 -2.502032518386840820e-01 4.629070311784744263e-02 1.819577068090438843e-01 -8.038225769996643066e-02 8.025102317333221436e-02 9.181067347526550293e-02 2.132021076977252960e-02 -1.129992902278900146e-01 3.293400406837463379e-01 4.196501970291137695e-01 -9.722808375954627991e-03 -2.115247771143913269e-03 2.335859686136245728e-01 3.911318629980087280e-02
-1.101449728012084961e-01 -3.791904747486114502e-01 2.421695590019226074e-01 5.097129195928573608e-02 -5.457048490643501282e-02 3.871776536107063293e-02 2.198642492294311523e-01 -1.850061565637588501e-01 1.876089274883270264e-01 4.535895213484764099e-02 2.802193537354469299e-02 -1.900690793991088867e-01 1.548796147108078003e-01 1.583099663257598877e-01 6.482739001512527466e-02 -5.268594995141029358e-02 -2.482324987649917603e-01 -1.625221818685531616e-01 -1.442827284336090088e-01 9.412562102079391479e-02 1.332179307937622070e-01 -6.860563158988952637e-02 -2.079843580722808838e-01 2.201805412769317627e-01 1.602545678615570068e-01 1.645629107952117920e-01 1.654141247272491455e-01 1.873607933521270752e-01 1.119901761412620544e-01 2.012217044830322266e-01 1.398959010839462280e-01 -3.819264769554138184e-01
1.842759251594543457e-01 -1.867804229259490967e-01 8.869398385286331177e-02 -9.507928043603897095e-02 -1.280966401100158691e-01 3.608428835868835449e-01 8.338419348001480103e-02 -1.267008930444717407e-01 2.010960429906845093e-01 -2.329254150390625000e-02 6.934318691492080688e-02 -4.058380126953125000e-01 7.829292863607406616e-02 1.974589526653289795e-01 2.056995593011379242e-02 1.519674900919198990e-02 -2.013266980648040771e-01 4.012807831168174744e-02 -1.976601034402847290e-01 2.382754115387797356e-03 1.972115337848663330e-01 -2.308036759495735168e-02 -1.853007227182388306e-01 2.138791531324386597e-01 1.482093036174774170e-01 -5.972634628415107727e-02 1.687122881412506104e-01 3.186202347278594971e-01 1.788058429956436157e-01 -2.129338383674621582e-01 2.110847234725952148e-01 -1.012363284826278687e-01
-2.121534943580627441e-02 -1.104329451918601990e-01 -1.536174267530441284e-01 -1.848161034286022186e-02 -1.852917075157165527e-01 2.078218907117843628e-01 8.217747509479522705e-02 2.548218518495559692e-02 3.531167656183242798e-02 -1.709818840026855469e-01 2.517362497746944427e-02 -2.561281919479370117e-01 -5.879095196723937988e-02 5.992245674133300781e-02 -2.999875880777835846e-02 4.737348556518554688e-01 -1.523093227297067642e-02 -7.601190358400344849e-02 2.711265385150909424e-01 1.294489856809377670e-02 -1.833912581205368042e-01 -3.982630372047424316e-02 3.653323650360107422e-02 2.506038248538970947e-01 2.771296501159667969e-01 -1.008098050951957703e-01 2.867342829704284668e-01 1.651974320411682129e-01 3.180001378059387207e-01 1.762007772922515869e-01 1.961032897233963013e-01 -5.710005387663841248e-02
1.223218739032745361e-01 -3.714224696159362793e-01 1.682624965906143188e-01 2.177426405251026154e-02 -3.567373156547546387e-01 1.054427549242973328e-01 -5.096639320254325867e-02 -9.643372148275375366e-02 1.394706964492797852e-01 1.045972630381584167e-01 3.301635012030601501e-02 -3.054482340812683105e-01 9.347740560770034790e-02 3.247407078742980957e-01 5.461074784398078918e-02 1.540869474411010742e-01 -1.421962082386016846e-01 -3.958937246352434158e-03 -3.366023302078247070e-01 -6.046021729707717896e-02 1.888488382101058960e-01 -1.668056100606918335e-01 4.906196519732475281e-02 1.019650101661682129e-01 7.148107141256332397e-02 -6.483248621225357056e-02 2.691051959991455078e-01 2.424488961696624756e-01 2.368833869695663452e-02 4.189611226320266724e-02 2.129240781068801880e-01 -2.587895281612873077e-02
-2.297108024358749390e-01 -1.041561365127563477e-01 1.145291775465011597e-01 3.996493294835090637e-02 -1.906824409961700439e-01 2.393302768468856812e-01 2.353721112012863159e-01 1.826213449239730835e-01 1.863294541835784912e-01 -1.221030876040458679e-01 1.330308467149734497e-01 -2.308862209320068359e-01 5.162695795297622681e-02 1.279231756925582886e-01 1.105898246169090271e-02 2.990928888320922852e-01 -2.344837784767150879e-01 2.774218320846557617e-01 8.708626031875610352e-02 -1.204779520630836487e-01 -1.602124571800231934e-01 -4.569051414728164673e-02 1.305008083581924438e-01 1.062821969389915466e-01 -1.436726655811071396e-02 -2.500543594360351562e-01 1.519723236560821533e-01 -4.325659200549125671e-02 -1.535335481166839600e-01 2.555518150329589844e-01 3.511583805084228516e-01 4.530929494649171829e-03
1.012468636035919189e-01 -1.838997602462768555e-01 1.044078245759010315e-01 1.090246364474296570e-01 -2.872086465358734131e-01 3.038017777726054192e-03 1.034236699342727661e-02 -4.298755526542663574e-02 1.620267890393733978e-02 -3.464538156986236572e-01 2.343989759683609009e-01 -3.897967189550399780e-02 2.871657013893127441e-01 7.847556471824645996e-02 4.343339800834655762e-02 5.456290841102600098e-01 -1.068881303071975708e-01 -7.693843543529510498e-02 1.016942858695983887e-01 -8.215398341417312622e-02 8.577954769134521484e-02 -3.670235350728034973e-02 4.022239893674850464e-02 -6.364548206329345703e-02 1.140806004405021667e-01 3.045025980100035667e-03 6.337192654609680176e-02 1.822714507579803467e-02 1.803971081972122192e-01 1.349703967571258545e-01 3.319119811058044434e-01 -2.379236519336700439e-01
-5.973958224058151245e-02 -3.980938792228698730e-01 2.296168059110641479e-01 -7.454707752913236618e-03 -1.295355856418609619e-01 1.978223323822021484e-01 4.062030464410781860e-02 -6.881038099527359009e-02 8.892065286636352539e-02 -5.938815325498580933e-02 1.140922456979751587e-01 -4.014077782630920410e-01 1.111635267734527588e-01 2.904551327228546143e-01 9.714134037494659424e-02 4.537976160645484924e-02 -1.969047933816909790e-01 3.542186692357063293e-02 -2.417418211698532104e-01 -2.919988706707954407e-02 1.727083176374435425e-01 -3.904887661337852478e-02 3.054067678749561310e-02 1.975827477872371674e-02 1.183309927582740784e-01 6.429738714359700680e-04 3.591781258583068848e-01 2.721152305603027344e-01 6.387521326541900635e-02 9.315391629934310913e-02 2.396707534790039062e-01 -9.912908822298049927e-02
2.153060138225555420e-01 -1.405081301927566528e-01 -1.450272202491760254e-01 -9.476109594106674194e-02 -1.504390239715576172e-01 -1.679875403642654419e-01 3.233587145805358887e-01 9.863334149122238159e-02 3.149022161960601807e-01 -1.224898397922515869e-01 1.709214150905609131e-01 -9.832634776830673218e-02 1.617267131805419922e-01 2.048175781965255737e-01 -7.485116273164749146e-02 1.225289180874824524e-01 -6.888692826032638550e-02 -5.448298156261444092e-02 -8.782655932009220123e-03 -1.163852438330650330e-01 -1.190759167075157166e-01 -4.488391336053609848e-03 8.244117349386215210e-02 5.012360215187072754e-01 -1.443203389644622803e-01 -9.760952740907669067e-02 -5.172263830900192261e-02 2.455722093582153320e-01 -1.155153214931488037e-01 -1.935941725969314575e-01 2.367978990077972412e-01 5.633525550365447998e-02
3.179389610886573792e-02 -1.950859278440475464e-01 -1.511710230261087418e-02 5.134233459830284119e-02 -1.915644556283950806e-01 1.481435149908065796e-01 1.173380911350250244e-01 -1.489839982241392136e-02 3.742348775267601013e-02 -2.596205286681652069e-02 1.056016013026237488e-01 -1.177468970417976379e-01 2.563526630401611328e-01 -7.932626456022262573e-02 -2.015301585197448730e-01 3.547816872596740723e-01 1.427217274904251099e-01 -1.034642383456230164e-01 9.652400761842727661e-02 2.118517830967903137e-02 2.416537106037139893e-01 -2.328418791294097900e-01 5.469758436083793640e-02 2.264236360788345337e-01 1.998784393072128296e-01 3.460545837879180908e-02 1.623207777738571167e-01 3.733348846435546875e-01 2.178662419319152832e-01 3.549727201461791992e-01 -1.775081902742385864e-01 1.674475893378257751e-02
-3.059481829404830933e-02 -3.055092529393732548e-04 1.964573562145233154e-01 1.015221625566482544e-01 -1.708026081323623657e-01 9.821221977472305298e-02 7.348928600549697876e-02 1.311656683683395386e-01 2.454463951289653778e-02 -8.406999707221984863e-02 -1.436098814010620117e-01 -2.786142528057098389e-01 1.056465357542037964e-01 1.280678659677505493e-01 -1.600598096847534180e-01 3.024575412273406982e-01 1.791187673807144165e-01 -9.094823151826858521e-02 1.946206241846084595e-01 1.772305071353912354e-01 1.859451085329055786e-01 -2.619369924068450928e-01 8.764701336622238159e-02 3.430930674076080322e-01 -2.772487234324216843e-03 -7.446489483118057251e-02 1.474646925926208496e-01 2.638197541236877441e-01 2.043143510818481445e-01 3.619075417518615723e-01 1.733517795801162720e-01 1.609550043940544128e-02
1.944035142660140991e-01 8.074383437633514404e-02 1.324948482215404510e-02 -4.472635313868522644e-02 -2.356758117675781250e-01 2.388769537210464478e-01 -2.235063351690769196e-02 3.184688389301300049e-01 2.087415754795074463e-01 -1.427222639322280884e-01 1.530140489339828491e-01 -3.277145028114318848e-01 1.744092255830764771e-01 2.460322976112365723e-01 -2.640026435256004333e-02 3.232521116733551025e-01 -1.017951443791389465e-01 1.336811035871505737e-01 1.229792907834053040e-01 1.448397785425186157e-01 4.029580205678939819e-02 -1.328290253877639771e-01 8.987467736005783081e-02 1.977093368768692017e-01 1.672960072755813599e-01 -2.027217298746109009e-01 1.586455106735229492e-01 1.184593960642814636e-01 -1.220217868685722351e-01 -1.250346004962921143e-01 -2.786701023578643799e-01 -2.929593250155448914e-02
6.343968212604522705e-03 1.580986082553863525e-01 -3.780772909522056580e-02 -1.253208070993423462e-01 -7.373870164155960083e-02 1.507907658815383911e-01 1.869603544473648071e-01 7.905001938343048096e-02 1.290405988693237305e-01 -2.159320116043090820e-01 2.264763973653316498e-02 -1.428031772375106812e-01 2.024414092302322388e-01 -9.310075640678405762e-02 -1.147570535540580750e-01 2.486475557088851929e-01 -7.363179232925176620e-03 -8.613701164722442627e-02 1.922513097524642944e-01 2.730475068092346191e-01 9.410190582275390625e-02 -2.151734381914138794e-01 1.661029905080795288e-01 3.314877152442932129e-01 -1.622446812689304352e-02 2.150635048747062683e-02 3.395859599113464355e-01 3.088476657867431641e-01 1.943866610527038574e-01 3.175099790096282959e-01 1.323638856410980225e-01 -2.130757644772529602e-02
-6.261573731899261475e-02 -1.825115680694580078e-01 8.562371879816055298e-02 -1.540651321411132812e-01 -2.147101461887359619e-01 8.926876634359359741e-02 -1.403877511620521545e-02 1.085545867681503296e-01 8.575080335140228271e-02 -3.268329799175262451e-01 1.960232406854629517e-01 -5.441658198833465576e-03 3.661712706089019775e-01 -7.431430369615554810e-02 -1.037429366260766983e-02 4.794120192527770996e-01 -1.005811020731925964e-01 2.488802969455718994e-01 -6.647416390478610992e-03 -8.181755244731903076e-02 -1.703848391771316528e-01 -1.397346053272485733e-02 8.756034821271896362e-02 3.449984639883041382e-02 -1.785041205585002899e-02 -3.279311060905456543e-01 5.242273956537246704e-02 2.342272996902465820e-01 6.447705626487731934e-02 1.375462710857391357e-01 1.191010549664497375e-01 -1.544884145259857178e-01
-1.611814945936203003e-01 1.426493935286998749e-02 -6.374779343605041504e-02 -2.005205750465393066e-01 -3.244685828685760498e-01 8.677379786968231201e-02 9.075642377138137817e-02 -9.424276649951934814e-02 3.420677408576011658e-02 -1.038523688912391663e-01 1.154249161481857300e-01 -3.077476620674133301e-01 1.205886229872703552e-01 2.470019757747650146e-01 1.311580091714859009e-01 4.830740094184875488e-01 -1.799176186323165894e-01 1.113511398434638977e-01 1.927916556596755981e-01 2.053565829992294312e-01 1.412477195262908936e-01 -3.306240737438201904e-01 -4.145265743136405945e-02 5.793014541268348694e-02 6.634499132633209229e-02 6.237565353512763977e-02 -1.483234576880931854e-02 5.287093669176101685e-02 -1.048676967620849609e-01 1.831265389919281006e-01 -4.278697818517684937e-02 -1.933846771717071533e-01
-2.191737992689013481e-03 -3.807505965232849121e-01 -5.546334758400917053e-02 5.722736939787864685e-02 -4.895096644759178162e-02 1.661586761474609375e-01 2.752362787723541260e-01 -2.875838577747344971e-01 2.479760795831680298e-01 -1.446543484926223755e-01 3.337312862277030945e-02 -3.071061074733734131e-01 2.358034998178482056e-01 1.636642664670944214e-01 3.137526661157608032e-02 -3.866094350814819336e-02 -2.101256102323532104e-01 -1.807604916393756866e-02 -1.305145621299743652e-01 2.337334677577018738e-02 1.976124495267868042e-01 -1.944677084684371948e-01 -1.495731920003890991e-01 1.609963029623031616e-01 -1.127476468682289124e-01 9.835394471883773804e-02 1.610645800828933716e-01 1.752108633518218994e-01 1.394549310207366943e-01 1.847983300685882568e-01 2.117469459772109985e-01 -1.811470240354537964e-01
-1.902146264910697937e-02 -4.235250651836395264e-01 2.484290450811386108e-01 -4.795311018824577332e-02 -1.249109134078025818e-01 2.009567767381668091e-01 1.259455829858779907e-01 -2.145101130008697510e-01 1.013697311282157898e-01 -6.817607209086418152e-03 1.505181044340133667e-01 -2.866528332233428955e-01 1.549444198608398438e-01 2.289049476385116577e-01 4.746372997760772705e-02 1.300503760576248169e-01 -2.294768542051315308e-01 5.994906648993492126e-03 -1.768639236688613892e-01 7.068806141614913940e-02 1.064689978957176208e-01 -6.134943664073944092e-02 3.054908104240894318e-02 2.103223465383052826e-02 1.007393524050712585e-01 -1.136004328727722168e-01 3.732515275478363037e-01 3.220158815383911133e-01 -7.782681286334991455e-02 -1.643815785646438599e-01 1.502852439880371094e-01 2.212032862007617950e-02
1.265416741371154785e-01 -1.822725385427474976e-01 1.772383451461791992e-01 7.281947880983352661e-02 -8.226577937602996826e-02 -1.035674661397933960e-02 6.295472383499145508e-02 1.446246355772018433e-01 -9.328091889619827271e-02 -2.017943412065505981e-01 -1.533070653676986694e-01 -1.732103675603866577e-01 3.620746135711669922e-01 2.160962373018264771e-01 3.192999660968780518e-01 3.833865225315093994e-01 -2.845866978168487549e-01 -1.022986602038145065e-02 6.361104547977447510e-02 8.282963931560516357e-02 4.473391175270080566e-02 -6.059717386960983276e-02 1.152705997228622437e-01 1.861862838268280029e-01 -1.434979438781738281e-01 -2.016582638025283813e-01 1.544979680329561234e-02 1.402713507413864136e-01 3.880886733531951904e-02 2.915426492691040039e-01 4.204575717449188232e-02 -1.938092857599258423e-01
-1.384362019598484039e-02 -4.068252146244049072e-01 -8.966022729873657227e-02 -1.955826953053474426e-02 -3.939131740480661392e-03 1.170998439192771912e-01 2.881723046302795410e-01 -1.684466451406478882e-01 3.543029725551605225e-01 1.215174943208694458e-01 1.894394010305404663e-01 -4.294811561703681946e-02 1.049392893910408020e-01 6.401485204696655273e-02 -4.192003048956394196e-03 3.460206836462020874e-02 -1.965759843587875366e-01 1.350295450538396835e-02 -2.412475049495697021e-01 -2.141239047050476074e-01 2.452716603875160217e-02 1.317485421895980835e-01 -1.243148520588874817e-01 3.210380673408508301e-01 1.198603771626949310e-02 -8.827349543571472168e-02 2.450752258300781250e-01 3.302778303623199463e-01 9.355633705854415894e-02 4.289975762367248535e-02 1.355224102735519409e-02 -1.979140937328338623e-01
-1.784650236368179321e-02 -3.984524011611938477e-01 2.063028216361999512e-01 1.049565672874450684e-01 -2.276076525449752808e-01 7.320836186408996582e-02 -5.016985908150672913e-02 -1.749245375394821167e-01 2.041957229375839233e-01 -3.003900684416294098e-02 9.077879786491394043e-02 -4.309451282024383545e-01 2.361665666103363037e-01 1.543380469083786011e-01 1.182466372847557068e-01 1.228063628077507019e-01 -7.806513458490371704e-02 1.116527020931243896e-01 -2.262381166219711304e-01 5.482817813754081726e-02 2.085667848587036133e-01 1.149430032819509506e-02 -2.000221423804759979e-02 1.760792583227157593e-01 8.330606669187545776e-02 -5.509114637970924377e-02 2.979121804237365723e-01 2.575308084487915039e-01 -2.422872371971607208e-02 -1.756481267511844635e-02 1.949477940797805786e-01 1.065124291926622391e-02
1.573871821165084839e-01 -9.695936739444732666e-02 3.123033419251441956e-02 2.556366026401519775e-01 -5.083739757537841797e-01 1.273887306451797485e-01 6.358015537261962891e-02 1.598930507898330688e-01 6.746069341897964478e-02 -2.083908468484878540e-01 1.926261186599731445e-01 1.227513328194618225e-01 1.675641536712646484e-01 -6.650350522249937057e-03 -6.932416558265686035e-02 3.259868919849395752e-01 -7.612006366252899170e-02 4.280448332428932190e-02 -4.116640239953994751e-02 -1.049508228898048401e-01 8.414083719253540039e-02 5.606098845601081848e-02 1.633981475606560707e-03 -6.792568415403366089e-02 1.157643273472785950e-01 -1.726464182138442993e-01 2.543857395648956299e-01 1.150378212332725525e-01 -7.284837961196899414e-02 1.956596598029136658e-02 3.183721303939819336e-01 -3.041338622570037842e-01
1.396679282188415527e-01 -1.810690909624099731e-01 1.154895573854446411e-01 -5.945210531353950500e-02 6.900922954082489014e-02 1.279336027801036835e-02 7.359975483268499374e-03 1.329151988029479980e-01 4.800623655319213867e-02 -5.317251384258270264e-02 2.743551731109619141e-01 1.042581070214509964e-02 1.720561832189559937e-01 -7.259495090693235397e-03 2.627499774098396301e-02 4.299309849739074707e-01 -3.846528381109237671e-02 -3.557572886347770691e-02 -2.628983370959758759e-02 4.749982059001922607e-01 -1.702951490879058838e-01 -5.525035038590431213e-02 2.596547603607177734e-01 6.275227665901184082e-02 6.883937865495681763e-03 -1.518493294715881348e-01 7.835290580987930298e-02 1.637324392795562744e-01 -2.264422476291656494e-01 3.521543145179748535e-01 1.205045077949762344e-02 -2.202980518341064453e-01
1.263155341148376465e-01 2.449296973645687103e-02 -2.337359637022018433e-01 1.178590729832649231e-01 1.751489639282226562e-01 -5.101323500275611877e-02 3.345061838626861572e-01 4.394575357437133789e-01 1.203906256705522537e-02 -2.350662052631378174e-01 2.801186442375183105e-01 -1.220922321081161499e-01 1.072231158614158630e-01 1.400629132986068726e-01 -1.897435635328292847e-02 6.251423060894012451e-02 -1.228207945823669434e-01 -4.797619581222534180e-02 3.270657907705754042e-04 -3.973556309938430786e-02 1.277640759944915771e-01 9.774211049079895020e-02 -3.176066577434539795e-01 1.423173248767852783e-01 1.985431462526321411e-01 -2.666048109531402588e-01 -1.867501437664031982e-02 2.153350710868835449e-01 1.951446942985057831e-02 8.384615927934646606e-02 2.327206879854202271e-01 -8.781483769416809082e-02
-2.090186439454555511e-02 -6.538680195808410645e-02 -9.222948551177978516e-02 1.842033118009567261e-01 -3.436475992202758789e-01 2.353803254663944244e-02 3.789771795272827148e-01 6.143615767359733582e-02 -1.257268935441970825e-01 -8.715235441923141479e-02 1.515877693891525269e-01 -8.661197870969772339e-02 4.361968860030174255e-02 6.758225709199905396e-02 -4.973490908741950989e-02 4.596037268638610840e-01 -2.318523265421390533e-02 4.106887429952621460e-02 -3.445537015795707703e-02 2.028713747859001160e-02 -3.002873361110687256e-01 -8.899626880884170532e-02 -6.076690554618835449e-02 1.008857563138008118e-01 4.387313127517700195e-02 -1.972407698631286621e-01 1.261660009622573853e-01 -1.135895028710365295e-02 2.561209499835968018e-01 2.594681978225708008e-01 2.853003144264221191e-01 -1.605063080787658691e-01
-1.800491809844970703e-01 -3.011896312236785889e-01 -1.702505499124526978e-01 1.216237917542457581e-01 -9.728784859180450439e-02 1.423560082912445068e-01 1.530998479574918747e-02 1.582476198673248291e-01 2.349979877471923828e-01 -8.674118667840957642e-02 2.366086691617965698e-01 -3.413721174001693726e-02 1.072627976536750793e-01 -4.816773161292076111e-02 -2.696073353290557861e-01 1.995346695184707642e-01 -4.148975759744644165e-02 -4.523323476314544678e-01 1.883783787488937378e-01 -1.436994075775146484e-01 5.743739381432533264e-02 -7.661588490009307861e-02 -1.675387322902679443e-01 1.961365342140197754e-02 5.467835441231727600e-02 -1.626069396734237671e-01 1.232813075184822083e-01 2.920987084507942200e-02 1.650369763374328613e-01 3.601193428039550781e-01 1.040548905730247498e-01 -1.361623257398605347e-01
-5.462818220257759094e-02 -3.325106799602508545e-01 1.267965286970138550e-01 -9.018582850694656372e-02 -2.266870737075805664e-01 2.232032269239425659e-01 3.946974873542785645e-02 -3.342614471912384033e-01 2.894985377788543701e-01 -1.789592206478118896e-01 5.890392139554023743e-02 -2.850000858306884766e-01 2.648599445819854736e-01 9.314118325710296631e-02 -3.512290865182876587e-02 -2.492763742338865995e-04 -1.693816035985946655e-01 2.249758690595626831e-02 -1.316352635622024536e-01 5.454145371913909912e-02 8.445543050765991211e-02 -1.697710603475570679e-01 -2.239478677511215210e-01 7.334377616643905640e-02 1.170698180794715881e-01 -1.224688999354839325e-02 2.749240398406982422e-01 2.972452640533447266e-01 4.190671071410179138e-02 1.407551318407058716e-01 1.102407276630401611e-01 -1.210605800151824951e-01
-8.601838722825050354e-03 -8.420787751674652100e-02 5.026191473007202148e-02 2.938460558652877808e-02 -1.457802951335906982e-01 7.947147637605667114e-02 2.777023911476135254e-01 2.051121741533279419e-02 1.103703528642654419e-01 1.169281266629695892e-02 -3.872202336788177490e-02 -1.729453057050704956e-01 2.261864691972732544e-01 -4.160093516111373901e-02 -2.108145952224731445e-01 1.868428140878677368e-01 -3.183696419000625610e-02 -3.038031160831451416e-01 3.380060791969299316e-01 6.763137131929397583e-02 -3.545623272657394409e-02 -2.572456002235412598e-01 1.176826357841491699e-01 3.537892401218414307e-01 4.056593030691146851e-02 8.787211962044239044e-03 1.703264266252517700e-01 3.123691678047180176e-01 2.044581063091754913e-02 3.863154649734497070e-01 6.251546740531921387e-02 -8.894792199134826660e-02
-3.903527930378913879e-02 -1.465438157320022583e-01 -2.626536414027214050e-02 1.348534375429153442e-01 -3.161581754684448242e-01 9.606300294399261475e-02 5.488988384604454041e-02 1.105100512504577637e-01 6.236341595649719238e-02 -3.271772563457489014e-01 3.062616288661956787e-01 1.846983656287193298e-02 2.840721905231475830e-01 -1.597872376441955566e-02 -5.318076908588409424e-02 3.152655065059661865e-01 -6.005764007568359375e-02 -9.598246216773986816e-02 5.081298947334289551e-02 -1.125248372554779053e-01 -3.523355722427368164e-02 -1.094950139522552490e-01 1.965464204549789429e-01 -1.898162811994552612e-01 3.653272986412048340e-02 3.112249076366424561e-02 -1.456686295568943024e-02 2.011028081178665161e-01 1.150028854608535767e-01 7.787658274173736572e-02 4.078530669212341309e-01 -3.176871836185455322e-01
-4.793940111994743347e-02 -1.617603600025177002e-01 -1.622967272996902466e-01 2.186930924654006958e-01 -1.487895399332046509e-01 1.462786495685577393e-01 3.842187225818634033e-01 -1.678841747343540192e-02 4.128377139568328857e-02 -7.450636476278305054e-02 3.554029390215873718e-03 -6.890004873275756836e-02 8.772327750921249390e-02 4.386157914996147156e-02 1.286859661340713501e-01 4.350967705249786377e-01 5.592567473649978638e-02 1.017008945345878601e-01 -4.816715419292449951e-01 1.163286194205284119e-01 9.288959950208663940e-02 -1.449151635169982910e-01 -4.711278155446052551e-02 1.023471429944038391e-01 -1.068997383117675781e-01 5.988482851535081863e-03 -7.431539893150329590e-02 2.329248338937759399e-01 -6.190008018165826797e-03 1.802969425916671753e-01 2.656849920749664307e-01 5.210576951503753662e-02
-2.950851246714591980e-02 -1.376581043004989624e-01 1.469020545482635498e-01 2.239039391279220581e-01 -1.296241581439971924e-02 3.882799148559570312e-01 1.305717080831527710e-01 -1.120563670992851257e-01 1.776462234556674957e-02 7.935339957475662231e-02 3.280863463878631592e-01 -3.364434540271759033e-01 -1.792837977409362793e-01 2.703486196696758270e-02 2.276928424835205078e-01 1.679707914590835571e-01 -1.702485233545303345e-01 -1.520470827817916870e-01 -1.704033464193344116e-01 3.074241280555725098e-01 1.296146661043167114e-01 1.940543949604034424e-02 -1.721313297748565674e-01 3.109168447554111481e-02 1.173797622323036194e-02 -1.172672808170318604e-01 1.016803160309791565e-01 2.908342480659484863e-01 1.463151574134826660e-01 1.224662140011787415e-01 8.191076666116714478e-02 -1.104615628719329834e-01
-1.865418627858161926e-02 8.066753298044204712e-02 -1.579927466809749603e-02 1.736021190881729126e-01 1.673265174031257629e-02 3.054095804691314697e-01 3.302478045225143433e-02 -1.048780754208564758e-01 1.013013534247875214e-02 -6.962655484676361084e-02 2.499704360961914062e-01 6.831423193216323853e-02 2.097990959882736206e-01 4.764128848910331726e-02 -7.379939407110214233e-02 3.105650842189788818e-01 1.896157562732696533e-01 -1.632957160472869873e-01 1.934434771537780762e-01 1.234829425811767578e-01 -2.950016595423221588e-02 3.723516687750816345e-02 -5.020723119378089905e-02 4.039440751075744629e-01 -3.585262224078178406e-02 1.231014877557754517e-01 3.447891026735305786e-02 3.636357486248016357e-01 9.410713613033294678e-02 2.928820848464965820e-01 2.333682924509048462e-01 -2.337418943643569946e-01
1.428219210356473923e-02 -3.144949302077293396e-02 -7.207354158163070679e-02 -1.442474722862243652e-01 -6.037619430571794510e-03 1.525441110134124756e-01 3.187967240810394287e-01 9.738200902938842773e-02 4.085813462734222412e-01 -1.160859167575836182e-01 1.641400009393692017e-01 -9.004717320203781128e-02 -2.142923474311828613e-01 2.320759296417236328e-01 2.004130557179450989e-02 2.476100921630859375e-01 9.169231355190277100e-02 1.702761501073837280e-01 -1.389886438846588135e-01 1.621527820825576782e-01 -2.812798619270324707e-01 1.483247727155685425e-01 -1.921251416206359863e-01 1.215713024139404297e-01 -7.839346677064895630e-02 6.147333234548568726e-02 7.732398808002471924e-02 2.157488912343978882e-01 -1.517237871885299683e-01 1.396784931421279907e-01 3.387913107872009277e-01 -7.643528282642364502e-02
2.698248438537120819e-02 -6.373488903045654297e-02 5.477243661880493164e-02 1.374275535345077515e-01 -2.597973644733428955e-01 7.030368596315383911e-02 -9.621251374483108521e-02 2.218329012393951416e-01 2.197303920984268188e-01 -2.215094566345214844e-01 4.258127510547637939e-01 -5.303306877613067627e-02 2.128868550062179565e-01 -2.769118733704090118e-02 7.768894731998443604e-02 3.442018926143646240e-01 -1.824099719524383545e-01 3.455176204442977905e-02 5.573153868317604065e-02 5.851958412677049637e-03 5.017817020416259766e-02 -6.973253097385168076e-03 2.335319668054580688e-01 -1.292455643415451050e-01 2.268127351999282837e-01 -1.570529192686080933e-01 1.903004497289657593e-01 1.567862629890441895e-01 9.682255983352661133e-02 1.059638112783432007e-01 1.618934422731399536e-01 -3.085623979568481445e-01
2.314493525773286819e-03 -3.007331192493438721e-01 4.619557037949562073e-02 1.225655805319547653e-02 -2.384969145059585571e-01 1.515448391437530518e-01 1.106549724936485291e-01 -2.456005066633224487e-01 1.562381833791732788e-01 -6.650964915752410889e-02 -5.476668942719697952e-03 -3.982132077217102051e-01 1.777103841304779053e-01 2.472097426652908325e-01 7.302672415971755981e-02 6.649449467658996582e-02 -1.961359530687332153e-01 -5.145994573831558228e-02 -8.261283487081527710e-02 -1.366066187620162964e-01 1.972785592079162598e-01 1.941046491265296936e-02 7.069904357194900513e-02 1.295855939388275146e-01 6.694656610488891602e-02 8.583445847034454346e-02 3.611256480216979980e-01 3.691242933273315430e-01 3.855244815349578857e-02 4.862347990274429321e-02 2.209129780530929565e-01 -7.820761203765869141e-02
4.066855832934379578e-02 -9.536685794591903687e-02 2.102633379399776459e-02 1.189749017357826233e-01 -5.793837085366249084e-02 3.076179325580596924e-01 -1.234951661899685860e-03 1.112818121910095215e-01 9.264916926622390747e-02 -3.415759652853012085e-02 8.825375884771347046e-02 -2.400954663753509521e-01 3.825514316558837891e-01 3.902765735983848572e-02 -1.300648204050958157e-03 2.506010532379150391e-01 -1.662764931097626686e-03 -1.943059563636779785e-01 9.058321267366409302e-02 -4.168636351823806763e-02 -2.680583000183105469e-01 -4.479192793369293213e-01 -5.367403477430343628e-02 2.393394559621810913e-01 2.734127938747406006e-01 -1.227923184633255005e-01 1.482496783137321472e-02 2.369470596313476562e-01 2.522956207394599915e-02 1.995404511690139771e-01 7.529677450656890869e-02 -7.586887478828430176e-02
-2.338277734816074371e-02 -7.469974458217620850e-02 -4.428435117006301880e-02 2.296650223433971405e-02 -3.078990280628204346e-01 1.126651838421821594e-01 1.532538086175918579e-01 2.410815060138702393e-01 1.360918730497360229e-01 -2.701025009155273438e-01 -4.327108711004257202e-02 -1.836942434310913086e-01 3.896458446979522705e-02 1.202591434121131897e-01 -1.844609677791595459e-01 3.602624237537384033e-01 -1.926728338003158569e-02 -3.865690156817436218e-02 9.499670565128326416e-02 2.728246152400970459e-01 1.308654341846704483e-02 -3.195894360542297363e-01 8.944877237081527710e-02 4.548929929733276367e-01 2.425496280193328857e-01 3.553710505366325378e-02 8.694934099912643433e-02 1.400285363197326660e-01 -4.322073608636856079e-02 -5.520362779498100281e-02 2.366235293447971344e-02 -9.874912910163402557e-03
1.611387729644775391e-01 -1.289120167493820190e-01 1.700404435396194458e-01 1.686546951532363892e-01 7.445774390362203121e-04 -9.051538072526454926e-03 -1.704267784953117371e-02 2.769225537776947021e-01 4.607612639665603638e-02 -3.634932637214660645e-01 9.209679067134857178e-02 1.438414603471755981e-01 9.617105126380920410e-02 1.131912395358085632e-01 -1.453651040792465210e-01 4.740634858608245850e-01 -1.381285339593887329e-01 9.606548398733139038e-02 -1.048975288867950439e-01 2.198320031166076660e-01 -1.791364252567291260e-01 -1.039649844169616699e-01 -7.666262239217758179e-02 7.920295000076293945e-02 6.126163527369499207e-02 -2.649015784263610840e-01 8.758430182933807373e-02 2.600157856941223145e-01 -5.615002661943435669e-02 2.376192361116409302e-01 1.872500777244567871e-01 -7.126145064830780029e-02
1.670535504817962646e-01 1.792024075984954834e-02 1.330716758966445923e-01 9.740933775901794434e-02 -4.667980130761861801e-03 9.507808834314346313e-02 1.390081495046615601e-01 -5.232581868767738342e-03 4.106276631355285645e-01 7.820764929056167603e-02 4.041384905576705933e-02 1.278277188539505005e-01 -1.014878600835800171e-01 9.129112958908081055e-02 -9.887012094259262085e-02 3.749442100524902344e-01 6.547299027442932129e-02 2.425618283450603485e-02 8.902596682310104370e-02 2.890160977840423584e-01 -3.055510222911834717e-01 1.028065755963325500e-01 5.021064355969429016e-02 -7.145549356937408447e-02 5.183519423007965088e-02 -3.864752128720283508e-02 9.429838508367538452e-02 4.851115643978118896e-01 -2.124177664518356323e-01 1.088336706161499023e-01 1.847908049821853638e-01 -8.401076495647430420e-02
-6.081042811274528503e-04 -1.427118014544248581e-02 -6.002515926957130432e-02 -8.853511512279510498e-02 -4.196025133132934570e-01 1.636527180671691895e-01 3.631385043263435364e-02 2.142177820205688477e-01 2.592966333031654358e-02 -3.293136954307556152e-01 3.132371902465820312e-01 5.895731598138809204e-02 -8.617091178894042969e-02 4.838570486754179001e-03 1.931688934564590454e-02 2.738566994667053223e-01 -1.293009985238313675e-02 -1.286445558071136475e-01 1.196079626679420471e-01 3.406350966542959213e-03 -3.925471752882003784e-02 1.352001577615737915e-01 1.074470728635787964e-01 1.529962122440338135e-01 1.541171967983245850e-01 1.702122762799263000e-02 2.491683661937713623e-01 9.935282170772552490e-02 1.145395487546920776e-01 2.267579734325408936e-01 4.330920875072479248e-01 -1.041783541440963745e-01
8.382754027843475342e-02 2.077198401093482971e-02 -1.506383568048477173e-01 -1.072029024362564087e-01 -1.920921206474304199e-01 1.553142368793487549e-01 1.596644520759582520e-02 1.832499504089355469e-01 5.187183152884244919e-03 -2.202787697315216064e-01 1.119800806045532227e-01 -2.852480709552764893e-01 1.291268765926361084e-01 4.200618863105773926e-01 -1.195032596588134766e-01 4.750972390174865723e-01 2.979836054146289825e-02 6.695438176393508911e-02 8.602695912122726440e-02 -3.465355187654495239e-02 4.917563498020172119e-02 -3.605163693428039551e-01 -7.528659701347351074e-02 3.072721064090728760e-01 -9.993378072977066040e-02 5.063823889940977097e-03 9.370999783277511597e-02 1.246826201677322388e-01 -3.982833027839660645e-02 1.054400764405727386e-02 -2.958787791430950165e-02 6.753257662057876587e-02
2.001244723796844482e-01 -1.843151301145553589e-01 8.501236140727996826e-02 1.310345679521560669e-01 -2.735289335250854492e-01 1.998261958360671997e-01 3.226473554968833923e-02 3.071286976337432861e-01 1.370633691549301147e-01 -3.070963621139526367e-01 2.674087285995483398e-01 1.062680222094058990e-02 2.330476492643356323e-01 9.748771041631698608e-02 4.343600012362003326e-03 2.580989301204681396e-01 4.021165426820516586e-03 2.220360636711120605e-01 1.111955568194389343e-01 8.166552335023880005e-02 6.857971101999282837e-02 1.543763373047113419e-02 1.570749431848526001e-01 2.795460075139999390e-02 1.705413460731506348e-01 -2.268986776471138000e-03 1.062456890940666199e-01 1.285684704780578613e-01 2.081155776977539062e-01 -2.596820332109928131e-02 3.163713812828063965e-01 -2.767113447189331055e-01
1.692321896553039551e-01 -2.524487674236297607e-01 -3.286501392722129822e-02 4.330612346529960632e-02 -4.075052738189697266e-01 6.439074128866195679e-02 6.376680731773376465e-02 2.377623319625854492e-01 -3.037799336016178131e-02 -1.668154448270797729e-01 3.237700760364532471e-01 5.810409039258956909e-02 3.284846842288970947e-01 9.298429638147354126e-02 -7.709232717752456665e-02 3.124110400676727295e-01 -1.764188408851623535e-01 4.699837788939476013e-02 4.116095136851072311e-03 1.080933883786201477e-01 2.460431121289730072e-02 -6.161936372518539429e-02 6.118294596672058105e-02 -1.506851613521575928e-01 2.446437776088714600e-01 -2.486669830977916718e-02 1.065692901611328125e-01 1.149150058627128601e-01 1.245018839836120605e-01 -1.304872054606676102e-02 3.053373098373413086e-01 -2.168104946613311768e-01
-1.484864763915538788e-02 -2.230822592973709106e-01 1.012056320905685425e-01 -5.978024378418922424e-02 9.881242178380489349e-03 2.002558112144470215e-01 7.304923981428146362e-02 3.452570363879203796e-02 1.729245930910110474e-01 -1.766616702079772949e-01 1.435239464044570923e-01 1.347403321415185928e-02 8.434989303350448608e-02 -2.054118514060974121e-01 -9.120926260948181152e-02 2.033385932445526123e-01 2.612296938896179199e-01 -1.049619019031524658e-01 -1.547867804765701294e-02 4.460733756422996521e-02 2.155531197786331177e-01 -8.392328768968582153e-02 1.907950080931186676e-02 -1.939398981630802155e-02 7.312493771314620972e-02 6.400497630238533020e-03 5.179114937782287598e-01 3.283264935016632080e-01 7.688758522272109985e-02 2.011657506227493286e-01 2.441669851541519165e-01 -2.923223376274108887e-01
-3.485712781548500061e-02 -3.109402954578399658e-01 -1.097317319363355637e-02 3.645385429263114929e-02 -6.386315822601318359e-02 3.751482963562011719e-01 3.479004204273223877e-01 3.771915286779403687e-02 1.762158572673797607e-01 3.274558484554290771e-02 2.051710784435272217e-01 -1.457835286855697632e-01 1.074858233332633972e-01 -4.789099097251892090e-02 -5.506325513124465942e-02 1.427443027496337891e-01 6.288015097379684448e-02 -2.130762040615081787e-01 3.483121693134307861e-01 -4.766725376248359680e-02 -1.391651779413223267e-01 -2.337705641984939575e-01 -1.164530888199806213e-01 2.226314321160316467e-02 7.838071882724761963e-02 -5.972633510828018188e-02 1.710262000560760498e-01 1.068075820803642273e-01 7.057668641209602356e-03 3.750453591346740723e-01 2.092143297195434570e-01 6.916003674268722534e-02
6.928795576095581055e-02 -4.700708761811256409e-02 3.429651260375976562e-02 -6.673230323940515518e-03 -1.970777660608291626e-01 1.626351624727249146e-01 1.753216832876205444e-01 -2.582427859306335449e-02 3.035382553935050964e-02 -2.156352996826171875e-01 -1.250486671924591064e-01 3.085109218955039978e-02 2.586690187454223633e-01 -5.608297511935234070e-02 -2.632599174976348877e-01 2.445546537637710571e-01 4.712498933076858521e-02 -7.016670703887939453e-02 -1.506835594773292542e-02 -2.129238285124301910e-02 2.664523124694824219e-01 -6.715302914381027222e-02 -1.487200111150741577e-01 8.060817420482635498e-02 -4.530103504657745361e-02 -1.096842624247074127e-02 4.892956018447875977e-01 3.947179019451141357e-01 2.385687232017517090e-01 1.907994151115417480e-01 8.001846075057983398e-02 -1.511428505182266235e-01
-1.466469168663024902e-01 -2.150706797838211060e-01 5.094094946980476379e-02 1.151889935135841370e-01 -1.704140007495880127e-01 1.016503479331731796e-02 1.298324465751647949e-01 6.702695786952972412e-02 -1.115130819380283356e-02 -2.289125174283981323e-01 2.532592117786407471e-01 -1.201772689819335938e-01 9.315501153469085693e-02 3.283078372478485107e-01 -1.498534530401229858e-02 4.044561088085174561e-01 -8.269605040550231934e-02 3.220298886299133301e-01 2.043522596359252930e-01 -1.617602556943893433e-01 -3.465783298015594482e-01 6.459327787160873413e-02 -4.368202760815620422e-02 8.395805954933166504e-02 3.458282724022865295e-02 -8.188531547784805298e-02 2.098277807235717773e-01 1.827127933502197266e-01 -5.161084979772567749e-02 9.861370176076889038e-02 1.886426061391830444e-01 -9.746742993593215942e-02
2.925810217857360840e-01 -3.078415058553218842e-02 -4.623332619667053223e-02 -1.840263754129409790e-01 -1.455653160810470581e-01 1.349350810050964355e-01 1.672440469264984131e-01 2.158030122518539429e-02 5.710706710815429688e-01 6.158777326345443726e-02 3.669709563255310059e-01 -9.752283245325088501e-02 -2.215785905718803406e-02 1.252818107604980469e-01 2.381257526576519012e-02 2.152182906866073608e-01 -1.083244383335113525e-01 3.104822337627410889e-02 9.199660271406173706e-02 2.149774879217147827e-01 -1.503715217113494873e-01 -1.509151607751846313e-01 1.277937889099121094e-01 4.663753882050514221e-02 -1.630867719650268555e-01 -1.416045576333999634e-01 -9.273830801248550415e-02 1.114698424935340881e-01 -9.322043508291244507e-02 2.107026129961013794e-01 1.262856125831604004e-01 -6.684393435716629028e-02
2.258926033973693848e-01 -2.229346893727779388e-02 7.835800643078982830e-04 -4.810248687863349915e-02 -4.340053722262382507e-02 3.174422383308410645e-01 9.016079455614089966e-02 1.248309388756752014e-01 -1.367243975400924683e-01 -3.956296741962432861e-01 -5.094223469495773315e-02 -9.478374570608139038e-02 3.020600080490112305e-01 -7.059730589389801025e-02 7.532485760748386383e-03 4.034044444561004639e-01 -1.790231019258499146e-01 -7.601989805698394775e-02 8.553018420934677124e-02 3.112977445125579834e-01 -1.367878913879394531e-01 1.706594973802566528e-01 -5.081935226917266846e-02 1.929840259253978729e-02 1.796763092279434204e-01 -6.052538752555847168e-02 9.539423510432243347e-03 2.092757821083068848e-01 7.015701383352279663e-02 7.946111261844635010e-02 2.942845225334167480e-01 -5.890772119164466858e-02
1.625414192676544189e-01 -2.344879657030105591e-01 1.388830691576004028e-01 7.192339748144149780e-03 -2.646302571520209312e-03 4.238625988364219666e-02 4.049821496009826660e-01 1.093067154288291931e-01 2.244222909212112427e-01 -1.795874834060668945e-01 -1.281410306692123413e-01 -2.424335330724716187e-01 1.395232528448104858e-01 7.485131174325942993e-02 -8.649631589651107788e-02 4.876139760017395020e-01 -1.956738829612731934e-01 4.349780082702636719e-02 -1.238852143287658691e-01 1.742065995931625366e-01 -1.788799911737442017e-01 8.405637741088867188e-02 -8.586475253105163574e-02 -1.383809745311737061e-01 -5.947700887918472290e-02 -5.486993864178657532e-02 -6.102303415536880493e-02 1.842842549085617065e-01 -1.165170688182115555e-02 3.753304854035377502e-02 1.699327230453491211e-01 -2.593221068382263184e-01
6.058603897690773010e-02 -4.067559838294982910e-01 1.500718295574188232e-01 -1.041810307651758194e-02 -2.335028797388076782e-01 1.523083895444869995e-01 1.888454854488372803e-01 -1.425916403532028198e-01 9.290491789579391479e-02 7.432123273611068726e-02 3.580547496676445007e-02 -3.598110675811767578e-01 -1.184051707386970520e-01 2.060965150594711304e-01 9.677031636238098145e-02 1.066243089735507965e-02 -1.953255534172058105e-01 -5.933864414691925049e-02 -1.555364280939102173e-01 8.367106318473815918e-02 1.858324110507965088e-01 -4.019403085112571716e-02 4.297098144888877869e-02 1.580727696418762207e-01 2.219585515558719635e-02 -7.266750186681747437e-02 4.029711186885833740e-01 3.175804316997528076e-01 1.383196264505386353e-01 -5.423919111490249634e-02 1.739202886819839478e-01 -8.043955266475677490e-02
1.645198166370391846e-01 -1.855308711528778076e-01 2.095981091260910034e-01 1.577066481113433838e-01 1.916033923625946045e-01 2.610860764980316162e-01 8.274175226688385010e-02 -1.491095721721649170e-01 7.986787706613540649e-02 -9.883518517017364502e-02 2.871861122548580170e-02 -3.261399269104003906e-01 -1.390548348426818848e-01 3.798776865005493164e-01 2.166820764541625977e-01 9.321171045303344727e-02 -5.831003934144973755e-02 -1.011979132890701294e-01 3.457057848572731018e-02 2.886524200439453125e-01 9.653133153915405273e-02 -9.571116417646408081e-02 -1.685004830360412598e-01 1.004171296954154968e-01 1.423879116773605347e-01 -2.552388012409210205e-01 7.191665470600128174e-02 3.076581954956054688e-01 8.479338139295578003e-02 1.231245044618844986e-02 1.024312153458595276e-02 -2.128953188657760620e-01
4.394517093896865845e-02 -1.206791624426841736e-01 -1.027757208794355392e-02 -2.477816119790077209e-02 -1.767154186964035034e-01 1.763416975736618042e-01 8.430460840463638306e-02 5.891858134418725967e-03 -1.292675286531448364e-01 -1.181408464908599854e-01 1.054524630308151245e-01 -2.340177744626998901e-01 1.421186625957489014e-01 4.098821803927421570e-02 2.135975211858749390e-01 4.989090561866760254e-01 -6.985860317945480347e-02 -3.512271642684936523e-01 5.228739604353904724e-02 4.559255018830299377e-02 -3.035597801208496094e-01 -9.311351459473371506e-04 3.135760501027107239e-02 7.909387350082397461e-02 2.718420922756195068e-01 -2.528750002384185791e-01 2.161076217889785767e-01 3.882425650954246521e-02 7.044262439012527466e-02 1.289357338100671768e-02 2.359321117401123047e-01 -1.451453864574432373e-01
-9.486401081085205078e-02 -2.616609930992126465e-01 -9.871869534254074097e-02 7.321920990943908691e-02 -8.211287111043930054e-02 3.196509778499603271e-01 -6.993378698825836182e-02 1.176305562257766724e-01 -2.174338847398757935e-01 -1.516717523336410522e-01 4.590495675802230835e-02 -2.820576429367065430e-01 3.491862714290618896e-01 4.218810796737670898e-02 1.258085519075393677e-01 2.529350221157073975e-01 -5.172492563724517822e-02 -2.301224023103713989e-01 1.015324294567108154e-01 2.157726436853408813e-01 -1.333843469619750977e-01 1.282957103103399277e-02 -2.401339113712310791e-01 2.760553658008575439e-01 -4.873193800449371338e-02 -1.538328379392623901e-01 1.641922593116760254e-01 1.691434532403945923e-01 -6.261628866195678711e-02 1.318987607955932617e-01 6.216644495725631714e-02 -2.306610196828842163e-01
1.452866345643997192e-01 -7.461192458868026733e-02 -1.469904482364654541e-01 -1.140005141496658325e-01 -1.437121033668518066e-01 2.263464331626892090e-01 6.168470717966556549e-04 1.937856674194335938e-01 3.207798600196838379e-01 7.796011865139007568e-02 3.519184291362762451e-01 -2.466254383325576782e-01 1.601080000400543213e-01 5.946424603462219238e-02 3.745366036891937256e-01 1.568643003702163696e-01 1.949151307344436646e-01 -1.897054314613342285e-01 1.107760891318321228e-01 3.385675251483917236e-01 2.222029566764831543e-01 5.429293215274810791e-02 -8.101052045822143555e-02 1.353967636823654175e-01 -7.280429452657699585e-02 1.244458779692649841e-01 2.254503779113292694e-02 1.304651349782943726e-01 1.039020717144012451e-01 -4.611517116427421570e-02 1.102120950818061829e-01 -9.925063699483871460e-03
6.042361631989479065e-02 -1.720328330993652344e-01 1.538059711456298828e-01 -2.551097273826599121e-01 -1.510550379753112793e-01 2.318021357059478760e-01 2.093673944473266602e-01 5.411374568939208984e-02 -8.896587044000625610e-02 -6.320900470018386841e-02 -5.432726815342903137e-02 1.067813634872436523e-01 1.943921595811843872e-01 4.343947395682334900e-02 -1.183952614665031433e-01 2.098464220762252808e-01 1.180572807788848877e-01 -1.348557472229003906e-01 1.365534961223602295e-01 -3.107048012316226959e-02 1.669190824031829834e-01 -7.668352127075195312e-02 1.718508303165435791e-01 -2.610779181122779846e-02 1.544054597616195679e-01 -1.389733403921127319e-01 5.016819834709167480e-01 3.899563550949096680e-01 4.530449211597442627e-02 1.917729377746582031e-01 1.402155160903930664e-01 -9.810083359479904175e-02
4.926295205950737000e-02 -3.089990615844726562e-01 -1.718018651008605957e-01 -5.966365337371826172e-02 1.328731626272201538e-01 1.579282730817794800e-01 1.568659096956253052e-01 2.465121820569038391e-02 6.836854666471481323e-02 -2.654598653316497803e-01 -1.237262412905693054e-02 5.625094100832939148e-02 1.116952523589134216e-01 1.326794624328613281e-01 -2.996938489377498627e-02 4.087637662887573242e-01 1.354289352893829346e-01 -2.931096553802490234e-01 2.909850515425205231e-02 -1.772547140717506409e-02 1.650206297636032104e-01 -2.719756960868835449e-01 -1.322758495807647705e-01 1.700961738824844360e-01 3.291534632444381714e-02 1.484827697277069092e-01 2.614372968673706055e-01 2.746439576148986816e-01 3.088697791099548340e-02 2.750804424285888672e-01 7.189438492059707642e-02 -1.514297276735305786e-01
6.001634150743484497e-02 -3.243648409843444824e-01 3.461084142327308655e-02 -1.002679839730262756e-01 -1.870186254382133484e-02 7.431056350469589233e-02 2.595718801021575928e-01 -1.443382203578948975e-01 1.372218430042266846e-01 -6.310115754604339600e-02 1.591485142707824707e-01 -4.077340364456176758e-01 1.669179946184158325e-01 6.157336756587028503e-03 1.552080363035202026e-01 1.460463255643844604e-01 -1.911674588918685913e-01 -2.399919480085372925e-01 -3.536014854907989502e-01 -5.284810438752174377e-03 -5.262369662523269653e-02 -1.952792108058929443e-01 -1.679699681699275970e-02 -6.414238363504409790e-02 1.028287634253501892e-01 -2.846899442374706268e-02 8.637039363384246826e-02 3.543724119663238525e-01 5.102663114666938782e-02 -9.385112673044204712e-02 2.287412285804748535e-01 1.596384346485137939e-01
2.031190395355224609e-01 -2.450823634862899780e-01 -1.488591134548187256e-01 1.218551862984895706e-02 -2.429715543985366821e-01 2.394886128604412079e-02 -2.324549481272697449e-02 -2.271449118852615356e-01 5.085102841258049011e-02 -1.245933398604393005e-02 1.191849261522293091e-01 2.780712209641933441e-02 5.954795330762863159e-02 9.625684469938278198e-02 -1.152654215693473816e-01 2.089957892894744873e-02 -2.053268253803253174e-01 -1.686214208602905273e-01 -1.090393960475921631e-01 1.594322174787521362e-01 -2.345154136419296265e-01 -1.540313065052032471e-01 -1.767381280660629272e-01 3.669384717941284180e-01 -1.846280246973037720e-01 -1.498165577650070190e-01 8.110842853784561157e-02 2.396906167268753052e-01 -2.077426612377166748e-01 3.333039283752441406e-01 2.278242111206054688e-01 -2.028626203536987305e-01
1.826435700058937073e-02 -4.298893213272094727e-01 1.111671403050422668e-01 6.680642254650592804e-03 -2.775530517101287842e-01 1.275228261947631836e-01 -4.973456263542175293e-02 -8.716605603694915771e-02 2.326803952455520630e-01 7.688932865858078003e-02 3.903394564986228943e-02 -3.642570376396179199e-01 1.001289710402488708e-01 1.528997570276260376e-01 5.329131707549095154e-02 9.473831951618194580e-02 -1.506574749946594238e-01 8.459147065877914429e-02 -1.712983846664428711e-01 -2.879273146390914917e-03 1.586748212575912476e-01 -9.189708530902862549e-02 1.825975626707077026e-02 1.787986010313034058e-01 8.285639435052871704e-02 -8.238524943590164185e-02 3.095746636390686035e-01 4.176513254642486572e-01 4.042173177003860474e-02 -2.199491858482360840e-02 2.065681517124176025e-01 7.597175240516662598e-02
-2.378057315945625305e-02 -1.937813758850097656e-01 -3.722174093127250671e-02 1.044640839099884033e-01 -1.833627820014953613e-01 2.913435995578765869e-01 2.685361504554748535e-01 6.703052669763565063e-02 1.016015745699405670e-02 6.640944629907608032e-02 -1.519515551626682281e-02 -2.427977323532104492e-02 -1.103331968188285828e-01 -1.255398541688919067e-01 -1.021075770258903503e-01 3.292215168476104736e-01 1.935593225061893463e-02 2.586382208392024040e-03 -1.338784843683242798e-01 2.856775224208831787e-01 4.609147459268569946e-02 -1.768416911363601685e-01 1.286973059177398682e-01 1.977673768997192383e-01 1.166544631123542786e-01 -1.488735675811767578e-01 3.750836476683616638e-02 2.050998955965042114e-01 -1.531281769275665283e-01 5.022367835044860840e-01 4.691421240568161011e-02 -2.372190058231353760e-01
1.348298043012619019e-01 -2.177776098251342773e-01 6.947524100542068481e-02 1.500588282942771912e-02 -1.665398776531219482e-01 4.009841084480285645e-01 2.100507318973541260e-01 4.760558158159255981e-02 1.603514552116394043e-01 -2.137002497911453247e-01 5.816635861992835999e-02 1.189475581049919128e-01 1.277575045824050903e-01 1.522289589047431946e-02 -1.394180953502655029e-01 1.913095563650131226e-01 2.658341228961944580e-01 -2.336488664150238037e-01 -6.161412596702575684e-02 2.079864293336868286e-01 1.515971422195434570e-01 -1.037117764353752136e-01 -1.273161023855209351e-01 1.455646902322769165e-01 1.339375227689743042e-01 1.067817732691764832e-01 3.550119400024414062e-01 1.925850212574005127e-01 1.128035485744476318e-01 1.167431920766830444e-01 2.467913925647735596e-01 -9.875928610563278198e-02
1.668623536825180054e-01 -2.830764651298522949e-01 2.679974585771560669e-02 -1.244435682892799377e-01 1.773068308830261230e-02 3.823703527450561523e-02 1.893554031848907471e-01 -1.122810095548629761e-01 3.683238029479980469e-01 -3.671603277325630188e-02 1.854099184274673462e-01 -1.861013621091842651e-01 1.435821205377578735e-01 1.294914335012435913e-01 6.774203479290008545e-02 4.908134788274765015e-02 -7.297457195818424225e-03 -1.291055530309677124e-01 -2.304307818412780762e-01 -1.258710473775863647e-01 6.756437569856643677e-02 1.761061102151870728e-01 -3.155234158039093018e-01 3.463583588600158691e-01 6.133035756647586823e-03 1.590261310338973999e-01 2.301295846700668335e-01 2.425762861967086792e-01 3.067638576030731201e-01 3.456763178110122681e-02 3.715768456459045410e-02 2.465773373842239380e-02
2.066496014595031738e-01 1.494061481207609177e-02 -6.218615919351577759e-02 1.397398114204406738e-01 -1.724387705326080322e-02 2.201817370951175690e-02 1.308711171150207520e-01 1.786003112792968750e-01 1.076020766049623489e-03 -1.408429294824600220e-01 1.938416659832000732e-01 1.866074949502944946e-01 -4.248436540365219116e-02 4.374798759818077087e-02 -4.258320480585098267e-02 5.731189846992492676e-01 8.154854923486709595e-02 -6.065834686160087585e-02 1.015181988477706909e-01 1.956454515457153320e-01 -5.270211771130561829e-02 -3.102557361125946045e-01 1.111722737550735474e-02 5.014734342694282532e-02 7.119676470756530762e-02 -2.248080223798751831e-01 2.594280801713466644e-02 3.002488315105438232e-01 -3.751365467905998230e-02 1.318077445030212402e-01 3.612270355224609375e-01 -3.682081028819084167e-02
1.755077391862869263e-01 -3.135504424571990967e-01 -1.167330220341682434e-01 1.926602274179458618e-01 -1.045243516564369202e-01 3.202011808753013611e-02 7.908461987972259521e-02 1.392373740673065186e-01 -1.733702570199966431e-01 -6.434536725282669067e-02 -1.137223616242408752e-01 1.884806752204895020e-01 1.257450580596923828e-01 8.586427569389343262e-02 -1.371144801378250122e-01 2.507857382297515869e-01 6.919001042842864990e-02 -1.152759268879890442e-01 -7.108919322490692139e-02 3.739076554775238037e-01 9.608741849660873413e-02 2.853667736053466797e-02 1.714936085045337677e-02 -9.567426145076751709e-02 1.602395325899124146e-01 -2.655946314334869385e-01 2.067926973104476929e-01 3.130126297473907471e-01 -1.561100333929061890e-01 2.610779404640197754e-01 2.864613533020019531e-01 -3.212795779109001160e-02
3.764646127820014954e-02 -2.588724892120808363e-04 1.701936721801757812e-01 5.388418585062026978e-02 -1.574881523847579956e-01 -8.469287306070327759e-02 2.987752668559551239e-02 -7.481577992439270020e-02 6.231170892715454102e-02 -1.742720603942871094e-01 2.738418877124786377e-01 -3.159624040126800537e-01 6.732796877622604370e-02 2.169677615165710449e-01 7.475328445434570312e-02 3.325441479682922363e-01 -1.262070983648300171e-01 6.534912437200546265e-02 -6.689017266035079956e-02 1.579302251338958740e-01 -5.041533708572387695e-02 1.942695975303649902e-01 9.196250140666961670e-02 3.024268448352813721e-01 -2.547391057014465332e-01 -2.841609120368957520e-01 -1.348386704921722412e-01 1.614917218685150146e-01 -8.631136268377304077e-02 2.431232482194900513e-01 2.915877401828765869e-01 -1.417468041181564331e-01
2.408826351165771484e-02 -1.707808524370193481e-01 4.907507821917533875e-02 9.524998813867568970e-02 7.633366435766220093e-02 -1.013005673885345459e-01 2.767535746097564697e-01 1.678814738988876343e-01 6.239970773458480835e-02 -1.445509027689695358e-03 2.296603769063949585e-01 -2.184037417173385620e-01 -8.180581778287887573e-02 1.646800935268402100e-01 1.092972829937934875e-01 5.166205167770385742e-01 2.705798950046300888e-03 2.605994343757629395e-01 -9.942192584276199341e-02 2.250966727733612061e-01 6.930601596832275391e-02 4.487886652350425720e-02 -1.626902669668197632e-01 -3.539465740323066711e-02 1.772475689649581909e-01 -2.166362404823303223e-01 -6.067360937595367432e-02 1.603918373584747314e-01 -5.532431602478027344e-02 2.352202087640762329e-01 1.346784979104995728e-01 -2.713297903537750244e-01
2.906754910945892334e-01 1.081232912838459015e-02 2.725316882133483887e-01 6.031988933682441711e-02 -6.324055790901184082e-02 1.373326480388641357e-01 2.218859493732452393e-01 2.107714712619781494e-01 1.582885384559631348e-01 -1.979089230298995972e-01 -1.779337064363062382e-03 -2.159647941589355469e-01 2.383025437593460083e-01 -6.389310210943222046e-02 3.971289470791816711e-02 4.036930799484252930e-01 2.105877101421356201e-01 -1.867215335369110107e-01 -2.606758661568164825e-02 2.803762257099151611e-01 1.937457025051116943e-01 1.130783185362815857e-02 -2.982871048152446747e-02 4.933206364512443542e-02 1.256384700536727905e-01 -2.642698287963867188e-01 -1.762693524360656738e-01 1.207945942878723145e-01 -8.819737285375595093e-02 1.308549195528030396e-01 5.577282235026359558e-02 -1.609010100364685059e-01
7.883509248495101929e-02 -3.143759071826934814e-01 2.433042526245117188e-01 6.130513176321983337e-02 -3.096228837966918945e-01 2.394776940345764160e-01 9.668055921792984009e-02 -2.391204684972763062e-01 1.401263773441314697e-01 -6.991024315357208252e-02 -2.537435293197631836e-02 -3.721024096012115479e-01 6.111266463994979858e-02 1.942035257816314697e-01 6.578297168016433716e-02 1.166562363505363464e-01 -2.767009139060974121e-01 8.935677818953990936e-03 -7.140186429023742676e-02 4.605072364211082458e-02 1.283700317144393921e-01 -5.674406141042709351e-02 -3.714305162429809570e-02 1.007888093590736389e-01 9.293736517429351807e-02 8.869951218366622925e-02 1.563235074281692505e-01 3.153921961784362793e-01 1.308904681354761124e-02 1.652411669492721558e-01 3.234165906906127930e-01 -4.068899154663085938e-02
-2.026598155498504639e-02 -1.143969744443893433e-01 2.366345003247261047e-02 -1.465028077363967896e-01 -4.605970531702041626e-02 -2.031667083501815796e-01 3.893026411533355713e-01 1.317466199398040771e-01 2.004875987768173218e-01 -2.821486890316009521e-01 1.617426574230194092e-01 -2.293380051851272583e-01 -1.787468940019607544e-01 1.749097257852554321e-01 2.172084897756576538e-01 3.189182281494140625e-01 -2.660044431686401367e-01 1.158408541232347488e-02 -1.191592365503311157e-01 -2.742501161992549896e-02 -1.208116933703422546e-01 -8.498634397983551025e-02 -2.398071289062500000e-01 3.675241395831108093e-02 1.400353312492370605e-01 3.622162342071533203e-02 1.653393916785717010e-02 2.338557988405227661e-01 5.096552520990371704e-02 2.114698886871337891e-01 9.778202325105667114e-02 -2.071077376604080200e-01
7.396529545076191425e-04 -6.135840713977813721e-02 -3.855904564261436462e-02 3.754931688308715820e-02 -3.457677960395812988e-01 -2.213364467024803162e-02 2.179806232452392578e-01 1.632433533668518066e-01 3.834368884563446045e-01 1.822916269302368164e-01 6.878658384084701538e-02 6.275872141122817993e-02 7.067766785621643066e-02 -1.145079135894775391e-01 -1.549775898456573486e-01 2.059939056634902954e-01 -5.645615234971046448e-02 6.305138114839792252e-03 2.270971834659576416e-01 2.092717140913009644e-01 -1.948670446872711182e-01 9.391781687736511230e-02 -1.423687636852264404e-01 1.370462626218795776e-01 -1.168924868106842041e-01 2.017962634563446045e-01 1.516136527061462402e-01 4.266649186611175537e-01 -1.908402889966964722e-02 1.600171923637390137e-01 1.324065327644348145e-01 -1.956778466701507568e-01
-1.493636369705200195e-01 -1.074970737099647522e-01 5.010100454092025757e-02 4.605202376842498779e-02 2.780122868716716766e-02 3.071945905685424805e-01 3.245643079280853271e-01 1.343382894992828369e-02 1.417704224586486816e-01 -2.618068456649780273e-01 7.131856679916381836e-02 8.410429209470748901e-02 6.235959380865097046e-02 -4.606060683727264404e-02 -1.435704082250595093e-01 1.657168269157409668e-01 1.495016813278198242e-01 -1.633086204528808594e-01 -2.982325106859207153e-02 1.621312201023101807e-01 1.342896968126296997e-01 -1.553531438112258911e-01 -5.151294916868209839e-02 1.750996112823486328e-01 1.507066637277603149e-01 1.392831094563007355e-02 4.796404540538787842e-01 3.132993280887603760e-01 2.372415922582149506e-02 1.382687389850616455e-01 2.708650529384613037e-01 -1.005416512489318848e-01
-6.266728788614273071e-02 -1.780467927455902100e-01 -1.597378104925155640e-01 7.652131468057632446e-02 -1.776070743799209595e-01 3.581970930099487305e-01 -2.243754221126437187e-03 5.860994569957256317e-04 -7.875820621848106384e-03 1.297766715288162231e-01 2.311992794275283813e-01 -3.047918975353240967e-01 2.537940442562103271e-01 1.996468007564544678e-02 -1.792507618665695190e-02 2.535905539989471436e-01 2.441357821226119995e-02 -2.642419338226318359e-01 -3.301617875695228577e-02 1.239330172538757324e-01 -2.669377028942108154e-01 -2.408608645200729370e-01 -5.096631497144699097e-02 2.434663176536560059e-01 1.773839741945266724e-01 -8.432846516370773315e-02 1.340664625167846680e-01 2.728239595890045166e-01 1.709994375705718994e-01 1.995871961116790771e-01 -2.593447640538215637e-02 -4.131455719470977783e-02
3.268979117274284363e-02 -1.303929090499877930e-01 6.281767040491104126e-02 -1.021972075104713440e-01 -1.232476606965065002e-01 -8.412594348192214966e-02 6.885258108377456665e-02 -8.347719907760620117e-02 -9.164852648973464966e-02 -1.242412403225898743e-01 3.072121739387512207e-01 -3.333233296871185303e-01 -1.427299827337265015e-01 1.725321561098098755e-01 1.684991270303726196e-02 3.027703762054443359e-01 1.290134042501449585e-01 5.398773401975631714e-02 -1.374555826187133789e-01 1.822052448987960815e-01 -1.207990571856498718e-01 1.944375932216644287e-01 8.879433572292327881e-02 2.110590040683746338e-01 -1.190729811787605286e-01 -3.132233619689941406e-01 -1.103304699063301086e-01 1.147654727101325989e-01 7.921248674392700195e-02 3.664329051971435547e-01 2.630431354045867920e-01 -1.957017928361892700e-01
-2.655008621513843536e-02 -1.711708158254623413e-01 1.079802736639976501e-01 1.725456565618515015e-01 -9.148097783327102661e-02 1.673566550016403198e-01 3.773422241210937500e-01 -6.707933545112609863e-02 -1.684483489952981472e-03 2.970609366893768311e-01 2.364918440580368042e-01 -5.768910422921180725e-02 2.483285665512084961e-01 5.038607865571975708e-02 -5.286185536533594131e-03 4.297956526279449463e-01 -1.352669894695281982e-01 -8.664220571517944336e-02 -3.775284290313720703e-01 9.918949007987976074e-02 1.561210304498672485e-01 -1.236239299178123474e-01 2.194311656057834625e-02 9.768708795309066772e-02 6.223296374082565308e-02 -1.140431594103574753e-02 -1.470086872577667236e-01 1.328160464763641357e-01 -5.956964939832687378e-02 1.579064577817916870e-01 2.192946821451187134e-01 3.404105082154273987e-02
1.490558236837387085e-01 -4.145206809043884277e-01 1.067728176712989807e-01 -6.604013592004776001e-02 -2.813532948493957520e-01 1.203270778059959412e-01 1.654561460018157959e-01 -1.886639297008514404e-01 2.398007214069366455e-01 -4.565560072660446167e-02 1.069811210036277771e-01 -2.203358113765716553e-01 2.330441325902938843e-01 1.636261790990829468e-01 4.863471537828445435e-02 1.030096560716629028e-01 -2.061462551355361938e-01 -2.199154160916805267e-02 -5.020981281995773315e-02 1.209491584450006485e-02 8.923768997192382812e-02 6.396000832319259644e-02 -2.407501339912414551e-01 2.087534368038177490e-01 1.264404803514480591e-01 2.529288828372955322e-01 1.661545932292938232e-01 2.020473182201385498e-01 1.004515439271926880e-01 2.007373720407485962e-01 5.220640078186988831e-02 -2.433143705129623413e-01
1.212183237075805664e-01 -1.817498952150344849e-01 -5.541650950908660889e-02 -3.674988448619842529e-02 -8.916172385215759277e-02 3.097958862781524658e-01 5.515545234084129333e-02 1.273727566003799438e-01 1.367054730653762817e-01 -1.059569418430328369e-01 1.183963567018508911e-01 1.038890779018402100e-01 -1.050821319222450256e-02 6.446928530931472778e-02 -4.600396379828453064e-02 3.162071406841278076e-01 2.226418703794479370e-01 -3.365129232406616211e-01 4.566179588437080383e-02 -1.037939563393592834e-01 9.806158393621444702e-02 -2.748996913433074951e-01 -2.102629989385604858e-01 2.402423024177551270e-01 1.698551774024963379e-01 4.158969596028327942e-02 2.678945064544677734e-01 3.416472971439361572e-01 6.179986521601676941e-02 1.076914668083190918e-01 2.209526598453521729e-01 1.322026550769805908e-01
1.716137826442718506e-01 -4.711996614933013916e-01 2.357155084609985352e-01 -1.240892261266708374e-01 -8.950199931859970093e-02 -7.348581682890653610e-03 2.554974555969238281e-01 -1.023178771138191223e-01 1.701612770557403564e-01 -1.297265663743019104e-02 3.071200549602508545e-01 -1.506428420543670654e-01 -8.913793414831161499e-02 3.548983111977577209e-02 1.035180613398551941e-01 5.273406207561492920e-02 -2.386272549629211426e-01 1.949517726898193359e-01 -3.198316693305969238e-02 -5.168732255697250366e-02 2.342467010021209717e-01 9.696703404188156128e-02 3.524627536535263062e-02 1.650924794375896454e-02 1.366084963083267212e-01 4.980134963989257812e-02 1.658573299646377563e-01 2.869112491607666016e-01 -4.754381254315376282e-02 1.654698252677917480e-01 3.139586150646209717e-01 -3.597030043601989746e-02
1.944112330675125122e-01 -1.485971808433532715e-01 -2.795426547527313232e-02 7.921479642391204834e-02 -5.833148211240768433e-02 -1.316619664430618286e-01 3.042712211608886719e-01 7.489947229623794556e-02 -1.072837859392166138e-01 -4.452793672680854797e-02 -3.951363638043403625e-02 -2.248524427413940430e-01 2.494226954877376556e-02 1.104280427098274231e-01 -6.885720882564783096e-03 3.807747662067413330e-01 -4.487743228673934937e-02 8.909746259450912476e-02 -1.533005833625793457e-01 2.024585157632827759e-01 -2.761256136000156403e-02 6.936302781105041504e-02 -1.554896309971809387e-02 2.350956201553344727e-01 2.194762378931045532e-01 -3.806007206439971924e-01 -1.639295071363449097e-01 3.067653775215148926e-01 -1.781720370054244995e-01 1.388852484524250031e-02 2.346249222755432129e-01 -2.327072918415069580e-01
-1.324817985296249390e-01 -2.075174599885940552e-01 1.939492649398744106e-03 -4.157181363552808762e-03 -1.191001459956169128e-01 1.040994152426719666e-01 -2.199876457452774048e-01 -9.709789417684078217e-03 -4.992678388953208923e-02 -2.202879451215267181e-02 4.707304015755653381e-02 -1.624021530151367188e-01 2.869745492935180664e-01 1.629787534475326538e-01 2.743121683597564697e-01 5.163537859916687012e-01 1.751781404018402100e-01 -1.572929471731185913e-01 6.559593230485916138e-02 1.365488916635513306e-01 -1.467972099781036377e-01 -6.759653985500335693e-02 -2.332340478897094727e-01 -6.535596400499343872e-02 1.223340854048728943e-01 -2.760391533374786377e-01 1.188974678516387939e-01 1.853380203247070312e-01 1.632964424788951874e-02 7.864616066217422485e-02 2.304047346115112305e-01 -1.454206556081771851e-01
-1.880360394716262817e-02 -2.644693553447723389e-01 1.071849931031465530e-02 3.177106752991676331e-02 -1.310886442661285400e-01 2.134495377540588379e-01 1.071351245045661926e-01 -2.307335734367370605e-01 1.595110148191452026e-01 -5.626672506332397461e-02 4.763934761285781860e-02 -4.069613516330718994e-01 2.429734915494918823e-01 1.787157207727432251e-01 -5.728071555495262146e-02 -5.578275304287672043e-03 -1.111972704529762268e-01 3.419388830661773682e-02 -1.266787648200988770e-01 -1.990670859813690186e-01 3.859322145581245422e-02 -1.207262948155403137e-01 -1.971620619297027588e-01 2.482414841651916504e-01 -8.429325371980667114e-02 1.435804069042205811e-01 1.445285975933074951e-01 3.287788927555084229e-01 -1.069852709770202637e-01 2.007969170808792114e-01 2.331918030977249146e-01 -2.484236806631088257e-01
6.300159543752670288e-02 -4.057025611400604248e-01 -3.121946752071380615e-02 -8.427424356341362000e-03 -5.984327197074890137e-02 1.426758021116256714e-01 1.334649622440338135e-01 -2.415612637996673584e-01 3.036960065364837646e-01 -3.656844841316342354e-03 1.922571063041687012e-01 -2.508607804775238037e-01 3.006214797496795654e-01 2.412127256393432617e-01 -2.453269250690937042e-02 2.010094076395034790e-01 -2.789876461029052734e-01 -6.492134928703308105e-02 -1.870805323123931885e-01 -1.235735937952995300e-01 2.000343613326549530e-02 -3.805288672447204590e-02 -1.313471496105194092e-01 1.882598400115966797e-01 -9.550774469971656799e-03 1.323646605014801025e-01 1.584673076868057251e-01 1.553083658218383789e-01 2.354360520839691162e-01 1.664550602436065674e-01 7.351580541580915451e-03 -1.081206426024436951e-01
1.273324340581893921e-01 -1.554035991430282593e-01 -2.297595441341400146e-01 2.327031195163726807e-01 -2.102758586406707764e-01 -6.332492828369140625e-02 3.313307762145996094e-01 9.815288335084915161e-02 1.286533176898956299e-01 -7.281000167131423950e-02 1.558245271444320679e-01 1.208739448338747025e-02 3.903090581297874451e-02 -2.238696813583374023e-01 -1.821606904268264771e-01 3.728057146072387695e-01 6.124012544751167297e-02 -2.307658344507217407e-01 2.215739339590072632e-01 1.831882596015930176e-01 -9.678365290164947510e-02 5.204880610108375549e-02 -1.075132638216018677e-01 7.205700874328613281e-02 -2.500017881393432617e-01 -8.291988074779510498e-02 1.888074874877929688e-01 2.751091122627258301e-01 1.174538731575012207e-01 2.201351970434188843e-01 5.906259268522262573e-02 -5.571991205215454102e-03
2.233752310276031494e-01 -1.526784151792526245e-01 -1.407321095466613770e-01 8.445827662944793701e-02 1.705506234429776669e-03 -1.538736373186111450e-01 2.665390074253082275e-01 -6.956223398447036743e-02 1.489388495683670044e-01 -1.281232088804244995e-01 2.155812270939350128e-02 -2.731421589851379395e-01 -3.686070814728736877e-02 7.901699095964431763e-02 4.851965233683586121e-02 3.493231236934661865e-01 2.362178824841976166e-02 1.545071452856063843e-01 -1.553933024406433105e-01 1.319334506988525391e-01 3.615602105855941772e-02 1.425449550151824951e-01 -1.867664605379104614e-01 1.093180850148200989e-01 2.020226120948791504e-01 -4.133713245391845703e-01 -9.445097297430038452e-02 3.456169068813323975e-01 -1.449168622493743896e-01 -5.346877872943878174e-02 1.381256878376007080e-01 -1.928666681051254272e-01
1.002949923276901245e-01 -6.360633671283721924e-02 1.078815385699272156e-02 -6.521122902631759644e-02 1.535500884056091309e-01 1.223419383168220520e-01 5.175684094429016113e-01 -3.172960365191102028e-03 2.284712344408035278e-01 -9.531632065773010254e-02 1.862565577030181885e-01 -3.671944141387939453e-01 1.519978344440460205e-01 1.024305969476699829e-01 -2.210192233324050903e-01 2.784356474876403809e-01 -1.814741790294647217e-01 1.265242397785186768e-01 -7.238979637622833252e-02 1.476271301507949829e-01 7.425302267074584961e-02 -2.601998299360275269e-02 -2.233043871819972992e-02 -1.937674731016159058e-01 1.014854013919830322e-01 -1.969842016696929932e-01 -1.038530692458152771e-01 1.720988750457763672e-01 1.367326080799102783e-01 1.763563305139541626e-01 7.620647549629211426e-02 -1.378204971551895142e-01
2.229134887456893921e-01 -3.177132457494735718e-02 2.970638871192932129e-02 -1.006138846278190613e-01 -2.318345606327056885e-01 -2.565488815307617188e-01 2.801899984478950500e-02 2.114043980836868286e-01 3.666428923606872559e-01 8.287096023559570312e-02 4.799345135688781738e-02 -2.178751379251480103e-01 8.410201966762542725e-02 2.169570922851562500e-01 1.273124245926737785e-03 8.385600894689559937e-02 -2.253980636596679688e-01 -1.402470171451568604e-01 -1.277230978012084961e-01 -5.593361705541610718e-02 -1.594696938991546631e-01 2.604024708271026611e-01 1.351505219936370850e-01 7.375630736351013184e-02 7.495879381895065308e-02 -1.615390777587890625e-01 1.338656097650527954e-01 3.277511000633239746e-01 -1.713825762271881104e-01 2.819766402244567871e-01 2.193588167428970337e-01 -9.591124951839447021e-03
2.166902571916580200e-01 -1.222179606556892395e-01 3.825969994068145752e-02 8.210813254117965698e-02 -2.375761121511459351e-01 5.530073307454586029e-03 2.077873647212982178e-01 1.189819499850273132e-01 2.866195738315582275e-01 7.021358609199523926e-02 1.149227023124694824e-01 -1.001774072647094727e-01 1.433742344379425049e-01 -1.418772041797637939e-01 -1.486970633268356323e-01 1.027510222047567368e-02 -8.376288414001464844e-02 -1.033019497990608215e-01 4.487846195697784424e-01 -1.000114306807518005e-01 -2.421323955059051514e-02 -9.175988286733627319e-02 -3.132770955562591553e-01 1.856467574834823608e-01 -1.264394223690032959e-01 -6.162051483988761902e-02 1.705972999334335327e-01 2.632059454917907715e-01 -1.237633824348449707e-02 1.435230970382690430e-01 2.886542379856109619e-01 -2.234349995851516724e-01
3.297718763351440430e-01 7.494007796049118042e-02 1.804072260856628418e-01 -1.964016109704971313e-01 -6.293772906064987183e-02 -2.702313065528869629e-01 4.762901738286018372e-02 3.943662717938423157e-02 -4.632403701543807983e-02 6.216511130332946777e-02 4.494613409042358398e-01 -1.515125483274459839e-01 1.476976275444030762e-01 2.366595119237899780e-01 4.541635885834693909e-02 3.574034273624420166e-01 -1.135053578764200211e-02 -1.993536949157714844e-01 1.179235875606536865e-01 1.237992495298385620e-01 2.498498111963272095e-01 -2.138596177101135254e-01 -5.447599291801452637e-02 7.537104934453964233e-02 1.072130948305130005e-01 -1.023811697959899902e-01 2.008993364870548248e-02 1.688874065876007080e-01 1.266263574361801147e-01 -9.142343886196613312e-03 1.211691498756408691e-01 1.657864451408386230e-01
7.358494400978088379e-02 -2.442464828491210938e-01 1.488281935453414917e-01 -1.985933445394039154e-02 -1.050543710589408875e-01 5.504166707396507263e-02 1.159826815128326416e-01 -2.113287597894668579e-01 2.879324257373809814e-01 1.912081800401210785e-02 -4.499708488583564758e-02 -4.126862585544586182e-01 1.063490360975265503e-01 1.863672882318496704e-01 1.489702761173248291e-01 2.074940316379070282e-02 -1.777942329645156860e-01 -1.301142573356628418e-01 -1.450927406549453735e-01 1.851120963692665100e-02 2.017262130975723267e-01 5.651898682117462158e-02 4.385501146316528320e-02 2.060902416706085205e-01 2.219544798135757446e-01 -3.005765080451965332e-01 1.229658052325248718e-01 4.110120832920074463e-01 -1.574951107613742352e-03 4.121560603380203247e-02 1.793655157089233398e-01 1.348532363772392273e-02
9.669563919305801392e-02 -2.167177349328994751e-01 -2.322492599487304688e-01 -1.231523156166076660e-01 -1.163832172751426697e-01 -2.561652660369873047e-01 1.917062997817993164e-01 2.175185084342956543e-01 1.196513250470161438e-01 -1.595937609672546387e-01 3.624732196331024170e-01 2.028244780376553535e-03 1.370937973260879517e-01 3.333549797534942627e-01 1.253524124622344971e-01 5.601816251873970032e-02 -8.564986288547515869e-02 -6.834658980369567871e-02 7.425987720489501953e-02 3.532801568508148193e-02 -7.350716739892959595e-03 -3.743293508887290955e-02 1.073334068059921265e-01 1.339626312255859375e-01 -3.063701093196868896e-01 5.725787580013275146e-02 2.082981169223785400e-02 3.729763031005859375e-01 -1.735053956508636475e-01 4.645400494337081909e-02 7.399656623601913452e-02 -2.593865692615509033e-01
6.304583698511123657e-02 -3.122149705886840820e-01 -8.779191970825195312e-02 -1.174366176128387451e-01 -2.281753718852996826e-01 3.674218803644180298e-02 1.761768013238906860e-01 2.038915902376174927e-01 6.830203346908092499e-03 5.939067527651786804e-02 2.654643654823303223e-01 -2.680439651012420654e-01 -8.992490172386169434e-02 5.894117429852485657e-02 1.393036991357803345e-01 9.634880721569061279e-02 -1.521795690059661865e-01 -2.268296331167221069e-01 3.276391625404357910e-01 -8.888734132051467896e-02 2.213141918182373047e-01 1.168526802211999893e-02 -2.738109603524208069e-02 3.511188328266143799e-01 -2.523453831672668457e-01 -7.993500679731369019e-03 1.604793518781661987e-01 2.943600416183471680e-01 -7.908462733030319214e-02 1.246358975768089294e-01 3.053519129753112793e-02 -5.484988540410995483e-02
1.972567290067672729e-01 -2.086759358644485474e-01 -3.166025876998901367e-02 1.457175612449645996e-01 8.188264444470405579e-03 -1.969624869525432587e-02 3.499300777912139893e-01 1.089883223176002502e-01 -1.485517472028732300e-01 -2.314934320747852325e-02 8.653347939252853394e-02 -3.015327751636505127e-01 2.258762903511524200e-02 5.987752974033355713e-02 3.637558594346046448e-02 5.058701634407043457e-01 -1.334619969129562378e-01 1.355509459972381592e-01 -4.774605482816696167e-02 1.115205734968185425e-01 -1.449633091688156128e-01 3.866457194089889526e-02 -8.396010100841522217e-02 4.844730347394943237e-02 1.850072592496871948e-01 -2.921307086944580078e-01 -1.541136801242828369e-01 2.544210255146026611e-01 -7.431045919656753540e-02 1.179533749818801880e-01 1.948385387659072876e-01 -1.730094403028488159e-01
8.493495732545852661e-02 -1.352255940437316895e-01 -9.839229285717010498e-02 -2.346500605344772339e-01 -3.632946172729134560e-03 2.693609595298767090e-01 9.980140626430511475e-02 -2.133789956569671631e-01 1.347733587026596069e-01 -6.838288903236389160e-02 2.308768630027770996e-01 -8.553776144981384277e-02 2.814292311668395996e-01 1.693820059299468994e-01 1.449474506080150604e-02 2.453270927071571350e-02 -2.454618662595748901e-01 -2.024947106838226318e-02 -1.771738380193710327e-01 1.269069612026214600e-01 3.831854788586497307e-03 1.118548884987831116e-01 3.668001852929592133e-03 4.502685666084289551e-01 1.409355401992797852e-01 8.855386078357696533e-02 -2.461454831063747406e-02 3.018686175346374512e-01 2.321142852306365967e-01 1.574436873197555542e-01 9.053846448659896851e-02 -2.445336580276489258e-01
5.681868642568588257e-02 3.049734234809875488e-02 4.194937646389007568e-02 9.179158508777618408e-02 -3.034237027168273926e-01 1.075152605772018433e-01 1.399673670530319214e-01 3.437235653400421143e-01 -9.016996622085571289e-02 -1.692656278610229492e-01 -3.506829589605331421e-02 -1.303421407938003540e-01 2.122004926204681396e-01 1.961552053689956665e-01 7.362877577543258667e-02 4.766927659511566162e-01 8.271219208836555481e-03 -2.250854969024658203e-01 -2.232586406171321869e-02 -2.990031801164150238e-02 -2.324207872152328491e-01 -8.588302135467529297e-02 -5.515285208821296692e-02 6.974406540393829346e-03 1.832538247108459473e-01 -1.223642751574516296e-01 2.190831750631332397e-01 2.046108432114124298e-02 2.091067284345626831e-01 1.346745043992996216e-01 2.913075387477874756e-01 -1.132543012499809265e-01
2.062535732984542847e-01 -1.530923992395401001e-01 1.691273786127567291e-02 1.891921460628509521e-01 3.982483223080635071e-02 -4.574206098914146423e-02 2.397681623697280884e-01 9.133783727884292603e-02 -5.206105858087539673e-02 2.227385994046926498e-03 2.272494882345199585e-02 -2.052624523639678955e-01 1.009691879153251648e-02 -7.576122134923934937e-02 -1.099704131484031677e-01 3.440610766410827637e-01 -5.117292329668998718e-02 7.900753617286682129e-02 -8.356264233589172363e-02 2.926527261734008789e-01 -1.713972091674804688e-01 5.988262966275215149e-02 -4.915334284305572510e-02 2.352316230535507202e-01 2.325755655765533447e-01 -2.742235958576202393e-01 -4.867966100573539734e-02 2.438783496618270874e-01 -1.829376071691513062e-01 4.851984605193138123e-02 2.882640063762664795e-01 -3.801319897174835205e-01
-4.370313510298728943e-02 -2.090741097927093506e-01 2.304377220571041107e-02 -9.339437633752822876e-02 -3.506033495068550110e-02 -7.489169389009475708e-02 1.504968255758285522e-01 -3.066386841237545013e-02 1.221720725297927856e-01 -1.754047572612762451e-01 2.117154747247695923e-01 -4.038074910640716553e-01 -1.616328656673431396e-01 2.092413902282714844e-01 8.307954668998718262e-02 4.445710480213165283e-01 -1.471325606107711792e-01 1.217367127537727356e-02 -1.299666911363601685e-01 2.327341139316558838e-01 -1.476554665714502335e-02 -5.881533771753311157e-02 4.009401053190231323e-02 2.387245297431945801e-01 1.270134598016738892e-01 -1.443831175565719604e-01 -1.860141456127166748e-01 3.499042987823486328e-02 -1.677896082401275635e-01 2.077426612377166748e-01 2.025250047445297241e-01 -2.154281288385391235e-01
1.169098243117332458e-01 -1.967992186546325684e-01 4.265395179390907288e-02 1.061009243130683899e-01 -3.463112413883209229e-01 7.360687106847763062e-02 9.716482460498809814e-02 2.599957287311553955e-01 1.139354659244418144e-03 -3.688687980175018311e-01 2.637297511100769043e-01 -7.697466760873794556e-02 2.610197663307189941e-01 -7.307129353284835815e-02 1.228374168276786804e-01 4.081928730010986328e-01 -1.466083079576492310e-01 -6.282939016819000244e-02 8.336934261023998260e-03 -3.620904684066772461e-02 -5.598809570074081421e-02 -4.707322642207145691e-02 1.065667718648910522e-01 -1.811094209551811218e-02 2.130643129348754883e-01 -1.105249896645545959e-01 1.319337543100118637e-02 7.126691937446594238e-02 1.563571840524673462e-01 -3.806656459346413612e-03 2.954863309860229492e-01 -2.165993452072143555e-01
8.934194594621658325e-02 -1.946873366832733154e-01 1.478206273168325424e-02 -4.613390564918518066e-02 -1.888714879751205444e-01 -5.282118171453475952e-02 2.286120802164077759e-01 -2.459755539894104004e-02 1.384336799383163452e-01 -1.142661571502685547e-01 1.494142711162567139e-01 -2.176086604595184326e-01 -2.294263839721679688e-01 2.158893197774887085e-01 9.238816797733306885e-02 4.104956984519958496e-01 -1.140328422188758850e-01 2.715411223471164703e-02 -4.888562485575675964e-02 2.740838825702667236e-01 -2.685273289680480957e-01 -1.693954318761825562e-02 2.453269250690937042e-02 1.992733925580978394e-01 1.717682033777236938e-01 -2.064291387796401978e-01 -1.959365755319595337e-01 1.559976935386657715e-01 -8.529006689786911011e-02 2.403528988361358643e-01 1.678219884634017944e-01 -2.241453975439071655e-01
2.286014258861541748e-01 -6.725096143782138824e-03 -2.109596878290176392e-02 -8.407201617956161499e-02 -1.040651202201843262e-01 3.411396220326423645e-02 9.002810716629028320e-02 1.040537748485803604e-02 3.665278851985931396e-01 -3.056781366467475891e-02 2.168130427598953247e-01 -2.203881293535232544e-01 2.152316868305206299e-01 2.570604979991912842e-01 9.332188963890075684e-02 4.880287125706672668e-02 -2.378376871347427368e-01 -7.673081010580062866e-02 -2.751778066158294678e-01 1.101863607764244080e-01 -8.544808626174926758e-02 8.879487961530685425e-02 1.949752420186996460e-01 3.559807837009429932e-01 1.051517650485038757e-01 -1.163463294506072998e-01 -1.766370842233300209e-03 9.040167927742004395e-02 -7.631267607212066650e-02 2.787107229232788086e-01 2.374322563409805298e-01 -2.504730224609375000e-01
-4.591561108827590942e-02 1.148751825094223022e-01 6.095702201128005981e-02 -1.071144919842481613e-02 -3.300762176513671875e-01 2.121678320690989494e-03 2.162663731724023819e-03 3.165156394243240356e-02 1.806084215641021729e-01 -2.079376131296157837e-01 4.120651185512542725e-01 1.588234305381774902e-01 1.139300242066383362e-01 1.092655770480632782e-02 -1.509074121713638306e-01 3.428379893302917480e-01 6.468051671981811523e-02 1.753109097480773926e-01 2.078358680009841919e-01 1.558470875024795532e-01 -3.755254670977592468e-02 1.711346954107284546e-02 -1.218052729964256287e-01 2.827542126178741455e-01 3.671896830201148987e-02 -1.397383064031600952e-01 2.463200539350509644e-01 3.479707539081573486e-01 -9.808073937892913818e-02 7.984208315610885620e-02 1.504633724689483643e-01 -8.034965395927429199e-02
7.724202424287796021e-02 -1.720648258924484253e-01 1.508091948926448822e-02 7.932658493518829346e-02 2.119840309023857117e-02 2.235868275165557861e-01 2.848146259784698486e-01 5.630719289183616638e-02 2.146077007055282593e-01 -2.441191226243972778e-01 -8.014045655727386475e-03 -3.477976098656654358e-02 1.337382644414901733e-01 -8.260495960712432861e-02 1.017505116760730743e-02 1.550543457269668579e-01 2.113914936780929565e-01 -2.665579915046691895e-01 3.176939487457275391e-02 1.465666741132736206e-01 3.261074721813201904e-01 6.039700657129287720e-02 -5.784635618329048157e-02 9.630481898784637451e-02 4.099487513303756714e-02 -1.004890948534011841e-01 4.148563146591186523e-01 3.879314363002777100e-01 4.880794882774353027e-02 2.181040346622467041e-01 1.164835393428802490e-01 -9.304356575012207031e-02
8.941096812486648560e-02 -1.320180594921112061e-01 1.037648245692253113e-01 3.101449310779571533e-01 -5.447839945554733276e-02 2.155300527811050415e-01 4.112846851348876953e-01 1.450576335191726685e-01 2.640710957348346710e-02 8.904016017913818359e-02 1.233433466404676437e-02 2.566527388989925385e-02 2.469907104969024658e-01 2.481255233287811279e-01 1.192386969923973083e-01 2.954392433166503906e-01 9.507231414318084717e-02 2.385239861905574799e-02 -2.420493662357330322e-01 5.962911061942577362e-03 2.006069272756576538e-01 -2.675863504409790039e-01 1.703619211912155151e-02 7.911776751279830933e-02 -5.894373729825019836e-02 -7.261998951435089111e-02 -1.986435502767562866e-01 3.191598951816558838e-01 -5.020339414477348328e-02 1.208188459277153015e-01 1.807821393013000488e-01 -8.942230045795440674e-02
7.088980078697204590e-02 -2.196207195520401001e-01 -5.136801395565271378e-03 -1.092331781983375549e-01 -7.874260842800140381e-02 -3.057584166526794434e-01 2.580403089523315430e-01 1.242742687463760376e-01 1.217722892761230469e-01 -1.668237596750259399e-01 2.064203619956970215e-01 -3.290034532546997070e-01 -1.093806326389312744e-01 9.974996745586395264e-02 1.184143200516700745e-01 2.774353921413421631e-01 -3.439347445964813232e-01 -6.140774860978126526e-02 -6.967493146657943726e-02 6.161298975348472595e-02 -1.584429144859313965e-01 -2.020495533943176270e-01 -1.629955619573593140e-01 1.503205206245183945e-02 1.780040711164474487e-01 -8.925940841436386108e-03 -5.934876203536987305e-02 2.048343569040298462e-01 1.423295307904481888e-02 2.453383058309555054e-01 1.219424456357955933e-01 -2.659050226211547852e-01
1.209861561655998230e-01 -2.298495620489120483e-01 -1.334958970546722412e-01 -9.809331968426704407e-03 1.965489005669951439e-03 2.627889215946197510e-01 -4.018670693039894104e-02 -1.082495227456092834e-01 6.476319581270217896e-02 -2.152232378721237183e-01 2.006241828203201294e-01 -1.849221438169479370e-01 2.682135999202728271e-01 1.174862384796142578e-01 3.584361821413040161e-02 9.447241201996803284e-03 -1.113732233643531799e-01 -2.329051792621612549e-01 -2.552257180213928223e-01 2.042172849178314209e-01 -2.652489393949508667e-02 -4.444351419806480408e-02 -5.752883106470108032e-02 5.154649615287780762e-01 -6.559906899929046631e-02 -6.066887080669403076e-02 -8.853591978549957275e-02 2.137870490550994873e-01 -6.819493323564529419e-02 9.681626409292221069e-02 2.158132791519165039e-01 -2.298459559679031372e-01
5.468598008155822754e-02 -1.973978877067565918e-01 -7.604510337114334106e-02 2.201226800680160522e-01 -3.812666237354278564e-01 1.093309223651885986e-01 -2.327971888007596135e-04 2.730959951877593994e-01 1.010502800345420837e-01 -2.597049474716186523e-01 2.703518867492675781e-01 -3.133034333586692810e-02 7.910598069429397583e-02 -6.771831214427947998e-02 -8.491515368223190308e-02 3.628441691398620605e-01 -1.146943569183349609e-01 1.167126446962356567e-01 3.572728484869003296e-02 1.234356090426445007e-01 1.311395764350891113e-01 -5.067100375890731812e-02 -2.145539410412311554e-02 2.165750227868556976e-02 1.920523047447204590e-01 -9.619876742362976074e-02 8.597583323717117310e-02 4.733582492917776108e-03 2.482233047485351562e-01 -7.582107931375503540e-02 4.028525054454803467e-01 -1.525704413652420044e-01
3.226529806852340698e-02 -3.392039835453033447e-01 1.412240564823150635e-01 -2.017734572291374207e-02 -2.906788587570190430e-01 2.003816813230514526e-01 6.527291238307952881e-02 -1.590932309627532959e-01 2.194669991731643677e-01 4.975085332989692688e-02 -5.147703364491462708e-02 -3.536660671234130859e-01 -4.361299797892570496e-03 2.511436641216278076e-01 8.283632248640060425e-02 1.309697628021240234e-01 -1.980578452348709106e-01 4.514576122164726257e-02 -2.333103418350219727e-01 6.765084341168403625e-03 1.378616392612457275e-01 -7.906585186719894409e-02 -8.132945746183395386e-03 1.308950781822204590e-01 7.394331693649291992e-02 -6.910554319620132446e-02 3.701471090316772461e-01 3.055898249149322510e-01 1.546210795640945435e-02 2.954323776066303253e-02 2.361684441566467285e-01 -9.014619886875152588e-02
1.656301915645599365e-01 -3.298916518688201904e-01 -3.231536746025085449e-01 1.415337026119232178e-01 -1.131214722990989685e-01 2.076200395822525024e-01 1.250380128622055054e-01 -1.841481029987335205e-02 1.505211889743804932e-01 6.292881816625595093e-02 2.349845170974731445e-01 -3.662118017673492432e-01 1.080821976065635681e-01 -2.848067581653594971e-01 -1.410218179225921631e-01 2.632451057434082031e-01 1.237241476774215698e-01 -1.049470975995063782e-01 1.810882985591888428e-01 6.810621172189712524e-02 -9.487474709749221802e-02 -1.531294733285903931e-01 -1.932684332132339478e-01 -8.514427393674850464e-02 -3.130706399679183960e-02 -2.534402012825012207e-01 9.127300232648849487e-03 2.099426835775375366e-01 2.964644506573677063e-02 1.243452876806259155e-01 -1.758923754096031189e-02 -5.146127194166183472e-02
-6.050271168351173401e-02 -6.563612818717956543e-02 4.851267859339714050e-02 1.371375173330307007e-01 -3.111797571182250977e-01 2.433030456304550171e-01 7.496972568333148956e-03 2.682346701622009277e-01 9.130188077688217163e-02 1.059424057602882385e-01 1.082825884222984314e-01 -1.213608309626579285e-02 1.735411770641803741e-02 2.514454722404479980e-01 1.790538579225540161e-01 3.484914004802703857e-01 1.103889644145965576e-01 -1.274623125791549683e-01 -1.099789142608642578e-01 9.392243623733520508e-02 -2.308906763792037964e-01 -3.079993426799774170e-01 -2.238270789384841919e-01 -6.374669820070266724e-02 6.246455386281013489e-02 -2.166521549224853516e-01 1.922828108072280884e-01 1.572376340627670288e-01 2.120844125747680664e-01 1.495211571455001831e-01 2.119450122117996216e-01 -1.337616741657257080e-01
7.841197401285171509e-02 -1.578209549188613892e-01 7.541029900312423706e-02 3.027017712593078613e-01 -2.152227051556110382e-02 4.807869195938110352e-01 8.149195462465286255e-02 -1.921684294939041138e-01 7.616432011127471924e-02 -1.196670532226562500e-01 3.122566044330596924e-01 -2.189335525035858154e-01 1.464132070541381836e-01 5.306294932961463928e-02 2.598306350409984589e-02 1.701713949441909790e-01 -1.001763194799423218e-01 -9.792824834585189819e-02 -1.728756236843764782e-03 2.571511268615722656e-01 4.999914392828941345e-02 -1.019211262464523315e-01 1.337551278993487358e-03 1.409930735826492310e-01 3.186019361019134521e-01 -1.817981898784637451e-01 -6.213641539216041565e-02 3.345054090023040771e-01 4.198579862713813782e-02 1.146318949759006500e-02 -4.060025885701179504e-02 -6.795778870582580566e-02
1.771299690008163452e-01 -2.343498542904853821e-02 1.438207328319549561e-01 -2.642715722322463989e-02 -1.498905569314956665e-01 -5.489987507462501526e-02 1.555689871311187744e-01 1.164255514740943909e-01 1.682590134441852570e-02 -3.032513260841369629e-01 6.171055883169174194e-02 -2.285834997892379761e-01 -1.741087734699249268e-01 3.964385688304901123e-01 -1.547392904758453369e-01 6.346147507429122925e-02 -1.696211099624633789e-01 7.355841249227523804e-02 1.344909071922302246e-01 2.335260361433029175e-01 1.864973008632659912e-01 2.056465744972229004e-01 -3.601122647523880005e-02 2.470836341381072998e-01 -9.795092791318893433e-02 -2.943751513957977295e-01 -1.937596350908279419e-01 2.046258300542831421e-01 -4.763503745198249817e-02 2.147332578897476196e-01 2.182665467262268066e-01 -4.236064478754997253e-02
1.096316128969192505e-01 -2.190440148115158081e-01 1.473746001720428467e-01 -7.924490422010421753e-02 -2.845274806022644043e-01 -6.063446775078773499e-02 -8.701248466968536377e-02 9.134493768215179443e-03 6.475548446178436279e-02 2.603017091751098633e-01 2.535595297813415527e-01 8.184907585382461548e-02 1.372734904289245605e-01 7.207371760159730911e-03 -1.709113828837871552e-02 1.875370293855667114e-01 1.372094750404357910e-01 3.969283401966094971e-02 2.873149514198303223e-01 2.008772939443588257e-01 6.819926947355270386e-02 -8.910433202981948853e-02 -4.529554396867752075e-02 4.465832188725471497e-02 2.447489090263843536e-02 -1.793201267719268799e-01 3.366574272513389587e-02 5.247471332550048828e-01 1.460712850093841553e-01 -7.507307827472686768e-02 2.949297130107879639e-01 -1.981661319732666016e-01
-8.077013306319713593e-03 -8.797284960746765137e-02 4.930492043495178223e-01 -8.191001415252685547e-02 -1.110046803951263428e-01 -1.769116222858428955e-01 8.918958157300949097e-02 4.273693636059761047e-02 -1.842042356729507446e-01 5.483793839812278748e-02 3.533858060836791992e-01 -2.134560793638229370e-01 1.352303326129913330e-01 9.739687293767929077e-02 -2.430182099342346191e-01 9.977807104587554932e-02 5.767787247896194458e-02 -8.982145041227340698e-02 -6.533040106296539307e-02 1.502629965543746948e-01 7.364005595445632935e-02 -3.825203329324722290e-02 2.004540525376796722e-02 -1.014331206679344177e-01 -1.587879955768585205e-01 -2.200162261724472046e-01 1.368461251258850098e-01 4.238145649433135986e-01 1.452563256025314331e-01 2.946692891418933868e-02 -8.287187665700912476e-02 -1.679208129644393921e-01
-1.147737801074981689e-01 7.420136779546737671e-02 1.015903726220130920e-01 -5.749273300170898438e-02 -3.371023833751678467e-01 2.450283803045749664e-02 1.258041262626647949e-01 -2.059333212673664093e-02 5.568897351622581482e-02 -9.906967729330062866e-02 2.516683936119079590e-01 1.313119679689407349e-01 -1.303223073482513428e-01 1.666487604379653931e-01 -2.889276742935180664e-01 3.482683598995208740e-01 1.806669123470783234e-02 1.009870469570159912e-01 2.526838183403015137e-01 5.119941756129264832e-02 -4.963495954871177673e-02 -8.313084393739700317e-02 -8.143238723278045654e-02 2.737272679805755615e-01 3.152000717818737030e-03 1.469727046787738800e-02 2.643056213855743408e-01 2.179309278726577759e-01 -1.425744742155075073e-01 1.661521494388580322e-01 2.846484184265136719e-01 -2.823486626148223877e-01
1.359129250049591064e-01 1.556127518415451050e-01 5.457595735788345337e-02 3.478036075830459595e-02 -2.470341622829437256e-01 2.140246331691741943e-01 3.600117564201354980e-01 2.808207273483276367e-01 -1.427497863769531250e-01 -3.877701610326766968e-02 2.443789690732955933e-01 -1.447341442108154297e-01 6.240278109908103943e-02 2.503832057118415833e-02 -2.276614122092723846e-02 1.236262917518615723e-01 -7.220091670751571655e-02 -9.317777305841445923e-02 1.136506199836730957e-01 -1.576220989227294922e-01 -4.573899880051612854e-02 7.241702079772949219e-02 7.553535513579845428e-03 1.837385073304176331e-02 1.307550966739654541e-01 -2.893002629280090332e-01 -1.236551553010940552e-01 5.031604766845703125e-01 -2.206382751464843750e-01 -2.655441500246524811e-02 1.845776289701461792e-01 -5.343126133084297180e-02
1.498895287513732910e-01 -1.009411290287971497e-01 -1.095061749219894409e-01 2.299516052007675171e-01 -2.280147224664688110e-01 4.113024175167083740e-01 7.406403124332427979e-02 7.192160934209823608e-02 9.815725684165954590e-02 -1.471979171037673950e-01 1.781844645738601685e-01 1.667728126049041748e-01 6.366779655218124390e-02 4.205314069986343384e-02 -1.305785328149795532e-01 1.216113716363906860e-01 4.685049876570701599e-02 -4.301094412803649902e-01 8.037468418478965759e-03 4.343370348215103149e-02 -9.395984560251235962e-02 -1.390026509761810303e-01 -2.408789992332458496e-01 1.890728473663330078e-01 1.218753010034561157e-01 -1.429041624069213867e-01 4.772463440895080566e-02 3.141118884086608887e-01 -1.859241910278797150e-02 1.782481819391250610e-01 2.484252452850341797e-01 -3.185842186212539673e-02
2.332289144396781921e-02 -8.284338563680648804e-02 -2.389359921216964722e-01 9.356609731912612915e-02 -2.591593265533447266e-01 1.852345764636993408e-01 1.790761649608612061e-01 3.144254442304372787e-03 1.211821809411048889e-01 7.829946465790271759e-03 3.772446513175964355e-02 4.196007177233695984e-02 1.693331897258758545e-01 -8.483979851007461548e-02 -3.676861524581909180e-01 2.945724427700042725e-01 -5.716387555003166199e-02 -4.866988956928253174e-02 -8.856312185525894165e-02 2.056575119495391846e-01 4.332557693123817444e-02 -1.625088900327682495e-01 4.119103401899337769e-02 2.182525843381881714e-01 2.968672811985015869e-01 3.638886660337448120e-02 4.199123382568359375e-02 2.759406566619873047e-01 -2.376989461481571198e-02 4.394193589687347412e-01 1.341338157653808594e-01 -7.090492546558380127e-02
5.680767446756362915e-02 -4.773624241352081299e-01 2.336776703596115112e-01 -4.009718447923660278e-02 -1.987009793519973755e-01 9.697746485471725464e-02 8.245880901813507080e-02 -1.843643561005592346e-02 1.545649915933609009e-01 -1.854528933763504028e-01 -3.585047274827957153e-02 -2.762143611907958984e-01 9.160929173231124878e-02 1.765078902244567871e-01 1.453079581260681152e-01 5.302488803863525391e-02 -1.276920139789581299e-01 8.269137889146804810e-02 7.171929627656936646e-02 -1.936652213335037231e-01 9.032391756772994995e-02 1.089345365762710571e-01 4.273422807455062866e-02 1.347587443888187408e-02 3.281960636377334595e-02 -1.192650198936462402e-01 2.284769415855407715e-01 1.734614521265029907e-01 -1.143894717097282410e-02 2.027611732482910156e-01 4.757443368434906006e-01 -6.579870730638504028e-02
2.157836556434631348e-01 -1.338198930025100708e-01 1.781211942434310913e-01 -1.749201416969299316e-01 1.348878443241119385e-01 1.253214776515960693e-01 3.745034933090209961e-01 -1.413862593472003937e-02 2.916163504123687744e-01 -2.566357553005218506e-01 -2.107525989413261414e-02 -3.231221139430999756e-01 1.285908371210098267e-01 7.737887650728225708e-02 -1.019170582294464111e-01 3.376479446887969971e-01 -3.449185788631439209e-01 8.671966940164566040e-02 -1.822558641433715820e-01 7.760210335254669189e-02 -1.100237481296062469e-02 -1.177325323224067688e-01 -7.617030292749404907e-03 4.842561483383178711e-02 8.110310137271881104e-02 -1.497265696525573730e-01 7.026284933090209961e-02 2.167755216360092163e-01 3.101759357377886772e-04 9.549637883901596069e-02 4.980473220348358154e-02 -1.467799246311187744e-01
3.202882036566734314e-02 -2.536721229553222656e-01 2.528662979602813721e-01 1.332898810505867004e-02 1.241144537925720215e-01 -2.701314687728881836e-01 2.857509255409240723e-01 -7.406104356050491333e-02 1.753784567117691040e-01 -1.351564228534698486e-01 8.701189607381820679e-02 -2.850791811943054199e-01 2.110596746206283569e-01 6.008480116724967957e-02 -1.046676561236381531e-01 2.604691982269287109e-01 -3.367915153503417969e-01 4.464824451133608818e-04 -6.986387073993682861e-02 -3.852968662977218628e-02 -1.374302059412002563e-01 3.365870937705039978e-02 3.415338322520256042e-02 1.624591499567031860e-01 -1.333494037389755249e-01 -2.566052079200744629e-01 -1.119652539491653442e-01 2.712504565715789795e-01 -2.476722234860062599e-03 1.957601904869079590e-01 1.372599303722381592e-01 -1.894367784261703491e-01
7.760538253933191299e-03 -3.591897189617156982e-01 -5.324641242623329163e-02 -2.961082197725772858e-02 -1.388972252607345581e-01 2.650920748710632324e-01 2.565951645374298096e-01 -2.191751599311828613e-01 3.317052721977233887e-01 -1.461663842201232910e-01 1.254562586545944214e-01 -2.410606443881988525e-01 2.041696161031723022e-01 2.316448837518692017e-01 -1.538040935993194580e-01 -2.056156285107135773e-02 -1.790183484554290771e-01 8.011867292225360870e-03 -1.982439011335372925e-01 -6.927625834941864014e-02 2.333904989063739777e-02 -7.783707231283187866e-02 -1.960384845733642578e-01 1.841793656349182129e-01 -1.212857663631439209e-01 1.457055807113647461e-01 2.651691734790802002e-01 1.962659507989883423e-01 7.888991385698318481e-02 4.675506427884101868e-02 1.245305985212326050e-01 -1.234460398554801941e-01
2.739213034510612488e-02 -6.074171885848045349e-02 1.886614225804805756e-02 1.308482438325881958e-01 -2.994713932275772095e-02 2.213719040155410767e-01 -2.171142846345901489e-01 1.070512980222702026e-01 -9.610158205032348633e-02 -5.027708411216735840e-02 2.555178999900817871e-01 -3.102040886878967285e-01 6.759037077426910400e-02 7.823636382818222046e-02 1.056800559163093567e-01 9.313652664422988892e-02 -2.192241102457046509e-01 3.120936919003725052e-03 2.315595000982284546e-02 3.034817986190319061e-02 -6.381890922784805298e-02 -1.912888698279857635e-02 -1.295289099216461182e-01 3.412899971008300781e-01 3.090358674526214600e-01 -2.414561808109283447e-01 5.257207900285720825e-02 4.003174901008605957e-01 2.750396430492401123e-01 2.696240842342376709e-01 8.178591728210449219e-02 8.181821554899215698e-02
5.798289552330970764e-02 -1.105779409408569336e-01 1.301776468753814697e-01 -1.830260902643203735e-01 1.326906085014343262e-01 1.170868054032325745e-01 3.857403397560119629e-01 -1.011498738080263138e-02 2.695394158363342285e-01 -1.240922957658767700e-01 2.202512323856353760e-02 -4.205039739608764648e-01 1.244379505515098572e-01 -2.329537831246852875e-02 -1.198893114924430847e-01 5.181105732917785645e-01 -2.315221168100833893e-02 7.043797522783279419e-02 -1.889734715223312378e-02 2.574288547039031982e-01 1.250495314598083496e-01 3.384729474782943726e-02 3.398604691028594971e-02 -1.126217246055603027e-01 1.503424644470214844e-01 -9.615908563137054443e-02 -8.713602274656295776e-02 1.749168783426284790e-01 -2.576932683587074280e-02 -3.883597254753112793e-02 1.208158731460571289e-01 -4.650990595109760761e-04
1.256332248449325562e-01 -8.563100546598434448e-02 1.629131585359573364e-01 -1.304558962583541870e-01 -1.017264276742935181e-02 -2.032159361988306046e-03 -3.541049733757972717e-02 3.783970475196838379e-01 1.096351966261863708e-01 1.529586613178253174e-01 1.478386521339416504e-01 -4.229053556919097900e-01 -2.650347724556922913e-02 2.008697241544723511e-01 5.854094028472900391e-02 1.342530846595764160e-01 9.498163312673568726e-02 1.132402271032333374e-01 -9.527720510959625244e-02 3.065887987613677979e-01 8.593507856130599976e-02 6.508379429578781128e-02 -3.555519580841064453e-01 1.802957803010940552e-01 -8.156148344278335571e-02 -2.479707263410091400e-02 1.986382901668548584e-02 3.069711923599243164e-01 1.540678292512893677e-01 2.334131747484207153e-01 1.114562228322029114e-01 4.644313454627990723e-02
5.304098129272460938e-02 -2.238513380289077759e-01 -2.434461144730448723e-03 8.889453858137130737e-02 -4.126887023448944092e-02 2.304994761943817139e-01 2.219628244638442993e-01 -2.745371684432029724e-02 2.640860080718994141e-01 -2.095558047294616699e-01 1.096499338746070862e-01 2.736556343734264374e-02 1.331641525030136108e-01 -1.019916012883186340e-01 3.168280422687530518e-02 2.671680152416229248e-01 2.952039241790771484e-01 -1.922052353620529175e-01 2.602645196020603180e-02 1.171292737126350403e-01 2.977123260498046875e-01 -2.594403326511383057e-01 -1.073428690433502197e-01 1.533518433570861816e-01 1.361822038888931274e-01 3.879905864596366882e-02 3.257542848587036133e-01 2.729161083698272705e-01 -7.035445421934127808e-02 2.302707731723785400e-01 8.223307877779006958e-02 -1.118810102343559265e-01
1.109189912676811218e-01 -4.301320388913154602e-02 1.180359050631523132e-01 1.428626775741577148e-01 -1.132124140858650208e-01 9.381593205034732819e-03 1.511131674051284790e-01 8.344011753797531128e-02 1.520479768514633179e-01 -1.186051964759826660e-01 -9.081066399812698364e-02 -3.055326640605926514e-01 1.697716712951660156e-01 2.762126624584197998e-01 1.968441754579544067e-01 4.527131915092468262e-01 -1.313116550445556641e-01 -1.133313700556755066e-01 4.472142830491065979e-02 4.970456287264823914e-02 -1.648659408092498779e-01 8.218315988779067993e-02 1.740393042564392090e-02 -1.049695238471031189e-01 2.454953044652938843e-01 -3.804152905941009521e-01 -8.861949294805526733e-02 1.044617146253585815e-01 1.323810070753097534e-01 1.885963231325149536e-01 1.249362826347351074e-01 -2.212265580892562866e-01
7.649264484643936157e-02 -2.322024405002593994e-01 7.232975214719772339e-02 -1.613247841596603394e-01 -7.289908826351165771e-02 9.173844754695892334e-02 4.978645741939544678e-01 2.364287152886390686e-02 4.118047654628753662e-02 -1.043675765395164490e-01 -1.413123682141304016e-02 -1.867602914571762085e-01 1.259405761957168579e-01 2.570893466472625732e-01 1.252446770668029785e-01 3.317050933837890625e-01 -4.242795109748840332e-01 -8.956808596849441528e-02 -1.279285401105880737e-01 1.849159002304077148e-01 1.807541213929653168e-02 3.797807916998863220e-02 -1.792060583829879761e-02 -5.775644630193710327e-02 2.231872268021106720e-02 -2.137894779443740845e-01 9.704206883907318115e-02 2.835955657064914703e-02 2.205865085124969482e-02 2.144836634397506714e-01 -1.568643376231193542e-02 -2.104632258415222168e-01
1.360936164855957031e-01 -1.000314354896545410e-01 -1.410860288888216019e-02 8.787979930639266968e-02 -1.586118042469024658e-01 4.353514015674591064e-01 1.730387210845947266e-01 -1.234018430113792419e-02 -1.331284362822771072e-02 -1.568063050508499146e-01 3.269726037979125977e-01 2.320007085800170898e-01 3.219258785247802734e-01 2.339377067983150482e-02 -9.097392857074737549e-02 2.605655491352081299e-01 5.908579751849174500e-02 -2.979576289653778076e-01 9.445727616548538208e-02 6.640441715717315674e-02 -3.913349937647581100e-03 -4.874080419540405273e-02 -9.581215679645538330e-02 2.014177292585372925e-01 -3.637382388114929199e-02 -2.670873329043388367e-02 2.726455330848693848e-01 1.814948320388793945e-01 3.926143050193786621e-02 2.080682963132858276e-01 1.994347423315048218e-01 3.535286337137222290e-02
-7.043679803609848022e-02 -1.624854505062103271e-01 9.372002631425857544e-02 9.369255043566226959e-03 3.841574303805828094e-03 -1.206600069999694824e-01 1.563223600387573242e-01 -5.126886814832687378e-02 9.622298181056976318e-02 -9.061346203088760376e-02 1.809670180082321167e-01 -3.981277644634246826e-01 -2.124926149845123291e-01 2.362687438726425171e-01 1.433603912591934204e-01 4.466419219970703125e-01 -1.324238926172256470e-01 -2.758557721972465515e-02 -3.715147078037261963e-02 2.463435083627700806e-01 -3.580171242356300354e-02 -4.933123663067817688e-02 4.782089218497276306e-02 2.584119439125061035e-01 1.206880360841751099e-01 -8.366215974092483521e-03 -1.616044640541076660e-01 5.425630137324333191e-02 -1.972418278455734253e-01 1.598580777645111084e-01 2.469942420721054077e-01 -2.570675015449523926e-01
-5.472210794687271118e-02 -3.618647754192352295e-01 8.530379086732864380e-02 6.923794746398925781e-03 -2.771690785884857178e-01 1.443032622337341309e-01 -2.948100678622722626e-02 -9.840875864028930664e-02 2.564916610717773438e-01 5.218212306499481201e-02 5.048161372542381287e-02 -4.215963780879974365e-01 1.082912087440490723e-01 2.031976878643035889e-01 9.752578288316726685e-02 7.816431671380996704e-02 -2.184025049209594727e-01 4.491394758224487305e-02 -1.563971489667892456e-01 -5.158274620771408081e-02 1.689228713512420654e-01 -9.906633198261260986e-02 1.090656742453575134e-01 1.175985485315322876e-01 9.715925902128219604e-03 -1.427962034940719604e-01 3.535772264003753662e-01 2.896294593811035156e-01 2.150388667359948158e-03 -4.287726059556007385e-02 2.455593496561050415e-01 -2.557115070521831512e-02
2.493744641542434692e-01 -7.491745799779891968e-02 -1.498958840966224670e-02 -1.457824707031250000e-01 -5.291563645005226135e-02 4.372650384902954102e-02 2.220098227262496948e-01 4.724316298961639404e-02 2.043454498052597046e-01 -6.135296821594238281e-02 8.342073112726211548e-02 -1.481688320636749268e-01 -2.304436452686786652e-02 1.023380830883979797e-01 -2.418933659791946411e-01 4.669409990310668945e-01 -2.126960754394531250e-01 2.181979119777679443e-01 -3.969769552350044250e-02 3.577038273215293884e-02 -2.482509613037109375e-01 1.644663214683532715e-01 -1.535382866859436035e-01 1.357462406158447266e-01 -1.031237989664077759e-01 -9.634713083505630493e-02 -4.042964428663253784e-02 1.928463578224182129e-01 6.179471500217914581e-03 4.060497879981994629e-01 8.765663951635360718e-02 -1.864977926015853882e-01
2.012517303228378296e-01 -1.546840816736221313e-01 1.401657760143280029e-01 -9.005025029182434082e-02 1.059043630957603455e-01 3.691138001158833504e-03 3.795569837093353271e-01 -9.585428051650524139e-03 2.812978625297546387e-01 -3.426241874694824219e-01 6.006273627281188965e-02 -3.287698626518249512e-01 8.175243437290191650e-02 1.951463371515274048e-01 -8.890642970800399780e-02 3.818826973438262939e-01 -1.839657574892044067e-01 1.479143351316452026e-01 -1.232993528246879578e-01 4.984108358621597290e-02 -8.709405362606048584e-02 -6.574679911136627197e-02 -2.488177828490734100e-02 -5.890201032161712646e-02 6.135885044932365417e-02 -1.834680438041687012e-01 -8.249890059232711792e-02 2.115798145532608032e-01 1.421020776033401489e-01 1.044856458902359009e-01 1.571498215198516846e-01 -1.072373315691947937e-01
-1.174798421561717987e-02 -2.961802668869495392e-02 1.065403819084167480e-01 2.068381905555725098e-01 -1.283216029405593872e-01 3.511488437652587891e-01 2.738150581717491150e-02 -8.356831222772598267e-02 -1.293960958719253540e-01 -6.566125154495239258e-02 1.237713322043418884e-01 -1.357668489217758179e-01 1.835270971059799194e-01 1.697280108928680420e-01 2.057612985372543335e-01 1.650325059890747070e-01 -8.519393205642700195e-02 -1.190031841397285461e-01 2.429014816880226135e-02 3.227447271347045898e-01 -1.060849800705909729e-01 -1.199215203523635864e-01 -1.748177111148834229e-01 2.149972170591354370e-01 2.975733578205108643e-01 5.493262782692909241e-02 8.338210731744766235e-02 3.869354128837585449e-01 2.620607614517211914e-01 -1.603575497865676880e-01 1.075000315904617310e-01 -1.664228886365890503e-01
-1.256505697965621948e-01 -2.700729481875896454e-02 2.647027671337127686e-01 1.586405336856842041e-01 -2.388876229524612427e-01 2.312711440026760101e-02 9.829348325729370117e-02 1.917119324207305908e-01 2.826469205319881439e-02 -2.485544383525848389e-01 3.155775964260101318e-01 1.349427103996276855e-01 1.001385375857353210e-01 -3.774981573224067688e-02 4.915876314043998718e-02 2.886914908885955811e-01 -1.495911926031112671e-01 4.207928478717803955e-02 1.011041738092899323e-02 1.345739662647247314e-01 -2.798558399081230164e-02 -7.804966997355222702e-03 5.262302607297897339e-02 1.897414773702621460e-01 -8.589186705648899078e-03 -2.616992294788360596e-01 2.253731042146682739e-01 1.970878839492797852e-01 -2.708502486348152161e-02 3.796781599521636963e-01 1.456651985645294189e-01 -3.167995214462280273e-01
2.134168744087219238e-01 8.116856962442398071e-02 -2.846188545227050781e-01 1.465250402688980103e-01 2.159875631332397461e-02 -2.000293880701065063e-01 3.218613937497138977e-02 1.102719008922576904e-01 1.006476879119873047e-01 1.152850612998008728e-01 3.913319706916809082e-01 -6.669706106185913086e-02 2.542910575866699219e-01 1.366802603006362915e-01 1.410276722162961960e-02 2.563109993934631348e-01 -2.412867099046707153e-01 6.583578139543533325e-02 1.449545025825500488e-01 1.459913253784179688e-01 1.247889846563339233e-01 -1.540550440549850464e-01 1.538330316543579102e-01 1.623732000589370728e-01 1.855567544698715210e-01 -9.995538741350173950e-02 4.116754606366157532e-02 2.829311788082122803e-01 -2.035626210272312164e-02 -9.259019792079925537e-02 3.626685738563537598e-01 2.381517551839351654e-02
2.824569940567016602e-01 -2.076752334833145142e-01 7.540535647422075272e-03 -1.837303936481475830e-01 -2.104955166578292847e-01 -1.047356650233268738e-01 3.455507010221481323e-02 -9.865718334913253784e-02 -2.998184971511363983e-02 3.852497041225433350e-01 3.537980914115905762e-01 -1.021896973252296448e-01 1.610546112060546875e-01 5.125407129526138306e-02 -2.388052875176072121e-03 1.596185415983200073e-01 3.114204481244087219e-02 2.279958128929138184e-01 2.037546187639236450e-01 3.429395258426666260e-01 1.559783220291137695e-01 -5.233450978994369507e-02 -6.396380811929702759e-02 -3.082823939621448517e-03 5.428258329629898071e-02 -4.572031646966934204e-02 1.383767127990722656e-01 2.899150252342224121e-01 9.629983454942703247e-02 2.087353020906448364e-01 1.018943563103675842e-01 -1.529110968112945557e-01
1.511937566101551056e-02 -8.046130090951919556e-02 1.786309927701950073e-01 3.242094069719314575e-02 -1.471515595912933350e-01 9.131559170782566071e-03 1.426900178194046021e-01 7.022626698017120361e-02 -1.854713819921016693e-02 -2.488713860511779785e-01 1.073602139949798584e-01 -2.302404791116714478e-01 5.090619623661041260e-02 2.538986802101135254e-01 -1.517262011766433716e-01 7.246229797601699829e-02 -2.752585709095001221e-01 2.094485312700271606e-01 -7.519154995679855347e-02 -1.150285080075263977e-02 -2.476091384887695312e-01 2.260369360446929932e-01 1.485509872436523438e-01 1.425679028034210205e-01 2.193805128335952759e-01 -5.948513746261596680e-02 1.831746101379394531e-01 1.529615819454193115e-01 -2.446827664971351624e-02 3.138830661773681641e-01 3.399185240268707275e-01 -2.960783839225769043e-01
-3.222430124878883362e-02 -1.889579445123672485e-01 4.057351499795913696e-02 -8.727705478668212891e-02 -2.470237910747528076e-01 1.413641870021820068e-01 -2.297847159206867218e-02 -1.115959584712982178e-01 -2.075765281915664673e-01 -3.568640649318695068e-01 -1.130925938487052917e-01 4.049419239163398743e-02 1.618934050202369690e-02 -2.781693078577518463e-02 7.134857773780822754e-02 3.688172996044158936e-01 -7.939395494759082794e-03 -3.104770779609680176e-01 -1.641126465983688831e-03 1.437524855136871338e-01 4.541324824094772339e-02 4.311942495405673981e-03 9.835929423570632935e-02 6.995558738708496094e-02 -2.630431018769741058e-02 1.536496914923191071e-02 3.259631693363189697e-01 2.994291782379150391e-01 1.429145187139511108e-01 1.480519622564315796e-01 2.484289705753326416e-01 -3.135440647602081299e-01
4.495471250265836716e-03 -5.401006340980529785e-02 2.241426333785057068e-02 -6.594979669898748398e-03 -1.710470616817474365e-01 3.902830928564071655e-02 1.985336691141128540e-01 6.759075820446014404e-02 -1.003789305686950684e-01 1.051294952630996704e-01 -2.515216469764709473e-01 -1.902830153703689575e-01 1.525240689516067505e-01 1.716879308223724365e-01 2.987755276262760162e-02 2.905595898628234863e-01 2.492982745170593262e-01 -7.127771526575088501e-02 -3.017282113432884216e-02 1.498317569494247437e-01 -2.872769832611083984e-01 -1.879930943250656128e-01 -1.221923902630805969e-02 1.939192414283752441e-01 -2.528825402259826660e-02 -3.819595649838447571e-02 3.166309297084808350e-01 4.548091590404510498e-01 2.672255337238311768e-01 1.606726348400115967e-01 7.460547238588333130e-02 6.989946961402893066e-02
4.302459210157394409e-02 -3.932641148567199707e-01 1.647815108299255371e-01 -5.578507483005523682e-02 -2.732617557048797607e-01 1.121085658669471741e-01 1.257704757153987885e-02 -2.299758493900299072e-01 1.798273772001266479e-01 8.422794193029403687e-02 8.826474100351333618e-02 -3.802090585231781006e-01 7.852625846862792969e-02 2.952651977539062500e-01 8.492113649845123291e-02 1.007296442985534668e-01 -1.044049635529518127e-01 -1.986809261143207550e-02 -9.601293504238128662e-02 7.430423796176910400e-02 1.874669641256332397e-01 -7.886116951704025269e-02 1.424835324287414551e-01 1.939915716648101807e-01 4.737646505236625671e-02 -1.669711619615554810e-01 3.292057216167449951e-01 2.860447764396667480e-01 -1.473999675363302231e-02 -4.291595891118049622e-02 1.504395306110382080e-01 1.035334728658199310e-02
-7.072150707244873047e-02 -1.454621255397796631e-01 -3.325150534510612488e-02 -1.117044687271118164e-01 -2.106199860572814941e-01 2.687126994132995605e-01 -1.225317195057868958e-01 3.281568363308906555e-02 -4.396286606788635254e-02 7.360094692558050156e-03 1.269705295562744141e-01 -1.460980325937271118e-01 8.453194051980972290e-02 8.423742651939392090e-02 6.753227114677429199e-02 5.496914982795715332e-01 -6.386636942625045776e-02 -1.204080283641815186e-01 -5.631011351943016052e-02 -1.274453103542327881e-01 -1.691344678401947021e-01 -2.014874964952468872e-01 -2.435027435421943665e-02 9.359597414731979370e-02 1.281602680683135986e-01 -1.935889422893524170e-01 1.960988789796829224e-01 1.867631971836090088e-01 3.342108726501464844e-01 3.035328686237335205e-01 1.362529397010803223e-01 -3.167952969670295715e-02
1.027630567550659180e-01 -1.713377386331558228e-01 9.644468873739242554e-02 -4.101459085941314697e-01 -1.123056933283805847e-01 1.381548047065734863e-01 2.907979190349578857e-01 -6.295171100646257401e-03 3.840415477752685547e-01 1.789637804031372070e-01 -1.195442210882902145e-02 7.425878196954727173e-02 2.728357017040252686e-01 -1.194279873743653297e-03 1.221193373203277588e-01 1.633819639682769775e-01 -7.307285070419311523e-02 -2.168089151382446289e-01 -1.404633373022079468e-01 -1.386431455612182617e-01 5.930108577013015747e-02 -7.207948714494705200e-03 -5.449728667736053467e-02 1.019097045063972473e-01 -4.027415812015533447e-02 -4.495606198906898499e-02 -1.889699250459671021e-01 2.907419502735137939e-01 6.709916144609451294e-02 1.330291926860809326e-01 3.003935813903808594e-01 -1.431710571050643921e-01
1.313106268644332886e-01 -2.408552765846252441e-01 1.141196787357330322e-01 -1.215129122138023376e-01 -3.368476927280426025e-01 -7.298093289136886597e-02 2.241004854440689087e-01 1.387085020542144775e-01 3.444205522537231445e-01 -1.616722089238464832e-03 2.886740565299987793e-01 -1.205306276679039001e-01 -3.587632253766059875e-02 -8.271922916173934937e-02 -1.526744365692138672e-01 6.903280317783355713e-02 -2.007756754755973816e-02 -3.525551036000251770e-02 4.104426503181457520e-01 1.064878329634666443e-01 1.079763658344745636e-02 3.977252542972564697e-02 -7.658363133668899536e-02 1.581165343523025513e-01 -1.983286738395690918e-01 6.246778368949890137e-02 1.656323820352554321e-01 3.275359570980072021e-01 3.980021178722381592e-02 5.922779440879821777e-02 2.376643270254135132e-01 4.970791563391685486e-02
2.303308844566345215e-01 -4.587161913514137268e-02 -2.626975253224372864e-02 2.230922281742095947e-01 -2.999119460582733154e-01 2.522036731243133545e-01 1.352964341640472412e-01 3.210844472050666809e-02 1.467668358236551285e-02 -2.461382746696472168e-01 3.946843147277832031e-01 1.325431466102600098e-01 1.102919876575469971e-01 5.671440809965133667e-02 -8.419283665716648102e-03 3.419496715068817139e-01 -1.432952433824539185e-01 -1.401158887892961502e-02 -7.372206891886889935e-04 -8.085397630929946899e-02 1.163567155599594116e-01 -4.030135273933410645e-02 -1.699462346732616425e-02 -3.927168622612953186e-02 3.258105516433715820e-01 -1.106562986969947815e-01 -4.163908306509256363e-03 1.561840474605560303e-01 1.118849664926528931e-01 2.503387071192264557e-02 3.929716348648071289e-01 -1.809829287230968475e-02
-1.885749101638793945e-01 9.574138373136520386e-02 -6.504202634096145630e-02 -1.344865858554840088e-01 -1.894957274198532104e-01 1.115956827998161316e-01 1.751333177089691162e-01 1.987077742815017700e-01 4.679521173238754272e-02 2.360083907842636108e-01 1.123481020331382751e-01 -6.732082366943359375e-02 5.269953981041908264e-02 -3.253156319260597229e-02 1.175079494714736938e-01 3.256013691425323486e-01 -3.558385670185089111e-01 -1.147250384092330933e-01 1.896703541278839111e-01 -8.862271159887313843e-02 2.227261662483215332e-02 5.384384095668792725e-02 -1.588401794433593750e-01 1.448880434036254883e-01 -8.492857962846755981e-02 -1.975356787443161011e-01 -1.064865365624427795e-01 1.377409547567367554e-01 1.611026674509048462e-01 -9.965741075575351715e-03 4.985325336456298828e-01 -1.771171838045120239e-01
-8.826573938131332397e-02 -2.739781737327575684e-01 1.820522546768188477e-01 -4.545719921588897705e-02 -2.509216666221618652e-01 2.389899790287017822e-01 5.761004984378814697e-02 -1.531608700752258301e-01 1.671625375747680664e-01 2.440909855067729950e-02 -4.483284428715705872e-02 -4.180596768856048584e-01 6.068091094493865967e-02 2.399259656667709351e-01 2.113069295883178711e-01 1.246255189180374146e-01 -1.820262521505355835e-01 4.081831779330968857e-03 -1.641654670238494873e-01 7.275404781103134155e-02 2.087963968515396118e-01 -6.846229732036590576e-02 -1.907647401094436646e-02 7.863958179950714111e-02 1.770285367965698242e-01 -1.145708486437797546e-01 3.200849592685699463e-01 2.339275926351547241e-01 6.783509254455566406e-02 1.099770069122314453e-01 2.530248165130615234e-01 -7.578977942466735840e-02
2.866458594799041748e-01 1.360113769769668579e-01 4.053810983896255493e-02 -1.103303208947181702e-01 -3.379715681076049805e-01 4.434454813599586487e-02 1.815031170845031738e-01 1.848724782466888428e-01 -3.132625296711921692e-02 -4.699114710092544556e-02 1.406352818012237549e-01 6.650024652481079102e-02 2.128372043371200562e-01 1.592240929603576660e-01 -2.412173599004745483e-01 2.265863567590713501e-01 4.987496882677078247e-02 3.609087765216827393e-01 -2.105647884309291840e-02 3.627104163169860840e-01 7.265677303075790405e-02 8.342463523149490356e-02 -1.997807025909423828e-01 1.776374131441116333e-01 4.199526458978652954e-02 -7.021559774875640869e-02 1.640058457851409912e-01 2.163940966129302979e-01 4.011007025837898254e-02 1.695158779621124268e-01 1.878241151571273804e-01 1.207443419843912125e-02
2.047120779752731323e-01 -1.062380373477935791e-01 3.446479514241218567e-02 1.509851962327957153e-01 -1.904745846986770630e-01 1.000458598136901855e-01 -1.783805154263973236e-02 2.699561417102813721e-01 9.717258065938949585e-02 -1.016068384051322937e-01 1.606853306293487549e-02 1.317447572946548462e-01 -2.674812078475952148e-02 7.384668290615081787e-02 1.975941937416791916e-03 4.971488118171691895e-01 -6.029079854488372803e-02 1.163873597979545593e-01 7.678103167563676834e-03 4.108164310455322266e-01 1.753574162721633911e-01 7.528868317604064941e-02 1.367012411355972290e-01 1.840050518512725830e-02 2.069707959890365601e-02 1.090521737933158875e-02 2.101650089025497437e-02 4.089908301830291748e-01 1.727294176816940308e-01 2.152813673019409180e-01 2.282141894102096558e-02 -1.618877500295639038e-01
-9.778059273958206177e-02 1.149904355406761169e-01 1.872106492519378662e-01 8.615215867757797241e-02 -2.362661510705947876e-01 7.653235644102096558e-02 5.842824280261993408e-02 8.038982748985290527e-02 1.125405356287956238e-01 -2.199155837297439575e-01 -9.182419627904891968e-03 -2.007182687520980835e-01 2.095506489276885986e-01 1.266061663627624512e-01 -1.654587239027023315e-01 1.104747280478477478e-01 2.606086134910583496e-01 2.176055014133453369e-01 -8.387032151222229004e-02 1.470824033021926880e-01 -1.431299149990081787e-01 -1.550831794738769531e-01 1.406146585941314697e-01 2.326215058565139771e-01 -1.512880623340606689e-01 -2.812763452529907227e-01 3.275755643844604492e-01 3.529876172542572021e-01 -2.475234679877758026e-03 2.379624992609024048e-01 4.838301986455917358e-02 -8.382230252027511597e-02
1.246571093797683716e-01 -1.973429471254348755e-01 7.301820814609527588e-02 7.281352579593658447e-02 -5.870576202869415283e-02 2.238698005676269531e-01 2.552190423011779785e-01 8.382671512663364410e-03 1.516802012920379639e-01 -1.393147259950637817e-01 7.398454844951629639e-02 2.858489565551280975e-02 9.645281732082366943e-02 -3.892609477043151855e-02 -1.451758444309234619e-01 2.280344814062118530e-01 2.750235795974731445e-01 -2.331493049860000610e-01 -1.082668900489807129e-01 3.709344938397407532e-02 2.953281998634338379e-01 -7.208532094955444336e-02 -4.539631307125091553e-02 6.403429806232452393e-02 -5.034331977367401123e-02 1.069276258349418640e-01 4.755385816097259521e-01 3.167158365249633789e-01 -7.395063340663909912e-02 1.963863968849182129e-01 2.159828096628189087e-01 -1.036446094512939453e-01
1.015493944287300110e-01 -1.679216027259826660e-01 -9.771067649126052856e-02 6.151515617966651917e-02 -2.946093380451202393e-01 4.034976363182067871e-01 7.464473694562911987e-02 2.195862308144569397e-02 6.130338832736015320e-02 4.119327664375305176e-02 -6.163121666759252548e-03 7.941613346338272095e-02 1.124910786747932434e-01 6.461066752672195435e-02 -1.710246056318283081e-01 3.348422050476074219e-01 3.511825948953628540e-02 -7.424682378768920898e-02 2.315852232277393341e-02 2.470876723527908325e-01 8.273358643054962158e-02 -1.340602338314056396e-01 1.162110269069671631e-01 2.377396821975708008e-01 2.678819894790649414e-01 -4.298722371459007263e-02 1.846399344503879547e-02 2.051578015089035034e-01 5.560917407274246216e-02 4.625598192214965820e-01 1.292995065450668335e-01 -9.753934293985366821e-02
-5.908569321036338806e-03 -1.351010054349899292e-01 -1.077625676989555359e-01 -2.565524354577064514e-02 -6.059950217604637146e-02 3.698984980583190918e-01 9.348966181278228760e-02 1.474184244871139526e-01 -9.033790230751037598e-02 -8.799572288990020752e-02 -2.007927186787128448e-02 -2.774307727813720703e-01 1.281461268663406372e-01 2.584017217159271240e-01 3.216501325368881226e-02 3.173371255397796631e-01 4.955370351672172546e-02 -1.829690337181091309e-01 4.685926809906959534e-02 -2.094740867614746094e-01 -7.715652883052825928e-02 -2.465202845633029938e-02 -1.254408806562423706e-01 4.513055458664894104e-02 1.688754409551620483e-01 -2.815735042095184326e-01 1.751683354377746582e-01 1.562163699418306351e-03 4.325539469718933105e-01 1.691025495529174805e-01 2.413367629051208496e-01 -3.865396231412887573e-02
1.686670817434787750e-02 -1.930007338523864746e-01 7.934376597404479980e-02 1.954764574766159058e-01 -3.101218044757843018e-01 1.859375834465026855e-01 7.322625070810317993e-02 2.433682829141616821e-01 4.925158247351646423e-02 -3.716716766357421875e-01 1.557386517524719238e-01 -1.275410354137420654e-01 2.915344238281250000e-01 7.454147189855575562e-02 1.018316224217414856e-01 3.896958827972412109e-01 -1.590696126222610474e-01 -2.386519871652126312e-02 1.504169851541519165e-01 3.585363924503326416e-02 5.730397999286651611e-02 -3.931357525289058685e-03 -4.939839988946914673e-02 -1.742746680974960327e-01 1.770768165588378906e-01 -1.205016970634460449e-01 8.470680564641952515e-02 4.938859120011329651e-02 5.170680582523345947e-02 2.571625262498855591e-02 3.071654438972473145e-01 -2.228943109512329102e-01
9.033659845590591431e-02 -1.847033500671386719e-01 2.036811858415603638e-01 2.615440189838409424e-01 -1.601863354444503784e-01 4.423033297061920166e-01 2.129803299903869629e-01 3.915452398359775543e-03 1.741846948862075806e-01 2.050770819187164307e-02 1.107074767351150513e-01 -2.005036622285842896e-01 -3.634266182780265808e-02 4.407615587115287781e-02 5.975130200386047363e-02 2.153538912534713745e-02 -2.523701190948486328e-01 -1.415963917970657349e-01 -5.069629848003387451e-02 4.188855588436126709e-01 1.846822947263717651e-01 -8.488207310438156128e-02 3.025777824223041534e-02 2.521379292011260986e-01 1.049189791083335876e-01 -7.797066122293472290e-02 -3.465654794126749039e-03 2.933448255062103271e-01 -8.925048261880874634e-02 -9.470942430198192596e-03 1.068348810076713562e-01 2.126163616776466370e-02
1.288818567991256714e-01 -7.847958058118820190e-02 1.803253293037414551e-01 -6.473697721958160400e-02 3.517862176522612572e-03 -7.796031981706619263e-02 -4.128022864460945129e-02 3.379316627979278564e-01 1.794936656951904297e-01 -1.167665123939514160e-01 3.020477890968322754e-01 -2.789297513663768768e-02 2.960071563720703125e-01 8.475068211555480957e-02 -9.411253780126571655e-02 1.579362004995346069e-01 1.098477616906166077e-01 -2.596421539783477783e-01 -1.267677098512649536e-01 2.832303941249847412e-01 1.131619587540626526e-01 -1.461838930845260620e-01 6.374062597751617432e-02 -4.379017918836325407e-04 -1.508026123046875000e-01 -1.628025472164154053e-01 -2.082317620515823364e-01 4.510585665702819824e-01 -2.434764988720417023e-02 -9.303839504718780518e-02 4.756621550768613815e-03 -1.808938384056091309e-01
2.248368225991725922e-02 -1.829580068588256836e-01 6.578418612480163574e-02 -1.021919846534729004e-01 -1.909975707530975342e-01 7.650785148143768311e-02 3.826705217361450195e-01 -9.889800101518630981e-02 2.547361254692077637e-01 6.419707834720611572e-02 -7.895565778017044067e-02 -1.726785004138946533e-01 1.188238263130187988e-01 1.609337627887725830e-01 -3.230805695056915283e-02 2.090571373701095581e-01 7.003781385719776154e-03 -2.264196872711181641e-01 -4.803796708583831787e-01 -1.119463145732879639e-02 1.878466457128524780e-01 1.419114228338003159e-02 -1.576169431209564209e-01 1.887189298868179321e-01 5.719817802309989929e-02 -2.177219651639461517e-02 1.337715536355972290e-01 1.106790453195571899e-02 1.022409349679946899e-01 -1.416151076555252075e-01 3.603485524654388428e-01 5.094462260603904724e-02
-1.076741591095924377e-01 2.564632706344127655e-02 1.746381074190139771e-01 1.390819996595382690e-01 -2.978737950325012207e-01 -2.915544994175434113e-02 2.466051280498504639e-01 -1.665956154465675354e-02 -1.443257834762334824e-02 -1.634129583835601807e-01 4.976212978363037109e-02 -1.047272086143493652e-01 4.312700033187866211e-02 8.031110279262065887e-03 -1.197953969240188599e-01 2.995010912418365479e-01 1.840358674526214600e-01 1.102859601378440857e-01 7.177420705556869507e-02 1.711256951093673706e-01 7.296559959650039673e-02 -1.571937650442123413e-01 2.007363736629486084e-01 1.529240757226943970e-01 2.030957303941249847e-02 -2.315528690814971924e-01 1.863687038421630859e-01 3.914276361465454102e-01 2.492894530296325684e-01 4.004208743572235107e-01 2.014451194554567337e-03 -4.750557616353034973e-02
8.008368313312530518e-02 -1.881643682718276978e-01 -4.079807922244071960e-02 -3.328433260321617126e-02 2.809767797589302063e-02 1.731364279985427856e-01 2.812632322311401367e-01 -6.520637124776840210e-02 3.009382821619510651e-02 -7.454392313957214355e-02 1.642495989799499512e-01 8.714739233255386353e-02 1.112154573202133179e-01 -1.330548226833343506e-01 -2.171160429716110229e-01 2.466520518064498901e-01 9.882257133722305298e-02 -2.384611219167709351e-01 -3.870603814721107483e-02 1.082011461257934570e-01 3.035572171211242676e-01 2.005349099636077881e-02 -7.088375091552734375e-02 1.452199928462505341e-02 1.498830467462539673e-01 1.620722003281116486e-02 5.560743212699890137e-01 3.125084042549133301e-01 6.823048926889896393e-03 1.104055866599082947e-01 1.265090107917785645e-01 -1.634920388460159302e-01
-7.787302136421203613e-02 -1.251006424427032471e-01 -4.629167541861534119e-02 -1.119280159473419189e-01 4.174706700723618269e-04 -1.207991167902946472e-01 1.505097150802612305e-01 6.429869681596755981e-02 2.664277702569961548e-02 -1.817261576652526855e-01 1.983283162117004395e-01 -4.424761235713958740e-01 -9.267862886190414429e-02 2.421229034662246704e-01 1.774250864982604980e-01 3.109933137893676758e-01 -1.159325912594795227e-01 -3.051824495196342468e-02 -1.980309784412384033e-01 1.459270715713500977e-01 -1.578533947467803955e-01 -7.169207930564880371e-02 -9.985958039760589600e-02 1.830246746540069580e-01 2.038141638040542603e-01 9.843247383832931519e-02 -2.214561402797698975e-01 2.225438654422760010e-01 1.196331251412630081e-02 1.840357929468154907e-01 2.053591609001159668e-01 -2.891009151935577393e-01
1.730421334505081177e-01 -1.916471421718597412e-01 -4.900237172842025757e-02 -1.397092491388320923e-01 1.363503783941268921e-01 1.673067957162857056e-01 1.764111369848251343e-01 8.856041356921195984e-03 2.745698094367980957e-01 -1.076613366603851318e-01 9.581679850816726685e-02 -8.004688657820224762e-03 2.382630854845046997e-01 2.138582617044448853e-01 -2.869652807712554932e-01 4.935349524021148682e-02 -2.623260766267776489e-02 -7.643714547157287598e-02 -9.359194338321685791e-02 -1.587118059396743774e-01 5.852448567748069763e-02 3.758130967617034912e-01 1.195705756545066833e-01 2.289944440126419067e-01 1.962203532457351685e-03 -2.555815316736698151e-02 -1.679735332727432251e-01 3.953493237495422363e-01 -6.554876267910003662e-02 2.138322144746780396e-01 2.351054102182388306e-01 -8.813185244798660278e-02
1.817790716886520386e-01 -3.170562088489532471e-01 4.818974062800407410e-02 -3.317893445491790771e-01 6.629963219165802002e-02 -7.678215950727462769e-02 3.130663931369781494e-01 2.424918673932552338e-02 -7.138313725590705872e-03 1.552476882934570312e-01 5.035666823387145996e-01 -1.426148414611816406e-01 1.555436104536056519e-01 2.381845936179161072e-02 -2.330321669578552246e-01 4.991599917411804199e-02 8.872684836387634277e-02 -1.735568195581436157e-01 -7.410766929388046265e-02 2.304126173257827759e-01 1.686429977416992188e-02 2.239488251507282257e-02 -5.772311612963676453e-02 3.010230064392089844e-01 5.621199682354927063e-02 1.015454605221748352e-01 1.196840405464172363e-01 9.100216627120971680e-02 3.049576096236705780e-02 6.384909898042678833e-02 1.473114490509033203e-01 1.068374812602996826e-01
7.155940681695938110e-02 -6.015012413263320923e-02 4.804330691695213318e-02 -9.614761173725128174e-02 -6.989984214305877686e-02 2.624475955963134766e-01 1.228893250226974487e-01 1.065022684633731842e-02 1.126613020896911621e-01 -2.756823003292083740e-01 8.771138964220881462e-04 9.132782369852066040e-02 2.427631169557571411e-01 4.381069168448448181e-02 -6.849181652069091797e-02 2.833035290241241455e-01 1.409719288349151611e-01 -2.421627789735794067e-01 1.070446446537971497e-01 6.609574705362319946e-02 2.782756686210632324e-01 -1.288634538650512695e-01 1.663544028997421265e-02 1.244067177176475525e-01 4.888241365551948547e-02 -8.794567734003067017e-02 4.585523307323455811e-01 3.407807648181915283e-01 2.657522559165954590e-01 1.413689367473125458e-02 4.842204973101615906e-02 -1.845371872186660767e-01
6.707162410020828247e-02 -6.631336361169815063e-02 -3.115148842334747314e-02 -2.798087000846862793e-01 -3.150828927755355835e-02 7.738431543111801147e-02 3.188760876655578613e-01 -3.374952822923660278e-02 2.955870330333709717e-01 1.712531745433807373e-01 2.040840685367584229e-01 -4.343089088797569275e-02 1.658946722745895386e-01 1.297231316566467285e-01 -1.677102148532867432e-01 2.609853073954582214e-02 -3.539071083068847656e-01 -2.280290424823760986e-01 -7.385222613811492920e-02 5.466613173484802246e-02 2.565504908561706543e-01 1.262402087450027466e-01 -2.933807671070098877e-01 7.083337754011154175e-02 9.094037115573883057e-02 3.536945208907127380e-02 -1.321418285369873047e-01 1.867102235555648804e-01 5.921969190239906311e-02 1.534889787435531616e-01 2.356899678707122803e-01 -2.562272250652313232e-01
2.887591021135449409e-03 9.893044829368591309e-02 -6.223433092236518860e-02 -1.955861598253250122e-01 -2.377500683069229126e-01 3.514651581645011902e-02 8.142695575952529907e-02 -9.431808441877365112e-02 1.476603280752897263e-02 1.111693009734153748e-01 2.649247050285339355e-01 2.441687732934951782e-01 -9.205631911754608154e-02 1.882016956806182861e-01 -1.378924399614334106e-01 3.193698823451995850e-01 -4.442099016159772873e-03 -4.206024482846260071e-02 1.775788813829421997e-01 6.920599192380905151e-02 -1.006690505892038345e-02 3.864801302552223206e-02 -1.109045669436454773e-01 2.597837150096893311e-01 -2.663667872548103333e-02 1.813517510890960693e-01 1.656368970870971680e-01 3.819975554943084717e-01 3.204738348722457886e-02 3.183589875698089600e-01 3.554394841194152832e-01 -1.110737398266792297e-01
2.824650108814239502e-01 -2.111400105059146881e-02 -1.544872373342514038e-01 1.060338392853736877e-01 -1.756604462862014771e-01 -4.613493755459785461e-02 5.778575688600540161e-02 -1.183930709958076477e-01 1.303528696298599243e-01 -2.099739760160446167e-01 3.796468973159790039e-01 2.050625905394554138e-02 2.647707760334014893e-01 4.146887660026550293e-01 1.685925424098968506e-01 1.939882785081863403e-01 -1.724383085966110229e-01 4.570742323994636536e-02 -1.578454524278640747e-01 -1.022603735327720642e-01 4.930162057280540466e-02 2.942671440541744232e-02 -2.082422561943531036e-02 9.095637500286102295e-02 3.356738984584808350e-01 2.738638781011104584e-02 -1.080614775419235229e-01 2.426494807004928589e-01 -1.252649575471878052e-01 -7.328905165195465088e-02 1.904579699039459229e-01 6.253617815673351288e-03
6.713017076253890991e-02 -3.976556658744812012e-01 1.286740601062774658e-01 9.866204857826232910e-02 9.828174486756324768e-03 1.709463894367218018e-01 6.170494854450225830e-02 -2.924865484237670898e-01 2.855047583580017090e-01 -1.548434644937515259e-01 1.269627213478088379e-01 -3.361400961875915527e-01 1.276469975709915161e-01 1.943564116954803467e-01 -4.043199494481086731e-02 3.559976071119308472e-02 -1.339540928602218628e-01 3.644784539937973022e-02 -1.231196448206901550e-01 1.371086016297340393e-02 5.718904733657836914e-02 -5.178979039192199707e-02 -1.999391317367553711e-01 1.881831437349319458e-01 1.162586361169815063e-01 9.297040849924087524e-02 2.927677035331726074e-01 3.211571276187896729e-01 4.349933192133903503e-02 1.760852336883544922e-01 1.883740723133087158e-01 -7.396309077739715576e-02
-7.609333842992782593e-02 -2.404635101556777954e-01 1.543397307395935059e-01 -2.056347280740737915e-01 -2.052465975284576416e-01 2.050080001354217529e-01 -5.659323185682296753e-02 6.678800564259290695e-03 -4.994630813598632812e-02 -2.958617210388183594e-01 1.832254789769649506e-02 -3.916306421160697937e-02 1.133492961525917053e-01 3.034755587577819824e-02 8.804355561733245850e-02 4.255806505680084229e-01 1.690268050879240036e-03 -2.285598665475845337e-01 8.936364203691482544e-02 9.109495580196380615e-02 -1.274514049291610718e-01 -2.777168154716491699e-01 -1.150603592395782471e-01 2.433929741382598877e-01 1.929583847522735596e-01 -2.860549390316009521e-01 2.989879436790943146e-02 8.708266913890838623e-02 -1.922586746513843536e-02 -3.877758979797363281e-02 2.837900817394256592e-01 -2.098023593425750732e-01
1.543787121772766113e-01 -2.442448586225509644e-01 -1.686693131923675537e-01 -5.481537058949470520e-02 -2.057285159826278687e-01 9.670948237180709839e-02 2.186359316110610962e-01 6.815143860876560211e-03 1.133270189166069031e-01 2.552300505340099335e-02 7.750756293535232544e-02 -1.080001518130302429e-01 1.197390556335449219e-01 1.177094504237174988e-01 -1.774797774851322174e-02 2.278319001197814941e-01 1.838656812906265259e-01 -1.424813717603683472e-01 3.125677257776260376e-02 -4.031468927860260010e-02 1.551234722137451172e-01 -3.438679501414299011e-02 1.634161174297332764e-01 4.006440639495849609e-01 1.501269340515136719e-01 2.062997072935104370e-01 8.111602067947387695e-02 1.325066983699798584e-01 -1.424030866473913193e-02 5.536752939224243164e-01 8.707199245691299438e-02 -3.462886437773704529e-02
7.875677943229675293e-02 -1.264060884714126587e-01 -3.777699172496795654e-02 -2.495368272066116333e-01 -8.967407792806625366e-02 -2.298212945461273193e-01 1.165079772472381592e-01 -7.442692667245864868e-02 3.619565367698669434e-01 2.271158155053853989e-03 9.562157094478607178e-02 -1.065445393323898315e-01 1.635387390851974487e-01 2.984961569309234619e-01 -2.139008492231369019e-01 2.389027178287506104e-01 -1.248899623751640320e-01 1.257797181606292725e-01 -1.293137371540069580e-01 6.315208971500396729e-02 -1.507309675216674805e-01 6.506833434104919434e-02 1.033377721905708313e-01 2.342990636825561523e-01 -4.235643520951271057e-02 -3.470764458179473877e-01 4.649940878152847290e-02 2.304596751928329468e-01 -1.385116279125213623e-01 2.189951241016387939e-01 7.848635315895080566e-02 -2.616740167140960693e-01
1.186204329133033752e-01 2.615306340157985687e-02 -1.790319085121154785e-01 1.037885174155235291e-01 -2.689196765422821045e-01 1.263476461172103882e-01 1.093622595071792603e-01 1.478711068630218506e-01 1.539903432130813599e-01 8.849165588617324829e-02 1.964465379714965820e-01 1.496225222945213318e-02 1.473951190710067749e-01 3.717177808284759521e-01 1.856775134801864624e-01 2.420568168163299561e-01 -9.644249826669692993e-02 -1.603046655654907227e-01 -8.488316088914871216e-02 -7.144664973020553589e-02 1.845602095127105713e-01 1.329983025789260864e-01 2.095537632703781128e-02 1.685423254966735840e-01 -2.559096515178680420e-01 3.225833550095558167e-02 -1.362625807523727417e-01 2.315175235271453857e-01 3.638154864311218262e-01 -1.878009294159710407e-03 3.037810921669006348e-01 -7.573480904102325439e-02
4.425736144185066223e-02 -4.494559764862060547e-02 4.252028465270996094e-01 -2.316372841596603394e-01 -1.396670751273632050e-02 1.522202044725418091e-01 3.628286719322204590e-01 8.057165145874023438e-02 6.081233546137809753e-02 -9.042726457118988037e-02 -4.809817671775817871e-02 -2.503711283206939697e-01 -3.577180951833724976e-02 -9.827093034982681274e-02 1.056481003761291504e-01 4.116725623607635498e-01 1.629500687122344971e-01 -2.650647610425949097e-02 8.068235218524932861e-02 8.669032156467437744e-02 1.466105729341506958e-01 -4.563166201114654541e-02 -1.322771012783050537e-01 2.587833404541015625e-01 3.842170536518096924e-02 -2.775391340255737305e-01 -1.357939280569553375e-02 8.787740767002105713e-02 6.475491821765899658e-02 -9.351453185081481934e-02 1.338112801313400269e-01 -2.550306618213653564e-01
1.950657963752746582e-01 -6.431274861097335815e-02 3.778851777315139771e-02 -7.607531547546386719e-02 1.218554675579071045e-01 8.345775306224822998e-03 8.143387734889984131e-02 -3.847874328494071960e-02 1.160205602645874023e-01 -7.571348547935485840e-02 3.089981377124786377e-01 -1.132082045078277588e-01 1.160173416137695312e-01 1.184381619095802307e-01 -2.307893931865692139e-01 4.109179675579071045e-01 -2.221001833677291870e-01 -1.126902829855680466e-02 1.484107822179794312e-01 3.397165536880493164e-01 -1.576127558946609497e-01 4.531392455101013184e-02 -1.970486044883728027e-01 -1.802740693092346191e-01 2.365354597568511963e-01 -5.544476583600044250e-02 -1.987075246870517731e-02 3.060806989669799805e-01 2.040097862482070923e-01 2.442431449890136719e-01 -1.369909010827541351e-02 1.039069592952728271e-01
-4.961396101862192154e-03 -6.493289023637771606e-02 1.616306453943252563e-01 -1.044409647583961487e-01 -1.370223462581634521e-01 8.951364457607269287e-02 -8.542777597904205322e-02 1.166381612420082092e-01 -3.565123304724693298e-02 -5.716064479202032089e-03 9.027188271284103394e-02 -2.904051542282104492e-01 -7.354803383350372314e-02 -7.010612636804580688e-02 -8.135047741234302521e-03 4.863324165344238281e-01 -2.503794245421886444e-02 -2.169256955385208130e-01 -9.401401621289551258e-04 3.538664877414703369e-01 5.738288164138793945e-02 1.853269040584564209e-01 2.006836421787738800e-02 2.570511400699615479e-01 -2.477405779063701630e-02 -1.951072961091995239e-01 -7.552887313067913055e-03 -6.700317375361919403e-03 8.099705725908279419e-02 2.021731138229370117e-01 1.887279152870178223e-01 -4.141023755073547363e-01
-2.302087843418121338e-02 -1.778280138969421387e-01 1.183730885386466980e-01 -2.628944218158721924e-01 -1.203442960977554321e-01 -9.953687340021133423e-02 8.607583492994308472e-02 1.614085435867309570e-01 1.687094271183013916e-01 2.629654668271541595e-02 -8.349879831075668335e-02 -3.264731466770172119e-01 1.395917125046253204e-02 5.999644286930561066e-03 -7.802286744117736816e-02 3.961808979511260986e-01 -4.151657819747924805e-01 -7.700363174080848694e-03 7.272180169820785522e-02 7.216103374958038330e-02 -6.043966487050056458e-02 -2.618125081062316895e-01 7.817562669515609741e-02 1.791403815150260925e-02 3.287585675716400146e-01 -1.655732393264770508e-01 1.150697916746139526e-01 3.548396006226539612e-02 -1.729048639535903931e-01 2.347682863473892212e-01 8.545047789812088013e-02 -1.304646134376525879e-01
-1.010449603199958801e-01 -2.260303348302841187e-01 9.134918451309204102e-02 -2.644404210150241852e-02 -3.920657187700271606e-02 2.207325249910354614e-01 3.278140425682067871e-01 -1.964096724987030029e-02 1.638853996992111206e-01 -2.537660896778106689e-01 9.352101385593414307e-02 7.103967666625976562e-02 6.121377646923065186e-02 -4.934970289468765259e-02 -1.157827451825141907e-01 1.822672039270401001e-01 2.252645790576934814e-01 -2.394519001245498657e-01 -7.976340502500534058e-02 1.452659964561462402e-01 2.533609271049499512e-01 -1.353663504123687744e-01 -2.285717129707336426e-01 3.014578297734260559e-02 9.356661885976791382e-02 5.871857516467571259e-03 3.736615478992462158e-01 3.215592801570892334e-01 6.354454904794692993e-02 2.285131812095642090e-01 4.365872591733932495e-02 -1.802779734134674072e-01
1.240946128964424133e-01 3.185971379280090332e-01 -9.893446415662765503e-02 -6.526883691549301147e-02 -1.455772966146469116e-01 2.598977088928222656e-01 6.547056138515472412e-02 2.374163717031478882e-01 2.213165014982223511e-01 6.579572707414627075e-02 1.488015502691268921e-01 -1.737829446792602539e-01 1.800100877881050110e-02 1.820540130138397217e-01 5.948297306895256042e-02 3.913270533084869385e-01 -1.562370508909225464e-01 -2.369796037673950195e-01 -2.734602801501750946e-02 -1.641680151224136353e-01 2.092790305614471436e-01 1.782724559307098389e-01 -2.432699128985404968e-02 1.542268842458724976e-01 -9.407632052898406982e-02 6.237906590104103088e-02 3.662703931331634521e-02 2.117665559053421021e-01 2.026360630989074707e-01 -1.210332810878753662e-01 3.176912963390350342e-01 8.339806459844112396e-03
1.654499918222427368e-01 -3.567720651626586914e-01 2.583603560924530029e-02 -2.493806332349777222e-01 -3.161913715302944183e-03 -1.624014973640441895e-02 1.063026785850524902e-01 1.111103817820549011e-01 -7.414297014474868774e-02 -3.744707629084587097e-02 -8.266303688287734985e-02 -3.102036118507385254e-01 4.363959655165672302e-02 2.276066988706588745e-01 4.507203400135040283e-02 4.479435086250305176e-01 -1.591087430715560913e-01 1.259072124958038330e-01 1.832457929849624634e-01 1.736757755279541016e-01 -6.593719124794006348e-02 -2.137989252805709839e-01 2.676023356616497040e-02 1.978609412908554077e-01 3.221120238304138184e-01 -3.932068496942520142e-02 5.236989818513393402e-03 1.491707712411880493e-01 -2.151816487312316895e-01 7.390143722295761108e-02 1.318411827087402344e-01 2.545120008289813995e-02
1.547944098711013794e-01 -1.184292137622833252e-01 1.096689403057098389e-01 -1.624335199594497681e-01 -8.969660848379135132e-02 1.900946199893951416e-01 2.479497045278549194e-01 -1.109138876199722290e-01 -4.152508452534675598e-02 -6.605207920074462891e-02 3.876377642154693604e-02 -4.788526892662048340e-02 7.948257029056549072e-02 -1.527752429246902466e-01 -3.586961247492581606e-04 2.589560747146606445e-01 1.979625523090362549e-01 -5.850429087877273560e-02 7.184654474258422852e-02 -2.874375320971012115e-02 3.659062981605529785e-01 7.323659956455230713e-02 -6.052265688776969910e-02 -3.751883748918771744e-03 1.318563371896743774e-01 -1.140223816037178040e-01 4.904759526252746582e-01 2.640143930912017822e-01 2.585257291793823242e-01 1.840891391038894653e-01 2.409817129373550415e-01 -8.976513892412185669e-02
4.530419129878282547e-03 -1.241359487175941467e-01 -2.482502348721027374e-02 -6.154535803943872452e-03 -1.001646090298891068e-02 2.227672934532165527e-01 1.106251850724220276e-01 1.776133179664611816e-01 1.369782835245132446e-01 -7.708678394556045532e-02 -5.689249187707901001e-02 -8.231963217258453369e-02 9.073223173618316650e-02 -8.631157875061035156e-02 -1.359685063362121582e-01 2.681518197059631348e-01 3.247334957122802734e-01 -2.010893225669860840e-01 -9.852261841297149658e-02 9.822656959295272827e-02 2.655526101589202881e-01 -1.756291538476943970e-01 -1.763254404067993164e-01 1.131519004702568054e-01 1.465949267148971558e-01 4.459517821669578552e-02 2.177146673202514648e-01 4.776322841644287109e-01 -1.388902664184570312e-01 3.320235013961791992e-01 8.334324508905410767e-02 -6.019020080566406250e-02
1.433244645595550537e-01 1.487961113452911377e-01 -1.918347775936126709e-01 2.842591144144535065e-02 -1.999644041061401367e-01 -5.837662890553474426e-02 -1.360583677887916565e-02 5.661276727914810181e-02 9.147518873214721680e-02 -1.616480797529220581e-01 2.713477611541748047e-01 4.699766263365745544e-02 3.685532808303833008e-01 2.484486438333988190e-02 -9.090937674045562744e-02 3.225629329681396484e-01 -1.943696290254592896e-01 -2.950986325740814209e-01 1.284984946250915527e-01 5.668399110436439514e-02 3.141141235828399658e-01 -2.887794747948646545e-02 -1.263234484940767288e-02 3.090656995773315430e-01 7.139188051223754883e-02 3.187692956998944283e-03 9.188181906938552856e-02 7.707390934228897095e-02 1.373462937772274017e-02 1.584925651550292969e-01 3.390489220619201660e-01 1.196081563830375671e-01
7.135991472750902176e-03 1.974345594644546509e-01 3.114609420299530029e-02 1.215238403528928757e-02 -3.922610580921173096e-01 -5.102928727865219116e-02 1.211058348417282104e-01 4.685705993324518204e-03 1.195592433214187622e-01 -1.452964395284652710e-01 4.251193404197692871e-01 1.060624867677688599e-01 -4.377348348498344421e-02 1.273983269929885864e-01 -1.202445104718208313e-01 4.410465657711029053e-01 -6.130412593483924866e-02 -4.543349519371986389e-02 6.895203143358230591e-02 1.992887854576110840e-01 -2.866911701858043671e-02 5.153094604611396790e-02 -1.959597133100032806e-02 1.254615038633346558e-01 -2.298590354621410370e-02 -1.449302285909652710e-01 3.901759088039398193e-01 2.797118723392486572e-01 -6.949688494205474854e-02 2.975212596356868744e-02 4.681425541639328003e-02 -6.611227244138717651e-02
-8.181690424680709839e-02 -1.127224862575531006e-01 1.582352630794048309e-02 7.324301451444625854e-02 -3.830115497112274170e-01 1.129217743873596191e-01 1.496810019016265869e-01 2.403595019131898880e-03 -1.707840710878372192e-01 -2.140922397375106812e-01 3.008186519145965576e-01 1.199437677860260010e-01 3.211731463670730591e-02 1.769132465124130249e-01 -1.258767396211624146e-01 4.105256199836730957e-01 6.307574361562728882e-02 -2.010690979659557343e-02 2.199150919914245605e-01 1.182033345103263855e-01 2.008944191038608551e-02 -5.384172871708869934e-02 2.096607834100723267e-01 1.687699705362319946e-01 -1.344451010227203369e-01 -1.100068986415863037e-01 2.594905197620391846e-01 2.306000292301177979e-01 3.474655374884605408e-02 2.743858695030212402e-01 1.638719290494918823e-01 -6.289030425250530243e-03
5.696323886513710022e-02 -1.655397117137908936e-01 -1.076573356986045837e-01 2.365932017564773560e-01 -1.777391731739044189e-01 -1.427757292985916138e-01 -1.407525688409805298e-01 8.998680859804153442e-02 2.838886082172393799e-01 -7.824280858039855957e-02 2.216006070375442505e-01 -2.865934371948242188e-01 1.364479959011077881e-01 -1.471289098262786865e-01 -1.604051291942596436e-01 1.986402124166488647e-01 7.727249711751937866e-02 -1.994235962629318237e-01 4.574664682149887085e-02 5.483309552073478699e-02 -2.547530084848403931e-02 -1.425733864307403564e-01 -5.871174111962318420e-02 -7.860289514064788818e-02 8.430768549442291260e-02 -3.501283228397369385e-01 2.703738026320934296e-02 3.957383632659912109e-01 9.431998245418071747e-03 -4.029973410069942474e-03 2.003346383571624756e-01 2.996194064617156982e-01
-1.419467180967330933e-01 -3.081528544425964355e-01 1.017994880676269531e-01 -6.844232231378555298e-02 8.552184700965881348e-02 5.457185581326484680e-02 9.534019976854324341e-02 -1.739633679389953613e-01 2.018073052167892456e-01 -1.620808392763137817e-01 1.623957157135009766e-01 3.395920619368553162e-02 2.408675700426101685e-01 1.391934752464294434e-01 1.958059370517730713e-01 4.474310278892517090e-01 -7.186631113290786743e-02 -1.031501144170761108e-01 -2.227243036031723022e-02 9.156410396099090576e-02 6.657198816537857056e-02 -1.828897930681705475e-02 -1.025934368371963501e-01 3.586090505123138428e-01 -1.811877936124801636e-01 -1.602491587400436401e-01 -1.504270881414413452e-01 1.170269399881362915e-01 4.402399808168411255e-02 -1.238153278827667236e-01 3.586736917495727539e-01 2.067462541162967682e-02
3.979910537600517273e-02 -6.098935380578041077e-02 -1.222745254635810852e-01 5.829187855124473572e-02 -3.438140153884887695e-01 1.514456123113632202e-01 3.217120468616485596e-01 3.662943467497825623e-02 2.503308653831481934e-01 2.299859188497066498e-02 -6.825288757681846619e-03 -3.862840682268142700e-02 2.845427207648754120e-02 1.154444068670272827e-01 -1.756175011396408081e-01 1.820313781499862671e-01 8.818734437227249146e-02 -2.178970426321029663e-01 -1.439027488231658936e-01 1.217081863433122635e-02 1.565442979335784912e-01 -2.382562607526779175e-01 -1.111052483320236206e-01 3.111911118030548096e-01 1.583588272333145142e-01 1.345467269420623779e-01 1.277071833610534668e-01 2.141485959291458130e-01 -3.664377331733703613e-02 4.149607717990875244e-01 2.555846236646175385e-02 -2.034933865070343018e-01
-7.756867911666631699e-03 -3.528878688812255859e-01 -4.925195872783660889e-02 -2.018388211727142334e-01 2.470327168703079224e-02 3.061190247535705566e-02 1.387746632099151611e-01 -2.463672608137130737e-01 1.013045758008956909e-01 -8.712526410818099976e-02 1.468271948397159576e-02 -1.264047063887119293e-02 -5.916255526244640350e-03 1.651793122291564941e-01 -4.759415518492460251e-03 2.585593461990356445e-01 -4.313370212912559509e-02 -4.260535165667533875e-02 -2.553667426109313965e-01 -6.888782232999801636e-02 5.206445604562759399e-02 7.079042494297027588e-02 -2.449450343847274780e-01 2.636960148811340332e-02 -1.009855419397354126e-01 2.936512231826782227e-01 2.062637656927108765e-01 3.387224376201629639e-01 2.129997164011001587e-01 2.597411572933197021e-01 1.463451534509658813e-01 -3.291084170341491699e-01
1.710563898086547852e-01 -1.911411434412002563e-01 7.514730840921401978e-02 -2.229398302733898163e-02 4.806681349873542786e-02 4.426885396242141724e-02 4.115253388881683350e-01 3.445562720298767090e-02 2.047434151172637939e-01 -3.748944103717803955e-01 4.315289482474327087e-02 -3.806970715522766113e-01 1.401649266481399536e-01 2.159370630979537964e-01 -7.127154618501663208e-02 2.926100194454193115e-01 1.165909785777330399e-02 2.485854178667068481e-01 -1.253780722618103027e-01 9.401727002114057541e-04 5.972226336598396301e-02 -1.538956016302108765e-01 -1.431223191320896149e-02 -1.251406967639923096e-01 -3.068400546908378601e-02 -1.154811307787895203e-01 -2.938821539282798767e-02 2.874049842357635498e-01 5.195989459753036499e-02 3.968507051467895508e-02 -2.731397747993469238e-02 -2.085341513156890869e-01
5.811005458235740662e-02 -6.401073187589645386e-02 7.077420502901077271e-02 9.198371320962905884e-03 1.142452005296945572e-03 2.751895189285278320e-01 2.277536243200302124e-01 8.979677222669124603e-03 6.035238131880760193e-02 -2.094435989856719971e-01 2.115707993507385254e-01 1.154766604304313660e-01 3.887031599879264832e-02 1.973092742264270782e-02 -2.124605774879455566e-01 2.089794576168060303e-01 2.081716656684875488e-01 -1.554129719734191895e-01 -5.277382442727684975e-04 9.893387556076049805e-02 2.637932002544403076e-01 -1.239941269159317017e-01 1.387067511677742004e-02 5.680829286575317383e-02 1.708200573921203613e-01 -8.293022215366363525e-02 4.932734370231628418e-01 3.861077725887298584e-01 -3.843466192483901978e-02 1.171348318457603455e-01 2.139556556940078735e-01 -9.134418517351150513e-02
1.671919673681259155e-01 -7.617595046758651733e-02 8.923042565584182739e-02 1.545258611440658569e-02 -1.831950247287750244e-01 -3.479809314012527466e-02 8.823828399181365967e-02 7.304683327674865723e-02 3.975940048694610596e-01 8.054504543542861938e-02 2.217395454645156860e-01 -1.295905858278274536e-01 -4.359294474124908447e-02 -1.527906302362680435e-02 -1.467808783054351807e-01 1.091836839914321899e-01 -1.810019910335540771e-01 -2.189354300498962402e-01 4.309630990028381348e-01 -5.213354248553514481e-03 -9.067120403051376343e-02 -7.196997106075286865e-02 -1.661712080240249634e-01 1.503233611583709717e-01 -1.075851544737815857e-01 -5.288806185126304626e-02 2.782016694545745850e-01 4.257670640945434570e-01 -1.015970781445503235e-01 4.487912356853485107e-02 1.686626225709915161e-01 -1.138272602111101151e-02
1.653578877449035645e-01 -7.606858760118484497e-02 -2.253237366676330566e-01 -1.526638120412826538e-01 -2.065783888101577759e-01 -5.646878853440284729e-02 2.837263345718383789e-01 -1.614120155572891235e-01 3.190259635448455811e-01 -9.508515894412994385e-02 -1.433979626744985580e-02 -2.106212973594665527e-01 1.654460281133651733e-01 2.564807236194610596e-01 6.272130459547042847e-02 2.023417875170707703e-02 -3.343726098537445068e-01 -9.099658578634262085e-02 -2.226038277149200439e-01 -7.266508881002664566e-03 1.458138078451156616e-01 6.341227889060974121e-02 -2.642629854381084442e-02 1.002401113510131836e-01 -7.255318760871887207e-02 -3.036330640316009521e-01 1.729076355695724487e-02 2.701221108436584473e-01 -2.054954469203948975e-01 1.374611258506774902e-01 1.426963657140731812e-01 -1.719409525394439697e-01
1.290555000305175781e-01 -2.401564866304397583e-01 -6.867408752441406250e-02 -8.697742968797683716e-02 -1.404122859239578247e-01 7.309167087078094482e-02 3.948410600423812866e-02 2.110421806573867798e-01 7.276365906000137329e-02 -8.410084247589111328e-02 1.097970977425575256e-01 -1.897633969783782959e-01 6.529688090085983276e-02 1.178915351629257202e-01 -8.327773213386535645e-02 1.370284408330917358e-01 -1.556238085031509399e-01 -3.063058853149414062e-01 3.935347795486450195e-01 -1.637549996376037598e-01 1.488168090581893921e-01 -4.594535008072853088e-02 2.079267241060733795e-02 2.330356240272521973e-01 -3.435086309909820557e-01 1.312433183193206787e-01 2.828701771795749664e-02 3.713023662567138672e-01 -1.863532215356826782e-01 1.432172805070877075e-01 1.686186641454696655e-01 -4.053656756877899170e-02
2.805755138397216797e-01 -2.316163629293441772e-01 -1.540719568729400635e-01 4.174974188208580017e-02 -1.313538253307342529e-01 6.664460897445678711e-02 -5.273646116256713867e-02 1.780939400196075439e-01 4.020791500806808472e-02 -1.030587032437324524e-01 2.241513729095458984e-01 1.119541451334953308e-01 -7.753378152847290039e-02 3.689936921000480652e-02 -2.000882923603057861e-01 4.503353834152221680e-01 -2.617534101009368896e-01 2.515635453164577484e-02 -7.826542854309082031e-02 3.458944559097290039e-01 -3.924947604537010193e-02 -6.141546647995710373e-03 -1.113853007555007935e-01 3.063350915908813477e-02 -1.153451576828956604e-01 -6.755103170871734619e-02 -1.274020504206418991e-02 3.929190635681152344e-01 2.209071367979049683e-01 1.359774321317672729e-01 8.874586224555969238e-02 5.753061547875404358e-02
1.348510235548019409e-01 -1.616767793893814087e-01 -4.433593153953552246e-02 3.946439921855926514e-01 5.544482916593551636e-02 -9.778088890016078949e-03 5.202399101108312607e-03 3.700074926018714905e-02 2.440583407878875732e-01 -2.066721320152282715e-01 3.939767181873321533e-01 -1.462676525115966797e-01 6.217044219374656677e-02 7.292844355106353760e-02 -6.208586972206830978e-03 9.352730959653854370e-02 1.572501510381698608e-01 -1.595009118318557739e-01 -1.659603230655193329e-02 -2.112354189157485962e-01 -9.160803258419036865e-02 -1.204276457428932190e-01 -1.252672672271728516e-01 8.694949001073837280e-02 -1.754791825078427792e-03 -4.230681061744689941e-01 2.182528525590896606e-01 2.952210009098052979e-01 -2.698995172977447510e-02 -1.172615215182304382e-01 1.608494371175765991e-01 3.463173657655715942e-02
1.374349892139434814e-01 7.400536537170410156e-02 -1.322044432163238525e-01 -2.830339595675468445e-03 7.532114163041114807e-03 8.066601119935512543e-03 2.007035911083221436e-01 2.472969442605972290e-01 6.995294988155364990e-02 -1.841584146022796631e-01 1.309759914875030518e-01 1.227278187870979309e-01 3.813782706856727600e-02 -2.242972888052463531e-02 -3.369480371475219727e-01 4.487940371036529541e-01 -6.190487369894981384e-02 -2.489062249660491943e-01 9.310767799615859985e-02 2.089393287897109985e-01 -3.361213579773902893e-02 -1.754063181579113007e-02 -1.538023352622985840e-01 -8.521447330713272095e-02 1.149521488696336746e-02 -1.035085022449493408e-01 -1.804551184177398682e-01 3.203295469284057617e-01 2.784336805343627930e-01 2.211958542466163635e-02 2.963000833988189697e-01 -7.976227998733520508e-02
-5.291591584682464600e-02 -2.203232795000076294e-01 2.931555509567260742e-01 -1.996974945068359375e-01 -1.276525296270847321e-02 1.557357609272003174e-01 -5.378524586558341980e-02 3.275479078292846680e-01 6.121797487139701843e-02 1.204606294631958008e-01 2.503987848758697510e-01 -2.920099794864654541e-01 1.416926234960556030e-01 1.541415303945541382e-01 -1.358947902917861938e-01 3.818715512752532959e-01 1.537714451551437378e-01 -1.290916949510574341e-01 -9.722421318292617798e-02 9.345950186252593994e-02 1.326717883348464966e-01 1.129135638475418091e-01 -3.727968037128448486e-01 2.190672419965267181e-02 -1.550199091434478760e-01 1.586926914751529694e-02 -5.836542323231697083e-02 8.833305537700653076e-02 1.842303387820720673e-02 1.935043632984161377e-01 1.042358651757240295e-01 -3.790433332324028015e-02
-1.431467831134796143e-01 4.126949980854988098e-02 -9.484563022851943970e-02 -1.936257816851139069e-02 -3.737244904041290283e-01 -8.374568074941635132e-03 -6.167377345263957977e-03 -5.991465598344802856e-02 1.834273338317871094e-02 -1.936218738555908203e-01 2.829047143459320068e-01 8.979195356369018555e-02 -2.926110476255416870e-02 9.078774601221084595e-02 -1.307297796010971069e-01 3.727451562881469727e-01 1.413698494434356689e-02 1.762102991342544556e-01 1.378919780254364014e-01 1.422954257577657700e-02 -4.652299359440803528e-02 2.349596703425049782e-03 2.433269051834940910e-03 3.772357106208801270e-01 3.858790965750813484e-03 -1.755899488925933838e-01 2.868828475475311279e-01 3.791927695274353027e-01 -4.757636412978172302e-02 2.264393270015716553e-01 1.533470749855041504e-01 -7.125634700059890747e-02
-1.282626241445541382e-01 2.656638249754905701e-02 1.160031706094741821e-01 2.684888541698455811e-01 -9.103810042142868042e-02 1.451589018106460571e-01 2.163659036159515381e-01 6.569091975688934326e-02 9.362147189676761627e-03 3.747883951291441917e-03 1.466632187366485596e-01 -1.296340227127075195e-01 2.301701009273529053e-01 3.455045521259307861e-01 1.288110613822937012e-01 2.576251327991485596e-01 3.554873540997505188e-02 -6.665120273828506470e-02 -2.133128941059112549e-01 -4.396175500005483627e-03 2.405384927988052368e-01 -2.883110046386718750e-01 -1.295109391212463379e-01 1.894930601119995117e-01 1.870345771312713623e-01 1.473454535007476807e-01 -6.725462526082992554e-02 2.601819932460784912e-01 -2.912764251232147217e-01 7.329213619232177734e-02 2.429854124784469604e-01 4.821449052542448044e-03
-2.718928754329681396e-01 -1.206543147563934326e-01 -1.413405239582061768e-01 1.650394648313522339e-01 -8.360179513692855835e-02 1.781235188245773315e-01 1.670244783163070679e-01 -9.607634693384170532e-02 1.034381985664367676e-01 -1.251834332942962646e-01 1.577906310558319092e-01 -1.718821227550506592e-01 3.680061995983123779e-01 1.499581187963485718e-01 -1.554946154356002808e-01 1.989858597517013550e-01 1.621462255716323853e-01 2.140937745571136475e-02 -2.086521983146667480e-01 3.611126244068145752e-01 1.866257190704345703e-01 1.089474484324455261e-01 1.003611534833908081e-01 2.848868668079376221e-01 -1.368165016174316406e-01 -5.400128662586212158e-02 1.167587712407112122e-01 1.176902055740356445e-01 9.373480826616287231e-02 3.561431542038917542e-02 -6.096477061510086060e-02 -2.905955314636230469e-01
4.215241875499486923e-03 -4.156583920121192932e-03 -2.289444953203201294e-01 1.638140715658664703e-02 -1.863138824701309204e-01 -7.904021003923844546e-06 3.860489726066589355e-01 3.053878545761108398e-01 -1.044213920831680298e-01 -1.332298517227172852e-01 2.076975107192993164e-01 -1.652802824974060059e-01 7.788184098899364471e-03 -1.389153599739074707e-01 6.846208125352859497e-02 1.503551751375198364e-01 -1.445037424564361572e-01 2.812908962368965149e-03 2.522575855255126953e-02 6.449228525161743164e-02 2.097433954477310181e-01 2.393620610237121582e-01 5.918200686573982239e-02 2.083250880241394043e-02 3.174805343151092529e-01 -1.159313246607780457e-01 9.545616805553436279e-03 3.938162624835968018e-01 1.699684560298919678e-02 5.085507407784461975e-02 3.468464314937591553e-01 -3.176683187484741211e-02
4.274760931730270386e-02 -9.113485366106033325e-02 4.151019081473350525e-02 1.589229702949523926e-01 -9.948457032442092896e-02 -3.313413858413696289e-01 1.502466499805450439e-01 2.499734610319137573e-01 -1.456101387739181519e-01 -1.804804354906082153e-01 1.136115267872810364e-01 -1.191404387354850769e-01 2.169391959905624390e-01 -4.349341616034507751e-02 1.258510798215866089e-01 9.794830530881881714e-02 -4.169286787509918213e-02 -2.767058089375495911e-02 1.814286410808563232e-01 2.292691320180892944e-01 1.581535488367080688e-01 -1.788455098867416382e-01 -1.798009723424911499e-01 -9.042476117610931396e-02 -1.988177597522735596e-01 -6.664244830608367920e-02 1.545359939336776733e-01 5.294747948646545410e-01 -8.145745843648910522e-02 5.982147529721260071e-02 1.996157616376876831e-01 -1.383306235074996948e-01
1.482439488172531128e-01 -1.119014844298362732e-01 1.811852008104324341e-01 2.885076105594635010e-01 -1.826984882354736328e-01 1.159427687525749207e-01 5.257459357380867004e-02 -1.908523887395858765e-01 1.358413398265838623e-01 -8.634754270315170288e-02 2.449416220188140869e-01 -2.994727715849876404e-02 -1.107669770717620850e-01 1.409011334180831909e-01 3.750434843823313713e-04 2.206708937883377075e-01 -3.099295198917388916e-01 -1.853848993778228760e-01 -2.596367150545120239e-02 3.529112040996551514e-01 9.987124800682067871e-02 1.319187283515930176e-01 -1.511823683977127075e-01 1.440429687500000000e-01 2.438959181308746338e-01 -2.344425022602081299e-01 2.297288030385971069e-01 2.154447585344314575e-01 2.304557710886001587e-02 1.912775188684463501e-01 -1.011124774813652039e-01 9.054765105247497559e-02
7.475464791059494019e-02 -2.470993101596832275e-01 -8.221921324729919434e-02 9.141086041927337646e-02 1.025511324405670166e-01 1.013587787747383118e-01 3.906675279140472412e-01 -1.372362673282623291e-02 -6.941234320402145386e-02 -5.705358460545539856e-03 -6.910150405019521713e-03 -1.483218520879745483e-01 -1.307561993598937988e-03 -3.231526911258697510e-02 1.668049395084381104e-01 5.265628099441528320e-01 -2.220411449670791626e-01 1.027957424521446228e-01 -6.786005944013595581e-02 -8.476604521274566650e-02 -1.420977432280778885e-02 -7.733466476202011108e-02 -2.012182921171188354e-01 4.913496226072311401e-02 -1.013211458921432495e-01 -3.604836165904998779e-01 9.674955904483795166e-02 2.280352413654327393e-01 -1.203214973211288452e-01 1.925637722015380859e-01 5.997106432914733887e-02 -1.847354918718338013e-01
7.459291070699691772e-02 -2.934547141194343567e-02 6.934206187725067139e-02 2.608250975608825684e-01 -2.736751139163970947e-01 1.297450661659240723e-01 2.823238372802734375e-01 -6.380045413970947266e-02 -6.882916670292615891e-03 -1.069991290569305420e-01 1.155072450637817383e-01 -2.981555461883544922e-01 -6.743571907281875610e-02 1.318233609199523926e-01 1.152695342898368835e-01 1.319817006587982178e-01 -1.035783439874649048e-02 -2.462187856435775757e-01 2.530538737773895264e-01 -1.115960180759429932e-01 1.259007751941680908e-01 -1.226014494895935059e-01 1.193207278847694397e-01 1.733030378818511963e-01 1.814775913953781128e-01 -5.307610146701335907e-03 2.699516415596008301e-01 1.175277531147003174e-01 3.797844648361206055e-01 2.825154662132263184e-01 1.050371378660202026e-01 -1.084167659282684326e-01
1.170637607574462891e-01 -3.776806965470314026e-02 -1.500017493963241577e-01 -7.521842606365680695e-03 -3.619318827986717224e-02 2.765574753284454346e-01 8.651165664196014404e-02 -3.400072157382965088e-01 2.553334236145019531e-01 -7.117667701095342636e-03 4.106350839138031006e-01 -1.609610617160797119e-01 4.895373806357383728e-02 2.241140305995941162e-01 1.770621240139007568e-01 2.029349058866500854e-01 -1.398697048425674438e-01 -8.041651546955108643e-02 -1.395083665847778320e-01 -3.433652967214584351e-02 7.703573256731033325e-02 -1.626940630376338959e-02 -5.404722318053245544e-02 1.399484127759933472e-01 2.125066369771957397e-01 -1.877514868974685669e-01 -2.671547830104827881e-01 2.602540254592895508e-01 -4.392697662115097046e-02 7.789178192615509033e-02 2.661397457122802734e-01 5.270917341113090515e-02
-1.589812189340591431e-01 -2.882829010486602783e-01 -2.466644793748855591e-01 1.421965807676315308e-01 -1.307617574930191040e-01 1.039628311991691589e-01 1.606618613004684448e-01 9.101712703704833984e-02 1.263869255781173706e-01 -1.323765218257904053e-01 2.117404639720916748e-01 6.867849081754684448e-02 -1.004836633801460266e-01 1.874993890523910522e-01 8.694031834602355957e-02 3.050588667392730713e-01 2.012502029538154602e-02 4.403574019670486450e-02 -1.660774461925029755e-02 2.610807418823242188e-01 -4.220338165760040283e-02 -3.729842305183410645e-01 -5.669894069433212280e-02 -1.305824369192123413e-01 1.244860962033271790e-01 -2.586988508701324463e-01 3.586262762546539307e-01 2.522525489330291748e-01 8.310238271951675415e-02 3.410918265581130981e-02 6.465592980384826660e-02 2.769310958683490753e-02
2.415274642407894135e-02 -2.791584134101867676e-01 9.092482924461364746e-02 -2.156068086624145508e-01 7.511300593614578247e-02 -1.712057590484619141e-01 1.204031035304069519e-01 -2.173816561698913574e-01 1.789618432521820068e-01 -4.986101388931274414e-02 3.136600553989410400e-01 -1.652078926563262939e-01 -3.696905681863427162e-03 5.858231335878372192e-02 1.789897084236145020e-01 2.366524785757064819e-01 -2.624118328094482422e-01 6.515541672706604004e-02 -1.282148361206054688e-01 -1.822733581066131592e-01 2.828712463378906250e-01 -1.065064370632171631e-01 -1.291069537401199341e-01 2.383188903331756592e-02 2.350310981273651123e-01 -1.195225119590759277e-01 8.038771152496337891e-02 3.494574427604675293e-01 7.188046723604202271e-02 1.843631565570831299e-01 2.154167592525482178e-01 5.760765448212623596e-02
3.003111481666564941e-01 -1.655317544937133789e-01 -2.044517546892166138e-01 -1.172324195504188538e-01 -1.985151879489421844e-02 -1.929772794246673584e-01 1.731084138154983521e-01 3.209212794899940491e-02 1.076861992478370667e-01 -1.557933241128921509e-01 2.284554690122604370e-01 -2.647667005658149719e-02 2.231377661228179932e-01 1.526262909173965454e-01 5.588767677545547485e-02 2.614882290363311768e-01 -7.524625211954116821e-02 -2.454105317592620850e-01 -1.514412555843591690e-02 1.776420176029205322e-01 2.164425700902938843e-01 1.177851110696792603e-01 1.641136854887008667e-01 3.769542872905731201e-01 -1.931183971464633942e-02 -2.224804162979125977e-01 -7.757137715816497803e-02 2.103106677532196045e-01 -2.566893994808197021e-01 -8.745129406452178955e-02 1.530299037694931030e-01 1.988543570041656494e-02
2.222509235143661499e-01 -1.577561050653457642e-01 8.118870854377746582e-02 -1.764238625764846802e-01 -2.370561212301254272e-01 -1.374933719635009766e-01 -5.584754422307014465e-02 -5.161779746413230896e-02 2.223771624267101288e-02 2.046628594398498535e-01 3.325844705104827881e-01 -2.468249015510082245e-02 1.651330143213272095e-01 -1.799341738224029541e-01 -5.818062275648117065e-02 3.206270635128021240e-01 -1.420974498614668846e-03 -4.875003919005393982e-02 1.369191408157348633e-01 3.088444471359252930e-01 9.729978442192077637e-02 -2.694965004920959473e-01 -1.024785488843917847e-01 -5.682034045457839966e-02 -7.361023686826229095e-03 -2.036546766757965088e-01 -2.904413081705570221e-02 4.425935745239257812e-01 1.002191156148910522e-01 3.383447602391242981e-02 1.529812663793563843e-01 -4.992125183343887329e-02
-1.391053199768066406e-01 -1.050451621413230896e-01 8.650518953800201416e-03 -1.000102981925010681e-01 2.466990426182746887e-02 -2.584774419665336609e-02 -1.048538237810134888e-01 4.853795841336250305e-02 9.501898661255836487e-03 -2.624570392072200775e-02 -9.138365834951400757e-02 -3.216643035411834717e-01 1.991391777992248535e-01 1.482128351926803589e-01 4.762092977762222290e-02 3.279249668121337891e-01 8.559336885809898376e-03 1.430280506610870361e-01 9.616205841302871704e-02 3.524211049079895020e-01 -6.998821347951889038e-02 -1.994419991970062256e-01 1.805760548450052738e-04 1.136691570281982422e-01 3.039352886844426394e-04 -2.709847092628479004e-01 -1.390027403831481934e-01 4.284944236278533936e-01 8.479771018028259277e-02 3.811210989952087402e-01 1.194176748394966125e-01 7.903569191694259644e-02
-1.741017252206802368e-01 -3.154021501541137695e-01 -5.493744835257530212e-02 -8.727028965950012207e-02 1.607663696631789207e-03 -1.587982028722763062e-01 3.660498857498168945e-01 3.485449552536010742e-01 5.051267892122268677e-02 -2.755468487739562988e-01 -8.114038407802581787e-02 -6.759141385555267334e-02 2.938421815633773804e-02 2.416127175092697144e-01 -1.745402812957763672e-01 1.686517894268035889e-01 -2.363848239183425903e-01 -1.936932802200317383e-01 -1.393657177686691284e-01 -5.200209096074104309e-03 1.343172490596771240e-01 1.157869324088096619e-01 -9.658937901258468628e-02 1.059777289628982544e-01 7.803330570459365845e-02 -5.751371011137962341e-02 -1.091169938445091248e-01 3.607014715671539307e-01 -1.024705618619918823e-01 2.016054689884185791e-01 5.584249645471572876e-02 -2.401859872043132782e-02
6.939906626939773560e-02 1.855964399874210358e-02 5.448442697525024414e-02 2.681995928287506104e-01 -1.729984581470489502e-02 2.076923474669456482e-02 4.462107270956039429e-02 1.440103799104690552e-01 -6.099215522408485413e-02 -9.583589434623718262e-02 3.252087235450744629e-01 -1.318822503089904785e-01 9.905362501740455627e-03 -8.305488526821136475e-02 2.643147297203540802e-02 2.970536351203918457e-01 -1.671384647488594055e-02 -2.871636450290679932e-01 -1.010683998465538025e-01 3.321077823638916016e-01 1.391033828258514404e-01 -1.036624088883399963e-01 -3.780595958232879639e-02 1.096900627017021179e-01 1.152740195393562317e-01 -2.339470088481903076e-01 -2.286633253097534180e-01 4.156192243099212646e-01 1.351389288902282715e-01 5.374588444828987122e-02 2.087329477071762085e-01 -2.447644174098968506e-01
2.677690386772155762e-01 -3.198622167110443115e-01 1.251512318849563599e-01 -6.619399785995483398e-02 1.465048044919967651e-01 2.698818780481815338e-02 3.306856155395507812e-01 2.121702134609222412e-01 1.842427104711532593e-01 -1.944299787282943726e-01 9.052316099405288696e-02 -3.709360659122467041e-01 -7.614082098007202148e-02 1.170696243643760681e-01 1.180445700883865356e-01 1.493204683065414429e-01 -2.719074189662933350e-01 -9.689362347126007080e-02 2.173157967627048492e-02 8.158137649297714233e-02 -1.750884205102920532e-01 -7.334497570991516113e-02 -1.450510919094085693e-01 1.953635364770889282e-02 1.395450383424758911e-01 -2.879703342914581299e-01 8.637005090713500977e-02 1.657881289720535278e-01 -1.488916426897048950e-01 -2.551598846912384033e-02 2.526555955410003662e-02 -2.177196294069290161e-01
3.957079052925109863e-01 -2.047348320484161377e-01 1.028423011302947998e-01 4.205421730875968933e-02 -1.282371282577514648e-01 1.181785855442285538e-02 2.581595480442047119e-01 1.348100006580352783e-01 1.924969255924224854e-01 7.476586848497390747e-02 7.070368528366088867e-02 -3.163832128047943115e-01 2.254677414894104004e-01 2.146996706724166870e-01 2.327605187892913818e-01 2.477570809423923492e-02 -1.574748307466506958e-01 -1.199048534035682678e-01 -3.156339824199676514e-01 -9.789311885833740234e-02 -1.472543030977249146e-01 9.871713072061538696e-02 9.267744421958923340e-02 -1.070755198597908020e-01 -6.167902052402496338e-02 -1.477681100368499756e-01 1.399790197610855103e-01 1.775868833065032959e-01 1.937185823917388916e-01 8.579675108194351196e-02 2.088676542043685913e-01 -1.520949006080627441e-01
-3.324728459119796753e-03 -1.316229850053787231e-01 -3.043026849627494812e-02 6.184679269790649414e-02 -2.869428880512714386e-02 1.002604812383651733e-01 2.564001679420471191e-01 1.529562007635831833e-02 2.950000762939453125e-01 -1.850824207067489624e-01 4.706369712948799133e-02 9.188407659530639648e-02 1.486574411392211914e-01 -1.723277196288108826e-02 -1.942383646965026855e-01 2.803515195846557617e-01 2.668594121932983398e-01 -2.509833276271820068e-01 -6.541327387094497681e-02 1.201088055968284607e-01 2.755053043365478516e-01 -1.282209753990173340e-01 -1.427422314882278442e-01 1.225640848278999329e-01 1.633061468601226807e-01 6.487229466438293457e-02 3.805051743984222412e-01 3.265153467655181885e-01 4.711849614977836609e-02 1.427112221717834473e-01 9.954607486724853516e-02 -1.870307326316833496e-01
9.221688657999038696e-02 -1.340874880552291870e-01 3.637113869190216064e-01 1.053583342581987381e-02 -7.268095761537551880e-02 2.131772786378860474e-01 1.816166937351226807e-01 -2.802356481552124023e-01 1.977913528680801392e-01 -1.414678096771240234e-01 5.674351006746292114e-02 -2.459408342838287354e-01 -1.681332886219024658e-01 2.834697663784027100e-01 1.341399997472763062e-01 1.465817838907241821e-01 -5.323205888271331787e-02 6.319413334131240845e-02 -1.301025599241256714e-01 1.534379124641418457e-01 8.079551905393600464e-02 1.116375029087066650e-01 -2.645635008811950684e-01 1.840488463640213013e-01 4.041108861565589905e-02 -1.510086208581924438e-01 5.159068107604980469e-02 3.346591591835021973e-01 -1.113844290375709534e-01 4.814768955111503601e-02 -2.793353982269763947e-02 -2.884011268615722656e-01
6.310729077085852623e-04 -1.167015358805656433e-02 -1.931165456771850586e-01 1.618321239948272705e-01 -2.021307051181793213e-01 3.829782307147979736e-01 6.991856545209884644e-02 2.716652154922485352e-01 -9.132491797208786011e-02 1.092534884810447693e-01 3.998134657740592957e-02 1.280516535043716431e-01 1.729701459407806396e-01 8.935828506946563721e-02 -2.405656874179840088e-01 1.842083632946014404e-01 -1.340836659073829651e-02 -4.034409821033477783e-01 2.360614947974681854e-02 1.672462932765483856e-02 3.325744532048702240e-03 -5.633633956313133240e-02 -9.325941652059555054e-02 8.093289285898208618e-02 2.003725171089172363e-01 -1.937233656644821167e-01 6.281943619251251221e-02 3.860832750797271729e-01 3.934223204851150513e-02 2.521740794181823730e-01 1.181454211473464966e-01 -1.009128913283348083e-01
1.310975551605224609e-01 -1.991865336894989014e-01 -1.327234506607055664e-01 5.805307626724243164e-02 -1.544537395238876343e-02 2.055061161518096924e-01 1.386996656656265259e-01 -3.340234979987144470e-02 8.466935902833938599e-02 -1.807066053152084351e-01 2.819834835827350616e-02 4.124441742897033691e-02 -4.675319883972406387e-03 -5.215170606970787048e-02 -1.671613156795501709e-01 3.346836864948272705e-01 9.487359225749969482e-02 -2.205397784709930420e-01 1.946575567126274109e-02 9.397044777870178223e-02 9.216678887605667114e-02 -2.117668688297271729e-01 7.512719929218292236e-02 1.109734997153282166e-01 2.378562688827514648e-01 5.270676687359809875e-02 4.445559978485107422e-01 3.917920291423797607e-01 3.371641784906387329e-02 2.407775819301605225e-01 2.158998250961303711e-01 -1.412613689899444580e-01
3.577674552798271179e-02 -2.423040196299552917e-02 1.357321441173553467e-01 -1.080995872616767883e-01 -2.535965740680694580e-01 2.917838096618652344e-01 2.205856740474700928e-01 1.068561077117919922e-01 6.371963024139404297e-02 1.956213861703872681e-01 2.584010362625122070e-01 -1.026433240622282028e-02 -3.185196965932846069e-02 2.237817943096160889e-01 -1.611483246088027954e-01 4.075855314731597900e-01 9.349314868450164795e-02 -2.530239820480346680e-01 -4.000989794731140137e-01 6.540900468826293945e-02 1.577925384044647217e-01 1.134340614080429077e-01 7.690279278904199600e-03 1.056252494454383850e-01 -1.849987730383872986e-02 -1.570393592119216919e-01 -9.636508673429489136e-02 -1.659955829381942749e-02 8.004117757081985474e-02 3.796840831637382507e-02 2.705554068088531494e-01 6.627307087182998657e-02
6.182095035910606384e-02 -4.443656280636787415e-02 -1.016535684466362000e-01 -1.611605882644653320e-01 -9.414955973625183105e-02 -2.897832356393337250e-02 5.426737293601036072e-02 -1.241586729884147644e-01 3.118660151958465576e-01 -3.566341400146484375e-01 4.000775888562202454e-02 -3.317012786865234375e-01 -2.663820981979370117e-02 1.376182883977890015e-01 -5.989935249090194702e-02 1.521487683057785034e-01 -1.386160999536514282e-01 1.837279647588729858e-01 -1.979705691337585449e-01 2.623606920242309570e-01 -1.224232316017150879e-01 9.724412113428115845e-02 -4.604231566190719604e-02 2.417232543230056763e-01 5.215391889214515686e-02 -3.460588455200195312e-01 5.272610113024711609e-02 1.937840431928634644e-01 -9.001705795526504517e-02 2.235368043184280396e-01 2.388434857130050659e-01 -1.531546264886856079e-01
1.840246468782424927e-01 -1.864046305418014526e-01 1.915455758571624756e-01 9.047097712755203247e-02 -1.600491702556610107e-01 6.406717747449874878e-02 8.218784630298614502e-02 2.527731657028198242e-01 2.546816766262054443e-01 -4.158972296863794327e-03 2.066247463226318359e-01 -1.539149284362792969e-01 2.411028891801834106e-01 -1.829282008111476898e-02 -2.460552901029586792e-01 5.018319189548492432e-02 -1.376950293779373169e-01 -4.160830751061439514e-02 4.100475907325744629e-01 7.684175670146942139e-02 -5.861842259764671326e-02 -7.145813107490539551e-02 -2.498415857553482056e-02 3.258816003799438477e-01 -4.139798507094383240e-02 1.414155811071395874e-01 1.458445191383361816e-01 3.927474319934844971e-01 8.323284983634948730e-02 -1.188458874821662903e-01 6.246973574161529541e-02 3.264443948864936829e-02
1.432717144489288330e-01 1.772606819868087769e-01 -5.667358264327049255e-02 -4.995995014905929565e-02 -3.146775439381599426e-02 2.828432992100715637e-02 9.919153898954391479e-02 1.236172206699848175e-02 1.441919356584548950e-01 -1.727299690246582031e-01 1.064824387431144714e-01 -2.696265876293182373e-01 3.506546840071678162e-02 2.153459787368774414e-01 -1.113782748579978943e-01 3.883650004863739014e-01 -1.506405770778656006e-01 1.138514876365661621e-01 -2.249220386147499084e-03 3.745521306991577148e-01 -1.396465599536895752e-01 2.083391100168228149e-01 -2.098860740661621094e-01 -1.807455904781818390e-03 9.375620633363723755e-03 -2.198773995041847229e-02 -1.140913516283035278e-01 2.750236690044403076e-01 1.432736217975616455e-01 3.956091403961181641e-01 1.007792949676513672e-01 -1.604205369949340820e-01
4.375633783638477325e-03 3.528551012277603149e-02 -3.049056529998779297e-01 -8.657602593302726746e-03 -2.642371356487274170e-01 2.223035842180252075e-01 3.105237483978271484e-01 8.339764922857284546e-02 1.621866822242736816e-01 -1.220953390002250671e-01 2.585985958576202393e-01 -1.207597330212593079e-01 1.113666668534278870e-01 1.213142797350883484e-01 -3.897511214017868042e-02 1.230469420552253723e-01 3.384095728397369385e-01 -9.788951277732849121e-02 7.899549603462219238e-02 -1.365241501480340958e-02 1.417973041534423828e-01 -3.826757520437240601e-02 -1.860929280519485474e-02 -1.462414711713790894e-01 -5.264066532254219055e-02 -1.285154074430465698e-01 -1.545504778623580933e-01 5.064781308174133301e-01 1.091504767537117004e-01 1.756614893674850464e-01 2.693940885365009308e-03 1.791233010590076447e-02
4.238514602184295654e-02 -2.981989383697509766e-01 -5.540668591856956482e-02 2.850866913795471191e-01 -3.369359970092773438e-01 2.298742532730102539e-01 1.148412451148033142e-01 2.086796164512634277e-01 6.574437022209167480e-02 -5.008851736783981323e-02 3.574797213077545166e-01 -7.842135429382324219e-02 2.903131842613220215e-01 -9.073172509670257568e-02 -1.343798637390136719e-01 3.115582764148712158e-01 8.703226596117019653e-02 -1.298187077045440674e-01 2.532132565975189209e-01 -5.134874209761619568e-02 -1.206938549876213074e-01 6.112051382660865784e-02 -3.895906498655676842e-03 -1.107942685484886169e-01 2.003083063755184412e-04 -8.562588691711425781e-02 9.324549883604049683e-02 1.083190664649009705e-01 1.278471499681472778e-01 1.812978833913803101e-01 1.409110054373741150e-02 -2.333949357271194458e-01
2.774205058813095093e-02 -1.277533024549484253e-01 3.184225782752037048e-02 1.358117908239364624e-01 -9.762327373027801514e-02 -1.323310434818267822e-01 2.482573390007019043e-01 -5.681061744689941406e-02 -6.029491871595382690e-02 -4.786507785320281982e-02 1.860179752111434937e-01 -3.574501574039459229e-01 -4.925331845879554749e-02 2.088698446750640869e-01 -6.231012940406799316e-02 4.274455904960632324e-01 -8.120565116405487061e-02 1.960250884294509888e-01 -2.242428511381149292e-01 7.767064124345779419e-02 -1.089638769626617432e-01 1.736887097358703613e-01 -1.254111621528863907e-02 7.083302736282348633e-02 1.393447667360305786e-01 -3.586900234222412109e-01 -6.142922863364219666e-02 1.566284596920013428e-01 -6.079960986971855164e-02 2.001073062419891357e-01 2.821335196495056152e-01 -1.494371891021728516e-01
-1.306981891393661499e-01 -2.558333277702331543e-01 6.269316375255584717e-02 -1.146278008818626404e-01 -3.910231590270996094e-01 -1.302625834941864014e-01 3.581833466887474060e-02 7.343003153800964355e-02 2.509680576622486115e-02 1.042604595422744751e-01 2.697165012359619141e-01 1.893784552812576294e-01 2.048708349466323853e-01 3.568002209067344666e-02 8.245524764060974121e-02 2.968676686286926270e-01 3.020023740828037262e-02 -3.399785235524177551e-02 1.758186668157577515e-01 9.533897787332534790e-02 3.076045513153076172e-01 2.249973416328430176e-01 -2.582785189151763916e-01 1.478740870952606201e-01 6.065224483609199524e-02 -1.312357187271118164e-01 6.336615234613418579e-02 2.786178886890411377e-01 2.035268098115921021e-01 5.219566822052001953e-02 2.026890218257904053e-01 -4.365510866045951843e-02
-1.056387200951576233e-01 -1.979423761367797852e-01 1.841030716896057129e-01 -1.999988853931427002e-01 -4.352283477783203125e-02 -5.135402083396911621e-02 -4.850630182772874832e-03 9.183678030967712402e-02 -2.317982167005538940e-02 -1.926484704017639160e-01 2.218585312366485596e-01 -1.346419900655746460e-01 -1.220586523413658142e-01 2.945610880851745605e-01 9.351848624646663666e-03 2.209209948778152466e-01 -1.948378980159759521e-01 -1.322900503873825073e-01 2.300236821174621582e-01 3.005968034267425537e-01 9.446379728615283966e-03 -2.755655050277709961e-01 -3.886510804295539856e-02 2.298145890235900879e-01 -5.734765902161598206e-02 -3.640964925289154053e-01 1.547191143035888672e-01 8.405403234064579010e-03 -7.706914097070693970e-02 5.195716023445129395e-02 2.734483480453491211e-01 1.867051571607589722e-01
1.785839200019836426e-01 -2.452201098203659058e-01 1.382265836000442505e-01 -1.213907077908515930e-01 8.987871557474136353e-02 1.166844367980957031e-01 4.644900262355804443e-01 -2.740516886115074158e-02 9.914089739322662354e-02 -2.753272354602813721e-01 3.231407329440116882e-02 -2.724795043468475342e-01 1.499786525964736938e-01 4.096036031842231750e-02 -6.185548007488250732e-02 3.402163684368133545e-01 -3.024529814720153809e-01 -1.827162317931652069e-02 -8.927097916603088379e-02 6.698824465274810791e-02 -7.475440204143524170e-02 -7.964038103818893433e-02 1.005984321236610413e-01 -1.151606813073158264e-01 9.007146209478378296e-02 -1.467023044824600220e-01 -1.691308431327342987e-02 2.487381845712661743e-01 2.493150718510150909e-02 1.690133213996887207e-01 -4.218341037631034851e-02 -2.625460922718048096e-01
-1.074857935309410095e-01 -1.600886136293411255e-01 4.046865273267030716e-03 -2.207856625318527222e-01 -2.085094451904296875e-01 1.260246336460113525e-01 4.752583801746368408e-02 1.298507153987884521e-01 -1.270263362675905228e-02 -6.292497366666793823e-02 -3.224397003650665283e-01 -2.772801518440246582e-01 1.413375884294509888e-01 2.892709709703922272e-02 1.623751819133758545e-01 4.163801968097686768e-01 -3.584545478224754333e-02 -5.785163491964340210e-02 -1.082449406385421753e-02 1.350739598274230957e-01 2.104820217937231064e-03 -1.972212791442871094e-01 1.267138272523880005e-01 -9.669081866741180420e-02 -4.999966546893119812e-02 -3.750894963741302490e-01 1.583917811512947083e-02 2.940332889556884766e-01 1.355140209197998047e-01 3.054332733154296875e-01 2.634117752313613892e-02 2.253204770386219025e-02
9.934290498495101929e-02 -1.579817384481430054e-01 -1.469782888889312744e-01 2.351610213518142700e-01 8.127348124980926514e-02 1.616654843091964722e-01 2.201966047286987305e-01 -2.168046087026596069e-01 6.068219989538192749e-02 -9.871202707290649414e-02 -1.050071641802787781e-01 -3.860855996608734131e-01 -7.961527258157730103e-02 7.740712165832519531e-02 1.244368255138397217e-01 2.399954795837402344e-01 -1.982332766056060791e-01 -1.515655368566513062e-01 -1.553705185651779175e-01 1.527143269777297974e-01 1.942036300897598267e-01 -3.154983976855874062e-03 -6.612844020128250122e-02 8.373470604419708252e-02 1.852673739194869995e-01 -3.364005386829376221e-01 6.780232489109039307e-02 3.028769493103027344e-01 -2.592137753963470459e-01 -1.681888359598815441e-03 1.311070919036865234e-01 -1.185976266860961914e-01
6.931469589471817017e-02 6.886170804500579834e-02 -6.702957209199666977e-03 -1.757207959890365601e-01 -4.025852978229522705e-01 7.389292120933532715e-02 1.156945228576660156e-01 -1.298309117555618286e-01 1.395242512226104736e-01 -9.851050376892089844e-02 2.054204046726226807e-01 1.913840025663375854e-01 7.417798042297363281e-02 3.639978542923927307e-02 -2.017086446285247803e-01 3.489136099815368652e-01 2.385720051825046539e-02 -9.248466789722442627e-02 1.503967642784118652e-01 1.429432332515716553e-01 -9.362796694040298462e-02 -3.804318234324455261e-02 -1.834522038698196411e-01 1.464675366878509521e-01 -2.381190061569213867e-01 -9.221447259187698364e-02 2.252747118473052979e-01 3.646164238452911377e-01 -8.769469708204269409e-02 3.731198236346244812e-02 3.282154798507690430e-01 3.608096390962600708e-02
-2.317574061453342438e-02 -1.681132316589355469e-01 5.639609880745410919e-03 3.348877727985382080e-01 -1.072916463017463684e-01 1.290391832590103149e-01 -1.742910146713256836e-01 -1.128056645393371582e-01 8.993746340274810791e-02 -1.814003139734268188e-01 2.171690165996551514e-01 -1.913121938705444336e-01 5.475735291838645935e-02 1.957064270973205566e-01 5.875334888696670532e-02 1.646901518106460571e-01 -4.537681937217712402e-01 -1.627143919467926025e-01 -3.092527389526367188e-02 7.422845810651779175e-02 1.265146732330322266e-01 1.195534691214561462e-01 -4.898450151085853577e-02 1.685593277215957642e-01 2.867908477783203125e-01 -3.648746609687805176e-01 1.585805565118789673e-01 1.790244430303573608e-01 1.074094250798225403e-01 1.717370375990867615e-02 3.263309597969055176e-02 -7.541394233703613281e-02
-3.073166497051715851e-02 -2.140625715255737305e-01 -1.602265238761901855e-01 1.431013941764831543e-01 1.976854912936687469e-02 -4.203088954091072083e-02 3.155279159545898438e-01 1.132424920797348022e-01 1.727180480957031250e-01 -6.025044247508049011e-02 2.032094895839691162e-01 2.245387583971023560e-01 1.463912725448608398e-01 1.825617253780364990e-01 3.865379840135574341e-02 1.205406561493873596e-01 -1.474192589521408081e-01 1.141390353441238403e-01 -4.525559768080711365e-02 -7.242152094841003418e-02 6.618014723062515259e-02 8.401279151439666748e-02 1.268766727298498154e-02 5.712319537997245789e-02 3.360784351825714111e-01 -2.814223058521747589e-02 -1.061447858810424805e-01 3.216973245143890381e-01 3.230117559432983398e-01 9.200371801853179932e-02 3.340777456760406494e-01 -2.945597469806671143e-01
7.722536474466323853e-02 -4.706545770168304443e-01 -1.414324641227722168e-01 1.531418226659297943e-02 2.070176005363464355e-01 1.324856374412775040e-02 1.469074785709381104e-01 6.879092007875442505e-02 3.517160192131996155e-02 -5.925738438963890076e-02 1.346525102853775024e-01 4.692576825618743896e-02 8.006501197814941406e-02 2.636182308197021484e-01 6.490492820739746094e-02 6.879230588674545288e-02 -1.776529252529144287e-01 7.032699417322874069e-03 -1.060695201158523560e-01 -1.790994554758071899e-01 2.760154604911804199e-01 -3.625480830669403076e-02 -1.344802826642990112e-01 1.771549880504608154e-01 2.270384579896926880e-01 3.466461598873138428e-02 -3.044449537992477417e-02 2.512987852096557617e-01 3.590007722377777100e-01 4.030192270874977112e-02 1.881117820739746094e-01 -2.972913086414337158e-01
-1.310309767723083496e-01 5.427838489413261414e-02 3.705673385411500931e-03 -5.351714044809341431e-02 -2.325041145086288452e-01 -2.850235998630523682e-02 6.945099681615829468e-03 -4.382207058370113373e-03 2.343947440385818481e-01 -2.349528819322586060e-01 4.412197321653366089e-02 -3.289388120174407959e-01 1.444458216428756714e-01 3.779635298997163773e-03 -7.516565173864364624e-02 7.207789272069931030e-02 -9.754833579063415527e-02 2.230260670185089111e-01 -5.532899498939514160e-02 1.652498841285705566e-01 1.193512603640556335e-01 3.229928016662597656e-01 3.152834251523017883e-02 2.827038466930389404e-01 -2.969905920326709747e-02 -2.808849513530731201e-01 -3.742616251111030579e-02 2.699920833110809326e-01 2.524460256099700928e-01 1.837222874164581299e-01 7.004797458648681641e-02 -3.528166115283966064e-01
-4.924132302403450012e-02 -4.954000562429428101e-02 -2.489534914493560791e-01 1.070514619350433350e-01 -1.726333498954772949e-01 3.030828535556793213e-01 2.407094836235046387e-02 6.963146477937698364e-02 -3.058944642543792725e-02 8.412471041083335876e-03 1.456727236509323120e-01 2.996142767369747162e-02 6.918433308601379395e-02 1.371243000030517578e-01 -1.053105220198631287e-01 2.594853341579437256e-01 1.156811192631721497e-01 -5.482736825942993164e-01 -9.439862519502639771e-02 -8.531673252582550049e-02 5.667129904031753540e-02 -4.640250280499458313e-02 -2.983143031597137451e-01 4.863972216844558716e-02 2.635999955236911774e-02 5.815931409597396851e-02 1.859119236469268799e-01 2.982629835605621338e-01 -1.473939865827560425e-01 2.363683730363845825e-01 1.772637069225311279e-01 -7.706866413354873657e-02
-1.065337136387825012e-01 -1.115861833095550537e-01 -2.230466529726982117e-02 1.818061470985412598e-01 -1.221935078501701355e-01 -2.005962580442428589e-01 2.079348862171173096e-01 2.117547541856765747e-01 2.791042923927307129e-01 8.071805536746978760e-02 7.311505079269409180e-02 -2.499929368495941162e-01 1.618987768888473511e-01 -4.413904622197151184e-02 -2.609006166458129883e-01 3.008866906166076660e-01 1.969708949327468872e-01 -2.086682766675949097e-01 2.057818323373794556e-01 5.985076352953910828e-02 -1.069356054067611694e-01 -1.563903838396072388e-01 -1.844083890318870544e-02 -1.687510907649993896e-01 -9.412241727113723755e-02 -1.740494668483734131e-01 -1.320649981498718262e-01 3.723043799400329590e-01 -1.274547576904296875e-01 6.129089742898941040e-02 2.119093388319015503e-01 -8.540053665637969971e-02
-1.175492033362388611e-01 -4.421707391738891602e-01 2.314691245555877686e-01 -6.736360024660825729e-03 -1.389846801757812500e-01 1.153485011309385300e-02 1.717345975339412689e-02 -2.850995399057865143e-02 9.246928989887237549e-02 -6.314585357904434204e-02 1.363354921340942383e-01 -3.073169887065887451e-01 1.542920172214508057e-01 1.406953483819961548e-01 2.036917209625244141e-01 -2.406102418899536133e-02 -1.436566710472106934e-01 8.421316742897033691e-02 3.192911297082901001e-02 -5.776121839880943298e-02 1.060652360320091248e-01 1.676746606826782227e-01 1.108692884445190430e-01 -9.884320944547653198e-02 1.017874702811241150e-01 -8.720286190509796143e-02 1.942924410104751587e-01 2.527097165584564209e-01 1.552096158266067505e-01 1.845587641000747681e-01 4.629065990447998047e-01 -1.404416263103485107e-01
7.572866976261138916e-02 -2.637180387973785400e-01 -1.551265865564346313e-01 1.763031482696533203e-01 -3.792030811309814453e-01 1.056541427969932556e-01 1.128843501210212708e-01 1.516551822423934937e-01 -1.501417625695466995e-02 -4.679361283779144287e-01 1.779558509588241577e-01 -1.394193321466445923e-01 1.720018833875656128e-01 9.712375700473785400e-02 1.088999360799789429e-01 4.241299033164978027e-01 2.016493817791342735e-03 -1.171994805335998535e-01 2.793693915009498596e-02 9.764234721660614014e-02 -1.875054836273193359e-02 1.028465703129768372e-01 1.089558601379394531e-01 -5.343287065625190735e-02 1.063593626022338867e-01 -1.035706326365470886e-01 1.079079061746597290e-01 9.605002403259277344e-02 1.260833740234375000e-01 -1.518477052450180054e-01 1.120297536253929138e-01 -1.835436373949050903e-01
1.062040179967880249e-01 -4.362231120467185974e-02 1.027911528944969177e-01 8.916786313056945801e-02 -9.188617765903472900e-02 2.421101778745651245e-01 1.526618450880050659e-01 -1.751417517662048340e-01 2.146738171577453613e-01 7.328110188245773315e-02 2.113338708877563477e-01 -1.740428209304809570e-01 -4.989987984299659729e-02 7.026097178459167480e-02 5.230628326535224915e-02 8.526208251714706421e-02 -3.414809405803680420e-01 -3.340008258819580078e-01 -5.270094051957130432e-02 3.507856726646423340e-01 2.181719541549682617e-01 -7.217023521661758423e-02 -2.141086757183074951e-01 2.935533225536346436e-01 -3.725171834230422974e-02 -1.465933173894882202e-01 -2.879305928945541382e-02 3.163775205612182617e-01 -1.697428077459335327e-01 -3.928694128990173340e-02 7.059681694954633713e-03 -1.019603908061981201e-01
-5.444134399294853210e-02 -1.330950409173965454e-01 9.041826426982879639e-02 1.443215459585189819e-01 -5.175091698765754700e-02 3.070625066757202148e-01 1.597072333097457886e-01 -1.552959680557250977e-01 1.616713404655456543e-01 3.478939458727836609e-02 2.469700127840042114e-01 -3.661875426769256592e-01 -1.649482101202011108e-01 2.394949831068515778e-02 7.473111152648925781e-02 1.609015911817550659e-01 -2.050091773271560669e-01 -3.835918754339218140e-02 1.213830546475946903e-03 3.648208081722259521e-01 4.889293760061264038e-02 -2.191553115844726562e-01 -2.471279203891754150e-01 1.480924934148788452e-01 5.987761914730072021e-02 -1.582475602626800537e-01 -8.683462440967559814e-02 3.766205906867980957e-01 1.189576163887977600e-01 -1.013247370719909668e-01 4.674477037042379379e-03 -9.781803935766220093e-02
-8.433815836906433105e-02 -3.516648113727569580e-01 1.838838309049606323e-01 -4.208021610975265503e-02 -2.941777110099792480e-01 7.439076900482177734e-02 1.462878845632076263e-02 -7.452995516359806061e-03 1.854498535394668579e-01 -1.411423087120056152e-01 -1.704392954707145691e-02 -3.936401009559631348e-01 6.831352412700653076e-02 2.055248320102691650e-01 8.013571798801422119e-02 2.083742618560791016e-02 -1.970288455486297607e-01 2.016168087720870972e-01 8.165569603443145752e-02 -1.951111108064651489e-01 1.137214004993438721e-01 6.374531239271163940e-02 -4.818959161639213562e-02 -1.219951882958412170e-01 5.723336338996887207e-02 -1.135552749037742615e-01 2.170548141002655029e-01 2.101820856332778931e-01 1.000030785799026489e-01 1.899965256452560425e-01 3.428632020950317383e-01 -2.201159149408340454e-01
2.223274558782577515e-01 2.990667149424552917e-02 -3.570608422160148621e-02 1.292978674173355103e-01 -2.593548297882080078e-01 1.371199935674667358e-01 -1.679649390280246735e-02 1.118247509002685547e-01 1.261417418718338013e-01 -3.974021226167678833e-02 2.223387062549591064e-01 -1.100823879241943359e-01 -5.221969261765480042e-02 -4.486823454499244690e-02 -9.709037095308303833e-02 5.264332890510559082e-01 -2.110612839460372925e-01 -9.568820148706436157e-02 -1.546023339033126831e-01 -1.216297596693038940e-01 1.159048601984977722e-01 7.060657441616058350e-02 -2.016438841819763184e-01 3.080062568187713623e-01 -1.379229724407196045e-01 -3.152962923049926758e-01 -2.310079634189605713e-01 1.539518237113952637e-01 1.062385514378547668e-01 -7.661867886781692505e-02 -1.083926204591989517e-02 -5.801831558346748352e-02
-1.024238988757133484e-01 -1.818374097347259521e-01 1.191117521375417709e-02 -1.142683774232864380e-01 -2.258801013231277466e-01 -1.397057175636291504e-01 4.485845193266868591e-02 2.486448138952255249e-01 -2.437104582786560059e-01 1.956356167793273926e-01 2.600342333316802979e-01 2.149168215692043304e-02 1.729852259159088135e-01 1.918820887804031372e-01 -1.743018031120300293e-01 2.142319381237030029e-01 -1.127128023654222488e-02 -6.793857365846633911e-02 1.395383924245834351e-01 1.588082015514373779e-01 3.447107672691345215e-01 1.563640534877777100e-01 -2.558010518550872803e-01 2.125055342912673950e-02 -5.209405347704887390e-02 -2.051173597574234009e-01 1.371998190879821777e-01 3.211851119995117188e-01 8.959747850894927979e-02 -9.258883446455001831e-02 1.921852976083755493e-01 -1.456082612276077271e-01
4.655613377690315247e-02 -1.725895330309867859e-02 -3.595949336886405945e-02 1.635336130857467651e-02 -3.307698071002960205e-01 2.175450772047042847e-01 6.924361735582351685e-02 7.497654296457767487e-03 2.897879481315612793e-02 -2.573255002498626709e-01 4.999110847711563110e-02 1.569600701332092285e-01 9.018477797508239746e-02 1.728122234344482422e-01 -3.062316179275512695e-01 1.830611079931259155e-01 -2.346433401107788086e-01 -2.067947536706924438e-01 7.595378905534744263e-02 1.690943390130996704e-01 -2.524329535663127899e-02 3.996686637401580811e-02 -1.425859779119491577e-01 1.888866722583770752e-01 -2.364817857742309570e-01 -2.304947525262832642e-01 3.002528548240661621e-01 2.470775842666625977e-01 -8.614218235015869141e-02 2.426553815603256226e-01 2.218139767646789551e-01 -9.343130886554718018e-02
6.971824914216995239e-02 -1.699787378311157227e-01 1.539045274257659912e-01 -1.671664714813232422e-01 -5.098839849233627319e-02 -4.368275869637727737e-03 2.894850373268127441e-01 -8.437187969684600830e-02 1.121101342141628265e-02 -1.751060932874679565e-01 1.990102976560592651e-01 -3.172123432159423828e-01 3.206267356872558594e-01 1.751142144203186035e-01 2.346018403768539429e-01 1.505693197250366211e-01 -2.501454055309295654e-01 -1.611616015434265137e-01 -1.819665282964706421e-01 6.865973025560379028e-02 8.391731977462768555e-02 -2.075861841440200806e-01 -7.366406917572021484e-02 -1.631147265434265137e-01 1.736783683300018311e-01 2.614553272724151611e-02 2.286690473556518555e-01 1.437263637781143188e-01 6.825739052146673203e-03 -2.807126343250274658e-01 2.175281345844268799e-01 -1.965033821761608124e-02
1.986010670661926270e-01 -1.472238749265670776e-01 -4.461844265460968018e-02 -2.115511298179626465e-01 -1.270333379507064819e-01 2.297885343432426453e-02 1.461985111236572266e-01 -3.170121461153030396e-02 2.362396419048309326e-01 1.056154146790504456e-01 3.242593631148338318e-02 2.722345292568206787e-02 2.553812265396118164e-01 5.200102552771568298e-02 6.960726529359817505e-02 2.043537050485610962e-01 -1.313891857862472534e-01 -3.332702517509460449e-01 -1.154078394174575806e-01 2.675947546958923340e-01 2.054843157529830933e-01 -1.251187026500701904e-01 1.023763865232467651e-01 1.481140404939651489e-01 -6.810463964939117432e-02 2.998260594904422760e-02 -2.512412965297698975e-01 3.791493773460388184e-01 -1.134654656052589417e-01 -1.032705083489418030e-01 2.764319777488708496e-01 -2.321323454380035400e-01
-9.860794246196746826e-02 -1.648155152797698975e-01 -1.052555814385414124e-01 -7.737530767917633057e-02 -3.828283771872520447e-02 8.410831540822982788e-02 1.905468255281448364e-01 1.572761982679367065e-01 8.636271208524703979e-02 1.138203591108322144e-01 -2.505067884922027588e-01 -1.395831257104873657e-01 1.852835863828659058e-01 2.125523686408996582e-01 -3.015834465622901917e-02 2.089708745479583740e-01 1.707990616559982300e-01 -1.928496062755584717e-01 -4.667822644114494324e-02 1.026880368590354919e-01 -2.539174258708953857e-01 -3.432832062244415283e-01 2.335019409656524658e-02 1.594568938016891479e-01 -6.667242944240570068e-02 -2.172083854675292969e-01 2.494101673364639282e-01 2.711483836174011230e-01 3.269061446189880371e-01 2.177958935499191284e-01 1.435022950172424316e-01 -1.010653190314769745e-02
-6.310107558965682983e-02 -1.251489073038101196e-01 -2.433321624994277954e-02 2.086036093533039093e-02 -3.232868015766143799e-02 -1.608995795249938965e-01 3.693441748619079590e-01 2.601584196090698242e-01 -6.642664223909378052e-02 -2.234830558300018311e-01 2.874589562416076660e-01 -1.272937357425689697e-01 8.833760768175125122e-02 -1.456755399703979492e-01 3.211453929543495178e-02 2.654249370098114014e-01 -1.099160611629486084e-01 4.956819489598274231e-02 -7.627499103546142578e-02 -1.078320816159248352e-01 2.078163065016269684e-02 2.182765752077102661e-01 -1.566787660121917725e-01 1.780604869127273560e-01 3.331259489059448242e-01 -6.625651568174362183e-02 -8.421220630407333374e-02 4.109809100627899170e-01 -1.213114485144615173e-01 1.041360497474670410e-01 1.982746124267578125e-01 -4.526691511273384094e-02
1.538712382316589355e-01 -1.954816579818725586e-01 7.847849279642105103e-02 1.233618035912513733e-01 -4.420202970504760742e-01 9.866235405206680298e-02 1.413699425756931305e-02 1.221063807606697083e-01 4.890812560915946960e-02 -1.459494084119796753e-01 3.943091332912445068e-01 7.227978855371475220e-02 1.699545383453369141e-01 1.031544525176286697e-02 -1.515917479991912842e-02 3.848893940448760986e-01 3.890779241919517517e-02 -4.639199376106262207e-02 8.538650348782539368e-03 -7.787164300680160522e-02 2.336579412221908569e-01 8.470945060253143311e-02 -9.954239428043365479e-02 -5.197775363922119141e-02 1.453469544649124146e-01 -1.257662773132324219e-01 1.545013934373855591e-01 8.156819269061088562e-03 2.103715687990188599e-01 -9.537156671285629272e-03 2.098710685968399048e-01 -3.182632625102996826e-01
1.360231637954711914e-01 -8.364874869585037231e-02 2.798947691917419434e-02 1.339571475982666016e-01 5.144052207469940186e-02 1.352144777774810791e-01 2.656347155570983887e-01 9.078975021839141846e-02 2.496712841093540192e-02 5.323593318462371826e-02 8.144536614418029785e-02 -2.846629619598388672e-01 5.240213125944137573e-02 -1.737752705812454224e-01 -7.485128194093704224e-02 4.598038792610168457e-01 2.338369190692901611e-02 4.781618341803550720e-02 -1.347240507602691650e-01 3.739017248153686523e-01 -4.998132213950157166e-02 -4.954323172569274902e-02 -1.064318716526031494e-01 2.260167747735977173e-01 8.901829272508621216e-02 -2.464126199483871460e-01 -1.113151684403419495e-01 2.033162415027618408e-01 -1.138758510351181030e-01 -1.065145358443260193e-01 2.605554759502410889e-01 -2.687459290027618408e-01
5.378308147192001343e-02 -7.294167578220367432e-02 3.839927017688751221e-01 -1.103424951434135437e-01 -1.896762698888778687e-01 -4.400923848152160645e-02 3.687577554956078529e-03 3.259855508804321289e-01 1.643513590097427368e-01 -1.892810687422752380e-02 1.631626188755035400e-01 -1.313529163599014282e-01 1.512360125780105591e-01 -4.093310981988906860e-02 -1.105001866817474365e-01 6.381486356258392334e-02 4.793476685881614685e-02 -1.066333651542663574e-01 2.938209772109985352e-01 2.296072989702224731e-01 1.299330443143844604e-01 3.835387760773301125e-03 -1.143986061215400696e-01 1.629858016967773438e-01 2.394498139619827271e-02 -2.999726217240095139e-03 1.054732054471969604e-01 5.038111209869384766e-01 1.206981465220451355e-01 -2.543541789054870605e-01 1.209918409585952759e-01 -8.478301018476486206e-02
5.075413733720779419e-02 -6.220136582851409912e-02 1.375444233417510986e-02 -4.847005754709243774e-02 -1.813227683305740356e-01 1.061934605240821838e-01 1.105350032448768616e-01 -8.420589379966259003e-03 6.677499413490295410e-02 -1.453314721584320068e-01 5.168423056602478027e-02 5.615362524986267090e-02 1.337219178676605225e-01 -4.366405308246612549e-02 -8.298263698816299438e-02 2.745696008205413818e-01 6.619326025247573853e-02 -3.601892292499542236e-02 7.814301550388336182e-02 5.236172303557395935e-02 2.272840589284896851e-01 8.166510611772537231e-03 2.218062281608581543e-01 9.691349416971206665e-02 9.979545325040817261e-02 -2.320861667394638062e-01 6.046354174613952637e-01 2.998925149440765381e-01 2.290550470352172852e-01 2.725162208080291748e-01 1.729314029216766357e-01 -1.685525663197040558e-02
8.216851204633712769e-02 -1.593184284865856171e-02 2.640122771263122559e-01 -3.949298709630966187e-02 -1.889679133892059326e-01 1.769538968801498413e-01 -9.231643052771687508e-04 -1.745078340172767639e-02 -6.156887486577033997e-02 6.152309011667966843e-03 -2.209743484854698181e-02 -2.342094779014587402e-01 3.548385202884674072e-01 5.687285214662551880e-02 1.316662579774856567e-01 4.801044762134552002e-01 1.907412707805633545e-02 -5.369745939970016479e-02 4.386838991194963455e-03 9.338641911745071411e-02 -1.206728965044021606e-01 9.525633417069911957e-03 8.730242843739688396e-04 7.424394041299819946e-02 3.454373478889465332e-01 -3.187813460826873779e-01 -4.368958622217178345e-02 5.602635815739631653e-02 2.126537561416625977e-01 5.533625930547714233e-02 2.485195398330688477e-01 -2.237366139888763428e-01
-1.876470744609832764e-01 -6.657358258962631226e-02 3.901201784610748291e-01 -1.997644603252410889e-01 -3.482912853360176086e-02 1.983265280723571777e-01 -4.484346508979797363e-02 2.728765308856964111e-01 -3.854753682389855385e-03 2.060477286577224731e-01 2.135734409093856812e-01 -3.127949535846710205e-01 9.781074523925781250e-02 1.534580141305923462e-01 -4.572496563196182251e-02 2.877778708934783936e-01 1.074067726731300354e-01 -9.381353110074996948e-02 -4.061454907059669495e-02 7.737369090318679810e-02 6.494864076375961304e-02 1.730143576860427856e-01 -2.389647513628005981e-01 5.421931669116020203e-02 -6.302655488252639771e-02 -3.250461444258689880e-02 -4.317444562911987305e-02 3.457910716533660889e-01 -8.630368858575820923e-02 2.736361920833587646e-01 1.264083981513977051e-01 -1.875595934689044952e-02
-8.495127782225608826e-03 -1.340790092945098877e-01 -1.260397583246231079e-01 3.486003354191780090e-02 -5.161377787590026855e-02 -1.982224881649017334e-01 3.972578346729278564e-01 2.419797033071517944e-01 -3.300244361162185669e-02 -8.470531553030014038e-02 2.186292409896850586e-01 -2.140986472368240356e-01 1.305269263684749603e-02 -1.332678347826004028e-01 -1.175245866179466248e-01 1.969133764505386353e-01 -7.957933843135833740e-02 5.730839446187019348e-02 -3.393385186791419983e-02 6.660362333059310913e-02 1.681701987981796265e-01 2.422725856304168701e-01 -1.625042259693145752e-01 2.958534359931945801e-01 3.313473463058471680e-01 -2.009463012218475342e-01 -7.585636526346206665e-02 3.003652989864349365e-01 -8.710373938083648682e-02 1.268765423446893692e-02 2.216308116912841797e-01 -1.223752275109291077e-01
-2.688462734222412109e-01 -8.617579191923141479e-02 1.244193017482757568e-01 1.988059468567371368e-02 -9.188585728406906128e-02 -1.628808230161666870e-01 9.911006689071655273e-02 6.978499144315719604e-02 8.679448813199996948e-02 -2.212136611342430115e-02 1.095988787710666656e-02 -2.627948224544525146e-01 -1.824836246669292450e-02 2.407534420490264893e-01 1.324573755264282227e-01 4.213583171367645264e-01 -1.265236735343933105e-01 -1.852154284715652466e-01 -9.789948165416717529e-02 3.414885401725769043e-01 -2.445920929312705994e-02 -4.944938793778419495e-02 1.929708719253540039e-01 3.187392950057983398e-01 6.069710478186607361e-02 7.762309163808822632e-03 -8.858837932348251343e-02 9.479113854467868805e-03 -1.364306211471557617e-01 9.609361737966537476e-02 3.370377719402313232e-01 -2.294683009386062622e-01
9.318765997886657715e-02 -1.516411304473876953e-01 4.112726449966430664e-02 -1.612252444028854370e-01 -3.003710210323333740e-01 -1.337981373071670532e-01 1.368709802627563477e-01 2.771012485027313232e-01 2.657992541790008545e-01 -1.457466743886470795e-02 -5.386038869619369507e-02 -3.352558016777038574e-01 2.511272728443145752e-01 2.575527131557464600e-01 9.603834897279739380e-02 5.786347016692161560e-02 -2.908201515674591064e-01 9.910658001899719238e-02 -1.441426724195480347e-01 -5.146087706089019775e-02 -1.375822424888610840e-01 7.380425184965133667e-02 6.174836307764053345e-02 -6.235339865088462830e-02 4.095725342631340027e-02 -4.087448120117187500e-02 2.527096569538116455e-01 3.173600733280181885e-01 1.528066396713256836e-01 1.170980557799339294e-01 2.305161952972412109e-01 2.891116030514240265e-02
1.006375998258590698e-01 -4.012513160705566406e-01 -2.740372158586978912e-02 8.661260455846786499e-02 -2.647072970867156982e-01 8.522733300924301147e-02 1.125240847468376160e-01 2.319163084030151367e-01 2.506295144557952881e-01 4.582950472831726074e-02 1.673521995544433594e-01 -2.075915187597274780e-01 1.970304548740386963e-01 -1.153802499175071716e-01 -4.597682505846023560e-02 -1.250211242586374283e-02 -1.529082059860229492e-01 -3.028309941291809082e-01 3.837223649024963379e-01 9.651862829923629761e-02 -1.156570091843605042e-01 -5.567741394042968750e-02 -1.732135415077209473e-01 -1.190085150301456451e-02 4.089681059122085571e-02 2.903329767286777496e-02 2.100337594747543335e-01 2.496324479579925537e-01 7.925983518362045288e-03 2.160056233406066895e-01 8.905837684869766235e-02 -6.745374202728271484e-02
2.658173069357872009e-02 -5.814551562070846558e-02 -1.124702468514442444e-01 -1.211617290973663330e-01 6.861340999603271484e-02 3.023197054862976074e-01 1.360338926315307617e-02 3.002832531929016113e-01 1.987134516239166260e-01 7.197980582714080811e-02 2.818618416786193848e-01 -1.891016610898077488e-03 1.101705357432365417e-01 8.878433704376220703e-02 2.013655900955200195e-01 1.829811930656433105e-01 -5.330211669206619263e-02 -3.131354749202728271e-01 -9.779420495033264160e-02 1.320490241050720215e-01 2.167801409959793091e-01 1.285753399133682251e-01 -5.439270287752151489e-02 -1.109308823943138123e-01 1.024334356188774109e-01 2.688094973564147949e-02 -8.394967019557952881e-02 3.121765851974487305e-01 -7.268241047859191895e-02 -1.256283670663833618e-01 4.666541516780853271e-01 -5.216461047530174255e-02
1.925534456968307495e-01 -2.547492682933807373e-01 2.167528867721557617e-01 -2.575986981391906738e-01 -1.244763731956481934e-01 1.494917366653680801e-02 4.861091077327728271e-01 -6.574861705303192139e-02 2.614532038569450378e-02 -1.812604218721389771e-01 3.550788387656211853e-02 -1.574070155620574951e-01 1.728183180093765259e-01 7.677966356277465820e-02 1.130628362298011780e-01 3.253658711910247803e-01 -2.652684450149536133e-01 -1.633860468864440918e-01 -2.217358648777008057e-01 5.993749946355819702e-02 -2.944041229784488678e-02 1.129002347588539124e-01 -1.501133441925048828e-01 1.099579557776451111e-01 4.684779047966003418e-02 -1.818006038665771484e-01 1.254842877388000488e-01 2.585402689874172211e-02 -5.457402672618627548e-03 1.784953176975250244e-01 -8.763846009969711304e-02 -1.583311855792999268e-01
2.762275338172912598e-01 -2.841837517917156219e-02 2.303696051239967346e-02 2.749785184860229492e-01 -9.764011204242706299e-02 4.791000112891197205e-02 2.128175050020217896e-01 -1.124896854162216187e-01 3.154299408197402954e-02 6.532292813062667847e-02 1.868160665035247803e-01 -2.807945907115936279e-01 3.854528069496154785e-02 1.516330689191818237e-01 -1.643017530441284180e-01 2.262139618396759033e-01 4.876342788338661194e-02 -2.698341012001037598e-01 7.053870707750320435e-02 -2.101144790649414062e-01 1.757130771875381470e-01 6.789162755012512207e-03 1.106896474957466125e-01 2.076891362667083740e-01 2.468378245830535889e-01 1.692108064889907837e-02 2.372969239950180054e-01 -6.775146722793579102e-02 3.066520392894744873e-01 2.964555621147155762e-01 -6.737843621522188187e-03 -2.015345841646194458e-01
-2.040929906070232391e-02 -8.196736127138137817e-02 -4.119664058089256287e-02 8.688019216060638428e-02 -1.063203364610671997e-01 1.767619699239730835e-01 1.192977651953697205e-01 2.641070634126663208e-02 1.093535870313644409e-01 1.604318805038928986e-02 -3.311656042933464050e-02 -1.233971118927001953e-01 2.603364884853363037e-01 -2.610871940851211548e-02 9.110372513532638550e-02 4.653587043285369873e-01 1.352914571762084961e-01 -3.223736584186553955e-01 2.174302749335765839e-02 -1.801508851349353790e-02 -2.043443359434604645e-02 -1.512272208929061890e-01 -4.454624652862548828e-02 7.064452022314071655e-02 6.508683413267135620e-02 5.094034969806671143e-02 3.515181243419647217e-01 2.607723772525787354e-01 3.044625818729400635e-01 3.528529703617095947e-01 1.430567800998687744e-01 -1.221981868147850037e-01
1.598727405071258545e-01 -1.001761853694915771e-01 -1.065949052572250366e-01 -5.700774490833282471e-02 -3.000838756561279297e-01 -3.030760586261749268e-01 7.792260497808456421e-02 2.069705128669738770e-01 3.371658325195312500e-01 5.689620971679687500e-02 2.630771137773990631e-02 -2.353800237178802490e-01 1.278527230024337769e-01 2.881391048431396484e-01 3.687180206179618835e-02 7.810814678668975830e-02 -1.398274153470993042e-01 2.661021426320075989e-02 -2.098598778247833252e-01 2.792931720614433289e-02 -1.477423161268234253e-01 1.174182668328285217e-01 6.497067958116531372e-02 5.672071501612663269e-02 1.702004461549222469e-03 -2.382642477750778198e-01 5.861876532435417175e-02 4.147647321224212646e-01 -1.611810028553009033e-01 2.271175384521484375e-01 1.424652785062789917e-01 -3.005439974367618561e-02
1.499390155076980591e-01 -2.214551419019699097e-01 1.856331229209899902e-01 1.595102846622467041e-01 -7.800188660621643066e-02 2.901659011840820312e-01 1.587682366371154785e-01 8.994567394256591797e-02 1.151856854557991028e-01 2.086354047060012817e-01 3.178164660930633545e-01 2.316761203110218048e-02 -1.618642807006835938e-01 2.354979515075683594e-01 -1.677043288946151733e-01 3.362269997596740723e-01 8.858510106801986694e-02 2.407510578632354736e-02 -2.152516990900039673e-01 -1.151607856154441833e-01 1.053983494639396667e-01 1.548842340707778931e-01 -3.234530240297317505e-02 1.852356493473052979e-01 -2.065093219280242920e-01 -1.672672778367996216e-01 -2.271950989961624146e-01 2.178886234760284424e-01 1.315150409936904907e-01 6.634512543678283691e-02 1.840351223945617676e-01 -7.647271733731031418e-03
2.010828554630279541e-01 -1.200375109910964966e-01 7.220698148012161255e-02 -1.045466028153896332e-02 -1.451717223972082138e-02 -7.882099598646163940e-02 5.099965333938598633e-01 8.873646706342697144e-02 3.697397708892822266e-01 -1.591904908418655396e-01 -8.432132005691528320e-02 -2.352354526519775391e-01 1.855906993150711060e-01 -3.531292080879211426e-02 -4.297211021184921265e-02 2.417210191488265991e-01 -3.227651417255401611e-01 -2.131766267120838165e-02 -1.404724270105361938e-01 2.602692246437072754e-01 7.206679135560989380e-02 -5.414002016186714172e-02 -9.207808226346969604e-02 3.242061287164688110e-02 -1.551351789385080338e-02 -2.758952975273132324e-01 -8.993024937808513641e-03 1.072195321321487427e-01 -6.770066916942596436e-02 1.534224394708871841e-02 8.202017098665237427e-02 -1.890441179275512695e-01
4.520811513066291809e-02 -2.514002323150634766e-01 -7.633421570062637329e-02 -1.657045930624008179e-01 -1.771540939807891846e-01 1.839096546173095703e-01 -2.922631800174713135e-02 -6.606757640838623047e-02 3.280198946595191956e-02 -3.056928217411041260e-01 -1.497143972665071487e-02 1.132066845893859863e-01 -1.899735629558563232e-02 -5.030579492449760437e-02 -1.984936594963073730e-01 1.867941915988922119e-01 -7.563912123441696167e-02 -2.528927922248840332e-01 1.649237796664237976e-02 1.412844359874725342e-01 2.367563992738723755e-01 -6.822478026151657104e-02 3.442384675145149231e-02 9.537682682275772095e-02 1.211228147149085999e-01 -1.572921723127365112e-01 5.033571720123291016e-01 2.872951626777648926e-01 3.931616246700286865e-02 2.300368398427963257e-01 2.053336650133132935e-01 -1.159918233752250671e-01
-3.277945145964622498e-02 -2.784636616706848145e-01 -1.229194700717926025e-01 -2.383501268923282623e-02 -9.116110950708389282e-02 3.366174399852752686e-01 -1.178205981850624084e-01 2.040211409330368042e-01 5.241021886467933655e-02 -1.008593197911977768e-02 5.733200907707214355e-02 -1.954502761363983154e-01 1.114936694502830505e-01 1.474715024232864380e-01 1.241602841764688492e-02 2.517801821231842041e-01 -1.767748445272445679e-01 -1.333668977022171021e-01 -3.827944397926330566e-02 -1.754389703273773193e-02 -1.802011430263519287e-01 -3.500466048717498779e-01 -1.004755217581987381e-02 3.080702722072601318e-01 3.121477067470550537e-01 -2.524967193603515625e-01 1.935198903083801270e-01 1.820591986179351807e-01 1.881151497364044189e-01 7.676039636135101318e-02 7.213050872087478638e-02 -8.616719394922256470e-02
3.687183558940887451e-02 -1.127324718981981277e-02 4.664904903620481491e-03 -6.645459681749343872e-02 1.038551107048988342e-01 1.377639919519424438e-01 2.182338088750839233e-01 1.779897660017013550e-01 3.363647758960723877e-01 4.999282100470736623e-05 4.104308187961578369e-01 -2.084068059921264648e-01 2.245948761701583862e-01 1.112847104668617249e-01 3.026087284088134766e-01 1.242823600769042969e-01 1.326240152120590210e-01 -2.601335048675537109e-01 1.251891404390335083e-01 2.405904978513717651e-01 4.165052250027656555e-02 5.663762800395488739e-03 1.820203065872192383e-01 6.600790470838546753e-02 -1.603923439979553223e-01 3.735304251313209534e-02 1.003044694662094116e-01 2.030880451202392578e-01 8.739996701478958130e-02 -1.725486665964126587e-01 2.725020051002502441e-01 -4.432750120759010315e-02
7.629506289958953857e-02 -1.152238026261329651e-01 8.770921081304550171e-02 2.744981320574879646e-03 -1.004378348588943481e-01 1.381282657384872437e-01 -1.000164374709129333e-01 5.384409427642822266e-02 8.330234885215759277e-02 -1.777380406856536865e-01 1.681875139474868774e-01 1.279629860073328018e-02 -1.779831945896148682e-02 -1.505438238382339478e-01 -2.353963404893875122e-01 4.494432210922241211e-01 -2.323324084281921387e-01 6.542490329593420029e-03 -5.526708438992500305e-02 5.309634208679199219e-01 5.677521973848342896e-02 -2.118402905762195587e-02 -7.842391729354858398e-02 3.795371204614639282e-02 -6.383998692035675049e-02 -9.495231509208679199e-02 -7.212383300065994263e-02 3.388115167617797852e-01 1.627158671617507935e-01 2.475957870483398438e-01 1.080842167139053345e-01 -3.083940967917442322e-02
7.010967284440994263e-02 1.195407286286354065e-01 3.055188655853271484e-01 -1.569487005472183228e-01 -1.042359769344329834e-01 -1.380153745412826538e-01 -2.598451822996139526e-02 1.980710625648498535e-01 3.288215771317481995e-02 -1.205103355459868908e-03 5.311956405639648438e-01 -1.128744408488273621e-01 2.010541409254074097e-01 1.836132258176803589e-01 8.814953267574310303e-02 2.587267756462097168e-01 1.789646297693252563e-01 -8.193842321634292603e-02 -1.737979054450988770e-02 -1.156587973237037659e-01 1.112194955348968506e-01 -7.448772341012954712e-02 -4.789943620562553406e-02 3.051214218139648438e-01 -9.983483701944351196e-03 -1.071563735604286194e-01 1.236960515379905701e-01 3.294624090194702148e-01 -1.536142230033874512e-01 6.229895353317260742e-02 7.142002880573272705e-02 -1.200834140181541443e-01
-6.839150190353393555e-02 -5.959351733326911926e-02 1.298850774765014648e-01 8.627820014953613281e-02 3.943783044815063477e-02 2.277279794216156006e-01 4.231855273246765137e-01 5.482448264956474304e-02 8.411426842212677002e-02 8.417240343987941742e-03 6.164677813649177551e-02 -2.314094007015228271e-01 2.866019904613494873e-01 1.698155254125595093e-01 -4.532479867339134216e-02 3.199581801891326904e-01 9.705664217472076416e-02 2.706668525934219360e-02 -2.274757176637649536e-01 8.324453979730606079e-02 1.292668879032135010e-01 -2.453213632106781006e-01 -1.498954147100448608e-01 1.436411403119564056e-02 -1.061577256768941879e-02 -4.628688097000122070e-02 -3.472538292407989502e-01 2.397074401378631592e-01 5.521636828780174255e-02 1.835188567638397217e-01 2.482168823480606079e-01 7.080506533384323120e-02
4.539415985345840454e-02 -4.363236427307128906e-01 2.478039115667343140e-01 8.694767602719366550e-04 -1.835859417915344238e-01 1.280337870121002197e-01 7.713855057954788208e-02 -1.143096610903739929e-01 6.096671149134635925e-02 3.136685816571116447e-03 7.667563855648040771e-02 -3.386253118515014648e-01 1.492102444171905518e-01 2.659372389316558838e-01 -5.650101974606513977e-02 2.624206431210041046e-02 -2.023838013410568237e-01 1.810642033815383911e-01 1.903482526540756226e-01 -3.068309463560581207e-02 -2.514530206099152565e-03 4.570910707116127014e-03 -6.474202126264572144e-02 -5.490915104746818542e-02 3.155964240431785583e-02 -1.180618479847908020e-01 9.934572130441665649e-02 1.899472177028656006e-01 1.544811278581619263e-01 7.396668195724487305e-02 4.969177544116973877e-01 -2.453129366040229797e-02
-5.981366336345672607e-02 2.337877871468663216e-03 3.632479533553123474e-02 8.671153336763381958e-02 1.915967315435409546e-01 1.035569142550230026e-02 1.715623140335083008e-01 -4.567521438002586365e-02 -1.607514470815658569e-01 2.099425159394741058e-02 1.944766938686370850e-01 -1.659404635429382324e-01 -2.697740495204925537e-02 1.129705384373664856e-01 -8.641935139894485474e-02 2.724092006683349609e-01 3.051791526377201080e-02 -6.098841130733489990e-02 -6.145947799086570740e-02 3.652494549751281738e-01 -5.678836628794670105e-02 9.094984829425811768e-02 1.326944380998611450e-01 2.419780939817428589e-01 -2.994264960289001465e-01 -4.234425723552703857e-02 2.983892261981964111e-01 3.529373407363891602e-01 7.162594795227050781e-02 -1.300148814916610718e-01 2.346623986959457397e-01 -3.475537300109863281e-01
-2.459692209959030151e-01 -6.870320439338684082e-02 -8.970969170331954956e-02 -4.592719301581382751e-02 -1.135182231664657593e-01 -9.425896219909191132e-03 1.220469027757644653e-01 2.042648382484912872e-02 -1.689663231372833252e-01 -1.033560931682586670e-01 2.137080729007720947e-01 8.095010370016098022e-02 3.713528066873550415e-02 1.062739193439483643e-01 -8.028462529182434082e-02 3.200076520442962646e-01 -1.052663475275039673e-02 -2.559540327638387680e-03 6.754692876711487770e-04 -7.062379270792007446e-02 -2.050645463168621063e-02 1.217248104512691498e-02 7.123265881091356277e-03 4.358649253845214844e-02 -1.105562075972557068e-01 -3.504140973091125488e-01 5.123626589775085449e-01 3.549834191799163818e-01 -3.329434618353843689e-02 3.437851369380950928e-01 1.427364945411682129e-01 -1.118818446993827820e-01
7.851156592369079590e-02 -2.077117115259170532e-01 -5.361053720116615295e-02 3.508194908499717712e-02 -2.658821046352386475e-01 3.291789889335632324e-01 2.863248884677886963e-01 -2.002604492008686066e-02 -4.583182930946350098e-02 4.358373582363128662e-02 9.912355989217758179e-02 1.923936307430267334e-01 -2.380308136343955994e-02 1.235577762126922607e-01 -1.537554562091827393e-01 3.216015100479125977e-01 1.282617002725601196e-01 -1.366825848817825317e-01 6.726112961769104004e-02 2.985460758209228516e-01 1.918645054101943970e-01 -1.284286230802536011e-01 -1.231265813112258911e-02 6.799674779176712036e-02 2.496820241212844849e-01 -5.244494974613189697e-02 2.658939361572265625e-01 2.420987039804458618e-01 -4.324257373809814453e-02 2.946243584156036377e-01 4.776212573051452637e-02 -1.385059058666229248e-01
-3.585534868761897087e-03 -2.150754779577255249e-01 3.248124420642852783e-01 -3.903938457369804382e-02 -2.050459831953048706e-01 6.102070584893226624e-02 -8.597083389759063721e-02 1.492419242858886719e-01 -2.707890868186950684e-01 -8.235385268926620483e-02 3.208718597888946533e-01 -1.041250973939895630e-01 1.014781370759010315e-01 1.670231521129608154e-01 -1.468783169984817505e-01 7.058130204677581787e-02 5.252895131707191467e-02 -8.424602448940277100e-02 -7.056487351655960083e-02 1.565629690885543823e-01 1.108870729804039001e-01 -2.279544770717620850e-01 -1.005454510450363159e-01 2.891289815306663513e-02 -2.198187112808227539e-01 3.273600246757268906e-03 -3.976088017225265503e-02 5.122957229614257812e-01 1.779057532548904419e-01 -1.088745221495628357e-01 1.176149770617485046e-01 -1.684135943651199341e-01
-3.689497243613004684e-03 -2.155829221010208130e-01 2.157871425151824951e-01 9.095420688390731812e-02 -3.708931505680084229e-01 2.346486598253250122e-01 1.119568012654781342e-03 1.269612610340118408e-01 -6.779161095619201660e-02 -1.610788255929946899e-01 2.049192786216735840e-01 -3.194533661007881165e-02 1.986914724111557007e-01 1.393756270408630371e-01 -1.697000414133071899e-01 -6.836017966270446777e-02 -9.779970347881317139e-02 -4.120468348264694214e-02 -3.496484085917472839e-02 3.678888678550720215e-01 -5.856979265809059143e-02 -1.011766567826271057e-01 -1.766834557056427002e-01 2.845681011676788330e-01 4.047558456659317017e-02 -2.112220972776412964e-01 5.898813530802726746e-02 2.967643439769744873e-01 1.110765561461448669e-01 2.602461576461791992e-01 -8.092792332172393799e-02 1.609172224998474121e-01
1.189117357134819031e-01 -1.742582619190216064e-01 1.139161884784698486e-01 9.856503456830978394e-03 1.363072395324707031e-01 -3.996384888887405396e-02 3.187584877014160156e-01 1.870214752852916718e-02 6.044828798621892929e-03 -9.381042420864105225e-02 -3.181623667478561401e-02 -7.322835177183151245e-02 -3.144909814000129700e-02 5.423567071557044983e-02 2.305868454277515411e-02 4.318761825561523438e-01 -2.750920653343200684e-01 1.615980081260204315e-02 -2.732570096850395203e-02 -2.092948108911514282e-01 -8.490979671478271484e-02 -2.087843269109725952e-01 -2.018522322177886963e-01 -5.616616923362016678e-03 -1.566344350576400757e-01 -3.907479643821716309e-01 8.146823942661285400e-02 2.634060978889465332e-01 -8.814110606908798218e-02 2.764293849468231201e-01 1.867900788784027100e-01 -1.723974496126174927e-01
2.424640655517578125e-01 -1.482280343770980835e-01 -1.123322173953056335e-01 -1.712716817855834961e-01 -3.449292182922363281e-01 -3.066357374191284180e-01 1.741202175617218018e-01 1.549923568964004517e-01 2.475950866937637329e-01 -5.421553924679756165e-02 1.825776696205139160e-01 -2.088214606046676636e-01 1.136590987443923950e-01 2.156950235366821289e-01 6.263610720634460449e-02 1.494698971509933472e-01 -9.584358334541320801e-02 -3.781110048294067383e-02 -1.297484636306762695e-01 -8.770985156297683716e-02 -7.190351933240890503e-02 1.742671430110931396e-01 5.638321861624717712e-02 1.164870634675025940e-01 2.383799105882644653e-02 -2.423432916402816772e-01 -1.377224177122116089e-01 3.486625552177429199e-01 -1.919886469841003418e-01 1.715688854455947876e-01 1.716538816690444946e-01 -5.595021881163120270e-03
2.028535455465316772e-01 -1.580665856599807739e-01 6.844294816255569458e-02 3.170776665210723877e-01 -1.565797626972198486e-01 1.305802911520004272e-01 2.453955858945846558e-01 -2.845345437526702881e-01 -7.896344177424907684e-03 -3.228278458118438721e-02 1.277544051408767700e-01 -2.033785432577133179e-01 -5.977470055222511292e-02 -1.575410813093185425e-01 4.197718575596809387e-02 1.523643136024475098e-01 -3.346282243728637695e-02 -2.536286413669586182e-01 -1.101383566856384277e-01 1.034148856997489929e-01 1.399544179439544678e-01 8.031129837036132812e-02 -1.439511179924011230e-01 2.383724004030227661e-01 1.301054656505584717e-01 -2.023191601037979126e-01 -8.824479766190052032e-03 4.800448417663574219e-01 1.978279463946819305e-02 -1.475069671869277954e-01 -4.876627773046493530e-02 -1.702227592468261719e-01
5.168356373906135559e-02 -1.173408254981040955e-01 1.152387708425521851e-01 1.276420205831527710e-01 -3.127584457397460938e-01 1.878974884748458862e-01 1.322141885757446289e-01 2.694831490516662598e-01 -2.273423969745635986e-02 -3.541004061698913574e-01 2.463827878236770630e-01 -1.434286534786224365e-01 2.552348971366882324e-01 4.947005584836006165e-02 -6.686393171548843384e-02 4.566621184349060059e-01 -6.568571925163269043e-02 7.946775108575820923e-02 -6.090435385704040527e-02 -1.782790273427963257e-01 -1.982110925018787384e-02 2.753993123769760132e-02 4.519258439540863037e-02 -1.222640126943588257e-01 1.380635797977447510e-01 -9.676092118024826050e-02 1.549039315432310104e-02 1.150959804654121399e-01 7.588510960340499878e-02 -7.043126225471496582e-02 2.733344733715057373e-01 -2.266543209552764893e-01
4.050512984395027161e-02 -2.725293338298797607e-01 9.982147254049777985e-03 -2.045589089393615723e-01 1.980293244123458862e-01 1.910123825073242188e-01 1.871164292097091675e-01 3.157886862754821777e-02 3.432800769805908203e-01 6.487926840782165527e-02 7.164559513330459595e-02 1.192983165383338928e-01 2.608345150947570801e-01 7.871368527412414551e-02 -9.610317647457122803e-02 1.467512995004653931e-01 -2.817633748054504395e-01 -3.190036416053771973e-01 -6.884915381669998169e-02 -1.221359670162200928e-01 1.849522739648818970e-01 2.988139986991882324e-01 5.563537403941154480e-02 1.123370826244354248e-01 -4.485120251774787903e-02 -5.717832222580909729e-02 5.904274061322212219e-03 2.645691633224487305e-01 -1.191156953573226929e-01 1.755181401968002319e-01 1.581574380397796631e-01 -1.966444849967956543e-01
2.240779846906661987e-01 -1.911007463932037354e-01 -7.091524451971054077e-02 -4.580082371830940247e-02 -1.926237940788269043e-01 -8.991833031177520752e-02 2.191048562526702881e-01 9.866436570882797241e-02 2.142150104045867920e-01 3.460475429892539978e-02 2.788261175155639648e-01 -1.361820995807647705e-01 3.597068786621093750e-02 -5.427981913089752197e-02 -1.613804847002029419e-01 1.163781341165304184e-02 -1.106455251574516296e-01 -2.975328266620635986e-01 3.626529574394226074e-01 -1.307663321495056152e-01 1.307859122753143311e-01 -1.251944899559020996e-01 -1.562297791242599487e-01 2.064553499221801758e-01 -2.265535593032836914e-01 -1.433093799278140068e-03 1.749732494354248047e-01 4.017362594604492188e-01 1.367426943033933640e-02 1.398048102855682373e-01 1.307595521211624146e-01 7.449551019817590714e-03
7.870268076658248901e-02 -2.072796970605850220e-01 1.268627047538757324e-01 2.369132488965988159e-01 -8.304698765277862549e-02 1.034289970993995667e-01 3.926326036453247070e-01 2.327766269445419312e-02 1.827752403914928436e-02 1.229510754346847534e-01 4.007926583290100098e-02 8.688325760886073112e-04 3.454996943473815918e-01 1.745302528142929077e-01 -6.044462323188781738e-03 3.177986443042755127e-01 1.288095712661743164e-01 4.957627132534980774e-02 -3.656699657440185547e-01 1.486902236938476562e-01 2.252337187528610229e-01 -1.413901001214981079e-01 -1.617425084114074707e-01 1.444558352231979370e-01 8.538103848695755005e-02 -1.601286232471466064e-02 -9.112744778394699097e-02 2.370581775903701782e-01 -1.396660059690475464e-01 1.236604228615760803e-01 1.972768455743789673e-01 3.815035568550229073e-03
1.556787490844726562e-01 -2.601737976074218750e-01 3.018679656088352203e-02 1.276824474334716797e-01 -1.979263275861740112e-01 5.221524089574813843e-02 -6.773539632558822632e-02 4.241577535867691040e-02 4.679325222969055176e-02 -2.274286597967147827e-01 2.036650925874710083e-01 -1.727981269359588623e-01 -3.451105579733848572e-02 1.779020130634307861e-01 -2.720251083374023438e-01 3.875608444213867188e-01 -1.434049196541309357e-02 4.022674262523651123e-02 -1.084060445427894592e-01 -4.139963164925575256e-02 -3.443988263607025146e-01 1.443255925551056862e-03 2.745738327503204346e-01 1.698364764451980591e-01 -4.096027836203575134e-02 -2.432218492031097412e-01 2.216157689690589905e-02 5.886089429259300232e-02 -2.006509341299533844e-02 1.091638803482055664e-01 2.801839709281921387e-01 -2.579296827316284180e-01
2.783467173576354980e-01 -4.691704735159873962e-02 9.490413218736648560e-02 -1.502472162246704102e-01 -2.818441689014434814e-01 2.339315265417098999e-01 3.063411414623260498e-01 1.746227592229843140e-01 1.523155160248279572e-02 1.265383213758468628e-01 3.197101950645446777e-01 3.265741467475891113e-02 -1.939967740327119827e-03 1.698731034994125366e-01 -4.996790736913681030e-02 2.817893624305725098e-01 -9.887281805276870728e-02 -7.144716382026672363e-02 2.277142833918333054e-03 -2.932105585932731628e-02 9.955602884292602539e-02 1.405644863843917847e-01 4.042424559593200684e-01 2.074128985404968262e-01 1.361285522580146790e-02 -2.171367257833480835e-01 -1.905348300933837891e-01 1.610301136970520020e-01 1.059910431504249573e-01 -1.331732571125030518e-01 9.749199450016021729e-02 -8.123014122247695923e-03
-4.261644789949059486e-04 4.969231784343719482e-02 1.531646698713302612e-01 -4.986265301704406738e-02 -4.141518473625183105e-01 1.418684422969818115e-01 5.568787083029747009e-02 -7.576750218868255615e-02 8.622984588146209717e-02 -2.007258385419845581e-01 1.341066807508468628e-01 2.511574327945709229e-01 1.039361301809549332e-02 2.100309878587722778e-01 -4.000518098473548889e-02 4.642482995986938477e-01 -7.985478639602661133e-02 -1.097128838300704956e-01 1.565062999725341797e-01 1.524389535188674927e-01 -2.471257187426090240e-02 -1.951032131910324097e-02 -3.765407577157020569e-02 6.699065119028091431e-02 -2.064955979585647583e-01 1.144389249384403229e-02 1.865714788436889648e-01 4.305926859378814697e-01 -7.924574613571166992e-02 1.525015234947204590e-01 1.212254762649536133e-01 2.627613581717014313e-02
2.916269376873970032e-02 -1.285068690776824951e-01 1.069654151797294617e-01 -8.237271755933761597e-02 1.684146523475646973e-01 6.008528545498847961e-02 3.518954813480377197e-01 1.813531219959259033e-01 3.593005537986755371e-01 -3.447434008121490479e-01 1.340620517730712891e-01 -2.429006844758987427e-01 7.934486120939254761e-02 8.889649808406829834e-02 -1.592840552330017090e-01 3.956985473632812500e-01 -7.740913331508636475e-02 1.988565772771835327e-01 -8.340501785278320312e-02 1.364427208900451660e-01 -8.541616611182689667e-03 -5.701543390750885010e-02 6.608357653021812439e-03 -1.162936761975288391e-01 3.629853203892707825e-02 -1.425161808729171753e-01 9.760683029890060425e-02 2.781372368335723877e-01 2.926615625619888306e-02 -1.686011813580989838e-02 -9.071166627109050751e-03 -2.385595589876174927e-01
2.005622088909149170e-01 2.347578853368759155e-01 -2.248245775699615479e-01 7.972159981727600098e-02 -1.375808566808700562e-01 2.057290673255920410e-01 3.913185298442840576e-01 1.277634501457214355e-01 1.808081404305994511e-03 1.206946745514869690e-02 3.954040110111236572e-01 -1.173106357455253601e-01 2.096880674362182617e-01 -5.279707908630371094e-02 -2.338411659002304077e-02 1.755865365266799927e-01 1.840126514434814453e-02 -1.765819936990737915e-01 1.192332655191421509e-01 -1.216547563672065735e-01 5.433143675327301025e-02 1.479543596506118774e-01 1.198374107480049133e-02 1.110783405601978302e-02 1.726202666759490967e-01 -2.881282567977905273e-01 -4.390470683574676514e-02 2.992018461227416992e-01 -1.197708845138549805e-01 1.434066891670227051e-01 7.799229770898818970e-02 -1.943251639604568481e-01
-1.209181547164916992e-01 -7.642863690853118896e-02 2.693925201892852783e-01 -1.376844048500061035e-01 -2.460595965385437012e-01 2.308960445225238800e-02 -7.774192839860916138e-02 5.606566742062568665e-02 -2.734584547579288483e-02 -3.698263764381408691e-01 -1.085331779904663563e-03 1.383637078106403351e-02 1.689444184303283691e-01 1.162959635257720947e-01 9.635120630264282227e-02 4.042706787586212158e-01 -1.985911726951599121e-01 -1.180402785539627075e-01 1.637232899665832520e-01 1.406013965606689453e-01 5.403233319520950317e-02 1.564700901508331299e-01 -4.012252762913703918e-02 2.554572224617004395e-01 1.309187561273574829e-01 -2.819550633430480957e-01 9.842786937952041626e-02 1.683365255594253540e-01 1.948049515485763550e-01 1.037739589810371399e-01 1.638144999742507935e-01 -2.466008812189102173e-01
-1.389292068779468536e-02 -8.892225474119186401e-02 1.164973899722099304e-01 -8.290088921785354614e-02 -8.461631089448928833e-02 7.076081633567810059e-02 2.137574851512908936e-01 2.931259870529174805e-01 3.003185093402862549e-01 4.351919144392013550e-02 3.199228346347808838e-01 -1.557609885931015015e-01 3.003388643264770508e-01 -4.137869924306869507e-02 3.012878894805908203e-01 2.428416609764099121e-01 1.492904722690582275e-01 -2.850280404090881348e-01 4.514371603727340698e-02 1.258947402238845825e-01 -5.561676248908042908e-02 -3.960927948355674744e-02 1.748538464307785034e-01 2.567441463470458984e-01 -6.243542954325675964e-02 4.183241352438926697e-02 1.034746170043945312e-01 1.087276563048362732e-01 -1.257139742374420166e-01 -2.010666877031326294e-01 2.189669162034988403e-01 -1.113077774643898010e-01
-5.410625017248094082e-04 -2.223171442747116089e-01 -3.549894690513610840e-01 1.537108570337295532e-01 -1.466494351625442505e-01 1.917545199394226074e-01 2.552580535411834717e-01 1.428775042295455933e-01 1.538585722446441650e-01 8.472085930407047272e-03 4.676193371415138245e-02 -1.086390465497970581e-01 5.667835474014282227e-02 1.205871067941188812e-02 -1.604198068380355835e-01 3.384514451026916504e-01 1.275818347930908203e-01 -1.993979960680007935e-01 2.039774954319000244e-01 1.239773351699113846e-02 -2.021546214818954468e-01 -2.447075247764587402e-01 -3.702763468027114868e-02 -1.651507318019866943e-01 -1.026819273829460144e-01 -3.191020488739013672e-01 1.132762357592582703e-01 1.840241402387619019e-01 1.884954273700714111e-01 8.723843097686767578e-02 2.048744112253189087e-01 6.585381925106048584e-02
2.938194274902343750e-01 9.770859777927398682e-02 -9.838528931140899658e-02 3.428943455219268799e-01 -2.981044352054595947e-01 -2.160299867391586304e-01 1.867109388113021851e-01 1.329954564571380615e-01 3.570999205112457275e-01 -4.764568991959095001e-03 2.452051937580108643e-01 -1.073440089821815491e-01 2.070186436176300049e-01 6.389103829860687256e-02 3.137702494859695435e-02 3.108793497085571289e-01 -8.477240800857543945e-03 -1.655942797660827637e-01 1.874365359544754028e-01 1.837207190692424774e-02 3.104060515761375427e-02 2.740126103162765503e-02 6.340359896421432495e-02 1.300634592771530151e-01 -1.189225912094116211e-01 -1.149035058915615082e-02 -1.208605989813804626e-01 2.035210579633712769e-01 1.371933966875076294e-01 7.624718546867370605e-02 2.539061903953552246e-01 1.185950241051614285e-03
-1.229798644781112671e-01 -2.568998038768768311e-01 8.371267467737197876e-02 -1.156422775238752365e-02 -3.053033351898193359e-01 1.194478422403335571e-01 2.485863566398620605e-01 -1.760473549365997314e-01 3.257776200771331787e-01 -1.007487475872039795e-01 2.298672124743461609e-02 -2.379967868328094482e-01 3.080921769142150879e-01 2.901690006256103516e-01 4.940510168671607971e-02 1.133017539978027344e-01 -2.092312425374984741e-01 -8.518471568822860718e-02 -2.561802268028259277e-01 3.112119622528553009e-02 3.136028721928596497e-02 -6.856487691402435303e-02 -1.813670694828033447e-01 1.253624111413955688e-01 -8.724707365036010742e-02 1.298760622739791870e-01 1.683121770620346069e-01 1.590567231178283691e-01 -1.568582206964492798e-01 1.286946088075637817e-01 4.815483093261718750e-02 -2.238365411758422852e-01
-5.339035019278526306e-02 -1.214893758296966553e-01 -1.496825665235519409e-01 2.867209315299987793e-01 9.880729764699935913e-02 8.725888095796108246e-03 -4.961768910288810730e-02 1.485547870397567749e-01 1.603393629193305969e-02 7.081072032451629639e-02 1.422661691904067993e-01 9.702752344310283661e-03 -1.793138124048709869e-02 1.100643873214721680e-01 -4.820035770535469055e-02 3.581923246383666992e-01 1.300100386142730713e-01 -5.494658648967742920e-02 9.658920764923095703e-02 1.410976052284240723e-01 -9.783319383859634399e-02 -1.685734093189239502e-01 3.318148851394653320e-02 7.579177618026733398e-02 1.352278888225555420e-01 -3.713584840297698975e-01 1.514854729175567627e-01 2.170778512954711914e-01 3.097825646400451660e-01 -7.843373715877532959e-02 5.008725523948669434e-01 -3.863069042563438416e-02
-8.822955936193466187e-02 2.796255350112915039e-01 2.360890805721282959e-01 3.161743655800819397e-02 -3.154549598693847656e-01 -2.148233912885189056e-02 2.467845380306243896e-01 -6.764713674783706665e-02 6.592647731304168701e-02 -1.588665246963500977e-01 -2.260509692132472992e-02 -1.945994496345520020e-01 1.885000616312026978e-01 6.849700957536697388e-02 -1.583437025547027588e-01 2.308460325002670288e-01 4.578554630279541016e-02 -1.262084674090147018e-02 -7.022112607955932617e-02 2.039322406053543091e-01 -2.349591813981533051e-02 -1.258776336908340454e-01 1.054355651140213013e-01 2.104543000459671021e-01 -7.032561302185058594e-02 -2.948186397552490234e-01 1.915547847747802734e-01 3.564015626907348633e-01 1.068589985370635986e-01 3.353067636489868164e-01 7.550469134002923965e-03 -7.223836332559585571e-02
2.306332811713218689e-02 -3.334805667400360107e-01 1.940478235483169556e-01 -2.721886634826660156e-01 4.612071439623832703e-02 -1.090991776436567307e-02 8.263642340898513794e-02 -1.203704923391342163e-01 2.172276079654693604e-01 6.232369691133499146e-02 3.258436322212219238e-01 -6.544067710638046265e-02 -2.211430808529257774e-03 1.823344826698303223e-01 8.691797405481338501e-02 2.785066962242126465e-01 -3.176033198833465576e-01 9.939358383417129517e-02 -9.770926833152770996e-02 -2.839420437812805176e-01 8.695627748966217041e-02 -1.441991031169891357e-01 -1.523317694664001465e-01 6.944125890731811523e-02 1.031089499592781067e-01 -1.339552365243434906e-02 8.974377065896987915e-02 3.123835623264312744e-01 3.712259465828537941e-03 1.603892147541046143e-01 2.463576793670654297e-01 1.134535521268844604e-01
2.048361003398895264e-01 -4.006009399890899658e-01 1.380851268768310547e-01 -8.947213739156723022e-02 -8.875721693038940430e-02 1.142544746398925781e-01 6.587416678667068481e-02 -8.759405463933944702e-02 3.323564827442169189e-01 1.913574486970901489e-01 1.540562510490417480e-01 -1.261394172906875610e-01 2.263490557670593262e-01 1.292119026184082031e-01 -2.031682431697845459e-01 7.407290488481521606e-02 -1.714883744716644287e-01 1.152118369936943054e-01 -2.766761779785156250e-01 7.031933963298797607e-02 -8.327708393335342407e-02 -3.273361176252365112e-02 -1.439482718706130981e-01 2.717635631561279297e-01 1.243529096245765686e-01 1.357552111148834229e-01 1.189476698637008667e-01 2.645820379257202148e-01 1.522970646619796753e-01 1.089309304952621460e-01 3.403181582689285278e-02 -2.347421348094940186e-01
2.540847659111022949e-01 9.897930175065994263e-02 -1.362750977277755737e-01 -2.590695209801197052e-02 -2.364081293344497681e-01 -7.088846713304519653e-02 3.023582100868225098e-01 7.931349426507949829e-02 5.505350232124328613e-02 -1.779645532369613647e-01 2.863409221172332764e-01 2.341642379760742188e-01 -5.828955397009849548e-02 1.322437524795532227e-01 -1.466358602046966553e-01 4.490308463573455811e-01 1.570368111133575439e-01 -2.163231521844863892e-01 -9.382795542478561401e-02 1.743264645338058472e-01 -5.672565102577209473e-02 4.609011113643646240e-02 -5.251313373446464539e-02 1.715781390666961670e-01 -4.009183868765830994e-02 -4.823599383234977722e-02 1.124237626791000366e-01 3.043941259384155273e-01 2.594924569129943848e-01 -8.318974077701568604e-02 2.096140198409557343e-02 1.096125505864620209e-02
2.250048518180847168e-01 -3.215803503990173340e-01 -6.894870102405548096e-02 -2.552137672901153564e-01 6.954239215701818466e-03 2.156375646591186523e-01 1.692673712968826294e-01 1.492414921522140503e-01 3.804996907711029053e-01 1.089660599827766418e-01 1.940907239913940430e-01 -1.504563540220260620e-01 1.694204509258270264e-01 2.171189486980438232e-01 -1.015334278345108032e-01 9.878589212894439697e-02 -2.630840241909027100e-01 -9.464394301176071167e-02 -2.540261149406433105e-01 -8.996175229549407959e-02 -9.580926969647407532e-03 5.848529189825057983e-02 -1.430922597646713257e-01 9.773365408182144165e-02 -4.652084037661552429e-02 1.440871506929397583e-01 2.810988426208496094e-01 6.181862950325012207e-02 2.324306517839431763e-01 5.789399892091751099e-02 7.992628030478954315e-03 -1.348675936460494995e-01
-7.312460802495479584e-03 -2.440361976623535156e-01 -2.288921475410461426e-01 6.465706229209899902e-02 -1.502082049846649170e-01 2.814495265483856201e-01 1.665817759931087494e-02 2.134045027196407318e-02 -2.505808472633361816e-01 3.210899606347084045e-02 2.775560617446899414e-01 -2.443379461765289307e-01 1.139164939522743225e-01 -5.746409296989440918e-02 -7.401664555072784424e-02 1.342164278030395508e-01 -1.541855931282043457e-01 -1.865955442190170288e-01 7.173255831003189087e-02 1.379927992820739746e-01 1.322351396083831787e-01 -1.056663841009140015e-01 7.696752250194549561e-02 -1.011727228760719299e-01 -1.558858528733253479e-02 -3.295797407627105713e-01 3.135758936405181885e-01 5.730574205517768860e-02 4.557668417692184448e-02 3.091681301593780518e-01 3.190990686416625977e-01 5.851161107420921326e-02
1.394487768411636353e-01 -2.004956603050231934e-01 -1.765146702527999878e-01 2.129697427153587341e-02 -1.374693363904953003e-01 2.034814208745956421e-01 1.392476540058851242e-02 -8.700723201036453247e-02 1.097121462225914001e-01 8.379573933780193329e-03 1.429574936628341675e-01 -1.224272921681404114e-01 2.422022521495819092e-01 9.942142665386199951e-02 4.620897024869918823e-02 -4.468222334980964661e-02 -1.115406826138496399e-01 -1.430837512016296387e-01 -2.015464752912521362e-01 4.122521579265594482e-01 4.475492518395185471e-03 -5.818057432770729065e-02 -1.285483245737850666e-03 4.782750606536865234e-01 1.280786246061325073e-01 -9.491917677223682404e-03 -3.919666633009910583e-02 8.744326233863830566e-02 -8.090835809707641602e-02 1.845783889293670654e-01 2.302799671888351440e-01 -3.542670905590057373e-01
-7.327056676149368286e-02 -4.496945142745971680e-01 2.825604677200317383e-01 -1.149726957082748413e-01 -3.063262104988098145e-01 9.533789753913879395e-02 1.867109686136245728e-01 -1.144951879978179932e-01 1.510051935911178589e-01 -2.395902061834931374e-03 -9.181445837020874023e-02 -3.039631545543670654e-01 9.650676697492599487e-02 1.130927652120590210e-01 6.338784098625183105e-02 4.581843689084053040e-02 -1.327454447746276855e-01 1.206576824188232422e-01 5.949678272008895874e-02 -4.899635910987854004e-02 -5.754173174500465393e-02 5.331964418292045593e-02 -5.007675662636756897e-02 1.532346475869417191e-02 1.353153884410858154e-01 -7.885472476482391357e-02 1.393923461437225342e-01 1.753657311201095581e-01 4.828544333577156067e-02 1.567386239767074585e-01 4.770343601703643799e-01 -1.428664028644561768e-01
1.053487509489059448e-01 -2.300986945629119873e-01 8.221098780632019043e-02 2.731403708457946777e-01 2.156447060406208038e-02 1.071990653872489929e-02 3.777461946010589600e-01 -3.739302605390548706e-02 1.177682727575302124e-01 1.841071546077728271e-01 7.255131006240844727e-02 -1.532931625843048096e-01 1.964238584041595459e-01 1.020323336124420166e-01 -5.941160768270492554e-02 4.517549276351928711e-01 3.373480215668678284e-02 2.539459466934204102e-01 -3.207167088985443115e-01 -1.746585033833980560e-02 5.920212343335151672e-02 -4.797334969043731689e-02 2.640838734805583954e-02 3.043362312018871307e-02 1.521358191967010498e-01 -7.436526566743850708e-02 -1.020009145140647888e-01 3.174121677875518799e-01 -1.495387554168701172e-01 1.172853261232376099e-01 -1.056801620870828629e-02 -1.565523892641067505e-01
-2.835768274962902069e-03 2.258319966495037079e-02 -3.053668141365051270e-02 -9.998550638556480408e-03 -9.397345781326293945e-02 1.265581250190734863e-01 2.333006411790847778e-01 -3.051443696022033691e-01 3.094400167465209961e-01 -9.121090173721313477e-02 1.369865387678146362e-01 3.520054742693901062e-02 1.759854555130004883e-01 2.170588970184326172e-01 -1.254777312278747559e-01 3.032792806625366211e-01 -1.973425000905990601e-01 -7.631252706050872803e-02 -4.750540852546691895e-01 -1.624476611614227295e-01 1.901161223649978638e-01 -3.745363652706146240e-02 1.183891594409942627e-01 5.439258366823196411e-02 3.726563008967787027e-04 -1.448729038238525391e-01 1.183725371956825256e-01 2.392789423465728760e-01 4.656739905476570129e-02 4.620217159390449524e-02 2.574042379856109619e-01 4.476591944694519043e-02
8.331278711557388306e-02 -1.575618982315063477e-01 8.001989871263504028e-02 3.188878297805786133e-01 -2.091087400913238525e-01 1.626665592193603516e-01 3.554235696792602539e-01 1.155469939112663269e-01 -3.350736200809478760e-02 2.714011631906032562e-02 1.131091415882110596e-01 -3.589667007327079773e-02 2.947165071964263916e-01 2.662926614284515381e-01 -1.982441842555999756e-01 2.838061153888702393e-01 5.384900420904159546e-02 1.210042461752891541e-01 -2.637264430522918701e-01 4.084904864430427551e-02 1.185221448540687561e-01 -1.608762294054031372e-01 -1.598619222640991211e-01 1.067811921238899231e-01 1.452810019254684448e-01 1.347174048423767090e-01 -2.407264262437820435e-01 2.191662937402725220e-01 3.419001027941703796e-02 1.192279458045959473e-01 1.582559645175933838e-01 7.350128889083862305e-02
2.582534253597259521e-01 1.735222153365612030e-02 -1.125671789050102234e-01 6.864563375711441040e-02 -3.751615285873413086e-01 1.048475503921508789e-01 1.900940835475921631e-01 -3.379228711128234863e-02 -3.068476542830467224e-02 -3.392139971256256104e-01 2.084528058767318726e-01 -1.194482948631048203e-02 3.060212358832359314e-02 2.924259006977081299e-01 -2.022881433367729187e-02 4.778935611248016357e-01 1.900737285614013672e-01 -1.709835827350616455e-01 1.494549214839935303e-01 2.060144990682601929e-01 -2.032126300036907196e-02 1.097932271659374237e-02 -2.797715738415718079e-02 -5.512365326285362244e-02 -1.043558195233345032e-01 1.386061608791351318e-01 7.749320566654205322e-02 2.527823150157928467e-01 1.012733299285173416e-02 7.316796481609344482e-02 1.079820320010185242e-01 -1.186281256377696991e-02
9.402533620595932007e-02 -5.152150243520736694e-02 1.480893790721893311e-01 -1.155671998858451843e-01 2.748525738716125488e-01 3.894649073481559753e-02 2.848058640956878662e-01 -5.236062686890363693e-03 2.296883016824722290e-01 -3.516968190670013428e-01 1.916697025299072266e-01 -2.404510825872421265e-01 1.678420454263687134e-01 8.378358930349349976e-02 -2.668520510196685791e-01 3.823670744895935059e-01 -1.409580558538436890e-01 -2.063363604247570038e-02 -1.647995784878730774e-02 6.488452851772308350e-02 1.537360101938247681e-01 -1.176284998655319214e-01 1.504751015454530716e-02 -1.803271025419235229e-01 1.171690970659255981e-01 -1.758697330951690674e-01 -7.102731615304946899e-02 3.192830979824066162e-01 9.340444952249526978e-02 1.142703741788864136e-01 -2.764132991433143616e-02 -4.718027263879776001e-02
1.195892915129661560e-01 2.494797259569168091e-01 -1.528373453766107559e-02 7.507061120122671127e-03 -2.585220932960510254e-01 -1.528225839138031006e-01 3.443392515182495117e-01 -7.735225558280944824e-02 2.919390201568603516e-01 2.112524583935737610e-03 1.362885981798171997e-01 -8.471526205539703369e-02 7.176575809717178345e-02 9.746138751506805420e-02 -1.033997312188148499e-01 2.835063338279724121e-01 -1.642280817031860352e-02 -2.140293717384338379e-01 -1.741396822035312653e-02 8.537565171718597412e-02 1.542386114597320557e-01 -1.756231039762496948e-01 1.833522766828536987e-01 1.898065060377120972e-01 1.671753972768783569e-01 -1.649744361639022827e-01 -2.371649891138076782e-01 2.668510675430297852e-01 2.437483966350555420e-01 -1.218500062823295593e-01 2.262804508209228516e-01 7.545839250087738037e-02
1.492785811424255371e-01 -1.741812750697135925e-02 1.701945811510086060e-01 -2.554734051227569580e-01 -1.431510746479034424e-01 3.841289505362510681e-02 7.163553684949874878e-02 5.296466406434774399e-03 -2.912278845906257629e-02 -8.808577060699462891e-02 7.860092818737030029e-02 -3.080005012452602386e-02 1.812252849340438843e-01 3.055346310138702393e-01 -1.499590575695037842e-01 2.013202607631683350e-01 2.166316807270050049e-01 1.318899691104888916e-01 2.542154490947723389e-02 4.901174604892730713e-01 8.142050355672836304e-02 7.026099413633346558e-02 -3.702299892902374268e-01 2.169169187545776367e-01 1.825133860111236572e-01 -1.204955726861953735e-01 -1.895550638437271118e-02 1.989846974611282349e-01 4.021017346531152725e-03 1.962595582008361816e-01 1.318957656621932983e-01 -8.072711527347564697e-02
6.367658823728561401e-02 -4.059929847717285156e-01 1.507245749235153198e-01 -1.432154625654220581e-01 -3.309135437011718750e-01 1.327594369649887085e-01 5.057524517178535461e-02 -4.951221123337745667e-02 2.398560643196105957e-01 -1.169416457414627075e-01 8.373524248600006104e-02 -2.773898839950561523e-01 2.824397012591362000e-02 2.769358083605766296e-02 1.415091305971145630e-01 3.944346681237220764e-02 -9.611874818801879883e-02 1.345966607332229614e-01 -5.656759813427925110e-02 -1.541899051517248154e-02 1.427344381809234619e-01 -3.319775685667991638e-03 6.118392199277877808e-02 -7.706098258495330811e-02 9.828132390975952148e-02 -1.316406428813934326e-01 2.404475510120391846e-01 1.379102617502212524e-01 1.625405699014663696e-01 2.371887415647506714e-01 4.715836346149444580e-01 -8.769057691097259521e-02
-1.370254717767238617e-02 -3.595964908599853516e-01 1.710641831159591675e-01 -1.322239339351654053e-01 -9.472378343343734741e-02 -4.752318933606147766e-02 2.596991956233978271e-01 -2.703472673892974854e-01 1.858059614896774292e-01 -2.452090233564376831e-01 2.839794754981994629e-01 -6.521992385387420654e-02 2.930342555046081543e-01 6.827438622713088989e-02 6.515534967184066772e-02 3.136065304279327393e-01 -3.152214884757995605e-01 -1.225532665848731995e-01 -2.049383074045181274e-01 1.038994416594505310e-01 -2.118742279708385468e-02 7.139486819505691528e-02 -2.199626564979553223e-01 1.076600775122642517e-01 -1.800780417397618294e-03 -5.626191943883895874e-02 2.428434975445270538e-02 1.085917744785547256e-02 -5.273775756359100342e-02 -8.007091283798217773e-02 1.864695399999618530e-01 1.370440721511840820e-01
1.931175291538238525e-01 -9.626703709363937378e-02 -6.989965587854385376e-02 8.003947883844375610e-02 -2.311044037342071533e-01 1.742810457944869995e-01 6.601675599813461304e-02 2.984766662120819092e-02 1.512388326227664948e-02 -1.501594781875610352e-01 -4.771354421973228455e-02 5.024873837828636169e-02 3.011876344680786133e-01 -7.078978419303894043e-02 -6.160577386617660522e-02 2.847034335136413574e-01 -3.378872871398925781e-01 -6.814219057559967041e-03 9.473694860935211182e-02 3.757197856903076172e-01 3.730918839573860168e-02 8.905941992998123169e-02 -3.127811104059219360e-02 1.968131810426712036e-01 -3.084167838096618652e-01 -2.461817711591720581e-01 2.637520730495452881e-01 2.359167486429214478e-01 -2.562144957482814789e-02 1.791010648012161255e-01 4.858451709151268005e-02 -1.245984956622123718e-01
-5.997914075851440430e-02 -4.817349910736083984e-01 1.308728754520416260e-01 -1.727830767631530762e-01 -2.171894311904907227e-01 1.366472393274307251e-01 -5.922814458608627319e-02 -5.466813966631889343e-02 2.646418511867523193e-01 -8.204660564661026001e-02 3.902345895767211914e-02 -2.986446022987365723e-01 4.402340203523635864e-02 9.255272895097732544e-02 1.636260151863098145e-01 9.673494100570678711e-02 -1.847013980150222778e-01 1.090463772416114807e-01 8.569360524415969849e-02 1.470929477363824844e-02 5.448950827121734619e-02 6.075070705264806747e-04 2.724777720868587494e-02 -1.168780773878097534e-01 1.188356578350067139e-01 -9.879698604345321655e-02 2.592351436614990234e-01 2.233240902423858643e-01 1.984502822160720825e-01 8.998624980449676514e-02 3.888686299324035645e-01 -1.424862891435623169e-01
2.591268420219421387e-01 1.293492019176483154e-01 -1.152772605419158936e-01 1.504096388816833496e-01 -8.536554872989654541e-03 -1.549659371376037598e-01 2.602041661739349365e-01 -4.651920869946479797e-02 1.294556260108947754e-01 -4.007068648934364319e-02 4.592237770557403564e-01 8.500543236732482910e-02 3.194992244243621826e-01 1.011183783411979675e-01 1.383545547723770142e-01 2.327827215194702148e-01 -2.157117277383804321e-01 6.701958365738391876e-03 7.685405015945434570e-02 -1.236881781369447708e-02 3.234306871891021729e-01 -1.301407665014266968e-01 -2.729479409754276276e-02 1.534262895584106445e-01 2.793167345225811005e-02 -1.711839735507965088e-01 1.944521069526672363e-01 1.196148246526718140e-01 -1.060103401541709900e-01 2.480486780405044556e-02 2.200759351253509521e-01 -1.522708982229232788e-01
-1.819907338358461857e-04 -2.695491611957550049e-01 1.348198056221008301e-01 6.189188361167907715e-02 -6.514800339937210083e-02 -9.466201812028884888e-02 3.102294402197003365e-03 8.216825872659683228e-02 3.425936028361320496e-02 -8.471716195344924927e-02 2.017890103161334991e-02 -3.735250532627105713e-01 -6.124495714902877808e-02 2.596522271633148193e-01 1.062515377998352051e-01 3.823944032192230225e-01 -7.454045861959457397e-02 -1.304407119750976562e-01 1.265202090144157410e-02 2.789776623249053955e-01 8.162767440080642700e-02 -1.791935116052627563e-01 2.930007874965667725e-01 2.898377478122711182e-01 -3.274439647793769836e-02 3.029912337660789490e-02 -2.019983530044555664e-01 -9.302087873220443726e-02 -9.108578413724899292e-02 9.050221741199493408e-02 3.142396807670593262e-01 -1.803806722164154053e-01
-1.760020852088928223e-01 -6.936126947402954102e-02 -2.188336998224258423e-01 -2.752320654690265656e-02 -3.768032491207122803e-01 1.206520646810531616e-01 1.360222548246383667e-01 5.919803306460380554e-02 4.864288493990898132e-02 7.761204242706298828e-02 6.944929063320159912e-02 2.582091391086578369e-01 -2.971488609910011292e-02 5.858201533555984497e-03 9.103997796773910522e-02 3.783652186393737793e-01 -1.234459877014160156e-01 -1.411757171154022217e-01 2.219455689191818237e-01 1.185099855065345764e-01 -4.138407111167907715e-02 2.114059478044509888e-01 -1.622655987739562988e-01 1.433374732732772827e-01 3.348529338836669922e-02 -1.935020983219146729e-01 4.246074240654706955e-03 2.976234555244445801e-01 9.757477045059204102e-02 5.684690177440643311e-02 3.994423747062683105e-01 -1.163965836167335510e-01
1.317041516304016113e-01 -3.463241085410118103e-02 -2.062859684228897095e-01 -8.052088320255279541e-02 -1.420260127633810043e-02 -2.499926090240478516e-02 1.575399637222290039e-01 1.657923758029937744e-01 9.980649501085281372e-02 -1.305957734584808350e-01 1.771214455366134644e-01 -2.978063225746154785e-01 -5.675794556736946106e-02 1.831207573413848877e-01 -1.237546578049659729e-01 5.386461615562438965e-01 -1.242255717515945435e-01 9.495022147893905640e-02 -3.619760042056441307e-03 1.576128453016281128e-01 -1.807601302862167358e-01 6.148879602551460266e-02 -2.176470309495925903e-01 6.587427109479904175e-02 -7.817505300045013428e-02 -1.817856132984161377e-01 -2.462033182382583618e-02 1.377326548099517822e-01 4.283883422613143921e-02 4.378262162208557129e-01 1.594413630664348602e-02 3.949789330363273621e-03
3.483376232907176018e-03 -2.989396452903747559e-02 5.220507830381393433e-02 2.061074376106262207e-01 -3.652147203683853149e-02 1.530381292104721069e-01 3.536176383495330811e-01 6.839983910322189331e-02 1.226932704448699951e-01 1.664513051509857178e-01 6.111051514744758606e-02 -1.174175143241882324e-01 3.115043342113494873e-01 2.682581841945648193e-01 1.071746051311492920e-01 2.985304892063140869e-01 1.441885232925415039e-01 -4.494760185480117798e-02 -2.357390075922012329e-01 1.251757144927978516e-02 2.646047472953796387e-01 -1.473826766014099121e-01 -2.255395203828811646e-01 1.557111591100692749e-01 6.875510327517986298e-03 -6.743431091308593750e-02 -1.415676176548004150e-01 3.399379551410675049e-01 -6.493154168128967285e-02 1.813027858734130859e-01 4.961214587092399597e-02 2.106926441192626953e-01
1.034339740872383118e-01 -1.376324445009231567e-01 -2.052560821175575256e-02 -3.113912604749202728e-02 -4.072053134441375732e-01 4.336727038025856018e-02 4.553528875112533569e-02 -2.259794995188713074e-02 -3.306478559970855713e-01 -2.477825433015823364e-01 1.811150312423706055e-01 -1.497559249401092529e-01 2.918879389762878418e-01 1.069697439670562744e-01 -5.746997520327568054e-02 8.118794858455657959e-02 6.342677026987075806e-02 -1.929479986429214478e-01 1.790042370557785034e-01 3.409932255744934082e-01 -1.675538271665573120e-01 -9.840176999568939209e-02 -8.844024688005447388e-02 2.105399519205093384e-01 -8.414285629987716675e-02 -7.767766714096069336e-02 1.469040662050247192e-01 3.152168095111846924e-01 1.528835743665695190e-01 7.980333268642425537e-02 7.365007698535919189e-02 -1.322816908359527588e-01
1.454033423215150833e-02 3.989148139953613281e-02 -1.791565567255020142e-01 -2.246389240026473999e-01 -9.629425406455993652e-02 -4.238748922944068909e-02 2.004121541976928711e-01 1.776572614908218384e-01 5.031275153160095215e-01 1.172206103801727295e-01 3.391771018505096436e-01 -2.104144543409347534e-01 1.546132117509841919e-01 2.041292786598205566e-01 -6.093642208725214005e-03 1.632345765829086304e-01 1.980253309011459351e-02 1.193532161414623260e-02 -1.533236652612686157e-01 -3.659285232424736023e-02 -2.463399022817611694e-01 1.783186793327331543e-01 -1.016289591789245605e-01 2.346413582563400269e-01 -1.048169061541557312e-01 2.587055787444114685e-02 1.567548960447311401e-01 1.598515808582305908e-01 -2.119354456663131714e-01 1.323034763336181641e-01 6.312261521816253662e-02 -5.438448488712310791e-02
3.545960038900375366e-02 -3.792876303195953369e-01 -1.069770976901054382e-01 2.656805142760276794e-02 2.668949030339717865e-02 2.442018594592809677e-03 2.322280257940292358e-01 -2.831026017665863037e-01 -1.639365591108798981e-02 5.149272456765174866e-02 1.546232998371124268e-01 3.670742362737655640e-02 9.069811552762985229e-02 3.239170908927917480e-01 -1.177914254367351532e-02 6.801859289407730103e-02 -1.478181034326553345e-01 -7.358826696872711182e-02 -1.807157099246978760e-01 -2.179751172661781311e-02 -5.102800205349922180e-02 -1.534440461546182632e-02 -5.315820686519145966e-03 -1.023425385355949402e-01 -3.469271585345268250e-02 2.369004040956497192e-01 2.339956611394882202e-01 4.436809122562408447e-01 1.842288672924041748e-01 1.619255542755126953e-01 8.689080178737640381e-02 -3.338650166988372803e-01
-2.241380363702774048e-01 -1.721918582916259766e-01 1.627658307552337646e-01 1.050525307655334473e-01 6.494371592998504639e-02 8.170673996210098267e-02 -6.115864962339401245e-03 2.749406099319458008e-01 2.185404300689697266e-01 -8.121069520711898804e-02 2.597051560878753662e-01 -5.526997521519660950e-02 1.235800329595804214e-02 2.005300223827362061e-01 3.441313207149505615e-01 1.982621103525161743e-01 -1.177559792995452881e-01 -2.150865346193313599e-01 9.134301543235778809e-02 1.644426770508289337e-02 2.073860019445419312e-01 -1.073314398527145386e-01 1.887118220329284668e-01 2.182266265153884888e-01 1.026374548673629761e-01 -3.806928917765617371e-02 -1.208461448550224304e-01 1.921226382255554199e-01 -2.437956184148788452e-01 3.376222029328346252e-02 3.402017354965209961e-01 -1.636626422405242920e-01
1.037499010562896729e-01 -2.642717063426971436e-01 -1.890777348307892680e-04 3.396615618839859962e-03 -2.914547920227050781e-01 -5.576385930180549622e-02 9.751334041357040405e-02 -7.387577742338180542e-02 1.356958299875259399e-01 1.429034769535064697e-02 2.247997075319290161e-01 -2.390438020229339600e-01 2.750403583049774170e-01 -3.037902340292930603e-02 -1.066865324974060059e-01 1.796543151140213013e-01 1.293242424726486206e-01 -1.440950036048889160e-01 2.903634309768676758e-01 4.480532407760620117e-01 -4.359532520174980164e-02 3.604703024029731750e-02 -2.987912893295288086e-01 -7.370968908071517944e-02 -1.066606491804122925e-03 8.674629777669906616e-02 2.476133704185485840e-01 1.941508501768112183e-01 8.750555105507373810e-03 -8.003439754247665405e-02 8.887345343828201294e-02 -1.687218844890594482e-01
6.853342801332473755e-02 -3.199531137943267822e-01 1.997760385274887085e-01 3.011689335107803345e-02 2.805480360984802246e-01 -5.833163484930992126e-02 2.418485730886459351e-01 2.690232098102569580e-01 2.765768468379974365e-01 -3.504336476325988770e-01 1.749432384967803955e-01 -1.507848352193832397e-01 7.192807644605636597e-02 4.950106889009475708e-02 -1.103969290852546692e-01 2.975580990314483643e-01 -2.292125970125198364e-01 1.420328319072723389e-01 -3.422465920448303223e-02 8.611691743135452271e-02 -1.336975246667861938e-01 -4.458236321806907654e-02 3.315778076648712158e-02 -8.430505543947219849e-02 2.386309392750263214e-02 -2.230374366044998169e-01 8.852263540029525757e-02 2.298125475645065308e-01 -3.568215295672416687e-02 1.701799780130386353e-01 5.589416250586509705e-02 -1.563884317874908447e-01
4.611319676041603088e-02 2.644956577569246292e-03 1.416800022125244141e-01 -1.251998543739318848e-01 8.148160576820373535e-02 -5.045085772871971130e-02 1.433548033237457275e-01 3.623862937092781067e-02 4.232048392295837402e-01 -6.103022769093513489e-02 1.325268596410751343e-01 4.188982024788856506e-02 4.758246243000030518e-02 1.735116988420486450e-01 8.732063323259353638e-02 1.106586679816246033e-02 -2.235422581434249878e-01 -2.852205634117126465e-01 -3.086986243724822998e-01 1.276518255472183228e-01 1.365883052349090576e-01 -1.134276166558265686e-01 5.072489753365516663e-02 2.223894447088241577e-01 2.304814457893371582e-01 -8.623108267784118652e-02 1.102595552802085876e-01 1.650946289300918579e-01 -2.225024551153182983e-01 6.058048456907272339e-02 4.124714434146881104e-01 -1.976412087678909302e-01
1.280380878597497940e-02 -1.876724660396575928e-01 3.399195671081542969e-01 -2.318831533193588257e-02 5.087593570351600647e-02 -1.061280593276023865e-01 2.846021056175231934e-01 3.783103823661804199e-02 1.446015536785125732e-01 -3.240136504173278809e-01 2.694751620292663574e-01 -2.823420166969299316e-01 1.837214827537536621e-01 6.080366298556327820e-02 -1.363857239484786987e-01 2.798046171665191650e-01 -4.119606018066406250e-01 2.848673984408378601e-02 -4.474645107984542847e-02 7.985024154186248779e-02 2.271841466426849365e-02 -1.587615311145782471e-01 -3.696389496326446533e-02 -2.453034184873104095e-02 1.740152761340141296e-02 -2.713586091995239258e-01 -4.078341275453567505e-02 1.276531219482421875e-01 9.220664203166961670e-02 4.165589064359664917e-02 6.498640030622482300e-02 -1.634999811649322510e-01
2.224393188953399658e-02 -2.711886763572692871e-01 1.543464064598083496e-01 -2.505929172039031982e-01 1.794951781630516052e-02 -1.382736414670944214e-01 -3.391182050108909607e-02 -1.127505749464035034e-01 2.954687774181365967e-01 -1.067159790545701981e-02 4.077582061290740967e-01 -1.368570476770401001e-01 1.150340586900711060e-02 1.049871593713760376e-01 4.949245229363441467e-02 1.852226853370666504e-01 -2.619892656803131104e-01 1.243773251771926880e-01 -3.212633728981018066e-02 -1.048323214054107666e-01 2.669398188591003418e-01 -1.977075934410095215e-01 9.715650230646133423e-03 -7.439640909433364868e-02 2.928949892520904541e-01 -2.087674662470817566e-02 2.306135594844818115e-01 2.479330003261566162e-01 3.913181647658348083e-02 2.327162474393844604e-01 1.301959156990051270e-01 9.666808880865573883e-03
1.258702129125595093e-01 -3.026384115219116211e-01 6.739205121994018555e-02 1.919649988412857056e-01 -2.924127876758575439e-01 2.264691330492496490e-02 2.392567545175552368e-01 4.915419965982437134e-02 -2.001327276229858398e-01 1.463927179574966431e-01 -1.640527546405792236e-01 -1.014434397220611572e-01 1.364112049341201782e-01 1.380922198295593262e-01 -1.343041658401489258e-01 4.188140630722045898e-01 -7.411086559295654297e-02 -2.499650046229362488e-02 -6.089885905385017395e-02 3.318970650434494019e-02 -2.158780209720134735e-02 -8.003488928079605103e-02 2.712216787040233612e-02 1.614367365837097168e-01 3.896384239196777344e-01 2.690656110644340515e-03 -7.181707024574279785e-02 1.810602247714996338e-01 -1.156679838895797729e-01 2.957976758480072021e-01 -2.991935051977634430e-02 -1.988847702741622925e-01
2.944199740886688232e-01 -1.914055347442626953e-01 -3.868804499506950378e-02 6.015113741159439087e-02 -2.012372165918350220e-01 2.007541432976722717e-02 -1.473277211189270020e-01 5.679613724350929260e-02 1.468021571636199951e-01 -1.889946162700653076e-01 -1.629985868930816650e-02 7.201658189296722412e-02 4.705476388335227966e-02 -1.061465218663215637e-01 -2.129748612642288208e-01 5.228512287139892578e-01 -1.660681962966918945e-01 -1.737461611628532410e-02 -2.509519271552562714e-02 3.521649837493896484e-01 1.736679524183273315e-01 1.681814668700098991e-03 2.955747582018375397e-02 2.743405289947986603e-02 7.896928116679191589e-03 6.770917773246765137e-02 -1.505582127720117569e-02 3.347032666206359863e-01 1.762546598911285400e-01 1.881747245788574219e-01 1.917327940464019775e-01 7.964520901441574097e-02
7.174803316593170166e-02 1.575404107570648193e-01 -9.995944797992706299e-02 1.448402851819992065e-01 -2.336936146020889282e-01 2.993929386138916016e-02 2.676046788692474365e-01 5.751952528953552246e-02 -1.362458318471908569e-01 4.574856255203485489e-03 2.929601073265075684e-01 -9.079892933368682861e-02 1.059888526797294617e-01 2.329960167407989502e-01 2.413836494088172913e-02 1.395770609378814697e-01 4.233968444168567657e-03 -1.483939886093139648e-01 2.827793061733245850e-01 -4.094794392585754395e-03 -2.468200400471687317e-02 1.409701853990554810e-01 -5.797921493649482727e-02 -1.138369590044021606e-01 3.564096391201019287e-01 -2.814283668994903564e-01 3.149325028061866760e-02 4.035988748073577881e-01 -9.247381985187530518e-02 -4.769152030348777771e-03 1.348412781953811646e-01 -2.733162641525268555e-01
-5.411539226770401001e-02 -1.840334832668304443e-01 -1.696695387363433838e-01 1.496671289205551147e-01 -1.668930947780609131e-01 3.464058339595794678e-01 5.863163247704505920e-02 6.837906688451766968e-02 -5.159775167703628540e-02 5.198359489440917969e-02 1.763750016689300537e-01 -2.950315922498703003e-02 2.199592590332031250e-01 2.697036974132061005e-02 -2.699129879474639893e-01 7.673874963074922562e-03 -1.447101533412933350e-01 -2.082574814558029175e-01 1.089685708284378052e-01 1.466182619333267212e-01 -1.805390231311321259e-02 -2.443467825651168823e-01 5.634764209389686584e-02 -1.258626878261566162e-01 1.460846811532974243e-01 -1.727158427238464355e-01 3.044273853302001953e-01 2.046801596879959106e-01 -1.637592166662216187e-01 3.029689788818359375e-01 3.190921843051910400e-01 -1.174193993210792542e-01
1.472510844469070435e-01 1.382133364677429199e-01 -1.787337809801101685e-01 2.841145731508731842e-02 2.077750675380229950e-02 -4.878988489508628845e-02 2.638674080371856689e-01 7.707093656063079834e-02 -2.996809780597686768e-02 2.389183081686496735e-02 4.847519695758819580e-01 1.167993247509002686e-01 1.492863893508911133e-01 1.697302162647247314e-01 1.233652904629707336e-01 2.747295498847961426e-01 -3.017991483211517334e-01 -5.873027443885803223e-02 1.269232630729675293e-01 -1.068914588540792465e-02 2.365030646324157715e-01 -2.271356806159019470e-02 8.192175999283790588e-03 2.921092212200164795e-01 1.082603782415390015e-01 -1.713854819536209106e-01 2.060901746153831482e-02 2.305216193199157715e-01 -1.465103775262832642e-01 5.061142891645431519e-02 2.912474870681762695e-01 9.345613420009613037e-03
1.456420570611953735e-01 -2.447441369295120239e-01 -3.945726156234741211e-02 -1.313404925167560577e-02 6.149851530790328979e-02 1.565015465021133423e-01 3.166260719299316406e-01 4.501217976212501526e-02 2.988497316837310791e-01 -5.462319031357765198e-02 -1.165493503212928772e-01 -5.375126004219055176e-01 -1.200933009386062622e-02 1.971855163574218750e-01 1.021297369152307510e-02 2.921403646469116211e-01 -2.013803422451019287e-01 2.070689946413040161e-02 -2.208040207624435425e-01 2.599938586354255676e-02 -1.469937562942504883e-01 -1.456410884857177734e-01 5.261465162038803101e-02 -5.857944861054420471e-02 -1.146504580974578857e-01 -1.936069875955581665e-01 4.177578166127204895e-02 1.534477472305297852e-01 4.885090142488479614e-02 7.191959768533706665e-02 -5.849086493253707886e-02 -2.024848759174346924e-01
1.297923773527145386e-01 -1.728517860174179077e-01 2.352116815745830536e-02 -1.448299288749694824e-01 -1.230976060032844543e-01 -7.443051785230636597e-02 2.788009047508239746e-01 7.817919552326202393e-02 5.075882375240325928e-02 -2.220786213874816895e-01 1.189007014036178589e-01 -2.760810256004333496e-01 -8.645520359277725220e-02 1.553930342197418213e-01 1.675492078065872192e-01 2.750883400440216064e-01 -2.790347337722778320e-01 -1.489047110080718994e-01 -7.857121527194976807e-02 4.423114005476236343e-03 -1.301619559526443481e-01 -8.395650237798690796e-02 -2.413072139024734497e-01 -7.911473512649536133e-04 1.849479824304580688e-01 1.411677598953247070e-01 -1.322626620531082153e-01 2.921094894409179688e-01 5.235261470079421997e-02 3.271336555480957031e-01 -6.112539768218994141e-02 -3.011572062969207764e-01
-9.816692024469375610e-02 1.128109078854322433e-02 -3.271308839321136475e-01 8.502533286809921265e-02 1.424501929432153702e-02 1.732342690229415894e-02 4.007061421871185303e-01 1.234924048185348511e-01 2.203274518251419067e-01 1.699505299329757690e-01 1.649622470140457153e-01 -1.542742401361465454e-01 3.699378967285156250e-01 5.959199368953704834e-02 1.061901301145553589e-01 1.706076562404632568e-01 1.085246279835700989e-01 -1.322757452726364136e-01 -1.291888654232025146e-01 1.382928639650344849e-01 2.025069296360015869e-01 -1.824792027473449707e-01 -1.304004490375518799e-01 8.988583832979202271e-02 -6.124106794595718384e-02 -5.522014200687408447e-02 -1.957363039255142212e-01 2.333612143993377686e-01 -6.723891943693161011e-02 1.437640637159347534e-01 2.053776979446411133e-01 -2.429502308368682861e-01
-1.118986029177904129e-02 -2.932660579681396484e-01 -2.013929188251495361e-01 -9.605245664715766907e-03 -1.454683691263198853e-01 1.374208778142929077e-01 3.214464783668518066e-01 1.196218878030776978e-01 1.203464120626449585e-01 -1.569932699203491211e-01 2.433326989412307739e-01 -2.344925701618194580e-01 -6.140692532062530518e-02 -7.682496681809425354e-03 -3.102081082761287689e-02 -1.510694436728954315e-02 1.312194913625717163e-01 -3.727498352527618408e-01 1.913121044635772705e-01 5.217342823743820190e-02 -8.960350602865219116e-02 -1.700772941112518311e-01 5.281443241983652115e-03 2.331107407808303833e-01 1.770065128803253174e-01 -7.435151189565658569e-02 2.163589596748352051e-01 1.260301098227500916e-03 2.315479069948196411e-01 2.107248753309249878e-01 2.977141141891479492e-01 7.443680893629789352e-03
2.251238524913787842e-01 -1.272926777601242065e-01 1.021873876452445984e-01 -1.046924069523811340e-01 -2.495170533657073975e-01 -1.043955236673355103e-01 2.957236468791961670e-01 1.855800449848175049e-01 2.761308550834655762e-01 1.091581359505653381e-01 1.553690731525421143e-01 -2.250948846340179443e-01 2.355941534042358398e-01 2.243043929338455200e-01 -8.675402030348777771e-03 9.829402714967727661e-02 -3.280628323554992676e-01 1.161113455891609192e-01 -1.347678601741790771e-01 2.947385422885417938e-02 -1.229145228862762451e-01 2.398003786802291870e-01 8.835311979055404663e-02 -1.465030908584594727e-01 6.757768988609313965e-02 -1.028717085719108582e-01 6.928929686546325684e-02 2.651991248130798340e-01 2.425894141197204590e-02 2.475414425134658813e-01 1.948082298040390015e-01 -7.760280370712280273e-02
-4.070321097970008850e-03 -8.343216031789779663e-02 -7.182618975639343262e-02 -9.712425619363784790e-02 -1.975199580192565918e-01 1.656174361705780029e-01 -2.099983952939510345e-02 -1.129997819662094116e-01 -2.333113998174667358e-01 -1.426999121904373169e-01 9.372317790985107422e-02 -1.633214205503463745e-01 3.756084665656089783e-02 1.254984140396118164e-01 2.980172336101531982e-01 1.749034970998764038e-01 -6.353463232517242432e-02 -3.473261892795562744e-01 -8.984302729368209839e-02 -8.054705336689949036e-03 -2.563824653625488281e-01 -3.311550989747047424e-02 -3.886305913329124451e-02 2.171394824981689453e-01 9.861712902784347534e-02 -6.784001737833023071e-02 1.278815716505050659e-01 2.609132230281829834e-01 -1.416351646184921265e-01 2.053640186786651611e-01 6.933838129043579102e-02 -4.877077043056488037e-01
9.807670861482620239e-02 -1.910363882780075073e-01 8.016109466552734375e-02 -1.245765313506126404e-01 4.194061085581779480e-02 1.836944520473480225e-01 2.066793888807296753e-01 -2.997286915779113770e-01 2.341085970401763916e-01 2.132235616445541382e-01 2.321521053090691566e-03 -8.788090199232101440e-02 1.715361624956130981e-01 2.207624316215515137e-01 -1.351660043001174927e-01 1.405788660049438477e-01 -2.012426108121871948e-01 -2.187472581863403320e-01 -2.745604217052459717e-01 -1.175834760069847107e-01 1.484116613864898682e-01 1.282838284969329834e-01 -8.290723711252212524e-02 7.540004700422286987e-02 2.948315441608428955e-01 -3.801747411489486694e-02 2.223247289657592773e-01 2.238504290580749512e-01 1.700534820556640625e-01 1.430426090955734253e-01 2.646122574806213379e-01 -6.152114644646644592e-02
1.931000128388404846e-02 -2.644709050655364990e-01 -1.643926799297332764e-01 1.624699383974075317e-01 -4.058044850826263428e-01 1.158039718866348267e-01 2.959385514259338379e-01 8.452837914228439331e-02 -9.965406730771064758e-03 -2.458000630140304565e-01 1.039040535688400269e-01 5.151436477899551392e-02 -7.013797760009765625e-03 4.276273399591445923e-02 3.858791291713714600e-02 3.876796960830688477e-01 1.196106001734733582e-01 -6.149615719914436340e-02 1.609628349542617798e-01 -2.364687621593475342e-02 -7.254306226968765259e-02 2.188254892826080322e-02 -4.403294622898101807e-02 1.236308924853801727e-02 2.349850386381149292e-01 -7.280544191598892212e-02 -1.423805486410856247e-02 1.086009517312049866e-01 1.615704596042633057e-02 1.280128359794616699e-01 3.790709674358367920e-01 -3.009495139122009277e-01
3.949037566781044006e-02 -3.287307024002075195e-01 2.527068257331848145e-01 -1.670629382133483887e-01 -3.163768351078033447e-01 4.542012512683868408e-02 1.745726466178894043e-01 -5.115902796387672424e-02 1.089269742369651794e-01 7.492836564779281616e-03 5.588992685079574585e-02 -3.290796875953674316e-01 1.197430342435836792e-01 1.870964467525482178e-01 8.886341005563735962e-02 4.559635743498802185e-02 -2.158427834510803223e-01 8.175222575664520264e-02 -1.119002848863601685e-01 -2.601488865911960602e-02 -1.019647996872663498e-02 1.379594206809997559e-01 -1.970788463950157166e-03 -6.658045202493667603e-02 -1.866856031119823456e-02 -9.062179923057556152e-02 1.290639787912368774e-01 1.952255219221115112e-01 1.902973949909210205e-01 2.095005959272384644e-01 4.971816539764404297e-01 -5.498467944562435150e-03
1.375657469034194946e-01 -1.004214882850646973e-01 2.431058436632156372e-01 -2.404240518808364868e-01 1.123473048210144043e-01 -7.224390655755996704e-02 3.495190739631652832e-01 4.132113233208656311e-02 3.119966387748718262e-01 -2.801568508148193359e-01 2.926711924374103546e-02 -2.803684473037719727e-01 3.725217655301094055e-02 2.096740007400512695e-01 -2.187124639749526978e-01 3.775550127029418945e-01 -2.100522518157958984e-01 6.686272472143173218e-02 -5.425010249018669128e-02 9.030388295650482178e-02 -8.404330909252166748e-02 -1.461386978626251221e-01 4.044344648718833923e-02 -4.632991913240402937e-04 2.646443247795104980e-02 -1.225259155035018921e-01 -4.258370399475097656e-02 2.192953526973724365e-01 2.164558172225952148e-01 -2.087042666971683502e-02 6.879745982587337494e-03 -1.365626007318496704e-01
-9.255777299404144287e-02 -1.378003954887390137e-01 5.474281683564186096e-02 -4.650188609957695007e-02 -2.200047075748443604e-01 2.876512408256530762e-01 -1.750341951847076416e-01 1.189013645052909851e-01 2.159807831048965454e-01 1.676402054727077484e-02 7.470729947090148926e-02 -1.546713560819625854e-01 2.115738950669765472e-02 1.836631596088409424e-01 1.223228499293327332e-01 3.424690961837768555e-01 2.441961877048015594e-02 -1.916609406471252441e-01 6.526213139295578003e-02 1.772131323814392090e-01 -2.354857474565505981e-01 -3.395076394081115723e-01 4.325195774435997009e-02 2.564876340329647064e-02 5.686639621853828430e-02 -2.734805643558502197e-01 3.133920133113861084e-01 2.156607061624526978e-01 2.017202228307723999e-01 2.342784218490123749e-02 1.956343948841094971e-01 6.139252218417823315e-04
5.755868926644325256e-02 -1.562122553586959839e-01 -3.027828224003314972e-02 -3.638184443116188049e-02 -2.264143973588943481e-01 1.068607717752456665e-01 -5.068214610219001770e-02 9.220807254314422607e-02 -2.026037424802780151e-01 -2.490584552288055420e-01 1.848737895488739014e-01 -2.864317297935485840e-01 3.297831714153289795e-01 -4.245898872613906860e-02 -1.161078885197639465e-01 9.192498773336410522e-02 2.466598339378833771e-02 -1.336752772331237793e-01 1.685204952955245972e-01 4.324181973934173584e-01 -1.181186586618423462e-01 -1.272838562726974487e-01 -1.926897615194320679e-01 2.560474574565887451e-01 -1.006835848093032837e-01 -6.434699892997741699e-02 1.516811996698379517e-01 2.844188213348388672e-01 -6.165479123592376709e-02 1.270346790552139282e-01 1.987791955471038818e-01 -1.279712654650211334e-02
1.463685557246208191e-02 -1.744957864284515381e-01 1.016285419464111328e-01 -7.502886001020669937e-03 -1.572256907820701599e-03 2.563230693340301514e-01 1.694507300853729248e-01 1.763004623353481293e-02 2.190895378589630127e-01 -1.989953964948654175e-01 2.882032655179500580e-02 1.077560260891914368e-01 1.726744696497917175e-02 -5.486352741718292236e-02 -1.807651817798614502e-01 2.243802994489669800e-01 2.487633526325225830e-01 -3.312053382396697998e-01 -1.067667454481124878e-01 2.177584767341613770e-01 1.797856688499450684e-01 -1.431120485067367554e-01 -1.360125839710235596e-01 6.381535530090332031e-02 1.355880796909332275e-01 -5.283844843506813049e-02 3.187533318996429443e-01 3.918079733848571777e-01 9.002997726202011108e-02 1.909002959728240967e-01 7.736171036958694458e-02 -2.127244621515274048e-01
4.619476851075887680e-03 -3.102745115756988525e-01 -1.812373399734497070e-01 2.406958490610122681e-02 -9.626881033182144165e-02 2.594542503356933594e-01 1.975592523813247681e-01 -5.730019137263298035e-02 -5.116490647196769714e-02 -7.402046024799346924e-02 9.484372287988662720e-02 -7.523775845766067505e-02 6.613031774759292603e-02 -1.232110187411308289e-01 -8.639157563447952271e-02 1.530071645975112915e-01 4.488639533519744873e-02 -3.980886340141296387e-01 1.667431592941284180e-01 1.125241667032241821e-01 2.032457441091537476e-01 -1.496666371822357178e-01 -1.709119677543640137e-01 7.758540660142898560e-02 1.282108575105667114e-01 -1.492069810628890991e-01 2.840914428234100342e-01 6.782883405685424805e-02 6.543642282485961914e-02 2.580276131629943848e-01 4.282505214214324951e-01 -6.437941454350948334e-03
6.414610892534255981e-02 -1.879746913909912109e-01 -6.723932921886444092e-02 1.935703605413436890e-01 5.910468474030494690e-02 3.319269120693206787e-01 3.190805390477180481e-02 6.669639050960540771e-02 9.977661818265914917e-02 -8.770602941513061523e-02 2.837650477886199951e-02 -1.839261204004287720e-01 -1.079609096050262451e-01 1.827960610389709473e-01 -2.110236883163452148e-01 4.073860645294189453e-01 4.120311513543128967e-02 -3.075363673269748688e-02 -1.985862553119659424e-01 2.514360845088958740e-01 1.060601323843002319e-01 2.069593816995620728e-01 1.165383085608482361e-01 9.377317875623703003e-02 -3.791946917772293091e-02 1.255472898483276367e-01 1.362430304288864136e-01 1.291837245225906372e-01 -7.475861813873052597e-03 -1.238205954432487488e-01 1.470944732427597046e-01 -4.694125056266784668e-01
1.416863054037094116e-01 6.481561809778213501e-02 3.389622569084167480e-01 -1.757575720548629761e-01 7.536709774285554886e-03 -2.074012756347656250e-01 -1.077106744050979614e-01 1.160413473844528198e-01 -3.755543008446693420e-02 -4.879284650087356567e-02 4.298604428768157959e-01 -6.993746012449264526e-02 1.744365990161895752e-01 1.257326900959014893e-01 5.748866498470306396e-02 3.190034627914428711e-01 2.240604460239410400e-01 -7.179481536149978638e-02 4.210409522056579590e-02 -6.578508019447326660e-02 1.873953640460968018e-01 -1.430221050977706909e-01 -1.748156920075416565e-02 3.149672448635101318e-01 -4.877632483839988708e-02 -1.118319332599639893e-01 1.156559437513351440e-01 3.571915030479431152e-01 3.956090286374092102e-02 6.603731215000152588e-02 1.645892411470413208e-01 -1.078315302729606628e-01
-1.936620660126209259e-02 -7.422114908695220947e-02 -1.179613992571830750e-01 1.381133645772933960e-01 -1.003638748079538345e-02 3.188422918319702148e-01 2.262846753001213074e-02 -8.454558998346328735e-02 6.415100395679473877e-02 -2.431689575314521790e-02 3.562805354595184326e-01 -2.898125052452087402e-01 7.116992771625518799e-02 4.647408053278923035e-02 2.306413501501083374e-01 6.403333693742752075e-02 -2.387243807315826416e-01 -8.044880628585815430e-02 3.333913907408714294e-02 2.831118106842041016e-01 1.286253929138183594e-01 -2.467753142118453979e-01 3.859801683574914932e-03 1.246338263154029846e-01 2.218688279390335083e-01 -3.799981176853179932e-01 2.234087735414505005e-01 1.472111046314239502e-01 6.471129506826400757e-02 2.519870102405548096e-01 9.811322204768657684e-03 -2.908827923238277435e-02
3.358011245727539062e-01 -6.267746537923812866e-02 -1.118746995925903320e-01 8.946767449378967285e-02 6.581988930702209473e-02 -5.689024180173873901e-02 6.300486624240875244e-02 2.099501788616180420e-01 -1.819810364395380020e-03 -2.581979930400848389e-01 1.293445378541946411e-01 9.037294238805770874e-02 3.504491969943046570e-02 1.482868045568466187e-01 -3.089230880141258240e-02 4.639560282230377197e-01 1.842172257602214813e-02 -5.977789405733346939e-03 -2.260888554155826569e-02 2.523614168167114258e-01 -8.506179600954055786e-02 -6.600179243832826614e-03 -2.457149093970656395e-03 8.137673139572143555e-02 2.341932505369186401e-01 -4.003248512744903564e-01 6.259117275476455688e-02 2.087176591157913208e-01 -5.798969417810440063e-03 3.331024944782257080e-01 1.551408171653747559e-01 -7.161352783441543579e-03
1.441359817981719971e-01 -1.697492450475692749e-01 -1.226855814456939697e-01 1.146633550524711609e-01 3.043789044022560120e-02 1.571961939334869385e-01 2.460947632789611816e-01 7.040957361459732056e-02 -9.389533847570419312e-02 -9.844025224447250366e-02 1.066421791911125183e-01 -1.443947553634643555e-01 -2.012433856725692749e-02 -4.840449616312980652e-02 -8.238340727984905243e-03 4.248401224613189697e-01 2.125488407909870148e-02 1.197265088558197021e-01 -8.517366647720336914e-02 3.393010497093200684e-01 -8.999834209680557251e-02 1.164471805095672607e-01 -1.316149979829788208e-01 2.103751897811889648e-01 1.260625123977661133e-01 -2.775073647499084473e-01 -1.206346554681658745e-03 2.087571024894714355e-01 -2.631515562534332275e-01 -3.759087063372135162e-03 1.837991923093795776e-01 -3.702502846717834473e-01
2.789365826174616814e-03 -1.229055449366569519e-01 -8.107595145702362061e-02 1.611399650573730469e-01 -4.647267237305641174e-02 2.213285863399505615e-01 -1.954146474599838257e-01 2.035054564476013184e-02 9.484080970287322998e-02 -1.890908777713775635e-01 1.573439836502075195e-01 -1.776069402694702148e-01 3.293867111206054688e-01 -2.672808803617954254e-02 -8.282361924648284912e-02 6.451938301324844360e-02 -2.051578462123870850e-01 -1.055376753211021423e-01 -1.357426792383193970e-01 -1.479225791990756989e-02 -1.463971287012100220e-01 -8.559032529592514038e-02 1.129607707262039185e-01 3.571824431419372559e-01 2.045947872102260590e-02 -3.446635007858276367e-01 -9.891699254512786865e-02 3.797738850116729736e-01 1.472346633672714233e-01 2.721772193908691406e-01 8.840825408697128296e-02 -1.534506678581237793e-01
7.465182244777679443e-02 -8.711155503988265991e-02 1.084238141775131226e-01 1.685576885938644409e-01 -1.648844480514526367e-01 2.603135704994201660e-01 -8.554595708847045898e-02 -1.943106204271316528e-01 -1.130439788103103638e-01 -1.872852593660354614e-01 1.887415647506713867e-01 -1.082515418529510498e-01 -6.162075698375701904e-02 2.275363802909851074e-01 2.466987967491149902e-01 2.063906639814376831e-01 -2.769299745559692383e-01 -2.477499544620513916e-01 -3.438068553805351257e-02 3.669881522655487061e-01 2.374493777751922607e-01 -1.458244025707244873e-02 3.910262882709503174e-02 1.147013008594512939e-01 1.844142824411392212e-01 -1.906383782625198364e-01 1.137082800269126892e-01 3.092172741889953613e-01 4.699252173304557800e-02 6.412477046251296997e-02 7.702963799238204956e-02 -1.267263591289520264e-01
2.941362857818603516e-01 -2.531978785991668701e-01 -7.330281287431716919e-02 -1.472288668155670166e-01 -1.291927695274353027e-01 -1.563493311405181885e-01 1.046296432614326477e-01 1.217079907655715942e-01 2.986869812011718750e-01 4.571940004825592041e-02 2.018316239118576050e-01 -2.082716077566146851e-01 1.334075331687927246e-01 5.667723342776298523e-02 2.034456431865692139e-01 2.609857618808746338e-01 2.747503854334354401e-02 -2.928376793861389160e-01 1.512951552867889404e-01 -1.134075820446014404e-01 -7.169143762439489365e-03 -8.771582692861557007e-02 2.187296748161315918e-01 1.605210304260253906e-01 -2.052826136350631714e-01 2.188729196786880493e-01 -5.635797977447509766e-02 2.733981311321258545e-01 1.291593722999095917e-02 3.408736363053321838e-02 1.175361350178718567e-01 -2.505398392677307129e-01
1.936437338590621948e-01 -1.982087343931198120e-01 1.133700087666511536e-01 -9.539509564638137817e-02 -1.047642342746257782e-02 -4.835079610347747803e-02 -8.066070079803466797e-02 2.006401419639587402e-01 2.893316745758056641e-01 -1.266110986471176147e-01 2.016476839780807495e-01 -1.810226589441299438e-01 -2.294729799032211304e-01 1.873337477445602417e-01 -2.496369415894150734e-04 1.633828580379486084e-01 2.689486145973205566e-01 1.842356324195861816e-01 -2.532638907432556152e-01 1.075623929500579834e-01 9.497759491205215454e-02 7.721707224845886230e-02 -1.925246417522430420e-01 1.509023308753967285e-01 -1.994475126266479492e-01 -1.713420003652572632e-01 1.747937649488449097e-01 2.703783512115478516e-01 9.626208990812301636e-02 2.666332721710205078e-01 9.474562853574752808e-02 -2.132889181375503540e-01
-3.222972750663757324e-01 -3.761490434408187866e-02 -1.488362550735473633e-01 1.525851637125015259e-01 8.143913745880126953e-02 -8.866719156503677368e-02 3.286381661891937256e-01 3.303973078727722168e-01 -7.500297576189041138e-02 1.514401566237211227e-02 1.642663148231804371e-03 -1.665296405553817749e-01 1.419471055269241333e-01 1.318123191595077515e-02 -1.714273095130920410e-01 1.814245618879795074e-02 -9.495476633310317993e-02 -1.489284038543701172e-01 4.638421535491943359e-02 1.160730496048927307e-01 1.012790426611900330e-01 1.483111828565597534e-01 -2.636438906192779541e-01 1.736445724964141846e-01 7.817216217517852783e-02 -1.563857793807983398e-01 1.363604813814163208e-01 3.675655424594879150e-01 3.001020103693008423e-02 1.643411070108413696e-01 3.515431284904479980e-01 -1.396241039037704468e-01
-2.036016583442687988e-01 -1.544464528560638428e-01 -9.142933785915374756e-02 -8.602049946784973145e-02 -3.567050695419311523e-01 1.734136193990707397e-01 6.202683225274085999e-02 1.028921157121658325e-01 1.263948082923889160e-01 -1.043776050209999084e-01 3.520488142967224121e-01 1.061230227351188660e-01 1.096856594085693359e-01 -1.786134019494056702e-02 -3.836022317409515381e-02 3.612650334835052490e-01 7.189127802848815918e-02 1.355172246694564819e-01 2.039054483175277710e-01 -1.430841535329818726e-01 2.886712253093719482e-01 6.939151883125305176e-02 -4.456397891044616699e-02 -1.482096910476684570e-01 9.381747990846633911e-02 -6.917161494493484497e-02 5.018310993909835815e-02 1.324407458305358887e-01 4.976471886038780212e-02 7.672976702451705933e-02 4.152212142944335938e-01 -1.693637222051620483e-01
2.902235090732574463e-01 -2.955893874168395996e-01 2.539660967886447906e-02 -1.568602621555328369e-01 -2.819600999355316162e-01 2.232840806245803833e-01 -1.434419024735689163e-02 -7.108704000711441040e-02 7.574246078729629517e-02 -7.402377575635910034e-02 3.275979310274124146e-02 -1.691525429487228394e-01 2.062427848577499390e-01 2.101755142211914062e-01 -5.631844513118267059e-03 -2.034530639648437500e-01 -1.140458285808563232e-01 -9.851931780576705933e-02 -1.993820667266845703e-01 2.438652813434600830e-01 2.944348566234111786e-02 1.702933199703693390e-02 1.803038567304611206e-01 3.951700627803802490e-01 2.349537611007690430e-02 -2.026906758546829224e-01 8.543429523706436157e-02 2.501094937324523926e-01 -1.788480132818222046e-01 4.917440935969352722e-03 1.855149269104003906e-01 -9.907531738281250000e-02
-2.504133284091949463e-01 -3.075355887413024902e-01 -1.224046573042869568e-01 -1.058092638850212097e-01 -6.129215657711029053e-02 3.474044054746627808e-02 2.478991001844406128e-01 1.192332059144973755e-02 -1.782532199285924435e-03 1.152310054749250412e-02 1.139226481318473816e-01 5.302351340651512146e-02 -1.067734733223915100e-01 1.484090089797973633e-01 -6.095581129193305969e-02 3.536274731159210205e-01 -2.673378773033618927e-02 -1.525015532970428467e-01 1.495573073625564575e-01 1.232959032058715820e-01 -7.676731795072555542e-02 -2.606386542320251465e-01 -6.904986500740051270e-02 4.692268744111061096e-02 1.091332361102104187e-01 -2.359536588191986084e-01 4.657668471336364746e-01 2.795105576515197754e-01 3.505506366491317749e-02 5.402265116572380066e-03 1.450046151876449585e-01 2.111580967903137207e-01
1.564983576536178589e-01 -2.214781045913696289e-01 -8.824162930250167847e-02 1.612152010202407837e-01 -1.801268905401229858e-01 9.466909617185592651e-02 3.041093647480010986e-01 -1.058705598115921021e-01 -1.301490217447280884e-01 1.142242848873138428e-01 2.505633421242237091e-02 -1.633307635784149170e-01 1.242320239543914795e-01 4.039877280592918396e-02 -1.066228449344635010e-01 4.695463776588439941e-01 7.189612090587615967e-02 -8.970741182565689087e-02 -8.224019408226013184e-02 7.302056998014450073e-02 2.756569907069206238e-02 -1.568394452333450317e-01 -1.139525324106216431e-01 -9.692224557511508465e-04 2.808081805706024170e-01 -1.721698492765426636e-01 -1.847040355205535889e-01 1.775353401899337769e-01 -1.395501643419265747e-01 4.099435508251190186e-01 3.012110665440559387e-02 -1.231226921081542969e-01
-8.415924757719039917e-02 -2.090110182762145996e-01 1.018432453274726868e-01 -2.182051986455917358e-01 -9.749366343021392822e-02 1.689957976341247559e-01 -9.493561834096908569e-02 7.583421468734741211e-02 -5.711687356233596802e-02 -2.985827028751373291e-01 -9.627670794725418091e-02 -2.695387788116931915e-02 1.437585502862930298e-01 1.885457485914230347e-01 3.214935585856437683e-02 4.296416342258453369e-01 -1.723677366971969604e-01 -1.570478230714797974e-01 1.033087745308876038e-01 2.491752505302429199e-01 -5.728921666741371155e-02 1.804457753896713257e-01 -8.232464082539081573e-03 2.892106473445892334e-01 1.126365065574645996e-01 -1.837268322706222534e-01 2.218087166547775269e-01 7.369022816419601440e-02 2.661616802215576172e-01 -1.042519509792327881e-01 1.994600743055343628e-01 -1.578321009874343872e-01
1.162672415375709534e-01 -2.426442205905914307e-01 1.389945205301046371e-02 -1.654158681631088257e-01 -1.613546907901763916e-01 8.733563870191574097e-02 2.222999334335327148e-01 -1.603724211454391479e-01 3.349822759628295898e-01 -1.080537680536508560e-02 6.785491853952407837e-02 -8.151654899120330811e-02 -1.937614232301712036e-01 1.533462405204772949e-01 3.793712705373764038e-02 3.960683047771453857e-01 -4.006977751851081848e-02 2.870067059993743896e-01 1.534534096717834473e-01 2.344338148832321167e-01 -2.066502124071121216e-01 1.652572602033615112e-01 -1.675631105899810791e-02 4.987548664212226868e-02 -1.379795521497726440e-01 -2.092090249061584473e-01 8.259538561105728149e-02 2.247733324766159058e-01 8.927663788199424744e-03 1.528529077768325806e-01 2.623744010925292969e-01 -2.448565140366554260e-02
1.667131632566452026e-01 -1.711895167827606201e-01 1.651011854410171509e-01 -3.029431104660034180e-01 -1.611395925283432007e-01 4.628619551658630371e-02 9.877699613571166992e-02 -3.569436818361282349e-02 3.236263617873191833e-02 2.271644473075866699e-01 3.665342330932617188e-01 -7.151004672050476074e-02 1.075836047530174255e-01 3.855291986837983131e-03 -2.069306932389736176e-02 1.787971556186676025e-01 1.622499972581863403e-01 1.052881851792335510e-01 -1.842574961483478546e-02 5.091636776924133301e-01 -7.692245393991470337e-02 -1.203659698367118835e-01 -1.271989941596984863e-01 7.121583074331283569e-02 -5.999431014060974121e-02 -1.537083089351654053e-01 1.221146527677774429e-02 2.691986858844757080e-01 2.583733797073364258e-01 1.081471517682075500e-01 1.742008179426193237e-01 -3.654401376843452454e-02
4.641145765781402588e-01 -2.172725051641464233e-01 1.443877723067998886e-02 2.315395697951316833e-02 -2.202642709016799927e-01 -1.259177625179290771e-01 2.809602916240692139e-01 9.748217463493347168e-02 1.770400702953338623e-01 -1.350637078285217285e-01 8.211930841207504272e-02 -1.986180543899536133e-01 1.224701181054115295e-01 1.869878917932510376e-01 2.567582130432128906e-01 1.245003342628479004e-01 -1.246523261070251465e-01 -8.245483785867691040e-02 -3.456357419490814209e-01 1.342365741729736328e-01 -3.109220042824745178e-02 9.488798677921295166e-02 2.191190123558044434e-01 3.240414196625351906e-03 7.748144865036010742e-02 -6.762828677892684937e-02 2.107050269842147827e-01 6.041131913661956787e-02 1.017873138189315796e-01 2.158155441284179688e-01 1.406366080045700073e-01 5.926910042762756348e-02
-1.735543459653854370e-01 -9.212668985128402710e-02 -1.495450083166360855e-02 -4.267101734876632690e-02 -2.819958925247192383e-01 2.287363559007644653e-01 -4.939190298318862915e-02 8.818194270133972168e-03 -2.076842784881591797e-01 -1.128946915268898010e-01 1.262751221656799316e-01 8.557902276515960693e-02 2.048538476228713989e-01 1.141340583562850952e-01 6.900963932275772095e-02 2.800799310207366943e-01 -2.477354109287261963e-01 -2.178653031587600708e-01 2.548172883689403534e-02 1.309313066303730011e-02 -2.431599646806716919e-01 5.751811712980270386e-02 -1.268412172794342041e-01 2.697925865650177002e-01 7.543236017227172852e-02 -1.843367218971252441e-01 1.237112134695053101e-01 1.974208056926727295e-01 2.298571541905403137e-02 2.783184051513671875e-01 3.508683741092681885e-01 -2.272083759307861328e-01
9.997323900461196899e-02 -1.476342827081680298e-01 9.994208812713623047e-02 1.111904978752136230e-01 -2.807663977146148682e-01 1.252135187387466431e-01 -2.373753860592842102e-02 2.186587601900100708e-01 1.433378159999847412e-01 -3.270151317119598389e-01 3.402734696865081787e-01 -1.862622157204896212e-04 2.706979811191558838e-01 -3.957986831665039062e-02 -1.815092414617538452e-01 3.749290704727172852e-01 5.676955450326204300e-03 4.993358999490737915e-02 -1.659770263358950615e-03 3.949756175279617310e-02 5.446952581405639648e-02 -1.618237420916557312e-02 7.816570997238159180e-02 -3.186529874801635742e-02 1.817488968372344971e-01 -1.919863671064376831e-01 6.549612432718276978e-02 9.192413836717605591e-02 1.435452252626419067e-01 -7.777680456638336182e-02 3.591596186161041260e-01 -2.421127706766128540e-01
1.748398840427398682e-01 -1.924277544021606445e-01 1.783972829580307007e-01 2.586958371102809906e-02 -1.277338564395904541e-01 1.870604008436203003e-01 -2.189249098300933838e-01 4.340402409434318542e-02 -7.835455983877182007e-02 -1.087271273136138916e-01 -8.757929503917694092e-02 -1.957080513238906860e-01 1.857560724020004272e-01 3.078143894672393799e-01 2.141430824995040894e-01 4.898788630962371826e-01 7.423402369022369385e-02 -1.701956391334533691e-01 3.783707041293382645e-03 2.999268658459186554e-02 -2.242242842912673950e-01 -1.138635054230690002e-01 -1.944179236888885498e-01 3.178458288311958313e-02 1.449249535799026489e-01 -1.992360651493072510e-01 8.117225021123886108e-02 2.034068256616592407e-01 2.643551863729953766e-02 1.308690756559371948e-02 2.629024386405944824e-01 -6.059158593416213989e-02
-4.382503032684326172e-02 -2.219720333814620972e-01 2.099662721157073975e-01 8.050037920475006104e-02 -7.148119062185287476e-02 -7.297396659851074219e-02 2.502655424177646637e-02 9.849232435226440430e-02 3.514347970485687256e-01 -6.999728828668594360e-02 2.454859912395477295e-01 -1.612377613782882690e-01 2.262442857027053833e-01 6.522464007139205933e-02 -1.828761100769042969e-01 4.741000384092330933e-02 -5.265847966074943542e-02 -3.045879863202571869e-02 4.410883188247680664e-01 1.304204016923904419e-01 1.755762100219726562e-01 -8.195947110652923584e-02 -2.416499853134155273e-01 -3.281729295849800110e-02 -1.236689761281013489e-01 6.616386026144027710e-02 -3.678750945255160332e-03 4.286377429962158203e-01 1.930158734321594238e-01 2.371067926287651062e-02 1.347266435623168945e-01 3.404547227546572685e-03
6.739658117294311523e-02 -9.466782212257385254e-02 9.158715605735778809e-02 4.920652136206626892e-02 -4.204460233449935913e-02 -3.080555796623229980e-02 3.481533825397491455e-01 -8.735922165215015411e-03 2.509419023990631104e-01 -1.388609856367111206e-01 1.147467792034149170e-01 -2.935713231563568115e-01 1.291361153125762939e-01 1.616543680429458618e-01 7.100997120141983032e-02 4.673007726669311523e-01 -2.335070073604583740e-01 2.082335390150547028e-02 -1.713965237140655518e-01 1.350329816341400146e-01 -1.939304023981094360e-01 -1.053335797041654587e-02 -1.460784226655960083e-01 4.188682138919830322e-02 1.913681328296661377e-01 -1.641000062227249146e-01 -1.483224034309387207e-01 1.078627556562423706e-01 -1.195366680622100830e-01 1.630971580743789673e-01 1.160836964845657349e-01 -2.982010841369628906e-01
1.289432644844055176e-01 -1.017691865563392639e-01 2.633083462715148926e-01 5.661129206418991089e-02 -1.742204278707504272e-01 -4.244852066040039062e-02 -5.669021978974342346e-02 2.547384239733219147e-03 5.757336504757404327e-03 -8.086683228611946106e-03 2.179131358861923218e-01 -8.279341459274291992e-02 3.433269262313842773e-01 7.505822926759719849e-02 -3.873684108257293701e-01 6.259012967348098755e-02 4.216490313410758972e-02 -6.843403726816177368e-02 3.057611882686614990e-01 1.342244446277618408e-01 2.175316512584686279e-01 3.873604163527488708e-02 -2.387308478355407715e-01 1.598398089408874512e-01 1.097638756036758423e-01 -1.034769788384437561e-01 -1.325068026781082153e-01 3.160211741924285889e-01 1.484660357236862183e-01 -1.459559351205825806e-01 2.542567551136016846e-01 -1.889011412858963013e-01
3.032862544059753418e-01 -1.589277237653732300e-01 -1.182700544595718384e-01 -2.153699398040771484e-01 2.241174504160881042e-02 -1.195431873202323914e-01 1.863835155963897705e-01 2.324140071868896484e-02 1.525806337594985962e-01 -5.017613247036933899e-02 1.348917279392480850e-02 -7.590520381927490234e-02 1.123338118195533752e-01 2.466472536325454712e-01 5.547792837023735046e-02 1.896858066320419312e-01 -5.873474851250648499e-02 -1.320078372955322266e-01 -1.008420288562774658e-01 1.207730770111083984e-01 -8.383736945688724518e-03 7.269450277090072632e-02 -1.113065332174301147e-01 2.721064686775207520e-01 4.274911433458328247e-02 -2.285942584276199341e-01 -1.619746387004852295e-01 4.320006370544433594e-01 -3.489141464233398438e-01 -2.314686775207519531e-01 2.181698083877563477e-01 2.800295874476432800e-02
-1.223134174942970276e-01 1.803898066282272339e-01 -2.022875100374221802e-02 -1.946553774178028107e-02 -1.593507528305053711e-01 9.074532240629196167e-02 1.742310263216495514e-02 3.435771912336349487e-02 -5.198486521840095520e-02 -2.689083218574523926e-01 9.801816940307617188e-02 -1.737941801548004150e-01 2.423912053927779198e-03 7.215160131454467773e-02 -1.108690537512302399e-02 2.892995476722717285e-01 1.435786187648773193e-01 3.900016471743583679e-02 1.426328867673873901e-01 2.996623702347278595e-02 1.671702228486537933e-02 1.690696552395820618e-02 -2.498327521607279778e-03 2.179897874593734741e-01 -1.571350395679473877e-01 -2.352291345596313477e-01 4.827868938446044922e-01 3.163808882236480713e-01 -1.421269588172435760e-02 3.697378337383270264e-01 1.871342062950134277e-01 -1.901163160800933838e-01
1.253650486469268799e-01 -1.019784137606620789e-01 -6.001783907413482666e-02 -1.806129962205886841e-01 -3.075715899467468262e-01 -2.449204474687576294e-01 1.041678190231323242e-01 2.511734366416931152e-01 4.099704623222351074e-01 4.061326384544372559e-02 1.196001917123794556e-01 -9.835638850927352905e-02 1.484839916229248047e-01 1.927628219127655029e-01 -1.776609756052494049e-02 7.767126709222793579e-02 -1.572025418281555176e-01 1.301657110452651978e-01 -2.540275752544403076e-01 -1.556775253266096115e-02 -1.000255122780799866e-01 1.296767443418502808e-01 7.547158747911453247e-02 2.611497417092323303e-02 9.710540622472763062e-02 -2.398369610309600830e-01 3.648874536156654358e-02 3.830564916133880615e-01 -1.782797425985336304e-01 1.896246522665023804e-01 1.203671768307685852e-01 -1.140486523509025574e-01
1.532272398471832275e-01 1.468711942434310913e-01 -6.746755540370941162e-02 6.704989820718765259e-02 -2.884843349456787109e-01 -2.230016291141510010e-01 1.053112447261810303e-01 -7.580523937940597534e-02 2.346604466438293457e-01 1.825288832187652588e-01 2.546584606170654297e-01 -1.577014327049255371e-01 1.264121979475021362e-01 8.473146706819534302e-03 3.318774700164794922e-02 2.466032505035400391e-01 -2.206046134233474731e-01 -3.683152422308921814e-02 -2.428699657320976257e-02 1.429305374622344971e-01 1.746449619531631470e-01 -2.521213591098785400e-01 1.690875589847564697e-01 3.278394937515258789e-01 -1.176876649260520935e-01 -1.993553936481475830e-01 2.370101809501647949e-01 7.392199337482452393e-02 2.059061378240585327e-01 -8.566387742757797241e-02 2.589958012104034424e-01 -8.258626610040664673e-02
-2.587027847766876221e-02 -2.514891028404235840e-01 -3.450148925185203552e-02 -9.572956711053848267e-02 -5.618767440319061279e-02 -2.149886339902877808e-01 3.264570236206054688e-01 2.583732604980468750e-01 2.321989089250564575e-02 -3.211987614631652832e-01 -1.035323739051818848e-01 -8.645510673522949219e-02 -3.018328733742237091e-02 9.687376022338867188e-02 -2.967615425586700439e-01 1.449555456638336182e-01 -1.801244318485260010e-01 -1.464829444885253906e-01 -1.916783004999160767e-01 -7.848125696182250977e-02 7.280201464891433716e-02 8.309650421142578125e-02 -1.604330539703369141e-02 1.419881582260131836e-01 3.510394319891929626e-02 -3.932093083858489990e-02 -5.594668909907341003e-02 4.327527582645416260e-01 -1.831573694944381714e-01 1.766350120306015015e-01 2.646990120410919189e-01 -6.576098501682281494e-02
2.505859136581420898e-01 -1.918661296367645264e-01 5.543434619903564453e-02 2.625060677528381348e-01 -1.926846355199813843e-01 8.368850499391555786e-02 1.513956338167190552e-01 1.071884878911077976e-03 -1.776874810457229614e-01 -2.619195580482482910e-01 1.755779981613159180e-01 -1.314313262701034546e-01 -1.142860054969787598e-01 2.466196268796920776e-01 -3.512304509058594704e-03 5.258437395095825195e-01 1.887028366327285767e-01 -1.386581212282180786e-01 2.224830538034439087e-01 1.795510947704315186e-01 -6.435537710785865784e-03 -5.325525254011154175e-02 1.126359850168228149e-01 -6.038350611925125122e-02 -3.863825649023056030e-02 6.849996000528335571e-02 5.834379419684410095e-02 1.827567964792251587e-01 -2.962230704724788666e-02 1.798423528671264648e-01 1.537472903728485107e-01 8.393407613039016724e-02
3.681619465351104736e-02 4.919922351837158203e-02 9.279680252075195312e-02 2.072242945432662964e-01 1.412574853748083115e-02 9.793274104595184326e-02 3.604293614625930786e-02 5.285126715898513794e-02 -9.389040619134902954e-02 -8.275720477104187012e-02 2.538538873195648193e-01 -1.285015493631362915e-01 1.517518907785415649e-01 -1.067375913262367249e-01 -1.700208038091659546e-01 2.625171542167663574e-01 4.403300955891609192e-02 -1.914778500795364380e-01 -9.207332879304885864e-02 4.339448511600494385e-01 3.010767102241516113e-01 -2.049304358661174774e-02 4.798784479498863220e-02 8.160706609487533569e-02 -1.432919055223464966e-01 -1.628480553627014160e-01 -2.243779599666595459e-01 2.865827977657318115e-01 1.131893172860145569e-01 1.614334434270858765e-01 3.221011459827423096e-01 -2.106149345636367798e-01
3.378532081842422485e-02 -2.124276384711265564e-02 -9.557221829891204834e-02 -1.357899308204650879e-01 -3.731888234615325928e-01 1.759975105524063110e-01 -5.789325013756752014e-02 6.305815279483795166e-02 7.054459303617477417e-02 -1.517346501350402832e-01 3.290749490261077881e-01 2.072984538972377777e-02 2.676570229232311249e-02 2.185573428869247437e-01 -2.330841571092605591e-01 4.508798718452453613e-01 -6.372110545635223389e-02 -4.614762589335441589e-02 7.794064283370971680e-02 -5.572148598730564117e-03 -1.672632843255996704e-01 2.798753045499324799e-02 1.693572290241718292e-02 1.283760517835617065e-01 -7.628820836544036865e-03 -6.688689440488815308e-02 3.626657426357269287e-01 -7.041167467832565308e-02 1.210632249712944031e-01 1.913861138746142387e-03 3.030857741832733154e-01 -2.123118638992309570e-01
1.203386113047599792e-01 -1.948910653591156006e-01 3.896932303905487061e-02 2.255071103572845459e-01 1.715073585510253906e-01 3.416157364845275879e-01 4.938013106584548950e-02 7.796142250299453735e-02 6.554689258337020874e-02 2.836439013481140137e-02 1.036948189139366150e-01 -1.600405871868133545e-01 -1.021992489695549011e-01 1.881660670042037964e-01 -2.163697332143783569e-01 3.896447718143463135e-01 -1.280516237020492554e-01 -3.715672530233860016e-03 -1.148667037487030029e-01 6.776954233646392822e-02 1.968128234148025513e-01 8.111435920000076294e-02 1.520093977451324463e-01 1.759584248065948486e-01 -5.133259668946266174e-02 4.880206659436225891e-03 1.648885309696197510e-01 6.535410135984420776e-02 -8.384094387292861938e-02 -9.457267820835113525e-02 1.579585522413253784e-01 -4.959349632263183594e-01
-8.217358030378818512e-03 -1.242338940501213074e-01 -7.183124870061874390e-02 4.087698087096214294e-02 -6.729964166879653931e-02 2.584877312183380127e-01 1.269444525241851807e-01 7.935141772031784058e-02 -3.489954397082328796e-02 -1.752430051565170288e-01 3.082194328308105469e-01 -3.429391384124755859e-01 6.601143628358840942e-02 8.320802450180053711e-02 2.111119031906127930e-01 1.806350648403167725e-01 8.043508976697921753e-03 -2.759862542152404785e-01 1.561331562697887421e-02 -7.237654924392700195e-02 -5.671159923076629639e-02 -1.841734051704406738e-01 4.373743385076522827e-02 2.404749542474746704e-01 1.890811324119567871e-01 -2.470872700214385986e-01 2.074311971664428711e-01 5.691528692841529846e-02 3.614234626293182373e-01 2.858726382255554199e-01 3.067152574658393860e-02 -1.262694597244262695e-01
2.510449886322021484e-01 -1.039432287216186523e-01 7.874998450279235840e-02 1.339292228221893311e-01 -3.302439290564507246e-04 9.084352292120456696e-03 1.675727069377899170e-01 -1.524059176445007324e-01 2.960903346538543701e-01 -2.506254017353057861e-01 2.830221652984619141e-01 -1.258927434682846069e-01 1.264889836311340332e-01 5.928936228156089783e-02 7.218400388956069946e-02 1.173836588859558105e-01 1.022258326411247253e-01 -1.496674865484237671e-01 -1.501103341579437256e-01 1.178304478526115417e-01 3.014305531978607178e-01 1.762680858373641968e-01 -6.652153283357620239e-02 -1.806232929229736328e-01 2.650924921035766602e-01 -3.087965250015258789e-01 4.167536273598670959e-02 1.411902308464050293e-01 1.605269461870193481e-01 5.168054718524217606e-03 -4.144073650240898132e-02 -3.502051830291748047e-01
6.534443050622940063e-02 -6.434389203786849976e-02 8.964639902114868164e-02 -3.654754161834716797e-02 -6.693731993436813354e-02 1.831172704696655273e-01 1.261273920536041260e-01 1.893920302391052246e-01 3.738781213760375977e-01 1.796959787607192993e-01 2.462957203388214111e-01 -1.150452196598052979e-01 2.586360275745391846e-01 -1.936491392552852631e-02 2.722872793674468994e-01 1.615017354488372803e-01 7.114082109183073044e-03 -2.859667539596557617e-01 2.122846245765686035e-01 2.325499802827835083e-01 9.294077754020690918e-02 9.356735646724700928e-02 7.000529021024703979e-02 2.466665953397750854e-01 7.113973144441843033e-03 3.818711265921592712e-02 1.687541045248508453e-02 1.234106123447418213e-01 1.921970769762992859e-02 -1.760211139917373657e-01 3.209207355976104736e-01 -2.519682645797729492e-01
-1.259862072765827179e-02 -9.205390512943267822e-02 -1.803460270166397095e-01 -1.715444400906562805e-02 -1.341230720281600952e-01 9.867073595523834229e-02 8.168806135654449463e-02 -2.540234848856925964e-02 -4.897249862551689148e-02 -2.207001149654388428e-01 1.293420940637588501e-01 1.452059596776962280e-01 -3.392506390810012817e-02 9.478256851434707642e-02 -1.566758751869201660e-01 3.749762475490570068e-01 1.137502677738666534e-02 -1.967639625072479248e-01 1.097252145409584045e-01 1.459707468748092651e-01 8.746504038572311401e-02 -1.374786999076604843e-02 5.040036886930465698e-02 1.743574887514114380e-01 1.163518056273460388e-01 -3.939483314752578735e-03 5.280408859252929688e-01 4.450404644012451172e-01 1.753326952457427979e-01 1.257886141538619995e-01 9.199746698141098022e-02 -2.921225875616073608e-02
-1.429144889116287231e-01 -2.621197402477264404e-01 -3.776501119136810303e-02 -1.210269425064325333e-02 -2.274574339389801025e-01 -7.227984815835952759e-02 8.865875005722045898e-02 -3.546534851193428040e-02 -9.698356688022613525e-02 -4.687377437949180603e-02 1.397608667612075806e-01 -1.867431998252868652e-01 1.254647970199584961e-01 2.795027755200862885e-02 1.054236516356468201e-01 3.727262914180755615e-01 8.553436398506164551e-02 1.616620570421218872e-01 -3.657395765185356140e-02 4.728715494275093079e-02 -2.578147128224372864e-02 -1.272718906402587891e-01 -5.096667259931564331e-02 2.076163291931152344e-01 2.457010447978973389e-01 -3.541227877140045166e-01 -2.461244314908981323e-01 2.958451509475708008e-01 -1.988674551248550415e-01 1.550302058458328247e-01 8.035274595022201538e-02 -3.273282647132873535e-01
-1.429088711738586426e-01 -1.351307779550552368e-01 -1.370110809803009033e-01 -1.735332794487476349e-02 -1.593264937400817871e-01 1.440988481044769287e-01 -7.410862296819686890e-02 -1.390790939331054688e-01 3.576720133423805237e-02 1.622649282217025757e-02 2.058822065591812134e-01 -1.173282861709594727e-01 2.001722306013107300e-01 -7.392118871212005615e-02 -7.616128772497177124e-02 1.327313333749771118e-01 -2.782218158245086670e-01 5.517193675041198730e-02 -4.616464953869581223e-03 4.824518412351608276e-02 -3.198074102401733398e-01 -5.044145509600639343e-02 9.063988924026489258e-02 2.806684672832489014e-01 2.116073966026306152e-01 -3.751377165317535400e-01 6.882715970277786255e-02 4.252217710018157959e-01 1.661117821931838989e-01 2.050614207983016968e-01 1.697356998920440674e-01 -2.213324978947639465e-02
2.921770215034484863e-01 -4.471440613269805908e-02 -8.921715617179870605e-02 1.514242738485336304e-01 -1.665930300951004028e-01 1.916922777891159058e-01 2.352297306060791016e-01 -5.976950749754905701e-02 -1.735597476363182068e-02 5.654704570770263672e-02 -9.489366784691810608e-03 -3.341854810714721680e-01 -2.024812400341033936e-01 1.832755398936569691e-03 3.798012156039476395e-03 3.943198323249816895e-01 -1.982255429029464722e-01 -1.028572171926498413e-01 -5.029251426458358765e-02 -4.228606447577476501e-02 1.566657125949859619e-01 5.727833509445190430e-02 -3.025264143943786621e-01 8.350408077239990234e-02 1.106162443757057190e-01 -3.436789810657501221e-01 2.005686014890670776e-01 1.007173955440521240e-01 6.607642769813537598e-02 -2.156989574432373047e-01 1.729239225387573242e-01 6.736511737108230591e-02
2.629695534706115723e-01 -3.661139169707894325e-03 2.614846229553222656e-01 -2.501670122146606445e-01 -6.635849922895431519e-02 -4.404941946268081665e-02 -5.903955921530723572e-02 3.558936342597007751e-02 4.993072897195816040e-02 -1.058250814676284790e-01 1.716871112585067749e-01 -2.693817317485809326e-01 -1.055399700999259949e-01 1.280862987041473389e-01 -1.443950682878494263e-01 1.676870882511138916e-01 2.717937231063842773e-01 1.027322784066200256e-01 -2.524819672107696533e-01 2.764427363872528076e-01 1.535596847534179688e-01 7.777292281389236450e-02 -1.402256488800048828e-01 1.395789682865142822e-01 -8.782344521023333073e-04 -2.953799366950988770e-01 -1.714710146188735962e-02 2.335306555032730103e-01 -4.697396233677864075e-02 1.855822205543518066e-01 3.393410444259643555e-01 -9.634567797183990479e-02
-3.057522140443325043e-02 -2.143045514822006226e-01 3.992924839258193970e-02 2.517488040030002594e-02 -2.881652712821960449e-01 2.211274802684783936e-01 2.174289226531982422e-01 -1.403566449880599976e-01 2.553645968437194824e-01 -2.746756672859191895e-01 3.498313575983047485e-02 -3.051889836788177490e-01 3.017940819263458252e-01 1.668931543827056885e-01 1.551389247179031372e-01 9.394744411110877991e-04 -1.400432735681533813e-01 -1.948972232639789581e-03 -2.536721229553222656e-01 -1.515041142702102661e-01 6.671944260597229004e-02 -1.774192154407501221e-01 -1.238050013780593872e-01 1.479478031396865845e-01 -6.322503834962844849e-02 1.263852715492248535e-01 2.063125520944595337e-01 2.529743313789367676e-01 -6.755267828702926636e-02 1.623128354549407959e-01 8.914182335138320923e-02 -1.688903272151947021e-01
4.422602057456970215e-02 -3.056940436363220215e-02 1.261754930019378662e-01 -3.638240098953247070e-01 -8.402641117572784424e-02 -3.446676209568977356e-02 1.543934345245361328e-01 -5.981511622667312622e-02 2.922599315643310547e-01 -1.145900636911392212e-01 1.024090200662612915e-01 -2.618955671787261963e-01 4.419154487550258636e-03 1.455936282873153687e-01 -1.346399486064910889e-01 1.367507725954055786e-01 -2.461525648832321167e-01 1.249377243220806122e-02 -1.102663353085517883e-01 -9.461956098675727844e-03 -3.536582738161087036e-02 2.459329366683959961e-01 1.192496865987777710e-01 3.072313666343688965e-01 5.313891917467117310e-02 -3.766593635082244873e-01 -4.944819584488868713e-02 2.414717823266983032e-01 3.758850321173667908e-02 1.351206302642822266e-01 1.740019172430038452e-01 -2.806258797645568848e-01
-5.110228061676025391e-02 -7.720279693603515625e-02 1.006664521992206573e-02 2.737756967544555664e-01 -1.792796403169631958e-01 1.976323723793029785e-01 1.133896633982658386e-01 -1.330418288707733154e-01 2.846854031085968018e-01 -2.660842798650264740e-02 1.599354147911071777e-01 -3.251314163208007812e-01 4.053424298763275146e-02 1.201350763440132141e-01 1.748360395431518555e-01 1.018151640892028809e-01 -2.693108022212982178e-01 -9.594190120697021484e-02 -9.898381680250167847e-02 2.435467243194580078e-01 2.196948081254959106e-01 9.744954149937257171e-05 -1.565508693456649780e-01 2.669640779495239258e-01 1.618412733078002930e-01 -2.988094687461853027e-01 1.231930330395698547e-01 3.010352253913879395e-01 5.941478908061981201e-02 -1.537406146526336670e-01 -3.219791129231452942e-02 1.387303136289119720e-02
1.612331271171569824e-01 -3.780040740966796875e-01 2.484773397445678711e-01 -1.406819224357604980e-01 -5.405402556061744690e-02 -9.575936943292617798e-02 2.057805061340332031e-01 -1.669294983148574829e-01 1.732693463563919067e-01 1.680425368249416351e-02 3.107603788375854492e-01 -7.363408058881759644e-02 4.798118490725755692e-03 8.936337381601333618e-02 2.742369472980499268e-01 1.812564879655838013e-01 -1.568176746368408203e-01 5.245575308799743652e-02 -1.150068417191505432e-01 -9.969009459018707275e-02 1.978099048137664795e-01 -2.195000648498535156e-03 -1.084957122802734375e-01 -7.272731047123670578e-03 1.751916855573654175e-01 6.124641001224517822e-02 9.869790822267532349e-02 3.603201210498809814e-01 1.451325565576553345e-01 2.212056517601013184e-01 2.393959611654281616e-01 1.269944161176681519e-01
2.088709324598312378e-01 -4.234566986560821533e-01 1.604676991701126099e-01 -5.579239130020141602e-02 1.139821484684944153e-01 -1.495872735977172852e-01 1.816913783550262451e-01 1.702136546373367310e-01 1.205712035298347473e-01 -3.039560616016387939e-01 1.175997406244277954e-01 -1.630719900131225586e-01 1.122264638543128967e-01 6.005886942148208618e-02 1.492212563753128052e-01 1.413900554180145264e-01 -2.189869582653045654e-01 7.169590890407562256e-02 -1.105997785925865173e-01 1.153406724333763123e-01 -8.723518997430801392e-02 -1.887569874525070190e-01 1.288886666297912598e-01 -8.179179579019546509e-02 -9.802334010601043701e-02 -3.474328815937042236e-01 6.753349304199218750e-02 2.218011766672134399e-01 7.031764835119247437e-02 2.281314879655838013e-01 9.645175933837890625e-02 -2.224728167057037354e-01
2.019622176885604858e-01 -1.577296406030654907e-01 -5.752665549516677856e-02 -2.278083860874176025e-01 -8.045876026153564453e-02 1.206804588437080383e-01 2.149152308702468872e-01 6.135697942227125168e-03 2.274154722690582275e-01 7.870879024267196655e-02 -1.843243278563022614e-02 -7.020638138055801392e-02 4.052360951900482178e-01 -6.427365820854902267e-03 7.185158785432577133e-03 8.879710733890533447e-02 -1.884010881185531616e-01 -1.329810768365859985e-01 -6.199419498443603516e-02 1.924150139093399048e-01 2.837159931659698486e-01 9.316677600145339966e-02 1.306169182062149048e-01 1.713780015707015991e-01 -2.432479336857795715e-02 8.925005793571472168e-02 -1.496806293725967407e-01 3.150382339954376221e-01 -2.653086185455322266e-01 -1.202577427029609680e-01 2.907355427742004395e-01 -2.173645645380020142e-01
-4.253902658820152283e-02 6.336670368909835815e-03 1.005338653922080994e-01 2.233872115612030029e-01 -1.422116458415985107e-01 2.992641925811767578e-01 2.622120678424835205e-01 1.055613625794649124e-03 7.985196262598037720e-02 1.920409798622131348e-01 1.262826919555664062e-01 -2.768829762935638428e-01 1.345080435276031494e-01 2.697026729583740234e-01 9.828483313322067261e-02 -3.700105473399162292e-02 -1.121699810028076172e-01 -4.540228471159934998e-02 -2.513879537582397461e-01 1.898857057094573975e-01 1.956078261137008667e-01 -1.990168690681457520e-01 -1.210094913840293884e-01 1.266332268714904785e-01 2.260627299547195435e-01 -1.049633920192718506e-01 -1.312609612941741943e-01 3.951669335365295410e-01 -1.270393729209899902e-01 1.970878094434738159e-01 8.288096636533737183e-02 -4.547654837369918823e-02
-1.469985246658325195e-01 -1.326984465122222900e-01 1.819721013307571411e-01 1.906791776418685913e-01 8.370615541934967041e-02 1.086705625057220459e-01 2.621755897998809814e-01 1.223515346646308899e-01 7.098040729761123657e-02 6.088228151202201843e-02 2.115062177181243896e-01 -1.383390575647354126e-01 2.720672786235809326e-01 2.526949942111968994e-01 1.404290497303009033e-01 3.342400789260864258e-01 1.127307340502738953e-01 -1.347994059324264526e-02 -1.736607700586318970e-01 -4.819196462631225586e-02 2.558490037918090820e-01 -2.534185945987701416e-01 -9.292772412300109863e-02 2.242863476276397705e-01 -6.040827929973602295e-02 8.131641149520874023e-02 8.195818401873111725e-03 2.739760279655456543e-01 -2.190538644790649414e-01 4.298885166645050049e-02 1.423593759536743164e-01 2.395376712083816528e-01
8.920520544052124023e-02 1.128560006618499756e-01 -1.765882819890975952e-01 1.844195425510406494e-01 -1.886571496725082397e-01 2.051328569650650024e-01 1.705260723829269409e-01 8.515217155218124390e-02 1.214918643236160278e-01 -9.368291497230529785e-02 1.381998211145401001e-01 1.800684034824371338e-01 2.851536571979522705e-01 2.487903237342834473e-01 6.331104785203933716e-02 3.726391196250915527e-01 1.927450746297836304e-01 -3.820121586322784424e-01 1.016096472740173340e-01 3.407612815499305725e-02 3.763497620820999146e-02 -8.217258006334304810e-02 -5.332424864172935486e-02 1.594357937574386597e-01 6.681691110134124756e-02 9.839823469519615173e-03 3.193644583225250244e-01 1.958451420068740845e-01 1.416293829679489136e-01 8.170377463102340698e-02 1.840537488460540771e-01 -4.950272664427757263e-02
2.123524099588394165e-01 -2.302532345056533813e-01 -7.780760526657104492e-02 7.348465919494628906e-02 -5.259042605757713318e-02 -2.369837462902069092e-01 1.483269184827804565e-01 -1.352376788854598999e-01 1.797023415565490723e-01 -1.601533144712448120e-01 -2.523558028042316437e-02 -2.793618142604827881e-01 2.842055559158325195e-01 2.535423934459686279e-01 -3.855717927217483521e-02 4.010968208312988281e-01 -2.715201079845428467e-01 -1.551567167043685913e-01 2.921778894960880280e-02 6.914200633764266968e-02 1.429474819451570511e-02 2.782886847853660583e-02 -3.516138792037963867e-01 -5.130379274487495422e-02 1.225630566477775574e-01 -1.071760654449462891e-01 4.049186408519744873e-02 2.250326275825500488e-01 -1.242499426007270813e-01 -5.666539072990417480e-02 -1.165873855352401733e-01 -7.396727800369262695e-02
-4.506875574588775635e-02 -7.415700703859329224e-02 -1.566852182149887085e-01 7.338871806859970093e-02 -2.332720607519149780e-01 1.806781440973281860e-01 -1.084201857447624207e-01 2.084937095642089844e-01 1.442712396383285522e-01 -2.060954570770263672e-01 -3.928869962692260742e-02 -3.526709079742431641e-01 2.198061794042587280e-01 7.410541921854019165e-02 -1.918319761753082275e-01 3.345220983028411865e-01 1.242704316973686218e-01 -1.946343481540679932e-02 -1.488227993249893188e-01 6.884218752384185791e-02 2.668406963348388672e-01 -2.728263437747955322e-01 -1.199324708431959152e-02 3.420664668083190918e-01 -8.091971278190612793e-03 -1.458701342344284058e-01 1.331684440374374390e-01 -1.760321669280529022e-02 -1.319806873798370361e-01 -6.240686774253845215e-02 8.565595000982284546e-02 -2.344968318939208984e-01
1.973274499177932739e-01 -3.706757724285125732e-02 4.659947380423545837e-02 -4.996482655405998230e-02 7.918885350227355957e-02 -1.120423525571823120e-01 3.732764124870300293e-01 1.665917783975601196e-01 8.677940070629119873e-02 -2.456023544073104858e-02 -3.736528381705284119e-02 -3.428435623645782471e-01 8.626846969127655029e-02 -6.288710981607437134e-02 -1.067672893404960632e-01 3.995497524738311768e-01 2.382164597511291504e-01 2.118252031505107880e-02 -1.962666027247905731e-02 1.977445185184478760e-01 1.299121677875518799e-01 2.933663129806518555e-02 -1.161729022860527039e-01 1.208366751670837402e-01 9.991344809532165527e-02 -2.828210890293121338e-01 2.918407320976257324e-03 2.995360791683197021e-01 -1.396226733922958374e-01 -1.377592831850051880e-01 4.998761042952537537e-02 -3.104968070983886719e-01
1.128217726945877075e-01 -3.060675598680973053e-02 1.384132802486419678e-01 -2.869782038033008575e-04 -1.477271020412445068e-01 -2.425794489681720734e-02 1.787970215082168579e-02 2.844818830490112305e-01 1.971253454685211182e-01 -2.141929790377616882e-02 1.152593120932579041e-01 -2.303803414106369019e-01 -2.554887160658836365e-02 -5.988430231809616089e-02 -2.903603911399841309e-01 1.223510429263114929e-01 -2.203987240791320801e-01 -2.232395112514495850e-01 3.821119666099548340e-01 8.344312757253646851e-02 7.127026468515396118e-02 -1.128188967704772949e-01 -2.254961431026458740e-01 2.823278605937957764e-01 2.159477397799491882e-02 1.917850822210311890e-01 1.412844657897949219e-01 2.998827695846557617e-01 1.862557530403137207e-01 2.322769351303577423e-02 2.601824998855590820e-01 -6.713115423917770386e-02
-3.709137439727783203e-03 -2.206412702798843384e-01 -1.837458610534667969e-01 2.290470153093338013e-01 -2.497458606958389282e-01 1.695681214332580566e-01 7.337895035743713379e-02 1.300105005502700806e-01 4.166755825281143188e-02 1.671259850263595581e-01 1.465489864349365234e-01 -1.931746453046798706e-01 1.794694960117340088e-01 5.253944173455238342e-02 -6.027200073003768921e-02 3.228720724582672119e-01 -4.412809014320373535e-02 -3.320541679859161377e-01 2.629315853118896484e-01 4.836292471736669540e-03 -2.989003062248229980e-01 -1.863114833831787109e-01 -1.150876507163047791e-01 -1.623769849538803101e-01 6.826352328062057495e-02 -1.482100933790206909e-01 4.561404511332511902e-02 2.458935081958770752e-01 1.547618955373764038e-01 5.301154777407646179e-02 4.241241142153739929e-02 -2.399935573339462280e-01
6.626690179109573364e-02 -1.119919121265411377e-01 1.203245744109153748e-01 1.475344151258468628e-01 -1.406014859676361084e-01 4.845240712165832520e-02 1.897754073143005371e-01 -6.060745194554328918e-02 1.023538857698440552e-01 1.627491414546966553e-01 7.944560796022415161e-02 -9.401880204677581787e-02 1.182398423552513123e-01 -6.950566172599792480e-02 -1.535467654466629028e-01 4.205594956874847412e-01 2.856578826904296875e-01 -8.489627391099929810e-02 -5.278072506189346313e-02 -1.815514862537384033e-01 1.782597601413726807e-01 3.047260269522666931e-02 -1.613312661647796631e-01 -1.223611161112785339e-01 3.264113962650299072e-01 6.236743181943893433e-02 -1.012651771306991577e-01 3.109292685985565186e-01 8.781699091196060181e-02 2.452722191810607910e-01 3.196562528610229492e-01 1.672380268573760986e-01
9.583877772092819214e-02 -2.345077246427536011e-01 -5.068824067711830139e-02 8.941137790679931641e-02 -2.061030566692352295e-01 -1.097872257232666016e-01 1.989617347717285156e-01 2.762974798679351807e-01 1.593070626258850098e-01 -3.877266123890876770e-02 1.162376701831817627e-01 -1.725579053163528442e-01 2.409708052873611450e-01 -1.052975803613662720e-01 -4.143660515546798706e-02 3.285198286175727844e-02 8.943729102611541748e-02 -3.297109603881835938e-01 3.216942548751831055e-01 3.442988991737365723e-01 1.081404834985733032e-01 1.688766032457351685e-01 2.608208060264587402e-01 4.995638877153396606e-02 -1.065531075000762939e-01 -5.569031089544296265e-02 1.083889529109001160e-01 3.160261809825897217e-01 8.083891868591308594e-02 1.277100592851638794e-01 1.160259693861007690e-01 -2.868271619081497192e-02
1.085984334349632263e-02 -2.163035571575164795e-01 -1.335017681121826172e-01 5.483987927436828613e-02 4.688821360468864441e-02 2.912597358226776123e-01 2.249802798032760620e-01 -1.698505692183971405e-02 1.747035086154937744e-01 -1.169686987996101379e-01 1.499725729227066040e-01 -3.517153486609458923e-02 -1.169012766331434250e-02 -1.157906502485275269e-01 -3.589203059673309326e-01 1.017475277185440063e-01 1.373595297336578369e-01 -3.173853158950805664e-01 -2.095459587872028351e-02 5.788770318031311035e-02 8.946124464273452759e-02 -1.572126448154449463e-01 -1.978179663419723511e-01 9.759437292814254761e-02 2.109034955501556396e-01 -1.210248768329620361e-01 3.544352054595947266e-01 2.421968877315521240e-01 -1.660726964473724365e-02 1.610845625400543213e-01 3.037480115890502930e-01 -8.373958617448806763e-02
-1.202588230371475220e-01 -9.894678741693496704e-02 -2.134080976247787476e-01 1.041180714964866638e-01 -2.583556063473224640e-02 -1.516034919768571854e-02 -1.930347681045532227e-01 6.002640817314386368e-03 3.734339028596878052e-02 -1.740106493234634399e-01 2.162181735038757324e-01 -1.812958866357803345e-01 2.551824450492858887e-01 2.765267193317413330e-01 1.092456206679344177e-01 2.591747045516967773e-01 -1.844870895147323608e-01 9.213378280401229858e-02 -7.599370181560516357e-02 -2.162816934287548065e-02 -1.194214001297950745e-01 -7.743946462869644165e-02 -1.968713998794555664e-01 3.800677359104156494e-01 -2.183570265769958496e-01 -3.794037997722625732e-01 2.868217043578624725e-02 1.551167815923690796e-01 -3.322175890207290649e-02 1.287256479263305664e-01 1.862624436616897583e-01 -1.675417870283126831e-01
-1.691989041864871979e-02 -7.023341953754425049e-02 -1.183441728353500366e-01 -9.225045889616012573e-02 -1.495818793773651123e-01 -9.161474555730819702e-02 -7.815510034561157227e-02 -1.095774844288825989e-01 9.679988771677017212e-02 -1.142649054527282715e-01 3.362409472465515137e-01 -7.399021089076995850e-02 8.299737423658370972e-02 3.021600246429443359e-01 1.435564905405044556e-01 3.675015866756439209e-01 -6.750098615884780884e-02 9.731236100196838379e-02 -1.115752235054969788e-01 9.429697692394256592e-02 1.223886981606483459e-01 1.107004806399345398e-01 -2.155884355306625366e-02 4.766546189785003662e-01 -5.927364900708198547e-02 -3.615987300872802734e-01 7.525680959224700928e-02 6.854538619518280029e-02 -1.779092289507389069e-02 1.637416183948516846e-01 3.457715362310409546e-02 -2.556362152099609375e-01
8.585553616285324097e-02 -3.145456612110137939e-01 -1.645887792110443115e-01 1.101052314043045044e-01 -1.119336709380149841e-01 1.058206427842378616e-02 3.493530452251434326e-01 2.562648355960845947e-01 4.920016974210739136e-02 -1.322543770074844360e-01 2.318002283573150635e-01 -3.683886229991912842e-01 5.195182189345359802e-02 -1.068291887640953064e-01 -1.082266420125961304e-01 3.412343263626098633e-01 1.957566142082214355e-01 -1.586337089538574219e-01 6.441196054220199585e-02 8.693566918373107910e-02 -1.572954356670379639e-01 -1.035550162196159363e-01 -1.088227629661560059e-01 -1.189907640218734741e-01 7.242031395435333252e-02 -2.104563564062118530e-01 -1.583623588085174561e-01 1.633372753858566284e-01 -2.299306839704513550e-01 -3.936827182769775391e-02 9.686058759689331055e-02 -2.729619853198528290e-02
9.812560677528381348e-02 -1.159014850854873657e-01 9.499818831682205200e-02 2.788379490375518799e-01 -1.066162958741188049e-01 1.188100352883338928e-01 3.318777680397033691e-01 -1.105254963040351868e-01 4.235761240124702454e-02 8.659810572862625122e-02 3.109877742826938629e-02 -1.747761815786361694e-01 9.132927656173706055e-02 -1.707707159221172333e-02 -2.129788249731063843e-01 2.966627776622772217e-01 4.423799365758895874e-02 3.314476832747459412e-02 -2.685343027114868164e-01 2.579874359071254730e-02 3.261693120002746582e-01 -1.363718807697296143e-01 -1.184448599815368652e-01 6.710958480834960938e-02 6.351847946643829346e-02 3.895103186368942261e-02 -1.883857548236846924e-01 2.479522377252578735e-01 -2.583367824554443359e-01 1.974121630191802979e-01 3.567757904529571533e-01 -6.815253198146820068e-02
5.645440146327018738e-02 -2.002617567777633667e-01 9.078945219516754150e-02 7.971975952386856079e-02 -1.270448416471481323e-01 3.438528180122375488e-01 1.902856230735778809e-01 2.094728499650955200e-01 1.923741251230239868e-01 6.622696667909622192e-02 8.479890972375869751e-02 5.245003476738929749e-02 7.782002538442611694e-02 1.553514748811721802e-01 1.970638707280158997e-02 4.143176078796386719e-01 1.483313459903001785e-02 -1.660486459732055664e-01 -3.153504431247711182e-01 -1.509818732738494873e-01 2.396742105484008789e-01 -2.103903591632843018e-01 -1.524827629327774048e-01 6.142308190464973450e-02 -6.678769737482070923e-02 -1.482312530279159546e-01 -2.988839745521545410e-01 1.077611967921257019e-01 9.415022097527980804e-03 7.589381188154220581e-02 2.381276190280914307e-01 7.334041595458984375e-02
1.268479824066162109e-01 1.448041647672653198e-01 2.306223660707473755e-01 1.094727143645286560e-01 1.598731055855751038e-02 -1.421189308166503906e-01 -1.371867805719375610e-01 2.075360119342803955e-01 2.913093660026788712e-03 1.113509684801101685e-01 2.579799890518188477e-01 -2.781750261783599854e-01 1.123047620058059692e-01 1.152461767196655273e-01 -2.254920080304145813e-02 4.633147120475769043e-01 7.037048041820526123e-02 -6.557018309831619263e-02 -2.137998118996620178e-02 1.344496309757232666e-01 1.654271483421325684e-01 1.217068359255790710e-01 -1.161580011248588562e-01 7.121443748474121094e-02 -1.849929392337799072e-01 -7.772435247898101807e-02 5.241738259792327881e-02 2.651675939559936523e-01 9.556850790977478027e-02 3.445046395063400269e-02 2.713012397289276123e-01 -3.636515438556671143e-01
-9.751448780298233032e-02 9.526006877422332764e-02 -2.030248790979385376e-01 1.418550461530685425e-01 6.149045377969741821e-02 6.658492237329483032e-02 3.412106633186340332e-01 1.808159798383712769e-01 3.004938960075378418e-01 5.501786619424819946e-02 -2.619396522641181946e-02 -7.922434806823730469e-02 4.205826520919799805e-01 6.880871206521987915e-02 -2.454878762364387512e-02 1.096741035580635071e-01 7.294252514839172363e-02 -1.372097283601760864e-01 -1.441862434148788452e-01 1.351190507411956787e-01 1.974011063575744629e-01 -6.479432433843612671e-02 -5.683590471744537354e-02 7.429739832878112793e-02 -7.592055201530456543e-02 -1.677194535732269287e-01 4.718698933720588684e-02 2.732237577438354492e-01 -3.251562416553497314e-01 3.126832842826843262e-02 3.572213053703308105e-01 8.947706222534179688e-02
-2.475560270249843597e-02 -1.491253972053527832e-01 -2.482029199600219727e-01 -3.127209469676017761e-02 -2.498341500759124756e-01 2.170282304286956787e-01 2.216629534959793091e-01 1.371791809797286987e-01 9.655758738517761230e-02 -2.593168243765830994e-02 7.946352660655975342e-02 -4.720187559723854065e-02 1.254159957170486450e-01 -1.406686380505561829e-02 -1.477766633033752441e-01 2.122651487588882446e-01 2.083868086338043213e-01 -4.085734188556671143e-01 2.363047003746032715e-01 1.202272102236747742e-01 9.041284769773483276e-02 -9.379298985004425049e-02 -1.436597108840942383e-01 -1.044354513287544250e-01 -2.149517461657524109e-02 -7.961550354957580566e-02 -2.072679065167903900e-02 4.547949731349945068e-01 -1.493940949440002441e-01 2.609811723232269287e-01 4.546434432268142700e-02 1.263205776922404766e-03
-3.841168060898780823e-02 -9.088250249624252319e-02 -1.172515377402305603e-01 2.356436662375926971e-02 -9.680481255054473877e-02 2.750153541564941406e-01 1.589785516262054443e-01 9.451577067375183105e-02 6.622079759836196899e-02 -7.910874485969543457e-02 1.957975476980209351e-01 -3.026891648769378662e-01 4.790692031383514404e-02 8.552533388137817383e-02 1.819727243855595589e-03 2.620269656181335449e-01 -2.034595757722854614e-01 -1.583940684795379639e-01 1.452394425868988037e-01 -3.367379680275917053e-02 -1.468875855207443237e-01 -3.684261441230773926e-01 1.927268691360950470e-02 3.580587506294250488e-01 2.567114830017089844e-01 -1.037145182490348816e-01 2.411121875047683716e-01 1.112562045454978943e-01 1.480228900909423828e-01 2.764755487442016602e-01 1.253301501274108887e-01 -4.522960633039474487e-02
-3.576485672965645790e-03 -2.211098670959472656e-01 -1.441340148448944092e-01 9.618345648050308228e-02 -6.638175994157791138e-02 -1.577494740486145020e-01 3.686271607875823975e-01 3.097599148750305176e-01 -1.267751008272171021e-01 -7.968542724847793579e-02 3.103241920471191406e-01 -2.498613148927688599e-01 5.465186014771461487e-02 -4.950096458196640015e-02 1.671995408833026886e-02 3.819872736930847168e-01 -2.842208445072174072e-01 -3.791345981881022453e-03 -5.347242206335067749e-02 -1.364765223115682602e-02 1.090189293026924133e-01 1.770177632570266724e-01 -4.739106446504592896e-02 2.155229300260543823e-01 3.045348525047302246e-01 -2.515796106308698654e-03 -2.481620572507381439e-02 1.843128055334091187e-01 -1.087121665477752686e-01 -2.609643712639808655e-02 1.070187836885452271e-01 1.065831631422042847e-02
7.190793007612228394e-02 -3.841318190097808838e-01 2.051755040884017944e-01 -3.265308961272239685e-02 -3.145673573017120361e-01 4.842998087406158447e-02 1.378071606159210205e-01 -9.624612331390380859e-02 2.705949842929840088e-01 1.745758811011910439e-03 9.677459485828876495e-03 -3.363671004772186279e-01 1.427275091409683228e-01 1.372236013412475586e-01 -8.362941443920135498e-02 2.393540181219577789e-02 -4.354788362979888916e-02 -6.768842786550521851e-02 -3.469844162464141846e-01 -5.639337748289108276e-02 1.199987903237342834e-01 -4.541223868727684021e-02 4.298816621303558350e-02 1.181535348296165466e-01 1.427210718393325806e-01 -1.132154911756515503e-01 2.731174826622009277e-01 3.220053911209106445e-01 -1.975274831056594849e-02 -9.705324470996856689e-02 2.386585474014282227e-01 2.767036296427249908e-02
6.090321764349937439e-02 2.305908799171447754e-01 1.908818334341049194e-01 1.538190543651580811e-01 -6.494776159524917603e-02 -1.133819520473480225e-01 -1.270227227360010147e-02 2.956979572772979736e-01 2.441807650029659271e-02 1.535457968711853027e-01 2.197739034891128540e-01 -2.794068753719329834e-01 9.878902137279510498e-02 2.454367652535438538e-02 -8.430533856153488159e-02 3.807540237903594971e-01 1.180446124635636806e-03 -1.303612440824508667e-01 6.516162306070327759e-02 1.095874011516571045e-01 3.741007298231124878e-02 -1.503244638442993164e-01 -9.755460172891616821e-02 -1.504591554403305054e-01 -9.766667336225509644e-02 2.003312110900878906e-02 -4.361014068126678467e-02 2.695821225643157959e-01 2.631003968417644501e-02 1.095851436257362366e-01 3.133124113082885742e-01 -4.249482750892639160e-01
9.256230294704437256e-02 2.053880318999290466e-02 8.213313668966293335e-02 -1.281980574131011963e-01 -9.168276935815811157e-02 2.849574387073516846e-01 1.907842904329299927e-01 1.964943110942840576e-02 -9.061980992555618286e-02 -9.038683027029037476e-02 4.952769279479980469e-01 3.139541670680046082e-02 2.258982658386230469e-01 1.813957691192626953e-01 1.133257746696472168e-01 -4.258664697408676147e-02 -9.802448749542236328e-02 -3.388805091381072998e-01 -5.473193153738975525e-02 9.186347573995590210e-02 -3.550234436988830566e-02 -2.248317003250122070e-01 7.695832848548889160e-02 3.220162987709045410e-01 -1.435158103704452515e-01 3.656165208667516708e-03 1.524924337863922119e-01 2.521652281284332275e-01 -7.675359398126602173e-02 1.936760693788528442e-01 1.540232300758361816e-01 -9.107540547847747803e-02
-5.392434075474739075e-02 -3.999358788132667542e-02 -4.052556678652763367e-02 9.701537340879440308e-02 8.152963966131210327e-02 1.694468259811401367e-01 1.471118479967117310e-01 3.671900928020477295e-02 2.241297364234924316e-01 -2.150719314813613892e-01 1.288054585456848145e-01 1.054884865880012512e-01 7.705532759428024292e-02 -1.249387264251708984e-01 -1.898839473724365234e-01 2.669056951999664307e-01 2.023016065359115601e-01 -2.089216113090515137e-01 -5.014782398939132690e-02 -1.863805390894412994e-02 3.180613815784454346e-01 -4.504402726888656616e-02 -4.211296886205673218e-02 1.202872991561889648e-01 -6.529509089887142181e-03 -2.730518020689487457e-02 3.703396320343017578e-01 4.765910208225250244e-01 2.773468382656574249e-02 1.637010574340820312e-01 1.479363590478897095e-01 -2.272363752126693726e-01
1.295766234397888184e-02 2.628633379936218262e-02 -2.506778538227081299e-01 -1.709092408418655396e-01 -1.215912923216819763e-01 1.626509577035903931e-01 3.128270208835601807e-01 1.981730163097381592e-01 6.305255740880966187e-02 -3.980192914605140686e-02 2.619904577732086182e-01 -5.825397744774818420e-02 3.050263226032257080e-02 -2.457234710454940796e-01 1.748415529727935791e-01 1.832619011402130127e-01 -1.368814110755920410e-01 1.062520593404769897e-01 6.232995167374610901e-02 8.932606130838394165e-02 1.080835461616516113e-01 2.375541627407073975e-01 -1.686026304960250854e-01 2.175653576850891113e-01 1.346097141504287720e-01 -1.969509720802307129e-01 -1.040216609835624695e-01 2.421203255653381348e-01 1.307825595140457153e-01 9.168507158756256104e-02 4.296755790710449219e-01 -5.841403082013130188e-02
8.921278268098831177e-02 -1.185082718729972839e-01 2.838393747806549072e-01 -6.442390382289886475e-02 4.659492149949073792e-02 8.609376847743988037e-02 3.642588555812835693e-01 7.386911660432815552e-02 1.668330878019332886e-01 -1.843043565750122070e-01 -1.465709060430526733e-01 -2.949442565441131592e-01 2.178790718317031860e-01 -6.763443350791931152e-02 -1.025006324052810669e-01 3.895101845264434814e-01 1.218571364879608154e-01 6.485345214605331421e-02 -8.390016108751296997e-02 2.239901870489120483e-01 1.223439201712608337e-01 9.793786704540252686e-02 -9.056144207715988159e-02 1.181231364607810974e-01 7.359601557254791260e-02 -2.542488873004913330e-01 -3.126207366585731506e-02 1.952045410871505737e-01 -8.038093894720077515e-02 -5.140541866421699524e-02 1.782961040735244751e-01 -2.966413199901580811e-01
2.966370582580566406e-01 -1.253643184900283813e-01 8.050705492496490479e-02 -1.007099822163581848e-01 1.379276365041732788e-01 3.200500085949897766e-02 4.441101849079132080e-01 5.059947818517684937e-02 3.343615233898162842e-01 -2.849692106246948242e-01 1.968360245227813721e-01 -3.090478479862213135e-01 1.738871634006500244e-01 1.100476086139678955e-01 1.542649511247873306e-02 3.390358984470367432e-01 -1.054347008466720581e-01 1.345068663358688354e-01 8.843480795621871948e-02 2.030785679817199707e-01 5.340746790170669556e-02 -1.547200884670019150e-02 1.953205093741416931e-02 1.347438432276248932e-02 1.075513288378715515e-01 -7.662605494260787964e-02 -8.906490355730056763e-02 1.733299940824508667e-01 2.919802442193031311e-03 1.912334263324737549e-01 -1.102627348154783249e-02 -3.151573240756988525e-02
5.661306530237197876e-02 -4.412653744220733643e-01 2.236858606338500977e-01 1.473606675863265991e-01 -2.499162852764129639e-01 1.332723647356033325e-01 7.855845987796783447e-02 -1.420131325721740723e-01 2.052234262228012085e-01 6.097419187426567078e-02 1.012839525938034058e-01 -3.154324591159820557e-01 9.790544956922531128e-02 2.096972018480300903e-01 1.280646771192550659e-01 8.437753468751907349e-02 -2.330710738897323608e-01 5.788090825080871582e-02 -1.006395518779754639e-01 -5.084683746099472046e-02 3.071539103984832764e-01 4.422220215201377869e-02 -3.038752591237425804e-03 1.856939345598220825e-01 -3.336345031857490540e-02 -6.628004461526870728e-02 1.662223041057586670e-01 1.725009232759475708e-01 1.499954462051391602e-01 7.313907891511917114e-02 3.081575632095336914e-01 -6.498536467552185059e-02
8.639203757047653198e-02 -2.655567824840545654e-01 -1.044533103704452515e-01 -7.842621952295303345e-02 2.689729444682598114e-02 1.193673238158226013e-01 2.011668831110000610e-01 -1.330626606941223145e-01 -3.249699249863624573e-02 -1.829139888286590576e-02 6.431923806667327881e-02 -1.168323382735252380e-01 2.596094273030757904e-02 2.029976099729537964e-01 1.940962485969066620e-02 2.946489751338958740e-01 -2.325155027210712433e-02 -4.334322512149810791e-01 1.855749189853668213e-01 1.180248856544494629e-01 -1.753359660506248474e-02 -2.645100355148315430e-01 1.026573106646537781e-01 1.085250303149223328e-01 1.832042187452316284e-01 3.073939867317676544e-02 3.250864446163177490e-01 2.766126990318298340e-01 9.603177756071090698e-02 2.498053163290023804e-01 1.029681116342544556e-01 2.350784689188003540e-01
1.966282427310943604e-01 -1.172297373414039612e-01 -6.606359034776687622e-02 -2.864153087139129639e-01 -2.020734995603561401e-01 1.498127132654190063e-01 2.371742725372314453e-01 -2.623583562672138214e-02 3.786182701587677002e-01 2.086634337902069092e-01 1.116694137454032898e-01 -1.555780172348022461e-01 1.510202288627624512e-01 3.921434655785560608e-02 1.080140322446823120e-01 1.206342875957489014e-01 -3.709954917430877686e-01 -2.515686452388763428e-01 -1.555978506803512573e-01 2.309061586856842041e-01 1.295824646949768066e-01 -1.529329456388950348e-02 -1.599916815757751465e-01 8.003097027540206909e-02 -1.177317351102828979e-01 -8.320665359497070312e-02 -9.057944267988204956e-02 2.271757423877716064e-01 -1.151534616947174072e-01 -1.640054956078529358e-02 1.423155814409255981e-01 -1.580709815025329590e-01
5.479427799582481384e-02 7.950235903263092041e-02 1.160428449511528015e-01 -1.119891181588172913e-01 -3.088249564170837402e-01 -1.410340368747711182e-01 1.688310354948043823e-01 -2.128424197435379028e-01 1.371551007032394409e-01 3.616555780172348022e-02 4.584959149360656738e-01 6.049403455108404160e-03 8.417760953307151794e-03 -1.055056229233741760e-01 -6.488464772701263428e-02 2.150259763002395630e-01 -5.369550199247896671e-04 -1.499283611774444580e-01 2.633736133575439453e-01 2.347293645143508911e-01 4.435145482420921326e-02 -1.000431645661592484e-02 -1.051120385527610779e-01 1.270456612110137939e-01 -9.866470843553543091e-02 -1.120727583765983582e-01 4.088463783264160156e-01 1.967771351337432861e-01 -1.144094616174697876e-01 3.960010036826133728e-02 2.029944956302642822e-01 -1.527826935052871704e-01
4.279126971960067749e-02 -3.732495009899139404e-02 1.893384009599685669e-02 -9.092582762241363525e-02 -6.113806739449501038e-02 -1.707788556814193726e-01 4.085783958435058594e-01 1.886006146669387817e-01 1.070452854037284851e-01 -2.607615888118743896e-01 1.641474068164825439e-01 -1.152294650673866272e-01 1.885990351438522339e-01 3.107593357563018799e-01 -2.221600860357284546e-01 3.330393433570861816e-01 -1.295791268348693848e-01 1.968676000833511353e-01 4.440519958734512329e-02 3.290519416332244873e-01 -6.079179048538208008e-02 5.300555378198623657e-02 -1.674895584583282471e-01 9.395855478942394257e-03 -6.812345702201128006e-03 -4.126377031207084656e-02 -4.523125011473894119e-03 2.207314372062683105e-01 7.580678910017013550e-02 2.073232084512710571e-01 -1.693460941314697266e-01 -1.109532788395881653e-01
-6.272946298122406006e-02 -2.026742696762084961e-01 -1.604542732238769531e-01 4.433144256472587585e-02 -1.382491886615753174e-01 2.693839669227600098e-01 -7.370343804359436035e-02 1.501542627811431885e-01 7.566099613904953003e-02 1.017769449390470982e-03 1.511388272047042847e-01 -2.483043670654296875e-01 2.065218985080718994e-01 1.608022302389144897e-01 -1.969467848539352417e-02 3.760688006877899170e-01 -6.714123487472534180e-02 -2.091640979051589966e-01 -2.492125146090984344e-03 -1.077560037374496460e-01 -2.143317162990570068e-01 -4.545767009258270264e-01 3.013514354825019836e-02 2.001831382513046265e-01 1.988952904939651489e-01 -1.042493730783462524e-01 1.188551336526870728e-01 1.925895065069198608e-01 1.802950948476791382e-01 1.224415600299835205e-01 3.648144751787185669e-02 -5.623250454664230347e-02
-4.405382275581359863e-02 -2.004173845052719116e-01 4.808925464749336243e-02 8.801380544900894165e-02 -1.860255450010299683e-01 1.636040955781936646e-01 -2.359698154032230377e-02 -2.182905077934265137e-01 1.681855171918869019e-01 -1.778123080730438232e-01 1.814350634813308716e-01 -3.927231431007385254e-01 1.042770743370056152e-01 2.781700789928436279e-01 2.956021018326282501e-02 3.252418711781501770e-02 -3.064678311347961426e-01 1.054988577961921692e-01 -1.220259144902229309e-01 1.453205198049545288e-01 -3.421533328946679831e-04 -9.475589543581008911e-02 -1.248321607708930969e-01 2.257444262504577637e-01 2.298977077007293701e-01 -1.609514653682708740e-02 1.300749480724334717e-01 1.804785132408142090e-01 1.455029379576444626e-02 3.908175230026245117e-01 1.667754799127578735e-01 -3.262783214449882507e-02
-5.846179276704788208e-02 -1.339822709560394287e-01 -2.139932215213775635e-01 1.202293485403060913e-01 -8.903665840625762939e-02 2.379427254199981689e-01 2.143144607543945312e-01 -7.318255305290222168e-02 1.311416923999786377e-01 -8.242286741733551025e-02 8.429083973169326782e-02 -8.188085258007049561e-02 3.346029296517372131e-02 -1.469262242317199707e-01 -1.164871305227279663e-01 8.120950311422348022e-02 2.748714573681354523e-02 -3.292098939418792725e-01 8.149096369743347168e-02 6.867577135562896729e-02 8.279715478420257568e-02 -1.508639305830001831e-01 -1.002937033772468567e-01 1.953244581818580627e-02 7.808506488800048828e-02 -1.572381407022476196e-01 4.022804200649261475e-01 9.972614049911499023e-02 -8.041033521294593811e-03 3.744224309921264648e-01 4.519145786762237549e-01 -1.193857192993164062e-01
8.886284381151199341e-02 -2.071796655654907227e-01 -1.930854320526123047e-01 8.447681553661823273e-03 -3.192348778247833252e-02 -1.583341211080551147e-01 5.193384736776351929e-02 1.864512637257575989e-02 5.689931288361549377e-02 6.361392140388488770e-02 4.887029994279146194e-03 -2.860476672649383545e-01 -2.901204628869891167e-03 3.186847567558288574e-01 -2.211311459541320801e-01 4.545619785785675049e-01 -9.464012831449508667e-02 1.204787269234657288e-01 -5.538313090801239014e-02 4.025449976325035095e-02 9.588074684143066406e-02 -5.675385892391204834e-02 -2.985250353813171387e-01 -1.072037816047668457e-01 1.227555051445960999e-01 -3.160479068756103516e-01 7.279196381568908691e-02 3.355163931846618652e-01 4.182936996221542358e-02 -2.388123422861099243e-01 3.990928083658218384e-02 -4.566475749015808105e-02
4.608999565243721008e-02 8.991983486339449883e-05 -1.521094050258398056e-02 -1.134091392159461975e-01 -5.745730921626091003e-02 -7.477752398699522018e-03 -2.044698689132928848e-03 -5.401899293065071106e-02 2.040148377418518066e-01 -7.268474251031875610e-02 -1.671686321496963501e-01 -2.222926169633865356e-01 1.554694026708602905e-01 1.831477284431457520e-01 -5.492278374731540680e-03 3.186497390270233154e-01 -2.354844845831394196e-02 7.000323385000228882e-02 -2.846915423870086670e-01 1.736745089292526245e-01 -6.820326298475265503e-02 -4.683762043714523315e-02 -3.311779499053955078e-01 -5.518785119056701660e-02 7.371279411017894745e-03 -2.238795533776283264e-02 1.833232492208480835e-01 5.625626444816589355e-01 -2.299253493547439575e-01 -1.244519352912902832e-01 1.686220988631248474e-02 -1.985999792814254761e-01
4.006843268871307373e-02 -2.477556914091110229e-01 3.420598804950714111e-02 -4.271323606371879578e-02 -8.610630407929420471e-03 -4.572447016835212708e-02 -1.579277776181697845e-02 2.572392523288726807e-01 -2.558413445949554443e-01 -5.075253918766975403e-02 3.848848044872283936e-01 -8.020655810832977295e-02 3.462660014629364014e-01 -1.695091649889945984e-02 -1.576631367206573486e-01 -3.532559424638748169e-02 7.078792899847030640e-02 -2.229004800319671631e-01 -1.960968822240829468e-01 2.094741612672805786e-01 -2.992500364780426025e-02 -8.200028538703918457e-02 5.813492462038993835e-02 3.029423356056213379e-01 8.981593698263168335e-02 9.299878031015396118e-02 2.296026647090911865e-01 3.112718462944030762e-01 -2.169407717883586884e-02 2.845073938369750977e-01 8.624463528394699097e-02 -3.948494419455528259e-02
1.766680777072906494e-01 -1.112296506762504578e-01 1.100725457072257996e-01 -1.371775846928358078e-02 2.662810496985912323e-03 3.859320282936096191e-02 -1.201885640621185303e-01 1.264102756977081299e-01 2.619583010673522949e-01 2.340702712535858154e-01 2.148488610982894897e-01 -3.623225688934326172e-01 -2.005575448274612427e-01 5.486712604761123657e-02 -5.158240906894207001e-03 3.348037302494049072e-01 1.409987062215805054e-01 2.186821997165679932e-01 -7.729807496070861816e-02 9.925316274166107178e-02 2.164796181023120880e-02 2.885425090789794922e-02 -1.244821175932884216e-01 6.842276453971862793e-02 -1.182547062635421753e-01 -2.257298380136489868e-01 1.506726592779159546e-01 2.023358941078186035e-01 1.792604029178619385e-01 3.611952960491180420e-01 1.172280684113502502e-02 -2.442676872014999390e-01
6.548074632883071899e-02 -5.750472098588943481e-02 -1.427419036626815796e-01 1.808081567287445068e-02 -2.487571686506271362e-01 2.746757864952087402e-01 1.132885366678237915e-01 3.125279769301414490e-02 -2.481263689696788788e-02 -2.660750448703765869e-01 8.501308411359786987e-02 -5.544058233499526978e-02 -3.390361368656158447e-02 1.795317828655242920e-01 -1.267795413732528687e-01 7.721541821956634521e-02 -1.870666444301605225e-01 -1.914942115545272827e-01 4.785079881548881531e-02 3.693679571151733398e-01 -1.220560520887374878e-01 -3.079710714519023895e-02 -7.839149981737136841e-02 2.804846465587615967e-01 -2.896668612957000732e-01 -2.001167088747024536e-01 2.000311464071273804e-01 2.689352035522460938e-01 -1.823569983243942261e-01 2.992549538612365723e-01 8.352705091238021851e-02 -7.943919301033020020e-02
4.743412137031555176e-03 -2.053258866071701050e-01 1.137815117835998535e-01 -3.572370857000350952e-03 -1.462989151477813721e-01 1.971282511949539185e-01 1.252993196249008179e-01 5.788731575012207031e-02 2.849693596363067627e-01 1.362293213605880737e-01 3.614964187145233154e-01 -2.591615319252014160e-01 5.690856277942657471e-02 7.789163291454315186e-02 -1.268118917942047119e-01 2.323705144226551056e-02 6.269447505474090576e-02 -3.116093873977661133e-01 2.973911762237548828e-01 8.472894132137298584e-02 -1.454510539770126343e-01 -3.012884557247161865e-01 -8.605293184518814087e-02 -4.010683670639991760e-02 -2.584761381149291992e-01 -6.783341616392135620e-02 2.085339128971099854e-01 1.142849177122116089e-01 2.481752261519432068e-02 1.307556927204132080e-01 5.089446157217025757e-02 -2.759546935558319092e-01
[truncated: 3,262,661 more chars]
