# Supplementary material for: The Language of Innovation
Source: PLoS One. 2020 Apr 30;15(4):e0230107. doi: 10.1371/journal.pone.0230107 (PMC7194493; doi:10.1371/journal.pone.0230107)
Supplement: S29 File — (GZ) [file pone.0230107.s029.tar.gz › 2007-2011/V2Run_0_VS_4500_embeddings2007-2011ED32.txt]

5.794633179903030396e-02 -2.503632009029388428e-01 1.302448064088821411e-01 -1.358898282051086426e-01 6.502041220664978027e-02 -2.405437231063842773e-01 1.497454047203063965e-01 -7.027751952409744263e-02 -2.485093101859092712e-02 -1.220929548144340515e-01 -1.838313788175582886e-02 -5.106843262910842896e-02 2.506886720657348633e-01 2.055194228887557983e-01 7.766918838024139404e-02 1.210204958915710449e-01 -1.028634142130613327e-02 -4.152361303567886353e-02 2.262404374778270721e-02 1.530991345643997192e-01 -6.452455185353755951e-03 -3.627448081970214844e-01 -2.329163253307342529e-03 8.151013404130935669e-02 1.486705988645553589e-01 4.381385743618011475e-01 4.652201011776924133e-02 -7.203414570540189743e-03 -5.013993382453918457e-01 -5.152321537025272846e-04 -1.492463648319244385e-01 -1.040731221437454224e-01
-1.957557648420333862e-01 -4.080126285552978516e-01 7.699587941169738770e-02 -2.885703146457672119e-01 1.878476142883300781e-02 2.494584070518612862e-03 -2.278736829757690430e-01 -1.289724111557006836e-01 1.459978818893432617e-01 6.042985990643501282e-02 -1.680022329092025757e-01 -1.112468307837843895e-03 2.749853208661079407e-02 -4.205470159649848938e-02 2.287247627973556519e-01 2.022749036550521851e-01 4.280550405383110046e-02 -2.552317082881927490e-01 9.709478169679641724e-02 1.127340942621231079e-01 -1.746755242347717285e-01 -2.551730573177337646e-01 1.077714040875434875e-01 7.933343946933746338e-02 5.546761304140090942e-02 2.958403527736663818e-01 3.496685326099395752e-01 6.983999162912368774e-03 2.971703931689262390e-02 -1.780901700258255005e-01 -1.745418012142181396e-01 -9.753178805112838745e-02
-6.505151093006134033e-02 -1.477609127759933472e-01 -3.777139633893966675e-02 -3.072963654994964600e-01 1.488721221685409546e-01 -1.444639861583709717e-01 -5.739191174507141113e-02 -4.672949388623237610e-02 -6.268770992755889893e-02 1.823123693466186523e-01 -1.543160527944564819e-01 -2.967170774936676025e-01 9.187201410531997681e-02 -1.905260086059570312e-01 1.380852013826370239e-01 2.659403085708618164e-01 1.307813264429569244e-02 -2.254296094179153442e-01 9.802811592817306519e-02 -2.234048396348953247e-01 2.164347767829895020e-01 -7.391580939292907715e-02 -1.640044897794723511e-02 1.090842708945274353e-01 2.780353724956512451e-01 1.154957860708236694e-01 1.738712750375270844e-02 -2.286623977124691010e-02 -5.273575782775878906e-01 8.273597806692123413e-03 -3.646703064441680908e-02 -7.450028788298368454e-03
4.768270626664161682e-02 -1.004809513688087463e-01 -4.766307026147842407e-02 8.261512033641338348e-03 -1.292714774608612061e-01 -6.269016861915588379e-02 -2.680328786373138428e-01 -1.948602497577667236e-01 -5.889764055609703064e-02 1.018438562750816345e-01 -4.207883402705192566e-02 -2.312711030244827271e-01 2.282590419054031372e-01 4.660531133413314819e-02 -3.662204742431640625e-01 1.189219951629638672e-01 -1.883073449134826660e-01 -1.970766633749008179e-01 -2.093533799052238464e-02 2.753867767751216888e-02 -1.660868711769580841e-02 -3.484146296977996826e-01 -6.485509127378463745e-02 3.444361314177513123e-02 1.902936249971389771e-01 4.712289869785308838e-01 1.495198011398315430e-01 -8.717516809701919556e-02 -2.771419584751129150e-01 -5.406381934881210327e-02 -1.169820968061685562e-02 1.120551005005836487e-01
-6.713143736124038696e-02 -1.487426459789276123e-01 3.979372791945934296e-03 1.915098726749420166e-01 -9.851343929767608643e-02 3.686322271823883057e-02 -1.339505463838577271e-01 -6.003364920616149902e-02 2.435550391674041748e-01 1.683658212423324585e-01 -2.235908806324005127e-01 -8.669114857912063599e-02 1.381674557924270630e-01 8.589418232440948486e-02 -3.819644078612327576e-02 9.198977053165435791e-02 -1.251920014619827271e-01 -2.885383665561676025e-01 -3.242656588554382324e-02 -1.520974487066268921e-01 -1.126240566372871399e-01 -1.777468770742416382e-01 4.483742713928222656e-01 1.947683840990066528e-01 8.288664370775222778e-02 3.391893804073333740e-01 1.406640410423278809e-01 1.014541238546371460e-01 -3.147614300251007080e-01 -2.452298253774642944e-01 -1.950047537684440613e-02 6.742803752422332764e-02
-2.084988355636596680e-01 -5.977793037891387939e-02 2.598072290420532227e-01 3.506919741630554199e-02 -1.169809699058532715e-01 -2.272008955478668213e-01 -2.106080800294876099e-01 -1.614340990781784058e-01 1.036470979452133179e-01 1.982551366090774536e-01 -2.471913397312164307e-01 -4.542253166437149048e-02 1.647356152534484863e-02 -1.421370729804039001e-02 1.102017164230346680e-01 -1.212562471628189087e-01 1.195637434720993042e-01 -2.499689012765884399e-01 2.393052428960800171e-01 -1.446339339017868042e-01 -3.805817291140556335e-02 -4.693775475025177002e-01 2.483801245689392090e-01 6.738271564245223999e-02 2.910217642784118652e-01 2.592920660972595215e-01 -5.791673064231872559e-02 5.376805085688829422e-03 -8.166177570819854736e-02 -3.569019958376884460e-02 -1.649579219520092010e-02 3.849123418331146240e-02
-4.112838953733444214e-02 -1.569820493459701538e-01 1.041858270764350891e-01 -2.962283976376056671e-02 -1.149450615048408508e-01 -2.053818851709365845e-01 -2.379044145345687866e-01 1.139993220567703247e-02 2.955187857151031494e-01 4.562900215387344360e-02 1.418600208126008511e-03 -1.097341328859329224e-01 3.541482686996459961e-01 2.639268040657043457e-01 1.382494419813156128e-01 1.181679964065551758e-01 -5.735851664212532341e-05 -3.952810540795326233e-02 -3.749281913042068481e-02 -2.692795172333717346e-02 -8.781313151121139526e-02 -2.493598163127899170e-01 2.510960698127746582e-01 -4.834282770752906799e-02 -1.964147016406059265e-02 4.805754423141479492e-01 9.229011833667755127e-02 -2.490739524364471436e-01 -2.658732533454895020e-01 2.769133448600769043e-02 8.798683434724807739e-02 1.168286241590976715e-02
-3.121194243431091309e-02 -2.744358479976654053e-01 3.385597467422485352e-01 -1.754218935966491699e-01 -9.022066742181777954e-02 5.769187211990356445e-02 -1.439262926578521729e-01 6.558877229690551758e-02 -6.678352504968643188e-02 2.701920084655284882e-02 -5.736675858497619629e-02 -8.464964479207992554e-02 -1.174218803644180298e-01 -2.771136164665222168e-01 -4.250545054674148560e-02 1.408773660659790039e-02 5.247342959046363831e-02 -2.925953567028045654e-01 -2.393759042024612427e-01 -1.197121106088161469e-02 -1.250083297491073608e-01 -3.813204765319824219e-01 4.907454922795295715e-02 -7.998472452163696289e-02 6.551770120859146118e-02 4.820875823497772217e-01 -1.127531304955482483e-01 -2.701534889638423920e-02 -2.091944813728332520e-01 -3.601972013711929321e-02 -1.482239514589309692e-01 -2.787128277122974396e-02
5.675201117992401123e-02 -9.848374128341674805e-02 -9.097614139318466187e-02 5.814678221940994263e-02 -4.569680616259574890e-02 -1.150634586811065674e-01 -2.802695333957672119e-01 -1.690237373113632202e-01 2.345938831567764282e-01 7.480778545141220093e-02 -1.742058694362640381e-01 -1.735817342996597290e-01 3.307180404663085938e-01 1.010729819536209106e-01 1.219114586710929871e-01 -2.027267217636108398e-02 9.632454067468643188e-02 -1.263570785522460938e-01 -1.629199683666229248e-01 -1.796296089887619019e-01 -1.483400464057922363e-01 -2.877415716648101807e-01 1.688428074121475220e-01 2.187504172325134277e-01 2.110219560563564301e-03 3.828892111778259277e-01 -2.263340055942535400e-01 -9.161517769098281860e-02 -2.118744701147079468e-01 -6.963291764259338379e-02 2.199391871690750122e-01 1.656696349382400513e-01
-2.690532505512237549e-01 -1.567048728466033936e-01 7.587923109531402588e-02 7.568582147359848022e-02 -2.593533098697662354e-01 -2.039522975683212280e-01 -2.938424050807952881e-01 3.523259982466697693e-02 5.964222829788923264e-03 4.172805929556488991e-04 -1.821283549070358276e-01 -3.082101047039031982e-01 2.933745086193084717e-01 -1.111764907836914062e-01 1.461668908596038818e-01 -1.051875203847885132e-01 -1.651882678270339966e-01 -2.594572007656097412e-01 1.206048429012298584e-01 -3.708966821432113647e-02 -1.172876656055450439e-01 -2.018585205078125000e-01 4.280817881226539612e-02 5.500494316220283508e-02 5.544566665776073933e-04 4.139626324176788330e-01 -1.067480295896530151e-01 -3.891191631555557251e-02 -2.244545817375183105e-01 1.104402765631675720e-01 8.507788181304931641e-02 1.099415794014930725e-01
1.670956462621688843e-01 -2.396935671567916870e-01 -2.766172029078006744e-02 -2.248398959636688232e-01 8.959587663412094116e-02 -2.366389185190200806e-01 -1.515084058046340942e-01 -1.100378111004829407e-02 1.966099590063095093e-01 1.013774052262306213e-02 -1.649820208549499512e-01 -1.992442607879638672e-01 5.845065414905548096e-02 3.035147860646247864e-02 2.965398430824279785e-01 1.723410636186599731e-01 -2.449079900979995728e-01 8.251284807920455933e-02 8.593095093965530396e-02 -8.684652298688888550e-02 6.023928895592689514e-02 3.289772942662239075e-02 1.510012242943048477e-02 7.401175051927566528e-02 4.344092011451721191e-01 1.951835751533508301e-01 -1.238871663808822632e-01 6.668742001056671143e-02 -3.984066545963287354e-01 -1.088147312402725220e-01 1.872521638870239258e-01 6.472553312778472900e-02
-5.493205040693283081e-02 -1.067200154066085815e-01 1.780928373336791992e-01 -9.261421114206314087e-02 3.501715138554573059e-02 -1.842669099569320679e-01 -3.457882255315780640e-02 1.039506494998931885e-01 1.880311667919158936e-01 6.034289300441741943e-02 -2.332900613546371460e-01 1.526434719562530518e-01 2.083367258310317993e-01 -4.252321422100067139e-01 1.747867465019226074e-01 -1.231566816568374634e-01 1.373603343963623047e-01 -2.378739267587661743e-01 9.283223748207092285e-02 -1.744090914726257324e-01 -1.070180088281631470e-01 -3.053228855133056641e-01 9.549966454505920410e-02 1.914614737033843994e-01 -2.024208307266235352e-01 2.587742507457733154e-01 -5.390403047204017639e-02 -6.990329176187515259e-02 -2.889643907546997070e-01 -1.353036165237426758e-01 -1.697432398796081543e-01 1.264534331858158112e-02
-6.100863218307495117e-02 -1.844528168439865112e-01 3.137463703751564026e-02 1.261008381843566895e-01 -1.474737524986267090e-01 -1.147694140672683716e-01 -8.852140605449676514e-02 7.311446592211723328e-03 2.051166445016860962e-01 9.352883696556091309e-02 -2.433572337031364441e-02 -1.743938028812408447e-01 1.982213854789733887e-01 3.084864616394042969e-01 -8.399154245853424072e-02 2.423444576561450958e-02 -2.028117328882217407e-02 -3.942655920982360840e-01 -1.465049684047698975e-01 -2.076854258775711060e-01 -1.011162325739860535e-01 -3.527270853519439697e-01 8.314306847751140594e-03 2.092877626419067383e-01 2.363725453615188599e-01 3.150222003459930420e-01 -4.058217629790306091e-02 -6.844590604305267334e-02 -1.935681849718093872e-01 -1.747790910303592682e-02 2.443931400775909424e-01 1.439658850431442261e-01
5.174159258604049683e-02 -3.062578141689300537e-01 -1.067612543702125549e-01 -6.028138101100921631e-02 3.234491944313049316e-01 1.001942679286003113e-01 -3.567034006118774414e-01 -8.741339296102523804e-02 6.583289243280887604e-03 -1.228768937289714813e-02 -1.260450482368469238e-01 -1.938693225383758545e-01 2.175096869468688965e-01 -2.159987203776836395e-02 -1.812156476080417633e-02 6.223665177822113037e-02 1.860782131552696228e-02 -2.778824269771575928e-01 6.724688410758972168e-02 -4.158532992005348206e-02 -3.808079287409782410e-03 7.181941717863082886e-02 -5.964672192931175232e-02 1.721742451190948486e-01 -6.989838182926177979e-02 3.200345635414123535e-01 1.631184369325637817e-01 4.242337495088577271e-02 -4.460576772689819336e-01 1.472497284412384033e-01 8.745940029621124268e-02 2.170480787754058838e-01
-1.044163554906845093e-01 -3.874892294406890869e-01 -6.558132916688919067e-02 7.882432639598846436e-02 2.301948815584182739e-01 -1.427271813154220581e-01 -1.014307811856269836e-01 1.791085302829742432e-02 7.116293162107467651e-02 1.605783402919769287e-01 -1.609562486410140991e-01 -2.345147170126438141e-02 3.429799154400825500e-02 -2.015450298786163330e-01 2.058992683887481689e-01 -2.380290478467941284e-01 -2.584925889968872070e-01 -3.384523987770080566e-01 -1.869076937437057495e-01 6.826976686716079712e-02 4.257166013121604919e-02 -3.846952021121978760e-01 4.057380836457014084e-03 -4.178288858383893967e-03 2.073958963155746460e-01 3.108412623405456543e-01 7.815977931022644043e-02 2.739164046943187714e-02 -2.941321767866611481e-02 -1.451718360185623169e-01 9.726183488965034485e-03 8.354844152927398682e-02
2.044046372175216675e-01 -3.230725228786468506e-01 2.051028162240982056e-01 -1.009316444396972656e-01 8.687319606542587280e-02 -1.342032104730606079e-01 -2.206660956144332886e-01 1.975593566894531250e-01 -5.375996604561805725e-02 7.755348831415176392e-02 -1.273239403963088989e-01 -2.230711430311203003e-01 1.231960803270339966e-01 -4.466058313846588135e-02 9.134572930634021759e-03 3.963978029787540436e-03 3.730918467044830322e-02 -9.831635653972625732e-02 1.633781641721725464e-01 -2.198737412691116333e-01 1.093262434005737305e-01 -5.555707588791847229e-02 -3.653493821620941162e-01 1.556992679834365845e-01 1.209388077259063721e-01 3.368517160415649414e-01 -1.814100332558155060e-02 -3.628456965088844299e-02 -4.046673774719238281e-01 -2.394420281052589417e-02 1.909060031175613403e-01 8.239468187093734741e-02
8.680689334869384766e-02 -1.352784335613250732e-01 3.599413111805915833e-02 -1.549943834543228149e-01 -2.932289615273475647e-03 -2.290373891592025757e-01 -2.682139538228511810e-02 -3.390680626034736633e-02 2.258841693401336670e-01 6.868259515613317490e-03 -1.425650417804718018e-01 3.811849355697631836e-01 -9.415996819734573364e-02 -5.029329285025596619e-02 -2.174685895442962646e-02 1.524047106504440308e-01 -1.085938662290573120e-01 -1.628273874521255493e-01 -1.618680953979492188e-01 2.489213496446609497e-01 9.047644585371017456e-02 -4.564116895198822021e-01 1.104578822851181030e-01 1.047740504145622253e-01 1.896308809518814087e-01 3.980138599872589111e-01 -3.120399452745914459e-02 1.086831912398338318e-01 -9.150840342044830322e-02 -2.176813334226608276e-01 7.771656848490238190e-03 -1.165845170617103577e-01
1.224067732691764832e-01 -4.437085241079330444e-02 -9.517890959978103638e-02 -1.344934105873107910e-01 1.883459985256195068e-01 -1.123302336782217026e-02 -3.686062991619110107e-02 -8.765775710344314575e-02 3.031988628208637238e-02 -1.135150417685508728e-01 -3.976129889488220215e-01 -1.301338076591491699e-01 1.491926312446594238e-01 -1.544651687145233154e-01 6.736082141287624836e-04 9.298899024724960327e-02 -8.829375356435775757e-02 -3.312298282980918884e-02 2.270070165395736694e-01 -9.195929020643234253e-02 2.464261949062347412e-01 -2.738547511398792267e-02 -6.828299257904291153e-03 -4.853536188602447510e-02 2.258991450071334839e-01 4.034264087677001953e-01 -1.433383524417877197e-01 8.418730646371841431e-02 -5.090923309326171875e-01 -5.170722305774688721e-02 1.304646283388137817e-01 1.208728700876235962e-01
1.114729270339012146e-01 -3.308842778205871582e-01 4.768318310379981995e-02 -1.509734056890010834e-02 1.542503088712692261e-01 -1.569115817546844482e-01 -1.078012138605117798e-01 -1.712484657764434814e-01 1.589005887508392334e-01 3.056167662143707275e-01 -2.300284951925277710e-01 1.905754506587982178e-01 -4.791995137929916382e-02 -7.987945526838302612e-02 -3.726164624094963074e-02 9.189832210540771484e-02 -1.141285896301269531e-01 -4.237184226512908936e-01 -1.384043097496032715e-01 -1.664705276489257812e-01 9.719696640968322754e-02 -3.671948015689849854e-01 1.161475926637649536e-01 2.238623052835464478e-01 1.479892432689666748e-01 2.011471092700958252e-01 6.196017563343048096e-02 1.655563563108444214e-01 5.103938747197389603e-03 -4.888110607862472534e-02 -3.162844851613044739e-02 1.244707256555557251e-01
-3.352753072977066040e-02 -2.354304194450378418e-01 1.598518192768096924e-01 9.137205034494400024e-02 3.980037197470664978e-02 -1.986123621463775635e-01 -4.377492703497409821e-03 -1.989360004663467407e-01 2.192770987749099731e-01 1.515249758958816528e-01 8.693926781415939331e-02 -1.768689155578613281e-01 6.953248381614685059e-02 -6.380463391542434692e-02 3.605510294437408447e-02 9.880897402763366699e-02 7.615532726049423218e-02 -3.349006921052932739e-02 -2.010477520525455475e-02 1.466605365276336670e-01 -1.525954753160476685e-01 -3.688257336616516113e-01 2.281402349472045898e-01 2.239222526550292969e-01 1.763488948345184326e-01 4.606119990348815918e-01 -2.356183528900146484e-01 -2.575984001159667969e-01 -1.696847230195999146e-01 2.680221572518348694e-02 1.155970543622970581e-01 -2.680002897977828979e-02
-7.839435338973999023e-02 -1.952482610940933228e-01 1.606066823005676270e-01 1.333717256784439087e-01 -2.545115072280168533e-03 -2.006231248378753662e-01 -2.086873054504394531e-01 9.546630829572677612e-02 2.263630181550979614e-01 3.340404108166694641e-02 -2.055836468935012817e-01 -1.048594787716865540e-01 2.105492949485778809e-01 6.639765109866857529e-03 -1.114305108785629272e-01 1.278276741504669189e-01 1.705517433583736420e-02 -2.358518540859222412e-01 1.174904406070709229e-01 6.884653121232986450e-02 -1.063728239387273788e-02 -4.759614169597625732e-01 2.594128251075744629e-01 2.491285353899002075e-01 -1.415073964744806290e-02 2.253860682249069214e-01 -2.339520901441574097e-01 -1.347871720790863037e-01 -1.594666242599487305e-01 -1.042086854577064514e-01 2.223254889249801636e-01 1.975568197667598724e-02
1.949068307876586914e-01 -1.704747378826141357e-01 -1.092186570167541504e-01 1.523082852363586426e-01 -1.440430581569671631e-01 -1.036549359560012817e-01 -1.712325662374496460e-01 -1.389631778001785278e-01 1.941540390253067017e-01 -7.220286875963211060e-02 -1.844725199043750763e-02 -2.773779332637786865e-01 2.664043009281158447e-01 1.454643458127975464e-01 -7.955195754766464233e-02 6.695455312728881836e-02 -2.332497760653495789e-02 -3.026374280452728271e-01 3.086153864860534668e-01 -8.992184884846210480e-03 1.166936848312616348e-02 -3.896753191947937012e-01 6.448285281658172607e-02 7.732935994863510132e-02 -6.346376147121191025e-03 1.888384670019149780e-01 -9.292108938097953796e-03 7.773476094007492065e-02 -3.822467327117919922e-01 3.902592882513999939e-02 2.336044162511825562e-01 3.088645450770854950e-02
1.946752704679965973e-02 -2.472572624683380127e-01 1.524079707451164722e-03 1.286141425371170044e-01 1.074171811342239380e-02 -4.351291358470916748e-01 -3.492405116558074951e-01 -1.230009272694587708e-01 1.380277127027511597e-01 1.029960066080093384e-01 -3.729176893830299377e-02 -5.683149769902229309e-02 2.711339592933654785e-01 -9.530404210090637207e-02 1.258146315813064575e-01 7.754121720790863037e-02 8.666432648897171021e-02 -8.067278563976287842e-02 -2.937745302915573120e-02 7.798593491315841675e-02 6.716243177652359009e-02 -1.922371089458465576e-01 1.937119215726852417e-01 1.869494169950485229e-01 2.210187315940856934e-01 3.528597950935363770e-01 -1.847399175167083740e-01 -2.743054330348968506e-01 -1.634342819452285767e-01 -5.680401250720024109e-02 -4.015561938285827637e-02 8.652132004499435425e-02
2.826081514358520508e-01 -2.849223911762237549e-01 9.382613003253936768e-02 -2.145685553550720215e-01 1.520205289125442505e-01 7.751772552728652954e-02 -2.556771337985992432e-01 -1.276343911886215210e-01 4.445884004235267639e-02 3.675960004329681396e-02 -1.337970513850450516e-02 -9.897974878549575806e-02 1.676646918058395386e-01 -1.313678175210952759e-01 3.859291970729827881e-02 5.745600908994674683e-02 2.130662947893142700e-01 -2.084618508815765381e-01 -1.156535372138023376e-01 6.080046668648719788e-02 3.655447217170149088e-04 -9.488449990749359131e-02 -2.177148461341857910e-01 1.561945229768753052e-01 1.612226665019989014e-01 2.912606596946716309e-01 -8.552003651857376099e-03 1.538732200860977173e-01 -4.072351753711700439e-01 1.514012962579727173e-01 3.030277788639068604e-01 -8.930211514234542847e-02
-2.604718133807182312e-02 -2.974144816398620605e-01 7.022871077060699463e-02 -2.462271302938461304e-01 1.373008787631988525e-01 -2.622354924678802490e-01 1.514254510402679443e-02 -1.391586363315582275e-01 -1.132383272051811218e-01 1.558791399002075195e-01 -4.923905804753303528e-02 -1.605083495378494263e-01 1.546410918235778809e-01 -9.687553346157073975e-02 7.407958153635263443e-03 1.124677807092666626e-01 -7.301742210984230042e-03 -5.952225625514984131e-02 5.772304162383079529e-02 -4.487977921962738037e-02 3.103647232055664062e-01 -1.630113869905471802e-01 -5.092737823724746704e-02 -3.117408044636249542e-02 2.259337157011032104e-01 4.510229527950286865e-01 -3.816187381744384766e-02 8.876346051692962646e-02 -4.484397172927856445e-01 1.553410738706588745e-01 2.002176083624362946e-02 4.406565427780151367e-02
-2.997299470007419586e-02 5.266421940177679062e-03 1.604042947292327881e-01 -2.463624924421310425e-01 -3.241381645202636719e-01 -2.779655903577804565e-02 -1.368557941168546677e-02 7.403216511011123657e-02 1.930238008499145508e-01 1.311807185411453247e-01 -5.711049959063529968e-02 -2.020076662302017212e-01 4.741503670811653137e-02 -2.169315889477729797e-02 4.560926929116249084e-03 -1.122459769248962402e-01 4.965354129672050476e-02 -3.936892747879028320e-01 1.140930056571960449e-01 2.799065597355365753e-02 -1.774136573076248169e-01 -1.710234582424163818e-01 1.025740653276443481e-01 3.972014784812927246e-01 1.778272539377212524e-01 3.378925919532775879e-01 -4.840666055679321289e-02 -1.933812648057937622e-01 -1.858943253755569458e-01 -2.488930821418762207e-01 3.890853002667427063e-02 5.869903787970542908e-02
3.092323243618011475e-01 -1.481278538703918457e-01 9.395740181207656860e-02 -1.855235099792480469e-01 1.653164476156234741e-01 -6.185024976730346680e-02 -1.522051542997360229e-01 -4.529404267668724060e-02 1.407827343791723251e-02 -5.406292527914047241e-02 -1.310515552759170532e-01 -1.653497070074081421e-01 1.540573984384536743e-01 -6.998323649168014526e-02 2.701761424541473389e-01 1.485700458288192749e-01 -1.772038042545318604e-01 -2.449208945035934448e-01 -9.540168195962905884e-02 -2.375715821981430054e-01 -3.390680626034736633e-02 2.155059278011322021e-01 1.782994419336318970e-01 -1.757867932319641113e-01 4.790855571627616882e-02 3.707870841026306152e-01 -7.949265092611312866e-02 -9.327372163534164429e-02 -3.451923727989196777e-01 -9.179101139307022095e-02 2.399101406335830688e-01 -6.578056514263153076e-02
-9.943395107984542847e-02 -1.461580581963062286e-02 -6.619568169116973877e-02 1.129813268780708313e-01 -8.378403633832931519e-02 -2.636233270168304443e-01 -3.054450750350952148e-01 4.723106324672698975e-02 2.649381458759307861e-01 1.876438222825527191e-02 6.500936299562454224e-02 -1.593600809574127197e-01 4.182747602462768555e-01 4.119110759347677231e-03 -7.193392515182495117e-02 9.635109454393386841e-04 1.052892953157424927e-01 -1.195734292268753052e-01 -8.302737772464752197e-02 -1.674958020448684692e-01 -1.336836069822311401e-01 -1.157929226756095886e-01 2.114804685115814209e-01 1.130562946200370789e-01 2.019396573305130005e-01 3.785602450370788574e-01 -2.368963062763214111e-01 -1.229557320475578308e-01 -3.393103182315826416e-01 7.237019017338752747e-03 -2.076143771409988403e-02 -1.839809305965900421e-02
-1.190637797117233276e-02 -2.165148854255676270e-01 -1.780682355165481567e-01 -7.444864511489868164e-02 -1.551458537578582764e-01 -2.851774990558624268e-01 -1.669790893793106079e-01 -6.756108999252319336e-02 1.526310890913009644e-01 1.582558751106262207e-01 -1.378709524869918823e-01 -2.571972608566284180e-01 2.865245640277862549e-01 1.997984945774078369e-01 -8.272073417901992798e-02 -3.712357953190803528e-02 -8.856208622455596924e-02 -3.063548505306243896e-01 -8.144763112068176270e-02 -1.549962162971496582e-01 -1.559797376394271851e-01 -3.715700507164001465e-01 8.518230170011520386e-02 1.517260670661926270e-01 5.636843293905258179e-02 2.632010579109191895e-01 1.401458531618118286e-01 -1.018792539834976196e-01 -2.241886705160140991e-01 -1.623595803976058960e-01 -6.676767766475677490e-02 7.464952766895294189e-02
-8.181314915418624878e-02 -8.176577091217041016e-02 1.127616614103317261e-01 -3.455553948879241943e-02 9.716542065143585205e-02 -1.038088276982307434e-01 -1.479025334119796753e-01 -6.524468213319778442e-02 1.460282802581787109e-01 3.115746006369590759e-02 -9.064514189958572388e-02 -4.379982873797416687e-02 9.507009387016296387e-02 6.893581151962280273e-02 -1.189405024051666260e-01 -2.593301236629486084e-01 4.128923267126083374e-02 -3.983069360256195068e-01 1.471166266128420830e-03 2.529216408729553223e-01 5.164901539683341980e-02 -1.678823977708816528e-01 -3.008123934268951416e-01 9.452510625123977661e-03 1.578074842691421509e-01 2.985015511512756348e-01 3.160269260406494141e-01 1.184873580932617188e-01 -4.590429365634918213e-01 5.052282288670539856e-02 -5.060793831944465637e-02 9.610297530889511108e-02
1.914088577032089233e-01 -2.294562608003616333e-01 -3.125533089041709900e-02 -1.469249930232763290e-02 3.094992637634277344e-01 1.610544472932815552e-01 1.186044588685035706e-01 -5.790857225656509399e-02 1.504489034414291382e-01 -8.272282034158706665e-02 -1.412809044122695923e-01 1.586411148309707642e-01 2.238594442605972290e-01 -4.071635752916336060e-02 1.805556565523147583e-01 1.755555868148803711e-01 3.243740182369947433e-03 -2.511532604694366455e-01 2.267636656761169434e-01 -1.560164242982864380e-01 -6.869850307703018188e-02 -1.343263238668441772e-01 -1.401616036891937256e-01 6.333073973655700684e-02 4.148612320423126221e-01 3.600883483886718750e-01 2.803788147866725922e-02 -9.774305671453475952e-02 1.660373806953430176e-01 1.294308900833129883e-01 1.759729683399200439e-01 8.890209347009658813e-02
1.074638664722442627e-01 -8.390173316001892090e-02 -2.764704264700412750e-02 -4.689820110797882080e-02 3.771186247467994690e-02 -9.303308092057704926e-03 -7.427927851676940918e-02 5.598451197147369385e-02 1.884423345327377319e-01 2.608164846897125244e-01 -2.824527211487293243e-02 -4.909649491310119629e-02 1.468649953603744507e-01 1.633905805647373199e-02 -7.024175673723220825e-02 1.143981441855430603e-01 -7.867972552776336670e-02 -2.383237779140472412e-01 1.904908716678619385e-01 -2.143259858712553978e-03 -1.201167926192283630e-01 -5.570235848426818848e-01 1.603576838970184326e-01 2.114246934652328491e-01 -1.210147291421890259e-01 3.901045322418212891e-01 -9.862810373306274414e-02 -2.445783168077468872e-01 6.131109967827796936e-02 -2.364117652177810669e-01 4.542206227779388428e-02 1.708896458148956299e-01
-5.444552004337310791e-02 -1.537206470966339111e-01 -1.195072978734970093e-01 5.679329112172126770e-02 -8.959226310253143311e-02 -1.390874087810516357e-01 -1.207339111715555191e-02 -2.215574383735656738e-01 2.020478807389736176e-02 -3.043264336884021759e-02 -9.188845753669738770e-02 -1.392899006605148315e-01 2.750307619571685791e-01 1.468108296394348145e-01 -1.841684244573116302e-02 -5.147317424416542053e-02 -2.188794687390327454e-02 -2.429694831371307373e-01 -2.044554352760314941e-01 3.266152366995811462e-02 -2.310526184737682343e-02 -4.274531602859497070e-01 2.842166721820831299e-01 9.433283656835556030e-02 1.532735079526901245e-01 4.499540627002716064e-01 -4.806851223111152649e-02 -1.330213099718093872e-01 -1.811410635709762573e-01 -2.788411080837249756e-01 1.345193088054656982e-01 -1.672468031756579876e-03
3.531058132648468018e-01 -1.111636459827423096e-01 8.958432823419570923e-02 7.427217811346054077e-02 1.692795008420944214e-01 9.188704192638397217e-02 -1.068604737520217896e-01 7.524251192808151245e-02 -1.520835608243942261e-01 -6.114855781197547913e-02 -2.182217240333557129e-01 -3.998126834630966187e-02 3.223572857677936554e-03 -2.263028323650360107e-01 4.059850051999092102e-02 1.289492249488830566e-01 -1.242004111409187317e-01 -3.705250024795532227e-01 -6.887098401784896851e-02 2.302370965480804443e-01 -1.435894221067428589e-01 -3.034737706184387207e-01 2.523523271083831787e-01 1.327689364552497864e-02 4.833612591028213501e-02 3.870180249214172363e-01 1.909265220165252686e-01 1.182038187980651855e-01 -7.256533205509185791e-02 -1.177410855889320374e-01 -1.889337450265884399e-01 7.240508496761322021e-02
-1.163111552596092224e-01 -9.416137635707855225e-02 -6.229557096958160400e-02 2.086317241191864014e-01 8.723498135805130005e-02 -6.090237572789192200e-02 5.627815611660480499e-03 2.597353756427764893e-01 -7.623331248760223389e-02 -1.605053246021270752e-01 1.059937626123428345e-01 1.380626205354928970e-02 2.939298152923583984e-01 -1.455342620611190796e-01 4.087858647108078003e-02 2.193292081356048584e-01 1.876678615808486938e-01 -3.501180410385131836e-01 2.372712828218936920e-02 2.352968007326126099e-01 4.391007870435714722e-02 -1.416593343019485474e-01 1.696501821279525757e-01 1.297347098588943481e-01 6.718057394027709961e-02 4.958443343639373779e-01 8.507595211267471313e-02 2.285531759262084961e-01 -6.967514753341674805e-02 -1.868977695703506470e-01 1.416297852993011475e-01 -1.782410894520580769e-03
-5.143262445926666260e-02 -1.360410302877426147e-01 4.542734939604997635e-03 -8.609421551227569580e-03 -1.045358553528785706e-01 -7.604324072599411011e-02 -3.416768014430999756e-01 -5.576962232589721680e-02 4.689817130565643311e-02 5.269728600978851318e-02 -1.490325331687927246e-01 -3.066878914833068848e-01 -4.962642490863800049e-02 1.293392628431320190e-01 1.512688845396041870e-01 -1.727679818868637085e-01 -1.614357531070709229e-01 -1.717070937156677246e-01 8.906903676688671112e-04 4.791680350899696350e-02 -8.213775604963302612e-02 -2.720157802104949951e-01 2.106345593929290771e-01 1.237553730607032776e-01 3.115354180335998535e-01 2.903637588024139404e-01 6.564865261316299438e-02 -2.851132303476333618e-02 -5.005409121513366699e-01 1.181419659405946732e-02 1.165751069784164429e-01 -5.924808792769908905e-04
-7.569180335849523544e-03 -3.358393609523773193e-01 -6.357387173920869827e-03 -8.667638152837753296e-02 9.307190030813217163e-02 -1.987061053514480591e-01 3.885255893692374229e-03 -8.624736219644546509e-02 -4.752710089087486267e-02 1.003127694129943848e-01 -1.126813739538192749e-01 -9.050040692090988159e-02 2.776063978672027588e-01 -8.166543394327163696e-02 4.989079013466835022e-02 1.426844745874404907e-01 -9.409318119287490845e-02 -6.416226923465728760e-02 5.745131894946098328e-02 -1.075004339218139648e-01 4.045437276363372803e-01 -3.598301112651824951e-02 -6.343387067317962646e-02 1.450678259134292603e-01 2.614838182926177979e-01 3.380169272422790527e-01 -1.184017509222030640e-01 1.181644946336746216e-01 -4.612078964710235596e-01 1.174717321991920471e-01 6.146281957626342773e-02 -1.595699638128280640e-01
7.203805446624755859e-02 -2.645986080169677734e-01 1.890473514795303345e-01 -1.187431588768959045e-01 8.741519600152969360e-02 -7.787588238716125488e-02 -6.354221701622009277e-02 -2.126113921403884888e-01 1.829890161752700806e-01 8.837146311998367310e-02 -3.129428029060363770e-01 -2.541904449462890625e-01 1.063099354505538940e-01 4.903822764754295349e-02 -1.655886769294738770e-01 2.130842357873916626e-01 4.995836317539215088e-02 -1.083448678255081177e-01 2.051400691270828247e-01 -2.066851854324340820e-01 3.082686662673950195e-01 2.489959262311458588e-02 7.155866920948028564e-02 6.948815658688545227e-03 2.580187916755676270e-01 2.887241840362548828e-01 -2.091416567564010620e-01 -3.495285287499427795e-02 -2.536273002624511719e-01 -1.877265721559524536e-01 -4.356555640697479248e-02 1.594462096691131592e-01
-2.116773426532745361e-01 -1.072099283337593079e-01 8.213277906179428101e-02 1.702310591936111450e-01 1.375529915094375610e-01 6.893029808998107910e-02 -1.202424988150596619e-01 -1.640279591083526611e-01 -3.488056361675262451e-02 1.375457942485809326e-01 -3.759186714887619019e-02 -1.439148187637329102e-01 5.075158551335334778e-02 3.049902059137821198e-02 1.106602326035499573e-02 2.502770125865936279e-01 -1.130435168743133545e-01 -2.353791594505310059e-01 5.403931438922882080e-02 -7.887104153633117676e-02 -1.562392860651016235e-01 -2.927571237087249756e-01 -8.843334019184112549e-02 1.760817468166351318e-01 3.635551631450653076e-01 2.792697250843048096e-01 5.425719544291496277e-02 1.034607887268066406e-01 -3.403495550155639648e-01 3.331320285797119141e-01 2.398036122322082520e-01 3.672454738989472389e-03
-1.781896129250526428e-02 -1.415149867534637451e-01 4.235142767429351807e-01 -9.108462929725646973e-02 4.990698397159576416e-02 -1.277632638812065125e-02 9.896488487720489502e-02 3.739475086331367493e-02 1.640107780694961548e-01 -5.661432817578315735e-02 -2.827090620994567871e-01 -1.259353905916213989e-01 -1.928207576274871826e-01 -4.438986256718635559e-02 -6.157299969345331192e-03 5.153809115290641785e-02 -1.134130731225013733e-01 -1.895146071910858154e-01 -8.882810175418853760e-02 -3.947166353464126587e-02 -1.658407151699066162e-01 -1.687459051609039307e-01 2.399234771728515625e-01 -4.341684654355049133e-02 1.484436243772506714e-01 3.193300962448120117e-01 3.434178531169891357e-01 -7.144458591938018799e-02 -3.776686489582061768e-01 2.971236407756805420e-02 -2.111534178256988525e-01 4.016002640128135681e-02
-5.023898184299468994e-02 -2.235772311687469482e-01 -1.077733561396598816e-02 -1.797820329666137695e-01 2.794472873210906982e-01 -1.732833385467529297e-01 -1.574606150388717651e-01 -1.046011894941329956e-01 -1.165354624390602112e-01 4.969158023595809937e-02 -2.287516593933105469e-01 -1.410887986421585083e-01 1.944134533405303955e-01 -1.441782116889953613e-01 6.432984769344329834e-02 2.434977144002914429e-01 3.514712676405906677e-02 -9.780789166688919067e-02 8.889924734830856323e-02 -5.294729396700859070e-02 2.052737772464752197e-01 -1.250236034393310547e-01 -3.148991465568542480e-01 5.120575055480003357e-02 2.172273546457290649e-01 3.435305356979370117e-01 2.873384160920977592e-03 3.290575370192527771e-02 -3.541684746742248535e-01 -2.087115496397018433e-01 2.110637277364730835e-01 2.489983104169368744e-03
-1.220190525054931641e-02 -2.858000993728637695e-01 -4.225882142782211304e-02 -1.765939295291900635e-01 9.999736398458480835e-02 -2.347132712602615356e-01 1.243096664547920227e-01 -5.710996314883232117e-02 -1.033701151609420776e-01 6.771888583898544312e-02 -5.088232830166816711e-02 -9.518610686063766479e-02 1.743210703134536743e-01 -2.128433063626289368e-02 1.097026243805885315e-01 2.724203765392303467e-01 -5.062212422490119934e-02 -1.366138011217117310e-01 -5.344016477465629578e-02 -2.021767199039459229e-01 2.437625229358673096e-01 -9.806443750858306885e-02 3.952824510633945465e-03 -2.129438333213329315e-02 2.138753533363342285e-01 4.097069501876831055e-01 -3.933446109294891357e-02 1.244365349411964417e-01 -5.144723653793334961e-01 7.711380720138549805e-02 7.626952230930328369e-02 1.258668601512908936e-01
-6.084217876195907593e-02 -3.341044485569000244e-01 1.693938076496124268e-01 1.138845831155776978e-01 9.043030440807342529e-02 -1.937823742628097534e-01 2.157900333404541016e-01 2.219884842634201050e-02 1.563354879617691040e-01 2.541533708572387695e-01 -8.968362212181091309e-02 -8.101449906826019287e-02 -5.165883526206016541e-02 -2.658200822770595551e-02 2.144510857760906219e-02 -3.060559183359146118e-02 1.204746663570404053e-01 -5.041499733924865723e-01 -3.734308481216430664e-02 8.285082131624221802e-02 -1.587012708187103271e-01 -2.870114445686340332e-01 1.643847674131393433e-01 1.678640395402908325e-02 7.083183526992797852e-02 2.855682671070098877e-01 6.805077195167541504e-02 -2.184672504663467407e-01 -2.872058451175689697e-01 -2.961684204638004303e-02 7.227873057126998901e-02 -4.988375678658485413e-02
9.038896113634109497e-02 -2.558903992176055908e-01 -1.937946677207946777e-01 5.272740870714187622e-02 -1.097444817423820496e-01 1.726778410375118256e-02 -1.567397862672805786e-01 -1.764399260282516479e-01 1.631476283073425293e-01 -1.962050050497055054e-02 -1.639742255210876465e-01 -2.249905765056610107e-01 3.066264390945434570e-01 6.857684999704360962e-02 1.823842152953147888e-02 -7.151531428098678589e-02 1.023760437965393066e-02 -1.169120594859123230e-01 9.279711544513702393e-02 -2.856701910495758057e-01 -1.145211830735206604e-01 -3.463113307952880859e-01 2.235035300254821777e-01 3.907445073127746582e-02 2.694261074066162109e-01 3.369655609130859375e-01 9.807797521352767944e-02 -2.445564419031143188e-01 -1.753612160682678223e-01 1.039153337478637695e-01 1.515106707811355591e-01 -2.654915302991867065e-02
7.164034992456436157e-02 -1.974791288375854492e-01 -2.382823824882507324e-01 3.251454979181289673e-02 -2.648410797119140625e-01 8.568829298019409180e-02 -1.385929882526397705e-01 -1.477819085121154785e-01 1.659536361694335938e-01 -5.012335628271102905e-02 8.485031127929687500e-02 -1.635236889123916626e-01 2.638328075408935547e-01 2.694409899413585663e-02 -1.545862760394811630e-02 1.042146235704421997e-01 4.647446796298027039e-02 -3.352033495903015137e-01 -6.837162375450134277e-02 -6.271281838417053223e-02 -1.781334131956100464e-01 -2.050492018461227417e-01 -2.280174195766448975e-02 -4.207591991871595383e-03 1.790680438280105591e-01 4.452062845230102539e-01 3.790830075740814209e-02 -1.444430500268936157e-01 -3.479507565498352051e-01 4.457344487309455872e-02 2.088681608438491821e-01 -1.318215876817703247e-01
-2.775344252586364746e-01 -1.220575794577598572e-01 7.557598501443862915e-02 -1.470367610454559326e-01 1.336836069822311401e-01 1.386262923479080200e-01 -4.249522835016250610e-02 1.198544427752494812e-01 3.685824275016784668e-01 -2.853395044803619385e-01 -2.122182846069335938e-01 -4.830421134829521179e-02 5.727002024650573730e-02 1.054391078650951385e-02 4.673349857330322266e-02 -4.003488272428512573e-02 -3.222833201289176941e-02 -2.202834933996200562e-01 2.037636749446392059e-02 -4.920459166169166565e-02 2.617378234863281250e-01 -4.073986709117889404e-01 1.211091130971908569e-01 -1.567330360412597656e-01 2.794682681560516357e-01 2.017872333526611328e-01 9.189458936452865601e-02 -5.396997928619384766e-02 -2.302100211381912231e-01 -2.261382527649402618e-02 -8.214607834815979004e-02 -1.977863907814025879e-01
7.758319377899169922e-02 -2.230401784181594849e-01 5.483420565724372864e-03 1.871017664670944214e-01 1.580708473920822144e-01 -1.854216605424880981e-01 -3.806462585926055908e-01 -1.748625785112380981e-01 2.184592336416244507e-01 1.337422616779804230e-02 3.712653368711471558e-02 3.127535805106163025e-02 2.549796178936958313e-02 -6.078883260488510132e-02 -3.664904460310935974e-02 -6.781209260225296021e-02 3.971730545163154602e-02 -3.113103508949279785e-01 2.884375490248203278e-02 -8.407359570264816284e-02 6.844873540103435516e-03 -2.744329571723937988e-01 7.960839569568634033e-02 1.828464418649673462e-01 -2.453818768262863159e-01 5.371812582015991211e-01 5.970218777656555176e-02 4.123158752918243408e-02 2.258242666721343994e-02 -1.792054995894432068e-02 1.849888414144515991e-01 5.656014755368232727e-02
-2.601489797234535217e-02 -1.111741736531257629e-01 -2.300238758325576782e-01 9.260743111371994019e-02 -2.455944940447807312e-02 -1.255505532026290894e-01 -1.621640622615814209e-01 -3.082198500633239746e-01 1.398615445941686630e-02 -7.254956662654876709e-02 -3.379362449049949646e-02 -1.248966827988624573e-01 2.216225415468215942e-01 2.465720176696777344e-01 -1.834749728441238403e-01 -1.057929769158363342e-01 -3.440051106736063957e-03 -3.547698855400085449e-01 4.172507673501968384e-02 5.204351618885993958e-02 1.013456583023071289e-01 -2.280194312334060669e-01 -8.042990416288375854e-02 2.004424482583999634e-02 5.728098377585411072e-02 4.204237163066864014e-01 2.426538318395614624e-01 4.779219999909400940e-02 -3.722216486930847168e-01 1.630015522241592407e-01 6.058255583047866821e-02 -3.735391795635223389e-02
-3.150307759642601013e-02 -5.696731433272361755e-02 1.029657647013664246e-01 -2.294483780860900879e-01 2.798765897750854492e-01 2.434992194175720215e-01 -8.056587725877761841e-02 5.311653390526771545e-02 2.260166406631469727e-01 -3.385743126273155212e-02 -1.575672328472137451e-01 8.962382376194000244e-02 1.639246381819248199e-02 -1.868821233510971069e-01 9.036920033395290375e-03 4.954451322555541992e-02 2.195508331060409546e-01 -8.370730280876159668e-02 -1.159142181277275085e-01 -1.485166251659393311e-01 1.817603856325149536e-01 -2.087828963994979858e-01 1.259398162364959717e-01 2.219439148902893066e-01 3.394761085510253906e-01 4.636353850364685059e-01 4.486482590436935425e-03 3.983577713370323181e-03 -1.108831241726875305e-01 -3.478258848190307617e-02 -2.724567055702209473e-01 1.110592260956764221e-01
-9.009605646133422852e-02 -3.296979963779449463e-01 1.510529369115829468e-01 -7.369796931743621826e-02 2.243632227182388306e-01 -1.245509162545204163e-01 -1.226084828376770020e-01 -4.823466879315674305e-04 1.707714498043060303e-01 2.672892436385154724e-02 -2.269909232854843140e-01 -9.887882322072982788e-02 2.210489362478256226e-01 -6.985355913639068604e-02 1.039566695690155029e-01 2.452038079500198364e-01 -5.244743544608354568e-03 1.966315321624279022e-02 4.949962720274925232e-03 -1.291797161102294922e-01 2.110588550567626953e-01 -4.493783786892890930e-02 -1.414923369884490967e-01 -1.805141568183898926e-01 3.418433368206024170e-01 2.888851463794708252e-01 1.936185546219348907e-02 8.921776711940765381e-02 -4.367523789405822754e-01 -1.270421892404556274e-01 1.623508632183074951e-01 -1.544927363283932209e-03
-1.692273318767547607e-01 -1.227147504687309265e-01 -1.173214018344879150e-01 1.501419246196746826e-01 2.494033426046371460e-01 -6.702702492475509644e-02 9.202438592910766602e-02 -1.446327567100524902e-01 4.378106445074081421e-02 -2.452840358018875122e-01 -1.496716737747192383e-01 -1.525887101888656616e-02 1.257581412792205811e-01 -1.453619897365570068e-01 5.698488652706146240e-02 1.492706835269927979e-01 8.154331147670745850e-02 -3.643616288900375366e-02 6.010307744145393372e-02 1.757033616304397583e-01 -1.490518301725387573e-01 -3.065184950828552246e-01 2.092797309160232544e-01 2.577708661556243896e-01 -2.380089312791824341e-01 5.185821652412414551e-01 -3.616434335708618164e-02 -8.752318471670150757e-02 -1.622533202171325684e-01 -1.812231689691543579e-01 -8.979816734790802002e-02 7.793949544429779053e-02
-1.114150285720825195e-01 -1.247966587543487549e-01 -1.811825037002563477e-01 1.728312857449054718e-02 2.877931296825408936e-02 -1.877757757902145386e-01 3.493099659681320190e-02 2.634549438953399658e-01 3.155398368835449219e-01 -4.289257526397705078e-02 -1.837993860244750977e-01 4.932849854230880737e-02 6.008091941475868225e-02 -1.162136122584342957e-01 2.665818110108375549e-02 1.505436301231384277e-01 -1.638209968805313110e-01 -2.977414727210998535e-01 -2.630257792770862579e-02 -1.775003820657730103e-01 -2.335348874330520630e-01 -4.479561746120452881e-01 1.616288721561431885e-01 1.981765329837799072e-01 -4.567282274365425110e-02 2.888578772544860840e-01 8.037120103836059570e-02 -2.425647228956222534e-01 7.850787788629531860e-02 -1.435313373804092407e-01 -9.046268463134765625e-02 -1.773829688318073750e-03
-1.351278126239776611e-01 -1.602092087268829346e-01 4.332266002893447876e-02 2.887764275074005127e-01 1.093085929751396179e-01 -3.008011262863874435e-03 -5.613180994987487793e-02 1.954911649227142334e-01 -2.004227042198181152e-02 7.187542039901018143e-03 2.957231998443603516e-01 -5.670725181698799133e-02 2.654979825019836426e-01 -9.654860943555831909e-02 2.159340493381023407e-02 5.678960680961608887e-02 -1.933992505073547363e-01 -1.235628053545951843e-01 1.029689684510231018e-01 -1.764347851276397705e-01 -8.436707407236099243e-02 -4.096335768699645996e-01 -5.690054967999458313e-02 5.009305477142333984e-02 -8.327464573085308075e-03 4.978353679180145264e-01 2.386155873537063599e-01 1.876301504671573639e-02 -1.793932318687438965e-01 1.089391410350799561e-01 -1.351959854364395142e-01 1.620142534375190735e-02
-3.140673041343688965e-02 -2.472595423460006714e-01 -5.644110962748527527e-02 -1.593120396137237549e-01 8.474831283092498779e-02 -3.300520777702331543e-01 4.589630290865898132e-02 -2.907427027821540833e-02 -3.063378855586051941e-02 -1.849392056465148926e-02 -1.661500781774520874e-01 -1.933620870113372803e-01 1.180327534675598145e-01 -1.052990630269050598e-01 8.833660930395126343e-02 1.672251671552658081e-01 -1.250702291727066040e-01 -2.239764928817749023e-01 -4.351390525698661804e-02 -1.459703445434570312e-01 2.596411406993865967e-01 -8.101368695497512817e-02 -1.198208853602409363e-01 -1.137004122138023376e-01 2.179837673902511597e-01 3.553144633769989014e-01 -4.801864549517631531e-02 1.104476898908615112e-01 -5.076583623886108398e-01 3.582887351512908936e-02 1.227235049009323120e-01 1.028471291065216064e-01
1.385614462196826935e-02 -1.585589349269866943e-01 1.231652200222015381e-01 2.683888003230094910e-02 -7.727932929992675781e-02 -1.544237434864044189e-01 -2.878731787204742432e-01 5.211297795176506042e-02 1.541425585746765137e-01 7.538623362779617310e-02 6.707777827978134155e-02 -1.751107871532440186e-01 3.514418900012969971e-01 -2.895770035684108734e-02 6.148265302181243896e-02 1.618263423442840576e-01 2.180042266845703125e-01 1.935495436191558838e-02 -7.045594602823257446e-02 -1.963477022945880890e-02 -1.726802065968513489e-02 -3.902853727340698242e-01 2.834440767765045166e-01 2.210052907466888428e-01 2.533658444881439209e-01 3.900400996208190918e-01 -1.519776135683059692e-01 -1.828440576791763306e-01 -5.496989190578460693e-02 -5.868979915976524353e-02 -3.130712360143661499e-02 9.535129368305206299e-02
-2.907457053661346436e-01 -1.329516023397445679e-01 -2.189002484083175659e-01 3.014711104333400726e-02 -9.348005801439285278e-02 -1.245791837573051453e-01 -1.096648722887039185e-01 -1.960836648941040039e-01 2.117260098457336426e-01 -1.535518188029527664e-02 -8.712681382894515991e-02 -2.303417325019836426e-01 2.120111286640167236e-01 7.491518557071685791e-02 5.037313327193260193e-03 2.620299579575657845e-03 -5.379728227853775024e-02 -2.696752250194549561e-01 4.205116257071495056e-02 -8.310893923044204712e-02 3.154229372739791870e-02 -3.114595711231231689e-01 8.874356746673583984e-02 1.559921652078628540e-01 1.879563331604003906e-01 3.426316380500793457e-01 7.125771045684814453e-02 -2.963985800743103027e-01 -2.425323873758316040e-01 -2.704153060913085938e-01 1.104080080986022949e-01 1.167480126023292542e-01
-1.226244941353797913e-01 -1.245907247066497803e-01 -8.818803355097770691e-03 -1.307224184274673462e-01 2.535122334957122803e-01 1.396552324295043945e-01 2.704724296927452087e-02 6.403955072164535522e-02 3.041345775127410889e-01 -1.604478806257247925e-01 -3.007651567459106445e-01 -1.446677744388580322e-01 2.865772694349288940e-02 -2.015655189752578735e-01 -1.244674548506736755e-01 -1.552875153720378876e-03 1.924965977668762207e-01 1.539745926856994629e-02 7.868752628564834595e-02 4.952573403716087341e-02 2.685627043247222900e-01 -1.734547019004821777e-01 8.513869345188140869e-02 1.695766299962997437e-01 2.223831266164779663e-01 3.709653317928314209e-01 6.687843054533004761e-02 3.099518269300460815e-02 -2.474626153707504272e-01 -1.794092357158660889e-01 -2.767325043678283691e-01 1.744486093521118164e-01
2.000113762915134430e-02 -3.048906922340393066e-01 -9.063941985368728638e-02 -1.181112527847290039e-01 1.896435022354125977e-01 -2.119780182838439941e-01 2.358705550432205200e-02 -2.038562148809432983e-01 2.344808727502822876e-02 9.513916075229644775e-02 -1.758285462856292725e-01 -1.798537969589233398e-01 1.215012520551681519e-01 -4.568781703710556030e-02 2.272997945547103882e-01 7.495207339525222778e-02 -1.650939434766769409e-01 -1.442762911319732666e-01 -5.739450920373201370e-03 -2.567726373672485352e-01 2.504022419452667236e-01 -7.603498548269271851e-02 -7.807643711566925049e-02 -8.434168994426727295e-02 2.869350612163543701e-01 3.006918430328369141e-01 -6.400851160287857056e-02 3.912801295518875122e-02 -4.772623181343078613e-01 -1.735856011509895325e-02 -4.188860207796096802e-02 1.025957167148590088e-01
1.399042457342147827e-01 -1.181629970669746399e-01 6.753192096948623657e-02 1.821895688772201538e-02 2.449282109737396240e-01 -4.856805130839347839e-02 -2.348192185163497925e-01 8.186671882867813110e-02 -5.419082567095756531e-02 8.739839494228363037e-02 -2.333388477563858032e-02 -2.765878140926361084e-01 1.538925617933273315e-01 -2.330779880285263062e-01 7.161499559879302979e-02 -2.177909016609191895e-02 5.361844226717948914e-02 -1.739495843648910522e-01 -4.999777302145957947e-02 -2.033568024635314941e-01 2.030960768461227417e-01 -2.205472905188798904e-03 -3.153836131095886230e-01 4.449416324496269226e-02 2.985424399375915527e-01 4.316666424274444580e-01 5.390866659581661224e-03 1.972886770963668823e-01 -3.197215795516967773e-01 -4.913910478353500366e-02 1.625522971153259277e-01 -3.141969442367553711e-02
1.095476467162370682e-02 -2.294152677059173584e-01 9.389808773994445801e-02 -2.276014387607574463e-01 2.043692916631698608e-01 -4.448812454938888550e-02 -1.009938716888427734e-01 -4.104783013463020325e-02 -5.107299238443374634e-02 8.222632110118865967e-02 -4.304155409336090088e-01 -1.922783553600311279e-01 2.440764307975769043e-01 6.032795086503028870e-02 1.697505414485931396e-01 1.484794765710830688e-01 -6.920538842678070068e-02 -9.711770713329315186e-02 1.869803220033645630e-01 -2.294379472732543945e-01 2.846980839967727661e-02 -2.727682329714298248e-02 -1.382556855678558350e-01 -8.872810751199722290e-02 2.463409900665283203e-01 2.448421418666839600e-01 -1.479457020759582520e-01 1.900877505540847778e-01 -3.625988960266113281e-01 -8.519805967807769775e-03 1.688628941774368286e-01 -1.274435967206954956e-01
-1.242041364312171936e-01 -2.034637928009033203e-01 6.910440046340227127e-03 5.355789884924888611e-02 -1.635755747556686401e-01 -1.003956794738769531e-01 5.842368304729461670e-02 4.367119632661342621e-03 2.014204859733581543e-01 2.811441421508789062e-01 -1.288463175296783447e-01 -1.924991011619567871e-01 2.185080945491790771e-02 3.114582225680351257e-02 -1.164442077279090881e-01 -1.922661662101745605e-01 -1.624791510403156281e-02 -3.032871186733245850e-01 -3.301305323839187622e-02 -1.644894666969776154e-02 8.490794152021408081e-02 -4.195189476013183594e-01 2.605053186416625977e-01 2.474236935377120972e-01 1.437965929508209229e-01 2.775219976902008057e-01 1.246451865881681442e-02 1.830932311713695526e-02 -3.636592626571655273e-01 1.121442988514900208e-01 -1.148680374026298523e-01 1.124655380845069885e-01
7.148791104555130005e-02 -2.175342142581939697e-01 2.240260131657123566e-02 -2.621551156044006348e-01 -5.047250911593437195e-02 -9.084087610244750977e-02 8.127760142087936401e-02 -1.188779324293136597e-01 3.698584437370300293e-02 1.435661762952804565e-01 -7.325147092342376709e-02 -1.737598925828933716e-01 1.789447963237762451e-01 -7.201125472784042358e-02 1.671035438776016235e-01 2.156635969877243042e-01 -1.740173697471618652e-01 -1.908593773841857910e-01 -3.203871892765164375e-03 -2.254471331834793091e-01 2.537699937820434570e-01 -5.991139262914657593e-02 -9.857062250375747681e-02 -9.911790490150451660e-02 2.619467377662658691e-01 4.164347052574157715e-01 -3.729919670149683952e-03 7.448463886976242065e-02 -4.369010925292968750e-01 1.240492612123489380e-01 1.347504109144210815e-01 2.292095124721527100e-02
1.987059786915779114e-02 -1.974896341562271118e-01 9.455545991659164429e-02 -1.712591499090194702e-01 5.275317281484603882e-02 -2.668902091681957245e-02 9.143248945474624634e-02 1.776316165924072266e-01 -1.388679295778274536e-01 2.401654869318008423e-01 -2.219676375389099121e-01 -1.811853647232055664e-01 -7.104366272687911987e-02 -2.249311506748199463e-01 -1.019274592399597168e-01 -9.799614548683166504e-02 2.012926386669278145e-03 -4.548922479152679443e-01 -1.791844218969345093e-01 -1.691000908613204956e-01 1.330742686986923218e-01 -2.466323375701904297e-01 1.606908142566680908e-01 1.643896847963333130e-02 -5.445569753646850586e-02 3.917972445487976074e-01 1.665492206811904907e-01 1.559925973415374756e-01 -1.094434037804603577e-01 -1.946010887622833252e-01 -8.331606537103652954e-02 -8.146309107542037964e-02
4.858786612749099731e-02 -1.498771458864212036e-01 3.491951152682304382e-02 1.263705920428037643e-02 -1.741044521331787109e-01 -2.339736558496952057e-02 1.187233254313468933e-01 1.143072098493576050e-01 3.094618916511535645e-01 -4.669896792620420456e-03 -2.368063181638717651e-01 2.516369819641113281e-01 4.616500809788703918e-02 -2.718456387519836426e-01 1.738022118806838989e-01 -1.659735739231109619e-01 2.032434493303298950e-01 -2.684032022953033447e-01 -6.172982975840568542e-02 -1.060580015182495117e-01 -1.508524268865585327e-01 -3.414726555347442627e-01 -6.344226002693176270e-02 3.771283477544784546e-02 6.986528635025024414e-02 4.255512058734893799e-01 1.908559910953044891e-02 -3.209922462701797485e-02 -2.849588096141815186e-01 1.093805357813835144e-01 -1.028223112225532532e-01 4.981208592653274536e-02
-5.209096521139144897e-02 -2.854570448398590088e-01 -5.935308709740638733e-02 -2.419040799140930176e-01 1.127678602933883667e-01 -1.509438008069992065e-01 7.409977912902832031e-02 -8.332808315753936768e-02 3.406016901135444641e-02 9.178307652473449707e-02 -1.206210255622863770e-01 -1.512560397386550903e-01 1.809535175561904907e-01 -9.954054653644561768e-02 7.215387374162673950e-02 1.154589280486106873e-01 -4.023148119449615479e-02 -9.842678904533386230e-02 6.714828195981681347e-04 -2.174989581108093262e-01 2.649603784084320068e-01 -9.672570228576660156e-02 -1.682192087173461914e-01 7.469779253005981445e-02 1.563472896814346313e-01 3.668536245822906494e-01 6.801982223987579346e-02 7.696914672851562500e-02 -5.552918314933776855e-01 1.062087342143058777e-02 2.175536304712295532e-01 1.434085890650749207e-02
1.243559643626213074e-01 -2.873949706554412842e-01 -1.693476289510726929e-01 -5.463290214538574219e-02 2.186471968889236450e-01 -1.567076295614242554e-01 6.627363711595535278e-02 -1.085633528418838978e-03 2.715820670127868652e-01 -1.566582173109054565e-01 -2.690531127154827118e-02 4.869379475712776184e-02 1.461963057518005371e-01 5.802400782704353333e-02 1.847801655530929565e-01 1.079688221216201782e-01 2.470439225435256958e-01 -4.840829968452453613e-01 2.139001190662384033e-01 -1.625085771083831787e-01 1.861256510019302368e-01 6.396359205245971680e-02 1.135309711098670959e-01 8.041228353977203369e-02 1.300837248563766479e-01 1.724751293659210205e-01 1.067344620823860168e-01 -1.986536979675292969e-01 -1.242179796099662781e-01 2.595819532871246338e-01 -1.142812669277191162e-01 -5.066874250769615173e-02
-1.033895090222358704e-01 -8.086030930280685425e-02 -2.893569692969322205e-02 -9.685233235359191895e-02 -3.113832175731658936e-01 -1.257600486278533936e-01 -2.022765129804611206e-01 -2.140306085348129272e-01 2.543614208698272705e-01 -8.408242464065551758e-02 -5.359363555908203125e-02 6.524786818772554398e-03 3.285934627056121826e-01 -1.619675569236278534e-02 -4.262941889464855194e-03 -9.797883033752441406e-02 -2.476599812507629395e-01 -1.220527067780494690e-01 -1.201593950390815735e-01 -1.164720281958580017e-01 4.178020171821117401e-03 -3.393549323081970215e-01 5.317940190434455872e-02 2.633540332317352295e-01 2.260242849588394165e-01 3.673208057880401611e-01 -1.515563763678073883e-02 -1.252739280462265015e-01 -2.553315162658691406e-01 -6.522751599550247192e-02 1.286497265100479126e-01 -3.135075792670249939e-02
-3.821792826056480408e-02 -2.995848953723907471e-01 -1.608602106571197510e-01 -3.443394601345062256e-02 -2.855683267116546631e-01 -1.796567626297473907e-02 -4.866025224328041077e-02 -7.755388319492340088e-02 1.518963426351547241e-01 7.033971697092056274e-02 -2.189771831035614014e-01 -6.325023621320724487e-02 1.946481168270111084e-01 3.001176118850708008e-01 1.047912687063217163e-01 -3.117145597934722900e-02 -1.082238461822271347e-02 -1.737206131219863892e-01 4.534127190709114075e-02 -5.439737811684608459e-03 -2.810879424214363098e-02 -4.511933922767639160e-01 -8.327063173055648804e-02 1.622240096330642700e-01 1.502619981765747070e-01 4.576326310634613037e-01 -2.556001208722591400e-02 -2.296915054321289062e-01 -3.821647167205810547e-02 -6.335513293743133545e-02 -4.952256567776203156e-03 1.033180877566337585e-01
-1.402898579835891724e-01 1.954500377178192139e-02 1.284123510122299194e-01 -2.901173830032348633e-01 4.957500100135803223e-02 -5.199887603521347046e-02 8.377853035926818848e-02 2.913382947444915771e-01 1.665947288274765015e-01 4.945995286107063293e-02 -1.235561221837997437e-01 -1.619425229728221893e-02 -1.793399266898632050e-02 1.151027530431747437e-01 7.016926258802413940e-02 -1.787282228469848633e-01 1.473594158887863159e-01 -6.613570451736450195e-02 6.823782622814178467e-02 8.688977919518947601e-03 -2.275009453296661377e-01 -1.911092698574066162e-01 6.678178906440734863e-02 3.990089893341064453e-02 6.455729156732559204e-02 4.243544638156890869e-01 1.303312182426452637e-01 -2.649002522230148315e-02 -2.613449394702911377e-01 -4.275290369987487793e-01 2.876946926116943359e-01 -1.584920436143875122e-01
-6.876607239246368408e-02 -2.315322756767272949e-01 -1.207634061574935913e-01 -2.749933302402496338e-02 -1.326415985822677612e-01 -1.737558245658874512e-01 -2.017039656639099121e-01 -1.676432490348815918e-01 -7.563753426074981689e-02 7.815743796527385712e-03 -2.805656008422374725e-02 -1.092757806181907654e-01 1.977667361497879028e-01 3.855987489223480225e-01 1.210073232650756836e-01 1.370234489440917969e-01 -1.621951758861541748e-01 -1.830912232398986816e-01 -1.440747231245040894e-01 -8.858609944581985474e-02 -8.937548100948333740e-02 -2.989573180675506592e-01 8.820794522762298584e-02 2.349436134099960327e-01 6.933294981718063354e-02 5.119527578353881836e-01 -3.045742027461528778e-02 -6.573940813541412354e-02 -1.357243657112121582e-01 -3.821843490004539490e-02 1.607778817415237427e-01 5.799086019396781921e-02
-2.510499674826860428e-03 -2.316171377897262573e-01 -7.857231423258781433e-03 -2.914201617240905762e-01 5.385267361998558044e-02 4.075827822089195251e-02 -1.120528951287269592e-01 1.242548450827598572e-01 7.860527932643890381e-02 1.809868365526199341e-01 -2.663028240203857422e-01 2.832096815109252930e-01 9.173205494880676270e-02 -6.128215417265892029e-02 -6.295131146907806396e-02 -6.369602680206298828e-02 -5.684094503521919250e-03 -3.065863549709320068e-01 -1.326373815536499023e-01 3.595476970076560974e-02 -2.537239529192447662e-02 -3.771538436412811279e-01 8.515961468219757080e-02 -9.239213168621063232e-02 2.121619135141372681e-02 3.644858598709106445e-01 7.161767035722732544e-02 1.423608660697937012e-01 -3.010214269161224365e-01 -1.656267642974853516e-01 -2.638775408267974854e-01 -2.428285032510757446e-02
8.170813322067260742e-02 -2.163578756153583527e-02 4.158201217651367188e-01 -2.141627073287963867e-01 -1.569096595048904419e-01 -4.968809708952903748e-02 7.821190357208251953e-02 -1.250492874532938004e-02 -2.469395287334918976e-02 -1.932276040315628052e-01 -1.043390259146690369e-01 -7.497426122426986694e-02 2.578002400696277618e-03 4.364000260829925537e-02 -2.317051142454147339e-01 -3.555664792656898499e-02 -2.302700430154800415e-01 -1.003461331129074097e-01 1.502718925476074219e-01 -5.665585398674011230e-03 -1.280736476182937622e-01 -2.867031395435333252e-01 1.204344630241394043e-01 3.233968913555145264e-01 2.223202884197235107e-01 3.234189152717590332e-01 2.069667726755142212e-01 9.584430605173110962e-02 -2.499602586030960083e-01 -1.897844970226287842e-01 1.282471120357513428e-01 7.079229503870010376e-02
1.672420799732208252e-01 -2.432705610990524292e-01 6.691460311412811279e-02 -2.501401901245117188e-01 1.511630415916442871e-01 -1.574231684207916260e-01 -3.095881938934326172e-01 2.622553147375583649e-02 -1.379133313894271851e-01 6.843925267457962036e-02 -1.643907576799392700e-01 -1.237882822751998901e-01 2.067735642194747925e-01 -1.214175447821617126e-01 1.206744834780693054e-01 -4.945433232933282852e-03 1.028081923723220825e-01 9.878297895193099976e-02 8.889023214578628540e-02 -2.300785332918167114e-01 1.621462106704711914e-01 -9.000393748283386230e-02 -1.242484673857688904e-01 -1.312310900539159775e-02 2.073584198951721191e-01 3.960082828998565674e-01 1.966012716293334961e-01 2.391486428678035736e-03 -3.928005099296569824e-01 -8.850519545376300812e-03 1.473217755556106567e-01 -1.333470046520233154e-01
1.815726794302463531e-02 -1.942257881164550781e-01 -2.938470989465713501e-02 -1.474071890115737915e-01 2.407363802194595337e-01 -2.100637853145599365e-01 7.456835359334945679e-02 -2.287641614675521851e-01 1.246137842535972595e-01 5.693650245666503906e-02 -2.764178216457366943e-01 -1.568517535924911499e-01 4.030764847993850708e-02 -8.647121489048004150e-02 1.192555278539657593e-01 1.764789223670959473e-01 -4.215864092111587524e-02 -8.363331109285354614e-02 -3.195188194513320923e-02 -3.297159373760223389e-01 3.098354041576385498e-01 -1.325919479131698608e-01 5.611097440123558044e-03 -2.916035242378711700e-03 2.512286305427551270e-01 2.715731263160705566e-01 -2.565009333193302155e-02 -4.572147130966186523e-02 -4.129469096660614014e-01 6.682860851287841797e-02 2.301515936851501465e-01 7.369259744882583618e-02
9.801592677831649780e-02 -1.734604686498641968e-01 1.133397072553634644e-01 -3.082215487957000732e-01 -1.173438206315040588e-01 1.779380142688751221e-01 3.024939820170402527e-02 -1.108268722891807556e-01 3.965739607810974121e-01 1.312107145786285400e-01 -2.326643168926239014e-01 -3.650236502289772034e-02 -1.633395850658416748e-01 -1.388095915317535400e-01 -1.304913461208343506e-01 7.435400784015655518e-02 -1.882693767547607422e-01 -4.823876023292541504e-01 -1.044129505753517151e-01 2.227325551211833954e-02 3.039100021123886108e-02 -1.104228049516677856e-01 -1.081623136997222900e-01 3.854593634605407715e-02 1.644567698240280151e-01 3.464427888393402100e-01 7.159423828125000000e-02 7.208507508039474487e-02 -1.460129618644714355e-01 -8.372003585100173950e-02 -1.584200304932892323e-03 6.170134246349334717e-02
2.570187449455261230e-01 -3.671700954437255859e-01 1.071734447032213211e-02 -2.360445857048034668e-01 2.940716147422790527e-01 -1.380253583192825317e-01 -1.090033426880836487e-01 -1.657924354076385498e-01 5.006229504942893982e-02 5.716759711503982544e-02 -2.015637308359146118e-01 -1.561912447214126587e-01 2.216093689203262329e-01 -1.197050809860229492e-01 2.151810973882675171e-01 -2.714783549308776855e-01 1.384458094835281372e-01 -1.151430457830429077e-01 1.471401304006576538e-01 -1.235215589404106140e-01 1.800512969493865967e-01 -3.362326882779598236e-03 -1.710821390151977539e-01 1.890596747398376465e-01 1.846437305212020874e-01 2.199123650789260864e-01 -1.116858944296836853e-01 -5.338189005851745605e-02 -2.177231162786483765e-01 1.943475008010864258e-02 1.679994314908981323e-01 5.998108908534049988e-02
-7.643693685531616211e-02 -3.445071280002593994e-01 -1.731035858392715454e-01 -2.253532111644744873e-01 1.324649453163146973e-01 -1.428988128900527954e-01 1.634156890213489532e-02 -1.420126557350158691e-01 9.388080984354019165e-02 7.972816377878189087e-02 -1.529763936996459961e-01 -2.722762227058410645e-01 5.756547302007675171e-02 -1.472954899072647095e-01 1.569659411907196045e-01 1.764121502637863159e-01 -1.390909701585769653e-01 -1.236061528325080872e-01 8.015614748001098633e-02 -1.778805702924728394e-01 2.652413547039031982e-01 -9.838758409023284912e-02 -8.376970142126083374e-02 -7.619360089302062988e-02 2.163124382495880127e-01 3.792755007743835449e-01 -2.752148732542991638e-02 -2.517087385058403015e-02 -3.929229676723480225e-01 9.342109411954879761e-02 1.456343084573745728e-01 -3.068393841385841370e-02
2.669245898723602295e-01 -1.129926517605781555e-01 1.202601939439773560e-01 9.436801820993423462e-02 5.546134337782859802e-02 -1.655743718147277832e-01 1.389390788972377777e-02 2.091648802161216736e-02 2.094533890485763550e-01 1.770856380462646484e-01 -2.233781106770038605e-02 1.930118352174758911e-01 9.643652290105819702e-02 -2.907515764236450195e-01 2.382885813713073730e-01 -4.989758599549531937e-03 2.197889387607574463e-01 -1.041315197944641113e-01 -5.216369405388832092e-03 -7.486531883478164673e-02 -1.158206462860107422e-01 -2.828443646430969238e-01 1.599149405956268311e-01 -4.455869272351264954e-02 -1.065148264169692993e-01 4.554513394832611084e-01 -3.267308697104454041e-02 1.468433067202568054e-02 -3.473367094993591309e-01 -1.120345890522003174e-01 -2.205892652273178101e-01 -1.009673625230789185e-01
-7.489767670631408691e-02 -3.204720914363861084e-01 -1.414461340755224228e-02 -1.515606641769409180e-01 2.240198105573654175e-01 1.209505423903465271e-01 -1.811499297618865967e-01 5.783430766314268112e-03 2.359265685081481934e-01 -1.507678627967834473e-01 -8.906280994415283203e-02 1.167483180761337280e-01 -5.217552185058593750e-02 -1.968855783343315125e-02 6.131710857152938843e-02 2.085747569799423218e-01 1.485865563154220581e-01 -2.224939465522766113e-01 -1.899885386228561401e-01 1.796569973230361938e-01 -2.767459750175476074e-01 -3.942179977893829346e-01 7.457668334245681763e-02 1.914133876562118530e-01 1.568421423435211182e-01 3.066742718219757080e-01 -1.028065681457519531e-01 5.698775127530097961e-02 3.837963193655014038e-02 -2.504479289054870605e-01 1.095738844014704227e-03 9.855058789253234863e-02
2.843678295612335205e-01 1.229736879467964172e-01 1.220462471246719360e-01 -7.158833742141723633e-02 4.294720292091369629e-01 -8.898319303989410400e-02 -2.204113174229860306e-03 1.879737526178359985e-01 2.017791569232940674e-01 -8.876990526914596558e-02 -3.061111569404602051e-01 -2.673437893390655518e-01 8.749344269745051861e-04 -5.915348976850509644e-02 1.098231226205825806e-02 2.143638208508491516e-02 -1.548088528215885162e-02 -1.070125102996826172e-01 -1.988912466913461685e-03 -3.967218995094299316e-01 -1.004267930984497070e-01 -2.710542976856231689e-01 2.686790227890014648e-01 7.757531106472015381e-02 1.079353541135787964e-01 5.439469963312149048e-02 1.676886901259422302e-02 9.379457682371139526e-02 -9.586226195096969604e-02 4.639178514480590820e-02 -2.319746315479278564e-01 -1.369306892156600952e-01
2.227766215801239014e-01 -2.281909883022308350e-01 1.434387732297182083e-02 1.309104450047016144e-02 -1.001428440213203430e-01 -3.111295402050018311e-02 4.338051006197929382e-02 8.185200393199920654e-02 2.396763265132904053e-01 1.265778578817844391e-02 -2.099097222089767456e-01 -1.096012890338897705e-01 -1.083345934748649597e-01 -2.295004576444625854e-01 -2.076487988233566284e-02 -1.823689788579940796e-03 -3.655901411548256874e-03 -3.370510637760162354e-01 4.667029902338981628e-02 1.309138387441635132e-01 -2.068295888602733612e-02 -4.604909121990203857e-01 4.251207113265991211e-01 6.709011644124984741e-02 -5.304802954196929932e-02 3.432398736476898193e-01 -1.449602097272872925e-02 -3.323654830455780029e-02 -1.921026259660720825e-01 -3.997917845845222473e-02 3.856587456539273262e-03 -9.339489787817001343e-02
-5.612558498978614807e-02 2.098646201193332672e-02 3.014325723052024841e-02 3.028445690870285034e-02 -1.559980213642120361e-01 -6.484733521938323975e-02 -1.947362720966339111e-01 -6.368066370487213135e-02 2.413875609636306763e-01 2.123835384845733643e-01 -5.556081607937812805e-02 -2.394748032093048096e-01 3.332118988037109375e-01 -2.725503444671630859e-01 3.303147107362747192e-02 -8.491443842649459839e-02 2.353884726762771606e-01 -5.383306369185447693e-02 1.550770550966262817e-01 4.360298812389373779e-02 1.292439401149749756e-01 -3.640266358852386475e-01 1.191064342856407166e-01 1.091986820101737976e-01 1.223311200737953186e-01 3.709523081779479980e-01 1.331551223993301392e-01 -6.299018114805221558e-02 -2.389384657144546509e-01 2.228897660970687866e-01 6.116558983922004700e-02 -1.492425650358200073e-01
1.159822847694158554e-02 -3.288440406322479248e-01 3.004951775074005127e-02 -6.282221525907516479e-02 1.989239007234573364e-01 -2.588484287261962891e-01 -5.783113464713096619e-02 -2.188259735703468323e-02 -1.039074137806892395e-01 -5.517945159226655960e-03 -2.159501314163208008e-01 -1.993297487497329712e-01 1.239638999104499817e-01 -2.443705797195434570e-01 1.159470304846763611e-01 6.840545684099197388e-02 1.266459822654724121e-01 4.140739142894744873e-02 7.274627685546875000e-02 -1.784607954323291779e-02 -7.653397973626852036e-03 1.689744368195533752e-02 -2.867105305194854736e-01 8.399859815835952759e-02 2.414428740739822388e-01 3.955615758895874023e-01 7.809647917747497559e-02 1.750671304762363434e-02 -4.948093593120574951e-01 5.157906934618949890e-02 5.376793071627616882e-02 -3.944517672061920166e-02
-8.547481894493103027e-02 -1.507964879274368286e-01 -1.761707365512847900e-01 -7.906651124358177185e-03 -2.620633840560913086e-01 -8.752895891666412354e-02 -2.936189472675323486e-01 -2.143125087022781372e-01 1.140400990843772888e-01 1.134029403328895569e-02 -4.691096395254135132e-02 -3.119913041591644287e-01 2.548394501209259033e-01 2.566945254802703857e-01 9.296742081642150879e-02 -1.082167923450469971e-01 8.604613691568374634e-02 -3.601547777652740479e-01 4.521430470049381256e-03 3.611695254221558571e-03 6.561668217182159424e-02 -2.755684256553649902e-01 7.381436228752136230e-02 1.812873333692550659e-01 4.978881031274795532e-02 3.498212695121765137e-01 5.222444236278533936e-02 -5.402866005897521973e-02 -1.968597322702407837e-01 -6.241875514388084412e-02 -1.924134604632854462e-02 -1.930976659059524536e-01
3.168963640928268433e-02 -2.570804907009005547e-03 6.888188421726226807e-02 9.142272174358367920e-02 -3.236529231071472168e-02 -2.857010066509246826e-01 4.739652574062347412e-02 2.591851055622100830e-01 2.323144972324371338e-01 7.487829029560089111e-02 -3.600039780139923096e-01 1.620501428842544556e-01 9.223089367151260376e-02 -1.727015674114227295e-01 1.398594677448272705e-01 -1.745384782552719116e-01 2.019524574279785156e-01 -1.210718601942062378e-01 -4.535399377346038818e-02 -5.549637600779533386e-02 -2.244813367724418640e-02 -3.660633862018585205e-01 -5.931078270077705383e-02 -4.434541985392570496e-02 -9.648786485195159912e-02 4.128505289554595947e-01 2.266478352248668671e-02 -1.303265243768692017e-01 -3.028920590877532959e-01 5.703750997781753540e-02 -1.552270203828811646e-01 -1.143532916903495789e-01
2.869180403649806976e-02 -3.507022932171821594e-02 3.301665559411048889e-02 1.830826401710510254e-01 2.184381633996963501e-01 1.901922076940536499e-01 -2.399200499057769775e-01 7.234379649162292480e-03 2.428066283464431763e-01 -2.055650651454925537e-01 -1.814728081226348877e-01 -1.894170343875885010e-01 7.326874136924743652e-02 -8.489157259464263916e-02 2.181766480207443237e-01 9.215649962425231934e-02 -3.055520653724670410e-01 -3.663525581359863281e-01 1.420025620609521866e-02 -6.296478211879730225e-02 1.213315725326538086e-01 -2.268303632736206055e-01 -1.546439230442047119e-01 -1.744270473718643188e-01 7.481247186660766602e-03 2.861241400241851807e-01 -1.130390465259552002e-01 -1.355703771114349365e-01 -1.340206712484359741e-01 -2.620144188404083252e-01 1.327226608991622925e-01 1.165306493639945984e-01
-2.661657631397247314e-01 1.811815984547138214e-02 -1.202862635254859924e-01 1.334655433893203735e-01 8.162257075309753418e-02 -6.424372643232345581e-02 -2.131643295288085938e-01 -9.588998556137084961e-02 -1.368546485900878906e-01 -3.061736747622489929e-02 -3.691049516201019287e-01 2.092873305082321167e-02 -1.769765764474868774e-01 4.858440905809402466e-02 1.074508652091026306e-01 8.940434455871582031e-02 -1.046095602214336395e-02 -8.559317886829376221e-02 6.039169430732727051e-02 -1.758793443441390991e-01 -2.516133338212966919e-02 -2.160654962062835693e-01 -3.834399282932281494e-01 5.758447945117950439e-02 2.206480056047439575e-01 4.448861777782440186e-01 -1.144995689392089844e-01 -6.143355742096900940e-03 -3.394775986671447754e-01 1.943578245118260384e-03 -7.196504622697830200e-02 -4.121242091059684753e-02
-5.180506035685539246e-03 5.527200922369956970e-02 -2.820015549659729004e-01 -2.844319306313991547e-02 -2.663745917379856110e-02 -2.281960994005203247e-01 -3.156903088092803955e-01 -1.744036227464675903e-01 9.412530064582824707e-02 -6.182894855737686157e-02 1.070339977741241455e-01 -9.809602051973342896e-02 1.167235374450683594e-01 1.319757997989654541e-01 5.978208035230636597e-02 7.828819751739501953e-02 -4.390646889805793762e-02 -4.417718350887298584e-01 -1.015263870358467102e-01 -8.679220080375671387e-02 -2.565981745719909668e-01 -3.852215409278869629e-01 9.075140208005905151e-02 -5.220947787165641785e-02 1.238806620240211487e-01 4.101740717887878418e-01 5.530689656734466553e-02 -2.880145795643329620e-02 -7.876054197549819946e-02 8.247945457696914673e-02 -2.961186133325099945e-02 1.331421136856079102e-01
-5.832344293594360352e-02 -2.162803411483764648e-01 1.209793612360954285e-01 1.005111448466777802e-02 2.848049998283386230e-01 2.351824007928371429e-02 -1.615114808082580566e-01 1.628798395395278931e-01 -4.078786820173263550e-03 -3.218225762248039246e-02 -6.284619867801666260e-02 -2.486317306756973267e-01 9.991486370563507080e-02 -6.276128441095352173e-02 -1.599735468626022339e-01 1.537982225418090820e-01 1.096979063004255295e-02 -5.197958946228027344e-01 2.013058364391326904e-01 -9.261541813611984253e-02 2.764718830585479736e-01 -3.482805564999580383e-02 6.785294413566589355e-02 1.790548712015151978e-01 -2.883604727685451508e-02 4.203122556209564209e-01 -9.571366012096405029e-02 -2.530108205974102020e-02 2.165858745574951172e-01 -4.503770917654037476e-02 9.133016690611839294e-03 -2.781175822019577026e-02
-1.303521101363003254e-03 -1.497105360031127930e-01 6.628514081239700317e-02 -1.214937269687652588e-01 3.006834350526332855e-02 -6.911857426166534424e-02 5.572166666388511658e-02 1.336955875158309937e-01 1.518085896968841553e-01 1.083218380808830261e-01 -1.256461739540100098e-01 1.314832270145416260e-01 8.953225612640380859e-02 -3.323889374732971191e-01 8.273039013147354126e-02 -9.190583974123001099e-02 -2.183926105499267578e-02 -2.112056687474250793e-02 8.468100428581237793e-02 -1.972973160445690155e-02 -1.383108496665954590e-01 -3.734229505062103271e-01 -1.079029664397239685e-01 1.974576339125633240e-02 1.440583448857069016e-02 4.297667741775512695e-01 9.704284369945526123e-02 -1.392978876829147339e-01 -3.490632772445678711e-01 1.613399945199489594e-02 -4.607452452182769775e-01 -5.399565771222114563e-02
7.102547585964202881e-02 -3.112486004829406738e-01 -6.480713933706283569e-02 -1.609383076429367065e-01 1.606814265251159668e-01 -1.939188241958618164e-01 9.457886219024658203e-03 -7.188273221254348755e-02 -5.299615859985351562e-02 1.390323936939239502e-01 -5.500893667340278625e-02 -1.703912019729614258e-01 1.718794107437133789e-01 -2.111740037798881531e-02 1.443687677383422852e-01 1.172397285699844360e-01 -4.263486340641975403e-02 -1.271101683378219604e-01 1.873596459627151489e-01 -2.233488559722900391e-01 3.241223096847534180e-01 -9.342096745967864990e-02 -5.999854952096939087e-02 1.238893950358033180e-03 1.926917284727096558e-01 3.506801128387451172e-01 -6.050034426152706146e-03 1.990317404270172119e-01 -4.961662590503692627e-01 -1.101284697651863098e-01 4.300912097096443176e-02 1.619731821119785309e-02
-1.042041480541229248e-01 -1.862662611529231071e-03 -1.028969697654247284e-02 5.919171124696731567e-02 -1.144587695598602295e-01 4.113471135497093201e-02 -3.276496827602386475e-01 5.305020883679389954e-02 8.660915493965148926e-02 -3.831997048109769821e-03 -2.589867115020751953e-01 -2.628751397132873535e-01 -2.281665988266468048e-02 1.501677632331848145e-01 3.723479062318801880e-02 -3.611390292644500732e-01 -1.519908905029296875e-01 -2.173633575439453125e-01 1.281148046255111694e-01 -1.348671168088912964e-01 -5.158511549234390259e-02 -2.037660479545593262e-01 1.470224857330322266e-01 1.381905972957611084e-01 7.083665579557418823e-02 4.134984612464904785e-01 1.043070107698440552e-02 4.635843634605407715e-02 -4.236717224121093750e-01 -2.420573309063911438e-02 1.078300550580024719e-01 -4.671944677829742432e-02
-3.670772910118103027e-02 -1.257946938276290894e-01 5.369997024536132812e-02 -1.329086869955062866e-01 -1.391811966896057129e-01 -6.683962047100067139e-02 -1.111969053745269775e-01 2.073358446359634399e-01 -2.730362303555011749e-02 -2.047481089830398560e-01 -1.310556530952453613e-01 -1.420119702816009521e-01 1.526996344327926636e-01 2.334163188934326172e-01 -2.299083173274993896e-01 -1.390922665596008301e-01 1.329953074455261230e-01 -1.976026743650436401e-01 1.618575751781463623e-01 -1.073893159627914429e-01 -2.364002764225006104e-01 -3.976334929466247559e-01 -1.962677575647830963e-02 2.518071234226226807e-01 1.253662258386611938e-01 3.066549003124237061e-01 -3.478204458951950073e-02 -5.197484791278839111e-02 -2.066693902015686035e-01 -3.077240288257598877e-01 2.181029692292213440e-02 1.710892170667648315e-01
-2.138713449239730835e-01 -1.656830161809921265e-01 3.369235992431640625e-02 7.265174388885498047e-02 1.652806699275970459e-01 6.798444688320159912e-02 -7.471602410078048706e-02 3.952605277299880981e-02 2.222438901662826538e-01 -5.658698454499244690e-02 -1.118888482451438904e-01 1.626288741827011108e-01 -3.280360624194145203e-02 -1.983338147401809692e-01 -1.685732305049896240e-01 1.129324808716773987e-01 -1.673746705055236816e-01 -1.936807930469512939e-01 -5.854258313775062561e-02 1.155769377946853638e-01 -7.885496318340301514e-02 -3.857618868350982666e-01 8.319019526243209839e-02 2.488854974508285522e-01 2.568636648356914520e-02 4.472449421882629395e-01 -4.692527651786804199e-02 -6.082630529999732971e-02 -1.944621950387954712e-01 -2.618895173072814941e-01 -1.932506263256072998e-01 -2.272047102451324463e-01
-6.149829551577568054e-02 -1.138549074530601501e-01 2.439675331115722656e-01 9.226404875516891479e-02 1.554985940456390381e-01 4.567644745111465454e-02 -1.395936012268066406e-01 3.031229376792907715e-01 -1.501926966011524200e-02 -1.621751934289932251e-01 1.965011805295944214e-01 -1.294219344854354858e-01 7.301650196313858032e-02 -5.993141606450080872e-02 5.272779613733291626e-02 3.710526823997497559e-01 6.111765652894973755e-02 -1.209757104516029358e-01 1.444437652826309204e-01 -1.733107492327690125e-02 -1.748511008918285370e-02 -1.364262253046035767e-01 2.715750336647033691e-01 1.086864769458770752e-01 1.758394017815589905e-02 5.799642801284790039e-01 1.470890045166015625e-01 8.369319885969161987e-02 -2.938419952988624573e-02 -7.794067263603210449e-02 -2.995843626558780670e-02 -1.707399487495422363e-01
1.432320773601531982e-01 -2.358533442020416260e-01 1.495290398597717285e-01 1.503870189189910889e-01 4.631996527314186096e-02 -3.705180585384368896e-01 6.407231092453002930e-02 2.880243118852376938e-03 8.752555400133132935e-02 1.096099615097045898e-01 -7.257380057126283646e-03 1.803699284791946411e-01 8.913993835449218750e-02 -3.113014400005340576e-01 -1.894749701023101807e-02 -1.970129907131195068e-01 -7.558847218751907349e-02 -1.308757513761520386e-01 2.835667692124843597e-03 -1.566522121429443359e-01 -1.477158069610595703e-01 -3.439816832542419434e-01 1.684371978044509888e-01 6.661996245384216309e-02 4.442359507083892822e-02 3.953231871128082275e-01 1.863299608230590820e-01 -4.746416956186294556e-02 -3.293724060058593750e-01 1.025752723217010498e-01 5.923080071806907654e-02 -3.109237179160118103e-02
-1.624450683593750000e-01 -1.468280106782913208e-01 1.268735378980636597e-01 -3.023202717304229736e-01 8.382689952850341797e-02 1.581257134675979614e-01 1.271191686391830444e-01 3.304128535091876984e-03 6.120997294783592224e-02 1.983768679201602936e-02 1.392669826745986938e-01 -1.922410726547241211e-01 4.984351247549057007e-02 2.244356870651245117e-01 9.718442708253860474e-02 -1.656066924333572388e-01 -1.270448882132768631e-02 -9.914868324995040894e-02 2.324692308902740479e-01 -1.127740889787673950e-01 -2.607336938381195068e-01 -3.264932930469512939e-01 1.890238374471664429e-01 2.011239528656005859e-01 1.643327325582504272e-01 4.016004800796508789e-01 -2.563132345676422119e-02 -2.015862800180912018e-02 -2.427384257316589355e-01 -1.991823315620422363e-01 1.691287755966186523e-01 4.555683210492134094e-02
1.972942799329757690e-02 -2.007717192173004150e-01 7.668046653270721436e-02 1.465134769678115845e-01 4.590332508087158203e-02 -1.249164342880249023e-01 -6.009479239583015442e-02 4.533655941486358643e-02 2.651463449001312256e-01 3.336024284362792969e-02 -1.837692260742187500e-01 1.786794662475585938e-01 1.540589779615402222e-01 -2.939736545085906982e-01 1.376774907112121582e-01 -1.172629222273826599e-01 1.172029972076416016e-01 1.686108112335205078e-02 -1.673599034547805786e-01 -2.532249987125396729e-01 -1.005757078528404236e-01 -4.156522750854492188e-01 -7.583060115575790405e-02 8.575897663831710815e-02 -6.749553233385086060e-02 3.188492953777313232e-01 9.876948595046997070e-02 2.926036156713962555e-02 -3.749126791954040527e-01 -6.177346408367156982e-02 -2.541991174221038818e-01 2.527740038931369781e-02
5.987649410963058472e-02 -1.271482259035110474e-01 1.104366779327392578e-01 1.956648193299770355e-02 7.711670547723770142e-02 -1.946827471256256104e-01 -5.341111123561859131e-02 2.446289360523223877e-01 3.073129653930664062e-01 1.581968218088150024e-01 -2.009516805410385132e-01 2.223871052265167236e-01 1.327380836009979248e-01 -3.138560950756072998e-01 6.632379442453384399e-02 -2.214148268103599548e-02 4.461456462740898132e-02 -3.206494078040122986e-02 -2.227589488029479980e-02 -1.996466219425201416e-01 -1.700709909200668335e-01 -2.557162642478942871e-01 7.886823266744613647e-02 5.460442509502172470e-03 8.985344902612268925e-04 3.697626590728759766e-01 -2.102694474160671234e-02 8.678980916738510132e-02 -4.389779865741729736e-01 4.308729246258735657e-02 -2.042776346206665039e-01 -7.667749375104904175e-02
7.540114969015121460e-02 -7.489963620901107788e-02 1.707717031240463257e-01 1.415703445672988892e-01 4.932428523898124695e-02 -2.632829844951629639e-01 -2.017452716827392578e-01 -1.567958295345306396e-01 2.792414724826812744e-01 -1.111184060573577881e-02 5.168933048844337463e-02 -1.866236329078674316e-01 3.678312897682189941e-01 -1.423493959009647369e-02 1.002910137176513672e-01 2.490931600332260132e-01 -3.555477410554885864e-02 -6.687495857477188110e-02 -1.671734452247619629e-01 6.180184707045555115e-02 7.118213921785354614e-02 -1.049578306265175343e-03 1.669514179229736328e-01 2.128263711929321289e-01 6.295329425483942032e-03 5.016993284225463867e-01 -1.882226169109344482e-01 -4.671550542116165161e-02 -1.997779160737991333e-01 -6.751252710819244385e-02 3.920410745195113122e-05 1.723235547542572021e-01
1.074627786874771118e-01 -2.677596732974052429e-02 -2.503026649355888367e-02 1.344602108001708984e-01 -1.855501979589462280e-01 -1.891734637320041656e-02 -2.549802064895629883e-01 9.002935141324996948e-02 6.066485494375228882e-02 5.973236262798309326e-02 -9.023167937994003296e-02 -2.834276258945465088e-01 2.851710021495819092e-01 4.939495027065277100e-02 -7.742909342050552368e-02 3.472159430384635925e-02 -2.282738685607910156e-02 -3.245936334133148193e-01 -1.114443466067314148e-01 4.837913438677787781e-02 7.058872282505035400e-02 -2.740171551704406738e-01 2.341579049825668335e-01 2.088418751955032349e-01 2.908943295478820801e-01 3.204898238182067871e-01 -5.258398130536079407e-02 1.492814123630523682e-01 -1.671064943075180054e-01 3.350303471088409424e-01 -2.645892836153507233e-02 -1.484203636646270752e-01
-2.204664610326290131e-02 -1.000714153051376343e-01 1.513097733259201050e-01 9.541323035955429077e-02 2.977693825960159302e-02 -3.022561967372894287e-01 -5.344546586275100708e-02 -1.189845502376556396e-01 2.129178941249847412e-01 5.388810858130455017e-02 2.798385545611381531e-02 -1.014222726225852966e-01 4.289990961551666260e-01 2.564052045345306396e-01 7.949203997850418091e-02 -1.256089508533477783e-01 -9.811481460928916931e-03 -1.064199283719062805e-01 -1.986801922321319580e-01 4.217590019106864929e-02 4.950762540102005005e-02 -2.027483433485031128e-01 1.518051791936159134e-02 2.082675993442535400e-01 1.740484088659286499e-01 4.070827066898345947e-01 -3.312821686267852783e-02 -1.756923794746398926e-01 -1.852678209543228149e-01 -3.374273329973220825e-02 -1.270239353179931641e-01 3.124806880950927734e-01
8.436935395002365112e-02 -3.739440441131591797e-01 6.414347887039184570e-02 -4.457820579409599304e-02 4.484627023339271545e-02 -4.784224182367324829e-02 8.273191750049591064e-02 1.066634152084589005e-02 -2.257046848535537720e-01 -3.332759067416191101e-02 1.574104465544223785e-02 4.205146059393882751e-02 -2.142012864351272583e-02 -1.928258836269378662e-01 3.885295242071151733e-02 -8.791925385594367981e-03 1.690928041934967041e-01 -5.020335316658020020e-01 -6.625825166702270508e-02 -3.171882033348083496e-02 8.183984458446502686e-02 -4.268984496593475342e-01 1.055927202105522156e-01 9.376174211502075195e-02 4.524118825793266296e-02 2.606414556503295898e-01 7.455495744943618774e-02 3.764022514224052429e-02 -3.141075670719146729e-01 -1.614707708358764648e-01 -2.133423537015914917e-01 -1.661559194326400757e-02
-1.327052414417266846e-01 -1.305550336837768555e-01 1.109296549111604691e-02 1.275500208139419556e-01 2.261398434638977051e-01 -1.705019362270832062e-02 1.188648715615272522e-01 2.670096755027770996e-01 6.364022940397262573e-02 -1.869117170572280884e-01 5.201619118452072144e-02 9.797954559326171875e-02 2.218808680772781372e-01 -1.527959108352661133e-02 -5.047983489930629730e-03 1.845320165157318115e-01 5.448432639241218567e-02 -3.866524994373321533e-01 1.390871852636337280e-01 2.637877464294433594e-01 6.957770884037017822e-02 -2.691866084933280945e-02 -8.946984261274337769e-02 4.689173027873039246e-02 7.972809486091136932e-03 5.436810851097106934e-01 2.645959854125976562e-01 -5.303169041872024536e-02 -1.435570120811462402e-01 -4.623425006866455078e-02 6.825217045843601227e-03 -1.697924882173538208e-01
6.951243430376052856e-02 -9.333636611700057983e-03 1.798745542764663696e-01 -1.792597174644470215e-01 1.180757582187652588e-01 -1.297451462596654892e-02 -2.547433972358703613e-01 9.965302795171737671e-02 6.958404183387756348e-02 5.566055886447429657e-03 -2.941658794879913330e-01 1.349835246801376343e-01 -6.312270462512969971e-02 8.304917812347412109e-02 1.409886926412582397e-01 -3.115833550691604614e-02 7.124151289463043213e-02 -1.435479731298983097e-03 -6.375759840011596680e-02 4.274760931730270386e-02 -1.989926770329475403e-02 -4.084067940711975098e-01 1.878693997859954834e-01 2.226624265313148499e-02 -5.214023590087890625e-02 3.803016841411590576e-01 1.693405359983444214e-01 -2.005777359008789062e-01 -3.410246372222900391e-01 1.190943717956542969e-01 -2.287438809871673584e-01 2.954426407814025879e-01
-3.584083169698715210e-02 -2.227012068033218384e-01 8.319278061389923096e-02 -1.075348332524299622e-01 2.485667765140533447e-01 2.452498227357864380e-01 -1.667924523353576660e-01 1.058301404118537903e-01 4.409302473068237305e-01 -2.063799053430557251e-01 -1.630189120769500732e-01 -2.806537412106990814e-02 -4.585336521267890930e-02 -1.194728091359138489e-01 -1.127867400646209717e-02 -2.206528186798095703e-02 2.063348293304443359e-01 -1.740402877330780029e-01 -4.446607828140258789e-02 -2.095769047737121582e-01 3.442688584327697754e-01 -2.373554557561874390e-01 7.956885546445846558e-02 -4.240705166012048721e-03 1.297749429941177368e-01 3.738273084163665771e-01 6.396833807229995728e-02 -6.763163954019546509e-02 -1.438271105289459229e-01 -4.470120742917060852e-02 -1.580090075731277466e-02 1.252450048923492432e-02
1.358703989535570145e-02 -2.212583422660827637e-01 -4.848869889974594116e-02 -9.205254167318344116e-02 1.891864687204360962e-01 -2.010397017002105713e-01 1.296982020139694214e-01 -7.021065801382064819e-02 -1.458611525595188141e-02 7.473920285701751709e-02 -1.544157713651657104e-01 -4.714334011077880859e-02 1.206839606165885925e-01 -2.214168570935726166e-02 9.951095283031463623e-02 1.344750374555587769e-01 -1.119950935244560242e-01 -1.826177537441253662e-01 5.268942937254905701e-02 -3.355567157268524170e-01 1.774628907442092896e-01 -2.129583619534969330e-03 -7.276600599288940430e-02 -1.432298123836517334e-02 3.181202411651611328e-01 3.663475215435028076e-01 -7.797437906265258789e-02 2.686558663845062256e-01 -4.955615997314453125e-01 1.977733103558421135e-03 9.459703415632247925e-02 2.654305100440979004e-02
-1.038354858756065369e-01 -2.083900570869445801e-02 1.352680176496505737e-01 -7.064028084278106689e-02 1.121614649891853333e-01 -2.349634841084480286e-02 -1.916746944189071655e-01 -2.242089360952377319e-01 -8.924319595098495483e-02 -7.232172042131423950e-02 -1.831582933664321899e-01 1.964919082820415497e-02 -1.085457205772399902e-01 1.300587803125381470e-01 -6.492789089679718018e-02 2.898800671100616455e-01 2.016485035419464111e-01 -1.291941106319427490e-01 -3.835942223668098450e-02 -2.709436416625976562e-02 4.582974687218666077e-02 -1.176290139555931091e-01 2.764615789055824280e-02 1.298566441982984543e-02 2.182339876890182495e-01 4.779999256134033203e-01 -2.083488106727600098e-01 3.045362830162048340e-01 -4.567921757698059082e-01 2.628011815249919891e-02 -2.314664795994758606e-02 5.203998461365699768e-02
-6.319526582956314087e-02 -5.172439664602279663e-02 1.809741556644439697e-01 -5.447768047451972961e-02 -3.731778636574745178e-02 -5.513928830623626709e-03 -1.430586725473403931e-01 -6.110711768269538879e-02 1.144724339246749878e-01 8.038043230772018433e-02 -2.770967185497283936e-01 -2.826701700687408447e-01 -9.187227487564086914e-02 -1.981818526983261108e-01 -5.923261400312185287e-03 -9.485416114330291748e-02 1.749168708920478821e-02 -3.664831519126892090e-01 5.866423249244689941e-02 -1.823831647634506226e-01 -1.218587383627891541e-01 -2.680200040340423584e-01 1.235747784376144409e-01 5.772614479064941406e-02 -1.336789429187774658e-01 3.536253273487091064e-01 6.882566958665847778e-02 -1.715655326843261719e-01 -3.398063182830810547e-01 1.046704724431037903e-01 -2.400094568729400635e-01 2.475078701972961426e-01
3.726853802800178528e-02 1.199585944414138794e-01 3.645506128668785095e-02 -1.460001021623611450e-01 1.230213046073913574e-01 1.078432649374008179e-01 -4.024208784103393555e-01 -1.749682426452636719e-02 1.002152711153030396e-01 9.276803582906723022e-02 -2.178698033094406128e-01 -2.829249501228332520e-01 -1.506389528512954712e-01 -2.345171943306922913e-02 -5.232902243733406067e-02 -2.065748125314712524e-01 1.099046421586535871e-04 -1.915124356746673584e-01 -1.371358633041381836e-01 2.778022550046443939e-02 -1.524677425622940063e-01 -2.829937934875488281e-01 -1.184740439057350159e-01 1.173913404345512390e-01 6.097120419144630432e-02 4.921016991138458252e-01 2.090327441692352295e-01 4.197075217962265015e-02 -2.079909890890121460e-01 1.781150884926319122e-02 1.661083288490772247e-02 1.874875873327255249e-01
-1.775308400392532349e-01 3.011225759983062744e-01 -9.257666766643524170e-02 -7.503294944763183594e-02 3.471502661705017090e-02 -1.847784966230392456e-01 -7.371809333562850952e-02 -9.587141871452331543e-02 1.130985990166664124e-01 -7.985267043113708496e-02 -2.029186934232711792e-01 4.636901244521141052e-02 4.371682405471801758e-01 -1.316527649760246277e-02 -1.196724548935890198e-01 4.956360161304473877e-02 -1.269531548023223877e-01 -4.736995697021484375e-01 1.211493834853172302e-01 -2.968156337738037109e-01 -5.747054889798164368e-02 -7.157382369041442871e-02 -1.214885637164115906e-01 1.182542070746421814e-01 1.332031488418579102e-01 2.382161468267440796e-01 1.202432885766029358e-01 2.025534212589263916e-01 -3.559426963329315186e-02 -1.234354749321937561e-01 -1.233457177877426147e-01 -3.040593490004539490e-02
1.254595369100570679e-01 -2.246945500373840332e-01 3.151410520076751709e-01 1.268262863159179688e-01 -1.081225723028182983e-01 -3.046877980232238770e-01 -1.010041832923889160e-01 -7.608284056186676025e-02 2.462635934352874756e-01 -5.292360670864582062e-03 -2.701826207339763641e-02 -2.531255036592483521e-02 3.329324424266815186e-01 1.219209134578704834e-01 1.922068297863006592e-01 -1.285746544599533081e-01 -9.964351356029510498e-02 -4.978542774915695190e-02 -1.794826537370681763e-01 9.889925271272659302e-02 -1.574512869119644165e-01 -7.300353795289993286e-02 8.848672360181808472e-02 3.388286828994750977e-01 2.222842127084732056e-01 3.762839138507843018e-01 -1.772023886442184448e-01 -6.986044347286224365e-02 -1.357749551534652710e-01 -4.544587433338165283e-02 -3.199438750743865967e-02 2.583205886185169220e-02
-5.598324537277221680e-02 -5.999530106782913208e-02 2.512351796030998230e-02 -1.002509370446205139e-01 -2.801232039928436279e-02 -6.506112962961196899e-02 -1.712058037519454956e-01 -3.951680287718772888e-02 1.328319460153579712e-01 8.584117889404296875e-02 -1.765316426753997803e-01 -1.535686701536178589e-01 4.929743409156799316e-01 6.736958399415016174e-03 -2.951592393219470978e-02 2.095386087894439697e-01 -4.417822510004043579e-02 -1.940074712038040161e-01 -2.576836943626403809e-01 -7.288774102926254272e-02 -1.752700358629226685e-01 -1.997266411781311035e-01 3.521697521209716797e-01 1.603573113679885864e-01 3.064087927341461182e-01 2.796265780925750732e-01 -5.823436379432678223e-02 -1.616776585578918457e-01 -1.456063240766525269e-01 -4.602093994617462158e-02 5.684766173362731934e-02 1.388394981622695923e-01
6.304346770048141479e-02 -9.471140056848526001e-02 2.802134454250335693e-01 -6.685804575681686401e-02 3.576388061046600342e-01 -2.178256660699844360e-01 1.112242341041564941e-01 -2.607761621475219727e-01 2.081505358219146729e-01 1.424079388380050659e-01 -1.855301409959793091e-01 -2.362174093723297119e-01 -1.475913886679336429e-04 -1.173130497336387634e-01 6.765057891607284546e-02 8.965179324150085449e-02 -1.818342357873916626e-01 -1.050490513443946838e-01 1.769176274538040161e-01 -1.567622423171997070e-01 2.712223231792449951e-01 8.290058374404907227e-02 4.993810504674911499e-02 1.778040453791618347e-02 1.083367317914962769e-01 3.478119671344757080e-01 -9.422197937965393066e-02 -6.804481148719787598e-03 -2.932180464267730713e-01 -2.344160825014114380e-01 2.815686725080013275e-02 -3.952431306242942810e-02
9.704172611236572266e-02 -1.517237871885299683e-01 1.880777999758720398e-02 -3.329503163695335388e-02 3.815694451332092285e-01 -3.672102093696594238e-02 -3.285582065582275391e-01 -1.146463453769683838e-01 1.157581899315118790e-02 -2.097408473491668701e-02 2.433166652917861938e-02 6.774882972240447998e-02 1.256883591413497925e-01 1.024815589189529419e-01 -3.762521594762802124e-02 3.201234340667724609e-02 4.720391705632209778e-02 -3.243535459041595459e-01 9.715959429740905762e-02 1.457356065511703491e-01 1.760206818580627441e-01 -2.461978346109390259e-01 -1.175878718495368958e-01 2.609644830226898193e-01 9.726125746965408325e-02 2.969405949115753174e-01 3.692062795162200928e-01 -3.005635691806674004e-03 -3.106572628021240234e-01 5.203622579574584961e-02 1.342527270317077637e-01 -2.706644684076309204e-02
-5.910637974739074707e-02 -3.071222305297851562e-01 -1.878392882645130157e-02 -1.888842880725860596e-01 2.473851442337036133e-01 -1.656973361968994141e-01 4.775520041584968567e-02 -1.286883205175399780e-01 8.536218106746673584e-02 9.692241996526718140e-02 -8.366680704057216644e-03 -1.700370162725448608e-01 1.969505250453948975e-01 -1.401268839836120605e-01 1.407653987407684326e-01 1.512816101312637329e-01 -1.528407037258148193e-01 -1.051455512642860413e-01 1.140101402997970581e-01 -2.106924355030059814e-01 1.289166361093521118e-01 -6.484030187129974365e-02 -1.889917999505996704e-02 -7.689668238162994385e-02 3.432034552097320557e-01 3.111583888530731201e-01 -1.308432817459106445e-01 1.198451966047286987e-01 -4.624695777893066406e-01 1.211853250861167908e-01 9.169340878725051880e-02 9.952071309089660645e-02
-5.162953212857246399e-02 -2.638468146324157715e-01 7.555214315652847290e-02 2.353617846965789795e-01 -1.869962736964225769e-02 1.609486937522888184e-01 -3.402654230594635010e-01 -1.459726989269256592e-01 1.720363050699234009e-01 -2.888048589229583740e-01 -1.071614623069763184e-01 -1.415089815855026245e-01 1.277262717485427856e-01 -1.162292808294296265e-01 -2.141435258090496063e-02 1.217998266220092773e-01 -8.166313171386718750e-02 -1.414913982152938843e-01 3.025663085281848907e-02 2.393009886145591736e-02 -1.417978107929229736e-01 -4.172787368297576904e-01 1.553273759782314301e-02 2.426776736974716187e-01 2.175600528717041016e-01 2.298677265644073486e-01 1.048692837357521057e-01 -1.762144565582275391e-01 -1.343697458505630493e-01 -2.401008456945419312e-01 7.266123592853546143e-02 -9.434194862842559814e-02
4.733928292989730835e-02 -1.308937836438417435e-02 1.604873985052108765e-01 1.510805916041135788e-02 6.863335520029067993e-02 -2.523061335086822510e-01 -2.845310270786285400e-01 -1.368566602468490601e-01 2.017808705568313599e-01 1.400369852781295776e-01 1.710193306207656860e-01 -1.734112203121185303e-01 4.020478129386901855e-01 -2.556054666638374329e-02 5.533089861273765564e-02 1.188677996397018433e-01 1.321751326322555542e-01 -2.203789800405502319e-01 -1.353644430637359619e-01 -1.910804063081741333e-01 -5.067144706845283508e-02 -2.100943177938461304e-01 2.042145282030105591e-01 2.319835573434829712e-01 1.056132018566131592e-01 2.745369076728820801e-01 -5.294699966907501221e-02 -2.278368324041366577e-01 -3.007050156593322754e-01 -3.596741706132888794e-02 4.273559525609016418e-02 8.083337545394897461e-02
2.455137073993682861e-01 -2.753724455833435059e-01 9.034208953380584717e-02 -1.162123158574104309e-01 3.750306665897369385e-01 3.567742556333541870e-02 -1.012742519378662109e-01 -5.412018299102783203e-02 -7.082926481962203979e-02 2.890012860298156738e-01 -1.900921016931533813e-01 -2.860256433486938477e-01 1.533794999122619629e-01 1.034474000334739685e-01 3.227182924747467041e-01 -1.641277819871902466e-01 -5.612021684646606445e-02 4.441014677286148071e-02 8.447214215993881226e-02 -2.556711733341217041e-01 6.021151691675186157e-02 3.948831185698509216e-02 -1.094716638326644897e-01 1.828919500112533569e-01 1.973150074481964111e-01 3.565173745155334473e-01 6.495198607444763184e-02 1.146331522613763809e-02 -1.087579503655433655e-01 -4.305759817361831665e-02 5.464768037199974060e-02 -4.890882875770330429e-03
-1.558160781860351562e-01 3.198058158159255981e-02 7.551085203886032104e-02 1.450445801019668579e-01 2.801969647407531738e-02 7.805631309747695923e-02 5.672390758991241455e-02 5.941289663314819336e-02 2.871127724647521973e-01 8.331720530986785889e-02 -7.360369712114334106e-02 -1.501270290464162827e-02 1.065995469689369202e-01 -3.314546495676040649e-02 5.830065906047821045e-02 2.754700779914855957e-01 -9.666375070810317993e-02 -3.340076804161071777e-01 -5.014992877840995789e-02 9.185935370624065399e-03 -1.108439415693283081e-01 -5.585144758224487305e-01 2.336823791265487671e-01 2.273798882961273193e-01 1.847796887159347534e-02 2.738659381866455078e-01 -4.968430846929550171e-02 -8.550797402858734131e-02 -9.323876351118087769e-02 -1.993119418621063232e-01 -2.448622733354568481e-01 5.601645912975072861e-03
-2.981543540954589844e-02 -1.717029064893722534e-01 1.535973548889160156e-01 4.190553352236747742e-02 1.122454926371574402e-02 2.833381853997707367e-02 -2.491834759712219238e-01 1.029116064310073853e-01 6.360507756471633911e-02 -1.303776353597640991e-01 6.892497092485427856e-02 -8.076767623424530029e-02 5.788300186395645142e-02 -6.726138293743133545e-02 1.263141483068466187e-01 1.111025214195251465e-01 -9.271904826164245605e-02 -7.009267807006835938e-02 6.038589030504226685e-02 8.544500172138214111e-02 -7.997775077819824219e-02 -3.622722923755645752e-01 9.991235285997390747e-02 5.001773834228515625e-01 2.513955235481262207e-01 2.275108546018600464e-01 -1.476705670356750488e-01 -2.713032364845275879e-01 -2.100103199481964111e-01 1.640434116125106812e-01 -3.005402684211730957e-01 -9.061299264430999756e-02
6.363680958747863770e-02 -2.294717133045196533e-01 -6.683739367872476578e-03 -2.250689864158630371e-01 1.804627329111099243e-01 2.608946524560451508e-02 1.489714812487363815e-02 -1.575788110494613647e-02 1.382410079240798950e-01 -7.095414400100708008e-02 -2.954789400100708008e-01 1.101531311869621277e-01 -1.026418507099151611e-01 -4.729812964797019958e-02 1.341517120599746704e-01 -5.290889739990234375e-02 -2.066722661256790161e-01 -6.277098655700683594e-01 2.521917782723903656e-02 1.307506952434778214e-02 9.786188602447509766e-02 -2.145613282918930054e-01 -6.321825087070465088e-02 -4.580253735184669495e-02 9.517673403024673462e-02 3.410282731056213379e-01 7.208105176687240601e-02 1.825373172760009766e-01 8.674552291631698608e-02 -2.009090781211853027e-02 -1.733841747045516968e-02 -1.742648631334304810e-01
-1.209527924656867981e-01 -2.084925919771194458e-01 4.754022881388664246e-02 -1.516002416610717773e-01 2.178023010492324829e-01 5.384765192866325378e-02 -7.114111632108688354e-02 1.472572684288024902e-01 1.219542175531387329e-01 -3.698121309280395508e-01 -2.847941815853118896e-01 6.915547698736190796e-02 -9.531515836715698242e-02 -5.221932381391525269e-02 1.001843959093093872e-01 1.097853779792785645e-01 4.216582328081130981e-02 -3.361300230026245117e-01 -1.520944088697433472e-01 -3.526706993579864502e-02 1.457910686731338501e-01 -4.789373874664306641e-01 3.147900104522705078e-02 1.388172358274459839e-01 1.134122163057327271e-01 1.644920259714126587e-01 -5.214269459247589111e-02 -3.633337095379829407e-02 -9.789778292179107666e-02 -1.262633502483367920e-01 -5.891567468643188477e-02 -2.918188869953155518e-01
-2.209211587905883789e-01 1.973147541284561157e-01 2.244283109903335571e-01 -1.764898896217346191e-01 1.570761948823928833e-01 -4.426529258489608765e-02 -8.514851331710815430e-02 -1.761680245399475098e-01 4.491088986396789551e-01 -1.706897318363189697e-01 -1.520815789699554443e-01 -6.039940565824508667e-02 -1.233873963356018066e-01 -4.187127947807312012e-02 3.169639781117439270e-02 1.651356667280197144e-01 2.298371493816375732e-01 -1.570191234350204468e-01 -1.230976805090904236e-01 -6.079381704330444336e-02 -1.333772204816341400e-02 -3.055242896080017090e-01 -4.427959024906158447e-02 8.516231551766395569e-03 -7.183959335088729858e-02 4.561931788921356201e-01 -9.943124651908874512e-02 -1.064669564366340637e-01 -6.175693869590759277e-02 -1.289859861135482788e-01 -7.395528722554445267e-03 -1.267955601215362549e-01
3.414431586861610413e-02 -2.361301779747009277e-01 1.001258101314306259e-02 -1.639630943536758423e-01 1.251337677240371704e-01 -1.644553542137145996e-01 -1.518720537424087524e-01 -1.174045503139495850e-01 -1.339835077524185181e-01 -3.132891654968261719e-02 -2.825067639350891113e-01 -2.414469271898269653e-01 1.729442775249481201e-01 -1.443488746881484985e-01 9.768765419721603394e-03 2.761597335338592529e-01 -1.600912809371948242e-01 -9.703816473484039307e-02 -2.122111618518829346e-02 -1.602340787649154663e-01 2.718157172203063965e-01 -1.279872208833694458e-01 -2.023449689149856567e-01 7.945208996534347534e-02 2.377090752124786377e-01 3.006988465785980225e-01 2.225754782557487488e-02 8.951846510171890259e-02 -4.379561245441436768e-01 7.313758134841918945e-02 3.320416063070297241e-02 -3.301115240901708603e-03
-5.281694233417510986e-02 -1.032116338610649109e-01 4.255587980151176453e-02 -3.028070330619812012e-01 2.103846371173858643e-01 1.726501882076263428e-01 3.166087716817855835e-02 -7.708578556776046753e-02 6.171699240803718567e-02 -1.742105782032012939e-01 -3.439492881298065186e-01 -2.169507555663585663e-02 2.827301323413848877e-01 -1.661811918020248413e-01 -1.970995962619781494e-01 4.873127862811088562e-02 7.971175760030746460e-02 -3.558058738708496094e-01 -3.764949366450309753e-02 -8.041561394929885864e-02 1.633309125900268555e-01 -2.655912041664123535e-01 2.780317664146423340e-01 1.471349447965621948e-01 1.892577111721038818e-01 2.228199392557144165e-01 -8.099864423274993896e-02 1.202402189373970032e-01 -1.004550158977508545e-01 -1.900341510772705078e-01 2.048221230506896973e-02 -1.422091126441955566e-01
-2.171927597373723984e-03 -7.384004443883895874e-02 -1.523613482713699341e-01 1.964934021234512329e-01 4.182908311486244202e-02 -2.071527093648910522e-01 -7.078003883361816406e-02 1.748939752578735352e-01 -5.805849283933639526e-02 -9.445259720087051392e-02 5.581886321306228638e-02 -2.454678714275360107e-02 2.454379349946975708e-01 -4.930910095572471619e-02 -3.698313143104314804e-03 5.484828725457191467e-02 -3.603648021817207336e-02 -1.261036396026611328e-01 1.457160413265228271e-01 -3.041737079620361328e-01 1.504418700933456421e-01 -2.709739208221435547e-01 2.018706649541854858e-01 3.048576414585113525e-01 1.766248047351837158e-01 5.279117226600646973e-01 1.136244609951972961e-01 1.344594210386276245e-01 7.666408270597457886e-02 9.454962611198425293e-02 1.550799161195755005e-01 -1.740899682044982910e-01
-5.135095864534378052e-02 -2.010011225938796997e-01 9.046248346567153931e-02 8.565661311149597168e-02 -4.780934005975723267e-02 -3.614584207534790039e-01 -2.006522864103317261e-01 -8.618691563606262207e-02 2.808822989463806152e-01 2.678098902106285095e-02 1.953071169555187225e-02 -2.013664245605468750e-01 4.051677882671356201e-01 -7.489985227584838867e-02 9.460628964006900787e-03 1.111807227134704590e-01 2.847467064857482910e-01 -2.033508718013763428e-01 -1.198092103004455566e-01 1.785687170922756195e-02 2.036075107753276825e-02 -1.457536965608596802e-01 1.910456269979476929e-01 2.244129627943038940e-01 1.365804076194763184e-01 3.600986897945404053e-01 -1.629209369421005249e-01 -1.231089755892753601e-01 -1.387563049793243408e-01 5.556944757699966431e-02 3.712201956659555435e-03 6.852628197520971298e-03
5.589256179518997669e-04 3.111467324197292328e-02 9.766916185617446899e-02 1.140868738293647766e-01 -1.559929996728897095e-01 4.711711779236793518e-02 -2.185771614313125610e-01 2.884407527744770050e-02 1.294325590133666992e-01 2.365615814924240112e-01 -2.854709327220916748e-01 -2.211943715810775757e-01 4.290554672479629517e-02 9.012977778911590576e-02 1.040672063827514648e-01 -2.604973018169403076e-01 -2.015216499567031860e-01 -2.679861485958099365e-01 1.536715626716613770e-01 -2.222282253205776215e-02 -1.066976860165596008e-01 -3.065560758113861084e-01 -1.168481186032295227e-01 1.058127954602241516e-01 2.296428829431533813e-01 3.314235806465148926e-01 -1.652939710766077042e-03 -2.773371338844299316e-02 -3.688381314277648926e-01 1.045891270041465759e-01 1.228974759578704834e-01 -1.317050009965896606e-01
-7.514397799968719482e-02 -4.204812943935394287e-01 1.006221324205398560e-01 -1.651153713464736938e-01 9.911240637302398682e-02 -1.635064780712127686e-01 1.746762543916702271e-02 2.628144063055515289e-02 1.671571284532546997e-01 -2.856648564338684082e-01 -2.806658148765563965e-01 8.292084187269210815e-02 -1.231532692909240723e-01 4.041356500238180161e-03 1.548614054918289185e-01 -3.406457975506782532e-02 -2.601966559886932373e-01 -4.433708190917968750e-01 -6.668039411306381226e-02 -1.210027709603309631e-01 1.050641760230064392e-01 -2.655744850635528564e-01 2.997836470603942871e-02 1.036032512784004211e-01 -2.213723026216030121e-02 2.212840616703033447e-01 9.090594202280044556e-02 1.681100875139236450e-01 6.567700207233428955e-02 1.268056333065032959e-01 7.484975457191467285e-02 -1.361659467220306396e-01
8.058259636163711548e-02 8.582741022109985352e-02 7.640182971954345703e-02 -9.272889047861099243e-02 2.035680413246154785e-02 2.401593029499053955e-01 -1.178343370556831360e-01 1.290044039487838745e-01 2.138552814722061157e-01 -1.689955592155456543e-01 -1.571348458528518677e-01 -3.268915414810180664e-02 -3.411965444684028625e-02 5.595142021775245667e-02 4.511083066463470459e-01 1.368191242218017578e-01 -6.145649775862693787e-02 -2.390306144952774048e-01 2.779900133609771729e-01 -1.306744515895843506e-01 4.481880366802215576e-02 -1.816513240337371826e-01 -2.135417982935905457e-02 -1.865959614515304565e-01 1.555093675851821899e-01 3.454870581626892090e-01 5.497599020600318909e-02 -2.126912325620651245e-01 -2.978683710098266602e-01 -2.071918398141860962e-01 -6.662593223154544830e-03 -8.642974495887756348e-02
1.760163605213165283e-01 -1.916335672140121460e-01 1.177191287279129028e-01 -1.173153147101402283e-01 2.974748611450195312e-01 -1.808226257562637329e-01 -1.600960493087768555e-01 4.189294949173927307e-02 -6.463155895471572876e-02 1.218668445944786072e-01 -2.314288467168807983e-01 -3.164025545120239258e-01 1.687735021114349365e-01 -3.555563092231750488e-02 2.805328741669654846e-02 -2.084049955010414124e-02 7.543221861124038696e-02 -9.196843206882476807e-02 -9.048231691122055054e-02 -8.424527198076248169e-02 2.100275158882141113e-01 -3.095584921538829803e-02 -2.951241731643676758e-01 1.760905683040618896e-01 5.360883846879005432e-02 4.237115383148193359e-01 6.971403211355209351e-02 1.151752024888992310e-01 -3.433461487293243408e-01 5.039104819297790527e-02 1.970734596252441406e-01 -5.358955822885036469e-03
-9.587109088897705078e-02 -2.107336744666099548e-02 -2.957529947161674500e-02 8.029811084270477295e-02 7.342130411416292191e-03 -1.835869252681732178e-01 -3.401328995823860168e-02 4.767568781971931458e-02 3.729053586721420288e-02 1.581517159938812256e-01 -1.870187073945999146e-01 -1.111146286129951477e-01 5.040286779403686523e-01 -1.745249703526496887e-02 8.433444797992706299e-02 1.021935492753982544e-01 -1.920059509575366974e-02 -1.359628234058618546e-02 -4.820604622364044189e-02 -1.662463545799255371e-01 -1.218221485614776611e-01 -3.447070717811584473e-01 2.519604265689849854e-01 2.155728340148925781e-01 1.385237425565719604e-01 2.457541972398757935e-01 2.626995556056499481e-02 -2.114893496036529541e-01 -4.159880578517913818e-01 -2.061105519533157349e-02 9.113357216119766235e-02 1.389655023813247681e-01
-5.395149067044258118e-02 -3.518742918968200684e-01 1.894042789936065674e-01 -4.614090546965599060e-02 2.435964345932006836e-01 5.435633286833763123e-02 5.124526843428611755e-02 4.175182059407234192e-02 -3.428969904780387878e-02 -1.186226308345794678e-01 -5.815972015261650085e-02 -3.205111026763916016e-01 2.526904344558715820e-01 -1.663324534893035889e-01 1.615181863307952881e-01 5.616983398795127869e-02 -1.984253227710723877e-01 9.092555940151214600e-02 -5.957111343741416931e-02 -3.231794834136962891e-01 2.087511271238327026e-01 -1.270093321800231934e-01 6.802902370691299438e-02 2.027714997529983521e-01 1.767337322235107422e-01 3.161010146141052246e-01 -6.201034039258956909e-02 2.928643079940229654e-04 -3.349651992321014404e-01 5.326549336314201355e-02 1.197159364819526672e-01 -3.211384639143943787e-02
-2.473008073866367340e-02 -1.763456016778945923e-01 1.751583367586135864e-01 -5.277289822697639465e-02 1.606741994619369507e-01 -2.208044566214084625e-02 -8.774376660585403442e-02 1.202241256833076477e-01 2.509970963001251221e-01 -3.723412454128265381e-01 -4.388534128665924072e-01 -3.599656000733375549e-02 -1.394942253828048706e-01 1.299988776445388794e-01 8.943165652453899384e-03 9.830611944198608398e-02 3.163340687751770020e-02 -2.880163788795471191e-01 -7.200288772583007812e-02 -6.556814163923263550e-02 8.005002886056900024e-02 -4.419463872909545898e-01 5.862513929605484009e-02 4.548491537570953369e-02 1.591874659061431885e-01 1.095919385552406311e-01 -1.564212329685688019e-02 -1.246034633368253708e-02 -2.087323516607284546e-01 9.024780988693237305e-02 -8.413649350404739380e-02 -2.180109769105911255e-01
-6.563479453325271606e-02 8.998411893844604492e-02 2.732976973056793213e-01 -3.981177508831024170e-02 1.876336708664894104e-02 -6.212433800101280212e-02 -1.561606079339981079e-01 1.260409653186798096e-01 6.521700322628021240e-02 -5.556263402104377747e-02 -1.909961700439453125e-01 -3.035832047462463379e-01 -2.047176659107208252e-01 -3.012611567974090576e-01 7.339953631162643433e-02 -1.450228840112686157e-01 -3.181690871715545654e-01 -1.386827826499938965e-01 1.343882381916046143e-01 -3.727475553750991821e-02 -2.314772307872772217e-01 -2.508490383625030518e-01 7.080257683992385864e-02 1.063109263777732849e-01 1.002631112933158875e-01 4.573047161102294922e-01 9.735144674777984619e-02 -3.608474507927894592e-02 -1.102233529090881348e-01 -1.718595065176486969e-02 -1.000845953822135925e-01 2.158875167369842529e-01
6.624949723482131958e-02 -2.601621448993682861e-01 2.073867712169885635e-03 -2.257920950651168823e-01 2.693742215633392334e-01 -1.122538223862648010e-01 -1.301555633544921875e-01 -3.042176738381385803e-02 -8.965119719505310059e-02 7.253819704055786133e-02 -1.133785173296928406e-01 -3.723227977752685547e-02 2.019803225994110107e-01 -1.731875687837600708e-01 2.085978239774703979e-01 5.836344882845878601e-02 9.590209275484085083e-02 -1.011252328753471375e-01 1.937242001295089722e-01 -1.158202216029167175e-01 1.383290737867355347e-01 -2.082629650831222534e-01 -3.169544637203216553e-01 1.143466606736183167e-01 5.923967808485031128e-02 3.310762345790863037e-01 1.048340722918510437e-01 8.208438009023666382e-02 -4.196239709854125977e-01 -2.836282551288604736e-02 2.018991112709045410e-01 -1.837116032838821411e-01
2.650089561939239502e-01 -3.277215659618377686e-01 1.985197514295578003e-01 -1.453832983970642090e-01 2.658067643642425537e-01 -1.370037496089935303e-01 -1.245663240551948547e-01 -7.733348757028579712e-02 -2.396953292191028595e-02 1.143385395407676697e-01 -2.078306078910827637e-01 -2.211900651454925537e-01 1.708150953054428101e-01 4.340887069702148438e-02 6.209743022918701172e-02 -9.501815587282180786e-02 1.061464026570320129e-01 -1.649878323078155518e-01 -6.600105762481689453e-02 -2.816497385501861572e-01 1.430207788944244385e-01 5.499104782938957214e-02 -1.480115056037902832e-01 1.038488522171974182e-01 1.079548895359039307e-01 2.928534150123596191e-01 1.187585815787315369e-01 5.120995920151472092e-03 -3.930374383926391602e-01 -7.384939491748809814e-02 1.398535221815109253e-01 -1.783500611782073975e-01
7.896792143583297729e-03 1.962851136922836304e-01 7.797353714704513550e-02 8.537159860134124756e-02 -2.171949297189712524e-02 -1.755771338939666748e-01 -1.190697848796844482e-01 8.840489387512207031e-02 -1.995871029794216156e-02 1.322657056152820587e-02 -1.702510863542556763e-01 -9.383401274681091309e-02 1.407530307769775391e-01 1.044869273900985718e-01 -2.883522957563400269e-02 1.536825597286224365e-01 1.256331950426101685e-01 -1.124213114380836487e-01 8.678026497364044189e-02 8.906490355730056763e-02 1.151871979236602783e-01 -5.035781264305114746e-01 1.997493952512741089e-01 2.539439499378204346e-01 -6.691388785839080811e-02 5.344558954238891602e-01 1.233830899000167847e-01 -2.135614007711410522e-01 -1.532913092523813248e-02 6.998094916343688965e-02 5.282340198755264282e-02 -1.649248749017715454e-01
6.961890961974859238e-03 -1.368921548128128052e-01 1.506029665470123291e-01 -7.040936499834060669e-02 3.519690036773681641e-01 2.521438291296362877e-03 -1.071055084466934204e-01 6.618573516607284546e-02 2.335942983627319336e-01 -2.986260056495666504e-01 -3.374639749526977539e-01 3.043636493384838104e-02 -1.049012914299964905e-01 1.306876689195632935e-01 -1.098630297929048538e-02 5.525484308600425720e-02 2.686768770217895508e-02 -2.579347789287567139e-01 -2.891231561079621315e-03 -1.168940514326095581e-01 2.050262242555618286e-01 -3.550163507461547852e-01 1.200236752629280090e-01 4.111930355429649353e-02 2.135495245456695557e-01 1.191174685955047607e-01 -6.070993468165397644e-02 2.977885305881500244e-02 -2.465763688087463379e-01 1.087077632546424866e-01 -1.494555175304412842e-01 -3.156115412712097168e-01
-8.030577003955841064e-02 1.354121714830398560e-01 1.401697099208831787e-01 3.663332387804985046e-02 2.505059540271759033e-01 1.362860053777694702e-01 6.799536943435668945e-02 1.502727270126342773e-01 3.715985417366027832e-01 -1.607043296098709106e-01 -1.476441919803619385e-01 -1.097516715526580811e-01 -2.031858824193477631e-02 -1.245098933577537537e-01 9.490767121315002441e-02 -4.664747975766658783e-03 3.609735518693923950e-02 2.493889629840850830e-02 -1.169035881757736206e-01 2.550312504172325134e-02 2.785740494728088379e-01 -1.776785403490066528e-01 5.392517894506454468e-02 1.028752326965332031e-01 4.695048332214355469e-01 4.472498297691345215e-01 1.227416377514600754e-02 -9.307818859815597534e-02 -1.243629902601242065e-01 6.301909685134887695e-02 -1.874602586030960083e-01 1.502248551696538925e-02
2.748678326606750488e-01 -2.804297506809234619e-01 1.789319068193435669e-01 -1.082250103354454041e-01 9.102533757686614990e-02 -1.766024380922317505e-01 7.598319649696350098e-02 3.275183141231536865e-01 7.857843488454818726e-02 -1.293401420116424561e-01 -7.112643122673034668e-02 -1.455998867750167847e-01 1.948996335268020630e-01 6.340468674898147583e-02 6.061908788979053497e-03 7.161975651979446411e-02 -9.011232852935791016e-02 -2.608619630336761475e-01 8.151149749755859375e-02 -2.634198591113090515e-02 2.671517431735992432e-01 -2.230377309024333954e-02 2.074425518512725830e-01 1.399446427822113037e-01 3.720219731330871582e-01 2.116382867097854614e-01 2.283220738172531128e-01 -2.672959677875041962e-02 -6.649649888277053833e-02 5.906746536493301392e-02 -2.282756865024566650e-01 -1.979376077651977539e-01
1.243478432297706604e-02 -5.597519129514694214e-02 -1.746919453144073486e-01 1.095297634601593018e-01 -2.739324234426021576e-02 -2.594632208347320557e-01 -5.042234435677528381e-02 -1.866319216787815094e-02 -5.622651055455207825e-02 -1.421991288661956787e-01 -1.036780998110771179e-01 -2.283796370029449463e-01 3.698169589042663574e-01 7.710269652307033539e-03 6.133637949824333191e-02 -9.103977680206298828e-02 -2.842593565583229065e-02 -7.943431288003921509e-02 2.194897383451461792e-01 4.391264542937278748e-02 1.588879823684692383e-01 -1.658996343612670898e-01 1.000953838229179382e-01 2.650508284568786621e-01 2.512273751199245453e-02 4.756187200546264648e-01 2.702093124389648438e-01 1.044253930449485779e-01 -3.317331522703170776e-02 6.160638481378555298e-02 -1.275251060724258423e-01 -3.548122346401214600e-01
2.048292458057403564e-01 2.347210496664047241e-01 -2.581254392862319946e-02 -2.095707952976226807e-01 2.865557372570037842e-01 -1.438006609678268433e-01 2.255710363388061523e-01 6.297051906585693359e-02 3.457756936550140381e-01 1.934436410665512085e-01 5.996511504054069519e-02 8.586207777261734009e-02 4.215182736515998840e-02 -1.946545788086950779e-03 -2.114329114556312561e-02 2.404201477766036987e-01 -1.501798480749130249e-01 -1.920650303363800049e-01 8.652267605066299438e-02 -4.588477313518524170e-02 -9.065645933151245117e-02 -5.936554074287414551e-02 -4.383242502808570862e-02 2.271490097045898438e-01 -1.233159303665161133e-01 4.320645332336425781e-01 4.997063428163528442e-02 4.132010787725448608e-02 -2.309455722570419312e-01 -1.329488605260848999e-01 -1.823242604732513428e-01 -1.676481515169143677e-01
-3.030122257769107819e-02 -3.000729680061340332e-01 -3.318988904356956482e-02 -2.388134598731994629e-02 2.629666924476623535e-01 -8.299303054809570312e-02 3.981008753180503845e-02 -9.187564998865127563e-02 1.079280823469161987e-01 -7.574370503425598145e-02 -2.027909457683563232e-01 -1.733930110931396484e-01 5.051079764962196350e-02 -5.965552479028701782e-02 1.403536945581436157e-01 1.691573113203048706e-01 1.037001027725636959e-03 -1.830529868602752686e-01 2.881295680999755859e-01 -1.384401619434356689e-01 1.778185963630676270e-01 -2.030050940811634064e-02 -6.062286347150802612e-02 -9.148213267326354980e-02 3.558789491653442383e-01 3.300155699253082275e-01 -1.473591923713684082e-01 1.779707074165344238e-01 -4.197718501091003418e-01 -6.425493210554122925e-02 1.483689844608306885e-01 8.505260199308395386e-02
1.552571952342987061e-01 -1.608267799019813538e-02 -1.100493073463439941e-01 6.797549128532409668e-02 3.812314569950103760e-02 -4.230971038341522217e-01 2.084280997514724731e-01 3.703947737812995911e-02 1.825248152017593384e-01 -8.716608583927154541e-02 -2.125409096479415894e-01 -1.928103715181350708e-02 1.146812140941619873e-01 1.756663322448730469e-01 -2.706745564937591553e-01 5.148569867014884949e-02 -3.169956058263778687e-02 -4.359259903430938721e-01 1.394098401069641113e-01 7.996089756488800049e-02 2.168479561805725098e-01 -6.775615364313125610e-02 -1.745863109827041626e-01 1.259081661701202393e-01 1.638438850641250610e-01 2.685855329036712646e-01 5.656377598643302917e-02 -1.204436048865318298e-01 -8.988017588853836060e-02 2.030820548534393311e-01 -5.924443528056144714e-02 -2.071466594934463501e-01
1.386716514825820923e-01 -2.503330074250698090e-02 -1.681816577911376953e-01 7.889720797538757324e-02 3.128263354301452637e-02 -5.333002805709838867e-01 -1.931528300046920776e-01 -6.051529943943023682e-02 1.952835470438003540e-01 -1.626742780208587646e-01 -1.858708858489990234e-01 -2.585499081760644913e-03 1.638752371072769165e-01 1.498566865921020508e-01 -1.711880713701248169e-01 -5.021493509411811829e-02 1.109873875975608826e-01 -9.714182466268539429e-02 8.146797120571136475e-02 -1.159061864018440247e-01 6.147625297307968140e-02 -1.768947020173072815e-02 -1.884334161877632141e-02 1.827320903539657593e-01 1.583236306905746460e-01 3.532799780368804932e-01 3.752536177635192871e-01 -1.337246149778366089e-01 -1.379063129425048828e-01 -5.328101292252540588e-02 -6.008940935134887695e-02 -1.589991152286529541e-01
-1.166434735059738159e-01 -1.715112775564193726e-01 5.723895505070686340e-03 -9.358286112546920776e-02 2.533552646636962891e-01 -4.307152330875396729e-02 -1.783841997385025024e-01 1.409338116645812988e-01 2.395668178796768188e-01 -3.146088421344757080e-01 -3.230040967464447021e-01 -7.347459346055984497e-02 -1.112001836299896240e-01 -5.573252215981483459e-03 -4.921115562319755554e-02 4.818339366465806961e-03 4.973954707384109497e-02 -3.410206735134124756e-01 -1.484869234263896942e-02 -1.160161048173904419e-01 1.839104294776916504e-01 -4.361491203308105469e-01 1.883897185325622559e-01 -6.089955568313598633e-02 9.835290908813476562e-02 8.553444594144821167e-02 3.381632268428802490e-02 -6.043264269828796387e-02 -3.105354309082031250e-01 -8.979512751102447510e-02 -1.329520344734191895e-01 -9.931328147649765015e-02
2.051784694194793701e-01 -6.525839120149612427e-02 7.139843702316284180e-02 -1.330720782279968262e-01 3.198324143886566162e-01 -1.438414095900952816e-03 -2.761490643024444580e-01 9.617111831903457642e-02 -1.609562784433364868e-01 -1.120316162705421448e-01 -2.944858670234680176e-01 -2.977418005466461182e-01 1.269216090440750122e-01 1.316318362951278687e-01 1.086082682013511658e-01 -1.381901204586029053e-01 8.131860196590423584e-02 -2.264767736196517944e-01 2.304977029561996460e-01 1.112037301063537598e-01 -1.250899583101272583e-01 -5.521560087800025940e-03 -2.142764478921890259e-01 2.318971604108810425e-02 1.742760688066482544e-01 3.522241413593292236e-01 7.856351137161254883e-02 7.411149796098470688e-03 -2.559128701686859131e-01 1.525928080081939697e-01 1.550325155258178711e-01 -7.664728909730911255e-02
1.374455243349075317e-01 -3.652090951800346375e-02 1.012291312217712402e-01 -7.235037535429000854e-02 -1.889270097017288208e-01 -2.231178730726242065e-01 5.835502594709396362e-02 8.767230063676834106e-02 1.604726463556289673e-01 1.047623157501220703e-01 -1.914556771516799927e-01 -1.638706177473068237e-01 -3.734397888183593750e-02 -2.635407149791717529e-01 8.206849917769432068e-03 -1.340138465166091919e-01 1.085207611322402954e-01 -3.609060943126678467e-01 1.107790097594261169e-01 1.846709698438644409e-01 -1.304831802845001221e-01 -3.068911135196685791e-01 2.003793269395828247e-01 -2.179186604917049408e-02 4.064674954861402512e-03 3.834144175052642822e-01 -8.609180152416229248e-02 -7.296480238437652588e-02 -3.176510930061340332e-01 -9.977573156356811523e-02 -1.905694454908370972e-01 1.773203015327453613e-01
-4.774262383580207825e-02 -1.534556150436401367e-01 1.161578223109245300e-01 -6.992946565151214600e-02 2.541340291500091553e-01 -2.335670217871665955e-02 -1.527330875396728516e-01 5.052168294787406921e-02 3.363537192344665527e-01 -3.311452269554138184e-01 -2.390563786029815674e-01 1.771378330886363983e-02 -2.802622020244598389e-01 2.177478969097137451e-01 4.210208076983690262e-03 9.493689239025115967e-02 6.451841443777084351e-02 -1.717209517955780029e-01 2.570290118455886841e-02 -1.351600140333175659e-01 2.406813204288482666e-02 -5.011597871780395508e-01 1.433899253606796265e-01 5.069284886121749878e-02 1.568732708692550659e-01 1.547847837209701538e-01 1.029579415917396545e-01 8.259506523609161377e-02 -1.965455263853073120e-01 -7.044482976198196411e-02 1.291334722191095352e-02 -1.110650300979614258e-01
-2.077826857566833496e-01 -2.919773757457733154e-01 2.168491035699844360e-01 -1.906039416790008545e-01 3.027132153511047363e-01 7.658006250858306885e-02 6.527434289455413818e-02 -2.767953649163246155e-02 3.877487778663635254e-02 -2.764408290386199951e-01 -2.554107606410980225e-01 6.238183751702308655e-02 -3.523680940270423889e-02 8.504594862461090088e-02 -8.256668597459793091e-02 4.030437394976615906e-02 -4.361206293106079102e-02 -4.566369950771331787e-01 2.221084237098693848e-01 -9.785774350166320801e-02 7.312893867492675781e-02 -2.220596373081207275e-01 -1.929281838238239288e-02 5.581883713603019714e-02 5.192073807120323181e-02 3.237746655941009521e-01 -5.573402345180511475e-02 1.647446155548095703e-01 -2.270245403051376343e-01 -5.103910341858863831e-02 1.406642701476812363e-02 -4.626488685607910156e-02
5.243149586021900177e-03 -1.170403212308883667e-01 1.364507079124450684e-01 -5.622438341379165649e-02 -6.853350996971130371e-02 -1.518797427415847778e-01 4.734921455383300781e-02 1.333363652229309082e-01 3.416135907173156738e-01 -6.587616354227066040e-02 -1.501542776823043823e-01 7.840088754892349243e-02 4.053129255771636963e-02 -3.712600767612457275e-01 1.142264306545257568e-01 -1.449998617172241211e-01 6.638514995574951172e-02 -1.409427225589752197e-01 -8.862251788377761841e-02 -3.461748734116554260e-02 -9.207089245319366455e-02 -3.105036020278930664e-01 7.759319245815277100e-02 -1.238950993865728378e-02 -1.029845401644706726e-01 4.290029704570770264e-01 6.243121251463890076e-02 -6.622775923460721970e-03 -4.408980011940002441e-01 7.775751501321792603e-02 -2.231795191764831543e-01 -1.421291753649711609e-02
-2.291570752859115601e-01 -2.843681275844573975e-01 2.640600502490997314e-01 -6.189762800931930542e-02 2.600641846656799316e-01 3.331362456083297729e-02 1.985079236328601837e-02 1.637244783341884613e-02 2.112925611436367035e-02 -2.657300531864166260e-01 -2.919199764728546143e-01 6.546651571989059448e-02 -8.589396625757217407e-02 6.328950822353363037e-02 -9.707123041152954102e-02 -1.228006631135940552e-01 -2.974818088114261627e-02 -3.339343070983886719e-01 1.470355987548828125e-01 -1.920935697853565216e-02 1.296419203281402588e-01 -3.735383152961730957e-01 9.010080248117446899e-02 1.529142260551452637e-01 7.151192426681518555e-02 3.830772638320922852e-01 1.397299617528915405e-01 1.198326051235198975e-02 -1.741188913583755493e-01 -2.904707752168178558e-02 1.727498508989810944e-02 -4.466792941093444824e-02
3.228808939456939697e-01 -1.336209326982498169e-01 1.338458061218261719e-01 -2.664919793605804443e-01 2.207925915718078613e-01 3.652635961771011353e-02 -6.662557274103164673e-02 2.010390162467956543e-01 1.482303589582443237e-01 2.768941596150398254e-02 -2.139383852481842041e-01 -4.368320107460021973e-03 1.541100908070802689e-03 2.813968807458877563e-03 1.007475554943084717e-01 2.058007940649986267e-02 -1.859284043312072754e-01 -4.223426580429077148e-01 2.359220236539840698e-01 7.055480778217315674e-02 9.872815012931823730e-02 -5.004267022013664246e-02 -2.511630654335021973e-01 -2.058548998320475221e-04 2.200672477483749390e-01 3.754618763923645020e-01 1.618569642305374146e-01 -1.428003306500613689e-03 -3.091706335544586182e-02 1.737286746501922607e-01 -1.313540786504745483e-01 -4.475837573409080505e-02
-1.071748062968254089e-01 -1.034503355622291565e-01 -1.286372989416122437e-01 -1.915165223181247711e-02 2.356260120868682861e-01 -1.237563714385032654e-01 -8.606298267841339111e-02 -2.879373915493488312e-02 9.715001285076141357e-02 1.365704387426376343e-01 1.737827360630035400e-01 1.031631529331207275e-01 2.362321764230728149e-01 -9.770295768976211548e-02 -4.168705642223358154e-02 -3.024969398975372314e-01 -2.543902024626731873e-02 -2.560951113700866699e-01 2.526311576366424561e-01 2.405940368771553040e-02 -7.456792145967483521e-02 -3.980713486671447754e-01 9.372048825025558472e-02 1.130503490567207336e-01 -3.490825742483139038e-02 4.560613334178924561e-01 -3.069739416241645813e-02 5.669273808598518372e-02 -1.223073080182075500e-01 -7.985881716012954712e-02 -1.582440137863159180e-01 -2.798872888088226318e-01
9.919682890176773071e-02 -1.164377331733703613e-01 1.252331584692001343e-01 -4.937522858381271362e-02 -6.018272042274475098e-02 -4.183267056941986084e-01 -2.009420692920684814e-01 -5.790870636701583862e-02 3.356853723526000977e-01 1.346535086631774902e-01 7.997061312198638916e-02 -9.059056639671325684e-02 4.092685580253601074e-01 -1.389041193760931492e-03 4.551205784082412720e-02 1.810170859098434448e-01 5.669680889695882797e-03 -1.082123517990112305e-01 3.174176812171936035e-02 -4.371860623359680176e-02 -7.870273292064666748e-02 -1.798060685396194458e-01 5.580450221896171570e-02 1.481789052486419678e-01 1.575485169887542725e-01 4.027808606624603271e-01 -1.980705112218856812e-01 -1.221791431307792664e-01 -1.440305709838867188e-01 -8.052337169647216797e-02 7.022283226251602173e-02 1.916801035404205322e-01
-5.198356881737709045e-02 7.368515431880950928e-02 2.885257638990879059e-02 1.078825742006301880e-01 1.444004774093627930e-01 4.702353850007057190e-02 -2.193692475557327271e-01 -7.589670270681381226e-02 2.963238656520843506e-01 -2.355834543704986572e-01 -1.145993620157241821e-01 -1.678424626588821411e-01 4.328311607241630554e-02 -3.984890505671501160e-02 4.011036753654479980e-01 1.290637850761413574e-01 6.275916099548339844e-02 -3.457552194595336914e-01 1.039906442165374756e-01 -2.001795768737792969e-01 -5.351342633366584778e-02 -1.974149048328399658e-01 -1.218297258019447327e-01 2.460096031427383423e-03 8.233390003442764282e-02 1.733128130435943604e-01 -1.219658181071281433e-01 -3.006555736064910889e-01 -2.836484611034393311e-01 -2.597911655902862549e-01 -1.247120052576065063e-01 -1.392326783388853073e-02
-7.169364951550960541e-03 -1.016059666872024536e-01 1.024725511670112610e-01 -2.706568539142608643e-01 3.373725414276123047e-01 -2.504220791161060333e-02 2.259939461946487427e-01 -1.243579536676406860e-01 8.754947781562805176e-02 -1.587533354759216309e-01 -2.709590494632720947e-01 -4.076454415917396545e-02 1.593540906906127930e-01 -1.586457639932632446e-01 -1.573475450277328491e-01 2.588137425482273102e-02 8.843226730823516846e-02 -3.443034887313842773e-01 -5.985758453607559204e-02 3.691766411066055298e-02 1.281431615352630615e-01 -2.076035887002944946e-01 3.267726302146911621e-01 1.320069879293441772e-01 2.084769457578659058e-01 2.708633244037628174e-01 -1.445629596710205078e-01 3.969236835837364197e-02 -1.388979852199554443e-01 -2.348051518201828003e-01 9.906902164220809937e-02 -4.862117022275924683e-02
2.016106843948364258e-01 -9.416148811578750610e-02 -7.975935935974121094e-03 -2.036820948123931885e-01 1.788128465414047241e-01 4.562200978398323059e-02 -3.785910904407501221e-01 1.147918868809938431e-02 8.844254910945892334e-02 -7.174585014581680298e-02 -2.131261974573135376e-01 -9.777683764696121216e-02 2.161393500864505768e-02 1.835385710000991821e-01 1.613714545965194702e-01 4.924013838171958923e-02 -4.022223874926567078e-02 -3.079071640968322754e-01 4.782079532742500305e-02 1.113101318478584290e-01 -1.124025210738182068e-01 -1.078913286328315735e-01 -2.968336343765258789e-01 8.557607233524322510e-02 2.643008530139923096e-01 1.911288946866989136e-01 3.374416828155517578e-01 2.466858550906181335e-02 -3.364623785018920898e-01 1.796469390392303467e-01 -4.809421487152576447e-03 6.060907617211341858e-02
1.062520816922187805e-01 -5.050166323781013489e-02 -1.575635746121406555e-02 1.451487243175506592e-01 5.735738202929496765e-02 -4.700609669089317322e-02 1.822208985686302185e-02 3.149603307247161865e-02 3.145517706871032715e-01 5.445552617311477661e-02 -2.594880461692810059e-01 2.231493890285491943e-01 1.383370757102966309e-01 -4.109059870243072510e-01 1.992589086294174194e-01 -1.155202388763427734e-01 -1.464364398270845413e-02 -7.456181198358535767e-02 -4.373091459274291992e-02 -1.360161602497100830e-01 -8.113614469766616821e-02 -3.736391067504882812e-01 6.897795945405960083e-02 8.937178552150726318e-02 -9.471698105335235596e-02 3.018780648708343506e-01 -1.784920133650302887e-02 4.005007818341255188e-02 -3.886575102806091309e-01 -6.666832417249679565e-02 -2.232830822467803955e-01 -7.384049147367477417e-02
5.011144280433654785e-02 -3.115830421447753906e-01 -1.378239095211029053e-01 -2.440818548202514648e-01 7.863002270460128784e-02 -6.057481095194816589e-02 3.065890865400433540e-03 -1.362437605857849121e-01 -1.189601607620716095e-02 3.755300864577293396e-02 -1.204202473163604736e-01 -5.667815357446670532e-02 1.666969060897827148e-01 -3.707717731595039368e-02 2.639133669435977936e-02 2.256593406200408936e-01 -1.146359965205192566e-01 -1.540902256965637207e-01 9.254262782633304596e-03 -2.971795201301574707e-01 1.669470667839050293e-01 -4.427699372172355652e-02 -1.403572708368301392e-01 -8.547282963991165161e-02 2.975446879863739014e-01 4.128473401069641113e-01 -4.947127029299736023e-02 1.122801676392555237e-01 -4.741413891315460205e-01 4.767866805195808411e-02 9.845971316099166870e-02 -2.077777683734893799e-02
-1.078117638826370239e-01 2.439205050468444824e-01 1.728610843420028687e-01 -4.550347849726676941e-02 -1.100878864526748657e-01 -1.333994716405868530e-01 -7.092120498418807983e-02 8.739010244607925415e-02 4.514628089964389801e-03 1.668398827314376831e-02 -2.887969315052032471e-01 -1.984287500381469727e-01 4.494277387857437134e-02 -3.707906696945428848e-03 9.505683928728103638e-02 1.412586718797683716e-01 1.252331137657165527e-01 -2.009333819150924683e-01 -2.710852026939392090e-01 -4.106625914573669434e-02 5.463807284832000732e-02 -2.948377728462219238e-01 2.424706518650054932e-02 2.613222002983093262e-01 3.049845993518829346e-01 2.106972634792327881e-01 1.238226052373647690e-02 -7.901757210493087769e-02 -1.829205900430679321e-01 2.660750746726989746e-01 2.024004235863685608e-02 -4.021839499473571777e-01
8.308941870927810669e-02 9.910093992948532104e-02 7.385292649269104004e-02 -4.954166710376739502e-02 -5.054347217082977295e-02 -1.231287643313407898e-01 -4.919195175170898438e-02 8.704856038093566895e-02 1.200298443436622620e-01 1.904645860195159912e-01 -1.986948400735855103e-01 -2.566291093826293945e-01 -2.180274277925491333e-01 -1.499084979295730591e-01 3.806759417057037354e-01 -1.809490174055099487e-01 -1.361178010702133179e-01 -1.788078993558883667e-01 8.736488968133926392e-02 -3.639222355559468269e-03 -5.401094257831573486e-02 -4.185816347599029541e-01 2.093101888895034790e-01 1.303065568208694458e-01 1.946387141942977905e-01 3.645032942295074463e-01 -9.965749830007553101e-02 -1.292910575866699219e-01 -1.322916448116302490e-01 -1.727583631873130798e-02 -4.903573542833328247e-02 1.711825728416442871e-01
-2.396878004074096680e-01 -9.628156200051307678e-03 8.389791473746299744e-04 8.389349281787872314e-02 6.800577044486999512e-02 -9.100322611629962921e-03 -1.711193174123764038e-01 -2.012258917093276978e-01 3.949529957026243210e-03 -5.150396376848220825e-02 -2.296745032072067261e-01 -2.200788408517837524e-01 -1.999640166759490967e-01 5.517490673810243607e-03 2.381659001111984253e-01 1.804099529981613159e-01 8.512005954980850220e-02 -7.958807051181793213e-02 2.394345849752426147e-01 4.960058629512786865e-02 -1.428671181201934814e-01 -2.464943081140518188e-01 -1.206604614853858948e-01 2.403154596686363220e-02 2.110758870840072632e-01 4.177760779857635498e-01 -4.147664085030555725e-02 1.260325461626052856e-01 -4.659712314605712891e-01 5.367908254265785217e-02 3.659912571310997009e-02 8.751051500439643860e-03
8.383051492273807526e-03 -1.636030524969100952e-01 -7.307063788175582886e-02 -8.515155315399169922e-02 3.786800801753997803e-01 -2.812494635581970215e-01 -1.046001911163330078e-01 4.472396895289421082e-02 2.069317698478698730e-01 -2.127058207988739014e-01 -2.425107210874557495e-01 1.082922220230102539e-01 -1.602479219436645508e-01 -9.521148167550563812e-03 3.998890146613121033e-02 -2.207005321979522705e-01 -6.653395481407642365e-03 -2.669382989406585693e-01 3.342953277751803398e-04 -1.255546361207962036e-01 8.395107835531234741e-02 -1.449648663401603699e-02 1.231013387441635132e-01 1.830485910177230835e-01 3.219975829124450684e-01 3.742951452732086182e-01 4.605406150221824646e-02 2.184772938489913940e-01 1.851467341184616089e-01 1.127986684441566467e-01 1.343653164803981781e-02 -8.156193792819976807e-02
1.025879234075546265e-01 3.454868867993354797e-02 -1.322660297155380249e-01 -7.531053572893142700e-02 -2.695860154926776886e-02 -8.141549676656723022e-02 1.183582916855812073e-01 -1.741402596235275269e-01 1.532629728317260742e-01 6.029741838574409485e-02 9.627779945731163025e-03 -4.512131214141845703e-03 1.083935573697090149e-01 -6.676655262708663940e-02 2.673695087432861328e-01 -7.419360429048538208e-02 -1.786567270755767822e-01 9.220396168529987335e-03 2.916438579559326172e-01 -2.012543380260467529e-01 -5.437301099300384521e-02 -3.123023808002471924e-01 -3.580864518880844116e-03 2.795905768871307373e-01 -8.225502818822860718e-02 6.273021697998046875e-01 5.451781675219535828e-03 1.002598628401756287e-01 6.004999205470085144e-02 -4.638446960598230362e-03 -1.891506612300872803e-01 -8.363057672977447510e-02
-2.181308269500732422e-01 -1.606135070323944092e-01 7.627169787883758545e-02 -1.978057026863098145e-01 6.730539351701736450e-02 -8.552041649818420410e-02 1.417561620473861694e-01 4.415291920304298401e-02 3.604946434497833252e-01 7.013271003961563110e-02 -1.431382447481155396e-01 3.614673390984535217e-03 1.247410923242568970e-01 2.232199758291244507e-01 2.237239480018615723e-01 1.755294501781463623e-01 -2.182207107543945312e-01 1.263350248336791992e-01 -5.234884470701217651e-02 -9.747863747179508209e-03 -5.265424400568008423e-02 -1.231701299548149109e-01 -1.042547523975372314e-01 3.268169164657592773e-01 -6.012505851686000824e-03 4.638886749744415283e-01 8.163467049598693848e-02 2.507797181606292725e-01 7.501100655645132065e-03 -2.189893275499343872e-01 -9.211301803588867188e-02 -5.332709103822708130e-02
6.188831478357315063e-02 -1.230846345424652100e-01 1.201865747570991516e-01 2.248312532901763916e-01 1.820039451122283936e-01 -1.689946949481964111e-01 6.842110306024551392e-02 -1.163992658257484436e-01 7.092477381229400635e-02 2.907594665884971619e-02 2.072736918926239014e-01 1.611390523612499237e-02 1.208447515964508057e-01 8.339327760040760040e-03 -7.780179381370544434e-02 -2.659132778644561768e-01 4.366351291537284851e-02 -3.952209651470184326e-01 1.114786192774772644e-01 -7.403902709484100342e-02 -5.468676984310150146e-02 -4.082963466644287109e-01 4.893944039940834045e-02 2.714668512344360352e-01 6.030191481113433838e-02 4.047510623931884766e-01 1.166092529892921448e-01 9.048500657081604004e-02 -1.929788663983345032e-02 -1.020894572138786316e-01 -2.043499499559402466e-01 -1.788231134414672852e-01
1.190275549888610840e-01 -2.055960707366466522e-02 2.810703217983245850e-01 -2.248370647430419922e-01 -1.338352821767330170e-02 -5.717802420258522034e-02 5.872701853513717651e-02 1.053238436579704285e-01 2.822127342224121094e-01 -1.472969949245452881e-01 -8.907634764909744263e-02 -3.888330161571502686e-01 1.443974077701568604e-01 -9.551484137773513794e-02 1.392920613288879395e-01 1.255596280097961426e-01 -1.310357172042131424e-02 -4.582538902759552002e-01 7.170128077268600464e-02 -1.456518620252609253e-01 -1.505447030067443848e-01 -2.690925002098083496e-01 3.400750458240509033e-01 7.976908236742019653e-02 -8.250975050032138824e-03 -2.206750214099884033e-02 -1.045077852904796600e-02 8.717972785234451294e-02 -4.195451363921165466e-02 1.050422117114067078e-01 -5.260100960731506348e-02 -1.866064220666885376e-01
1.332087628543376923e-02 8.565368503332138062e-02 -3.389016538858413696e-02 2.014669328927993774e-01 5.568510666489601135e-02 -8.926977962255477905e-02 -2.315824776887893677e-01 -2.154540084302425385e-02 6.655126810073852539e-02 -1.112657971680164337e-02 -1.629367917776107788e-01 -9.097776561975479126e-02 3.454886078834533691e-01 -5.993951484560966492e-02 6.761310994625091553e-02 1.575417667627334595e-01 1.279346738010644913e-02 -3.435955047607421875e-01 4.895802587270736694e-02 1.375758945941925049e-01 -2.017843872308731079e-01 -3.476585149765014648e-01 6.518390774726867676e-02 1.629397869110107422e-01 4.930295050144195557e-02 2.730937004089355469e-01 1.159656867384910583e-01 -9.961552172899246216e-02 -4.624943137168884277e-01 1.169264167547225952e-01 1.585918664932250977e-01 -9.394695609807968140e-02
-1.548079121857881546e-02 -1.908978372812271118e-01 -1.442389488220214844e-01 1.924687772989273071e-01 -1.841339096426963806e-02 7.683505862951278687e-02 -3.875983953475952148e-01 -9.941283613443374634e-02 4.142100363969802856e-02 -1.629309654235839844e-01 3.767623752355575562e-02 -1.146406382322311401e-01 1.009482517838478088e-01 -4.577858746051788330e-02 9.737336635589599609e-02 2.403167262673377991e-02 -8.169752359390258789e-02 -7.269594818353652954e-03 -4.415604285895824432e-03 -1.411890238523483276e-01 -9.583104401826858521e-02 -5.386105179786682129e-01 1.759345531463623047e-01 2.841608226299285889e-01 2.951126396656036377e-01 2.276754081249237061e-01 -4.190833866596221924e-02 -5.758081004023551941e-02 -2.868438363075256348e-01 -8.968553692102432251e-02 8.539077825844287872e-03 4.336169734597206116e-02
5.806996673345565796e-02 -3.787535130977630615e-01 7.057187613099813461e-03 -1.671443879604339600e-01 9.922388941049575806e-02 -4.298559576272964478e-02 1.375823467969894409e-01 1.039353460073471069e-01 7.825211621820926666e-03 -2.496469579637050629e-02 -7.094375044107437134e-02 -3.486089706420898438e-01 9.957033395767211914e-02 -2.907025516033172607e-01 -1.114228623919188976e-03 1.858148127794265747e-01 -9.163519740104675293e-02 -1.863651126623153687e-01 -3.142025787383317947e-03 -6.635428220033645630e-02 1.922300010919570923e-01 -2.295003980398178101e-01 -1.321319304406642914e-02 3.432049229741096497e-02 5.401821061968803406e-02 2.564816474914550781e-01 -3.452910110354423523e-02 3.234765231609344482e-01 -4.423962235450744629e-01 -6.100153177976608276e-02 7.736337929964065552e-02 9.538234770298004150e-02
-7.760803401470184326e-02 -6.067590788006782532e-02 7.106465846300125122e-02 -3.220221400260925293e-01 2.718083858489990234e-01 1.945834308862686157e-01 -2.676799707114696503e-02 8.378484845161437988e-02 2.930478751659393311e-01 -5.475041642785072327e-02 -2.885698080062866211e-01 -5.133142322301864624e-02 -1.704669743776321411e-02 -1.266256570816040039e-01 -1.696330122649669647e-02 3.676472604274749756e-02 1.840608417987823486e-01 -8.157105743885040283e-02 3.339962288737297058e-02 -7.079918682575225830e-02 2.411700189113616943e-01 1.560667715966701508e-02 5.244641378521919250e-02 9.812092036008834839e-02 3.106296062469482422e-01 5.260544419288635254e-01 -2.683997899293899536e-02 -2.314700745046138763e-02 -2.589440345764160156e-01 -6.808020919561386108e-02 -3.971689939498901367e-02 6.428123265504837036e-02
9.877951443195343018e-02 -3.432337641716003418e-01 7.662107050418853760e-02 -3.119697570800781250e-01 4.681747853755950928e-01 2.157752634957432747e-03 5.589758045971393585e-03 -8.501590788364410400e-02 2.220198959112167358e-01 -5.537969991564750671e-02 -3.721618950366973877e-01 2.133931592106819153e-02 -3.635195270180702209e-02 -1.041487604379653931e-01 1.141260843724012375e-02 1.247656941413879395e-01 8.451195806264877319e-02 -6.767330225557088852e-03 -7.250686641782522202e-03 -1.170384958386421204e-01 1.270017474889755249e-01 -2.152608335018157959e-01 -2.211064659059047699e-02 2.353627420961856842e-02 2.392459660768508911e-01 2.662803828716278076e-01 1.247717961668968201e-01 1.165247708559036255e-01 -1.239503966644406319e-03 -2.394705861806869507e-01 -1.555927693843841553e-01 1.750962436199188232e-02
2.967799305915832520e-01 -2.712649106979370117e-01 8.126716315746307373e-02 -1.696653217077255249e-01 1.730431467294692993e-01 -1.928262114524841309e-01 -2.385488152503967285e-01 -7.020141184329986572e-02 -1.126962453126907349e-01 1.195256859064102173e-01 -1.919407695531845093e-01 -1.096187978982925415e-01 2.465982884168624878e-01 -7.566547393798828125e-02 1.791116148233413696e-01 8.899841457605361938e-02 2.544422447681427002e-01 -7.918841391801834106e-02 1.397582739591598511e-01 -7.569528371095657349e-02 1.687867641448974609e-01 -2.763152122497558594e-02 -1.325206756591796875e-01 1.515120267868041992e-01 9.514412283897399902e-02 3.379647135734558105e-01 7.573740929365158081e-02 6.877823173999786377e-02 -4.101234674453735352e-01 -1.429975032806396484e-01 3.798396885395050049e-02 -4.158644005656242371e-02
-1.774160563945770264e-01 8.308022283017635345e-03 -9.628107398748397827e-02 -1.749862451106309891e-03 2.888140454888343811e-02 1.194643676280975342e-01 -2.567945718765258789e-01 -3.158881515264511108e-02 -4.946759343147277832e-02 3.502714037895202637e-01 -2.550934851169586182e-01 -1.278321631252765656e-02 -9.721679240465164185e-02 -9.165380895137786865e-02 1.949313133955001831e-01 -2.623248286545276642e-02 9.509954601526260376e-02 -2.035993188619613647e-01 8.989943563938140869e-02 1.003116741776466370e-01 -1.292071044445037842e-01 -5.667059123516082764e-02 3.452419117093086243e-02 1.926675140857696533e-01 3.298898339271545410e-01 4.575506150722503662e-01 -7.537015527486801147e-02 1.703968197107315063e-01 -3.625456988811492920e-01 -1.329410374164581299e-01 -2.159170992672443390e-02 -2.981438115239143372e-02
2.292967587709426880e-02 1.182259693741798401e-01 1.586347520351409912e-01 -3.610108792781829834e-02 1.015766039490699768e-01 1.281253099441528320e-01 9.960668534040451050e-02 -7.886095345020294189e-02 4.482451081275939941e-01 -3.060240149497985840e-01 -2.168791741132736206e-01 -7.009205222129821777e-02 -6.912366300821304321e-02 7.600973546504974365e-02 6.900451332330703735e-02 2.113268524408340454e-02 1.045184656977653503e-01 -1.208982765674591064e-01 -8.065377175807952881e-02 4.010987468063831329e-03 1.994030624628067017e-01 1.346512115560472012e-03 8.881098031997680664e-02 -8.341132104396820068e-02 1.266113072633743286e-01 5.717648863792419434e-01 -4.404108598828315735e-02 1.915584802627563477e-01 -1.519770026206970215e-01 1.790750473737716675e-01 -1.745037734508514404e-01 6.692676688544452190e-04
-1.594295911490917206e-02 -1.662800759077072144e-01 7.142776995897293091e-02 -2.600834332406520844e-02 2.632413506507873535e-01 -1.152013838291168213e-01 3.059938922524452209e-02 2.943282760679721832e-02 2.804103493690490723e-01 -4.860438406467437744e-02 1.380708366632461548e-01 -2.015605121850967407e-01 -9.081250429153442383e-02 3.037265241146087646e-01 2.080050297081470490e-02 1.556275933980941772e-01 -1.313452422618865967e-01 -3.512248396873474121e-01 -1.440450847148895264e-01 6.033803150057792664e-02 1.668548136949539185e-01 -9.681812673807144165e-02 -1.923336088657379150e-01 4.631509780883789062e-01 1.428325474262237549e-01 2.510381340980529785e-01 -2.319207489490509033e-01 7.794125378131866455e-02 2.647453360259532928e-02 -2.802241407334804535e-02 -1.040913760662078857e-01 -8.244118094444274902e-02
-9.260465204715728760e-02 -1.447850614786148071e-01 5.716356262564659119e-02 -8.728582412004470825e-02 -1.221543550491333008e-01 -2.245892286300659180e-01 -2.361070215702056885e-01 -2.415814623236656189e-02 3.103663325309753418e-01 1.278611421585083008e-01 -2.944245189428329468e-02 -1.772275120019912720e-01 5.090652704238891602e-01 -7.503217458724975586e-02 1.327006891369819641e-02 2.312060594558715820e-01 8.134771138429641724e-02 -1.220221891999244690e-01 -1.890622526407241821e-01 -8.585469424724578857e-02 -2.496976405382156372e-02 -2.505894005298614502e-01 8.139606565237045288e-02 2.624094784259796143e-01 1.724724322557449341e-01 2.255526334047317505e-01 -4.863753914833068848e-02 -1.439860612154006958e-01 -2.296573817729949951e-01 -4.861330986022949219e-02 5.498428270220756531e-02 9.564922004938125610e-02
-1.723316758871078491e-01 -8.041206002235412598e-02 3.679652214050292969e-01 -1.634739190340042114e-01 1.591689437627792358e-01 -6.083098053932189941e-02 -1.719673350453376770e-02 -4.168266430497169495e-02 1.368804275989532471e-01 -1.125381663441658020e-01 -2.973611354827880859e-01 -6.710215657949447632e-02 -1.030324101448059082e-01 -1.700325161218643188e-01 -3.145300224423408508e-02 1.127827689051628113e-01 1.312094032764434814e-01 -5.087598562240600586e-01 -1.472269445657730103e-01 3.637164086103439331e-02 7.530162483453750610e-02 -2.228925675153732300e-01 1.665373146533966064e-01 -9.034172445535659790e-02 1.774337142705917358e-01 2.676889300346374512e-01 2.350752241909503937e-02 -1.054347082972526550e-01 -2.354705780744552612e-01 3.792734816670417786e-03 -1.640275269746780396e-01 7.488570362329483032e-02
-6.957425177097320557e-02 -1.265252977609634399e-01 6.083749607205390930e-02 -3.187403082847595215e-01 2.701313793659210205e-01 1.986358016729354858e-01 4.153193533420562744e-02 8.618890494108200073e-02 2.749857902526855469e-01 -1.444007456302642822e-01 -2.272383272647857666e-01 -1.916814595460891724e-01 6.371828913688659668e-02 -1.546588987112045288e-01 -2.151780128479003906e-01 -7.260438287630677223e-04 -1.438331156969070435e-01 -2.755009233951568604e-01 -1.107682287693023682e-01 9.307489544153213501e-02 1.170339137315750122e-01 -9.583030641078948975e-02 -1.024737954139709473e-01 4.826895520091056824e-02 3.353733122348785400e-01 3.461192548274993896e-01 1.185038238763809204e-01 -1.477549225091934204e-01 -2.026552706956863403e-01 -2.087339945137500763e-02 -2.135968208312988281e-02 1.726336777210235596e-01
-8.350191637873649597e-03 2.055727131664752960e-02 5.006304755806922913e-02 1.802491694688796997e-01 9.833946824073791504e-02 -2.123461961746215820e-01 -1.383421719074249268e-01 -8.553665131330490112e-02 2.454660534858703613e-01 1.525027006864547729e-01 1.577544361352920532e-01 1.275013387203216553e-02 2.676864564418792725e-01 -2.764262317214161158e-04 2.029910087585449219e-01 3.632999258115887642e-03 7.488307356834411621e-02 -2.949212193489074707e-01 -7.243728637695312500e-02 7.288482040166854858e-02 -9.656488150358200073e-02 -4.685291051864624023e-01 9.573444724082946777e-02 2.306590080261230469e-01 7.757161557674407959e-02 2.293454408645629883e-01 6.549464166164398193e-02 1.690516248345375061e-03 -3.869712054729461670e-01 1.979305595159530640e-01 8.410052955150604248e-02 9.272111952304840088e-02
-1.206562966108322144e-01 -1.710357367992401123e-01 2.016628682613372803e-01 -1.371382623910903931e-01 2.135320305824279785e-01 1.377023570239543915e-02 1.122314929962158203e-01 -6.399496644735336304e-02 6.859505176544189453e-02 -3.270342946052551270e-01 -3.738809525966644287e-01 4.276493191719055176e-02 -2.878922782838344574e-02 -1.457774173468351364e-02 -1.256416589021682739e-01 -9.500300884246826172e-02 -6.770683079957962036e-02 -3.892600536346435547e-01 2.974867820739746094e-01 -6.511931866407394409e-02 3.563803434371948242e-02 -2.651382386684417725e-01 6.029802607372403145e-04 6.375272572040557861e-02 -8.791483938694000244e-03 3.169856965541839600e-01 3.444804251194000244e-02 1.555902957916259766e-01 -1.707233041524887085e-01 -1.956961452960968018e-01 5.975746735930442810e-02 -1.834823191165924072e-01
-2.262305468320846558e-02 -2.893676757812500000e-01 -1.178367212414741516e-01 -2.026392221450805664e-01 1.190150082111358643e-01 -1.720111221075057983e-01 8.310209214687347412e-02 -2.208668552339076996e-02 -6.235588341951370239e-02 6.413079053163528442e-02 -9.159215539693832397e-02 -2.008007019758224487e-01 1.690201312303543091e-01 -1.281567662954330444e-01 1.684807389974594116e-01 2.277162075042724609e-01 -1.558185666799545288e-01 -1.689489185810089111e-01 9.444712102413177490e-02 -2.234031707048416138e-01 1.286565959453582764e-01 -8.992736786603927612e-02 -6.355637218803167343e-03 -3.570723580196499825e-03 3.020874857902526855e-01 3.593413531780242920e-01 -8.605353534221649170e-02 1.208689212799072266e-01 -4.589726924896240234e-01 1.262450031936168671e-02 1.953318268060684204e-01 -2.171912230551242828e-03
-1.179714649915695190e-01 -2.552325427532196045e-01 5.317850410938262939e-02 -1.333536803722381592e-01 2.816458940505981445e-01 -3.194761648774147034e-02 -8.954905718564987183e-02 2.988395392894744873e-01 2.686186693608760834e-02 -9.015070647001266479e-02 -8.027869462966918945e-02 5.676810070872306824e-02 -6.795529276132583618e-02 4.619550332427024841e-02 -1.987003684043884277e-01 2.393444441258907318e-02 -5.606113374233245850e-02 -2.220633178949356079e-01 -8.870930969715118408e-02 1.802171021699905396e-02 1.947956085205078125e-01 -2.343508303165435791e-01 3.113469481468200684e-01 1.663024574518203735e-01 2.784395813941955566e-01 5.131599903106689453e-01 -7.391530275344848633e-02 7.170800119638442993e-02 -6.227610632777214050e-02 1.426973640918731689e-01 -5.423126742243766785e-02 2.405482716858386993e-02
-9.981244802474975586e-02 -1.302884817123413086e-01 1.588150858879089355e-01 -1.714928746223449707e-01 2.967920601367950439e-01 1.541656851768493652e-01 -4.831600189208984375e-02 9.645368903875350952e-02 3.445533215999603271e-01 -4.669685289263725281e-02 -2.801623642444610596e-01 -1.018481254577636719e-01 -1.276695579290390015e-01 -2.070320397615432739e-01 2.530361153185367584e-02 -3.862833138555288315e-03 1.069839820265769958e-01 -9.656535834074020386e-02 6.539184134453535080e-03 -2.501438930630683899e-02 2.777270376682281494e-01 -4.225428402423858643e-02 1.723601073026657104e-01 1.458006054162979126e-01 3.222146034240722656e-01 4.658384323120117188e-01 -2.252506278455257416e-02 3.219372034072875977e-02 -1.401814669370651245e-01 -1.407215744256973267e-01 -9.639509767293930054e-02 -5.405617505311965942e-02
-1.253889948129653931e-01 1.462846398353576660e-01 2.071390599012374878e-01 1.407629251480102539e-01 1.271068900823593140e-01 7.012310903519392014e-03 -3.247739048674702644e-03 -1.150834634900093079e-01 -1.321857143193483353e-02 1.849757581949234009e-01 -2.520122230052947998e-01 -1.093719005584716797e-01 -1.547125428915023804e-01 2.593876048922538757e-02 2.480139881372451782e-01 1.265895366668701172e-01 2.345002144575119019e-01 -1.590367704629898071e-01 5.365696549415588379e-02 1.347390562295913696e-01 -5.736304447054862976e-02 -1.845292001962661743e-01 -6.447540223598480225e-02 6.879878044128417969e-02 1.254126876592636108e-01 5.153871774673461914e-01 -1.195454597473144531e-02 3.174028545618057251e-02 -3.408512473106384277e-01 5.891169980168342590e-02 4.627878218889236450e-02 3.268740475177764893e-01
2.427939698100090027e-02 -2.440947741270065308e-01 -2.222255058586597443e-02 2.469252422451972961e-02 1.826430261135101318e-01 -1.288172900676727295e-01 -1.686496734619140625e-01 -4.414364811964333057e-04 1.688465476036071777e-01 1.470763385295867920e-01 -1.748511642217636108e-01 2.230357676744461060e-01 -6.152202934026718140e-02 -3.071060776710510254e-01 6.733191758394241333e-02 -2.598268724977970123e-02 -1.204425171017646790e-01 -2.163401395082473755e-01 -4.760577902197837830e-02 -2.220979146659374237e-02 -1.699461191892623901e-01 -4.765923023223876953e-01 -3.204191476106643677e-02 7.824268192052841187e-02 1.214156001806259155e-01 4.662976562976837158e-01 1.002566739916801453e-01 -6.116269528865814209e-02 1.172220683656632900e-03 -1.730833351612091064e-01 -1.466876715421676636e-01 -4.335323348641395569e-02
1.771921850740909576e-02 1.630007028579711914e-01 1.498736254870891571e-02 -1.140979155898094177e-01 3.269279301166534424e-01 -3.572247326374053955e-01 2.794648408889770508e-01 -5.792338028550148010e-02 4.153882563114166260e-01 -1.065737605094909668e-01 5.093950778245925903e-03 -5.747657734900712967e-03 1.340387165546417236e-01 -2.016832530498504639e-01 -2.700007706880569458e-02 1.934404373168945312e-01 3.961434960365295410e-02 -3.186359703540802002e-01 1.222334355115890503e-01 -1.426496207714080811e-01 -4.464437812566757202e-02 -3.301513791084289551e-01 6.406410038471221924e-02 -7.032980769872665405e-02 -2.518911147490143776e-03 2.087823897600173950e-01 -2.970520220696926117e-02 -1.433935314416885376e-01 -1.194860637187957764e-01 1.547154039144515991e-01 3.173994272947311401e-02 2.187107130885124207e-02
8.457740768790245056e-03 8.938650041818618774e-02 -1.266732215881347656e-01 -1.274705082178115845e-01 6.278149317950010300e-03 -7.327370345592498779e-02 1.431204825639724731e-01 -3.190724179148674011e-03 1.362058222293853760e-01 2.389694601297378540e-01 3.152577206492424011e-02 -4.637726023793220520e-02 -3.171084448695182800e-02 -3.299470618367195129e-02 1.261923909187316895e-01 -1.777085810899734497e-01 -1.846791505813598633e-01 -2.168945074081420898e-01 -1.188056822866201401e-02 -2.742837071418762207e-01 -4.413510113954544067e-02 -5.718045309185981750e-02 -1.888348907232284546e-01 1.612940430641174316e-01 4.142545536160469055e-02 7.128157615661621094e-01 -1.692738756537437439e-02 -9.581106901168823242e-02 5.932111293077468872e-02 -2.412241511046886444e-02 -2.414701879024505615e-01 1.508987601846456528e-02
-4.028458148241043091e-03 -3.449342548847198486e-01 1.637486666440963745e-01 -1.271199285984039307e-01 1.219793856143951416e-01 -5.470104888081550598e-02 1.766947805881500244e-01 3.061746433377265930e-02 -1.071362718939781189e-01 1.466165632009506226e-01 -2.113441377878189087e-01 4.746258631348609924e-02 -8.873254805803298950e-02 -3.783284425735473633e-01 1.769474893808364868e-01 2.797591499984264374e-03 7.992371171712875366e-02 -3.814021944999694824e-01 -3.435961902141571045e-02 -1.268190145492553711e-01 1.093126609921455383e-01 -1.918585598468780518e-01 9.271250665187835693e-02 2.446717172861099243e-01 2.713947594165802002e-01 2.715457081794738770e-01 1.655752807855606079e-01 7.875458896160125732e-02 -1.596359908580780029e-01 1.508788615465164185e-01 7.839252799749374390e-02 6.358007341623306274e-02
9.563422645442187786e-04 -1.038274765014648438e-01 2.874321639537811279e-01 -5.804884061217308044e-02 4.151013493537902832e-02 -6.528929620981216431e-02 -1.411745548248291016e-01 -2.465219050645828247e-01 2.379868030548095703e-01 7.459938526153564453e-02 -1.216548122465610504e-02 1.430860012769699097e-01 1.462797969579696655e-01 -2.100998908281326294e-02 1.700365990400314331e-01 4.762497916817665100e-02 -4.705273732542991638e-02 -3.187332153320312500e-01 -1.710770428180694580e-01 6.393384933471679688e-02 -3.837754577398300171e-02 -1.995376646518707275e-01 1.953300833702087402e-01 2.204908579587936401e-01 -1.423799693584442139e-01 3.847525715827941895e-01 -1.179534122347831726e-01 -1.561093479394912720e-01 -2.648161053657531738e-01 7.171843200922012329e-02 -8.068551309406757355e-03 3.654514849185943604e-01
-4.942690208554267883e-02 -1.646198332309722900e-01 2.032671123743057251e-01 1.712665520608425140e-02 -8.900599926710128784e-02 9.030019864439964294e-03 8.537895046174526215e-03 -2.419329583644866943e-01 2.754799835383892059e-02 3.576784580945968628e-02 -3.433929085731506348e-01 -3.883175849914550781e-01 2.335262298583984375e-01 1.976912319660186768e-01 2.261804044246673584e-01 -1.352291852235794067e-01 -1.763492077589035034e-01 -1.362259536981582642e-01 -2.113022804260253906e-01 9.171248227357864380e-02 -3.420889005064964294e-02 -3.781136274337768555e-01 -9.309330955147743225e-03 1.340890228748321533e-01 -1.032374100759625435e-03 3.319117724895477295e-01 -1.020719259977340698e-01 -1.589130759239196777e-01 -8.484337478876113892e-02 -4.033084493130445480e-03 -7.304672617465257645e-03 1.019825115799903870e-01
-6.794434785842895508e-02 -3.356641530990600586e-01 -1.790419965982437134e-01 -8.090332895517349243e-02 5.696823820471763611e-02 -1.659738570451736450e-01 1.302352994680404663e-01 -9.434054046869277954e-02 5.783142521977424622e-03 -3.700626268982887268e-02 -9.905856847763061523e-02 -9.887062758207321167e-02 6.332766264677047729e-02 -1.177190765738487244e-01 1.726254671812057495e-01 1.522583812475204468e-01 -7.503408193588256836e-02 -2.033155113458633423e-01 1.213447526097297668e-01 -2.768630087375640869e-01 2.093016207218170166e-01 -5.276815593242645264e-02 -7.003009319305419922e-02 -1.117235198616981506e-01 3.932441473007202148e-01 3.703920543193817139e-01 9.057242423295974731e-03 5.290521681308746338e-02 -4.265293776988983154e-01 -3.055500565096735954e-03 1.289583295583724976e-01 3.804114880040287971e-03
-1.189426854252815247e-01 -1.127523183822631836e-01 3.240506649017333984e-01 -1.754627376794815063e-02 -1.939244717359542847e-01 -3.810644894838333130e-02 -5.824404582381248474e-02 -1.061503589153289795e-01 1.482493579387664795e-01 2.296920120716094971e-01 -2.863656580448150635e-01 -1.054184362292289734e-01 5.306470021605491638e-02 -1.540483385324478149e-01 1.104729250073432922e-01 -1.686541438102722168e-01 -2.185063809156417847e-01 -3.752086162567138672e-01 7.562243938446044922e-02 -3.246979787945747375e-02 -8.920085430145263672e-02 -2.673132419586181641e-01 2.261608690023422241e-01 6.170669943094253540e-02 1.645894348621368408e-01 3.817447423934936523e-01 -1.176681816577911377e-01 8.889178186655044556e-02 -2.084737718105316162e-01 -2.012932673096656799e-02 1.008002758026123047e-01 -2.813039720058441162e-02
2.573432326316833496e-01 -2.221029102802276611e-01 1.312538832426071167e-01 -6.295575201511383057e-02 2.937707602977752686e-01 -1.230492964386940002e-01 -8.181294053792953491e-02 3.417342156171798706e-02 7.480065524578094482e-02 -2.760615758597850800e-02 -9.531845897436141968e-02 -6.915041804313659668e-02 3.542508482933044434e-01 5.296875908970832825e-02 3.008533455431461334e-02 1.429418660700321198e-02 -5.858365446329116821e-02 -6.590768694877624512e-02 3.394791483879089355e-01 -2.903842329978942871e-01 -2.257787138223648071e-01 3.156295046210289001e-02 4.876215010881423950e-02 1.850360333919525146e-01 4.499174058437347412e-01 1.876851320266723633e-01 1.310066431760787964e-01 1.634430699050426483e-02 2.854326926171779633e-02 -1.196444407105445862e-01 -1.141805797815322876e-01 1.585415303707122803e-01
-1.451148558408021927e-02 -8.559509366750717163e-02 -2.272490710020065308e-01 6.273454520851373672e-03 -1.329631805419921875e-01 -2.850915789604187012e-01 -4.548801109194755554e-02 -3.808679804205894470e-02 -5.803097039461135864e-03 -1.265242844820022583e-01 2.688769623637199402e-02 -8.592209964990615845e-02 2.060550004243850708e-01 -1.343291699886322021e-01 1.751846820116043091e-01 3.810602799057960510e-02 1.331191956996917725e-01 -1.644893139600753784e-01 1.756453961133956909e-01 -1.763502657413482666e-01 1.856380701065063477e-01 -1.458805650472640991e-01 3.062045387923717499e-02 2.369218766689300537e-01 -2.282641828060150146e-02 6.090798974037170410e-01 2.988795638084411621e-01 1.356870830059051514e-01 5.902619659900665283e-02 1.230017021298408508e-01 -5.677360296249389648e-02 -2.993821538984775543e-02
8.715378493070602417e-02 -9.373907931149005890e-03 1.408763378858566284e-01 1.429758965969085693e-01 1.322622746229171753e-01 -7.413737475872039795e-02 2.367755025625228882e-01 -1.018706560134887695e-01 2.618521153926849365e-01 7.559131085872650146e-02 -7.318153977394104004e-02 1.465665251016616821e-01 1.442583054304122925e-01 -3.489448428153991699e-01 1.982211470603942871e-01 -1.246987003833055496e-02 -6.579552590847015381e-02 -8.767907321453094482e-02 -2.841164357960224152e-02 -6.535048037767410278e-02 -2.891651690006256104e-01 -3.692315518856048584e-01 -2.857297472655773163e-02 -6.350990384817123413e-02 4.110674932599067688e-02 3.210501074790954590e-01 -1.227077841758728027e-01 -4.120635613799095154e-02 -4.438839256763458252e-01 -1.202257070690393448e-02 -6.031643599271774292e-02 -1.234244331717491150e-01
1.505167186260223389e-01 6.703716702759265900e-03 1.190534606575965881e-01 -1.410115957260131836e-01 1.226494833827018738e-01 -1.219775602221488953e-01 -1.582238674163818359e-01 2.369886636734008789e-01 2.072853744029998779e-01 -1.800990104675292969e-01 -3.104235790669918060e-02 9.415952488780021667e-03 1.943141072988510132e-01 -4.150401800870895386e-02 2.240273654460906982e-01 -1.476479768753051758e-01 4.536219313740730286e-02 -3.671616315841674805e-01 3.079619705677032471e-01 -3.567147254943847656e-02 -1.220676023513078690e-02 -3.847517669200897217e-01 8.628024160861968994e-02 2.228783629834651947e-02 -4.500309377908706665e-02 1.687661260366439819e-01 1.275500655174255371e-02 2.597151398658752441e-01 3.523877263069152832e-02 5.043071135878562927e-02 -1.831327378749847412e-01 3.459064066410064697e-01
-6.223618611693382263e-02 -3.020960092544555664e-01 -1.149904355406761169e-01 -2.077965140342712402e-01 9.177159518003463745e-02 -9.455043822526931763e-02 -7.117125391960144043e-02 -1.459420621395111084e-01 -2.416387759149074554e-02 -1.284611038863658905e-02 -8.931655436754226685e-02 -1.102605164051055908e-01 1.716136485338211060e-01 -1.211660578846931458e-01 4.209265112876892090e-02 2.524312138557434082e-01 -1.351837664842605591e-01 -1.009475216269493103e-01 1.083681806921958923e-01 -2.189123928546905518e-01 2.002921104431152344e-01 -1.265364885330200195e-01 -5.871811509132385254e-02 -9.673602879047393799e-02 2.128682434558868408e-01 3.936998546123504639e-01 -5.300750210881233215e-02 1.234118714928627014e-01 -5.362803936004638672e-01 1.076723076403141022e-02 5.346868932247161865e-02 9.075868129730224609e-02
-2.041758596897125244e-02 -1.091425791382789612e-01 3.751268237829208374e-02 1.287380605936050415e-01 3.066485524177551270e-01 -9.553583711385726929e-02 -6.236241385340690613e-02 -5.401959642767906189e-02 1.088940054178237915e-01 -7.614282658323645592e-04 9.192984551191329956e-02 3.420341908931732178e-01 5.792292580008506775e-02 1.406609266996383667e-01 2.459887713193893433e-01 -1.550878286361694336e-01 -1.504183411598205566e-01 -1.303443908691406250e-01 -5.913965404033660889e-02 -1.085670143365859985e-01 1.712086647748947144e-01 -2.354790270328521729e-01 1.326617449522018433e-01 3.210418820381164551e-01 1.297837793827056885e-01 4.748455584049224854e-01 -9.335889667272567749e-02 -1.168832182884216309e-01 -1.276511400938034058e-01 7.095080800354480743e-03 -5.762753635644912720e-02 -2.646265029907226562e-01
-4.626232758164405823e-02 -1.834283471107482910e-01 -1.934406459331512451e-01 2.531087026000022888e-02 1.952251195907592773e-01 1.645704209804534912e-01 -2.678970992565155029e-02 -1.039210185408592224e-01 1.859458684921264648e-01 -1.027465760707855225e-01 -7.901860773563385010e-02 1.519778072834014893e-01 6.583901494741439819e-02 -1.121316552162170410e-01 -3.167578950524330139e-02 2.425343990325927734e-01 -2.834030054509639740e-02 -5.241123586893081665e-02 -1.702085435390472412e-01 -5.666895583271980286e-02 -5.828285589814186096e-02 -4.763992726802825928e-01 5.318156629800796509e-02 2.640666961669921875e-01 -1.130993962287902832e-01 4.881002306938171387e-01 -3.910754621028900146e-02 -2.815319299697875977e-01 -1.479948014020919800e-01 6.077139824628829956e-02 -8.126559550873935223e-04 -4.655637592077255249e-02
1.310029327869415283e-01 -3.627374768257141113e-01 1.516243368387222290e-01 4.031958803534507751e-02 -9.222529828548431396e-02 -6.016504019498825073e-02 -1.095799580216407776e-01 -2.266611456871032715e-01 -8.417053520679473877e-02 1.187346801161766052e-01 -1.722403466701507568e-01 7.608991861343383789e-02 2.995194494724273682e-02 5.281240865588188171e-02 1.470012515783309937e-01 7.969177514314651489e-02 -1.281431764364242554e-01 -2.290016263723373413e-01 -2.882201373577117920e-01 3.311127424240112305e-02 3.242170065641403198e-02 -4.033534228801727295e-01 -1.511814296245574951e-01 2.990215122699737549e-01 1.504348218441009521e-01 3.751553595066070557e-01 -3.222970664501190186e-02 -1.801305636763572693e-02 -1.301027834415435791e-03 -2.533384263515472412e-01 -6.762450933456420898e-02 -1.775905862450599670e-02
-3.795669972896575928e-02 -7.400714606046676636e-02 1.673149019479751587e-01 2.267314493656158447e-02 8.304098993539810181e-02 -2.965587973594665527e-01 -2.399490475654602051e-01 -1.221757531166076660e-01 2.146362811326980591e-01 6.771687418222427368e-02 1.116613522171974182e-01 -1.408886909484863281e-01 4.247221052646636963e-01 -1.897109113633632660e-02 -5.376551300287246704e-02 2.671702206134796143e-01 -4.556076973676681519e-02 1.709276437759399414e-02 -1.654298305511474609e-01 -1.757450699806213379e-01 9.300430119037628174e-02 -2.083046883344650269e-01 9.598286449909210205e-02 2.096349447965621948e-01 2.070855796337127686e-01 4.069156944751739502e-01 -1.799632012844085693e-01 -6.231573596596717834e-02 -1.872987747192382812e-01 2.478874847292900085e-02 6.422629207372665405e-02 9.412818402051925659e-02
-4.638188332319259644e-02 -2.216264754533767700e-01 -8.942556381225585938e-02 1.205340996384620667e-01 -8.118021488189697266e-02 4.025515168905258179e-02 -2.244136780500411987e-01 -2.195411473512649536e-01 2.669931650161743164e-01 -1.559527516365051270e-01 1.902580447494983673e-02 -6.593884527683258057e-02 8.438862115144729614e-02 -1.535535901784896851e-01 5.466794595122337341e-02 4.566336050629615784e-03 -4.116575047373771667e-02 -2.231968343257904053e-01 1.011559069156646729e-01 1.756514981389045715e-02 -2.055581659078598022e-01 -4.587224125862121582e-01 8.520183712244033813e-02 3.338828980922698975e-01 2.776380777359008789e-01 1.724275946617126465e-01 6.024520844221115112e-02 -1.408540755510330200e-01 -3.163689076900482178e-01 -4.862683266401290894e-02 1.155452281236648560e-01 7.648796588182449341e-02
4.964157473295927048e-03 -1.176989153027534485e-01 1.074876859784126282e-01 1.486082524061203003e-01 -1.521920412778854370e-01 -2.013625055551528931e-01 -1.416105031967163086e-01 1.776643097400665283e-02 2.462981194257736206e-01 1.278508901596069336e-01 -4.138708114624023438e-01 -1.949969381093978882e-01 -3.106126189231872559e-02 -6.180451065301895142e-02 -1.236988753080368042e-01 -1.319247335195541382e-01 5.893623456358909607e-03 -3.626259267330169678e-01 1.365493237972259521e-01 -4.992640763521194458e-02 -1.939645968377590179e-02 -2.511369585990905762e-01 2.407264858484268188e-01 4.859731718897819519e-02 2.588620185852050781e-01 2.279498279094696045e-01 -1.748783141374588013e-01 7.726760953664779663e-02 -2.211278527975082397e-01 1.210274770855903625e-01 -1.281317174434661865e-01 1.807768642902374268e-01
1.127932593226432800e-01 -3.242103755474090576e-02 1.804360151290893555e-01 -4.568597674369812012e-02 -9.782689809799194336e-02 -2.291809469461441040e-01 1.619566604495048523e-02 4.671363532543182373e-02 2.789779901504516602e-01 -4.013688117265701294e-02 -2.746042907238006592e-01 8.481819182634353638e-02 1.583481393754482269e-02 -3.747465610504150391e-01 8.739940822124481201e-03 -1.569879502058029175e-01 1.377138346433639526e-01 -1.724918484687805176e-01 -1.003419309854507446e-01 1.733205467462539673e-02 -7.229302078485488892e-02 -3.150341510772705078e-01 2.254533395171165466e-02 4.577946662902832031e-02 4.259081929922103882e-02 3.166082203388214111e-01 1.322720758616924286e-02 2.526316232979297638e-02 -4.356340169906616211e-01 9.987004101276397705e-03 -3.133249580860137939e-01 5.013338103890419006e-02
-1.682649552822113037e-01 1.217010319232940674e-01 -2.223163843154907227e-02 -4.783919081091880798e-02 5.274935811758041382e-02 4.980411380529403687e-02 -1.112759858369827271e-01 -5.154367908835411072e-02 -1.745775691233575344e-03 -1.706675440073013306e-01 -1.986816674470901489e-01 -8.604729920625686646e-02 -3.321804478764533997e-02 1.811716556549072266e-01 2.127742767333984375e-01 3.297337591648101807e-01 5.057156831026077271e-02 2.406776323914527893e-02 2.679845988750457764e-01 -2.775575499981641769e-03 -1.383337974548339844e-01 -1.484602540731430054e-01 -1.517063528299331665e-01 3.900124877691268921e-02 2.297284901142120361e-01 4.285926520824432373e-01 1.650839596986770630e-01 2.838655374944210052e-02 -4.930422604084014893e-01 1.005277857184410095e-01 9.073954075574874878e-02 5.683144181966781616e-02
-6.473792344331741333e-02 -2.435662550851702690e-03 -8.292900025844573975e-02 -1.359860301017761230e-01 1.300217062234878540e-01 3.294911980628967285e-02 2.415393143892288208e-01 -5.664070323109626770e-02 5.446411967277526855e-01 -1.304650455713272095e-01 -1.168195158243179321e-01 -1.130668446421623230e-01 1.001379489898681641e-01 6.476206332445144653e-02 9.862183779478073120e-02 2.056362479925155640e-01 7.122708112001419067e-02 -2.380998581647872925e-01 1.423388626426458359e-02 -2.055015712976455688e-01 -3.865437582135200500e-02 -1.757793873548507690e-01 -1.961166858673095703e-01 3.133341968059539795e-01 2.108192816376686096e-02 3.408775925636291504e-01 4.673985298722982407e-03 6.069198995828628540e-02 2.211441397666931152e-01 3.144599124789237976e-02 -1.766571402549743652e-01 -9.946387261152267456e-02
1.196506097912788391e-01 -1.465715318918228149e-01 2.038177996873855591e-01 -2.175360769033432007e-01 1.080453917384147644e-01 -9.450670331716537476e-02 2.320113778114318848e-02 -6.835680454969406128e-02 2.678190823644399643e-03 5.762962996959686279e-02 -2.361997067928314209e-01 -1.545337885618209839e-01 3.000787794589996338e-01 1.604838222265243530e-01 3.574445247650146484e-01 1.342079937458038330e-01 -2.834282517433166504e-01 -2.134869694709777832e-01 2.328668981790542603e-01 -1.221366748213768005e-01 5.790243670344352722e-02 -1.971823163330554962e-02 -3.224488347768783569e-02 -2.336614392697811127e-02 2.050479054450988770e-01 2.552267611026763916e-01 -4.357026889920234680e-02 -9.487006813287734985e-03 -2.878698110580444336e-01 -2.114788293838500977e-01 1.565784811973571777e-01 2.080332040786743164e-01
1.746491938829421997e-01 -4.228608906269073486e-01 7.056313008069992065e-02 9.664136171340942383e-02 2.986776642501354218e-02 -1.454709321260452271e-01 -9.478887915611267090e-02 -1.495508700609207153e-01 2.244936861097812653e-02 2.827924191951751709e-01 -1.657830327749252319e-01 2.871743217110633850e-02 9.084315598011016846e-02 1.330693066120147705e-01 2.119899988174438477e-01 9.442880004644393921e-02 -1.763018071651458740e-01 -1.214513927698135376e-01 6.391155719757080078e-02 -6.146704405546188354e-02 -3.167805448174476624e-02 -5.690748691558837891e-01 -3.635216504335403442e-02 3.869821876287460327e-02 2.977000921964645386e-02 2.372034043073654175e-01 -1.791181974112987518e-02 -2.255843281745910645e-01 -3.213082253932952881e-02 -2.020158469676971436e-01 1.960301026701927185e-02 -4.909590259194374084e-02
3.717894107103347778e-02 -1.285473853349685669e-01 1.513844877481460571e-01 1.117816343903541565e-01 1.152915954589843750e-01 -4.011763632297515869e-01 -2.075073719024658203e-01 8.234588429331779480e-03 3.388697206974029541e-01 8.723073452711105347e-02 -3.498519212007522583e-02 -1.388308852910995483e-01 3.619787693023681641e-01 9.175283461809158325e-02 6.727498769760131836e-02 7.853823155164718628e-02 3.443394973874092102e-02 7.380075752735137939e-02 -9.293927252292633057e-02 -1.057040765881538391e-01 -1.041469499468803406e-01 -1.212866529822349548e-01 2.379535585641860962e-01 2.737694382667541504e-01 1.851055771112442017e-01 3.255596160888671875e-01 -1.396513283252716064e-01 -8.016581833362579346e-02 -1.554005146026611328e-01 8.094272762537002563e-02 -3.964712843298912048e-02 2.328323125839233398e-01
-1.670082658529281616e-01 2.246480248868465424e-02 1.846717745065689087e-01 -2.287105768918991089e-01 3.313626348972320557e-01 1.171207576990127563e-01 9.976177662611007690e-02 -9.853075444698333740e-02 -1.950181648135185242e-02 -2.635702490806579590e-01 -3.530388176441192627e-01 -2.296474762260913849e-02 1.108297482132911682e-01 7.993367500603199005e-03 -1.623339802026748657e-01 -5.656877532601356506e-02 -8.821488916873931885e-02 -4.419103562831878662e-01 2.090902328491210938e-01 -5.196658149361610413e-02 2.407044917345046997e-02 -1.153252497315406799e-01 1.263888478279113770e-01 9.557588398456573486e-02 1.010990589857101440e-01 3.182592391967773438e-01 6.561746820807456970e-03 3.469568490982055664e-02 -2.629591524600982666e-01 -9.170609712600708008e-02 -7.388386875391006470e-02 -1.444023698568344116e-01
4.613797664642333984e-01 -3.095600306987762451e-01 1.696812957525253296e-01 4.002932459115982056e-02 2.036580294370651245e-01 6.359868566505610943e-04 5.981354415416717529e-02 4.534666612744331360e-02 3.182989358901977539e-02 -1.637218296527862549e-01 1.415175013244152069e-02 -1.770638227462768555e-01 9.269988536834716797e-02 -1.124083474278450012e-01 4.801017791032791138e-02 3.889578953385353088e-02 1.649197190999984741e-01 -3.032893240451812744e-01 -4.128275439143180847e-02 -1.272522509098052979e-01 -2.055834829807281494e-01 1.195733398199081421e-01 -7.855492085218429565e-02 8.729889243841171265e-02 2.624796032905578613e-01 4.235888123512268066e-01 -1.291369795799255371e-01 1.258929967880249023e-01 8.867240697145462036e-02 1.043506413698196411e-01 -1.306384056806564331e-01 -7.265197485685348511e-02
-1.068088337779045105e-01 -4.252998530864715576e-02 -1.176139116287231445e-01 -2.539258599281311035e-01 3.091419339179992676e-01 7.683982700109481812e-02 5.527944117784500122e-02 -1.048159152269363403e-01 2.212924957275390625e-01 1.052470579743385315e-01 1.410721056163311005e-02 -1.186084151268005371e-01 4.236958920955657959e-01 9.856764972209930420e-02 2.170420140027999878e-01 -3.481290489435195923e-02 3.429299220442771912e-02 -7.843914628028869629e-02 1.498807221651077271e-01 1.206067204475402832e-01 -2.970336675643920898e-01 -2.389607252553105354e-03 -6.529809534549713135e-02 2.301347851753234863e-01 1.864045262336730957e-01 3.551545739173889160e-01 2.726181447505950928e-01 -5.680898949503898621e-02 -9.553990513086318970e-02 -1.493935752660036087e-02 -1.880828589200973511e-01 -9.018925577402114868e-02
1.481898874044418335e-02 -8.157371729612350464e-02 2.143381536006927490e-01 3.536191582679748535e-02 -9.351153671741485596e-02 -3.717850744724273682e-01 -1.717749834060668945e-01 -4.522349685430526733e-02 1.339342892169952393e-01 5.877463147044181824e-02 -1.670737564563751221e-02 -8.763660490512847900e-02 3.893202841281890869e-01 9.002688527107238770e-02 1.612662225961685181e-01 -1.213960815221071243e-02 1.624804176390171051e-02 -5.289295688271522522e-02 -2.744012773036956787e-01 2.951954491436481476e-02 -6.658899784088134766e-02 -2.525010406970977783e-01 1.914830505847930908e-02 1.830944418907165527e-01 1.268751472234725952e-01 4.609262645244598389e-01 -8.257826417684555054e-02 -1.444035470485687256e-01 -2.129158973693847656e-01 -3.778515383601188660e-02 2.215337380766868591e-02 2.597101628780364990e-01
3.953276276588439941e-01 -9.644199162721633911e-02 2.021341770887374878e-02 6.341609358787536621e-02 4.055498540401458740e-01 1.260270327329635620e-01 6.822900846600532532e-03 -1.086120754480361938e-01 -9.470564872026443481e-02 -1.111939325928688049e-01 -1.850726753473281860e-01 6.259835325181484222e-03 3.795498907566070557e-01 1.584103852510452271e-01 1.417297869920730591e-02 -7.543519139289855957e-02 1.409314721822738647e-01 -2.008481174707412720e-01 1.271881312131881714e-01 -2.303003966808319092e-01 -6.949763000011444092e-02 -2.820079587399959564e-02 -9.121622145175933838e-02 3.166006878018379211e-02 2.711342275142669678e-01 3.811058998107910156e-01 1.732482388615608215e-02 -1.116059124469757080e-01 -1.075708270072937012e-01 -2.947117667645215988e-03 -1.208052560687065125e-01 7.120384275913238525e-02
9.585133194923400879e-02 -1.462089866399765015e-01 -1.046724468469619751e-01 1.324041932821273804e-01 1.723988205194473267e-01 -1.086511015892028809e-01 -1.415723860263824463e-01 -6.279219686985015869e-02 -6.083643808960914612e-02 -1.640031039714813232e-01 1.630029082298278809e-01 1.191812530159950256e-01 2.102665752172470093e-01 1.339079737663269043e-01 6.981171667575836182e-02 -1.569122076034545898e-01 3.651799261569976807e-02 -1.361794173717498779e-01 1.170980632305145264e-01 -3.497056066989898682e-01 -2.629100382328033447e-01 -4.063784778118133545e-01 1.926296651363372803e-01 8.859635889530181885e-02 8.777748793363571167e-02 4.983628392219543457e-01 1.257098466157913208e-01 5.245870351791381836e-02 2.339598350226879120e-02 -7.952203042805194855e-03 5.021646618843078613e-03 -4.538004472851753235e-02
1.246774792671203613e-01 -1.394807398319244385e-01 2.654187679290771484e-01 -6.052801758050918579e-02 1.835844069719314575e-01 -1.903566122055053711e-01 3.425822556018829346e-01 -1.214536428451538086e-01 1.303604543209075928e-01 -1.162028163671493530e-01 -1.542417332530021667e-02 1.864516288042068481e-01 -1.255321316421031952e-03 -1.019861996173858643e-01 2.425792366266250610e-01 9.849224239587783813e-02 1.603721976280212402e-01 -1.306012868881225586e-01 3.595435321331024170e-01 -1.670050621032714844e-02 6.631367374211549759e-03 -2.674692273139953613e-01 2.856313064694404602e-02 -3.958493471145629883e-02 2.235397100448608398e-01 1.477084010839462280e-01 -8.855893462896347046e-02 -2.327648401260375977e-01 -3.395622074604034424e-01 1.803652495145797729e-01 2.772977761924266815e-02 -1.252366006374359131e-01
7.592950016260147095e-02 -3.021517097949981689e-01 -1.251331567764282227e-01 -7.631249725818634033e-02 1.813118457794189453e-01 -4.569615796208381653e-02 -2.361754626035690308e-01 -2.600672468543052673e-02 -5.448675528168678284e-02 -5.993748828768730164e-02 -2.393130362033843994e-01 -2.598713040351867676e-01 1.407316625118255615e-01 -1.185299232602119446e-01 1.131099388003349304e-01 7.877422124147415161e-02 1.466254144906997681e-01 -6.502947211265563965e-02 -3.105547465384006500e-02 -4.301981255412101746e-02 2.767596840858459473e-01 -8.309237658977508545e-02 -2.624477744102478027e-01 3.968317061662673950e-02 2.111379653215408325e-01 3.688116669654846191e-01 -1.506946422159671783e-02 7.005219161510467529e-02 -4.769786298274993896e-01 2.755914814770221710e-02 4.349543154239654541e-02 -8.618793636560440063e-02
-6.018720567226409912e-02 -8.928380906581878662e-02 2.525893151760101318e-01 -1.291431039571762085e-01 8.398399502038955688e-02 -1.183199435472488403e-01 -2.327309250831604004e-01 8.620069921016693115e-02 1.835220456123352051e-01 -3.745049471035599709e-03 -2.528458237648010254e-01 -6.197178363800048828e-02 -1.686886996030807495e-01 -4.771232977509498596e-02 -8.746598660945892334e-02 -2.570463418960571289e-01 -1.353305876255035400e-01 -1.917546540498733521e-01 -1.090521737933158875e-02 -1.751097589731216431e-01 -3.180935382843017578e-01 -2.424420118331909180e-01 1.603215336799621582e-01 2.442512363195419312e-01 6.445896625518798828e-02 2.703706920146942139e-01 -3.586975857615470886e-02 8.692830801010131836e-02 -2.944569885730743408e-01 4.426213726401329041e-02 -7.360096275806427002e-02 3.286162614822387695e-01
2.020256407558917999e-02 -2.753621339797973633e-01 -3.302960693836212158e-01 -6.476126727648079395e-04 -1.389918625354766846e-01 5.970729887485504150e-02 -1.481630951166152954e-01 -1.789912581443786621e-01 3.397556841373443604e-01 -8.231836557388305664e-02 3.586802631616592407e-02 -3.674966692924499512e-01 2.272431254386901855e-01 1.772288419306278229e-02 -1.420277804136276245e-01 1.787292212247848511e-02 -8.287330716848373413e-02 -2.383155822753906250e-01 -7.148138433694839478e-02 -8.944781869649887085e-02 -1.982325874269008636e-02 -3.061090111732482910e-01 1.877463050186634064e-02 2.814913168549537659e-02 3.676432073116302490e-01 1.753994077444076538e-01 -6.640283763408660889e-02 -6.834946572780609131e-02 -2.029082328081130981e-01 3.378403186798095703e-02 9.215480834245681763e-02 9.474197030067443848e-02
1.366791874170303345e-01 -4.284635186195373535e-01 5.645893141627311707e-02 -1.155914962291717529e-01 3.130164146423339844e-01 -8.046934008598327637e-02 2.073967130854725838e-03 1.485086232423782349e-01 7.319374382495880127e-02 -2.177730202674865723e-01 -2.657887339591979980e-01 3.999725729227066040e-02 8.360144495964050293e-02 3.671750053763389587e-02 1.086419969797134399e-01 -1.087681800127029419e-01 -1.369152683764696121e-02 -1.624438464641571045e-01 1.817109137773513794e-01 2.369422763586044312e-01 1.797288805246353149e-01 -7.310726493597030640e-02 1.996533758938312531e-02 1.722355037927627563e-01 1.980686932802200317e-01 3.997946381568908691e-01 8.121081441640853882e-02 8.941146731376647949e-02 5.093636922538280487e-03 1.768073588609695435e-01 -2.467361092567443848e-01 -9.170322120189666748e-02
5.660438910126686096e-03 1.529333293437957764e-01 -2.589833177626132965e-02 -2.876628935337066650e-01 1.742749363183975220e-01 -3.839424252510070801e-01 -1.582638025283813477e-01 3.218220770359039307e-01 7.389989681541919708e-03 -1.814399063587188721e-01 -4.621237888932228088e-02 9.207052737474441528e-02 1.951540708541870117e-01 7.866289466619491577e-02 2.073975950479507446e-01 1.317689418792724609e-01 1.859171688556671143e-01 -5.629611015319824219e-02 2.701373994350433350e-01 -1.396284103393554688e-01 -2.278061509132385254e-01 -1.021511256694793701e-01 1.650723814964294434e-01 -8.787503093481063843e-02 7.865587621927261353e-02 3.427500426769256592e-01 -3.439476713538169861e-02 5.570742487907409668e-02 -2.165740132331848145e-01 8.952747099101543427e-03 3.259593993425369263e-02 1.871289312839508057e-01
-1.211768984794616699e-01 4.367835074663162231e-02 2.593036592006683350e-01 -2.157443761825561523e-01 -7.388105243444442749e-02 -1.026138067245483398e-01 -2.052376121282577515e-01 -2.313055992126464844e-01 3.552444875240325928e-01 -1.937334835529327393e-01 -3.530011475086212158e-01 2.397700911387801170e-03 2.363614365458488464e-02 1.558253616094589233e-01 -1.718561351299285889e-01 1.874062418937683105e-02 6.943803280591964722e-02 -1.393789052963256836e-01 -1.027441844344139099e-01 3.790291398763656616e-02 1.793705672025680542e-01 -2.130720019340515137e-01 -6.516679376363754272e-02 -2.891516126692295074e-02 3.268206026405096054e-03 4.031700491905212402e-01 -1.422256976366043091e-01 1.805709749460220337e-01 -6.937194615602493286e-02 -1.060168370604515076e-01 -2.418169379234313965e-01 7.825060188770294189e-02
-1.454470008611679077e-01 1.124275401234626770e-01 -1.052274629473686218e-01 6.934111565351486206e-02 4.162908196449279785e-01 1.067043617367744446e-01 -1.715519651770591736e-02 1.725642085075378418e-01 1.233395859599113464e-01 -1.151342913508415222e-01 -2.205960601568222046e-01 -3.755638375878334045e-02 1.762906610965728760e-01 2.204308472573757172e-02 -4.270099475979804993e-02 2.155708707869052887e-02 -1.553950905799865723e-01 -1.288675069808959961e-01 -3.150035440921783447e-01 1.179162412881851196e-01 1.284996569156646729e-01 -1.414959281682968140e-01 2.427132278680801392e-01 2.399705946445465088e-01 4.013469815254211426e-02 4.928556084632873535e-01 -3.769626095890998840e-02 -7.868215441703796387e-02 -1.245814263820648193e-01 4.782480001449584961e-02 -2.003651857376098633e-01 7.858633249998092651e-02
-5.790670588612556458e-02 -1.442127972841262817e-01 4.857854172587394714e-02 -1.617136895656585693e-01 -8.596526831388473511e-02 -1.633767783641815186e-01 -1.247269734740257263e-01 -7.425732910633087158e-03 2.752097845077514648e-01 -2.027073800563812256e-01 -1.032445356249809265e-01 -6.524754315614700317e-02 -2.371497005224227905e-01 5.027560517191886902e-02 1.079476028680801392e-01 -5.700780078768730164e-02 -6.367675960063934326e-02 -4.007324576377868652e-01 1.942969299852848053e-02 2.612717151641845703e-01 1.001012101769447327e-01 -3.068228363990783691e-01 -5.391923710703849792e-02 9.204082936048507690e-02 -1.666074395179748535e-01 4.371934235095977783e-01 -1.023175641894340515e-01 1.812899261713027954e-01 -1.597765982151031494e-01 8.355821669101715088e-02 -1.567793786525726318e-01 1.551920175552368164e-01
6.839203648269176483e-03 -2.231782227754592896e-01 -5.176923424005508423e-02 -2.525011897087097168e-01 -3.374774707481265068e-03 1.765986159443855286e-02 1.218311041593551636e-01 9.304703772068023682e-02 1.770251244306564331e-01 -2.103284746408462524e-01 -4.246829152107238770e-01 7.944513857364654541e-02 1.701021008193492889e-02 -5.414127558469772339e-02 -1.907739341259002686e-01 -2.106385491788387299e-02 -3.374114260077476501e-02 -3.395049870014190674e-01 -5.797694250941276550e-02 1.880761794745922089e-02 6.450691074132919312e-02 -1.267313957214355469e-01 8.446938544511795044e-02 3.743311762809753418e-01 2.330559194087982178e-01 1.470571756362915039e-01 -8.586362935602664948e-03 5.006930604577064514e-02 -3.380062580108642578e-01 -2.000483870506286621e-01 8.233077824115753174e-02 1.744031012058258057e-01
-9.432321786880493164e-02 -1.331672817468643188e-01 9.388974308967590332e-02 -6.949307024478912354e-02 -9.720055013895034790e-02 -1.623025089502334595e-01 -2.521496713161468506e-01 1.492255926132202148e-02 3.622926771640777588e-01 5.428431555628776550e-02 3.892782703042030334e-02 -2.026492357254028320e-01 3.649863004684448242e-01 -6.785418838262557983e-02 5.543914809823036194e-02 1.613635569810867310e-01 7.341061532497406006e-02 -1.128359138965606689e-01 1.043506618589162827e-02 -1.795111894607543945e-01 2.786933071911334991e-02 -8.787780255079269409e-02 1.181586608290672302e-01 3.652259409427642822e-01 1.366087496280670166e-01 3.798000812530517578e-01 -2.302179932594299316e-01 -2.120994478464126587e-01 -1.377417594194412231e-01 8.716145902872085571e-02 -1.207423955202102661e-02 1.500001102685928345e-01
-7.008983194828033447e-02 -2.964452095329761505e-02 -1.129139065742492676e-01 -1.048544570803642273e-01 2.671762406826019287e-01 -3.390518426895141602e-01 -2.454878948628902435e-02 3.436537683010101318e-01 9.008666872978210449e-02 -3.022900223731994629e-01 -4.409378394484519958e-02 -4.188437014818191528e-02 2.289040088653564453e-01 -1.336614489555358887e-01 7.941500842571258545e-02 7.326484471559524536e-02 -1.116178557276725769e-01 -2.774122059345245361e-01 3.339194357395172119e-01 -6.440513581037521362e-02 -3.517610132694244385e-01 -1.407204121351242065e-01 -1.931033432483673096e-01 6.776107847690582275e-02 1.462032087147235870e-02 2.030547559261322021e-01 -9.235510975122451782e-02 -3.402544185519218445e-02 -8.672052621841430664e-02 -1.191639155149459839e-01 1.237319856882095337e-01 4.058840498328208923e-02
5.074875429272651672e-02 -1.605418771505355835e-01 6.907632201910018921e-02 -2.466560751199722290e-01 8.538443595170974731e-02 1.447322219610214233e-01 6.641033105552196503e-03 1.819570064544677734e-01 1.819646358489990234e-02 -2.741765379905700684e-01 -5.391399860382080078e-01 -2.050438523292541504e-01 -1.076369434595108032e-01 1.031669974327087402e-02 -5.770939588546752930e-02 -5.376251786947250366e-02 -9.491241723299026489e-02 -1.161036416888237000e-01 3.181233257055282593e-02 -7.282770425081253052e-02 -1.002681180834770203e-01 -2.032229751348495483e-01 1.174000650644302368e-01 3.645806610584259033e-01 1.916847378015518188e-01 1.459878087043762207e-01 5.499967560172080994e-02 -1.601606607437133789e-01 -2.045051753520965576e-01 -2.228861898183822632e-01 -3.496178239583969116e-02 1.104701980948448181e-01
8.184026926755905151e-02 -2.189937531948089600e-01 2.584980130195617676e-01 4.468195512890815735e-02 -8.104747976176440716e-04 -4.010179638862609863e-01 -2.259160578250885010e-01 4.715455695986747742e-03 2.054354846477508545e-01 -7.451422978192567825e-03 1.073755994439125061e-01 -2.006813287734985352e-01 2.508557140827178955e-01 1.414705961942672729e-01 2.209467738866806030e-01 1.421506516635417938e-02 -3.463164344429969788e-02 -5.035186558961868286e-02 -1.604259908199310303e-01 7.412089407444000244e-02 -5.866812542080879211e-03 -1.428227424621582031e-01 5.916445702314376831e-02 2.115209847688674927e-01 1.279679536819458008e-01 3.030833899974822998e-01 -2.663385868072509766e-01 -7.011354714632034302e-02 -3.089572191238403320e-01 -3.126672655344009399e-02 -8.493997156620025635e-02 2.173751592636108398e-01
-1.657106578350067139e-01 -7.886135578155517578e-02 -4.364030901342630386e-03 6.505823880434036255e-02 -1.230568811297416687e-01 9.105232357978820801e-02 -2.761354446411132812e-01 -4.987679421901702881e-02 3.828921616077423096e-01 1.319213956594467163e-01 2.482544444501399994e-02 -1.192154362797737122e-01 4.415811598300933838e-01 -9.033108502626419067e-02 8.814700692892074585e-02 1.441169977188110352e-01 -3.741773962974548340e-02 -5.406775325536727905e-02 2.418116200715303421e-03 -1.537028551101684570e-01 8.852460235357284546e-02 -2.550638914108276367e-01 -3.147871792316436768e-02 1.873193383216857910e-01 1.498554348945617676e-01 3.907952308654785156e-01 -1.084466427564620972e-01 -2.605034410953521729e-01 -2.116089016199111938e-01 -2.483623102307319641e-02 9.302509576082229614e-02 5.991154164075851440e-02
1.120480522513389587e-01 -1.408131979405879974e-02 -1.716533452272415161e-01 -2.637823224067687988e-01 1.177130118012428284e-01 -3.170790076255798340e-01 1.209741830825805664e-01 -2.364332787692546844e-02 2.212829887866973877e-01 5.499957595020532608e-03 1.808307915925979614e-01 -6.063389778137207031e-02 2.623732388019561768e-01 -1.964374333620071411e-01 3.356817737221717834e-02 1.233019754290580750e-01 9.749779850244522095e-02 -3.568149805068969727e-01 2.675893306732177734e-01 1.288949698209762573e-01 -1.933646202087402344e-01 -2.524638473987579346e-01 3.107738792896270752e-01 1.126370877027511597e-01 -6.963037885725498199e-03 2.027910053730010986e-01 1.407755445688962936e-02 -2.243907190859317780e-02 -1.580267995595932007e-01 1.963444352149963379e-01 4.670234024524688721e-02 8.041325211524963379e-02
-8.103854022920131683e-03 -8.321777731180191040e-02 6.138742715120315552e-02 -3.253103047609329224e-02 2.578925490379333496e-01 -2.731096148490905762e-01 6.110681220889091492e-02 -7.394495606422424316e-02 3.478213399648666382e-02 1.240674182772636414e-01 2.628674209117889404e-01 7.388023287057876587e-02 1.417364925146102905e-01 -6.028018519282341003e-02 -1.260225661098957062e-02 -8.274272084236145020e-02 -9.530198574066162109e-02 -1.389365792274475098e-01 1.155253201723098755e-01 6.281174719333648682e-02 -1.233914569020271301e-01 -4.992000758647918701e-01 9.281218796968460083e-02 2.778883650898933411e-02 1.705418340861797333e-02 4.954233467578887939e-01 2.132624387741088867e-02 -1.077661812305450439e-01 -8.276222646236419678e-02 -9.996411949396133423e-02 -1.421270370483398438e-01 -3.188403844833374023e-01
6.711140275001525879e-02 -1.386460959911346436e-01 1.699410751461982727e-02 -7.053183391690254211e-03 1.328507959842681885e-01 -2.593280375003814697e-01 -6.403894722461700439e-02 -8.393540233373641968e-02 1.832626201212406158e-02 2.496803104877471924e-01 6.523776799440383911e-02 6.329337507486343384e-02 4.034007340669631958e-02 2.356544835492968559e-03 -5.777464434504508972e-02 -8.489056676626205444e-02 -1.079484224319458008e-01 -3.298936188220977783e-01 -1.861446052789688110e-01 3.027007170021533966e-02 -2.006042301654815674e-01 -4.978987872600555420e-01 1.981930881738662720e-01 2.081927061080932617e-01 -1.317238714545965195e-02 3.321950435638427734e-01 4.030666872859001160e-02 -8.814173191785812378e-02 -2.799350321292877197e-01 -1.311084628105163574e-01 -1.056163609027862549e-01 -2.081484645605087280e-01
-1.823021098971366882e-02 2.113419175148010254e-01 -1.524877995252609253e-01 -9.284156560897827148e-02 4.278231784701347351e-02 -2.459893077611923218e-01 -1.873053759336471558e-01 -5.200149863958358765e-02 2.705504894256591797e-01 -2.551463060081005096e-02 -2.505637407302856445e-01 -8.458644151687622070e-02 7.815629243850708008e-02 -8.636922389268875122e-02 2.242154031991958618e-01 7.439418137073516846e-02 1.087592840194702148e-01 -1.434752196073532104e-01 5.506461486220359802e-02 -1.722076237201690674e-01 6.936173886060714722e-02 -2.337140291929244995e-01 1.256635040044784546e-01 2.600122094154357910e-01 -2.169872969388961792e-01 1.670140326023101807e-01 -3.650916516780853271e-01 1.547610312700271606e-01 -2.257914990186691284e-01 1.910170316696166992e-01 8.538188785314559937e-02 -2.737318873405456543e-01
3.181013464927673340e-01 -2.231066226959228516e-01 1.991096287965774536e-01 -1.880380362272262573e-01 2.148500680923461914e-01 -9.476432204246520996e-02 -7.721358537673950195e-02 -3.842736482620239258e-01 3.631162047386169434e-01 -2.118106558918952942e-02 -1.160675585269927979e-01 8.542361110448837280e-02 -1.083057150244712830e-01 4.976934567093849182e-02 -3.397821262478828430e-02 -1.590734347701072693e-02 -4.402987286448478699e-02 -3.269817531108856201e-01 2.944382727146148682e-01 -1.187879070639610291e-01 -1.317733228206634521e-01 -1.568821221590042114e-01 -1.375377029180526733e-01 -4.617827758193016052e-02 -3.495840728282928467e-02 3.200407028198242188e-01 -5.657394602894783020e-02 3.742505237460136414e-02 -3.510207682847976685e-02 -5.906837806105613708e-02 -8.121953159570693970e-02 6.576287746429443359e-02
3.214516490697860718e-02 -1.743455529212951660e-01 -1.063900068402290344e-01 -4.911615699529647827e-02 -1.532558798789978027e-01 1.529470086097717285e-01 -8.817408978939056396e-02 -2.504028379917144775e-01 2.278365343809127808e-01 -2.228416735306382179e-03 1.354639381170272827e-01 -2.752998173236846924e-01 4.516258239746093750e-01 -1.264548003673553467e-01 -1.566692069172859192e-02 2.020484826061874628e-04 1.553860027343034744e-02 -2.114754170179367065e-01 1.488239318132400513e-02 -2.140551954507827759e-01 3.239413723349571228e-02 -3.640108406543731689e-01 1.631551608443260193e-02 1.224852278828620911e-01 2.049330472946166992e-01 1.903812140226364136e-01 1.262202300131320953e-02 -1.662487238645553589e-01 -3.462807536125183105e-01 -5.870486795902252197e-02 -7.595536299049854279e-04 4.473636671900749207e-02
-1.551105733960866928e-02 -1.416171640157699585e-01 2.343313992023468018e-01 -2.441331297159194946e-01 1.654243767261505127e-01 -1.713361442089080811e-01 -1.127863228321075439e-01 1.080048158764839172e-01 -1.102583333849906921e-01 -1.928537152707576752e-02 -3.066813945770263672e-02 -2.243062853813171387e-01 4.522923231124877930e-01 3.979077562689781189e-02 1.213974133133888245e-01 -2.695751190185546875e-01 2.351889759302139282e-01 -1.186236217617988586e-01 -6.982475053519010544e-03 -8.289344608783721924e-02 1.331120133399963379e-01 2.008881606161594391e-02 -7.867417484521865845e-02 6.639841943979263306e-02 6.208148598670959473e-02 3.462002277374267578e-01 -7.790691405534744263e-02 1.665798276662826538e-01 -2.713210880756378174e-01 -1.774637848138809204e-01 2.208210527896881104e-01 1.015811935067176819e-01
-5.390140414237976074e-02 -4.649967327713966370e-02 1.216462478041648865e-01 -1.335410028696060181e-01 8.649116754531860352e-02 2.773454189300537109e-01 8.949153125286102295e-02 9.605560451745986938e-02 3.594503700733184814e-01 -7.769821584224700928e-02 -2.002637982368469238e-01 -9.298674017190933228e-02 -1.012543812394142151e-01 -1.427595466375350952e-01 1.359227746725082397e-01 -5.326197296380996704e-02 1.672047674655914307e-01 -4.825673531740903854e-03 7.350132334977388382e-03 1.967686787247657776e-02 2.147055268287658691e-01 -9.987441450357437134e-02 6.306361407041549683e-02 5.473807826638221741e-02 4.234682321548461914e-01 4.984633028507232666e-01 -1.315396046265959740e-03 3.437962383031845093e-02 -2.563257515430450439e-01 -5.826854705810546875e-02 -1.089769974350929260e-01 -1.526731848716735840e-01
-1.119615696370601654e-02 -1.620665937662124634e-01 5.364999920129776001e-02 9.712203592061996460e-02 1.877284958027303219e-03 -3.529285192489624023e-01 -1.797915548086166382e-01 3.129301220178604126e-02 2.513566613197326660e-01 1.130757406353950500e-01 1.511329710483551025e-01 -9.273692220449447632e-02 3.437178730964660645e-01 -4.146819561719894409e-02 1.597879976034164429e-01 2.144833803176879883e-01 1.106930151581764221e-01 -3.848828375339508057e-02 -1.244501546025276184e-01 6.409594416618347168e-02 -9.006070345640182495e-02 -2.467122077941894531e-01 2.174075245857238770e-01 2.303981035947799683e-01 1.940388232469558716e-01 3.554062843322753906e-01 -2.064582705497741699e-01 -2.575407922267913818e-02 -2.868076562881469727e-01 -9.565953910350799561e-02 -8.308489806950092316e-03 5.690695345401763916e-02
4.848510771989822388e-02 2.564276941120624542e-02 -2.591614127159118652e-01 4.824327304959297180e-02 -2.124684676527976990e-02 -2.228226959705352783e-01 -1.225793361663818359e-01 8.939943462610244751e-02 7.031152397394180298e-02 -6.048152223229408264e-02 9.320719540119171143e-02 -2.233161628246307373e-01 1.620212495326995850e-01 -2.357459999620914459e-02 1.052068825811147690e-02 -1.546951360069215298e-03 9.854550659656524658e-02 -2.276446372270584106e-01 1.734703630208969116e-01 -1.711016297340393066e-01 1.084876731038093567e-01 -6.772455573081970215e-02 8.595132827758789062e-02 2.714121937751770020e-01 1.341536343097686768e-01 5.159959197044372559e-01 3.578071296215057373e-01 2.408991567790508270e-03 -4.133592173457145691e-02 -5.438689887523651123e-02 -1.793690621852874756e-01 -3.047475516796112061e-01
3.087005317211151123e-01 -2.960840463638305664e-01 9.857355803251266479e-02 -7.458188384771347046e-02 2.786462306976318359e-01 -5.655921995639801025e-02 -1.056878790259361267e-01 1.590759754180908203e-01 2.582366764545440674e-01 -1.534831225872039795e-01 -9.621353447437286377e-02 2.063189074397087097e-02 1.733862310647964478e-01 -1.789680495858192444e-02 -1.294374018907546997e-01 8.768964558839797974e-03 2.891650795936584473e-02 -2.143659889698028564e-01 3.481734097003936768e-01 4.679057374596595764e-02 1.627070605754852295e-01 8.410936594009399414e-02 4.012418910861015320e-02 4.960630461573600769e-02 4.722365438938140869e-01 2.202839851379394531e-01 2.272412739694118500e-02 7.046601176261901855e-02 -2.021762132644653320e-01 5.009614676237106323e-02 -9.512175619602203369e-02 -5.693743005394935608e-03
1.591651737689971924e-01 6.174609065055847168e-03 -1.961842179298400879e-01 1.180894151329994202e-01 -4.333840683102607727e-02 -2.876271605491638184e-01 -8.391480147838592529e-02 -8.487603068351745605e-02 1.572247594594955444e-01 -2.013833969831466675e-01 -8.334259688854217529e-02 -9.544710069894790649e-02 2.177143692970275879e-01 1.437864080071449280e-02 -1.766756325960159302e-01 2.054791152477264404e-02 5.847785994410514832e-02 -2.074995487928390503e-01 1.589435525238513947e-02 4.274862632155418396e-02 8.748196810483932495e-02 -6.194160506129264832e-02 7.333084940910339355e-02 3.638766407966613770e-01 6.671766191720962524e-02 4.221507310867309570e-01 3.835927546024322510e-01 -7.577934861183166504e-02 -2.266857475042343140e-01 1.229012757539749146e-01 -2.506188154220581055e-01 -9.446496143937110901e-03
-1.394954919815063477e-01 -1.610768437385559082e-01 -1.329393088817596436e-01 8.319664746522903442e-02 2.886042892932891846e-01 -1.895113848149776459e-02 -4.831187054514884949e-02 -1.112163439393043518e-02 -4.956879094243049622e-02 -1.808114498853683472e-01 -1.338097304105758667e-01 7.865538448095321655e-02 -1.148416381329298019e-02 -5.068947747349739075e-02 6.204485148191452026e-02 1.553573310375213623e-01 -1.716831885278224945e-02 1.013644412159919739e-02 -1.074021756649017334e-01 -1.035459116101264954e-01 -6.618573516607284546e-02 -4.917752146720886230e-01 1.646175980567932129e-01 2.215860038995742798e-01 -2.314016595482826233e-02 5.700174570083618164e-01 -2.025666534900665283e-01 -1.706399768590927124e-02 -3.642874583601951599e-02 1.286737918853759766e-01 -1.351226866245269775e-01 7.722558081150054932e-02
-2.178320661187171936e-02 1.661090850830078125e-01 -3.583032265305519104e-02 -3.705226699821650982e-04 1.641150265932083130e-01 -2.703999867662787437e-03 -3.952651470899581909e-02 2.206599861383438110e-01 1.859390735626220703e-01 2.644004225730895996e-01 -2.606396675109863281e-01 -8.364242315292358398e-02 1.028831154108047485e-01 -1.547644287347793579e-01 3.125970363616943359e-01 1.837290525436401367e-01 -9.739615023136138916e-03 -1.613166034221649170e-01 5.289900302886962891e-02 -1.975537538528442383e-01 -7.693344354629516602e-02 -7.576781790703535080e-03 7.927721738815307617e-02 2.187828123569488525e-01 1.208061352372169495e-03 3.154366314411163330e-01 -3.841685354709625244e-01 8.931274712085723877e-02 -2.060554474592208862e-01 2.613353431224822998e-01 -2.390441950410604477e-03 -2.326789051294326782e-01
-7.005569338798522949e-02 2.727701365947723389e-01 -3.507485985755920410e-02 1.168539896607398987e-01 1.125989258289337158e-01 8.389540761709213257e-02 4.208124428987503052e-02 2.024205178022384644e-01 1.178120449185371399e-01 -2.587947845458984375e-01 -1.111872196197509766e-01 -1.060566380620002747e-01 1.123467236757278442e-01 -7.285299897193908691e-02 5.260533653199672699e-03 2.499705739319324493e-02 -3.159612789750099182e-02 -1.476079970598220825e-01 -7.780955731868743896e-02 -3.645051643252372742e-02 -1.210992932319641113e-01 -4.092689156532287598e-01 1.996129304170608521e-01 2.012743502855300903e-01 -5.345426499843597412e-02 5.672670006752014160e-01 -1.502021551132202148e-01 1.517356839030981064e-03 1.774667948484420776e-02 1.672158837318420410e-01 -2.053777575492858887e-01 9.967112541198730469e-02
-1.892555803060531616e-01 -2.840552926063537598e-01 6.524619460105895996e-02 -2.082178443670272827e-01 1.866916865110397339e-01 -2.639165222644805908e-01 -3.790580434724688530e-03 2.072525024414062500e-01 2.584594786167144775e-01 -1.882002800703048706e-01 2.112202644348144531e-01 -1.995059251785278320e-01 -7.014907896518707275e-02 1.759732365608215332e-01 1.813749223947525024e-01 -1.317884959280490875e-02 -2.140793204307556152e-01 -2.686896026134490967e-01 -2.592498250305652618e-02 -4.685947299003601074e-02 1.027768757194280624e-02 -1.499207317829132080e-01 -2.630713284015655518e-01 3.061004281044006348e-01 2.491195872426033020e-02 1.825504302978515625e-01 -2.287805080413818359e-02 1.180277485400438309e-02 -6.596488505601882935e-02 -1.167493611574172974e-01 -3.139731008559465408e-03 -2.717293202877044678e-01
3.074127808213233948e-02 -2.388205528259277344e-01 5.832798406481742859e-02 8.073014765977859497e-02 1.850673407316207886e-01 -2.051893472671508789e-01 -8.230217546224594116e-02 -6.907009333372116089e-02 2.585284970700740814e-02 1.451924890279769897e-01 1.917515397071838379e-01 9.740681201219558716e-02 2.270883470773696899e-01 3.548720106482505798e-02 2.009473182260990143e-02 -2.793053388595581055e-01 -1.135067194700241089e-01 -3.638191521167755127e-01 9.847359359264373779e-02 -7.569667883217334747e-03 -6.671646982431411743e-02 -4.435832798480987549e-01 9.897368401288986206e-02 8.280357718467712402e-02 3.671632334589958191e-02 3.501744270324707031e-01 2.714299224317073822e-02 8.013928681612014771e-02 -1.758099943399429321e-01 -2.098755240440368652e-01 -7.169630378484725952e-02 -2.466885596513748169e-01
-7.931930571794509888e-02 8.942051208578050137e-04 1.835563927888870239e-01 1.574797183275222778e-01 -3.184882178902626038e-02 2.598246745765209198e-02 -1.609039120376110077e-02 -1.496213860809803009e-02 3.436635136604309082e-01 -2.151509076356887817e-01 -1.000534594058990479e-01 -2.172472476959228516e-01 1.304739713668823242e-01 1.347293853759765625e-01 1.511460244655609131e-01 3.346068039536476135e-02 -5.847814306616783142e-02 -2.379825711250305176e-01 4.206830859184265137e-01 -8.887913823127746582e-02 -2.524631656706333160e-02 9.618890471756458282e-04 -2.036705911159515381e-01 8.623132482171058655e-03 1.289304643869400024e-01 1.912667602300643921e-01 -3.925263881683349609e-02 -1.993476226925849915e-02 -4.831810593605041504e-01 -2.076396197080612183e-01 -1.794949918985366821e-01 -3.516311571002006531e-02
2.873267233371734619e-01 -5.327363684773445129e-02 1.386234611272811890e-01 -1.065216064453125000e-01 4.697124008089303970e-03 -1.114710792899131775e-01 -3.091074824333190918e-01 -1.225630342960357666e-01 4.040429592132568359e-01 -3.265817835927009583e-02 1.248682141304016113e-01 -1.951963901519775391e-01 -6.555787473917007446e-02 -4.338781908154487610e-02 1.655612885951995850e-01 -6.048218905925750732e-02 3.584980964660644531e-02 -1.533662676811218262e-01 -1.112551707774400711e-02 -2.827877551317214966e-02 1.633499283343553543e-03 -3.297350108623504639e-01 -2.387289106845855713e-01 -5.316000431776046753e-02 1.300625503063201904e-01 3.070231080055236816e-01 7.349219173192977905e-02 2.552732527256011963e-01 -6.146311014890670776e-02 -3.441936969757080078e-01 7.117709517478942871e-02 4.931160435080528259e-02
1.992698162794113159e-01 -5.746142193675041199e-02 1.601356118917465210e-01 9.445440024137496948e-02 1.049946844577789307e-01 -1.552794724702835083e-01 2.336612641811370850e-01 1.896487623453140259e-01 2.429499179124832153e-01 -2.374836653470993042e-01 -1.446352601051330566e-01 -3.072798550128936768e-01 1.036608889698982239e-01 -1.712542176246643066e-01 1.398573443293571472e-02 -4.178806673735380173e-03 -5.648915842175483704e-02 -1.530565172433853149e-01 2.229938283562660217e-02 -7.575866580009460449e-02 -1.547341346740722656e-01 -4.202483296394348145e-01 4.330789670348167419e-02 -5.749057233333587646e-02 2.676737904548645020e-01 9.115925431251525879e-02 1.593682914972305298e-02 3.062532544136047363e-01 -1.035534664988517761e-01 1.401777714490890503e-01 -2.383954972028732300e-01 -1.608694195747375488e-01
1.162772625684738159e-02 -9.682955592870712280e-02 -8.752521872520446777e-02 -1.020685676485300064e-02 6.180960312485694885e-02 -1.158416643738746643e-01 2.249036431312561035e-01 -9.122384339570999146e-02 2.873603701591491699e-01 -8.304934203624725342e-02 -1.632116585969924927e-01 -2.563966512680053711e-01 1.625076979398727417e-01 1.140740886330604553e-01 -4.255528002977371216e-02 -2.826552093029022217e-02 -2.441225387156009674e-02 2.952521294355392456e-02 -1.335797905921936035e-01 -3.560184240341186523e-01 5.210214853286743164e-02 -4.644832909107208252e-01 5.021076276898384094e-02 1.385604143142700195e-01 -9.467712044715881348e-02 3.202593326568603516e-01 1.936758458614349365e-01 1.130532398819923401e-01 8.285757899284362793e-02 9.601070731878280640e-02 -3.373481333255767822e-01 6.892485916614532471e-02
-1.715188026428222656e-01 -2.558515071868896484e-01 -7.650845497846603394e-02 2.034363001585006714e-01 2.294190078973770142e-01 2.338451705873012543e-02 -2.401127219200134277e-01 -9.350773692131042480e-02 3.406267985701560974e-02 7.005819678306579590e-02 -1.147036477923393250e-01 1.005878224968910217e-01 -8.249037712812423706e-02 5.861087888479232788e-02 -1.555256545543670654e-02 3.463653326034545898e-01 -1.120977220125496387e-03 1.113246288150548935e-02 1.855842173099517822e-01 3.386022895574569702e-02 -4.386876896023750305e-02 -2.708324491977691650e-01 -1.280510127544403076e-01 1.031736433506011963e-01 7.666920125484466553e-02 4.792950153350830078e-01 -1.557770967483520508e-01 1.323506515473127365e-02 -4.067353010177612305e-01 4.724602773785591125e-02 1.121623963117599487e-01 -1.379087008535861969e-02
-1.532274335622787476e-01 -1.268108487129211426e-01 -1.384111791849136353e-01 -2.043826272711157799e-03 2.610405981540679932e-01 -1.654787920415401459e-03 -9.006199985742568970e-02 -2.541447058320045471e-02 2.622058391571044922e-01 -2.890855073928833008e-01 -1.737921833992004395e-01 -1.329799890518188477e-01 -5.863660573959350586e-02 -2.479012124240398407e-02 -9.885784238576889038e-02 7.998088747262954712e-02 -4.403434693813323975e-02 -2.473595440387725830e-01 -2.667457461357116699e-01 -4.843401536345481873e-02 1.042345538735389709e-01 -2.802134156227111816e-01 2.616339325904846191e-01 -2.471183687448501587e-01 1.390512287616729736e-01 2.995711565017700195e-01 2.330199070274829865e-02 -4.545779665932059288e-04 -2.892626225948333740e-01 -2.880503237247467041e-01 -1.083645522594451904e-01 -2.012873068451881409e-02
-1.693329215049743652e-02 -1.814153641462326050e-01 -1.569141447544097900e-01 -3.716978430747985840e-02 -2.521733343601226807e-01 -1.243263334035873413e-01 1.369590908288955688e-01 -2.589638829231262207e-01 -2.997967647388577461e-03 2.721569314599037170e-02 -1.594508737325668335e-01 -3.499693870544433594e-01 3.981645032763481140e-02 8.970366418361663818e-02 -7.579796016216278076e-02 3.207198902964591980e-02 -1.021478697657585144e-02 -2.846895456314086914e-01 1.858501695096492767e-02 -1.791113168001174927e-01 -3.076502382755279541e-01 -1.478990167379379272e-01 1.010212227702140808e-01 2.710402011871337891e-01 1.656550318002700806e-01 2.979786098003387451e-01 -2.063485980033874512e-01 2.715549059212207794e-02 -3.135909140110015869e-01 1.681697070598602295e-01 -8.812472969293594360e-02 5.625532194972038269e-02
2.359662652015686035e-01 -1.550795286893844604e-01 3.453949093818664551e-01 -4.125295579433441162e-02 1.436347961425781250e-01 -2.940341457724571228e-02 -4.301745072007179260e-02 -2.471850514411926270e-01 3.980265557765960693e-02 -1.634632200002670288e-01 1.517664641141891479e-01 1.674506664276123047e-01 -5.931102205067873001e-03 -4.679292812943458557e-02 1.553746610879898071e-01 2.010089606046676636e-01 4.206943884491920471e-02 -2.463534623384475708e-01 3.563340604305267334e-01 -1.455890089273452759e-01 -5.740279704332351685e-02 -2.394599020481109619e-01 5.498295184224843979e-03 6.127719301730394363e-03 2.332048416137695312e-01 2.217002511024475098e-01 -2.023347169160842896e-01 3.869944065809249878e-02 -3.561075329780578613e-01 1.322655081748962402e-01 -1.940030232071876526e-02 8.177297562360763550e-02
-2.926957979798316956e-02 -1.406728774309158325e-01 5.877809971570968628e-02 1.711981892585754395e-01 1.447468400001525879e-01 -4.525322467088699341e-02 -4.715608432888984680e-02 -6.367202103137969971e-02 1.330833882093429565e-01 2.820891439914703369e-01 -3.905910253524780273e-01 -7.065709680318832397e-02 1.895554214715957642e-01 -8.309649676084518433e-02 -6.226463243365287781e-02 1.745869666337966919e-01 -3.221595883369445801e-01 -5.206463858485221863e-03 -8.976224064826965332e-02 8.206474035978317261e-02 -1.596362441778182983e-01 -3.057572543621063232e-01 1.651593148708343506e-01 1.646213531494140625e-01 4.785718768835067749e-02 3.167841136455535889e-01 -1.670701354742050171e-01 -1.665597409009933472e-01 -1.864088624715805054e-01 1.556954681873321533e-01 -2.392354160547256470e-01 -1.371334195137023926e-01
1.057083904743194580e-02 -2.062005251646041870e-01 2.695199251174926758e-01 -9.027954936027526855e-02 3.341882526874542236e-01 6.504434347152709961e-02 -3.022536821663379669e-02 -6.763099879026412964e-02 3.019883669912815094e-02 -3.543786704540252686e-01 -5.062548816204071045e-02 -3.208512365818023682e-01 1.986047327518463135e-01 -1.672881245613098145e-01 1.679854094982147217e-01 1.680567413568496704e-01 6.725792307406663895e-03 -1.703820191323757172e-02 1.160126999020576477e-01 -1.887745857238769531e-01 3.140043616294860840e-01 -1.584611274302005768e-02 1.141093485057353973e-02 2.300223261117935181e-01 1.927336603403091431e-01 2.430090308189392090e-01 -2.110877484083175659e-01 -1.668046787381172180e-02 -2.347582429647445679e-01 -1.841825665906071663e-03 3.350785002112388611e-02 2.622942812740802765e-02
2.422322481870651245e-01 -3.702978789806365967e-02 9.759939461946487427e-02 -3.537317737936973572e-02 2.527039945125579834e-01 -3.198075294494628906e-01 -8.696979843080043793e-03 -7.777921855449676514e-02 2.749102115631103516e-01 -2.175615131855010986e-01 8.815784007310867310e-02 9.462921321392059326e-02 -1.217085048556327820e-01 8.727674931287765503e-02 1.833460107445716858e-02 1.564633101224899292e-01 1.267837882041931152e-01 -2.728742063045501709e-01 8.873017132282257080e-02 -1.176841855049133301e-01 4.104636237025260925e-02 -1.900779306888580322e-01 -5.140171200037002563e-02 4.196847230195999146e-02 3.334053158760070801e-01 2.454091608524322510e-01 4.661301150918006897e-02 -1.546810269355773926e-01 -5.971204489469528198e-02 4.098652303218841553e-01 -1.763331294059753418e-01 -1.241958662867546082e-01
-1.511468887329101562e-01 8.006644248962402344e-02 -1.285819709300994873e-01 -1.239394843578338623e-01 9.354320168495178223e-02 3.056018427014350891e-02 2.021163403987884521e-01 -1.383469104766845703e-01 2.203771919012069702e-01 1.567858308553695679e-01 9.570346027612686157e-02 -8.873397856950759888e-02 1.760844439268112183e-01 -4.539940133690834045e-02 8.943691104650497437e-02 -1.063217502087354660e-02 -2.762067615985870361e-01 -6.658241897821426392e-02 1.954619027674198151e-02 -2.111880928277969360e-01 -6.375318020582199097e-02 -2.194691747426986694e-01 -4.311114549636840820e-02 1.974303722381591797e-01 -5.749000981450080872e-02 5.994843244552612305e-01 -1.172714680433273315e-01 4.111734218895435333e-03 -6.923520471900701523e-03 5.505463853478431702e-02 -3.697530925273895264e-01 -5.280395224690437317e-02
-2.473057210445404053e-01 -3.490444123744964600e-01 2.253426015377044678e-01 -6.817632913589477539e-02 5.748507753014564514e-02 3.135699033737182617e-02 -1.984421461820602417e-01 -1.990795135498046875e-01 5.481217429041862488e-02 -8.314144611358642578e-02 -3.871345818042755127e-01 -1.527541875839233398e-01 -7.237060368061065674e-02 1.541846152395009995e-02 8.429542928934097290e-02 6.651737261563539505e-03 -1.433196365833282471e-01 -2.051451057195663452e-01 -1.103618815541267395e-01 -2.300372868776321411e-01 -9.796550124883651733e-02 -1.289440244436264038e-01 2.959583513438701630e-02 1.964664012193679810e-01 4.271238297224044800e-02 4.030512869358062744e-01 1.899501308798789978e-02 -1.731345057487487793e-01 2.443104833364486694e-01 -7.373193651437759399e-02 7.623669505119323730e-02 -1.535051912069320679e-01
7.280571013689041138e-02 -1.770187616348266602e-01 -1.168466135859489441e-01 1.753589324653148651e-02 3.664550185203552246e-01 -5.384703725576400757e-02 1.955103874206542969e-01 3.938017413020133972e-02 1.979627609252929688e-01 -1.757219731807708740e-01 -2.644965052604675293e-01 -2.214611023664474487e-01 1.213102787733078003e-01 -2.575884163379669189e-01 -1.223824098706245422e-01 -1.025180099532008171e-03 2.941592633724212646e-01 -1.873546391725540161e-01 7.243346422910690308e-02 -2.236263304948806763e-01 -2.865332365036010742e-01 8.920234441757202148e-02 1.668810695409774780e-01 1.564141064882278442e-01 2.442994862794876099e-01 2.008879631757736206e-01 5.570651218295097351e-02 1.128334105014801025e-01 -1.099819466471672058e-01 4.778153449296951294e-02 -1.362447589635848999e-01 -1.387357413768768311e-01
-7.477227598428726196e-02 2.101513445377349854e-01 -2.442457154393196106e-02 -4.247627407312393188e-02 7.011014968156814575e-02 1.052338257431983948e-02 6.732037663459777832e-02 -2.121805958449840546e-02 1.537528634071350098e-01 -1.653446853160858154e-01 -2.643256485462188721e-01 -1.184641644358634949e-01 -4.907583445310592651e-02 7.795602083206176758e-02 2.429847270250320435e-01 2.187493890523910522e-01 5.325675383210182190e-02 -2.071009278297424316e-01 3.303761780261993408e-02 8.807259611785411835e-03 -1.990795880556106567e-01 -4.928075075149536133e-01 -1.868115216493606567e-01 1.940021365880966187e-01 -4.711018875241279602e-02 3.668389916419982910e-01 -8.344339579343795776e-02 2.084127813577651978e-01 -2.358876019716262817e-01 1.339428871870040894e-01 -1.573946923017501831e-01 1.040610950440168381e-02
-7.061830908060073853e-02 -1.638136208057403564e-01 1.444643288850784302e-01 -1.563338637351989746e-01 3.562530279159545898e-01 1.012986674904823303e-01 1.034099310636520386e-01 -2.217576652765274048e-02 2.852725982666015625e-01 -6.527964025735855103e-02 -1.312832087278366089e-01 -1.651349663734436035e-01 -2.766440622508525848e-03 -1.914339954964816570e-03 -3.990676701068878174e-01 1.664580553770065308e-01 1.031652241945266724e-01 -5.641512572765350342e-02 -8.430352807044982910e-02 -1.126224398612976074e-01 1.444423645734786987e-01 -3.258753120899200439e-01 -2.728568203747272491e-02 7.451222836971282959e-02 3.371728360652923584e-01 3.215062022209167480e-01 7.758869975805282593e-02 -7.422393560409545898e-02 -1.570113003253936768e-01 -7.677283138036727905e-02 9.113920480012893677e-02 -1.515851914882659912e-01
1.941790282726287842e-01 -3.700558841228485107e-01 1.646220833063125610e-01 -3.158067166805267334e-01 1.297622770071029663e-01 1.268511563539505005e-01 1.267884373664855957e-01 2.333268523216247559e-01 3.694708645343780518e-01 1.979965716600418091e-01 -2.008945196866989136e-01 -1.667582988739013672e-01 1.025119498372077942e-01 -7.279154378920793533e-03 7.380680739879608154e-02 1.370137035846710205e-01 -6.415993720293045044e-02 -7.126106321811676025e-02 1.442935597151517868e-02 -2.211350388824939728e-02 2.857667505741119385e-01 -2.043241411447525024e-01 -1.910450495779514313e-02 -5.603271722793579102e-02 8.521156758069992065e-02 2.836893498897552490e-01 1.298032104969024658e-01 -1.443394869565963745e-01 -2.059387117624282837e-01 -4.887773841619491577e-02 -2.562121674418449402e-02 9.341012686491012573e-02
-1.019237414002418518e-01 -5.437289550900459290e-02 2.067313939332962036e-01 -7.341369241476058960e-02 -5.133085697889328003e-02 -2.585972547531127930e-01 -2.789407968521118164e-01 2.673049690201878548e-03 3.578259944915771484e-01 6.250745803117752075e-02 -1.969539560377597809e-02 -1.457045525312423706e-01 4.888303279876708984e-01 -1.099615022540092468e-01 7.169737480580806732e-03 1.292752325534820557e-01 9.126926958560943604e-02 7.038164418190717697e-03 7.668737322092056274e-03 -1.533585488796234131e-01 -3.006335115060210228e-03 -2.000344544649124146e-01 1.365323066711425781e-01 1.986274570226669312e-01 1.190419420599937439e-01 4.139077067375183105e-01 -8.498500287532806396e-02 -1.137498691678047180e-01 -9.704390168190002441e-02 -3.259738162159919739e-02 5.418771132826805115e-02 1.438338458538055420e-01
-2.440174072980880737e-01 -1.811906844377517700e-01 -8.363943547010421753e-02 -2.325678169727325439e-01 2.743919789791107178e-01 -6.124945729970932007e-02 -7.409794628620147705e-02 -7.660631835460662842e-02 -5.186720285564661026e-03 -1.968757510185241699e-01 -3.734293878078460693e-01 -4.126667976379394531e-02 -1.499011665582656860e-01 3.017713315784931183e-02 -8.707494474947452545e-03 1.098048835992813110e-01 1.989510953426361084e-01 -2.011159360408782959e-01 -8.821328170597553253e-03 -2.244736999273300171e-01 1.256460994482040405e-01 3.043514117598533630e-02 -1.964833885431289673e-01 7.256153505295515060e-03 1.318370401859283447e-01 4.611534774303436279e-01 -1.412803381681442261e-01 1.578403264284133911e-01 -2.197206616401672363e-01 -4.445252567529678345e-02 1.620820462703704834e-01 5.813119187951087952e-02
-4.313213285058736801e-03 1.008865609765052795e-01 5.465612187981605530e-02 1.067545115947723389e-01 1.429254859685897827e-01 -6.613469868898391724e-02 -2.243251651525497437e-01 -8.624015748500823975e-02 1.484449654817581177e-01 -9.841518849134445190e-02 -1.289906054735183716e-01 -9.715359658002853394e-02 2.626232206821441650e-01 -8.118742704391479492e-02 1.663759946823120117e-01 3.303127735853195190e-02 1.963580027222633362e-03 -2.547436952590942383e-01 7.573116105049848557e-03 7.394524663686752319e-02 -2.090738415718078613e-01 -5.682578682899475098e-01 1.309044659137725830e-01 1.803048402070999146e-01 2.000719308853149414e-01 1.267053484916687012e-01 1.235991045832633972e-01 -2.792612314224243164e-01 -3.065217137336730957e-01 1.698580570518970490e-02 6.784750614315271378e-03 -1.976797543466091156e-02
-4.515281319618225098e-02 -1.206990554928779602e-01 1.259914785623550415e-01 1.845646202564239502e-01 6.366884801536798477e-03 -1.636303067207336426e-01 -2.205372005701065063e-01 -3.531159088015556335e-02 1.472450941801071167e-01 7.644364237785339355e-02 -1.785154081881046295e-02 -2.672185599803924561e-01 3.867149353027343750e-01 3.045631200075149536e-02 -7.945790886878967285e-02 1.107767373323440552e-01 -1.414890028536319733e-02 -2.077656984329223633e-01 -6.740178912878036499e-02 -1.014322638511657715e-01 -2.291043996810913086e-01 -2.194835245609283447e-01 1.555018424987792969e-01 2.233432084321975708e-01 2.122026085853576660e-01 4.179153144359588623e-01 -1.785503178834915161e-01 -2.598359882831573486e-01 -1.744866669178009033e-01 -5.613269167952239513e-04 -1.558266207575798035e-02 7.586625963449478149e-02
-1.027770861983299255e-01 1.471736878156661987e-01 -8.363846689462661743e-02 -1.791611760854721069e-01 7.867593318223953247e-02 -1.965375095605850220e-01 -1.825244724750518799e-01 1.152826920151710510e-01 7.450027763843536377e-02 -1.791819334030151367e-01 3.381308913230895996e-02 1.752304732799530029e-01 1.394784450531005859e-01 1.261160969734191895e-01 2.466457039117813110e-01 -1.112500727176666260e-01 -3.314391672611236572e-01 -3.653686344623565674e-01 9.559640660881996155e-03 -2.096434235572814941e-01 -4.574738815426826477e-02 -5.572072044014930725e-02 5.768164992332458496e-03 -1.409023255109786987e-01 2.110920846462249756e-01 2.848341763019561768e-01 -4.572630394250154495e-03 -1.058436408638954163e-01 -4.029839634895324707e-01 -3.866215050220489502e-02 -2.096185684204101562e-01 4.435693845152854919e-02
1.040001213550567627e-01 -3.329851627349853516e-01 1.915784329175949097e-01 -5.895536392927169800e-02 2.935076355934143066e-01 -9.554025530815124512e-02 -9.255064278841018677e-02 1.624180227518081665e-01 6.694740802049636841e-02 3.261908516287803650e-02 -4.156063497066497803e-01 1.070655286312103271e-01 -3.165572136640548706e-02 1.594728440977632999e-03 -3.590225428342819214e-02 4.923532903194427490e-02 -5.744137242436408997e-02 -3.904477953910827637e-01 -4.747714102268218994e-02 1.588940918445587158e-01 2.267474234104156494e-01 -8.300153538584709167e-03 2.806036360561847687e-02 1.163080260157585144e-01 1.861311495304107666e-01 3.590438365936279297e-01 -4.577239602804183960e-02 2.048077136278152466e-01 -1.403722912073135376e-01 1.800683736801147461e-01 -3.114988841116428375e-02 -6.086931750178337097e-02
-1.417553517967462540e-02 8.558271825313568115e-02 -3.370720148086547852e-01 1.271396130323410034e-01 -5.523224920034408569e-02 -1.889287233352661133e-01 -9.993097744882106781e-03 -1.676883697509765625e-01 1.744093149900436401e-01 2.235973067581653595e-02 -1.568821221590042114e-01 -1.392415612936019897e-01 1.513188481330871582e-01 5.994851887226104736e-02 1.593721061944961548e-01 -5.478529259562492371e-02 1.379192769527435303e-01 -1.137297675013542175e-01 1.736294329166412354e-01 -1.165126264095306396e-01 2.362919598817825317e-01 -1.938294619321823120e-01 -3.816027939319610596e-02 2.905937135219573975e-01 2.548459470272064209e-01 4.407157301902770996e-01 3.264408707618713379e-01 1.430354118347167969e-01 8.967694826424121857e-03 -2.753212675452232361e-02 -1.465480774641036987e-01 4.919639602303504944e-02
-1.831099539995193481e-01 -2.182296663522720337e-01 6.491867825388908386e-03 -4.387550428509712219e-02 2.841376960277557373e-01 8.161476999521255493e-02 1.101192831993103027e-02 1.721685379743576050e-01 -4.942867904901504517e-02 -8.699283748865127563e-02 -1.712801754474639893e-01 -3.172726556658744812e-02 -1.305668652057647705e-01 2.607711553573608398e-01 -1.529102623462677002e-01 2.155146934092044830e-02 -3.152820467948913574e-02 -1.655381023883819580e-01 -1.142504811286926270e-01 7.796949241310358047e-03 1.025869622826576233e-01 -2.832320928573608398e-01 1.428278088569641113e-01 2.509052455425262451e-01 9.955056756734848022e-02 5.558640360832214355e-01 -7.680963724851608276e-02 -3.822928760200738907e-03 -4.912272095680236816e-02 1.716620177030563354e-01 -2.763516604900360107e-01 4.244847595691680908e-02
-5.466965958476066589e-03 2.272541373968124390e-01 -5.370912328362464905e-02 -9.656009823083877563e-02 9.763390570878982544e-02 -1.028138473629951477e-01 -1.360383182764053345e-01 -8.509825915098190308e-03 4.100830480456352234e-02 1.010847911238670349e-01 -1.187259629368782043e-01 -3.541276156902313232e-01 2.133031934499740601e-01 -6.579453498125076294e-02 3.764421641826629639e-01 2.263771146535873413e-01 -1.630577743053436279e-01 -2.109598964452743530e-01 1.608480815775692463e-03 -1.783089786767959595e-01 5.126061290502548218e-02 -4.135579168796539307e-01 2.121658623218536377e-01 1.169485002756118774e-01 2.055994868278503418e-01 1.281700283288955688e-01 2.264771610498428345e-02 -2.866314053535461426e-01 5.378369614481925964e-02 -1.800223835743963718e-04 -1.131481081247329712e-01 -1.046357825398445129e-01
-3.528362885117530823e-02 2.331186681985855103e-01 1.256856322288513184e-01 -7.652362342923879623e-03 -2.237081229686737061e-01 -6.469736993312835693e-02 -1.162786930799484253e-01 4.690958186984062195e-03 1.269428431987762451e-01 1.832944750785827637e-01 -1.603467911481857300e-01 1.154150464572012424e-03 1.188083589076995850e-01 -2.555490732192993164e-01 5.671335756778717041e-02 -7.216764986515045166e-02 3.491743654012680054e-02 -2.475528120994567871e-01 -1.867711693048477173e-01 -1.276223808526992798e-01 9.814563393592834473e-02 -3.656580448150634766e-01 3.945442661643028259e-02 2.619330585002899170e-01 1.501666731201112270e-03 2.833726108074188232e-01 1.683136522769927979e-01 -2.791786007583141327e-02 -3.934991061687469482e-01 1.273809373378753662e-01 -1.471303403377532959e-01 -2.611699998378753662e-01
6.362677668221294880e-04 -2.724612951278686523e-01 7.972833514213562012e-02 -1.527885347604751587e-01 3.465095460414886475e-01 1.302065700292587280e-02 -1.279112994670867920e-01 9.285172820091247559e-02 1.230785697698593140e-01 -2.425134629011154175e-01 -3.282878100872039795e-01 -5.091583356261253357e-02 -1.662091314792633057e-01 -5.048190802335739136e-02 1.520078927278518677e-01 4.173452779650688171e-02 -6.416044384241104126e-02 -3.820501267910003662e-01 -6.515256315469741821e-02 -1.715082377195358276e-01 2.600612342357635498e-01 -3.153783977031707764e-01 1.684189587831497192e-01 1.476056966930627823e-02 1.087583303451538086e-01 1.526952683925628662e-01 6.680203974246978760e-02 2.043734537437558174e-03 -2.274176478385925293e-01 1.492847502231597900e-02 -3.993073105812072754e-02 -1.973064094781875610e-01
2.439430058002471924e-01 6.199794635176658630e-02 -1.221369579434394836e-01 1.107324846088886261e-02 1.602393537759780884e-01 1.990998536348342896e-02 2.746165357530117035e-02 8.866698294878005981e-02 9.074214845895767212e-02 1.788346096873283386e-02 5.980164743959903717e-03 1.591182500123977661e-01 3.350529372692108154e-01 -4.197767004370689392e-02 1.502648442983627319e-01 -2.458144426345825195e-01 -1.957741528749465942e-01 -3.858327493071556091e-02 1.856193691492080688e-01 -2.746969163417816162e-01 -2.516107447445392609e-02 -2.975190281867980957e-01 3.471346572041511536e-02 2.016142755746841431e-01 -8.434454351663589478e-02 4.323748946189880371e-01 2.229582332074642181e-02 3.657537102699279785e-01 -1.579181849956512451e-01 -2.629827708005905151e-02 -9.144008904695510864e-02 1.136870458722114563e-01
-6.287766247987747192e-02 -4.670881852507591248e-02 -4.097744077444076538e-02 4.540116712450981140e-02 1.993425190448760986e-01 -2.867097854614257812e-01 -1.113617345690727234e-01 -7.647635042667388916e-02 1.181517913937568665e-01 -1.871682330965995789e-02 -5.051254630088806152e-01 2.212628126144409180e-01 1.174765732139348984e-02 -7.395718991756439209e-02 -3.633154928684234619e-02 -2.227499037981033325e-01 -2.035800665616989136e-01 -2.349071502685546875e-01 8.823455870151519775e-02 1.387803908437490463e-02 -1.551339030265808105e-01 -9.779720008373260498e-02 1.758393831551074982e-02 4.418553113937377930e-01 2.210908234119415283e-01 2.265269458293914795e-01 5.963854864239692688e-02 -1.268914714455604553e-02 -8.796091377735137939e-02 -1.662888377904891968e-01 -1.412769127637147903e-02 -4.108158871531486511e-02
-6.390866637229919434e-02 -8.620332926511764526e-02 9.299473464488983154e-02 -2.398924231529235840e-01 2.659723162651062012e-01 1.926368623971939087e-01 7.790550589561462402e-02 2.298917807638645172e-02 3.574294745922088623e-01 -1.500814259052276611e-01 -2.611064314842224121e-01 -6.649529933929443359e-02 -8.045490831136703491e-02 -2.567020058631896973e-01 -9.735563397407531738e-02 -2.456861175596714020e-02 1.105829477310180664e-01 -1.403903961181640625e-01 -2.007971704006195068e-02 -2.217740751802921295e-02 9.123563021421432495e-02 -3.492389246821403503e-02 4.800806567072868347e-02 6.385837495326995850e-02 3.778570890426635742e-01 4.562406539916992188e-01 7.174224406480789185e-02 -2.557947486639022827e-02 -2.554755806922912598e-01 -9.633170068264007568e-02 -1.082970872521400452e-01 1.036496460437774658e-01
-3.266552686691284180e-01 -2.478469014167785645e-01 2.755790054798126221e-01 -1.574337929487228394e-01 -1.748428195714950562e-01 -7.842944562435150146e-02 -4.145051166415214539e-02 -2.283235639333724976e-01 1.043917462229728699e-01 -2.157566100358963013e-01 -2.740395069122314453e-01 -1.953854262828826904e-01 2.239975146949291229e-02 -3.504655510187149048e-02 -5.160719901323318481e-02 -6.013110652565956116e-02 -1.408850848674774170e-01 -2.527661323547363281e-01 -1.379483640193939209e-01 -1.237393245100975037e-01 1.079640984535217285e-01 -2.813591063022613525e-01 1.881236792542040348e-03 6.455373018980026245e-02 1.441168487071990967e-01 3.543061614036560059e-01 1.518210619688034058e-01 -1.575393974781036377e-01 7.336742430925369263e-02 -7.070530205965042114e-02 -9.541081637144088745e-02 1.873789578676223755e-01
-4.000557586550712585e-02 -5.106869339942932129e-02 -8.648747205734252930e-02 -2.963379956781864166e-03 2.568375468254089355e-01 4.547998681664466858e-02 -1.065525338053703308e-01 -8.835872262716293335e-02 2.017069309949874878e-01 -1.527804583311080933e-01 -2.941215932369232178e-01 -9.591020643711090088e-02 -1.337394863367080688e-01 2.713918387889862061e-01 8.210282027721405029e-02 2.056297361850738525e-01 1.595479846000671387e-01 -1.201354265213012695e-01 -1.729462482035160065e-02 -5.556073412299156189e-02 1.241186168044805527e-02 -1.471699029207229614e-02 9.728800505399703979e-02 -9.743459522724151611e-02 2.166756689548492432e-01 2.259409874677658081e-01 -9.678588062524795532e-02 5.551408603787422180e-02 -6.289964914321899414e-01 -3.750369697809219360e-02 9.466139227151870728e-02 -1.474985927343368530e-01
-8.963300287723541260e-02 -4.221261013299226761e-03 1.320184953510761261e-02 3.391471132636070251e-02 3.171868324279785156e-01 -1.525837182998657227e-01 -1.205368265509605408e-01 -2.083661779761314392e-02 -2.321984246373176575e-02 -3.854551911354064941e-02 1.840063184499740601e-01 2.959873899817466736e-02 2.580433785915374756e-01 -6.287422031164169312e-02 7.616977393627166748e-02 -1.227680072188377380e-01 -1.166333332657814026e-01 -2.836204171180725098e-01 5.776197835803031921e-02 -1.231491714715957642e-01 -1.927271783351898193e-01 -2.467055320739746094e-01 2.151934951543807983e-01 1.047667786478996277e-01 -1.160332038998603821e-01 6.033461689949035645e-01 9.705644845962524414e-02 4.540943726897239685e-02 -6.790173798799514771e-02 -6.474921107292175293e-02 1.517451703548431396e-01 -1.869722157716751099e-01
-1.172302141785621643e-01 -2.670232951641082764e-01 -9.215731918811798096e-02 7.950367778539657593e-02 2.273863106966018677e-01 -3.984084725379943848e-02 -2.674403600394725800e-02 -7.889588922262191772e-02 1.474805921316146851e-01 1.340068578720092773e-01 -1.283053755760192871e-01 1.976708769798278809e-01 -1.067046374082565308e-01 -9.257654100656509399e-02 2.438898980617523193e-01 1.228300854563713074e-01 -2.051645517349243164e-02 -1.122477203607559204e-01 2.746991217136383057e-01 6.249317154288291931e-02 -1.531683206558227539e-01 -2.484831959009170532e-01 -2.340457402169704437e-02 8.836053311824798584e-03 2.686535418033599854e-01 3.195847272872924805e-01 -1.056748181581497192e-01 2.374358177185058594e-01 -4.452132880687713623e-01 9.416761994361877441e-02 4.699227586388587952e-02 1.441577374935150146e-01
1.209921911358833313e-01 -8.327799290418624878e-02 1.294249743223190308e-01 7.387631386518478394e-02 2.637885212898254395e-01 -1.044123470783233643e-01 8.203843235969543457e-02 7.391329109668731689e-02 6.878314912319183350e-02 -3.311553895473480225e-01 -3.770491573959589005e-03 -9.911770001053810120e-03 1.501153707504272461e-01 -3.104530274868011475e-01 4.331296086311340332e-01 -5.787684395909309387e-02 1.930578649044036865e-01 -1.402529031038284302e-01 -1.500591337680816650e-01 -2.865571677684783936e-01 -1.543695479631423950e-01 -3.134150803089141846e-01 1.275506429374217987e-02 -8.951892703771591187e-02 1.920806467533111572e-01 1.961365193128585815e-01 1.109381094574928284e-01 5.714733526110649109e-02 -1.109092831611633301e-01 7.455241680145263672e-02 4.552042111754417419e-02 1.910082101821899414e-01
1.451589316129684448e-01 -1.355044394731521606e-01 1.645486503839492798e-01 -2.829787880182266235e-02 2.047121673822402954e-01 -5.478548258543014526e-02 -2.943206205964088440e-02 -1.910904422402381897e-02 -1.901735216379165649e-01 -1.211500316858291626e-01 -8.759516477584838867e-02 -4.143601283431053162e-02 2.984356284141540527e-01 -5.248363595455884933e-03 3.006850779056549072e-01 -1.141196712851524353e-01 2.401465475559234619e-01 -2.621649801731109619e-01 -2.556827962398529053e-01 -4.341115355491638184e-01 4.573953524231910706e-02 -3.007223010063171387e-01 -4.219619184732437134e-02 -1.341509446501731873e-02 2.941459119319915771e-01 2.691007591784000397e-02 -9.274173527956008911e-02 3.032818250358104706e-02 -2.398643046617507935e-01 4.589941352605819702e-02 -4.846073687076568604e-02 1.790214516222476959e-02
1.366333514451980591e-01 -3.115991950035095215e-01 -9.199795871973037720e-02 -1.450079865753650665e-02 1.019382774829864502e-01 -1.656636893749237061e-01 -2.200922518968582153e-01 -1.839441061019897461e-01 8.904653787612915039e-02 -1.459355354309082031e-01 -3.585520684719085693e-01 2.301448285579681396e-01 4.567088931798934937e-02 -1.954477727413177490e-01 2.985374927520751953e-01 6.043267995119094849e-02 -1.301511079072952271e-01 -3.229323625564575195e-01 -4.347317293286323547e-02 1.241991817951202393e-01 2.265857160091400146e-01 -1.594226621091365814e-02 1.087134554982185364e-01 -2.116633811965584755e-03 7.009358704090118408e-02 3.893695473670959473e-01 -2.615746483206748962e-02 3.428623825311660767e-02 3.591810166835784912e-02 7.011979818344116211e-02 -1.809422820806503296e-01 1.111285313963890076e-01
-7.991605997085571289e-02 1.505140364170074463e-01 1.713765412569046021e-02 4.565381631255149841e-02 1.456421762704849243e-01 -1.019059792160987854e-01 -1.082209423184394836e-01 -3.396305814385414124e-02 8.077235519886016846e-02 3.152940794825553894e-02 -1.164096221327781677e-01 -6.209115311503410339e-02 4.114486277103424072e-01 -1.132398694753646851e-01 2.640813589096069336e-01 9.114520996809005737e-02 7.897264324128627777e-03 -2.315654754638671875e-01 -1.194527596235275269e-01 6.883702427148818970e-02 -1.947334557771682739e-01 -2.547299861907958984e-01 1.567195653915405273e-01 1.139762923121452332e-01 1.735577434301376343e-01 2.457497566938400269e-01 3.175340965390205383e-02 -2.107392102479934692e-01 -3.785401880741119385e-01 7.754799723625183105e-02 3.441448509693145752e-01 -1.493511497974395752e-01
4.095420241355895996e-02 1.825148761272430420e-01 1.216803193092346191e-01 -9.705459326505661011e-02 -5.837069079279899597e-02 -3.095968663692474365e-01 -1.130016148090362549e-01 1.725175678730010986e-01 2.072051465511322021e-01 -1.638362854719161987e-01 -1.282647848129272461e-01 -3.136586546897888184e-01 -8.987666107714176178e-03 -8.959547430276870728e-02 -6.231961026787757874e-02 2.124490737915039062e-01 3.126873821020126343e-02 -2.158850729465484619e-01 5.444813519716262817e-02 -1.356105655431747437e-01 2.520336806774139404e-01 -3.310497403144836426e-01 2.841226384043693542e-02 1.909214705228805542e-01 -2.314752638339996338e-01 2.016121894121170044e-01 -9.728959761559963226e-03 1.554231345653533936e-01 -1.367947310209274292e-01 -4.861310869455337524e-02 2.674069441854953766e-02 -3.710493147373199463e-01
1.310845185071229935e-02 -3.859145343303680420e-01 -1.981071196496486664e-02 -2.437322735786437988e-01 4.173187538981437683e-02 -3.471047058701515198e-02 2.285272032022476196e-01 5.794389918446540833e-02 -1.254688575863838196e-02 1.252829004079103470e-02 -1.037249490618705750e-01 -2.886841595172882080e-01 -5.302373785525560379e-03 -1.940610408782958984e-01 1.606297940015792847e-01 1.707284152507781982e-01 -9.088180214166641235e-02 -1.568897962570190430e-01 -1.197847872972488403e-01 -1.114363893866539001e-01 1.784252673387527466e-01 -2.207911908626556396e-01 -1.159869506955146790e-01 1.715233325958251953e-01 1.040843594819307327e-02 3.094914555549621582e-01 -1.032297834753990173e-01 1.848122030496597290e-01 -4.567750692367553711e-01 -8.918471285142004490e-04 1.103501021862030029e-01 2.995817735791206360e-02
1.854754053056240082e-02 -1.406313478946685791e-01 1.704574078321456909e-01 -7.178328931331634521e-02 -1.098874881863594055e-01 -9.427277743816375732e-02 2.870088815689086914e-02 5.085295066237449646e-02 2.678174078464508057e-01 -1.191229894757270813e-01 -2.036946862936019897e-01 4.974316060543060303e-02 5.280899256467819214e-02 -2.087421566247940063e-01 -9.192397445440292358e-02 6.680407386738806963e-05 1.595442742109298706e-01 -8.968759328126907349e-02 -3.085793182253837585e-02 1.820169948041439056e-02 -1.955709159374237061e-01 -3.781980276107788086e-01 7.739944010972976685e-02 1.262637972831726074e-01 -1.688782572746276855e-01 3.366859257221221924e-01 1.005177125334739685e-01 8.692418038845062256e-02 -4.928183257579803467e-01 1.182094588875770569e-01 -2.641386985778808594e-01 1.116132736206054688e-01
-3.529730066657066345e-02 2.996294572949409485e-02 -6.329785287380218506e-02 -7.237063348293304443e-02 1.708719134330749512e-01 -4.011957719922065735e-02 -9.000018239021301270e-02 -2.289438396692276001e-01 5.405205115675926208e-02 -1.375635862350463867e-01 -2.543404102325439453e-01 1.877356022596359253e-01 -7.933366112411022186e-03 1.015138253569602966e-01 1.513445526361465454e-01 3.275079429149627686e-01 2.524748146533966064e-01 1.908359117805957794e-03 2.609166800975799561e-01 -8.843628317117691040e-02 -1.358999758958816528e-01 -1.217761039733886719e-01 -2.194672822952270508e-01 1.658510118722915649e-01 3.054548501968383789e-01 3.519338667392730713e-01 4.369165748357772827e-02 3.865905106067657471e-02 -3.843603730201721191e-01 8.135958015918731689e-02 1.004636585712432861e-01 -3.676028922200202942e-02
-2.811335623264312744e-01 -3.195199742913246155e-02 -9.487073868513107300e-02 1.769877523183822632e-01 1.835040152072906494e-01 -2.444485388696193695e-02 -5.923907831311225891e-02 -1.804558038711547852e-01 2.160860970616340637e-02 -1.527331024408340454e-01 -3.474823832511901855e-01 2.951523754745721817e-03 -1.949399411678314209e-01 -2.541488036513328552e-03 1.339975148439407349e-01 3.103875219821929932e-01 1.714342534542083740e-01 -1.685886681079864502e-01 -2.095700940117239952e-03 -1.603476107120513916e-01 -2.274800091981887817e-03 -1.072489619255065918e-01 -1.748923808336257935e-01 1.361578106880187988e-01 9.405060857534408569e-02 4.478549361228942871e-01 9.020471572875976562e-02 1.176516897976398468e-02 -3.624077737331390381e-01 9.432542324066162109e-02 -1.008102111518383026e-02 1.011321172118186951e-01
8.306021988391876221e-02 -3.535707890987396240e-01 -6.762079894542694092e-02 -2.770411074161529541e-01 1.584549397230148315e-01 -3.870427608489990234e-02 2.700366377830505371e-01 -1.064196974039077759e-02 -6.272771954536437988e-02 6.270082294940948486e-02 -1.197370141744613647e-01 -2.139874249696731567e-01 -1.868121698498725891e-02 -2.311136573553085327e-01 6.935072597116231918e-03 9.589666873216629028e-02 -1.376861780881881714e-01 -9.013073891401290894e-02 -6.106194481253623962e-02 -1.254850924015045166e-01 1.927749365568161011e-01 -3.451588451862335205e-01 -1.007014140486717224e-01 1.937499046325683594e-01 1.197379603981971741e-01 2.464841157197952271e-01 -4.556798562407493591e-02 1.949882209300994873e-01 -4.056479632854461670e-01 -3.735331818461418152e-02 7.833806425333023071e-02 1.353562921285629272e-01
-1.865734457969665527e-01 7.939480990171432495e-02 -1.595424674451351166e-02 -4.329228028655052185e-02 3.100899755954742432e-01 -5.017106235027313232e-02 -1.216854825615882874e-01 2.897277176380157471e-01 3.052086532115936279e-01 -8.376368135213851929e-02 3.953282535076141357e-02 1.160593777894973755e-01 -4.514286667108535767e-02 1.032292544841766357e-01 -4.172542691230773926e-02 1.073579397052526474e-02 -1.320949792861938477e-01 -3.315328061580657959e-01 2.185435593128204346e-01 3.910914808511734009e-02 -2.024752497673034668e-01 -2.843946814537048340e-01 2.351235598325729370e-02 -8.934162557125091553e-02 9.058952331542968750e-02 3.173496723175048828e-01 -2.715812027454376221e-01 4.135519266128540039e-02 -3.416901230812072754e-01 1.128109246492385864e-01 -2.867191843688488007e-02 -8.851195871829986572e-02
2.709481120109558105e-01 1.359068006277084351e-01 -6.918044388294219971e-02 -1.503275334835052490e-01 2.515995502471923828e-01 -3.750921040773391724e-02 -8.715330064296722412e-02 1.291588693857192993e-01 2.322607636451721191e-01 3.179029747843742371e-02 -9.115318953990936279e-02 5.245927721261978149e-02 8.109509199857711792e-02 1.064328625798225403e-01 1.611929982900619507e-01 -1.890090107917785645e-01 5.498395487666130066e-02 1.763633787631988525e-01 1.890124976634979248e-01 -2.623797357082366943e-01 -9.179034829139709473e-02 -4.265212714672088623e-01 -4.893886670470237732e-02 2.223358750343322754e-01 -1.028040796518325806e-01 4.053972363471984863e-01 -1.399740669876337051e-02 2.922743558883666992e-01 -3.227376192808151245e-02 -5.055133253335952759e-02 -8.442668244242668152e-03 -3.228657320141792297e-02
-1.379466354846954346e-01 -2.933157086372375488e-01 4.870287701487541199e-02 1.299850344657897949e-01 2.743274867534637451e-01 -1.206587925553321838e-01 -1.396026611328125000e-01 -5.862016975879669189e-02 3.482857719063758850e-02 6.626961380243301392e-02 1.618066877126693726e-01 -1.496576733188703656e-04 1.932314783334732056e-01 1.064172685146331787e-01 1.829640865325927734e-01 -2.072214521467685699e-02 -1.060060318559408188e-02 -3.427192270755767822e-01 -2.001827955245971680e-02 -2.219598367810249329e-02 -1.047915145754814148e-01 -2.791379690170288086e-01 1.548632681369781494e-01 2.324904650449752808e-01 -1.715415120124816895e-01 4.815067946910858154e-01 1.532181203365325928e-01 1.171412020921707153e-01 -1.860384345054626465e-01 8.951226621866226196e-02 1.402418911457061768e-01 -4.914437234401702881e-02
2.832861617207527161e-02 -6.244460865855216980e-02 1.632595658302307129e-01 -1.644328683614730835e-01 1.831764876842498779e-01 -1.254300326108932495e-01 6.124448403716087341e-02 -3.906736075878143311e-01 3.852485716342926025e-01 -2.082106657326221466e-02 -2.881386280059814453e-01 -1.271804273128509521e-01 1.508387923240661621e-01 -2.553922533988952637e-01 1.399424299597740173e-02 2.231633067131042480e-01 -1.153090968728065491e-01 -1.342945843935012817e-01 7.741877436637878418e-02 -8.869756013154983521e-02 2.991165220737457275e-01 7.054223120212554932e-02 5.481253936886787415e-02 1.862463057041168213e-01 3.750518336892127991e-02 2.570488154888153076e-01 -5.654509179294109344e-03 -2.318953536450862885e-02 -2.770404815673828125e-01 -9.744624048471450806e-02 1.168782934546470642e-01 -6.804417073726654053e-02
2.131893932819366455e-01 2.399782091379165649e-01 6.410638988018035889e-02 -2.270843088626861572e-01 1.971368640661239624e-01 -1.123161315917968750e-01 -8.952859789133071899e-02 -9.803751856088638306e-02 8.555819094181060791e-02 -3.342032432556152344e-02 -6.772290170192718506e-02 3.893205896019935608e-02 1.322256475687026978e-01 4.839876666665077209e-02 6.053268164396286011e-02 2.780737578868865967e-01 2.178524285554885864e-01 -3.507496118545532227e-01 2.398049980401992798e-01 -1.177785322070121765e-01 -6.641560047864913940e-02 -1.395612359046936035e-01 -1.390412598848342896e-01 2.289899289608001709e-01 4.101850986480712891e-01 1.729029268026351929e-01 6.422019004821777344e-02 -1.085986495018005371e-01 -7.307862490415573120e-02 -4.770196042954921722e-03 -2.712361812591552734e-01 1.621937453746795654e-01
-2.160528302192687988e-01 -2.448895126581192017e-01 8.729334920644760132e-02 1.731369495391845703e-01 -4.878992587327957153e-02 -1.327785104513168335e-01 1.148754507303237915e-01 -2.655111849308013916e-01 1.476313173770904541e-01 6.501091993413865566e-04 -3.455468714237213135e-01 -4.009686112403869629e-01 1.520122587680816650e-01 1.497703939676284790e-01 1.223077103495597839e-01 -1.744659096002578735e-01 -1.753282696008682251e-01 -1.893174648284912109e-01 -1.459247022867202759e-01 1.150285266339778900e-02 -4.775751009583473206e-02 -2.386132776737213135e-01 8.168323338031768799e-02 9.736696630716323853e-02 1.199953258037567139e-01 3.287623822689056396e-01 -6.057032197713851929e-02 -1.960333734750747681e-01 -1.272788941860198975e-01 4.188558831810951233e-02 9.827449917793273926e-02 -5.974643304944038391e-02
5.673498660326004028e-02 -5.421962961554527283e-02 3.361213952302932739e-02 4.023213312029838562e-02 3.370581865310668945e-01 -3.542528301477432251e-02 1.572886705398559570e-01 1.446492522954940796e-01 1.961146593093872070e-01 -3.593381643295288086e-01 -2.880803346633911133e-01 -2.386836558580398560e-01 2.310247421264648438e-01 -2.024894654750823975e-01 -3.530874475836753845e-02 -3.305457904934883118e-02 5.732975900173187256e-02 -3.008293807506561279e-01 -8.626337163150310516e-03 -1.480437070131301880e-01 -1.515807062387466431e-01 -2.385963201522827148e-01 2.465946972370147705e-01 -8.235152065753936768e-02 9.113252907991409302e-02 8.054323494434356689e-02 -1.218801364302635193e-01 1.264699399471282959e-01 -1.213912144303321838e-01 -7.037895917892456055e-02 -2.371239364147186279e-01 -2.036598175764083862e-01
2.210201323032379150e-01 -1.306875944137573242e-01 1.571060866117477417e-01 -2.463360689580440521e-02 -1.150278076529502869e-01 -5.205640941858291626e-02 -1.660081446170806885e-01 1.271737813949584961e-01 1.777559667825698853e-01 7.608308643102645874e-02 -5.027191340923309326e-02 2.544469237327575684e-01 1.603360027074813843e-01 -3.418383896350860596e-01 2.553971111774444580e-01 1.918611116707324982e-03 5.071753263473510742e-02 -1.162073835730552673e-01 -2.720409247558563948e-04 -2.418688386678695679e-01 -2.413238286972045898e-01 -3.464449048042297363e-01 -1.291313618421554565e-01 1.100424677133560181e-01 9.723235666751861572e-02 3.267958462238311768e-01 -5.086242407560348511e-02 8.949165046215057373e-02 -2.435946315526962280e-01 2.921108901500701904e-02 -2.225916832685470581e-01 -1.358424425125122070e-01
6.061897147446870804e-03 4.335124790668487549e-02 6.985150277614593506e-02 -8.659659326076507568e-02 1.119894459843635559e-01 6.521659344434738159e-02 -1.983202695846557617e-01 1.383977103978395462e-02 3.654261231422424316e-01 -3.741409480571746826e-01 -2.069289684295654297e-01 1.652866043150424957e-02 -1.634185314178466797e-01 1.730679571628570557e-01 8.841599524021148682e-02 1.894281953573226929e-01 1.387318521738052368e-01 -1.529905349016189575e-01 4.579522460699081421e-02 1.515724789351224899e-02 8.050911128520965576e-02 -4.339247643947601318e-01 1.062757894396781921e-01 4.127921909093856812e-02 1.873768679797649384e-02 3.082942962646484375e-01 1.439115703105926514e-01 1.345762312412261963e-01 -2.771598994731903076e-01 -9.052405506372451782e-02 -1.550775915384292603e-01 -1.280221939086914062e-01
-9.711946547031402588e-02 -7.050896435976028442e-02 -2.297133952379226685e-01 -1.660630553960800171e-01 -1.248293295502662659e-01 -1.343820840120315552e-01 2.148662358522415161e-01 4.197925701737403870e-02 2.213236093521118164e-01 -1.421259045600891113e-01 5.196853727102279663e-02 -1.522019132971763611e-02 1.617235690355300903e-01 1.497821807861328125e-01 3.167804777622222900e-01 2.150232158601284027e-02 -2.913181483745574951e-02 9.794470667839050293e-02 1.430341899394989014e-01 -4.167252406477928162e-02 4.480528831481933594e-02 -2.476647347211837769e-01 -1.109903603792190552e-01 2.066468447446823120e-01 1.819498836994171143e-01 4.071283340454101562e-01 1.795493364334106445e-01 3.448195159435272217e-01 -1.052581965923309326e-01 -6.820822507143020630e-02 -2.794201970100402832e-01 -8.575289696455001831e-02
-7.385594397783279419e-02 -2.874709367752075195e-01 1.362065225839614868e-01 1.489389240741729736e-01 3.570089116692543030e-02 -2.703012824058532715e-01 -2.017388045787811279e-01 -1.609304398298263550e-01 1.953384429216384888e-01 6.687797605991363525e-02 3.620900958776473999e-02 -2.918340079486370087e-02 2.253502011299133301e-01 1.203414946794509888e-01 1.954616308212280273e-01 -1.591501757502555847e-02 1.809038594365119934e-02 -1.075499728322029114e-01 -9.089377522468566895e-02 1.396229863166809082e-01 -2.639102041721343994e-01 -1.503045856952667236e-01 4.562556277960538864e-03 2.403402179479598999e-01 -3.337107226252555847e-02 4.143343567848205566e-01 -2.773175239562988281e-01 -3.278698399662971497e-02 -2.794391512870788574e-01 -1.768848598003387451e-01 -1.676695346832275391e-01 6.157392263412475586e-02
-7.824721187353134155e-02 -7.078469544649124146e-02 4.794301092624664307e-01 -1.150304600596427917e-01 -6.439568847417831421e-02 -9.898196905851364136e-02 -1.262304782867431641e-01 3.083143383264541626e-02 1.452944725751876831e-01 -6.409703195095062256e-02 -2.670221626758575439e-01 -1.499917805194854736e-01 -1.182960644364356995e-01 -1.602570861577987671e-01 -4.413268063217401505e-03 -1.748518645763397217e-02 1.209344044327735901e-01 -2.251133322715759277e-01 1.276838332414627075e-01 -3.474290296435356140e-02 -1.734133511781692505e-01 -3.109823763370513916e-01 6.027673184871673584e-02 -1.420993208885192871e-01 9.705740213394165039e-02 4.249511957168579102e-01 1.811482757329940796e-01 -2.028305269777774811e-02 -1.930520385503768921e-01 -7.612015120685100555e-03 -1.496285647153854370e-01 1.989209800958633423e-01
4.606939479708671570e-02 -1.402797102928161621e-01 7.456911355257034302e-02 -1.658612787723541260e-01 1.082017198204994202e-01 -3.850089609622955322e-01 -1.557937413454055786e-01 1.436530649662017822e-01 1.760773509740829468e-01 -1.480963081121444702e-01 1.754364222288131714e-01 -2.740367874503135681e-02 -1.660363525152206421e-01 1.562911868095397949e-01 7.665029913187026978e-02 9.371655993163585663e-03 -5.512672662734985352e-02 -3.014072179794311523e-01 1.033564209938049316e-01 4.353808984160423279e-02 1.101635247468948364e-01 -9.469500929117202759e-02 -1.156338751316070557e-01 3.540509343147277832e-01 7.105168700218200684e-02 3.347713649272918701e-01 -2.193030714988708496e-01 1.762388646602630615e-01 -1.836118400096893311e-01 -1.991217583417892456e-01 -6.776215136051177979e-02 -2.394583523273468018e-01
1.509423553943634033e-01 -9.095010906457901001e-02 1.611103564500808716e-01 2.020700648427009583e-02 4.007247388362884521e-01 -1.299082040786743164e-01 9.274590760469436646e-02 1.769250035285949707e-01 3.909733593463897705e-01 -2.525234818458557129e-01 -1.717785894870758057e-01 -2.883754670619964600e-01 1.247668415307998657e-01 -4.496871307492256165e-02 1.276028715074062347e-02 7.633125782012939453e-02 5.868386104702949524e-02 -1.584779769182205200e-01 -1.437999904155731201e-01 -1.932139694690704346e-01 -1.501346081495285034e-01 -2.915742695331573486e-01 1.929751336574554443e-01 -1.966104954481124878e-01 8.925818651914596558e-02 1.071968302130699158e-01 -3.382602706551551819e-02 1.709554195404052734e-01 -6.123142316937446594e-02 3.249617666006088257e-02 -1.103715226054191589e-01 -1.884371936321258545e-01
-9.522809088230133057e-02 -2.593575716018676758e-01 2.387314438819885254e-01 -3.419594466686248779e-02 1.480789780616760254e-01 5.534766986966133118e-02 1.283734440803527832e-01 -1.423401385545730591e-01 8.243778347969055176e-02 -2.661377787590026855e-01 -2.440959364175796509e-01 5.725421011447906494e-02 -4.537525773048400879e-02 6.005957350134849548e-02 8.847308903932571411e-02 -1.897396594285964966e-01 -1.735344827175140381e-01 -3.268933892250061035e-01 2.573017776012420654e-01 -3.732088208198547363e-02 -9.324061125516891479e-02 -1.701176315546035767e-01 -1.710066944360733032e-01 8.551174402236938477e-02 6.590850185602903366e-03 4.034548401832580566e-01 1.121609508991241455e-01 2.248840779066085815e-01 -1.898119151592254639e-01 -2.619808316230773926e-01 -6.186240911483764648e-02 2.386302314698696136e-02
2.032014727592468262e-01 -3.399167060852050781e-01 -4.758865758776664734e-02 -1.343703716993331909e-01 1.263865828514099121e-01 -1.123132929205894470e-01 2.354188859462738037e-01 2.292629480361938477e-01 6.955548189580440521e-03 1.686617434024810791e-01 -2.218357324600219727e-01 -2.519146800041198730e-01 1.170611977577209473e-01 -1.173412799835205078e-01 4.684181511402130127e-02 2.187855094671249390e-01 -6.027757748961448669e-02 -1.846389919519424438e-01 8.063792437314987183e-02 -1.936811138875782490e-03 3.595004677772521973e-01 -1.652070283889770508e-01 2.039144001901149750e-02 6.481344252824783325e-02 3.043347299098968506e-01 2.864645123481750488e-01 1.243278607726097107e-01 -1.117953807115554810e-01 -1.969971507787704468e-01 -3.494111821055412292e-02 -1.371794492006301880e-01 -2.660331875085830688e-02
-2.051246538758277893e-02 4.916437715291976929e-02 -1.112085804343223572e-01 1.307045072317123413e-01 -1.600996106863021851e-01 -1.527809500694274902e-01 -5.304898321628570557e-02 -6.062535569071769714e-02 7.550626248121261597e-02 -1.035787388682365417e-01 -7.355411350727081299e-02 -2.982778549194335938e-01 1.059725806117057800e-01 -4.621065407991409302e-02 -8.530525863170623779e-02 -1.352502703666687012e-01 6.112219765782356262e-02 -2.767554018646478653e-03 -2.594792749732732773e-03 -1.348017435520887375e-02 1.571384817361831665e-01 -1.473453044891357422e-01 3.233060939237475395e-03 3.258750438690185547e-01 1.905764192342758179e-01 5.535376071929931641e-01 1.351319253444671631e-01 2.262174151837825775e-02 -2.065095901489257812e-01 2.279590517282485962e-01 8.471896499395370483e-02 -3.777277469635009766e-01
-3.790602460503578186e-02 1.294740289449691772e-01 3.091564178466796875e-01 1.563191115856170654e-01 1.387606114149093628e-01 -6.694184988737106323e-02 2.047168910503387451e-01 -2.634094096720218658e-03 1.689190119504928589e-01 -8.691351115703582764e-02 -6.864944845438003540e-02 1.187195535749197006e-03 3.160329759120941162e-01 1.904721111059188843e-01 -1.888910494744777679e-02 1.348715573549270630e-01 -8.697504550218582153e-02 -1.909222006797790527e-01 2.272711992263793945e-01 -2.210692912340164185e-01 -2.561637461185455322e-01 -2.553412020206451416e-01 -1.637274026870727539e-01 -1.125193163752555847e-01 3.412352800369262695e-01 3.597697913646697998e-01 -8.117412775754928589e-02 7.513899356126785278e-02 7.720774412155151367e-02 8.167516440153121948e-03 -1.302952617406845093e-01 6.846644729375839233e-02
5.877427384257316589e-02 -1.824342906475067139e-01 1.157180126756429672e-02 -3.509198427200317383e-01 3.551179170608520508e-01 2.000876367092132568e-01 -5.783718079328536987e-02 -1.187451705336570740e-01 3.365587294101715088e-01 -1.922082304954528809e-01 -1.551043838262557983e-01 -1.400310248136520386e-01 1.247064098715782166e-01 -1.715837419033050537e-01 -2.602144777774810791e-01 -6.760817021131515503e-02 -9.553907066583633423e-02 -1.623883098363876343e-01 -1.233139559626579285e-01 2.813164144754409790e-03 2.405562996864318848e-02 -3.919227793812751770e-02 -1.061255764216184616e-02 -4.938130080699920654e-02 2.738403677940368652e-01 3.831343352794647217e-01 4.431349784135818481e-02 -9.449088573455810547e-02 -1.669535934925079346e-01 -3.061192668974399567e-02 4.113707691431045532e-02 1.633552610874176025e-01
2.017667293548583984e-01 -1.930441409349441528e-01 -3.779129981994628906e-01 -9.690107777714729309e-03 -1.126807257533073425e-01 -1.759034395217895508e-01 1.023995131254196167e-01 -3.042110800743103027e-01 4.918421804904937744e-02 1.485314667224884033e-01 -2.509351074695587158e-01 -2.455133795738220215e-01 1.331038922071456909e-01 -9.893697500228881836e-02 4.379420354962348938e-02 -1.211074441671371460e-01 -1.491496060043573380e-02 -2.343975603580474854e-01 -2.848080545663833618e-02 -2.041148245334625244e-01 -2.831730842590332031e-01 -1.630283445119857788e-01 1.853215694427490234e-01 1.664607673883438110e-01 1.090562641620635986e-01 1.751938313245773315e-01 -1.916830390691757202e-01 5.880701914429664612e-02 -2.699462473392486572e-01 -1.290987879037857056e-01 3.656826540827751160e-02 2.254366874694824219e-02
-1.129325926303863525e-01 -9.795701503753662109e-02 8.187545835971832275e-02 6.543084233999252319e-02 -2.080551534891128540e-01 -1.659860610961914062e-01 1.903215795755386353e-02 -2.313096374273300171e-01 6.718312948942184448e-02 8.141034841537475586e-02 -1.600172221660614014e-01 -2.373312562704086304e-01 2.199829816818237305e-01 4.614743962883949280e-02 2.359600961208343506e-01 -2.177113667130470276e-02 -5.451198667287826538e-02 -2.998681664466857910e-01 -5.674286559224128723e-02 2.895113313570618629e-03 -2.605219744145870209e-02 -3.170792162418365479e-01 1.985984444618225098e-01 1.145270932465791702e-02 2.169187515974044800e-01 4.290595352649688721e-01 -1.094077900052070618e-01 -2.066844403743743896e-01 -2.969307601451873779e-01 1.055801361799240112e-01 8.845761418342590332e-02 1.110396757721900940e-01
2.122715860605239868e-01 -2.815541326999664307e-01 7.905717194080352783e-02 -4.828688129782676697e-02 1.630648225545883179e-01 -2.670760452747344971e-01 1.469985395669937134e-01 2.329061627388000488e-01 7.943008095026016235e-02 -2.117969393730163574e-01 -2.354086339473724365e-01 -4.965033754706382751e-02 2.445357888936996460e-01 4.639438539743423462e-02 2.850861661136150360e-02 4.182831197977066040e-02 1.225517014972865582e-03 -4.225586354732513428e-01 8.156812191009521484e-02 -5.248952656984329224e-03 3.569059669971466064e-01 -2.533536776900291443e-02 1.375695019960403442e-01 2.509563229978084564e-02 2.169516682624816895e-01 2.797350883483886719e-01 8.966205269098281860e-02 -8.169994503259658813e-02 -1.223120489157736301e-03 4.588993638753890991e-02 -2.078853994607925415e-01 -3.970089927315711975e-02
7.138837128877639771e-02 2.377337515354156494e-01 4.783615097403526306e-02 -1.689269244670867920e-01 1.386251300573348999e-01 -1.466664671897888184e-01 -2.625488638877868652e-01 6.427098065614700317e-02 2.441056519746780396e-01 -1.465728431940078735e-01 8.387225866317749023e-02 2.010319828987121582e-01 1.368066519498825073e-01 -9.023484587669372559e-02 2.689872384071350098e-01 1.383154690265655518e-01 -1.167410090565681458e-01 -3.604283928871154785e-01 -1.214912459254264832e-01 -3.779589384794235229e-02 -1.713415794074535370e-02 -6.675951182842254639e-02 1.079380810260772705e-01 -1.703845858573913574e-01 1.294874101877212524e-01 3.638481199741363525e-01 -2.118545770645141602e-01 6.479423493146896362e-02 -2.543136775493621826e-01 -2.421570122241973877e-01 7.232495397329330444e-02 -1.223549768328666687e-01
-1.334393490105867386e-02 1.165969646535813808e-03 9.651143103837966919e-02 -2.018340118229389191e-02 4.238786697387695312e-01 9.094642847776412964e-02 -6.783749163150787354e-02 7.942257076501846313e-02 4.591690897941589355e-01 -1.864007562398910522e-01 -8.535442501306533813e-02 -4.731351137161254883e-02 5.558380857110023499e-02 -1.482901871204376221e-01 -2.215027660131454468e-01 1.444682031869888306e-01 1.419737339019775391e-01 -1.634883880615234375e-01 1.755809225142002106e-02 -7.647515833377838135e-02 3.425198495388031006e-01 -1.800012439489364624e-01 -8.144800364971160889e-02 -3.500558668747544289e-03 2.180718183517456055e-01 3.844726681709289551e-01 2.334088459610939026e-02 9.636732935905456543e-02 -1.431730538606643677e-01 2.173500368371605873e-03 -4.363313317298889160e-02 6.406163424253463745e-02
1.021110862493515015e-01 -2.067431509494781494e-01 1.287486255168914795e-01 5.293555557727813721e-02 1.682852804660797119e-01 -1.478198319673538208e-01 -3.303223550319671631e-01 2.396866306662559509e-02 1.862532347440719604e-01 5.259650945663452148e-02 4.615308344364166260e-02 -6.616720557212829590e-02 3.580455482006072998e-01 1.075578257441520691e-01 4.358280822634696960e-02 -6.194332614541053772e-02 -5.915527045726776123e-02 1.779556646943092346e-02 -9.031846374273300171e-02 1.393757611513137817e-01 -1.361689269542694092e-01 -1.526491194963455200e-01 2.052497416734695435e-01 3.331603407859802246e-01 4.760561138391494751e-02 4.402676820755004883e-01 -2.393201142549514771e-01 -5.051073059439659119e-02 -2.623234093189239502e-01 -6.356559693813323975e-02 1.423440035432577133e-02 1.509217321872711182e-01
-1.840716749429702759e-01 -2.456893213093280792e-02 5.609584227204322815e-02 1.068481057882308960e-01 -8.494710922241210938e-02 -3.082592040300369263e-03 -1.987134367227554321e-01 9.183815866708755493e-02 1.701219938695430756e-02 4.913906380534172058e-02 -3.562576174736022949e-01 -2.125599682331085205e-01 1.259962446056306362e-03 4.898368939757347107e-02 5.913298204541206360e-02 -2.752803862094879150e-01 -1.143747568130493164e-01 -2.235860079526901245e-01 2.050033062696456909e-01 8.551360107958316803e-03 -1.019698604941368103e-01 -1.087774857878684998e-01 1.403602808713912964e-01 2.536789476871490479e-01 3.106734454631805420e-01 4.354772269725799561e-01 -2.580989710986614227e-02 3.373920544981956482e-02 -3.435408771038055420e-01 -5.567114800214767456e-02 5.586022138595581055e-02 1.251500546932220459e-01
-4.341900348663330078e-02 2.571522295475006104e-01 1.974873691797256470e-01 -1.449273079633712769e-01 -6.724415719509124756e-02 -8.613942563533782959e-02 2.294563688337802887e-02 5.024438351392745972e-02 1.604527682065963745e-01 -2.114667445421218872e-01 -6.946182996034622192e-02 1.840613596141338348e-02 4.006178379058837891e-01 9.637650847434997559e-02 -1.180018112063407898e-02 1.595288962125778198e-01 -1.158919557929039001e-01 -4.437838494777679443e-01 -5.043146386742591858e-02 -2.327633053064346313e-01 -2.937151584774255753e-03 -1.393254250288009644e-01 -2.400253266096115112e-01 1.551874279975891113e-01 1.541973948478698730e-01 3.036408424377441406e-01 8.331531286239624023e-02 3.052623271942138672e-01 1.641923561692237854e-03 1.797012425959110260e-02 1.292644999921321869e-02 3.441198542714118958e-02
-1.160873547196388245e-01 -1.003107652068138123e-01 -1.809862107038497925e-01 -5.871863663196563721e-02 1.966716498136520386e-01 1.952621787786483765e-01 -2.017731666564941406e-01 -1.124184578657150269e-01 -4.727288335561752319e-02 -1.885953545570373535e-01 -1.283777803182601929e-01 1.397492885589599609e-01 4.563800990581512451e-03 8.137322217226028442e-02 6.063837930560112000e-02 1.270419508218765259e-01 -5.594800040125846863e-02 -1.015706136822700500e-01 -6.027468666434288025e-02 8.874928951263427734e-02 -1.879750378429889679e-02 -4.422700405120849609e-01 9.639059752225875854e-02 2.420916259288787842e-01 -4.029952455312013626e-03 5.452497005462646484e-01 -1.587603092193603516e-01 3.067311272025108337e-02 -1.466359496116638184e-01 8.335284888744354248e-02 -2.420057803392410278e-01 1.026636511087417603e-01
1.225386187434196472e-01 5.042590573430061340e-02 -1.991793811321258545e-01 -3.055014014244079590e-01 2.202074527740478516e-01 -7.296681404113769531e-02 1.242457330226898193e-01 8.473705500364303589e-02 2.875887453556060791e-01 -2.152162492275238037e-01 -1.190054267644882202e-01 4.110479727387428284e-02 1.310228854417800903e-01 2.123344391584396362e-01 4.650133475661277771e-02 9.513375908136367798e-02 8.312653005123138428e-02 -2.887302935123443604e-01 -1.638782173395156860e-01 -1.478055268526077271e-01 -4.227684810757637024e-02 -5.717848613858222961e-02 -1.457487493753433228e-01 2.415631115436553955e-01 -3.153129220008850098e-01 4.373097419738769531e-01 2.303798310458660126e-02 -5.795818194746971130e-02 -1.765616238117218018e-01 6.698184460401535034e-02 -2.581351436674594879e-02 1.238795556128025055e-02
2.281739749014377594e-02 1.734901070594787598e-01 1.683207303285598755e-01 7.520511746406555176e-02 8.378226310014724731e-02 2.050002068281173706e-01 -1.860141009092330933e-01 1.127890776842832565e-02 3.511142134666442871e-01 -2.382130920886993408e-01 -5.887148901820182800e-02 -2.096180617809295654e-01 5.721866339445114136e-02 -5.070956051349639893e-02 3.253948390483856201e-01 1.475376039743423462e-01 1.022925972938537598e-01 -3.380157649517059326e-01 -3.415414318442344666e-02 -1.390218585729598999e-01 1.546968799084424973e-02 -5.663445964455604553e-02 -6.785806268453598022e-02 -4.033268243074417114e-02 1.772100031375885010e-01 3.243810236454010010e-01 -3.551793843507766724e-02 -1.155775114893913269e-01 -2.897888720035552979e-01 -2.127363681793212891e-01 -2.250932306051254272e-01 -6.823147833347320557e-02
1.692001521587371826e-01 -4.216004908084869385e-01 -3.478781506419181824e-02 -2.389794141054153442e-01 6.710004061460494995e-02 -1.412470489740371704e-01 1.360625475645065308e-01 5.518196150660514832e-03 2.411684952676296234e-02 -1.143153384327888489e-01 -9.997239708900451660e-02 -2.376415282487869263e-01 -7.732050027698278427e-03 -2.868986129760742188e-01 1.275581419467926025e-01 5.859250575304031372e-02 -6.850747764110565186e-02 -6.888158619403839111e-02 4.416906088590621948e-02 -5.983582139015197754e-02 1.591900438070297241e-01 -2.267628908157348633e-01 9.787049889564514160e-02 1.564811021089553833e-01 8.410073816776275635e-02 2.470884621143341064e-01 3.906741365790367126e-02 3.152565360069274902e-01 -4.497104287147521973e-01 1.456526201218366623e-02 1.127342581748962402e-01 1.085447054356336594e-02
1.257255077362060547e-01 -6.078851222991943359e-02 -2.693655788898468018e-01 -1.784923672676086426e-01 1.217401865869760513e-02 -6.070929020643234253e-02 -2.076779454946517944e-01 7.940173894166946411e-02 3.145368695259094238e-01 -3.291302546858787537e-02 -2.102818638086318970e-01 -4.421345293521881104e-01 -1.567652672529220581e-01 4.554864391684532166e-02 7.819740474224090576e-02 5.741581320762634277e-02 -1.059007793664932251e-01 -5.549143254756927490e-02 -1.179219931364059448e-01 9.246586263179779053e-02 5.005769431591033936e-02 -3.378931581974029541e-01 -1.457425355911254883e-01 1.890066079795360565e-03 1.437924653291702271e-01 3.988569676876068115e-01 -7.896875590085983276e-02 9.418914467096328735e-02 1.948050707578659058e-01 1.000079512596130371e-02 -1.725964546203613281e-01 9.824036806821823120e-02
3.379436582326889038e-02 -4.061287939548492432e-01 2.472907155752182007e-01 7.390598952770233154e-02 2.250044345855712891e-01 -2.176757156848907471e-01 -2.867947816848754883e-01 -9.747775644063949585e-02 -3.311664564535021782e-03 4.479223489761352539e-02 -2.267728559672832489e-02 -1.282373964786529541e-01 2.353132069110870361e-01 -4.565873742103576660e-02 1.513356249779462814e-02 -2.066501379013061523e-01 -5.445055291056632996e-02 -1.519591212272644043e-01 -1.334958672523498535e-01 1.351939439773559570e-01 -2.588439285755157471e-01 -2.944496870040893555e-01 1.705547049641609192e-02 1.816883683204650879e-01 -5.353873223066329956e-02 2.518421113491058350e-01 -2.011680603027343750e-01 -1.549738179892301559e-02 -1.289032697677612305e-01 -1.247734501957893372e-01 -1.127318888902664185e-01 -2.390044033527374268e-01
-1.761497408151626587e-01 -2.133721113204956055e-01 2.887577004730701447e-02 2.104997932910919189e-01 1.641456782817840576e-02 -1.068452838808298111e-02 -1.669116616249084473e-01 -2.000344097614288330e-01 2.343160808086395264e-01 -1.016057580709457397e-01 1.193595081567764282e-01 -6.466460227966308594e-02 2.707685232162475586e-01 -1.361556351184844971e-01 9.112386405467987061e-02 1.267805136740207672e-02 6.906255334615707397e-02 -1.646084636449813843e-01 1.542752683162689209e-01 9.421403706073760986e-02 -1.541117429733276367e-01 -4.356974065303802490e-01 9.429127722978591919e-02 3.617839515209197998e-01 1.601284891366958618e-01 2.672969102859497070e-01 -1.326118111610412598e-01 -1.982744783163070679e-01 -2.249023914337158203e-01 2.283803559839725494e-02 -3.853306546807289124e-02 -3.987316042184829712e-02
-2.898264825344085693e-01 -6.599684804677963257e-02 -1.681170165538787842e-01 -1.546933054924011230e-01 1.388548463582992554e-01 -1.334878951311111450e-01 1.438874192535877228e-02 1.981032267212867737e-02 4.123921394348144531e-01 4.966596141457557678e-03 -2.149021029472351074e-01 -8.006536215543746948e-02 1.320168823003768921e-01 1.364999264478683472e-01 3.429811000823974609e-01 -1.544206291437149048e-01 -6.980026513338088989e-02 9.352882951498031616e-02 -6.756705045700073242e-02 -4.991846159100532532e-02 -5.397665128111839294e-02 -6.217012181878089905e-02 -2.192612588405609131e-01 3.256915807723999023e-01 -9.120281785726547241e-02 4.106944203376770020e-01 -3.850907087326049805e-02 2.061826735734939575e-01 -6.418187171220779419e-02 1.273401267826557159e-02 -1.454020477831363678e-02 -1.201823353767395020e-01
-1.791977137327194214e-01 -2.837052941322326660e-01 -5.123580992221832275e-02 1.873010247945785522e-01 2.558191716670989990e-01 -9.027497470378875732e-02 -1.123800277709960938e-01 -1.042343303561210632e-01 3.447681665420532227e-02 1.298283934593200684e-01 -2.252720594406127930e-01 5.394122004508972168e-02 -3.954123705625534058e-02 1.274105757474899292e-01 2.181347310543060303e-01 -1.585732996463775635e-01 -1.495204716920852661e-01 -9.357429295778274536e-02 5.083269439637660980e-03 1.469127535820007324e-01 1.147788856178522110e-02 -2.654530107975006104e-01 -1.911670863628387451e-01 3.758364915847778320e-01 -1.433556713163852692e-02 3.303645849227905273e-01 7.568388432264328003e-02 8.623998612165451050e-02 -3.318916857242584229e-01 7.654716819524765015e-02 1.486631631851196289e-01 -1.692290753126144409e-01
-2.204955220222473145e-01 -1.710127294063568115e-01 -1.316932290792465210e-01 -1.122967898845672607e-01 1.709682494401931763e-01 -2.051331289112567902e-02 -1.842217892408370972e-02 -8.601722121238708496e-02 2.283844351768493652e-01 -1.195564121007919312e-01 -1.606527417898178101e-01 -9.055375307798385620e-02 -6.792004406452178955e-02 -4.795325919985771179e-02 -1.676350384950637817e-01 1.184267252683639526e-01 -5.095676705241203308e-02 -2.998468577861785889e-01 -1.912427395582199097e-01 -1.789650917053222656e-01 1.031053066253662109e-01 -2.540031671524047852e-01 1.901120841503143311e-01 -1.731379777193069458e-01 3.222814798355102539e-01 3.141512274742126465e-01 -3.908150643110275269e-02 -1.224383637309074402e-01 -1.650019884109497070e-01 -2.211541682481765747e-01 -3.242353200912475586e-01 5.078397318720817566e-02
8.154693245887756348e-02 -1.937195956707000732e-01 2.096216976642608643e-01 -1.298796385526657104e-01 2.783640027046203613e-01 -3.505109250545501709e-01 9.956147521734237671e-02 2.385161668062210083e-01 1.042840406298637390e-01 -1.686150580644607544e-01 -3.166313469409942627e-01 -7.276819646358489990e-02 2.027518004179000854e-01 5.288154631853103638e-02 -2.917016111314296722e-02 4.326302558183670044e-02 7.221532613039016724e-02 -3.213071227073669434e-01 1.604250818490982056e-01 3.859428316354751587e-02 2.144152373075485229e-01 -7.383114844560623169e-02 1.498522013425827026e-01 8.562081307172775269e-02 1.958232223987579346e-01 8.125112205743789673e-02 6.989052891731262207e-02 -1.965112537145614624e-01 -1.183870956301689148e-01 1.389485299587249756e-01 -2.876093685626983643e-01 -1.224752888083457947e-01
-1.060969978570938110e-01 1.789317876100540161e-01 -1.336471587419509888e-01 1.162252426147460938e-01 3.517705202102661133e-01 -1.097456365823745728e-01 -1.036368981003761292e-01 1.266553401947021484e-01 4.950828477740287781e-02 1.137108281254768372e-01 -3.387227952480316162e-01 -2.755856215953826904e-01 -1.083248332142829895e-01 2.236264050006866455e-01 6.591022759675979614e-02 3.050821423530578613e-01 9.484194219112396240e-02 -1.316628903150558472e-01 8.655387163162231445e-02 -2.507035061717033386e-02 -1.855257339775562286e-02 -2.321096062660217285e-01 -9.218569844961166382e-02 -8.625293849036097527e-04 2.957131564617156982e-01 2.244480997323989868e-01 -2.688866555690765381e-01 4.995102062821388245e-02 -2.380681335926055908e-01 -5.132300034165382385e-02 1.670884639024734497e-01 2.341886423528194427e-02
2.081067413091659546e-01 -9.271875768899917603e-02 2.044488340616226196e-01 -7.817409932613372803e-02 -2.157085575163364410e-03 -8.944743871688842773e-02 -4.025974124670028687e-02 2.617411129176616669e-02 2.852905392646789551e-01 -4.629860166460275650e-03 -2.087084352970123291e-01 1.978660523891448975e-01 6.884023547172546387e-02 -3.112122118473052979e-01 2.270669676363468170e-02 -2.113822698593139648e-01 2.597190439701080322e-01 -1.938217133283615112e-01 -7.220906019210815430e-02 -1.965297460556030273e-01 -8.185820281505584717e-02 -3.577193617820739746e-01 -5.349217355251312256e-02 5.208666995167732239e-02 -7.958301343023777008e-03 3.035759031772613525e-01 -5.758245475590229034e-03 1.615831442177295685e-02 -3.550320863723754883e-01 -6.712276488542556763e-02 -2.539407014846801758e-01 -4.804373532533645630e-02
3.875541985034942627e-01 -2.214660495519638062e-01 1.397074162960052490e-01 -1.207721084356307983e-01 2.557511329650878906e-01 -1.837824098765850067e-02 -3.959226235747337341e-02 1.084042713046073914e-01 -5.103435739874839783e-02 -6.837633997201919556e-02 -1.032562106847763062e-01 -9.618800878524780273e-02 2.503800392150878906e-01 1.800020597875118256e-02 -6.375823915004730225e-02 -2.941241115331649780e-02 2.216650694608688354e-01 -2.568806707859039307e-01 7.263878360390663147e-03 -2.436679452657699585e-01 -2.864672541618347168e-01 -2.606446854770183563e-03 -2.518613934516906738e-01 1.205298453569412231e-01 2.684281766414642334e-01 3.576695024967193604e-01 -1.570323109626770020e-01 -1.319333463907241821e-01 5.136491358280181885e-02 9.885925799608230591e-02 -3.448494523763656616e-02 4.709099233150482178e-02
4.577648639678955078e-02 1.980952918529510498e-02 -2.529444694519042969e-01 1.307281851768493652e-01 -1.894888132810592651e-01 -3.404165804386138916e-01 -2.861395664513111115e-02 1.264958642423152924e-02 1.375843435525894165e-01 -2.354046553373336792e-01 -9.656948968768119812e-03 -1.529854834079742432e-01 1.504387408494949341e-01 -1.040157768875360489e-02 3.608026728034019470e-02 -1.762261241674423218e-02 1.316017061471939087e-01 -1.365054398775100708e-01 2.501347064971923828e-01 -5.409446731209754944e-02 1.007510274648666382e-01 -7.881433516740798950e-02 -2.020050957798957825e-02 3.295693695545196533e-01 4.201854765415191650e-02 4.789611697196960449e-01 3.087035119533538818e-01 -1.520611625164747238e-02 -1.923516094684600830e-01 6.279876083135604858e-02 -1.289507299661636353e-01 -1.742862910032272339e-01
2.771510044112801552e-03 5.141965672373771667e-02 -2.157503552734851837e-02 4.067018628120422363e-02 9.279886633157730103e-02 2.642249166965484619e-01 -5.913538485765457153e-02 -5.571408942341804504e-02 2.841880321502685547e-01 -2.069085836410522461e-01 -2.534232139587402344e-01 -2.019240260124206543e-01 9.540668129920959473e-02 8.470581471920013428e-02 4.538663625717163086e-01 1.638688594102859497e-01 -5.516267940402030945e-02 -3.396278321743011475e-01 8.774554729461669922e-02 -2.015480697154998779e-01 1.116671878844499588e-02 -2.974949963390827179e-02 -1.916896738111972809e-02 -5.411719158291816711e-02 1.460113823413848877e-01 2.029157876968383789e-01 -3.547903895378112793e-02 -1.079658269882202148e-01 -3.216290771961212158e-01 -2.804155051708221436e-01 -5.345518887042999268e-02 3.381972014904022217e-02
-7.356027513742446899e-02 -4.212017953395843506e-01 -2.328505553305149078e-02 -7.492407411336898804e-02 5.617586523294448853e-02 -1.145410984754562378e-01 1.674866229295730591e-01 9.058100730180740356e-02 6.585229188203811646e-02 -6.066096480935811996e-03 -9.347651898860931396e-02 1.773570082150399685e-03 -2.217542231082916260e-01 -1.368869543075561523e-01 9.079987183213233948e-03 -6.035934016108512878e-02 2.088558375835418701e-01 -4.376358687877655029e-01 -2.070940844714641571e-02 2.624097280204296112e-02 -2.394315898418426514e-01 -1.372749954462051392e-01 1.474813371896743774e-01 1.034942567348480225e-01 2.431549876928329468e-02 3.546000421047210693e-01 1.835147105157375336e-02 2.166734039783477783e-01 -2.779611349105834961e-01 3.653179481625556946e-02 -2.653667628765106201e-01 -7.878409326076507568e-02
5.511086434125900269e-02 9.983036667108535767e-02 1.211572885513305664e-01 -2.588560283184051514e-01 -5.739149078726768494e-02 -1.902587711811065674e-01 9.494648873805999756e-02 2.567939758300781250e-01 1.938005685806274414e-01 -1.369682550430297852e-01 2.185535132884979248e-01 1.322174668312072754e-01 -3.000555559992790222e-03 -7.156778126955032349e-02 2.640853822231292725e-01 -8.073434233665466309e-02 -1.011620014905929565e-01 -3.544635772705078125e-01 1.099470183253288269e-01 -7.209479063749313354e-02 -1.569622308015823364e-01 -2.208793312311172485e-01 -7.214584946632385254e-02 -4.305660352110862732e-02 2.843803167343139648e-01 2.973566949367523193e-01 -1.629163473844528198e-01 -1.568369269371032715e-01 -2.093097418546676636e-01 2.190251499414443970e-01 -1.949978619813919067e-02 -2.041110843420028687e-01
-1.723283082246780396e-01 -3.355817496776580811e-02 3.082236461341381073e-02 1.287987083196640015e-01 2.916466593742370605e-01 -2.358371317386627197e-01 -1.323623210191726685e-01 -1.099264249205589294e-01 -4.405474290251731873e-02 1.487279031425714493e-02 6.591662764549255371e-02 1.562739759683609009e-01 2.654100656509399414e-01 3.682215465232729912e-03 -8.609844744205474854e-02 -8.032334595918655396e-02 -1.397213786840438843e-01 -1.896496713161468506e-01 -8.326490968465805054e-02 -1.410010606050491333e-01 -1.870653182268142700e-01 -3.612648546695709229e-01 1.011788696050643921e-01 2.191245555877685547e-02 -6.746149063110351562e-02 5.608986616134643555e-01 1.451270580291748047e-01 9.837825596332550049e-02 -1.891183853149414062e-01 -5.789045989513397217e-02 5.373292043805122375e-02 -1.252137422561645508e-01
-4.911379516124725342e-02 -4.009739682078361511e-02 1.137143671512603760e-01 -9.074552357196807861e-02 1.910202205181121826e-01 7.031792402267456055e-02 3.334618359804153442e-02 1.561581939458847046e-01 3.282651305198669434e-01 -8.140735328197479248e-02 -2.946155369281768799e-01 3.142832964658737183e-02 -1.401840150356292725e-01 -1.990756839513778687e-01 -7.932025194168090820e-02 -3.337520360946655273e-02 1.883773356676101685e-01 -8.278649300336837769e-03 5.740667693316936493e-03 -7.817328721284866333e-02 2.793874144554138184e-01 -1.934523433446884155e-01 3.497139737010002136e-02 2.343689948320388794e-01 3.027852475643157959e-01 4.478066265583038330e-01 -1.662353612482547760e-02 5.815413966774940491e-02 -1.388115435838699341e-01 -7.142458856105804443e-02 -3.058510422706604004e-01 -1.091318726539611816e-01
2.934926450252532959e-01 2.518992498517036438e-02 9.647559374570846558e-02 -4.978151991963386536e-02 1.382899284362792969e-01 1.860989816486835480e-02 8.706406503915786743e-02 2.480917982757091522e-02 2.743106484413146973e-01 -1.789477765560150146e-01 -2.525039575994014740e-02 -2.366569638252258301e-01 1.824210584163665771e-01 -2.210084497928619385e-01 2.604723870754241943e-01 2.200309485197067261e-01 -2.473081052303314209e-01 -1.614585816860198975e-01 -1.405917406082153320e-01 -3.653853014111518860e-02 -1.572626233100891113e-01 -3.680417239665985107e-01 2.554497122764587402e-01 -1.405915059149265289e-02 4.656876623630523682e-02 2.002845108509063721e-01 9.889196604490280151e-02 -6.588623672723770142e-02 -1.479451060295104980e-01 2.545990347862243652e-01 -3.999173641204833984e-02 -1.811099350452423096e-01
-2.759872749447822571e-02 -2.336007356643676758e-01 2.505023479461669922e-01 -1.080782487988471985e-01 1.284651011228561401e-01 -5.352462083101272583e-02 -1.185305491089820862e-01 3.487903997302055359e-02 6.783472746610641479e-02 1.079176887869834900e-01 -3.319169282913208008e-01 1.913902163505554199e-01 -7.161232084035873413e-02 -9.149011224508285522e-02 1.989699155092239380e-01 -1.697371304035186768e-01 -4.386096447706222534e-02 -1.596678346395492554e-01 -3.921911865472793579e-02 5.119338259100914001e-02 -4.062901064753532410e-02 -3.125882744789123535e-01 1.430447446182370186e-03 6.048845872282981873e-02 3.885215381160378456e-03 5.716742277145385742e-01 -2.270691469311714172e-02 -7.182119414210319519e-03 -4.953373223543167114e-02 9.374677389860153198e-02 -5.977781116962432861e-02 3.374145627021789551e-01
3.533495962619781494e-02 1.522712707519531250e-01 2.902473807334899902e-01 -1.003030538558959961e-01 -3.009672649204730988e-02 -2.756795585155487061e-01 3.113698214292526245e-02 -7.482324540615081787e-02 3.657828569412231445e-01 -8.254721015691757202e-02 -4.707176610827445984e-02 7.307637482881546021e-02 3.727648258209228516e-01 4.049402102828025818e-02 -1.894258521497249603e-02 2.327737808227539062e-01 -8.956033736467361450e-02 -4.117761552333831787e-01 9.761221706867218018e-02 -1.642382591962814331e-01 5.150833725929260254e-02 -4.614350572228431702e-02 -1.948429942131042480e-01 1.540465503931045532e-01 6.457421928644180298e-02 2.153869718313217163e-01 2.131407707929611206e-01 2.365433424711227417e-01 -6.051293574273586273e-03 -1.225838288664817810e-01 4.324021935462951660e-02 -7.105563580989837646e-02
-1.723109930753707886e-01 1.254509687423706055e-01 1.239229366183280945e-01 1.925846785306930542e-01 -8.188850432634353638e-02 -2.233712673187255859e-01 -1.104494631290435791e-01 5.745035037398338318e-02 1.772777736186981201e-01 1.548522114753723145e-01 -4.358665943145751953e-01 -2.655787467956542969e-01 5.853113904595375061e-02 -1.046832427382469177e-01 -5.668096244335174561e-03 1.056349556893110275e-02 4.746541008353233337e-02 -1.446361392736434937e-01 -4.615427926182746887e-02 -6.535913050174713135e-02 1.177856512367725372e-02 -4.723459482192993164e-01 1.400121748447418213e-01 2.123444378376007080e-01 4.513897746801376343e-02 2.686861455440521240e-01 -4.522332176566123962e-02 -1.490585207939147949e-01 -5.950832739472389221e-02 1.548237800598144531e-01 -1.849780231714248657e-02 -2.360377460718154907e-01
-9.255541861057281494e-02 2.213778048753738403e-01 -7.276962511241436005e-03 -9.961202740669250488e-02 2.108812145888805389e-02 -4.166571795940399170e-01 1.544432947412133217e-03 2.054811418056488037e-01 1.172109246253967285e-01 -1.539562344551086426e-01 5.465022847056388855e-02 -2.810389362275600433e-02 9.044888615608215332e-02 -1.242930069565773010e-01 3.636373952031135559e-02 1.741591542959213257e-01 -1.102735754102468491e-02 -1.990789473056793213e-01 2.549955844879150391e-01 -1.972024329006671906e-02 9.612429141998291016e-02 -2.861668467521667480e-01 9.360600262880325317e-02 1.800522059202194214e-01 -7.513064146041870117e-02 4.160270094871520996e-01 3.066793642938137054e-02 8.735941350460052490e-02 -1.756668537855148315e-01 4.010095596313476562e-01 -3.504541143774986267e-02 -4.480150341987609863e-02
6.719788908958435059e-02 -3.244996070861816406e-01 6.427421420812606812e-02 -1.866438686847686768e-01 1.685799956321716309e-01 -9.972691535949707031e-02 -1.592600643634796143e-01 -5.757890176028013229e-03 1.578057855367660522e-01 4.089309647679328918e-02 -1.576450318098068237e-01 2.975288592278957367e-02 2.500240504741668701e-01 -2.551315128803253174e-01 1.394082903861999512e-01 1.098789051175117493e-01 1.439558565616607666e-01 -2.072917222976684570e-01 1.093347147107124329e-01 -1.579996496438980103e-01 1.588450521230697632e-01 9.241969883441925049e-02 -3.702221214771270752e-01 6.774675846099853516e-02 8.770266175270080566e-02 3.880065381526947021e-01 1.871914714574813843e-01 1.088498905301094055e-01 -2.631507515907287598e-01 -2.618963830173015594e-02 1.556224375963211060e-01 2.666155807673931122e-02
-1.436288356781005859e-01 3.607198596000671387e-02 1.169868186116218567e-01 2.431587874889373779e-01 5.944857373833656311e-02 -1.116507425904273987e-01 2.219661623239517212e-01 1.215768158435821533e-01 1.299542933702468872e-01 1.558389067649841309e-01 -3.297021389007568359e-01 -1.949860900640487671e-01 1.825170591473579407e-02 -9.595076739788055420e-02 3.134759068489074707e-01 1.127767935395240784e-01 -6.033160910010337830e-02 -2.248327583074569702e-01 -4.147543013095855713e-02 -4.009972140192985535e-02 -2.293353229761123657e-01 -4.898358583450317383e-01 5.028941482305526733e-02 1.172963678836822510e-01 1.446678116917610168e-02 2.131517380475997925e-01 -4.026524722576141357e-02 2.488333582878112793e-01 -4.065709933638572693e-02 -1.471027433872222900e-01 -6.088576093316078186e-02 1.194338798522949219e-01
1.682793349027633667e-01 -2.939669191837310791e-01 4.043636098504066467e-02 -6.194585189223289490e-02 -8.088371902704238892e-02 -2.257722243666648865e-02 -2.348558157682418823e-01 -8.459571003913879395e-02 -2.141086757183074951e-02 1.952988505363464355e-01 -1.800969243049621582e-01 3.010594472289085388e-02 6.311322748661041260e-02 1.816688477993011475e-01 9.152534604072570801e-02 -5.601647868752479553e-02 -2.551405429840087891e-01 -2.654080688953399658e-01 -9.606178849935531616e-02 -2.548799663782119751e-02 9.017369151115417480e-02 -3.250442743301391602e-01 -1.144997924566268921e-01 1.816217601299285889e-01 -1.732295006513595581e-02 4.727752804756164551e-01 6.514570862054824829e-02 -2.749246060848236084e-01 -9.813631325960159302e-02 -2.022109627723693848e-01 -1.250817775726318359e-01 -1.219743490219116211e-01
1.089075207710266113e-01 -2.648423910140991211e-01 2.923737764358520508e-01 -1.308249086141586304e-01 1.678512692451477051e-01 -1.246609352529048920e-02 1.314967572689056396e-01 -9.063975512981414795e-02 -1.499770432710647583e-01 -2.702656984329223633e-01 5.156597588211297989e-03 -2.965402007102966309e-01 1.950186938047409058e-01 -5.231289193034172058e-02 6.266910582780838013e-02 1.722174286842346191e-01 9.378718584775924683e-02 -1.228644996881484985e-01 5.986401438713073730e-02 -2.545902431011199951e-01 2.850131094455718994e-01 -6.266417354345321655e-02 1.313803996890783310e-02 2.318677902221679688e-01 2.581767737865447998e-01 3.052410185337066650e-01 -2.340501993894577026e-01 -8.342119306325912476e-02 -1.900133937597274780e-01 2.451127767562866211e-02 7.562618702650070190e-02 -9.128014743328094482e-02
2.107066661119461060e-01 -2.335344403982162476e-01 1.320938020944595337e-01 -2.867302596569061279e-01 1.471262276172637939e-01 -2.099960483610630035e-02 -3.363528847694396973e-02 -1.720345765352249146e-02 -8.828552672639489174e-04 9.419837594032287598e-02 -1.767611652612686157e-01 -2.985869050025939941e-01 2.106551229953765869e-01 -9.295905940234661102e-03 -4.410368204116821289e-02 -2.485732287168502808e-01 -2.430032938718795776e-02 -1.440082490444183350e-01 6.534386426210403442e-02 -4.100565984845161438e-02 1.391342580318450928e-01 9.490063786506652832e-02 -2.587707042694091797e-01 1.674092710018157959e-01 1.658041179180145264e-01 3.848102390766143799e-01 1.056058630347251892e-01 -5.914209410548210144e-02 -4.015079140663146973e-01 -5.104367062449455261e-02 7.284827530384063721e-02 -1.744834780693054199e-01
8.751715533435344696e-03 1.102647632360458374e-01 9.250357747077941895e-02 3.877684939652681351e-03 3.858909904956817627e-01 -1.484799236059188843e-01 5.422761663794517517e-02 6.440937519073486328e-02 -3.191961720585823059e-02 -6.927143037319183350e-02 -8.457088470458984375e-02 2.417355962097644806e-02 2.264580726623535156e-01 4.918590188026428223e-02 1.510662585496902466e-01 2.443043515086174011e-03 -1.195263639092445374e-01 -2.017288804054260254e-01 -3.711545839905738831e-02 2.083140984177589417e-02 -1.212870478630065918e-01 -5.002451539039611816e-01 3.333845138549804688e-01 2.776774466037750244e-01 -1.828031241893768311e-01 3.188101649284362793e-01 -2.206519097089767456e-01 -1.952171511948108673e-02 -4.046254232525825500e-02 -5.812668427824974060e-02 1.052373647689819336e-01 -2.911815606057643890e-02
4.152864217758178711e-01 -2.330907285213470459e-01 6.670407950878143311e-02 -1.940090656280517578e-01 2.492477893829345703e-01 -6.184455007314682007e-02 2.321104332804679871e-02 -5.116998404264450073e-02 -1.018307879567146301e-01 1.428411751985549927e-01 -1.253900080919265747e-01 -1.725284755229949951e-01 2.287655025720596313e-01 -8.488462865352630615e-02 6.573569774627685547e-02 -1.345576941967010498e-01 1.681954711675643921e-01 -1.995330750942230225e-01 -6.707743555307388306e-02 -1.635673344135284424e-01 1.637410521507263184e-01 7.305654138326644897e-02 -1.186378374695777893e-01 9.239532798528671265e-02 1.444167792797088623e-01 4.569570720195770264e-01 -6.825462728738784790e-02 -1.658363342285156250e-01 -1.594508141279220581e-01 -1.211090758442878723e-01 6.468088831752538681e-03 -2.184157967567443848e-01
-1.380813717842102051e-01 2.489864081144332886e-02 2.735127806663513184e-01 1.143996119499206543e-01 1.717595458030700684e-01 -1.978874951601028442e-01 -2.619737684726715088e-01 -9.626845270395278931e-02 1.241224333643913269e-01 8.819749951362609863e-02 -1.547442525625228882e-01 -2.260386049747467041e-01 8.351628482341766357e-02 -1.998039148747920990e-02 -7.795524597167968750e-02 -1.520903110504150391e-01 1.439400762319564819e-01 -7.301104068756103516e-02 2.142135947942733765e-01 2.783636450767517090e-01 -4.948468878865242004e-02 -1.583158373832702637e-01 1.049747020006179810e-01 4.325463175773620605e-01 2.263520956039428711e-01 2.866502404212951660e-01 8.123592287302017212e-02 2.039759652689099312e-03 -1.976246386766433716e-01 1.370629519224166870e-01 -1.802779883146286011e-01 -7.517041265964508057e-02
1.876542568206787109e-01 -9.454586356878280640e-02 6.763109564781188965e-02 -1.495771110057830811e-01 1.438056677579879761e-01 -2.598199807107448578e-02 -3.819450139999389648e-01 -1.236170977354049683e-01 5.091200396418571472e-02 -7.483997195959091187e-02 -3.274403810501098633e-01 -1.016176789999008179e-01 1.275294125080108643e-01 -1.593602634966373444e-02 3.772934898734092712e-02 1.457314565777778625e-02 1.038596853613853455e-01 -3.807391524314880371e-01 1.229463219642639160e-01 6.917089223861694336e-02 -1.395900994539260864e-01 -2.071783989667892456e-01 -3.626376092433929443e-01 7.841493934392929077e-02 1.387293189764022827e-01 2.133632898330688477e-01 2.669468820095062256e-01 1.567187160253524780e-02 -2.426871955394744873e-01 1.677201986312866211e-01 4.717220738530158997e-02 3.536152839660644531e-02
7.815764844417572021e-02 -4.451052248477935791e-01 6.398925185203552246e-02 -1.942768096923828125e-01 1.490152627229690552e-01 -1.335268169641494751e-01 1.499528139829635620e-01 1.816982775926589966e-01 -1.005237177014350891e-01 -5.572007223963737488e-02 -9.598504006862640381e-02 -2.401064187288284302e-01 -4.684630408883094788e-02 -2.858613133430480957e-01 3.078649006783962250e-02 1.179412007331848145e-01 -1.406875103712081909e-01 -1.249269768595695496e-01 9.501732885837554932e-02 3.825128823518753052e-02 1.369403302669525146e-01 -2.180295437574386597e-01 -5.917654489167034626e-04 1.208570152521133423e-01 4.914090409874916077e-02 3.137152791023254395e-01 2.666632272303104401e-02 2.002646774053573608e-01 -4.265460968017578125e-01 -8.471138775348663330e-02 1.466256529092788696e-01 2.242899127304553986e-02
1.010257080197334290e-01 -6.596903502941131592e-02 -5.295345187187194824e-02 -6.500808149576187134e-02 1.137645319104194641e-01 2.205629199743270874e-01 -5.819959565997123718e-03 1.325939409434795380e-02 3.267312645912170410e-01 -4.494434893131256104e-01 -1.506640315055847168e-01 -1.323034465312957764e-01 -9.089539945125579834e-02 -1.312960125505924225e-02 2.580226063728332520e-01 1.117202267050743103e-01 7.994744181632995605e-02 -3.028213083744049072e-01 5.733942147344350815e-03 -5.730690062046051025e-02 2.713688313961029053e-01 -1.724245697259902954e-01 6.287016719579696655e-02 9.993191808462142944e-03 2.224755734205245972e-01 2.481790035963058472e-01 -3.702751547098159790e-02 -1.091051623225212097e-01 -2.855765521526336670e-01 -2.335195988416671753e-01 2.309840731322765350e-02 -1.017274558544158936e-01
1.788637042045593262e-01 -6.465785950422286987e-02 2.782881259918212891e-01 -2.759599387645721436e-01 -2.171652019023895264e-02 6.863966584205627441e-02 -7.730035483837127686e-02 3.941298648715019226e-02 2.226133793592453003e-01 -6.110805645585060120e-02 -5.126884579658508301e-02 -4.131197556853294373e-02 2.001790404319763184e-01 5.024624243378639221e-02 3.596944212913513184e-01 6.612104177474975586e-02 -2.589116990566253662e-01 -1.690374463796615601e-01 2.529236376285552979e-01 -1.401621401309967041e-01 1.287620067596435547e-01 -2.306531555950641632e-02 -2.185219228267669678e-01 4.035770893096923828e-02 1.651576757431030273e-01 2.913012206554412842e-01 -1.152209341526031494e-01 -1.875280886888504028e-01 -3.378015756607055664e-01 2.414856664836406708e-02 5.855516344308853149e-02 1.978077292442321777e-01
1.409447044134140015e-01 -8.923513442277908325e-02 -3.699763864278793335e-02 1.747737377882003784e-01 -2.618923410773277283e-02 2.221869975328445435e-01 3.041225299239158630e-02 1.224133521318435669e-01 1.872267425060272217e-01 -2.877499759197235107e-01 -1.039886921644210815e-01 -2.038326561450958252e-01 6.882635504007339478e-02 8.277690410614013672e-02 3.863864839076995850e-01 1.674602478742599487e-01 -2.814982645213603973e-02 -4.016297161579132080e-01 -4.475792497396469116e-02 -1.076119169592857361e-01 -2.983594872057437897e-02 -1.278028190135955811e-01 -8.051275461912155151e-02 1.946549117565155029e-02 1.199002340435981750e-01 1.951627731323242188e-01 -2.056047879159450531e-02 -1.700070202350616455e-01 -3.915698826313018799e-01 -2.201579511165618896e-01 -1.608140021562576294e-01 7.705543190240859985e-02
-7.004021853208541870e-02 1.339954733848571777e-01 8.413796871900558472e-02 -1.277544647455215454e-01 2.688943445682525635e-01 -2.074444442987442017e-01 -8.968436717987060547e-02 7.060599327087402344e-02 -1.678093969821929932e-01 3.251996263861656189e-02 4.107826203107833862e-02 -4.061818122863769531e-02 9.863735176622867584e-03 7.600894570350646973e-02 9.952859580516815186e-02 1.293262839317321777e-01 4.140951111912727356e-02 -8.777740597724914551e-02 -7.028529047966003418e-02 -1.409259438514709473e-01 -1.870621442794799805e-01 -3.360583186149597168e-01 4.283667206764221191e-01 1.686690151691436768e-01 -1.266649365425109863e-01 4.102454483509063721e-01 -2.155943075194954872e-03 -4.763949289917945862e-02 -3.696177005767822266e-01 -1.220755800604820251e-01 -9.418187290430068970e-02 -1.385951489210128784e-01
2.619004575535655022e-03 1.296826750040054321e-01 1.026725545525550842e-01 -4.151742160320281982e-02 2.650656700134277344e-01 6.763254851102828979e-02 8.666080981492996216e-02 1.456475108861923218e-01 3.893609642982482910e-01 -3.382844105362892151e-02 -2.625987231731414795e-01 -8.532865345478057861e-02 -1.066569238901138306e-01 -1.528634727001190186e-01 -2.505877241492271423e-02 3.762003779411315918e-02 2.369505316019058228e-01 1.006422191858291626e-02 -1.077825948596000671e-02 -8.044656366109848022e-02 1.897404342889785767e-01 -1.002489104866981506e-01 1.123323291540145874e-02 2.290250808000564575e-01 2.336687892675399780e-01 5.157336592674255371e-01 -1.457428634166717529e-01 -1.057772487401962280e-01 -3.565893694758415222e-02 -1.719217002391815186e-01 -2.025862932205200195e-01 1.234304457902908325e-01
1.797747164964675903e-01 1.529443860054016113e-01 2.370539903640747070e-01 -1.596710979938507080e-01 -8.016810566186904907e-02 -5.509661510586738586e-02 4.740385711193084717e-02 1.218215823173522949e-01 2.503273487091064453e-01 -2.382843047380447388e-01 -8.879685401916503906e-02 -1.777071878314018250e-02 8.499811589717864990e-02 -1.895107477903366089e-01 2.050828933715820312e-01 3.540754914283752441e-01 -2.719559967517852783e-01 -2.480157613754272461e-01 2.267399579286575317e-01 -1.322370022535324097e-02 -6.042852997779846191e-03 -2.252659350633621216e-01 1.078555583953857422e-01 1.966219991445541382e-01 1.169184371829032898e-01 3.374357223510742188e-01 -8.393853902816772461e-02 -1.393268704414367676e-01 -1.021613404154777527e-01 9.530857205390930176e-02 1.649205088615417480e-01 9.484867006540298462e-02
-4.117899388074874878e-02 -1.591298729181289673e-01 9.033671766519546509e-02 8.084773086011409760e-03 4.037401080131530762e-01 -2.088354527950286865e-01 -1.141653731465339661e-01 -1.551602333784103394e-01 1.608736217021942139e-01 4.676837474107742310e-02 -8.836867660284042358e-02 1.584255993366241455e-01 -8.621540665626525879e-02 1.821472346782684326e-01 2.233984023332595825e-01 -2.279023379087448120e-01 4.300538823008537292e-02 -2.806247174739837646e-01 -1.401889622211456299e-01 -1.843306571245193481e-01 9.809304028749465942e-02 -1.795610487461090088e-01 -4.181859269738197327e-02 3.416134119033813477e-01 7.790096104145050049e-02 3.364158570766448975e-01 -2.287596166133880615e-01 -2.608481422066688538e-02 1.592242419719696045e-01 -7.854218780994415283e-02 -1.302003562450408936e-01 -4.821263998746871948e-02
8.137979358434677124e-02 -4.737186431884765625e-01 -1.701436936855316162e-01 -2.151801437139511108e-01 6.193285807967185974e-02 6.177561730146408081e-02 2.057701796293258667e-01 3.178912773728370667e-02 -8.920941501855850220e-03 -7.777711004018783569e-02 -3.401135327294468880e-04 -3.700138628482818604e-01 -2.113456605002284050e-03 -1.456919908523559570e-01 7.356964051723480225e-02 2.277485579252243042e-01 -2.415615133941173553e-02 -1.811373382806777954e-01 -2.043902687728404999e-02 -1.207284778356552124e-01 1.912309825420379639e-01 -1.947972625494003296e-01 -5.343385785818099976e-02 1.126228645443916321e-01 4.182545468211174011e-02 3.090242445468902588e-01 2.652827883139252663e-03 1.498462557792663574e-01 -3.945764005184173584e-01 -6.279081851243972778e-02 2.916955389082431793e-02 -5.028722062706947327e-02
2.324326783418655396e-01 -3.824546635150909424e-01 3.899914324283599854e-01 -1.807174086570739746e-01 2.364692538976669312e-01 4.136749077588319778e-03 -1.550929807126522064e-02 -3.234727084636688232e-01 2.715465128421783447e-01 -3.727264702320098877e-02 -1.320624351501464844e-02 -9.537316113710403442e-02 -5.369872972369194031e-02 -1.343854963779449463e-01 -9.851920604705810547e-02 1.179861053824424744e-01 -6.440754234790802002e-02 -1.528702974319458008e-01 2.218641042709350586e-01 -2.333494573831558228e-01 1.029980555176734924e-01 5.296343471854925156e-03 2.293644100427627563e-02 1.707737892866134644e-01 1.640379130840301514e-01 2.384279221296310425e-01 -4.660984966903924942e-03 -2.899979241192340851e-02 -8.241357654333114624e-02 -2.120606899261474609e-01 5.504450947046279907e-02 -1.193493902683258057e-01
-1.053925976157188416e-01 -2.970468103885650635e-01 -5.718944966793060303e-02 1.033163592219352722e-01 3.171043694019317627e-01 -7.478313054889440536e-03 -2.546482086181640625e-01 -1.356556862592697144e-01 2.628787457942962646e-01 -2.856612764298915863e-02 1.057086698710918427e-02 1.529690921306610107e-01 8.476162701845169067e-02 1.039834544062614441e-01 1.320215761661529541e-01 1.313685625791549683e-01 -4.941784217953681946e-02 -1.844137907028198242e-01 -2.287542372941970825e-01 1.423082053661346436e-01 -9.290988743305206299e-02 -2.932751178741455078e-01 7.151971757411956787e-02 4.347733408212661743e-02 -1.779112666845321655e-01 4.928215444087982178e-01 3.888156265020370483e-02 1.718287467956542969e-01 -1.854908168315887451e-01 -2.146038785576820374e-02 7.239677757024765015e-02 1.961657218635082245e-02
9.043359011411666870e-02 -4.527904093265533447e-01 -7.840261608362197876e-02 -1.528654992580413818e-01 2.107102423906326294e-01 -7.213371992111206055e-02 1.022011190652847290e-01 4.450101405382156372e-02 -9.395563602447509766e-02 -1.183243989944458008e-01 7.552395015954971313e-02 -2.437068223953247070e-01 3.155450895428657532e-02 -2.298989742994308472e-01 6.573227047920227051e-02 2.015434950590133667e-01 -2.740295976400375366e-02 -7.327600568532943726e-02 -9.455794095993041992e-02 -2.289644777774810791e-01 1.120094358921051025e-01 -3.155995905399322510e-01 9.927545487880706787e-02 1.082782894372940063e-01 5.829789862036705017e-02 2.112301737070083618e-01 -1.407653540372848511e-01 2.614066004753112793e-01 -3.716110289096832275e-01 -1.496512908488512039e-02 1.793443709611892700e-01 2.611511014401912689e-02
1.214149594306945801e-01 -4.020080715417861938e-02 -1.697189360857009888e-01 -1.610981225967407227e-01 1.740122586488723755e-01 -2.141436934471130371e-01 3.318253755569458008e-01 -1.887296326458454132e-02 3.499933779239654541e-01 -1.227075010538101196e-01 2.190256118774414062e-02 3.044941276311874390e-02 9.597112238407135010e-02 -1.029574200510978699e-01 1.254195123910903931e-01 5.136350542306900024e-02 -1.274444907903671265e-01 -1.463240385055541992e-01 3.002215623855590820e-01 -5.296510085463523865e-02 -5.055646598339080811e-02 -3.757390677928924561e-01 1.096980050206184387e-01 1.565564423799514771e-01 1.820873841643333435e-02 2.685607969760894775e-01 -9.503539651632308960e-02 -7.167665660381317139e-02 -1.170291900634765625e-01 3.592917621135711670e-01 -1.217429935932159424e-01 1.002041548490524292e-01
-9.897774457931518555e-02 -2.343105822801589966e-01 1.508318781852722168e-01 2.029410377144813538e-02 1.374282687902450562e-02 6.756584346294403076e-02 1.566718667745590210e-01 -4.736376553773880005e-02 1.729480773210525513e-01 -2.796039879322052002e-01 -2.926497161388397217e-01 -5.967410653829574585e-02 -4.381324723362922668e-02 1.966066844761371613e-02 4.989907145500183105e-02 -2.059956789016723633e-01 -8.370535075664520264e-02 -4.276632964611053467e-01 4.003194868564605713e-01 2.611560747027397156e-02 8.273715153336524963e-03 -1.190095096826553345e-01 -1.429966837167739868e-01 1.384573578834533691e-01 -1.257847696542739868e-01 3.719555735588073730e-01 8.733791857957839966e-02 1.060433760285377502e-01 -9.977229684591293335e-02 -2.140919566154479980e-01 -1.843446865677833557e-02 4.696704447269439697e-02
3.140979409217834473e-01 5.097756907343864441e-02 8.160509169101715088e-02 1.393054723739624023e-01 7.208240777254104614e-02 -1.859886199235916138e-01 -3.173997998237609863e-02 1.549164354801177979e-01 -6.566519383341073990e-03 -7.107302546501159668e-02 -5.966054648160934448e-02 1.414996087551116943e-01 1.985021829605102539e-01 -3.606896102428436279e-02 2.814379334449768066e-01 -1.295786947011947632e-01 -1.907259076833724976e-01 -2.364145219326019287e-01 1.362664699554443359e-01 1.544766873121261597e-02 4.321044683456420898e-02 -5.031572580337524414e-01 2.592033147811889648e-01 9.635712020099163055e-03 9.371872991323471069e-02 3.104844391345977783e-01 1.915743052959442139e-01 1.705917716026306152e-01 -9.047335386276245117e-02 2.369673550128936768e-02 -7.341055572032928467e-02 1.549041271209716797e-01
-1.493880748748779297e-01 -2.305901944637298584e-01 -6.027308106422424316e-02 -1.831236332654953003e-01 2.834010422229766846e-01 -5.704091861844062805e-02 -9.337998344562947750e-04 1.495363861322402954e-01 -7.838074117898941040e-02 -1.566839963197708130e-01 -8.574527502059936523e-02 -4.408669099211692810e-02 -1.095677614212036133e-01 1.219512224197387695e-01 -1.600202620029449463e-01 -2.055574953556060791e-02 -2.975293807685375214e-02 -2.787487208843231201e-01 -1.365594714879989624e-01 1.128109544515609741e-01 1.364413201808929443e-01 -2.996469438076019287e-01 2.946128249168395996e-01 2.423707544803619385e-01 1.859041005373001099e-01 4.306099712848663330e-01 -1.712385714054107666e-01 -3.346070274710655212e-02 -1.818744540214538574e-01 1.095123514533042908e-01 -1.705776005983352661e-01 3.978502470999956131e-03
3.452578932046890259e-02 1.565711945295333862e-01 -1.166977174580097198e-02 1.089807301759719849e-01 1.331830322742462158e-01 5.096535757184028625e-02 -1.030772626399993896e-01 -3.598165884613990784e-02 3.118617236614227295e-01 -1.754116117954254150e-01 -3.233434259891510010e-02 -1.803834289312362671e-01 1.270452588796615601e-01 -1.678622514009475708e-01 2.796037495136260986e-01 1.902970820665359497e-01 -7.962131500244140625e-02 -5.025893449783325195e-01 8.114662766456604004e-02 3.973722457885742188e-02 1.017873175442218781e-02 -3.671322017908096313e-02 -1.740255206823348999e-01 7.995411008596420288e-02 1.946189254522323608e-01 1.028675064444541931e-01 -7.741343975067138672e-02 -4.019296169281005859e-02 -3.660262227058410645e-01 -2.411293089389801025e-01 -1.894161850214004517e-01 -1.428761482238769531e-01
-2.093252390623092651e-01 7.508035749197006226e-02 1.164848953485488892e-01 -3.133303299546241760e-02 8.729670941829681396e-02 -1.715604774653911591e-02 -2.103213779628276825e-02 -1.835016310214996338e-01 3.961319029331207275e-01 1.624815613031387329e-01 2.625140920281410217e-02 -1.198528185486793518e-01 4.839095287024974823e-03 -5.254646763205528259e-02 2.023327201604843140e-01 -2.140770256519317627e-01 -6.625252962112426758e-02 -2.534776926040649414e-01 -2.050286680459976196e-01 7.854417711496353149e-02 -5.541974306106567383e-02 -1.708490699529647827e-01 -6.083731353282928467e-02 3.706084787845611572e-01 -8.636814355850219727e-02 4.651653468608856201e-01 1.739795058965682983e-01 1.148744449019432068e-01 -1.643296927213668823e-01 1.092327833175659180e-01 7.873228937387466431e-02 5.866578966379165649e-02
2.453993111848831177e-01 -2.023428380489349365e-01 -4.341513291001319885e-02 -1.947946399450302124e-01 2.657116949558258057e-01 -5.620110407471656799e-02 -1.153411641716957092e-01 2.695707678794860840e-01 1.037327498197555542e-01 -1.214048266410827637e-01 -8.397783152759075165e-03 5.296519771218299866e-02 4.104881584644317627e-01 4.364788159728050232e-02 8.087462931871414185e-02 -5.245947837829589844e-02 -1.655332278460264206e-03 -3.555219173431396484e-01 1.173828765749931335e-01 2.666762284934520721e-02 3.237063586711883545e-01 -4.163348302245140076e-02 2.460965514183044434e-02 1.255488842725753784e-01 5.592198669910430908e-02 3.700019419193267822e-01 5.465100705623626709e-02 -1.212313473224639893e-01 4.788295552134513855e-02 1.608686894178390503e-01 -4.825549945235252380e-02 -1.980180740356445312e-01
-1.139857247471809387e-01 -1.988340467214584351e-01 1.898614466190338135e-01 -2.997716963291168213e-01 1.654133945703506470e-01 -2.503010332584381104e-01 -3.003859221935272217e-01 -2.915298379957675934e-02 -1.705118715763092041e-01 7.773623336106538773e-03 -1.555283088237047195e-02 -2.872530519962310791e-01 3.828066885471343994e-01 -6.555124372243881226e-02 1.425383687019348145e-01 -1.854531466960906982e-01 2.196571677923202515e-01 -1.832581013441085815e-01 -1.999437808990478516e-03 -2.934138774871826172e-01 7.905680686235427856e-02 -1.066904887557029724e-01 -1.892860531806945801e-01 4.137781448662281036e-03 9.947499632835388184e-02 1.811567544937133789e-01 -4.090953990817070007e-02 2.294468460604548454e-03 -1.607297211885452271e-01 -1.724446713924407959e-01 -3.653148189187049866e-02 -1.798971369862556458e-02
1.232474925927817822e-03 -9.215078502893447876e-02 1.978267133235931396e-01 1.376957446336746216e-01 1.639155447483062744e-01 -2.447320669889450073e-01 1.415644139051437378e-01 -1.527643054723739624e-01 3.561979159712791443e-02 -2.860313057899475098e-01 -3.145596086978912354e-01 1.257815062999725342e-01 -3.419494256377220154e-02 -2.054461650550365448e-02 3.618198260664939880e-02 7.086680084466934204e-02 3.457418829202651978e-02 -3.735025823116302490e-01 3.351074755191802979e-01 -1.581960469484329224e-01 -2.329726666212081909e-01 -1.178164929151535034e-01 -2.941910028457641602e-01 1.419767588376998901e-01 -4.415508359670639038e-02 2.875379025936126709e-01 -3.157381713390350342e-02 1.933758519589900970e-02 -1.371380984783172607e-01 -8.144879341125488281e-02 -1.525492668151855469e-01 9.950823336839675903e-02
1.639310270547866821e-01 1.481419652700424194e-01 -1.207139268517494202e-01 -1.470455378293991089e-01 -5.628624930977821350e-02 -4.050811380147933960e-02 1.263571381568908691e-01 -5.352437123656272888e-02 1.678799688816070557e-01 5.178748443722724915e-02 -2.158373035490512848e-02 -1.313063800334930420e-01 1.783877313137054443e-01 -1.218231245875358582e-01 2.418984323740005493e-01 -2.064768671989440918e-01 1.017051190137863159e-01 -7.943045347929000854e-02 -2.650663852691650391e-01 -1.074058338999748230e-01 3.105502203106880188e-02 -3.491750955581665039e-01 -3.907455503940582275e-02 4.150701761245727539e-01 1.270541697740554810e-01 4.265358448028564453e-01 1.614625304937362671e-01 3.906195238232612610e-02 4.538028687238693237e-02 9.183963388204574585e-02 8.071811497211456299e-02 -2.390292584896087646e-01
-1.088556367903947830e-02 -2.742158174514770508e-01 1.646180823445320129e-02 -7.594018429517745972e-02 3.028942942619323730e-01 1.797991842031478882e-01 2.841133438050746918e-02 8.347190171480178833e-02 3.821829259395599365e-01 -6.788901239633560181e-02 -2.096056491136550903e-01 -2.140422724187374115e-02 -5.052869766950607300e-02 -2.423685640096664429e-01 -9.226938337087631226e-02 9.776194393634796143e-02 1.533119529485702515e-01 -6.826290488243103027e-02 -1.433870941400527954e-01 -4.369386658072471619e-02 7.712633162736892700e-02 -2.612952291965484619e-01 6.092887371778488159e-03 1.938679665327072144e-01 3.026630282402038574e-01 3.980636000633239746e-01 8.696869947016239166e-03 -1.018398925662040710e-01 -8.362828753888607025e-03 -2.313614338636398315e-01 -1.473065316677093506e-01 -1.186883375048637390e-01
5.422628298401832581e-02 -3.483209386467933655e-02 7.441265136003494263e-02 -1.574726253747940063e-01 4.029124975204467773e-01 -3.836960345506668091e-02 4.710014164447784424e-02 -1.047561168670654297e-01 2.426345199346542358e-01 1.131663005799055099e-02 -2.679669559001922607e-01 -1.530299335718154907e-01 1.113017052412033081e-01 6.955934315919876099e-02 1.852033436298370361e-01 2.340667322278022766e-02 -1.208800375461578369e-01 -3.667941391468048096e-01 3.007053434848785400e-01 -2.754960954189300537e-01 -6.412572413682937622e-02 1.873846501111984253e-01 -1.683671921491622925e-01 -5.339656025171279907e-02 1.643836796283721924e-01 3.100253045558929443e-01 3.909192234277725220e-02 -2.451794780790805817e-02 -3.434266895055770874e-02 1.676064729690551758e-01 -1.382308751344680786e-01 1.505590081214904785e-01
-2.052081823348999023e-01 -1.345061659812927246e-01 1.769674122333526611e-01 -2.169645130634307861e-01 2.739427685737609863e-01 3.588617965579032898e-02 1.442934423685073853e-01 -2.789091132581233978e-02 2.652607262134552002e-01 4.397087544202804565e-02 -3.390633463859558105e-01 8.878821879625320435e-02 -5.177854001522064209e-02 -1.971684843301773071e-01 -1.442653872072696686e-02 3.095943108201026917e-02 8.097431063652038574e-02 -6.814952939748764038e-02 1.394625455141067505e-01 -1.738884598016738892e-01 2.442456036806106567e-01 -2.523511052131652832e-01 1.205916553735733032e-01 4.400958493351936340e-02 2.802997231483459473e-01 4.436851441860198975e-01 4.086768627166748047e-02 -7.946309633553028107e-03 -1.252552773803472519e-02 -1.681718230247497559e-01 -1.364752352237701416e-01 -2.612290531396865845e-02
-5.157152935862541199e-02 -1.827871799468994141e-01 3.165660500526428223e-01 -1.252226382493972778e-01 9.243614971637725830e-02 4.166897758841514587e-02 2.844619937241077423e-02 -4.827435687184333801e-02 -1.439016163349151611e-01 -1.815757453441619873e-01 3.230229392647743225e-02 -3.162645995616912842e-01 4.112586975097656250e-01 -1.875629723072052002e-01 1.699206680059432983e-01 9.859702736139297485e-02 -5.092196166515350342e-02 -4.924846440553665161e-02 7.323594763875007629e-03 -3.912062197923660278e-02 2.777399718761444092e-01 -1.206603720784187317e-01 -8.193849027156829834e-02 2.504723370075225830e-01 2.213095277547836304e-01 2.892243266105651855e-01 -1.725434958934783936e-01 4.800955578684806824e-02 -2.817126810550689697e-01 1.198590174317359924e-01 -5.077702552080154419e-02 -9.054972976446151733e-02
1.876853704452514648e-01 -1.801178008317947388e-01 -9.333604574203491211e-02 -1.000234782695770264e-01 -2.481934130191802979e-01 1.388674080371856689e-01 -6.933949142694473267e-02 -1.568712592124938965e-01 2.184051573276519775e-01 -2.956069409847259521e-01 -2.682726085186004639e-01 -1.557145267724990845e-01 -3.405302762985229492e-02 -1.223078668117523193e-01 1.814476959407329559e-02 -1.128668710589408875e-01 -6.845682859420776367e-02 -2.076087296009063721e-01 -1.396881341934204102e-01 -6.703720986843109131e-02 -3.009070828557014465e-02 -3.791401088237762451e-01 8.267618715763092041e-02 2.197200804948806763e-01 2.731766700744628906e-01 6.417329609394073486e-02 -1.778337918221950531e-02 -1.784406304359436035e-01 -3.734950423240661621e-01 -1.248179823160171509e-01 -1.353654824197292328e-02 -7.144657522439956665e-02
-9.392443299293518066e-02 -2.365791648626327515e-01 -2.267274111509323120e-01 7.864414155483245850e-02 8.439280092716217041e-02 4.977382346987724304e-02 -7.754597067832946777e-02 3.696498647332191467e-02 6.421411037445068359e-02 -1.593275368213653564e-01 -1.671962440013885498e-01 1.708285659551620483e-01 6.491461396217346191e-02 4.060333222150802612e-02 4.133040457963943481e-02 1.659282892942428589e-01 3.991741314530372620e-02 4.847685247659683228e-02 1.005225852131843567e-01 -4.234212636947631836e-02 -6.709016859531402588e-02 -4.139278233051300049e-01 3.494789451360702515e-02 2.492289245128631592e-01 -1.079128235578536987e-01 5.693052411079406738e-01 -2.147858589887619019e-01 -1.546266227960586548e-01 -1.268544793128967285e-01 2.106303572654724121e-01 -9.228004515171051025e-02 9.542892128229141235e-02
2.261459827423095703e-01 -2.211922779679298401e-02 2.708571255207061768e-01 5.915468093007802963e-03 1.544069498777389526e-01 -1.519207656383514404e-01 1.857137680053710938e-01 -4.767932370305061340e-02 2.414060384035110474e-01 -9.710928797721862793e-02 1.531153830001130700e-04 -2.922487854957580566e-01 1.823731213808059692e-01 -2.599470019340515137e-01 2.931410074234008789e-01 -1.007174775004386902e-01 -2.004436403512954712e-01 -3.347621560096740723e-01 -1.523764580488204956e-01 -1.193461492657661438e-01 -1.860046200454235077e-02 -2.940826416015625000e-01 2.847762107849121094e-01 2.119861356914043427e-02 -1.125460714101791382e-01 1.323185414075851440e-01 3.209058195352554321e-02 6.875534355640411377e-02 -5.472428351640701294e-02 4.128820449113845825e-02 -1.190077066421508789e-01 -1.684769243001937866e-01
1.023588776588439941e-01 3.670946927741169930e-03 1.423514783382415771e-01 1.372749805450439453e-01 -3.210501978173851967e-03 -7.731709629297256470e-02 -4.446034431457519531e-01 3.494369238615036011e-02 1.993336379528045654e-01 1.055644676089286804e-01 -8.690506964921951294e-02 -1.775311827659606934e-01 1.638801991939544678e-01 -4.298108816146850586e-02 2.888916246592998505e-02 -7.097564637660980225e-02 -1.185394227504730225e-01 2.234872058033943176e-02 2.111122906208038330e-01 1.845520734786987305e-01 -1.776549816131591797e-01 -1.203598231077194214e-01 6.694385409355163574e-02 2.668742537498474121e-01 1.640868484973907471e-01 4.175570309162139893e-01 1.292198300361633301e-01 -8.323436975479125977e-02 -2.636881172657012939e-01 1.874378323554992676e-01 -2.904886566102504730e-02 -2.750514447689056396e-01
2.898407280445098877e-01 7.737078121863305569e-04 -5.080984160304069519e-02 -3.953777626156806946e-02 3.750478923320770264e-01 -3.020617365837097168e-01 2.362244576215744019e-01 -5.975111201405525208e-02 3.256653249263763428e-01 -1.447691172361373901e-01 9.779729694128036499e-02 4.198551550507545471e-02 1.212308481335639954e-01 3.873340785503387451e-03 3.730838000774383545e-02 1.842232234776020050e-02 -1.187715306878089905e-01 -2.072994112968444824e-01 1.281755864620208740e-01 -4.650467634201049805e-02 -9.522885084152221680e-02 -4.249272942543029785e-01 6.804089993238449097e-02 -1.541479825973510742e-01 5.669197440147399902e-02 2.335470616817474365e-01 -1.612653583288192749e-01 -5.734036862850189209e-02 -1.001549586653709412e-01 2.719592154026031494e-01 2.219367958605289459e-02 -2.353664115071296692e-02
-1.256012171506881714e-01 -2.621708214282989502e-01 3.303492814302444458e-02 -3.320890665054321289e-01 2.142522335052490234e-01 2.154568135738372803e-01 -2.721241861581802368e-02 1.740862280130386353e-01 2.964610457420349121e-01 -8.254053443670272827e-02 -2.812504768371582031e-01 -2.508914768695831299e-01 -3.565566614270210266e-02 -9.745697677135467529e-02 -7.798205316066741943e-02 -2.791388891637325287e-02 1.839146167039871216e-01 -5.712657049298286438e-02 -4.453965276479721069e-02 -4.326964169740676880e-02 2.425187081098556519e-01 -1.119310110807418823e-01 -5.993112921714782715e-02 1.310131791979074478e-02 1.975247561931610107e-01 3.845787048339843750e-01 -4.498605430126190186e-02 -1.009078249335289001e-01 -2.599081099033355713e-01 3.179774060845375061e-02 9.323597699403762817e-02 -1.842107921838760376e-01
-6.737214326858520508e-02 4.825903847813606262e-02 1.774327307939529419e-01 -2.778392732143402100e-01 3.285935521125793457e-01 1.999611258506774902e-01 8.115227520465850830e-02 -9.836482256650924683e-02 1.096975617110729218e-02 -1.662789732217788696e-01 -2.744573950767517090e-01 4.289211705327033997e-02 3.239517211914062500e-01 -1.474186033010482788e-01 -8.797192573547363281e-02 -2.747655659914016724e-02 1.073312088847160339e-01 -3.543857336044311523e-01 -1.397342830896377563e-01 1.067910045385360718e-01 -2.976251021027565002e-02 -1.836132854223251343e-01 1.565633118152618408e-01 5.713720247149467468e-02 1.822700351476669312e-01 2.463210821151733398e-01 4.370521754026412964e-02 -9.818234294652938843e-02 -3.096576631069183350e-01 -1.989807486534118652e-01 9.133098274469375610e-02 -2.107830904424190521e-02
1.803761571645736694e-01 1.166497450321912766e-02 9.719483554363250732e-02 9.534038603305816650e-02 1.280056536197662354e-01 -6.134895980358123779e-02 -2.886653840541839600e-01 8.628387004137039185e-02 3.402207195758819580e-01 -3.071093559265136719e-01 -1.836387254297733307e-02 -1.700215786695480347e-01 1.641538143157958984e-01 1.165485903620719910e-01 3.861725032329559326e-01 2.763479650020599365e-01 9.386258572340011597e-02 -2.050514221191406250e-01 1.701386123895645142e-01 -2.097058594226837158e-01 -2.260540612041950226e-02 -3.038934171199798584e-01 -1.514746993780136108e-01 -3.828421980142593384e-02 1.195884644985198975e-01 1.127020865678787231e-01 1.728997677564620972e-01 -1.259312499314546585e-02 -1.617281325161457062e-02 4.230557754635810852e-02 -5.646886676549911499e-02 -1.708307117223739624e-01
1.597752422094345093e-01 -5.033873394131660461e-02 -9.204608201980590820e-02 2.421796619892120361e-01 -9.838268160820007324e-02 -6.777110695838928223e-02 -7.311157882213592529e-02 1.378168165683746338e-01 2.333994656801223755e-01 1.411797702312469482e-01 -2.193933129310607910e-01 -4.914003610610961914e-01 8.683990687131881714e-02 -4.119826108217239380e-02 -1.201450228691101074e-01 -4.803373292088508606e-02 1.678458452224731445e-01 -2.591493725776672363e-01 -1.195994988083839417e-01 -2.221452295780181885e-01 2.912287972867488861e-02 -1.767377555370330811e-01 9.942312538623809814e-02 1.671789735555648804e-01 2.038802057504653931e-01 2.564476430416107178e-01 -3.530038893222808838e-02 -3.977113217115402222e-02 -2.349252998828887939e-01 1.480764448642730713e-01 2.205445170402526855e-01 -1.067244112491607666e-01
1.784081012010574341e-01 -2.244501113891601562e-01 6.257421523332595825e-02 -2.148391604423522949e-01 1.633955091238021851e-01 -3.856485337018966675e-02 1.905040442943572998e-01 3.268840610980987549e-01 9.342318773269653320e-02 -2.676013484597206116e-02 -7.102008163928985596e-02 -1.255516409873962402e-01 2.682706713676452637e-01 -1.254305839538574219e-01 4.044409096240997314e-02 1.126265376806259155e-01 -7.557571679353713989e-02 -2.871174514293670654e-01 -5.187636613845825195e-02 2.210273873060941696e-03 3.742569088935852051e-01 -4.794649407267570496e-02 8.948417007923126221e-02 9.107358753681182861e-02 3.253552913665771484e-01 2.991722524166107178e-01 2.363344430923461914e-01 -6.998975574970245361e-02 -1.840750873088836670e-01 -5.897356569766998291e-02 -1.453625410795211792e-01 -1.771686656866222620e-04
1.386677008122205734e-02 8.531231433153152466e-03 2.327337563037872314e-01 -1.742673665285110474e-01 1.425355374813079834e-01 1.267273873090744019e-01 -2.067406326532363892e-01 -1.329579055309295654e-01 -2.835482172667980194e-02 -5.924996361136436462e-02 -2.268027961254119873e-01 9.574262052774429321e-02 1.360685825347900391e-01 2.583939349278807640e-03 9.935938566923141479e-02 -2.772378921508789062e-01 1.765986979007720947e-01 -3.215354084968566895e-01 -2.405845746397972107e-02 2.038864046335220337e-01 -5.792427808046340942e-02 -2.665099203586578369e-01 1.361282467842102051e-01 1.337338685989379883e-01 2.075781226158142090e-01 3.135713040828704834e-01 1.429754495620727539e-01 1.401784271001815796e-01 -3.679542243480682373e-01 8.940741419792175293e-02 1.162384450435638428e-01 1.493586450815200806e-01
2.311089634895324707e-01 -1.468440294265747070e-01 1.208164244890213013e-01 -1.409679055213928223e-01 2.113421559333801270e-01 -2.959705889225006104e-03 1.124802678823471069e-01 -1.393267810344696045e-01 -2.585154958069324493e-02 6.990902125835418701e-02 -1.023648977279663086e-01 -1.859170049428939819e-01 3.098366856575012207e-01 -1.077884435653686523e-01 2.343335151672363281e-01 1.855438761413097382e-02 1.281585264950990677e-02 -5.742358788847923279e-02 -1.492174342274665833e-02 -1.178728342056274414e-01 1.182584092020988464e-03 3.811771050095558167e-02 -1.905306130647659302e-01 -1.118881977163255215e-03 2.823132872581481934e-01 4.478015005588531494e-01 -1.101898849010467529e-01 -2.242597192525863647e-01 -3.518218994140625000e-01 -4.655691981315612793e-02 1.836634129285812378e-01 2.065684646368026733e-01
1.767425388097763062e-01 -7.427303493022918701e-02 2.014403492212295532e-01 1.602298319339752197e-01 -8.113361895084381104e-02 2.539085224270820618e-02 8.480665087699890137e-02 1.480400562286376953e-03 1.360875219106674194e-01 -1.107610687613487244e-01 -2.276555597782135010e-01 -1.034643501043319702e-02 7.160875946283340454e-02 -3.248531222343444824e-01 4.780644550919532776e-02 -1.174470596015453339e-02 1.636370867490768433e-01 -1.944371461868286133e-01 -1.026445701718330383e-01 -1.941706389188766479e-01 -3.276621922850608826e-03 -4.740272760391235352e-01 2.869705855846405029e-01 1.277052313089370728e-01 -1.146159172058105469e-01 2.943700551986694336e-01 1.136026382446289062e-01 1.149625750258564949e-03 -3.681482374668121338e-01 -1.581652648746967316e-02 -3.666416183114051819e-02 2.738662250339984894e-02
1.227493509650230408e-01 -4.564477205276489258e-01 -5.031917989253997803e-02 -2.210157513618469238e-01 1.591451913118362427e-01 1.857335865497589111e-02 2.094761431217193604e-01 1.633563935756683350e-01 2.008212544023990631e-02 -7.902879267930984497e-02 -1.766655445098876953e-01 -2.390619665384292603e-01 1.342199444770812988e-01 -1.436786502599716187e-01 5.630180239677429199e-03 1.544763892889022827e-01 -7.764689624309539795e-02 -1.635640710592269897e-01 7.357388734817504883e-02 -1.058355495333671570e-01 2.239548861980438232e-01 -2.801462411880493164e-01 9.493751451373100281e-03 1.375943869352340698e-01 1.400171667337417603e-01 2.345358282327651978e-01 1.246313899755477905e-01 8.684588968753814697e-02 -3.641377985477447510e-01 2.461464609950780869e-03 9.534167498350143433e-02 1.870051175355911255e-01
-7.477419823408126831e-02 -1.816820353269577026e-01 1.050720438361167908e-01 -1.754930168390274048e-01 2.747571468353271484e-01 1.175709217786788940e-01 2.454520668834447861e-03 7.406936585903167725e-02 2.973103225231170654e-01 -9.450028836727142334e-02 -2.817341983318328857e-01 -1.675929641351103783e-03 1.026060525327920914e-02 -1.445690691471099854e-01 -1.353854406625032425e-02 3.120759129524230957e-02 2.376400083303451538e-01 -9.997929632663726807e-02 4.918572306632995605e-02 -1.606303825974464417e-02 2.117986381053924561e-01 2.474873699247837067e-02 1.888416260480880737e-01 2.782615721225738525e-01 3.191256523132324219e-01 4.246554374694824219e-01 -5.285270139575004578e-02 1.309064179658889771e-01 -1.464092582464218140e-01 -1.440836787223815918e-01 -2.241706997156143188e-01 6.027637794613838196e-02
-1.303987950086593628e-01 3.954593837261199951e-02 3.842931985855102539e-02 -3.619584441184997559e-02 5.571307148784399033e-03 -1.345860064029693604e-01 -4.159987345337867737e-02 -3.350841626524925232e-02 1.149313617497682571e-02 1.068178191781044006e-01 -1.929138004779815674e-01 -3.609296679496765137e-01 -7.159917056560516357e-02 -1.139743700623512268e-01 3.040243983268737793e-01 -2.397028654813766479e-01 -1.347039639949798584e-01 -2.138346880674362183e-01 2.040964066982269287e-01 4.233517125248908997e-02 -1.069342717528343201e-01 -3.955018818378448486e-01 2.018345743417739868e-01 -1.285889372229576111e-02 2.692845463752746582e-01 3.587181270122528076e-01 7.156740128993988037e-02 -8.670499175786972046e-02 -1.556866914033889771e-01 -2.128141820430755615e-01 -9.809748083353042603e-02 3.941246494650840759e-02
-1.555418670177459717e-01 4.800338763743638992e-03 2.124113775789737701e-02 1.249016076326370239e-02 2.274367213249206543e-01 -1.172557547688484192e-01 -1.572516411542892456e-01 -5.761717259883880615e-02 2.628346383571624756e-01 2.062234878540039062e-01 -1.027336940169334412e-01 -3.099916577339172363e-01 -9.861583262681961060e-02 1.719492822885513306e-01 1.114228591322898865e-01 -1.601546853780746460e-01 -7.534733414649963379e-02 -1.745681315660476685e-01 -1.132772564888000488e-01 1.017076615244150162e-02 -8.810595422983169556e-02 -3.299838304519653320e-01 -1.646837145090103149e-01 3.512229919433593750e-01 -9.321907162666320801e-02 3.641594052314758301e-01 2.941793203353881836e-01 4.190703481435775757e-02 -1.542781293392181396e-01 7.012315094470977783e-02 9.613616764545440674e-02 -4.753263294696807861e-02
-1.717768982052803040e-02 -1.408543586730957031e-01 -2.768243849277496338e-02 -4.829555377364158630e-02 -8.275226503610610962e-02 -1.736210733652114868e-01 -2.026964426040649414e-01 -6.469046231359243393e-03 3.534622788429260254e-01 4.188700392842292786e-02 8.862994611263275146e-02 -1.803735494613647461e-01 3.912188112735748291e-01 -2.946152538061141968e-02 1.447121649980545044e-01 1.371342688798904419e-01 8.434484153985977173e-02 -1.404964625835418701e-01 -1.677708476781845093e-01 -7.741826772689819336e-02 7.457525935024023056e-04 -2.069901525974273682e-01 2.361266762018203735e-01 2.023296952247619629e-01 5.456215143203735352e-02 3.799788057804107666e-01 -2.227271497249603271e-01 -2.046473771333694458e-01 -2.478435337543487549e-01 4.562002792954444885e-02 -8.455218747258186340e-03 1.869177371263504028e-01
1.293641477823257446e-01 -3.829693421721458435e-02 2.624095976352691650e-02 2.262562513351440430e-01 7.297595590353012085e-02 -1.486892402172088623e-01 -2.276069372892379761e-01 3.242906928062438965e-02 2.863406240940093994e-01 2.210625857114791870e-01 2.766150981187820435e-02 -3.389622867107391357e-01 2.387384325265884399e-01 -4.018654674291610718e-02 9.619217365980148315e-03 -9.218627214431762695e-02 1.648304462432861328e-01 -1.678892076015472412e-01 1.134158223867416382e-01 1.134531423449516296e-01 8.668974973261356354e-03 -2.732831239700317383e-01 1.762392967939376831e-01 3.428979516029357910e-01 2.447089999914169312e-01 2.254958748817443848e-01 -1.267674267292022705e-01 -3.646060824394226074e-02 -2.736957371234893799e-01 1.426002979278564453e-01 8.918864279985427856e-02 -9.348285384476184845e-03
2.193319946527481079e-01 -1.143093965947628021e-02 1.865682601928710938e-01 -1.053926199674606323e-01 -6.944953929632902145e-03 -2.300206422805786133e-01 -3.059981018304824829e-02 -3.215753706172108650e-03 8.318105340003967285e-02 -2.629051506519317627e-01 -1.141268908977508545e-01 -3.019334077835083008e-01 -2.646676898002624512e-01 1.824490427970886230e-01 1.482060849666595459e-01 -1.471349447965621948e-01 2.506748214364051819e-02 -3.897791355848312378e-02 -2.499817460775375366e-01 -9.591749310493469238e-02 -3.348131477832794189e-02 -1.298515796661376953e-01 -1.828222125768661499e-01 -6.384530663490295410e-02 5.040473490953445435e-02 5.263553261756896973e-01 -8.974359929561614990e-02 -1.488172411918640137e-01 -1.123533025383949280e-01 -2.367326915264129639e-01 -4.968827962875366211e-02 1.204942986369132996e-01
1.223936751484870911e-01 5.649310722947120667e-02 -2.631627917289733887e-01 -2.834173142910003662e-01 2.641364634037017822e-01 -6.264341622591018677e-02 5.044629052281379700e-02 6.720270961523056030e-02 3.178263604640960693e-01 -1.761873811483383179e-01 -1.567917019128799438e-01 -3.886180929839611053e-04 1.787022650241851807e-01 2.038187533617019653e-01 -2.968112938106060028e-02 4.847572743892669678e-02 -1.518502831459045410e-01 -1.640111356973648071e-01 -9.377953410148620605e-02 -1.268528699874877930e-01 -6.732875853776931763e-02 -1.014495864510536194e-01 -1.420084536075592041e-01 3.963752686977386475e-01 -2.741332650184631348e-01 3.799635469913482666e-01 -4.180151969194412231e-02 2.606630884110927582e-02 -1.204965189099311829e-01 -3.856664896011352539e-02 -1.129849627614021301e-01 -2.187251113355159760e-02
-1.878832876682281494e-01 -6.034250184893608093e-02 -2.222369424998760223e-02 -8.478787727653980255e-03 8.697724342346191406e-02 -1.747242361307144165e-01 -1.940284073352813721e-01 -1.800272166728973389e-01 -1.298426464200019836e-02 2.631971836090087891e-01 -2.821552157402038574e-01 -1.184721216559410095e-01 -1.057328730821609497e-01 -5.399841070175170898e-02 -6.875902414321899414e-02 1.303905248641967773e-01 3.168332576751708984e-02 -2.099955640733242035e-02 2.860491275787353516e-01 7.706762105226516724e-02 -1.605936884880065918e-01 -1.866468340158462524e-01 -7.363413274288177490e-02 3.796656429767608643e-01 2.580978274345397949e-01 3.064876496791839600e-01 -3.592919930815696716e-02 8.206482976675033569e-02 -3.749857842922210693e-01 1.452116817235946655e-01 -9.911654144525527954e-02 1.180077493190765381e-01
-2.218374311923980713e-01 -9.356081485748291016e-02 1.438767164945602417e-01 1.175908967852592468e-01 2.810984253883361816e-01 1.240643709897994995e-01 -7.074896246194839478e-02 1.779896467924118042e-01 2.527292668819427490e-01 -1.415313780307769775e-02 -4.057313874363899231e-02 7.882875949144363403e-02 -3.529538214206695557e-02 -4.235327709466218948e-03 -2.886961959302425385e-02 3.118226490914821625e-02 -2.932252734899520874e-02 -3.649855852127075195e-01 -1.541426479816436768e-01 3.075151517987251282e-02 -4.749402403831481934e-02 -4.632065594196319580e-01 1.889119893312454224e-01 2.620674669742584229e-01 2.259085178375244141e-01 2.403850108385086060e-01 -2.086926698684692383e-01 -1.470665782690048218e-01 -1.309278309345245361e-01 -2.888964489102363586e-02 -1.322935521602630615e-01 -1.093994900584220886e-01
2.954373322427272797e-02 -1.939511299133300781e-01 1.288983225822448730e-01 4.453615099191665649e-02 1.730686426162719727e-01 1.146723143756389618e-02 -2.865999937057495117e-01 1.211424618959426880e-01 2.115883827209472656e-01 -3.321719169616699219e-01 -2.816110253334045410e-01 -1.600051298737525940e-02 -1.261337995529174805e-01 2.275416553020477295e-01 3.916679124813526869e-04 1.173801533877849579e-02 4.076989367604255676e-02 -1.837348341941833496e-01 -3.064507246017456055e-02 1.362083666026592255e-02 -2.207842469215393066e-02 -4.526291489601135254e-01 1.689856648445129395e-01 -5.405630916357040405e-03 8.626096695661544800e-02 1.957482993602752686e-01 1.973922401666641235e-01 9.749016165733337402e-02 -3.082188963890075684e-01 -1.784422695636749268e-01 -7.659416645765304565e-02 -1.268708556890487671e-01
-3.250965103507041931e-02 -2.707842290401458740e-01 -6.892084330320358276e-02 4.072050005197525024e-02 1.531010568141937256e-01 6.349668651819229126e-02 -3.935508728027343750e-01 5.899374373257160187e-03 1.445075273513793945e-01 1.745435446500778198e-01 -4.238134622573852539e-02 -9.106013178825378418e-02 -1.210749149322509766e-01 -1.231232378631830215e-02 4.838543385267257690e-02 -1.658391654491424561e-01 1.340527273714542389e-02 -3.070068955421447754e-01 1.747731417417526245e-01 -2.546746283769607544e-02 -1.572477519512176514e-01 -2.169945836067199707e-01 -1.552947461605072021e-01 7.214302569627761841e-02 4.228835701942443848e-01 3.209480047225952148e-01 1.941085606813430786e-01 2.128765434026718140e-01 -1.689090579748153687e-01 9.517919272184371948e-02 1.296678371727466583e-02 -3.714014589786529541e-02
-7.838940620422363281e-02 -6.158869713544845581e-02 7.945476472377777100e-02 -8.994121849536895752e-02 1.251684725284576416e-01 -1.328334584832191467e-02 -4.863336682319641113e-02 -2.073342353105545044e-01 -1.076033264398574829e-01 1.037652269005775452e-01 -1.400351524353027344e-01 1.036417260766029358e-01 -2.752567529678344727e-01 -1.002540625631809235e-02 1.132445186376571655e-01 3.003606498241424561e-01 2.276920713484287262e-02 -8.205637335777282715e-02 1.142539680004119873e-01 -3.957404941320419312e-02 -1.738267093896865845e-01 -1.970405727624893188e-01 -5.378292500972747803e-02 2.074999511241912842e-01 9.186179190874099731e-02 4.483382701873779297e-01 -1.715124100446701050e-01 4.825023189187049866e-02 -5.214469432830810547e-01 9.540472179651260376e-02 -9.165225923061370850e-02 1.240867748856544495e-01
1.738056689500808716e-01 2.899591997265815735e-02 -4.091312736272811890e-02 -9.641605429351329803e-03 -1.113683823496103287e-02 -4.497742652893066406e-01 -1.283182203769683838e-02 3.385253995656967163e-02 1.518085449934005737e-01 -1.131382957100868225e-01 -1.940177381038665771e-01 8.011914789676666260e-02 3.526847660541534424e-01 2.059259265661239624e-01 -8.131641894578933716e-02 3.429567813873291016e-01 1.526636071503162384e-02 -2.639478445053100586e-01 1.045733690261840820e-01 -4.620017856359481812e-02 1.391186118125915527e-01 -2.303572557866573334e-02 -1.684450805187225342e-01 2.410975396633148193e-01 -1.567149348556995392e-02 3.471256792545318604e-01 2.285850048065185547e-01 -1.140628233551979065e-01 -4.857802763581275940e-02 5.620716512203216553e-02 -1.017839163541793823e-01 -3.578014671802520752e-02
-7.112776488065719604e-02 -2.234400957822799683e-01 -2.772380132228136063e-03 -2.113885879516601562e-01 2.917280197143554688e-01 -3.536519408226013184e-01 -2.430663630366325378e-02 1.227943748235702515e-01 5.653163790702819824e-02 -8.301943540573120117e-02 -3.032867982983589172e-02 -1.312018334865570068e-01 -1.003985330462455750e-01 2.318958938121795654e-02 -1.295906724408268929e-03 1.709455698728561401e-01 -1.703327894210815430e-01 -3.348147869110107422e-01 -3.133472502231597900e-01 -1.963339447975158691e-01 5.862504616379737854e-02 -9.949594736099243164e-03 6.837660819292068481e-02 2.509642839431762695e-01 1.705843806266784668e-01 3.035537600517272949e-01 -1.179654449224472046e-01 2.886704206466674805e-01 5.398967862129211426e-02 8.711040019989013672e-02 3.999362513422966003e-02 -1.636452525854110718e-01
1.051014438271522522e-01 1.385260671377182007e-01 -8.308899588882923126e-03 1.390621531754732132e-02 3.938797712326049805e-01 -1.090521588921546936e-01 -2.791685238480567932e-02 5.486193671822547913e-02 1.506043672561645508e-01 -1.683477759361267090e-01 -2.109839022159576416e-01 -4.863348007202148438e-01 3.069429695606231689e-01 -9.713733941316604614e-02 -1.508321166038513184e-01 -2.911684103310108185e-02 1.571946777403354645e-02 -9.093530476093292236e-02 -1.056706234812736511e-01 -1.095743328332901001e-01 -2.478969693183898926e-01 -3.372346758842468262e-01 -1.208994016051292419e-01 -1.151948794722557068e-01 -1.515493146143853664e-03 2.410311102867126465e-01 -5.590422451496124268e-02 1.458575129508972168e-01 -7.077550143003463745e-02 -2.864612825214862823e-02 -5.114078894257545471e-02 -1.169352605938911438e-01
1.526475995779037476e-01 7.925974577665328979e-02 1.327818930149078369e-01 1.946135312318801880e-01 1.092834174633026123e-01 -3.576815500855445862e-02 8.987632393836975098e-02 1.640405207872390747e-01 1.494788527488708496e-01 3.267705813050270081e-02 -5.885563790798187256e-02 1.993589550256729126e-01 2.547737658023834229e-01 -1.880842447280883789e-01 1.998926699161529541e-01 -2.606624066829681396e-01 1.349651813507080078e-01 -4.872807115316390991e-02 1.294628828763961792e-01 -1.398411095142364502e-01 -2.066554315388202667e-02 -4.937277138233184814e-01 -2.643478102982044220e-02 5.631980672478675842e-02 8.799076825380325317e-02 3.478688597679138184e-01 4.299160465598106384e-02 1.385134458541870117e-01 -3.292742669582366943e-01 1.530959736555814743e-02 -1.524616032838821411e-01 -7.234610617160797119e-02
1.537408977746963501e-01 -1.707736104726791382e-01 -6.084259948693215847e-04 -1.695519834756851196e-01 2.048156857490539551e-01 -8.386451750993728638e-02 -3.221581131219863892e-02 -2.280801087617874146e-01 1.420839428901672363e-01 9.994212538003921509e-03 -9.423141181468963623e-02 -1.206813529133796692e-01 1.767702251672744751e-01 -2.432906813919544220e-02 7.746203243732452393e-02 1.646276116371154785e-01 -1.738792657852172852e-02 -4.797880947589874268e-01 2.146713137626647949e-01 1.255940794944763184e-01 2.361293323338031769e-02 5.097088217735290527e-02 2.362285181879997253e-02 6.271696090698242188e-02 1.987815052270889282e-01 1.980855017900466919e-01 1.535323858261108398e-01 2.386861294507980347e-01 -3.414300382137298584e-01 2.653394043445587158e-01 2.141817361116409302e-01 1.248407959938049316e-01
-1.602755486965179443e-02 -2.090297192335128784e-01 1.913617104291915894e-01 4.567359760403633118e-02 9.883391857147216797e-02 -2.434751689434051514e-01 -1.284781005233526230e-02 -1.980287283658981323e-01 -3.134118625894188881e-03 2.552506923675537109e-01 -3.294529318809509277e-01 -2.268733680248260498e-01 2.712117135524749756e-01 7.229422219097614288e-03 -1.033615618944168091e-01 1.702893078327178955e-01 -2.105197757482528687e-01 2.593500539660453796e-02 5.148700624704360962e-02 1.122971177101135254e-01 -2.241299897432327271e-01 -2.469036728143692017e-01 2.245991975069046021e-01 1.250117421150207520e-01 -2.280949987471103668e-02 3.322282433509826660e-01 -8.334809541702270508e-02 -3.248476982116699219e-02 -2.341963350772857666e-01 4.942892119288444519e-02 -2.235355377197265625e-01 -8.230070769786834717e-02
5.877074599266052246e-02 -7.605382800102233887e-02 -4.957306385040283203e-02 5.318129062652587891e-02 -7.760207355022430420e-02 2.558108866214752197e-01 -2.350025773048400879e-01 -8.990120142698287964e-02 1.667745858430862427e-01 -3.123316764831542969e-01 -1.821318268775939941e-01 -1.139053404331207275e-01 -4.500604048371315002e-02 -1.310241818428039551e-01 1.715001463890075684e-01 1.165277808904647827e-01 -5.870294570922851562e-02 -2.155002802610397339e-01 -2.037992924451828003e-01 -1.784464567899703979e-01 -5.187284201383590698e-03 -3.908598423004150391e-01 1.901814788579940796e-01 1.982107013463973999e-01 2.656661868095397949e-01 1.023318767547607422e-01 -5.591716989874839783e-02 -1.034068986773490906e-01 -3.624479174613952637e-01 -1.562673747539520264e-01 1.976167969405651093e-02 -1.201837286353111267e-01
6.471454165875911713e-03 -2.637985944747924805e-01 1.602793484926223755e-01 -1.184744238853454590e-01 -2.818875573575496674e-02 -1.120519638061523438e-01 -2.368500232696533203e-01 6.071622297167778015e-02 1.559765189886093140e-01 1.329207886010408401e-02 -2.483369559049606323e-01 1.241586208343505859e-01 -5.562533438205718994e-02 5.545223504304885864e-02 8.108251541852951050e-02 -6.329824100248515606e-04 -1.674180291593074799e-02 -2.629696428775787354e-01 2.866394352167844772e-03 6.996748596429824829e-02 -2.065118253231048584e-01 -1.210724934935569763e-01 9.242843836545944214e-02 1.245043203234672546e-01 -1.227958053350448608e-01 4.245394766330718994e-01 2.611355297267436981e-02 -1.815665140748023987e-02 -2.737963199615478516e-01 7.194287329912185669e-02 -2.300250530242919922e-01 4.670216143131256104e-01
-1.886809803545475006e-02 -3.308711946010589600e-01 1.860277652740478516e-01 1.777682006359100342e-01 2.166844755411148071e-01 1.124610900878906250e-01 -2.567561157047748566e-02 1.760398298501968384e-01 2.713993750512599945e-02 -1.151406019926071167e-01 1.058905422687530518e-01 6.935918331146240234e-02 6.909040361642837524e-02 -1.923293173313140869e-01 8.702504634857177734e-02 2.073730081319808960e-01 -6.363289058208465576e-02 -3.251892924308776855e-01 2.472124621272087097e-02 5.040632933378219604e-02 1.910688579082489014e-01 -2.577194869518280029e-01 1.002771928906440735e-01 3.089381158351898193e-01 1.399168372154235840e-01 4.365427792072296143e-01 -4.166807979345321655e-02 2.631543576717376709e-01 7.613170892000198364e-02 -2.908389456570148468e-02 -2.021926268935203552e-02 -2.820198424160480499e-02
-2.148348391056060791e-01 7.326797395944595337e-02 -6.891053915023803711e-02 -3.047895729541778564e-01 1.608250588178634644e-01 -8.114448189735412598e-02 -1.007960364222526550e-01 -2.376120835542678833e-01 1.373191177845001221e-01 2.724684309214353561e-03 3.585661202669143677e-02 -3.679147362709045410e-02 7.013459503650665283e-02 4.053754732012748718e-03 2.076143026351928711e-01 -9.582079946994781494e-02 -7.086632400751113892e-02 -2.729280591011047363e-01 -1.259499490261077881e-01 -2.864835560321807861e-01 -2.357895299792289734e-02 -1.371286660432815552e-01 -9.267820417881011963e-02 1.287259608507156372e-01 -1.567299365997314453e-01 5.788967013359069824e-01 -1.922621577978134155e-01 1.622641272842884064e-02 1.601903438568115234e-01 -1.605978161096572876e-01 -3.927508834749460220e-03 5.187154933810234070e-02
2.844952344894409180e-01 -2.050749957561492920e-01 8.293313533067703247e-02 -3.509751558303833008e-01 1.062800511717796326e-01 -6.635116785764694214e-02 3.305964767932891846e-01 8.740555495023727417e-02 7.967501878738403320e-02 1.308204233646392822e-01 -2.558265626430511475e-01 -2.619331181049346924e-01 6.602840125560760498e-02 -6.452967971563339233e-02 1.012103259563446045e-01 2.199992835521697998e-01 1.139853075146675110e-01 -1.000300571322441101e-01 -4.454078152775764465e-02 4.518335312604904175e-02 1.255398988723754883e-01 -1.747014075517654419e-01 3.857923671603202820e-02 -1.325100809335708618e-01 1.691029071807861328e-01 3.366353809833526611e-01 7.233835756778717041e-02 -3.299088180065155029e-01 -1.577983647584915161e-01 1.997380889952182770e-02 -6.320783495903015137e-02 -1.094973981380462646e-01
2.703275904059410095e-02 -1.432190835475921631e-01 1.426760107278823853e-01 -6.049987673759460449e-02 1.415114700794219971e-01 -8.632191456854343414e-03 -3.570732474327087402e-01 1.116652861237525940e-01 -1.287218090146780014e-02 1.671180129051208496e-01 -1.009154245257377625e-01 -4.643300175666809082e-02 7.803901284933090210e-02 -1.467648595571517944e-01 1.101035624742507935e-01 -1.610769331455230713e-01 1.313285157084465027e-02 -4.299119412899017334e-01 5.947028845548629761e-02 1.498982757329940796e-01 -1.385641694068908691e-01 -2.958449423313140869e-01 1.301513761281967163e-01 1.446172595024108887e-01 6.695050746202468872e-02 3.443613946437835693e-01 1.914867311716079712e-01 1.111967414617538452e-01 -2.960443198680877686e-01 4.894306883215904236e-02 -9.006792306900024414e-02 2.504160702228546143e-01
6.652611494064331055e-02 -1.026919186115264893e-01 9.272811561822891235e-02 -2.062593214213848114e-02 6.153997406363487244e-02 -1.987960338592529297e-01 -2.589223673567175865e-03 1.875679492950439453e-01 1.635532081127166748e-01 -8.669403195381164551e-02 -1.639068275690078735e-01 1.446583718061447144e-01 2.426118403673171997e-01 -3.660354614257812500e-01 5.045120045542716980e-02 -2.334668301045894623e-02 1.492201834917068481e-01 -2.712400071322917938e-02 -1.529356390237808228e-01 -1.610206812620162964e-01 -1.962509900331497192e-01 -3.860125243663787842e-01 -6.848300248384475708e-02 -2.199541311711072922e-03 -1.306332945823669434e-01 3.799959421157836914e-01 7.777591049671173096e-02 5.395892262458801270e-02 -3.250547051429748535e-01 -1.452647149562835693e-01 -2.238292843103408813e-01 -8.775304257869720459e-02
-1.679657995700836182e-01 -3.122140094637870789e-02 4.565314054489135742e-01 -2.313003130257129669e-02 9.254101663827896118e-02 -1.988913863897323608e-01 -7.542727887630462646e-02 -6.045314669609069824e-02 1.948802918195724487e-01 -1.321998834609985352e-01 -2.170689105987548828e-01 -2.539807856082916260e-01 -1.259727776050567627e-01 -1.504582464694976807e-01 1.345932781696319580e-01 -1.091401427984237671e-01 -1.438093334436416626e-01 -3.366993367671966553e-01 -8.334220387041568756e-03 -6.672074645757675171e-02 -2.714180648326873779e-01 -1.804230809211730957e-01 -7.802721112966537476e-03 -3.889844566583633423e-02 2.241299897432327271e-01 3.132193386554718018e-01 -1.724537648260593414e-02 -4.496684297919273376e-02 -1.482384055852890015e-01 5.314662586897611618e-03 2.007209323346614838e-02 2.221452593803405762e-01
-8.622436784207820892e-03 -6.946839392185211182e-02 -1.737402081489562988e-01 9.038680791854858398e-02 -9.168920665979385376e-02 -6.771910935640335083e-02 1.771404445171356201e-01 -8.093392848968505859e-02 2.487043142318725586e-01 5.794276949018239975e-03 -2.310042083263397217e-02 -3.575142323970794678e-01 1.781163811683654785e-01 -8.160584419965744019e-02 1.314820498228073120e-01 1.338204443454742432e-01 5.116830021142959595e-02 -1.854976452887058258e-02 2.430686652660369873e-01 -1.899354308843612671e-01 1.236981078982353210e-01 -1.569561809301376343e-01 -2.182730287313461304e-02 3.192730844020843506e-01 1.210342720150947571e-02 4.040989279747009277e-01 2.251563668251037598e-01 3.738886117935180664e-01 -3.142644092440605164e-02 -1.463142596185207367e-02 -7.344788312911987305e-02 -2.025076448917388916e-01
-3.136018291115760803e-02 -1.269307136535644531e-01 2.566903531551361084e-01 -1.839450895786285400e-01 3.055838346481323242e-01 2.620264589786529541e-01 -8.767191320657730103e-02 3.317733481526374817e-02 2.509057223796844482e-01 -2.557832002639770508e-01 -1.658652573823928833e-01 -4.338139668107032776e-02 -2.873077802360057831e-02 -8.837967365980148315e-02 -5.749369412660598755e-02 -4.569100961089134216e-02 7.804044336080551147e-02 -3.191983103752136230e-01 7.901229709386825562e-02 1.542030554264783859e-02 2.101303637027740479e-01 -2.306214869022369385e-01 1.562393754720687866e-01 4.787949845194816589e-02 1.741028726100921631e-01 3.786533176898956299e-01 1.497146934270858765e-01 -3.032565303146839142e-02 -2.975727021694183350e-01 -7.320740818977355957e-02 -9.289846569299697876e-02 -4.985426738858222961e-02
9.302805364131927490e-02 6.224742904305458069e-02 -1.945159733295440674e-01 -6.947559118270874023e-02 -1.565373539924621582e-01 -5.397802218794822693e-02 1.877134740352630615e-01 9.769760817289352417e-02 2.915469408035278320e-01 -3.071791306138038635e-02 -6.353490799665451050e-02 -2.591202855110168457e-01 2.490347251296043396e-02 3.997996076941490173e-02 3.102583289146423340e-01 -1.803009025752544403e-02 -7.663542404770851135e-03 2.359625324606895447e-02 1.184550747275352478e-01 -2.377081364393234253e-01 -2.106630504131317139e-01 -1.319321542978286743e-01 -2.324186265468597412e-02 2.198462188243865967e-01 6.025112047791481018e-02 5.117121934890747070e-01 1.476772725582122803e-01 2.940917313098907471e-01 -2.169375121593475342e-02 -1.270406842231750488e-01 -1.503833979368209839e-01 -1.478815674781799316e-01
1.355081498622894287e-01 -5.246413499116897583e-02 3.697668388485908508e-02 -2.506394684314727783e-02 3.590106964111328125e-01 -1.192194446921348572e-01 -2.376813255250453949e-02 -1.672200858592987061e-01 3.627652227878570557e-01 -2.977946400642395020e-01 -1.230935901403427124e-01 8.051805943250656128e-02 -1.378193031996488571e-02 8.997757732868194580e-02 -2.847194205969572067e-03 3.775580599904060364e-02 1.534961462020874023e-01 -3.297419250011444092e-01 8.143305778503417969e-02 -7.202499359846115112e-02 1.775150895118713379e-01 -8.569978922605514526e-02 -4.734394326806068420e-02 1.552758961915969849e-01 4.732064306735992432e-01 4.101673513650894165e-02 -1.138675585389137268e-01 -5.481386906467378139e-04 -1.157298162579536438e-01 1.844877898693084717e-01 -1.979259103536605835e-01 -1.383143216371536255e-01
1.291074603796005249e-01 -4.253733754158020020e-01 6.790730357170104980e-02 7.619418203830718994e-02 -1.046758517622947693e-01 -2.434169948101043701e-01 -4.803961515426635742e-02 -1.979754865169525146e-01 1.197356134653091431e-01 2.111310511827468872e-01 1.332603953778743744e-02 7.276324182748794556e-02 4.679853096604347229e-02 6.029576063156127930e-02 -3.319723531603813171e-02 -1.031535565853118896e-01 -1.153151467442512512e-01 -2.390672117471694946e-01 -1.725307404994964600e-01 5.270107090473175049e-02 -1.194107830524444580e-01 -3.620989918708801270e-01 3.954809904098510742e-02 2.868157327175140381e-01 1.417515147477388382e-02 4.505909681320190430e-01 -2.789629157632589340e-03 9.913172572851181030e-02 -1.473699212074279785e-01 -9.614095836877822876e-02 -6.431574374437332153e-02 -1.339597851037979126e-01
1.004230454564094543e-01 -3.277683556079864502e-01 2.457351833581924438e-01 -5.852185189723968506e-02 2.247310280799865723e-01 -1.724234670400619507e-01 2.135593742132186890e-01 2.969054877758026123e-01 1.252720803022384644e-01 -9.957402199506759644e-02 -3.379321694374084473e-01 -7.022214587777853012e-03 2.683854401111602783e-01 1.111434325575828552e-01 1.184492409229278564e-01 1.245660632848739624e-01 -2.546486631035804749e-02 -3.142487108707427979e-01 7.477152347564697266e-02 3.628445789217948914e-02 2.251094430685043335e-01 -2.011944353580474854e-02 1.046125292778015137e-01 7.764382660388946533e-02 2.433511018753051758e-01 1.916323006153106689e-01 3.115566074848175049e-02 -1.293288618326187134e-01 -3.811914101243019104e-02 7.918679714202880859e-02 -2.168151736259460449e-01 -9.033656865358352661e-02
-2.190767675638198853e-01 -1.697035506367683411e-03 -7.636507600545883179e-02 -2.597550749778747559e-01 6.273260712623596191e-02 -3.157619535923004150e-01 1.828412115573883057e-01 6.858595460653305054e-02 2.724022567272186279e-01 -1.085480824112892151e-01 -1.291664242744445801e-01 -3.546601394191384315e-03 2.411761581897735596e-01 -1.190305277705192566e-01 8.721125125885009766e-02 3.126078844070434570e-02 -3.109330236911773682e-01 -8.845453709363937378e-02 3.983223736286163330e-01 -2.373160049319267273e-02 -4.808799177408218384e-02 -7.562508434057235718e-02 9.278977662324905396e-02 1.089262068271636963e-01 -3.103593923151493073e-02 4.077584743499755859e-01 -3.454651683568954468e-02 -9.723787195980548859e-03 -1.320016980171203613e-01 2.236369401216506958e-01 9.376679547131061554e-03 1.582553535699844360e-01
1.355395168066024780e-01 -1.383588910102844238e-01 -1.293818652629852295e-01 -1.217259839177131653e-01 2.253443896770477295e-01 -6.285202503204345703e-02 7.579583674669265747e-02 4.682015627622604370e-02 2.005355656147003174e-01 -2.520328164100646973e-01 -4.881600141525268555e-01 -1.170736737549304962e-02 1.788593232631683350e-01 -8.995791524648666382e-02 -6.336392834782600403e-03 -7.695651054382324219e-02 2.016095221042633057e-01 -4.539905861020088196e-02 -1.126539707183837891e-01 -2.721772789955139160e-01 -2.395480275154113770e-01 1.259332988411188126e-02 1.380205154418945312e-01 5.539298057556152344e-02 3.231427073478698730e-01 2.244808375835418701e-01 1.522125452756881714e-01 1.198100522160530090e-01 -9.046962112188339233e-02 1.476299017667770386e-01 -3.497654572129249573e-02 -2.176372855901718140e-01
-1.247929856181144714e-01 1.177860945463180542e-01 8.531058579683303833e-02 -2.254540324211120605e-01 5.889394879341125488e-02 -1.904040426015853882e-01 3.187059238553047180e-02 -4.672534763813018799e-02 -7.877100259065628052e-02 8.302640169858932495e-03 -8.399786427617073059e-03 -2.092740386724472046e-01 -4.777048900723457336e-02 -1.096169799566268921e-01 -1.201387122273445129e-01 7.095454633235931396e-02 4.094550386071205139e-02 -6.216363050043582916e-03 -1.809863746166229248e-01 -1.104578673839569092e-01 -2.251648157835006714e-01 -4.316266179084777832e-01 3.405013978481292725e-01 2.386811822652816772e-01 -3.694997401908040047e-03 3.627051711082458496e-01 -1.327709704637527466e-01 -7.225693762302398682e-02 -3.748369812965393066e-01 -1.090839207172393799e-01 -6.176814064383506775e-02 -1.356489658355712891e-01
-6.321457773447036743e-02 1.365264058113098145e-01 -1.939599066972732544e-01 -1.181630883365869522e-02 3.919335082173347473e-02 8.671053498983383179e-02 -7.661426067352294922e-02 -1.450562775135040283e-01 2.967947125434875488e-01 -2.954422235488891602e-01 -9.978973865509033203e-02 -1.388814002275466919e-01 -1.190820112824440002e-01 3.373944386839866638e-02 2.050185352563858032e-01 1.263985782861709595e-01 2.679906412959098816e-02 -2.144317477941513062e-01 -2.399294823408126831e-02 5.354088265448808670e-03 -2.017550766468048096e-01 -4.780868291854858398e-01 -2.305341660976409912e-01 1.238815858960151672e-01 4.239261895418167114e-02 3.701768219470977783e-01 -6.731830537319183350e-02 1.714380979537963867e-01 -5.047983676195144653e-02 -6.218968331813812256e-02 -2.470430135726928711e-01 -2.063848264515399933e-02
7.456709165126085281e-03 -2.219113856554031372e-01 1.325109153985977173e-01 1.428481638431549072e-01 1.622688174247741699e-01 -1.465095579624176025e-01 8.935441076755523682e-02 1.276001520454883575e-02 8.626268059015274048e-02 9.389124810695648193e-02 1.429809927940368652e-01 3.132942318916320801e-02 -8.767828345298767090e-03 -1.177790462970733643e-01 2.234598398208618164e-01 -3.203282952308654785e-01 1.222526580095291138e-01 -3.055462837219238281e-01 -5.851640552282333374e-02 -2.353921681642532349e-01 -2.512997984886169434e-01 -2.406599968671798706e-01 1.911207437515258789e-01 1.435634344816207886e-01 -3.038608282804489136e-02 3.920414447784423828e-01 1.789067536592483521e-01 -9.375061094760894775e-02 -2.670368254184722900e-01 1.983017474412918091e-02 -1.790895611047744751e-01 -8.989296853542327881e-02
2.204590886831283569e-01 -6.009234115481376648e-02 1.264432370662689209e-01 -1.390703171491622925e-01 1.718391478061676025e-02 -2.008861452341079712e-01 -7.142988592386245728e-02 -5.318918824195861816e-02 9.690551459789276123e-02 -3.347801268100738525e-01 -8.954980224370956421e-02 -4.422980248928070068e-01 -1.143715605139732361e-01 1.987988799810409546e-01 4.003871604800224304e-02 -8.304177969694137573e-02 -5.581381916999816895e-02 -2.017772495746612549e-01 -1.605878472328186035e-01 -1.689748093485832214e-02 1.700915209949016571e-02 -7.565760612487792969e-02 -7.613385468721389771e-02 -1.633485555648803711e-01 -3.809978486970067024e-03 5.287996530532836914e-01 -1.769820041954517365e-02 -2.132492363452911377e-01 6.158077623695135117e-03 -1.874094307422637939e-01 9.069290757179260254e-02 2.114967629313468933e-02
-1.221480593085289001e-01 -1.500994861125946045e-01 -7.915736734867095947e-02 7.932341843843460083e-02 -9.364650398492813110e-02 -1.683569513261318207e-02 -1.576599478721618652e-01 -6.380689144134521484e-02 1.126311719417572021e-01 3.426567018032073975e-01 -2.540106177330017090e-01 -3.104423582553863525e-01 -1.236411277204751968e-02 1.858517527580261230e-02 -1.231397986412048340e-01 -7.773596048355102539e-02 -2.812368096783757210e-03 -4.732200801372528076e-01 1.141976043581962585e-01 -7.416207343339920044e-02 1.895966753363609314e-02 -2.096954733133316040e-01 1.202639713883399963e-01 1.120285689830780029e-01 2.304943948984146118e-01 2.941161990165710449e-01 -1.073444262146949768e-01 2.507631666958332062e-02 -3.218885660171508789e-01 1.267310678958892822e-01 -6.117516383528709412e-02 1.013913080096244812e-01
-3.238446637988090515e-02 9.157963097095489502e-02 1.140509080141782761e-02 -1.687507629394531250e-01 1.010979264974594116e-01 2.216354906558990479e-01 1.585564166307449341e-01 7.633984088897705078e-02 2.733099460601806641e-01 9.273022413253784180e-02 -6.985649000853300095e-03 7.506785541772842407e-02 1.027123630046844482e-01 6.101502105593681335e-02 4.496581479907035828e-02 1.901723593473434448e-01 2.827992439270019531e-01 -1.322314590215682983e-01 9.646295756101608276e-02 5.032242834568023682e-02 5.992950871586799622e-02 -3.313985764980316162e-01 -2.155007570981979370e-01 1.244123056530952454e-01 2.658038139343261719e-01 3.140885233879089355e-01 -3.394862711429595947e-01 1.582143269479274750e-02 -2.689223289489746094e-01 -1.298672407865524292e-01 2.114006876945495605e-01 -1.639888435602188110e-01
-7.845430634915828705e-03 2.017391771078109741e-01 1.327592134475708008e-01 -8.796975016593933105e-02 1.152906864881515503e-01 -3.282360136508941650e-01 1.223983541131019592e-01 -1.224191933870315552e-01 2.578166723251342773e-01 -1.078337207436561584e-01 -8.100964874029159546e-02 7.703839987516403198e-02 3.442980349063873291e-01 5.082315951585769653e-02 1.051290705800056458e-01 1.980817615985870361e-01 8.163644373416900635e-02 -4.175269007682800293e-01 1.883520185947418213e-01 -1.584980636835098267e-01 -6.499613821506500244e-02 -3.820096328854560852e-02 -1.257675141096115112e-01 1.071429699659347534e-01 1.409356445074081421e-01 2.301874160766601562e-01 1.397013217210769653e-01 3.847604990005493164e-01 -4.035032168030738831e-02 -4.860519617795944214e-02 2.412755601108074188e-02 3.631414845585823059e-02
-5.851585790514945984e-02 -2.134113907814025879e-01 5.866966024041175842e-02 1.488284617662429810e-01 1.243049949407577515e-01 -2.164838165044784546e-01 -2.339377440512180328e-02 -1.863840073347091675e-01 3.171304985880851746e-02 3.815054520964622498e-02 5.446656607091426849e-03 1.832306198775768280e-02 4.080797135829925537e-01 8.105524629354476929e-02 7.815817743539810181e-02 -4.399622976779937744e-02 3.134440630674362183e-03 -2.170017957687377930e-01 -1.381239444017410278e-01 8.761227130889892578e-02 -1.946335732936859131e-01 -2.548851668834686279e-01 2.973689734935760498e-01 1.580544859170913696e-01 1.579761691391468048e-02 4.487070143222808838e-01 -2.245270013809204102e-01 -1.406848430633544922e-01 -2.577829360961914062e-01 1.225238144397735596e-01 -1.057166792452335358e-02 1.965366490185260773e-02
1.382604986429214478e-01 -1.620481014251708984e-01 2.003353387117385864e-01 -2.164772897958755493e-01 -9.969862177968025208e-03 7.612299639731645584e-03 -1.510272771120071411e-01 -6.857828795909881592e-02 1.662178784608840942e-01 -4.625782072544097900e-01 -4.140427410602569580e-01 6.865140981972217560e-03 -6.467350572347640991e-02 3.745138878002762794e-03 6.339560449123382568e-02 -4.477437585592269897e-02 -2.058257758617401123e-01 -1.499089151620864868e-01 -1.284780204296112061e-01 -8.462717384099960327e-02 -1.878351867198944092e-01 -3.127452135086059570e-01 2.382332533597946167e-01 6.235006451606750488e-02 1.068668738007545471e-01 1.930612325668334961e-01 -4.430009424686431885e-02 1.155465394258499146e-01 -1.463533192873001099e-01 -1.087677702307701111e-01 -8.818949759006500244e-02 -1.714035123586654663e-01
7.936521619558334351e-02 -2.109213471412658691e-01 -3.888589143753051758e-02 -1.696598157286643982e-02 1.381677836179733276e-01 4.880545660853385925e-03 -2.103303521871566772e-01 1.452221274375915527e-01 -4.802402481436729431e-02 4.110432863235473633e-01 -1.833354830741882324e-01 -8.252324163913726807e-02 -1.066799163818359375e-01 7.581938803195953369e-02 2.654072940349578857e-01 -5.290780961513519287e-02 -8.328939229249954224e-02 -1.752694547176361084e-01 1.735527366399765015e-01 1.460714489221572876e-01 -7.590790744870901108e-03 -2.302054911851882935e-01 2.140064388513565063e-01 5.603039264678955078e-02 2.577648460865020752e-01 3.527945876121520996e-01 2.006517052650451660e-01 2.391376942396163940e-01 -2.619621455669403076e-01 8.150279521942138672e-02 -7.375074923038482666e-02 2.741509303450584412e-02
-5.007053911685943604e-02 4.708859324455261230e-02 3.545287996530532837e-02 1.148601919412612915e-01 2.550707161426544189e-01 -1.989619247615337372e-02 2.718596532940864563e-02 2.386931180953979492e-01 2.658368051052093506e-01 2.183432430028915405e-01 -1.608649492263793945e-01 -3.955904394388198853e-02 6.630578637123107910e-02 2.071247100830078125e-01 -6.408502906560897827e-02 1.086554899811744690e-01 -9.597098082304000854e-02 -1.845622956752777100e-01 1.321922689676284790e-01 -3.206379711627960205e-02 7.494208961725234985e-02 -3.434542417526245117e-01 -8.538831770420074463e-02 -1.265659332275390625e-01 2.756049670279026031e-02 1.516634970903396606e-01 -2.193345278501510620e-01 -4.781567957252264023e-03 -5.635752081871032715e-01 -4.341781511902809143e-02 3.361555933952331543e-02 -2.178811281919479370e-01
-1.469619721174240112e-01 -3.955633193254470825e-02 -1.650246791541576385e-02 -3.016014993190765381e-01 2.328021973371505737e-01 -1.552176624536514282e-01 -1.553194373846054077e-01 -6.762969493865966797e-02 2.154329121112823486e-01 -1.135814748704433441e-02 -5.969665944576263428e-02 3.859039768576622009e-02 -2.592241391539573669e-02 1.234440058469772339e-01 6.305418908596038818e-02 2.620854787528514862e-02 -1.493248715996742249e-02 -3.775556385517120361e-01 -2.989863455295562744e-01 -2.106011807918548584e-01 3.768162801861763000e-02 1.115779653191566467e-01 4.179216176271438599e-02 2.047907114028930664e-01 1.822911798954010010e-01 4.208280444145202637e-01 -8.980712294578552246e-02 1.912275105714797974e-01 1.281974315643310547e-01 -9.700196236371994019e-02 -1.460133790969848633e-01 -2.650518715381622314e-01
1.342530846595764160e-01 -2.834244966506958008e-01 8.746800571680068970e-02 -1.580435186624526978e-01 1.514906436204910278e-01 -2.415825873613357544e-01 -2.109581828117370605e-01 -8.300612121820449829e-02 -6.560809910297393799e-02 -1.443420350551605225e-01 -2.330984175205230713e-01 -5.131318792700767517e-02 1.956095844507217407e-01 -2.765268981456756592e-01 1.382630616426467896e-01 7.356715947389602661e-02 3.845261037349700928e-02 -6.936672329902648926e-02 2.364265471696853638e-01 -1.694432049989700317e-01 1.743982434272766113e-01 -3.665893152356147766e-02 -2.106719464063644409e-01 6.640154868364334106e-02 1.503612194210290909e-02 2.789696156978607178e-01 1.646938621997833252e-01 1.437725126743316650e-01 -4.229327738285064697e-01 -1.662215404212474823e-02 2.473779208958148956e-02 -1.946614086627960205e-01
9.392893314361572266e-02 -2.657963633537292480e-01 1.165837794542312622e-01 -1.746838837862014771e-01 2.947675883769989014e-01 -1.347138136625289917e-01 -4.853832349181175232e-02 -7.620895281434059143e-03 4.188125208020210266e-02 -9.400878101587295532e-02 -3.323061764240264893e-01 1.247370243072509766e-01 4.425214976072311401e-02 3.457748517394065857e-02 1.911598443984985352e-01 -5.169256776571273804e-02 4.108634218573570251e-02 -2.809846401214599609e-01 8.421132713556289673e-02 1.384557336568832397e-01 2.694952487945556641e-01 -9.168224036693572998e-02 1.085450723767280579e-01 -9.446934610605239868e-02 3.725447356700897217e-01 3.177432417869567871e-01 8.312398940324783325e-02 2.272251248359680176e-01 4.474955052137374878e-02 7.426334079355001450e-03 -2.687419652938842773e-01 9.388437867164611816e-02
-1.797364056110382080e-01 -1.101633161306381226e-01 -1.518337428569793701e-01 -4.923691228032112122e-02 2.354571223258972168e-01 -1.455984115600585938e-01 -1.204703450202941895e-01 -2.074225842952728271e-01 1.808952093124389648e-01 -1.762636750936508179e-02 -2.744496762752532959e-01 -6.036397069692611694e-03 -5.421478673815727234e-02 4.758528247475624084e-02 3.086804971098899841e-02 3.891699910163879395e-01 3.538377815857529640e-03 -1.071164831519126892e-01 2.293940931558609009e-01 -3.575664386153221130e-02 -8.495925366878509521e-02 -1.615627110004425049e-01 -2.290262728929519653e-01 -5.717691406607627869e-02 2.197492569684982300e-01 2.575399875640869141e-01 -1.140832751989364624e-01 5.635446682572364807e-02 -4.591642320156097412e-01 1.777165979146957397e-01 4.074018821120262146e-02 -2.430316805839538574e-02
1.111160963773727417e-01 -2.593810558319091797e-01 1.786530166864395142e-01 -1.261442601680755615e-01 1.429752558469772339e-01 8.329959958791732788e-02 -1.181946843862533569e-01 3.586721140891313553e-03 -3.625971078872680664e-02 -2.507591545581817627e-01 -4.646069183945655823e-02 -4.360888600349426270e-01 2.820069193840026855e-01 -5.074211210012435913e-02 1.256048381328582764e-01 1.098744571208953857e-01 -1.850893348455429077e-02 -5.405689124017953873e-03 3.266143053770065308e-02 -3.057275712490081787e-01 3.980515003204345703e-01 -1.536089344881474972e-03 3.237902373075485229e-02 7.857585698366165161e-02 1.130411773920059204e-01 3.168836236000061035e-01 -1.151826679706573486e-01 6.931687146425247192e-02 -2.291684150695800781e-01 -5.262812599539756775e-02 -7.042625546455383301e-02 1.123034581542015076e-01
-7.873690873384475708e-02 -3.296045362949371338e-01 -7.527305185794830322e-02 -1.993236541748046875e-01 1.758093982934951782e-01 1.975089162588119507e-01 1.881800144910812378e-01 1.971281878650188446e-02 3.562979996204376221e-01 4.677847027778625488e-02 -1.971925050020217896e-01 2.783457748591899872e-02 -3.020461089909076691e-02 -2.017766684293746948e-01 -1.142471358180046082e-01 1.082411482930183411e-01 -3.063499927520751953e-02 -1.424638628959655762e-01 5.959832295775413513e-02 4.734391346573829651e-02 8.326924592256546021e-02 -2.950366139411926270e-01 7.585013657808303833e-02 4.601724073290824890e-02 3.113709986209869385e-01 4.270408749580383301e-01 3.303667530417442322e-02 -1.659716218709945679e-01 -1.088639628142118454e-02 -1.716798543930053711e-01 -5.082171782851219177e-02 -1.727641820907592773e-01
3.032964468002319336e-01 6.296592205762863159e-02 5.676541477441787720e-02 -2.115873247385025024e-01 1.215243935585021973e-01 1.726364158093929291e-02 -8.938381820917129517e-02 -1.559846401214599609e-01 3.162366747856140137e-01 -7.021687179803848267e-02 2.750824205577373505e-02 1.465254276990890503e-01 1.330418586730957031e-01 4.659388959407806396e-02 3.211468458175659180e-02 1.829990595579147339e-01 2.863517999649047852e-01 -2.216001749038696289e-01 2.032072842121124268e-01 -1.367964744567871094e-01 -8.495371788740158081e-02 -6.966727972030639648e-02 -1.571964621543884277e-01 1.800179779529571533e-01 4.411397874355316162e-01 2.596639692783355713e-01 -4.455612599849700928e-02 -6.178830191493034363e-02 -8.012649416923522949e-02 1.380089074373245239e-01 -2.679824829101562500e-01 4.125673323869705200e-02
-2.549209818243980408e-02 -1.960868760943412781e-02 -1.708041280508041382e-01 1.886485517024993896e-01 8.558344095945358276e-02 1.993106007575988770e-01 -1.398996710777282715e-01 -9.463057667016983032e-02 1.454191505908966064e-01 -2.157656699419021606e-01 -2.441279739141464233e-01 -1.874141395092010498e-01 4.730109497904777527e-02 -4.135389998555183411e-02 1.467332094907760620e-01 2.498862445354461670e-01 5.175172910094261169e-02 -2.853187620639801025e-01 9.947278350591659546e-02 -4.067970812320709229e-02 1.287905150093138218e-03 5.003932863473892212e-02 -2.275492548942565918e-01 -1.055138036608695984e-01 1.477770656347274780e-01 2.804253101348876953e-01 1.670385301113128662e-01 -4.239813424646854401e-03 -5.476763248443603516e-01 -6.317233294248580933e-02 -1.005270630121231079e-01 -6.919265538454055786e-02
7.957684807479381561e-03 1.594810485839843750e-01 7.103331387042999268e-02 5.058090388774871826e-02 -4.765190184116363525e-02 5.625068768858909607e-02 -1.353614032268524170e-01 -1.372244209051132202e-01 1.817132532596588135e-01 -2.182109951972961426e-01 -1.887966692447662354e-01 -1.372196525335311890e-01 1.305656433105468750e-01 -6.444134563207626343e-02 3.482805788516998291e-01 6.358264386653900146e-02 -1.490614656358957291e-02 -3.177204728126525879e-01 3.079130053520202637e-01 -1.294363290071487427e-01 -9.477707557380199432e-03 1.311369091272354126e-01 -7.534115761518478394e-02 9.874592721462249756e-02 1.646938621997833252e-01 2.369720488786697388e-01 -2.349615842103958130e-02 -1.632196456193923950e-01 -3.689476847648620605e-01 -1.477572023868560791e-01 -2.522138953208923340e-01 -2.552912235260009766e-01
-3.897399827837944031e-02 5.862576887011528015e-02 -9.819883108139038086e-02 1.458956114947795868e-02 7.041927427053451538e-02 -2.120871692895889282e-01 -5.441085249185562134e-02 5.201530084013938904e-02 2.330235093832015991e-01 1.174391210079193115e-01 2.199338749051094055e-02 -1.916042715311050415e-01 3.411717116832733154e-01 3.216228215023875237e-03 1.508780419826507568e-01 -7.447007298469543457e-02 2.018140628933906555e-02 -3.297044038772583008e-01 2.753940038383007050e-02 5.042974650859832764e-02 -2.745950818061828613e-01 -4.109334349632263184e-01 2.525283992290496826e-01 7.895523309707641602e-02 -1.074215620756149292e-01 3.309153914451599121e-01 -7.775123417377471924e-02 -1.570106595754623413e-01 -2.390278428792953491e-01 1.117618158459663391e-01 1.120615452527999878e-01 1.377103328704833984e-01
1.305925697088241577e-01 -1.364775896072387695e-01 2.730109691619873047e-01 -2.257045358419418335e-01 3.360735177993774414e-01 2.122138440608978271e-01 5.237636342644691467e-02 -2.841642871499061584e-02 4.725497066974639893e-01 6.379415839910507202e-02 -7.069734483957290649e-02 4.652580246329307556e-02 5.692091584205627441e-02 5.383988097310066223e-02 -1.062921434640884399e-01 8.631521835923194885e-03 9.421839378774166107e-03 -1.685174554586410522e-01 6.972962990403175354e-03 -2.262039333581924438e-01 1.896885037422180176e-01 -2.017804533243179321e-01 4.543389379978179932e-02 1.913732290267944336e-01 1.951369792222976685e-01 8.730787783861160278e-02 -2.255350202322006226e-01 1.640119701623916626e-01 -3.110239207744598389e-01 -1.058966759592294693e-02 3.088608011603355408e-02 -9.437317401170730591e-02
1.708941310644149780e-01 -1.615928858518600464e-01 -2.079082094132900238e-02 -1.057478040456771851e-01 6.544040888547897339e-02 1.212768480181694031e-01 -7.449835538864135742e-02 1.190320625901222229e-01 3.256132304668426514e-01 -7.572932541370391846e-02 1.071972548961639404e-01 -1.931921839714050293e-01 -5.865849088877439499e-03 2.338957190513610840e-01 3.152249380946159363e-02 -2.017612457275390625e-01 -2.135409601032733917e-02 -8.925700560212135315e-03 4.993581399321556091e-02 -1.226693764328956604e-01 -2.272354811429977417e-01 -3.305521905422210693e-01 -1.440389752388000488e-01 4.588674753904342651e-02 2.299277335405349731e-01 3.294995129108428955e-01 3.496533632278442383e-02 2.228940092027187347e-02 -2.145058512687683105e-01 -4.231952130794525146e-01 7.032845169305801392e-02 2.056770920753479004e-01
-3.706673160195350647e-02 7.799276709556579590e-02 1.725295484066009521e-01 -1.738667488098144531e-01 1.861403733491897583e-01 1.235827431082725525e-01 -1.576858013868331909e-01 3.897031396627426147e-02 4.448817074298858643e-01 -1.970994770526885986e-01 -3.227744102478027344e-01 -5.865219235420227051e-02 -6.500682327896356583e-03 2.075255364179611206e-01 1.849153451621532440e-02 6.085030362010002136e-02 1.450606137514114380e-01 2.137807896360754967e-03 3.369038179516792297e-02 -1.044970825314521790e-01 1.737400740385055542e-01 -2.758247554302215576e-01 -5.706159397959709167e-03 -5.275251716375350952e-02 -1.078941449522972107e-01 3.921924233436584473e-01 -4.697811603546142578e-02 7.666436582803726196e-02 -1.434799283742904663e-01 2.229525707662105560e-02 -1.318656504154205322e-01 -3.324197530746459961e-01
1.796157658100128174e-02 -5.033652484416961670e-02 -1.679339110851287842e-01 2.642513625323772430e-02 -1.523137837648391724e-01 -7.562428712844848633e-02 -1.309632360935211182e-01 -1.419236361980438232e-01 1.424484848976135254e-01 -1.060631647706031799e-01 1.031067669391632080e-01 -2.557366192340850830e-01 4.072634503245353699e-02 1.360703706741333008e-01 2.134455889463424683e-01 -1.369285956025123596e-02 5.594263784587383270e-03 1.510933693498373032e-02 9.237441420555114746e-02 -1.513209342956542969e-01 1.906032711267471313e-01 -2.429481297731399536e-01 9.959300607442855835e-02 3.329242169857025146e-01 2.975726425647735596e-01 4.230161011219024658e-01 2.963727116584777832e-01 1.918655335903167725e-01 -1.124266982078552246e-01 1.599640548229217529e-01 -1.569446921348571777e-01 -1.604222953319549561e-01
-5.949348211288452148e-02 2.566112577915191650e-01 2.884965203702449799e-02 4.243912547826766968e-02 -1.680174469947814941e-01 -9.080440551042556763e-02 -1.952140033245086670e-02 -1.133558228611946106e-01 1.892036795616149902e-01 6.388972979038953781e-03 -3.443244397640228271e-01 -2.417878806591033936e-01 -3.300195559859275818e-02 -1.852629929780960083e-01 1.461380422115325928e-01 -9.146881103515625000e-02 5.627220124006271362e-02 -1.928539872169494629e-01 -4.122663289308547974e-02 9.119956195354461670e-02 1.174891591072082520e-01 -3.758768737316131592e-01 2.084410339593887329e-01 1.032922267913818359e-01 1.595130115747451782e-01 3.544290363788604736e-01 8.814454078674316406e-02 9.076994843780994415e-03 -2.380325645208358765e-01 2.457992732524871826e-01 1.446067262440919876e-02 -2.539600133895874023e-01
8.090343326330184937e-02 1.473232954740524292e-01 -6.670644134283065796e-02 2.594678997993469238e-01 2.233272604644298553e-02 -4.296286776661872864e-02 5.311480164527893066e-02 -1.254264414310455322e-01 3.027869760990142822e-01 1.242977455258369446e-01 -1.517136543989181519e-01 -1.705078482627868652e-01 1.485231816768646240e-01 -1.719040423631668091e-01 3.440568447113037109e-01 1.365931630134582520e-01 1.890545897185802460e-02 -7.384668290615081787e-02 8.638805150985717773e-02 -4.647105559706687927e-02 2.670283615589141846e-01 -4.230658113956451416e-01 5.456461757421493530e-02 -1.021235212683677673e-01 1.209822818636894226e-01 2.833680212497711182e-01 -1.917113661766052246e-01 -1.137079373002052307e-01 -1.854469627141952515e-01 -2.216714471578598022e-01 -3.510789200663566589e-02 1.506980508565902710e-01
-2.777202799916267395e-02 1.613528728485107422e-01 8.541809022426605225e-02 -1.313959509134292603e-01 -3.740581497550010681e-02 -4.289059638977050781e-01 8.153306692838668823e-02 -2.807018756866455078e-01 -1.123364940285682678e-01 -1.518183946609497070e-01 3.299877047538757324e-03 -2.046109288930892944e-01 2.036552727222442627e-01 -2.967146225273609161e-02 1.659733653068542480e-01 1.033922359347343445e-01 3.146863281726837158e-01 -2.062995731830596924e-01 3.984728455543518066e-02 -1.490115672349929810e-01 -1.842833310365676880e-02 -3.525442481040954590e-01 2.340181730687618256e-02 2.228203564882278442e-01 4.182611033320426941e-02 2.837402522563934326e-01 1.504593342542648315e-01 7.384104281663894653e-02 -7.595623284578323364e-02 2.163783907890319824e-01 -1.244108155369758606e-01 -3.280543163418769836e-02
1.290017515420913696e-01 -1.714120432734489441e-02 1.027265936136245728e-01 1.428118646144866943e-01 -7.925963029265403748e-03 -1.217363551259040833e-01 -3.609406054019927979e-01 1.597131490707397461e-01 2.996386885643005371e-01 2.366093099117279053e-01 5.734341591596603394e-02 -2.325045913457870483e-01 3.538459837436676025e-01 -1.048961356282234192e-01 -1.023079827427864075e-02 1.381236463785171509e-01 9.353283047676086426e-02 -1.948873698711395264e-01 -7.704318314790725708e-02 -7.751739025115966797e-02 3.315371647477149963e-02 -1.989756226539611816e-01 1.237916275858879089e-01 1.707586050033569336e-01 2.301195561885833740e-01 2.833687663078308105e-01 -1.302913874387741089e-01 -1.946002095937728882e-01 -2.681947648525238037e-01 1.289825588464736938e-01 4.929354041814804077e-02 -8.700808975845575333e-04
2.605438791215419769e-02 -2.619767785072326660e-01 -1.962817162275314331e-01 -2.673175930976867676e-01 2.830683290958404541e-01 -4.541133344173431396e-02 -2.089105993509292603e-01 -1.894195377826690674e-01 1.067341715097427368e-01 -1.892459765076637268e-02 -5.132290348410606384e-02 -3.692144155502319336e-02 -1.886311024427413940e-01 9.739589691162109375e-02 1.721878647804260254e-01 -2.593402862548828125e-01 -3.415802493691444397e-02 -4.871682524681091309e-01 3.367970138788223267e-02 3.376724896952509880e-03 -1.108735725283622742e-01 -1.331616789102554321e-01 1.419085562229156494e-01 -5.425975471735000610e-02 8.791431039571762085e-02 3.565544784069061279e-01 5.452663078904151917e-02 1.770300269126892090e-01 -1.865147948265075684e-01 3.719360381364822388e-02 -2.242199517786502838e-02 -5.167522281408309937e-02
1.033187285065650940e-01 -4.135167002677917480e-01 -5.322646349668502808e-02 -1.256070435047149658e-01 2.807946503162384033e-01 -1.488225013017654419e-01 -4.618481919169425964e-02 -2.232471257448196411e-01 6.177696958184242249e-02 -2.730640172958374023e-01 -3.921902552247047424e-02 1.823335886001586914e-01 -1.403516083955764771e-01 1.247186958789825439e-01 1.832848340272903442e-01 -1.533003896474838257e-01 -1.643707454204559326e-01 -3.214527070522308350e-01 7.086435705423355103e-02 6.236809119582176208e-02 -7.627936452627182007e-02 -2.012455612421035767e-01 -1.056478917598724365e-01 -3.250610083341598511e-02 1.028050482273101807e-02 3.341025114059448242e-01 1.190857440233230591e-01 -1.177434157580137253e-02 -2.131088972091674805e-01 1.666799634695053101e-01 -2.098933905363082886e-01 -1.186033710837364197e-02
1.466926746070384979e-02 1.762384325265884399e-01 9.363716840744018555e-02 -1.531750708818435669e-01 -1.971160247921943665e-02 -5.329119041562080383e-02 -1.087879687547683716e-01 1.767986081540584564e-02 1.962952762842178345e-01 -1.702058315277099609e-01 -2.350285053253173828e-01 -2.090224474668502808e-01 -7.292512338608503342e-03 -1.047699600458145142e-01 -9.053999185562133789e-02 1.310514956712722778e-01 1.543887108564376831e-01 -1.495148539543151855e-01 -5.952886864542961121e-02 -1.979494839906692505e-01 2.353736162185668945e-01 -4.954407215118408203e-01 1.284624487161636353e-01 9.817539900541305542e-02 -1.754340156912803650e-02 1.563007831573486328e-01 -2.700469084084033966e-02 -9.040737152099609375e-02 -2.265443652868270874e-01 1.055827736854553223e-01 -2.140384614467620850e-01 -4.005513489246368408e-01
1.041379421949386597e-01 1.451551914215087891e-01 -7.187279313802719116e-02 9.393432736396789551e-02 3.504667431116104126e-02 2.565267868340015411e-02 4.891267418861389160e-02 2.140003293752670288e-01 1.162188276648521423e-01 -2.818083465099334717e-01 -2.762120068073272705e-01 -1.243619620800018311e-01 6.399798393249511719e-02 9.502393752336502075e-02 3.357451558113098145e-01 1.707566231489181519e-01 1.487440317869186401e-01 -3.188860118389129639e-01 3.702939301729202271e-02 -1.985556781291961670e-01 1.713363677263259888e-01 -1.724442094564437866e-01 -7.030328363180160522e-02 2.185084111988544464e-02 1.098981350660324097e-01 1.407857835292816162e-01 -1.741866469383239746e-01 5.947383120656013489e-03 -3.642728626728057861e-01 -3.647527098655700684e-01 -1.075133401900529861e-02 8.414310961961746216e-02
6.811932474374771118e-02 2.011708617210388184e-01 1.329162418842315674e-01 -1.037125214934349060e-01 3.377251327037811279e-02 8.234790712594985962e-02 -2.810766994953155518e-01 -4.057437926530838013e-02 2.566827833652496338e-01 -2.170674204826354980e-01 -3.324773907661437988e-02 5.176661536097526550e-02 1.305320262908935547e-01 -9.295119345188140869e-02 3.272618651390075684e-01 4.202749580144882202e-02 -6.078543141484260559e-02 -2.417550235986709595e-01 1.468126922845840454e-01 -2.217135578393936157e-01 -2.474804371595382690e-01 -1.651095002889633179e-01 3.757259994745254517e-02 -1.470409631729125977e-01 3.295617401599884033e-01 1.978308409452438354e-01 -1.879736632108688354e-01 -9.832240641117095947e-02 -3.371407389640808105e-01 -1.562001258134841919e-01 -1.061956137418746948e-01 8.899806998670101166e-03
1.153093576431274414e-01 1.521651633083820343e-02 -2.067991495132446289e-01 -3.362375497817993164e-01 1.644687801599502563e-01 -3.009716570377349854e-01 -2.897787094116210938e-02 1.309571415185928345e-01 3.588323593139648438e-01 -2.039592117071151733e-01 -1.791100800037384033e-01 -1.360284388065338135e-01 -8.329862356185913086e-02 1.062848046422004700e-01 7.459056563675403595e-03 1.221892461180686951e-01 -1.063764467835426331e-01 -2.012625336647033691e-01 -6.505662202835083008e-02 -2.055831998586654663e-02 -6.335065700113773346e-03 -3.085310161113739014e-01 -2.648474276065826416e-01 1.827436238527297974e-01 -1.821544617414474487e-01 2.830290794372558594e-01 -5.977056920528411865e-02 1.163456514477729797e-01 4.038155823945999146e-02 -1.305820941925048828e-01 -1.634096205234527588e-01 -9.916704148054122925e-02
2.223986089229583740e-01 5.767212063074111938e-02 1.601073890924453735e-03 3.369605913758277893e-02 9.894569963216781616e-02 -1.700166910886764526e-01 -2.978904545307159424e-01 6.432884372770786285e-03 2.480403184890747070e-01 -2.424474209547042847e-01 -2.157786041498184204e-01 -3.078233301639556885e-01 1.826772987842559814e-01 1.111671254038810730e-01 3.239696025848388672e-01 1.840808838605880737e-01 1.973854005336761475e-01 -2.804032862186431885e-01 2.564428746700286865e-01 -2.814554572105407715e-01 1.449249964207410812e-02 -1.752955466508865356e-01 -1.115794852375984192e-01 -1.600300669670104980e-01 -3.468685317784547806e-03 1.388385742902755737e-01 5.382298678159713745e-02 -6.585035473108291626e-02 6.112899258732795715e-02 -9.702157229185104370e-02 3.316954523324966431e-02 -8.388753049075603485e-03
-9.982613474130630493e-02 1.490198671817779541e-01 -8.604753017425537109e-02 9.480742365121841431e-02 1.039598695933818817e-02 -2.045865058898925781e-01 -3.106631934642791748e-01 -3.856801427900791168e-03 2.207979112863540649e-01 -5.188133940100669861e-02 -1.853808909654617310e-01 -2.332167774438858032e-01 2.889511287212371826e-01 1.106188166886568069e-03 2.811118364334106445e-01 9.466627240180969238e-02 -2.478470839560031891e-02 -1.289102286100387573e-01 9.497372061014175415e-02 4.227944184094667435e-03 4.083205014467239380e-02 -2.357597500085830688e-01 2.220882624387741089e-01 3.225027024745941162e-01 -5.260018631815910339e-02 2.562267482280731201e-01 1.101849079132080078e-01 -2.563290596008300781e-01 -1.266165524721145630e-01 -5.195955187082290649e-02 6.749331206083297729e-02 -3.079996109008789062e-01
-1.367984525859355927e-02 -1.744341105222702026e-01 1.725097099551931024e-04 1.404225081205368042e-01 -7.193955779075622559e-02 4.807643964886665344e-02 -1.690654903650283813e-01 6.405153125524520874e-02 -5.300352349877357483e-03 1.375035643577575684e-01 -2.059607505798339844e-01 -2.943872213363647461e-01 1.076506152749061584e-01 1.922287642955780029e-01 -1.159846261143684387e-01 -2.035374939441680908e-01 -6.539583206176757812e-02 -3.098020255565643311e-01 1.582298278808593750e-01 3.555246442556381226e-02 -1.085199788212776184e-01 -2.635373175144195557e-01 1.682857573032379150e-01 1.296116262674331665e-01 3.150812983512878418e-01 3.981637954711914062e-01 -8.970750868320465088e-02 1.007155999541282654e-01 -3.088657855987548828e-01 -5.989425815641880035e-03 1.526431292295455933e-01 -1.020656153559684753e-01
-8.382789045572280884e-02 -2.792613767087459564e-02 1.248556002974510193e-01 -9.197553992271423340e-02 2.763471305370330811e-01 -1.128889098763465881e-01 8.087442815303802490e-02 1.762719303369522095e-01 1.084097176790237427e-01 -3.721520006656646729e-01 -1.060959994792938232e-01 -1.513086706399917603e-01 8.138837665319442749e-02 -1.333314925432205200e-01 -1.431522667407989502e-01 8.179626613855361938e-02 1.829833388328552246e-01 -1.726671010255813599e-01 1.100996807217597961e-01 -2.937032282352447510e-01 -2.273632884025573730e-01 -3.179760575294494629e-01 2.079680711030960083e-01 -6.507489085197448730e-02 1.903720498085021973e-01 8.294127136468887329e-02 -1.642411351203918457e-01 1.315092444419860840e-01 -2.989349961280822754e-01 1.244775671511888504e-02 -1.802126914262771606e-01 -1.846144944429397583e-01
6.113882735371589661e-02 -2.271654754877090454e-01 5.976776033639907837e-02 -1.478373855352401733e-01 1.886097937822341919e-01 -9.119225293397903442e-02 -3.953874483704566956e-02 -6.163952872157096863e-02 1.385985016822814941e-01 1.676542013883590698e-01 -2.248977273702621460e-01 -2.240445762872695923e-01 2.367877066135406494e-01 -1.560077518224716187e-01 1.984829604625701904e-01 1.192570924758911133e-01 -1.770002692937850952e-01 -1.077105700969696045e-01 -1.423393026925623417e-03 -1.465871483087539673e-01 2.149546444416046143e-01 -3.505551442503929138e-02 -6.113916635513305664e-02 -5.799041315913200378e-02 3.621782064437866211e-01 2.876560389995574951e-01 -7.908444851636886597e-02 -4.534506425261497498e-02 -4.366118311882019043e-01 -5.172718316316604614e-02 2.022452503442764282e-01 1.116529926657676697e-01
-1.569351106882095337e-01 2.753703109920024872e-02 -1.335800290107727051e-01 -2.779099047183990479e-01 6.727700121700763702e-03 -3.031493425369262695e-01 9.641566872596740723e-02 2.726062238216400146e-01 3.951021432876586914e-01 -5.964335426688194275e-02 -1.218832731246948242e-01 -1.132681667804718018e-01 -6.616756319999694824e-02 1.636315286159515381e-01 5.472771450877189636e-02 1.553887873888015747e-01 -4.885552823543548584e-02 -2.485009282827377319e-01 3.384715691208839417e-02 -1.406183987855911255e-01 -3.603582084178924561e-02 -4.075039923191070557e-01 -1.163545846939086914e-01 2.116195410490036011e-01 -1.139831021428108215e-01 1.472836881875991821e-01 -1.410033404827117920e-01 1.517461836338043213e-01 -7.154918462038040161e-02 -1.580354571342468262e-01 -1.981220841407775879e-01 -2.568935975432395935e-02
-1.106958612799644470e-01 -9.276816993951797485e-02 -4.210549592971801758e-02 5.571163073182106018e-02 2.644195854663848877e-01 -2.464341372251510620e-01 -1.234034150838851929e-01 -3.759506717324256897e-02 2.557153403759002686e-01 1.283299475908279419e-01 -1.629379689693450928e-01 5.677948147058486938e-02 1.332474350929260254e-01 5.608956143260002136e-02 3.957758471369743347e-02 9.921514242887496948e-02 -2.767104469239711761e-02 -3.801181614398956299e-01 -1.009243503212928772e-01 -1.783384531736373901e-01 -3.047577440738677979e-01 -6.019815430045127869e-02 -2.388830333948135376e-01 2.237233519554138184e-01 1.274186074733734131e-01 1.773421168327331543e-01 4.074836969375610352e-01 -1.566613018512725830e-01 -1.941989064216613770e-01 1.156048178672790527e-01 2.804278768599033356e-02 4.508175328373908997e-02
-5.205778405070304871e-02 -9.649965167045593262e-02 -4.448919557034969330e-03 -2.019643411040306091e-02 -9.773138910531997681e-02 -2.381798774003982544e-01 -2.170384079217910767e-01 2.446085214614868164e-02 3.448459804058074951e-01 1.327143702656030655e-02 7.001055777072906494e-02 -1.815842986106872559e-01 4.934458136558532715e-01 -6.533245742321014404e-02 7.212027162313461304e-02 1.825767159461975098e-01 1.381188631057739258e-01 -1.202826723456382751e-01 -9.366299211978912354e-02 -5.563330650329589844e-02 -4.551158472895622253e-02 -2.217734009027481079e-01 -2.160757081583142281e-03 1.518903076648712158e-01 4.445255920290946960e-02 4.343560338020324707e-01 -1.819348633289337158e-01 -9.139575809240341187e-02 -1.191751435399055481e-01 1.043775081634521484e-01 1.980419829487800598e-02 2.301658689975738525e-01
9.010620415210723877e-02 -5.384286120533943176e-02 7.985960692167282104e-02 2.368669025599956512e-02 2.343361675739288330e-01 6.007462739944458008e-02 5.154891987331211567e-04 2.914029061794281006e-01 1.730109304189682007e-01 -4.029017314314842224e-02 -9.121616184711456299e-02 -1.423604786396026611e-01 2.439355105161666870e-01 -3.555246815085411072e-02 2.890321016311645508e-01 -5.417913198471069336e-02 -1.842569857835769653e-01 -1.923616379499435425e-01 1.945812106132507324e-01 -1.459084302186965942e-01 -1.388110071420669556e-01 -4.541728496551513672e-01 1.897101998329162598e-01 -1.278462111949920654e-01 1.989728063344955444e-01 1.008083969354629517e-01 1.801268458366394043e-01 2.441322952508926392e-01 -3.441333025693893433e-02 1.641944348812103271e-01 -2.307764738798141479e-01 -6.083075888454914093e-03
-1.553544495254755020e-02 2.460581250488758087e-02 1.990761309862136841e-01 -2.204433083534240723e-01 7.742878049612045288e-02 1.580449752509593964e-02 -1.969375759363174438e-01 -8.449518680572509766e-02 4.991786181926727295e-01 -2.266839593648910522e-01 -3.131836056709289551e-01 -8.722768723964691162e-02 -1.148071885108947754e-01 1.407150626182556152e-01 -7.361953705549240112e-02 1.092821639031171799e-02 1.965536326169967651e-01 -9.036727994680404663e-02 -1.110764890909194946e-01 -1.687603443861007690e-01 1.611333638429641724e-01 -1.821258068084716797e-01 1.080565154552459717e-02 -5.719750002026557922e-02 5.562783405184745789e-02 4.713810980319976807e-01 -6.889268755912780762e-02 5.553008243441581726e-02 -4.674992710351943970e-02 8.736488409340381622e-03 -1.274079978466033936e-01 -1.105474233627319336e-01
-9.602966718375682831e-03 9.938225895166397095e-02 2.321301996707916260e-01 -8.929090201854705811e-02 1.973288357257843018e-01 2.468940913677215576e-01 1.925012618303298950e-01 2.323949038982391357e-01 3.677018582820892334e-01 -2.781895361840724945e-02 -1.225226297974586487e-01 -5.344087257981300354e-02 3.446473181247711182e-02 -7.673502713441848755e-02 -7.320157438516616821e-02 8.221091330051422119e-02 1.181143671274185181e-01 -2.051191627979278564e-01 -3.009637119248509407e-03 -3.188497573137283325e-02 1.462127566337585449e-01 -6.296881288290023804e-02 1.507514268159866333e-01 1.010645702481269836e-01 3.202140629291534424e-01 5.387850999832153320e-01 -3.562734695151448250e-03 3.695549676194787025e-03 -1.081800907850265503e-01 -8.675410598516464233e-02 -1.890737116336822510e-01 -3.178112208843231201e-02
1.547915190458297729e-01 -2.554769515991210938e-01 -1.293411254882812500e-01 -2.711325883865356445e-01 7.690043002367019653e-02 -2.290979772806167603e-01 -6.633332371711730957e-02 -1.032182201743125916e-02 2.579309977591037750e-02 8.477836102247238159e-02 -1.511820554733276367e-01 -3.179837763309478760e-01 6.150825321674346924e-02 -6.860075518488883972e-03 -1.629129284992814064e-03 2.517690360546112061e-01 2.321379259228706360e-02 -2.304277718067169189e-01 -7.707209140062332153e-02 -1.741257607936859131e-01 2.222522348165512085e-01 -7.442226260900497437e-02 -1.434407532215118408e-01 -1.009100303053855896e-01 1.686881780624389648e-01 3.142738044261932373e-01 -8.479003608226776123e-02 2.264091372489929199e-01 -4.357990622520446777e-01 -1.916877925395965576e-02 7.900167256593704224e-02 2.806380391120910645e-02
-1.433242857456207275e-01 -2.470844835042953491e-01 -1.463541686534881592e-01 1.373122334480285645e-01 -8.119620382785797119e-02 -4.802676662802696228e-02 -4.783132299780845642e-02 -3.499727323651313782e-02 1.893283277750015259e-01 2.646820247173309326e-01 -3.342403471469879150e-01 -2.537360191345214844e-01 4.312966465950012207e-01 1.381947398185729980e-01 -3.257362917065620422e-02 -8.553486317396163940e-03 7.063790410757064819e-02 -1.581096649169921875e-01 -1.265732944011688232e-01 1.259325593709945679e-01 -1.125903278589248657e-01 -3.040961027145385742e-01 3.714046627283096313e-02 2.820775657892227173e-02 1.747456341981887817e-01 2.576743364334106445e-01 -1.125036254525184631e-01 -8.375003933906555176e-02 -2.347357869148254395e-01 1.254322528839111328e-01 -7.529701292514801025e-02 -1.231692731380462646e-01
2.486501783132553101e-01 4.080757498741149902e-02 5.025791376829147339e-02 -5.188410356640815735e-02 3.788803219795227051e-01 7.577824592590332031e-02 1.396840438246726990e-02 3.581704571843147278e-02 2.179929055273532867e-02 2.637160383164882660e-02 -2.934383414685726166e-02 1.409900933504104614e-01 2.363753765821456909e-01 1.506356745958328247e-01 -1.221540719270706177e-01 1.259735524654388428e-01 2.067924104630947113e-02 -2.594710588455200195e-01 3.177970647811889648e-01 -1.467631906270980835e-01 4.028581455349922180e-02 4.013497009873390198e-02 -2.408034168183803558e-02 1.304218620061874390e-01 4.242764115333557129e-01 3.628385365009307861e-01 1.373520642518997192e-01 4.030091315507888794e-02 -3.061556518077850342e-01 2.558667957782745361e-02 -1.076528802514076233e-01 4.036175087094306946e-03
-3.099462762475013733e-02 9.576096199452877045e-03 -9.743623435497283936e-02 -1.001717671751976013e-01 2.931604348123073578e-02 -1.649910658597946167e-01 1.908393353223800659e-01 -1.243823245167732239e-01 1.236728727817535400e-01 -5.006693676114082336e-02 1.460190266370773315e-01 2.722939010709524155e-03 2.999842464923858643e-01 -3.510122001171112061e-02 9.352117776870727539e-02 -2.469989359378814697e-01 -6.068126484751701355e-02 -3.339652121067047119e-01 1.328421831130981445e-01 -1.149586513638496399e-01 -1.726265698671340942e-01 -1.971124708652496338e-01 1.636446118354797363e-01 1.621341556310653687e-01 3.996733203530311584e-02 5.449085831642150879e-01 1.188464686274528503e-01 -8.541336655616760254e-02 5.845202878117561340e-02 1.059892550110816956e-01 -2.360595390200614929e-02 -3.104695975780487061e-01
3.605706989765167236e-02 -3.940592706203460693e-02 8.173388428986072540e-03 3.530926071107387543e-03 2.825292050838470459e-01 -5.380314961075782776e-02 1.091409772634506226e-01 1.100914999842643738e-01 1.860406696796417236e-01 -1.803387999534606934e-01 -1.644108295440673828e-01 2.254038453102111816e-01 -6.688731256872415543e-03 -7.326857000589370728e-02 -1.831668317317962646e-01 -6.593117862939834595e-02 -4.388136416673660278e-02 -1.346369683742523193e-01 -1.839741170406341553e-01 -2.796427905559539795e-02 9.344528615474700928e-02 -6.098350882530212402e-02 2.594674229621887207e-01 2.325850427150726318e-01 2.631507515907287598e-01 6.264848709106445312e-01 -1.207892894744873047e-01 -1.433298140764236450e-01 4.782657139003276825e-03 -5.119391251355409622e-03 -1.278410404920578003e-01 -1.511402055621147156e-02
-9.293783456087112427e-02 -1.314995065331459045e-02 1.588942408561706543e-01 3.244567662477493286e-02 -9.429698437452316284e-02 -9.251984953880310059e-02 -1.343661844730377197e-01 1.000993326306343079e-01 6.230462715029716492e-02 1.038668677210807800e-01 -3.391466140747070312e-01 -2.950011491775512695e-01 2.387223951518535614e-02 6.645901501178741455e-02 -1.186708360910415649e-02 -1.791519075632095337e-01 -1.563227474689483643e-01 -2.760804593563079834e-01 2.941072285175323486e-01 -5.902564153075218201e-02 -2.466581612825393677e-01 -1.871826499700546265e-01 2.610211372375488281e-01 1.721539050340652466e-01 2.060936838388442993e-01 3.445819616317749023e-01 -4.042608290910720825e-02 3.266774117946624756e-02 -3.112872838973999023e-01 -1.822314411401748657e-02 1.379189044237136841e-01 3.116453625261783600e-02
2.922192029654979706e-02 -1.895240694284439087e-01 9.251628071069717407e-02 -3.449280932545661926e-02 1.979424208402633667e-01 -3.894745558500289917e-02 -2.013154327869415283e-01 -2.137033082544803619e-02 -1.420463025569915771e-01 1.604092270135879517e-01 -1.620854735374450684e-01 -3.379085287451744080e-02 2.233089879155158997e-02 -9.264975041151046753e-02 1.341036409139633179e-01 2.418407052755355835e-01 9.618856012821197510e-02 -1.274084448814392090e-01 4.106092080473899841e-02 5.227236077189445496e-02 3.211459815502166748e-01 -1.444406509399414062e-01 -1.014363542199134827e-01 1.878799200057983398e-01 2.930811345577239990e-01 3.837713897228240967e-01 1.680811941623687744e-01 6.377905607223510742e-02 -4.676791131496429443e-01 1.746123656630516052e-02 5.242548882961273193e-02 1.617318391799926758e-01
7.153639197349548340e-02 -9.362988919019699097e-02 2.518217451870441437e-02 3.125227093696594238e-01 1.479129046201705933e-01 -1.678557395935058594e-01 -2.994197607040405273e-01 1.539886146783828735e-01 2.157036215066909790e-01 2.795247435569763184e-01 -3.814177587628364563e-02 -3.612170219421386719e-01 3.099527955055236816e-01 1.113696116954088211e-02 -4.880477860569953918e-02 -5.891259759664535522e-02 1.059067901223897934e-02 -1.202113404870033264e-01 6.068038288503885269e-03 1.231882572174072266e-01 2.187570929527282715e-02 -2.576884031295776367e-01 1.020915806293487549e-01 1.916560083627700806e-01 2.612599432468414307e-01 2.897254526615142822e-01 -2.211067825555801392e-02 -7.460766285657882690e-02 -2.190408557653427124e-01 3.228543326258659363e-02 7.369655370712280273e-02 -9.609378874301910400e-02
5.396173801273107529e-03 -1.205569133162498474e-01 2.654546797275543213e-01 4.107393324375152588e-02 3.529413640499114990e-01 3.889286890625953674e-02 4.830469936132431030e-02 8.543022722005844116e-02 4.189915657043457031e-01 -1.834460347890853882e-02 -1.071987226605415344e-01 -1.550197368487715721e-03 1.596706546843051910e-02 8.380413055419921875e-02 9.421207755804061890e-02 -1.691325753927230835e-01 -7.789963483810424805e-02 -7.089144736528396606e-02 1.268111914396286011e-02 -1.522432565689086914e-01 7.145185768604278564e-02 -1.624991446733474731e-01 4.105960577726364136e-02 1.916054189205169678e-01 3.362143784761428833e-02 1.293681114912033081e-01 -1.971994191408157349e-01 1.279555112123489380e-01 -4.347970187664031982e-01 -2.151055820286273956e-02 -3.852325305342674255e-02 -4.206696152687072754e-01
-1.917733550071716309e-01 -1.650075018405914307e-01 2.060617506504058838e-01 -1.936944026965647936e-04 4.066988527774810791e-01 -4.517972841858863831e-02 -1.216606199741363525e-01 2.441690536215901375e-03 2.385862320661544800e-01 -1.259400546550750732e-01 -2.126405984163284302e-01 -9.625608474016189575e-02 1.561048030853271484e-01 -1.400878876447677612e-01 -1.786435991525650024e-01 -1.815374344587326050e-01 6.698781251907348633e-02 -1.031024754047393799e-02 1.679778099060058594e-01 -8.593888022005558014e-03 8.531043678522109985e-02 7.715530693531036377e-02 -6.995540112257003784e-02 1.245341598987579346e-01 8.817582577466964722e-02 3.270776569843292236e-01 -2.967643737792968750e-01 1.347832083702087402e-01 -2.918115556240081787e-01 1.435551494359970093e-01 -1.652714759111404419e-01 -2.335997521877288818e-01
-9.379008412361145020e-02 -3.596222668420523405e-04 -1.431402415037155151e-01 -1.765119880437850952e-01 4.410454034805297852e-01 4.162416234612464905e-02 -1.131484359502792358e-01 -1.587318629026412964e-01 1.254980862140655518e-01 2.771169841289520264e-01 7.754100114107131958e-02 -2.212807536125183105e-01 2.242030352354049683e-01 1.551699638366699219e-01 9.188833832740783691e-02 1.190417725592851639e-02 -1.248158290982246399e-01 -2.242908328771591187e-01 -3.081231936812400818e-02 1.108053028583526611e-01 -1.566778123378753662e-01 -1.658742427825927734e-01 2.567529864609241486e-02 2.010460644960403442e-01 2.152377218008041382e-01 1.806623190641403198e-01 2.457865625619888306e-01 -1.419069916009902954e-01 -2.298677712678909302e-01 2.063346505165100098e-01 -1.897631436586380005e-01 -1.079946830868721008e-01
-2.244337052106857300e-01 -1.284572780132293701e-01 -1.229400187730789185e-01 -1.967395395040512085e-01 2.637678682804107666e-01 -2.699553668498992920e-01 1.212342642247676849e-03 1.840783208608627319e-01 6.778238713741302490e-02 -1.157776713371276855e-01 -4.441173002123832703e-02 -2.335356026887893677e-01 -1.178376376628875732e-01 2.276466190814971924e-01 -7.182943820953369141e-02 1.607702672481536865e-01 -2.628452777862548828e-01 -3.672899603843688965e-01 -7.313390821218490601e-02 -9.669091552495956421e-03 1.767841726541519165e-01 -1.028970405459403992e-01 5.998751148581504822e-02 3.062850236892700195e-01 5.425281450152397156e-02 3.477770686149597168e-01 -7.743193209171295166e-02 1.569739282131195068e-01 -7.200115174055099487e-02 -1.547644473612308502e-02 -1.193223893642425537e-01 -9.420742094516754150e-02
[truncated: 3,275,242 more chars]
