# Supplementary material for: The Language of Innovation
Source: PLoS One. 2020 Apr 30;15(4):e0230107. doi: 10.1371/journal.pone.0230107 (PMC7194493; doi:10.1371/journal.pone.0230107)
Supplement: S29 File — (GZ) [file pone.0230107.s029.tar.gz › 2007-2011/V2Run_1_VS_4500_embeddings2007-2011ED32.txt]

2.871224880218505859e-01 -3.242816627025604248e-01 -3.895533829927444458e-02 -8.433586917817592621e-03 -3.424523770809173584e-01 1.581253707408905029e-01 1.716999560594558716e-01 -4.643989726901054382e-02 5.013035610318183899e-02 -1.376055777072906494e-01 4.886072874069213867e-01 -7.165527343750000000e-02 -1.280350238084793091e-01 1.143522188067436218e-01 -1.416352242231369019e-01 1.028553098440170288e-01 2.864819467067718506e-01 -2.487982511520385742e-01 -1.803876832127571106e-02 -8.046646416187286377e-02 1.025335863232612610e-01 -5.592843983322381973e-03 -6.578874308615922928e-03 -1.494210660457611084e-01 -7.737328857183456421e-02 1.318044066429138184e-01 -1.651320159435272217e-01 -1.925413012504577637e-01 1.968549191951751709e-02 2.594582503661513329e-03 1.971832662820816040e-01 -2.841546759009361267e-02
1.264140456914901733e-01 -8.964546769857406616e-02 -2.365579158067703247e-01 -8.305819332599639893e-02 2.054597064852714539e-02 6.633982062339782715e-02 2.409829758107662201e-02 2.037631273269653320e-01 5.669734440743923187e-03 -2.969623804092407227e-01 2.215988636016845703e-01 -2.441447973251342773e-01 -3.826060891151428223e-01 -2.666252851486206055e-01 -1.153277009725570679e-01 1.314673870801925659e-01 1.423453092575073242e-01 1.060742214322090149e-01 -2.902952767908573151e-02 -9.755437262356281281e-03 1.720150262117385864e-01 2.930614054203033447e-01 1.338748335838317871e-01 2.088227681815624237e-02 1.294986456632614136e-01 -1.648227870464324951e-01 -2.143352031707763672e-01 -3.201592564582824707e-01 -6.424322724342346191e-02 2.101615220308303833e-01 -3.581069037318229675e-02 1.138838976621627808e-01
2.313648611307144165e-01 -1.980636566877365112e-01 -3.514261171221733093e-02 1.505421400070190430e-01 -9.399099275469779968e-03 1.403564494103193283e-02 4.544322490692138672e-01 1.342659741640090942e-01 1.403932422399520874e-01 4.440006241202354431e-02 2.500744163990020752e-01 -3.192186951637268066e-01 -3.692489862442016602e-01 1.643813103437423706e-01 1.687641143798828125e-01 -3.124535642564296722e-02 -2.044923603534698486e-02 -1.670597642660140991e-01 1.128838285803794861e-01 -6.823121011257171631e-02 -3.338614711537957191e-03 -1.237818747758865356e-01 5.358580499887466431e-02 -3.069911897182464600e-02 -2.020049095153808594e-01 -1.522387098520994186e-02 -3.181826770305633545e-01 -1.655292361974716187e-01 1.614161431789398193e-01 -4.605861753225326538e-02 1.131025552749633789e-01 6.371738761663436890e-02
7.422272115945816040e-02 -1.287567168474197388e-01 -4.885582998394966125e-02 4.261276125907897949e-02 -2.339227944612503052e-01 3.576125800609588623e-01 1.284411251544952393e-01 -8.485273271799087524e-02 2.671222388744354248e-02 -7.217347621917724609e-02 3.693384826183319092e-01 -1.275391280651092529e-01 -7.766773551702499390e-02 -1.213621571660041809e-01 3.201988339424133301e-02 -3.358809277415275574e-02 2.274585515260696411e-01 -1.720787435770034790e-01 -2.090863287448883057e-01 3.397129941731691360e-03 2.980085611343383789e-01 1.323603242635726929e-01 -1.914445012807846069e-01 -1.230410709977149963e-01 -2.924936115741729736e-01 1.513227522373199463e-01 -1.808627247810363770e-01 -2.951847016811370850e-01 1.246687993407249451e-01 -2.132754325866699219e-01 -6.040495261549949646e-02 -9.860342741012573242e-02
-1.726425811648368835e-02 -2.039786279201507568e-01 -2.310556620359420776e-01 2.301179468631744385e-01 -7.638805359601974487e-02 2.184163033962249756e-01 -2.242717193439602852e-03 -2.917924895882606506e-02 1.222326606512069702e-01 -1.979279220104217529e-01 3.190905749797821045e-01 -1.651738956570625305e-02 -2.171955406665802002e-01 -3.495324850082397461e-01 -2.819266021251678467e-01 1.504027247428894043e-01 1.914625018835067749e-01 -2.214967161417007446e-01 1.233172044157981873e-02 -1.549288909882307053e-02 2.250205911695957184e-02 1.586459130048751831e-01 -2.677386403083801270e-01 -3.943088650703430176e-02 -2.027430236339569092e-01 1.064758151769638062e-01 -1.999160349369049072e-01 -7.370118796825408936e-02 -2.066886611282825470e-02 -7.146383076906204224e-02 -1.786091029644012451e-01 2.222564369440078735e-01
1.076035797595977783e-01 -2.153493613004684448e-01 -4.421912729740142822e-01 1.868477165699005127e-01 -1.942695826292037964e-01 -2.023437432944774628e-02 -1.798259280622005463e-02 -7.972852885723114014e-02 7.235027849674224854e-02 -2.034764885902404785e-01 1.104609742760658264e-01 -4.692786335945129395e-01 -1.163826137781143188e-01 -7.888544350862503052e-02 -1.421199589967727661e-01 -1.936165839433670044e-01 7.769776135683059692e-02 -1.440857201814651489e-01 -4.734436422586441040e-02 -1.877985745668411255e-01 -4.643528908491134644e-02 2.424591183662414551e-01 -2.611266672611236572e-01 2.505122311413288116e-02 -1.059468016028404236e-01 2.889052964746952057e-02 -1.727779358625411987e-01 -1.436862945556640625e-01 5.331856012344360352e-02 -2.169753313064575195e-01 -6.087685376405715942e-02 -2.643315587192773819e-03
1.004665344953536987e-01 -1.367869228124618530e-01 -2.874609529972076416e-01 1.506554484367370605e-01 -2.493718266487121582e-01 7.332513481378555298e-02 6.497944146394729614e-02 4.010012745857238770e-02 -1.514676958322525024e-01 -2.370134741067886353e-01 3.451676070690155029e-01 -3.741137683391571045e-02 -3.965701460838317871e-01 -2.969902940094470978e-02 9.481208771467208862e-02 -2.927187830209732056e-02 2.061827033758163452e-01 -1.678396761417388916e-01 9.183803945779800415e-02 2.333721816539764404e-01 5.023201555013656616e-02 3.695463761687278748e-02 -2.228876501321792603e-01 -1.012682989239692688e-01 -8.745851367712020874e-02 7.761035114526748657e-02 6.311018019914627075e-02 -2.100532203912734985e-01 3.465520590543746948e-02 -3.664546906948089600e-01 -1.587736755609512329e-01 7.028125971555709839e-02
3.350523412227630615e-01 -1.287009119987487793e-01 -2.837898731231689453e-01 -1.679796725511550903e-02 4.937345534563064575e-02 1.809955239295959473e-01 5.895239114761352539e-02 1.370259374380111694e-01 -5.026337131857872009e-02 -1.574002355337142944e-01 1.793737858533859253e-01 -4.212341010570526123e-01 -1.729770898818969727e-01 -1.238265410065650940e-01 -2.139349132776260376e-01 1.138410866260528564e-01 1.221069693565368652e-01 -2.041165977716445923e-01 3.316846862435340881e-02 1.445108000189065933e-02 3.062835931777954102e-01 -1.008655205368995667e-01 1.374580115079879761e-01 1.482417285442352295e-01 1.243595853447914124e-01 5.645032227039337158e-02 -4.395424947142601013e-02 -2.227648943662643433e-01 -6.401522457599639893e-02 -1.486375331878662109e-01 -1.539342850446701050e-01 -2.630221843719482422e-01
5.848337337374687195e-02 -2.109779268503189087e-01 -1.655398756265640259e-01 1.050214767456054688e-01 -2.072229385375976562e-01 1.889436691999435425e-01 3.206650316715240479e-01 -1.114360913634300232e-01 2.014960721135139465e-02 -1.137953400611877441e-01 2.555530071258544922e-01 -2.326810508966445923e-01 -2.173634767532348633e-01 5.427353084087371826e-03 6.431908905506134033e-02 1.054310202598571777e-01 3.340532183647155762e-01 -2.754633128643035889e-01 1.738526672124862671e-01 6.889620423316955566e-02 6.149105355143547058e-02 1.520617008209228516e-01 -1.947299689054489136e-01 5.847542732954025269e-02 6.777330767363309860e-03 -2.283823117613792419e-02 -1.054011285305023193e-01 -2.472705841064453125e-01 -5.175085738301277161e-02 -2.000611424446105957e-01 -2.995983660221099854e-01 1.686719357967376709e-01
1.603447794914245605e-01 -1.024838313460350037e-01 -2.213713377714157104e-01 -1.002125255763530731e-02 2.800092101097106934e-02 1.066991910338401794e-01 6.918844580650329590e-02 -1.542460620403289795e-01 6.244086474180221558e-02 -4.016190022230148315e-02 6.621479243040084839e-02 -3.299989104270935059e-01 -3.038712739944458008e-01 -1.388848274946212769e-01 -3.530785068869590759e-02 -3.220954444259405136e-03 2.382656745612621307e-02 -1.760764420032501221e-01 4.990138113498687744e-02 1.930554062128067017e-01 1.986415237188339233e-01 2.080683112144470215e-01 -2.107446044683456421e-01 -1.967294700443744659e-02 -7.420682907104492188e-02 -6.211843341588973999e-03 -3.384930491447448730e-01 -1.541175693273544312e-01 4.804684594273567200e-02 -5.090621709823608398e-01 -9.200596064329147339e-02 1.719842255115509033e-01
6.897527724504470825e-02 -3.040691912174224854e-01 -2.017543911933898926e-01 -5.772190168499946594e-02 -3.038331866264343262e-01 -1.513954550027847290e-01 2.598945200443267822e-01 -8.395922929048538208e-02 1.974733620882034302e-01 1.571839749813079834e-01 4.064219444990158081e-02 -2.763399183750152588e-01 -1.828156411647796631e-01 1.780269294977188110e-02 1.361650526523590088e-01 -1.263961642980575562e-01 -5.839022342115640640e-03 -1.488162130117416382e-01 1.556852906942367554e-01 -1.080394759774208069e-01 2.260500788688659668e-01 -1.580937355756759644e-01 2.999099902808666229e-02 -3.740343451499938965e-02 -2.586421668529510498e-01 1.582302451133728027e-01 -3.743834197521209717e-01 -5.014327354729175568e-03 4.870832711458206177e-02 1.885941624641418457e-01 2.002936452627182007e-01 1.108354032039642334e-01
1.100116595625877380e-01 -3.561111688613891602e-01 -2.783897221088409424e-01 -1.685917228460311890e-01 -7.919836789369583130e-02 -2.195596694946289062e-01 1.321217715740203857e-01 1.168561726808547974e-01 8.977230638265609741e-02 -3.305648863315582275e-01 7.501909509301185608e-03 -2.492017596960067749e-01 -2.647503316402435303e-01 2.231056056916713715e-02 -3.058829307556152344e-01 5.658996850252151489e-02 -3.093761205673217773e-02 -2.612262666225433350e-01 1.065367385745048523e-01 5.941814929246902466e-02 1.768399327993392944e-01 -1.598837822675704956e-01 -1.500421762466430664e-01 8.995816111564636230e-02 -1.466096043586730957e-01 6.243615597486495972e-02 -2.428670376539230347e-01 -1.086557582020759583e-01 -1.496117115020751953e-01 -1.316961646080017090e-01 1.098791286349296570e-01 -5.674026161432266235e-02
8.464802056550979614e-02 6.652286648750305176e-02 -1.934079527854919434e-01 1.862122714519500732e-01 -1.408344600349664688e-02 1.956991702318191528e-01 2.333175390958786011e-01 -5.291958805173635483e-03 8.681420236825942993e-02 -6.423059850931167603e-02 1.476463228464126587e-01 -1.544815450906753540e-01 -1.683367788791656494e-01 -2.445871084928512573e-01 2.375304698944091797e-02 3.834611177444458008e-02 4.269063174724578857e-01 -2.940220534801483154e-01 1.047543585300445557e-01 4.433244466781616211e-02 1.510626971721649170e-01 5.633415281772613525e-02 -3.709204494953155518e-01 -2.007735222578048706e-01 -1.890612691640853882e-01 1.345783323049545288e-01 -5.662839114665985107e-02 -2.614441215991973877e-01 -2.035530749708414078e-03 -2.310883849859237671e-01 -4.405225440859794617e-02 -9.778077900409698486e-02
1.440367251634597778e-01 -1.434898190200328827e-02 -5.449107661843299866e-02 -4.610604606568813324e-03 -2.010679692029953003e-01 8.148002624511718750e-02 2.438410967588424683e-01 -8.295138925313949585e-02 -1.032556593418121338e-01 -1.049041599035263062e-01 8.207763731479644775e-02 -6.612958014011383057e-02 -1.614542603492736816e-01 -5.231869593262672424e-02 7.202100008726119995e-02 -1.775160282850265503e-01 1.600043326616287231e-01 -1.501096189022064209e-01 -4.079795256257057190e-02 -2.072053402662277222e-01 2.885075053200125694e-03 -1.646945923566818237e-01 -1.075759083032608032e-01 -4.951628744602203369e-01 -1.559778451919555664e-01 -1.614837497472763062e-01 -3.102969825267791748e-01 -4.789804816246032715e-01 4.105513170361518860e-02 -3.469798015430569649e-03 7.011386007070541382e-02 7.085064053535461426e-02
2.842907607555389404e-01 -7.808596640825271606e-02 -5.428340658545494080e-02 -1.257710438221693039e-02 -5.473283678293228149e-02 -4.339289665222167969e-02 1.214484199881553650e-01 5.211008712649345398e-02 2.351491749286651611e-01 -2.123059183359146118e-01 5.549722909927368164e-02 -3.236545920372009277e-01 -1.613586097955703735e-01 -2.986677587032318115e-01 -2.929355800151824951e-01 7.731243968009948730e-02 7.172215729951858521e-02 -1.504224240779876709e-01 -1.725763231515884399e-01 2.566805779933929443e-01 2.533326447010040283e-01 6.834770739078521729e-02 5.506615340709686279e-02 -2.912606000900268555e-01 -6.335838884115219116e-02 -8.843062072992324829e-02 -2.017239481210708618e-01 -1.365658044815063477e-01 -2.056399825960397720e-03 -2.584071755409240723e-01 6.479775905609130859e-02 2.238246947526931763e-01
-9.482652693986892700e-02 -1.773988902568817139e-01 -1.526011675596237183e-01 -8.139397017657756805e-03 4.190015047788619995e-02 -1.012914031744003296e-01 2.768700122833251953e-01 5.858757533133029938e-03 7.973172515630722046e-02 -1.041899994015693665e-01 1.795531958341598511e-01 2.011483348906040192e-02 -1.066172271966934204e-01 1.057923138141632080e-01 3.787184506654739380e-02 5.555078387260437012e-02 2.561652660369873047e-01 -2.468535602092742920e-01 6.588945630937814713e-03 -1.448890417814254761e-01 1.811346560716629028e-01 -2.495041638612747192e-01 1.071849837899208069e-01 -2.998573482036590576e-01 -2.733149826526641846e-01 -2.997980080544948578e-02 -4.220956861972808838e-01 -3.484311699867248535e-01 5.357417464256286621e-02 -2.277917042374610901e-02 1.072436496615409851e-01 -1.908486336469650269e-01
1.186717450618743896e-01 -3.429210484027862549e-01 -3.383268117904663086e-01 3.888351842761039734e-02 -3.651477992534637451e-01 8.421877026557922363e-02 -2.294037118554115295e-02 1.744793951511383057e-01 -1.556920260190963745e-01 -3.013102412223815918e-01 3.382462635636329651e-02 -4.227937385439872742e-02 -9.532034397125244141e-03 -1.918230652809143066e-01 -2.491325438022613525e-01 2.081632316112518311e-01 1.330513358116149902e-01 -6.729248911142349243e-02 -2.990667819976806641e-01 1.089262366294860840e-01 1.218564584851264954e-01 -7.593003660440444946e-02 2.989529818296432495e-02 -2.793718278408050537e-01 6.725386530160903931e-02 -3.079770505428314209e-02 -1.461462676525115967e-01 -2.445839941501617432e-01 -4.112590104341506958e-02 -5.471026897430419922e-02 -7.906720042228698730e-02 -4.834028426557779312e-03
1.177944466471672058e-01 -2.330227345228195190e-01 -9.746565669775009155e-02 1.289070099592208862e-01 -1.653548777103424072e-01 1.452747583389282227e-01 1.936444491147994995e-01 1.596647547557950020e-03 1.722698509693145752e-01 1.109741255640983582e-01 6.370407342910766602e-02 -2.464752346277236938e-01 -2.401257008314132690e-01 1.817676983773708344e-02 5.002914369106292725e-02 1.426080167293548584e-01 5.871669948101043701e-02 -7.585805654525756836e-02 3.749957382678985596e-01 -8.175545930862426758e-02 2.420468479394912720e-01 -2.451772093772888184e-01 1.932941824197769165e-01 -3.143782019615173340e-01 -1.258107423782348633e-01 -7.377716153860092163e-02 -1.877335608005523682e-01 -3.098059296607971191e-01 2.383809722959995270e-02 2.215690016746520996e-01 4.707092791795730591e-02 1.278864294290542603e-01
-7.625392079353332520e-02 -3.292069956660270691e-02 -1.469742357730865479e-01 -5.250088870525360107e-02 -1.044208109378814697e-01 -6.348165124654769897e-02 -5.948803201317787170e-02 8.218289166688919067e-02 1.524068266153335571e-01 -2.683569788932800293e-01 2.609365880489349365e-01 -3.497728407382965088e-01 -6.816015392541885376e-02 -3.022330999374389648e-01 -2.381094843149185181e-01 2.408339083194732666e-01 2.591350674629211426e-01 -1.827080734074115753e-02 -1.465270817279815674e-01 -1.296342909336090088e-01 1.107675805687904358e-01 -8.425413072109222412e-02 1.964515149593353271e-01 -2.213901877403259277e-01 -2.432329058647155762e-01 -3.030834347009658813e-02 -2.601112127304077148e-01 -1.801884919404983521e-01 7.222370803356170654e-02 -2.228267937898635864e-01 1.380793750286102295e-01 1.679084822535514832e-02
-4.821642488241195679e-02 -3.966588675975799561e-01 -2.376177161931991577e-01 2.188493460416793823e-01 -1.987515687942504883e-01 4.310530796647071838e-02 2.367161214351654053e-01 -4.909918457269668579e-02 2.928774803876876831e-03 -2.298620343208312988e-01 2.520918846130371094e-01 -3.671460747718811035e-01 -5.153717473149299622e-02 5.548879131674766541e-02 -1.256862841546535492e-02 -5.338865797966718674e-03 9.480836987495422363e-02 3.573271259665489197e-02 6.266365945339202881e-02 5.817580595612525940e-02 2.085695564746856689e-01 -4.258836805820465088e-02 -1.720234155654907227e-01 -1.592559963464736938e-01 7.406551390886306763e-02 1.637210845947265625e-01 1.168326381593942642e-02 -3.259702920913696289e-01 1.193109974265098572e-01 -2.987628579139709473e-01 -6.278818100690841675e-02 1.228607147932052612e-01
4.558260738849639893e-02 -1.891599595546722412e-01 -4.875802397727966309e-01 1.862841695547103882e-01 -1.407538056373596191e-01 1.754474043846130371e-01 -2.451980859041213989e-02 9.823753684759140015e-02 2.107820957899093628e-01 -1.079446524381637573e-01 3.328955173492431641e-02 -2.084990739822387695e-01 -2.236846387386322021e-01 -4.763193801045417786e-02 5.594913847744464874e-03 4.509190842509269714e-02 1.935833543539047241e-01 -5.966579914093017578e-02 1.372446864843368530e-01 -7.922944426536560059e-02 2.504997253417968750e-01 1.415313500910997391e-02 -3.950258791446685791e-01 -2.121571451425552368e-01 -3.713888674974441528e-02 2.681389451026916504e-01 4.173055291175842285e-02 -1.136354878544807434e-01 -5.889097601175308228e-02 -1.414758265018463135e-01 -1.059090346097946167e-01 1.450612545013427734e-01
2.344500124454498291e-01 2.287426777184009552e-02 -1.437415629625320435e-01 3.315349221229553223e-01 -1.524662673473358154e-01 2.168619185686111450e-01 9.550319612026214600e-02 -1.110646873712539673e-01 -7.040533423423767090e-02 2.535015530884265900e-02 3.244844973087310791e-01 -1.607285290956497192e-01 -3.568535447120666504e-01 -1.314583420753479004e-02 1.699889451265335083e-01 1.174618229269981384e-01 2.284887284040451050e-01 -2.761996388435363770e-01 -8.589091151952743530e-02 1.039248630404472351e-01 1.698160916566848755e-01 9.375415742397308350e-02 -2.339566349983215332e-01 1.025250554084777832e-01 -2.150011807680130005e-01 3.283055126667022705e-02 -5.995135381817817688e-02 -1.180124655365943909e-01 -2.960880398750305176e-01 -5.996862053871154785e-02 -3.675284609198570251e-02 9.100860357284545898e-02
-1.051733046770095825e-01 -9.634533524513244629e-02 -1.519376188516616821e-01 9.713431447744369507e-02 -2.141555100679397583e-01 1.375938951969146729e-01 2.397533059120178223e-01 6.662900745868682861e-02 -3.410765528678894043e-02 -2.472412884235382080e-01 1.747490763664245605e-01 -2.503899633884429932e-01 -7.580482959747314453e-02 1.634053438901901245e-01 1.313144564628601074e-01 5.043898522853851318e-02 2.105083763599395752e-01 -2.129342854022979736e-01 1.092772185802459717e-01 7.048905640840530396e-02 1.632629036903381348e-01 2.820687927305698395e-02 -9.574431180953979492e-02 -2.422410249710083008e-01 -8.211577683687210083e-02 1.847835630178451538e-01 -2.049499899148941040e-01 -1.390482634305953979e-01 -2.560518495738506317e-02 -3.867313563823699951e-01 -1.739786416292190552e-01 3.578903675079345703e-01
4.369298741221427917e-02 1.062883138656616211e-01 -2.318086624145507812e-01 -1.823637448251247406e-02 -6.048341095447540283e-02 5.277638509869575500e-02 2.219452112913131714e-01 -9.392538666725158691e-02 -8.071345090866088867e-02 1.063816696405410767e-01 2.542312145233154297e-01 -2.538576722145080566e-01 -1.557600051164627075e-01 1.042058095335960388e-01 -3.603771561756730080e-03 -3.733412921428680420e-02 2.809472084045410156e-01 -2.990668118000030518e-01 5.727726966142654419e-02 -2.135527878999710083e-01 6.827381998300552368e-02 -6.591865420341491699e-02 1.079974994063377380e-01 -3.042289018630981445e-01 -8.718902617692947388e-02 -1.479337736964225769e-02 -2.723580896854400635e-01 -4.526876807212829590e-01 3.829845786094665527e-02 1.434784084558486938e-01 -4.355930164456367493e-02 -2.083399742841720581e-01
9.824888408184051514e-02 -2.028336077928543091e-01 -1.540380418300628662e-01 7.707626372575759888e-02 -1.760712563991546631e-01 -5.495470389723777771e-02 2.607730031013488770e-01 -1.266249716281890869e-01 1.323577165603637695e-01 9.100586175918579102e-02 2.776263356208801270e-01 -3.430933654308319092e-01 -2.273196727037429810e-01 6.930560618638992310e-02 7.407318800687789917e-02 8.796588331460952759e-02 -7.306519150733947754e-02 -1.682228296995162964e-01 2.934462763369083405e-02 -1.015016660094261169e-01 -8.333867788314819336e-02 -1.591413468122482300e-02 1.943741589784622192e-01 -2.932474911212921143e-01 -3.717557713389396667e-02 -1.730072349309921265e-01 -3.773078620433807373e-01 -3.102421164512634277e-01 -5.584596469998359680e-02 8.877568691968917847e-02 2.331914454698562622e-01 -1.045259460806846619e-02
2.768859080970287323e-02 -2.848441898822784424e-01 -2.378428876399993896e-01 3.802582919597625732e-01 1.633926928043365479e-01 1.401841491460800171e-01 2.522275745868682861e-01 -4.995018243789672852e-02 1.160868853330612183e-01 -3.281872868537902832e-01 1.261727213859558105e-01 -4.972971975803375244e-02 -4.148243665695190430e-01 -2.420301884412765503e-01 -5.307105556130409241e-02 -1.390587836503982544e-01 1.353108584880828857e-01 -4.592053219676017761e-02 4.879045486450195312e-02 -6.249152868986129761e-02 1.691520065069198608e-01 -5.550650507211685181e-02 -1.843426227569580078e-01 -3.376712650060653687e-02 -1.345992460846900940e-02 3.998889401555061340e-02 -6.594252586364746094e-02 -1.734339743852615356e-01 1.595026254653930664e-01 -1.242109164595603943e-01 -4.506562277674674988e-02 -1.986301243305206299e-01
-1.449825763702392578e-01 4.040904715657234192e-02 -3.691962957382202148e-01 7.515409588813781738e-02 -2.211019545793533325e-01 -2.745213732123374939e-02 1.575942188501358032e-01 6.249591708183288574e-02 -2.375650219619274139e-02 2.998357415199279785e-01 3.275928795337677002e-01 -1.407920718193054199e-01 -2.382607311010360718e-01 2.561511993408203125e-01 7.364033162593841553e-02 8.531232923269271851e-02 5.053132772445678711e-02 -3.329602256417274475e-02 3.631392717361450195e-01 -1.121143810451030731e-03 9.575869888067245483e-02 -2.821850180625915527e-01 4.464937001466751099e-02 6.435940507799386978e-03 -4.821058362722396851e-02 3.259535878896713257e-02 -1.709326803684234619e-01 -2.324351519346237183e-01 1.030873432755470276e-01 7.557337731122970581e-02 2.040150314569473267e-01 -1.826639175415039062e-01
-9.628774225711822510e-02 -2.036993801593780518e-01 -1.342474371194839478e-01 7.646101713180541992e-02 -1.249813959002494812e-01 1.289930641651153564e-01 2.082510292530059814e-01 2.035412006080150604e-02 -8.822582312859594822e-04 -2.397922798991203308e-03 3.006617128849029541e-01 -1.268825978040695190e-01 -3.859576284885406494e-01 -1.039470266550779343e-02 4.717163369059562683e-02 -8.123288303613662720e-02 1.117073595523834229e-01 -2.522425949573516846e-01 1.202419549226760864e-01 -7.863978296518325806e-02 1.163814589381217957e-01 2.541117966175079346e-01 -2.527075409889221191e-01 -1.395502835512161255e-01 1.566007547080516815e-02 2.211596518754959106e-01 -1.513391137123107910e-01 -3.049681186676025391e-01 -9.863346815109252930e-02 -3.472466766834259033e-01 -5.141767114400863647e-02 1.694318950176239014e-01
6.164596974849700928e-02 -1.399884652346372604e-02 -1.511294543743133545e-01 6.324750930070877075e-02 -1.592772006988525391e-01 1.432294845581054688e-01 3.003229498863220215e-01 -1.872172206640243530e-01 -3.278297930955886841e-02 -1.143169105052947998e-01 2.160502374172210693e-01 -1.161875426769256592e-01 -3.882915377616882324e-01 -1.596387624740600586e-01 -1.294324845075607300e-01 1.556829214096069336e-01 4.318904280662536621e-01 -1.374167203903198242e-01 -5.284198001027107239e-02 3.858093172311782837e-02 1.039078682661056519e-01 2.362020611763000488e-01 -1.978023052215576172e-01 -3.094082511961460114e-02 -7.143112272024154663e-02 1.674738079309463501e-01 3.240454825572669506e-04 -2.953782081604003906e-01 1.104542389512062073e-01 -2.193402349948883057e-01 3.035860601812601089e-03 9.689009934663772583e-02
4.196093082427978516e-01 1.303844451904296875e-01 -2.052519172430038452e-01 5.509988963603973389e-02 -8.736275136470794678e-02 -6.171627342700958252e-02 3.556786850094795227e-02 -1.397542804479598999e-01 3.512506559491157532e-02 -3.270131349563598633e-01 1.913802325725555420e-01 -4.959150403738021851e-02 -3.428226411342620850e-01 -1.576522737741470337e-02 3.438330441713333130e-02 -1.108373403549194336e-01 1.387344449758529663e-01 -1.208744719624519348e-01 -8.513014018535614014e-02 -5.516653135418891907e-02 3.523823618888854980e-02 -1.792219728231430054e-01 -1.845503449440002441e-01 -2.156057059764862061e-01 -8.307052403688430786e-02 5.361798405647277832e-02 -4.578622579574584961e-01 -1.098538786172866821e-01 -6.363116204738616943e-02 6.646144669502973557e-03 -1.332013159990310669e-01 -1.991322636604309082e-01
8.726327866315841675e-02 1.183017250150442123e-02 -4.987338781356811523e-01 -2.974853850901126862e-02 -3.009723871946334839e-02 -1.855013072490692139e-01 -1.666040509007871151e-03 5.664475262165069580e-02 6.103020533919334412e-02 4.594898596405982971e-02 3.642293158918619156e-03 -4.167070239782333374e-02 -3.744494616985321045e-01 -9.590859711170196533e-02 -1.350642442703247070e-01 -2.195884883403778076e-01 2.478409111499786377e-01 -2.149391770362854004e-01 1.271355152130126953e-01 -1.178721338510513306e-01 -1.138604059815406799e-01 -8.513794094324111938e-02 3.344708085060119629e-01 1.927827149629592896e-01 -6.699359044432640076e-03 -8.147472143173217773e-02 -2.409197241067886353e-01 -1.634368449449539185e-01 1.092934086918830872e-01 1.559476554393768311e-01 2.645994536578655243e-02 2.128544300794601440e-01
5.424812436103820801e-02 -3.424162566661834717e-01 -1.878613978624343872e-01 1.090308129787445068e-01 -3.133768737316131592e-01 2.738814055919647217e-01 -4.869770258665084839e-02 5.008773878216743469e-02 3.092409074306488037e-01 -1.599021852016448975e-01 1.631487905979156494e-01 -2.344250828027725220e-01 -2.033431082963943481e-01 -1.319466251879930496e-02 -2.098061591386795044e-01 -1.145467758178710938e-01 2.135626375675201416e-01 -6.137253344058990479e-02 -5.504069104790687561e-02 1.636504232883453369e-01 2.178251743316650391e-01 4.179507121443748474e-02 -3.152866363525390625e-01 -1.099474877119064331e-01 -8.513515442609786987e-02 2.221726626157760620e-02 6.915634870529174805e-02 -1.874841600656509399e-01 2.290533185005187988e-01 6.333215534687042236e-02 -5.033540353178977966e-02 8.086489886045455933e-02
-3.716013953089714050e-02 -2.156618237495422363e-01 -2.697420716285705566e-01 1.890880167484283447e-01 -1.412147283554077148e-01 3.870604932308197021e-01 1.732754260301589966e-01 -1.265940070152282715e-01 9.971350431442260742e-02 -8.234618604183197021e-02 1.407169252634048462e-01 -2.525394260883331299e-01 -1.801630556583404541e-01 -1.008938699960708618e-01 -1.322942078113555908e-01 2.905593439936637878e-02 3.283463418483734131e-01 -1.787285804748535156e-01 2.288472279906272888e-02 8.568942546844482422e-02 1.307131946086883545e-01 8.919542282819747925e-02 -1.559858173131942749e-01 -1.942248493432998657e-01 -1.371977180242538452e-01 -1.393446922302246094e-01 1.150061339139938354e-01 -3.240565657615661621e-01 -1.839755661785602570e-02 -2.611275315284729004e-01 -5.396411567926406860e-02 6.216900795698165894e-02
3.165897727012634277e-01 -8.421069383621215820e-02 1.338036265224218369e-02 -4.529823362827301025e-02 -7.004071027040481567e-02 1.701362729072570801e-01 4.162128083407878876e-03 2.738435864448547363e-01 3.586272895336151123e-02 -1.786210089921951294e-01 2.121094912290573120e-01 -1.997362375259399414e-01 -1.566877514123916626e-01 -1.572208106517791748e-02 -2.466668486595153809e-01 -1.663637608289718628e-01 1.966483145952224731e-01 -1.505851298570632935e-01 -3.135692179203033447e-01 -5.008824542164802551e-02 1.687515974044799805e-01 -1.299797445535659790e-01 5.559284985065460205e-02 -1.154153123497962952e-01 2.076218277215957642e-01 -2.128257602453231812e-02 -1.307794153690338135e-01 -3.767056465148925781e-01 -6.422562152147293091e-02 -2.821587622165679932e-01 1.883899569511413574e-01 -6.655179709196090698e-02
1.096017137169837952e-01 -1.876325458288192749e-01 -8.270246535539627075e-02 -1.983935534954071045e-01 -1.478285938501358032e-01 2.606994509696960449e-01 4.196802154183387756e-02 1.186659187078475952e-01 1.276900768280029297e-01 -8.839695900678634644e-02 3.469928503036499023e-01 -1.432933509349822998e-01 -2.034121602773666382e-01 -2.027780562639236450e-01 1.752303354442119598e-02 -1.862012892961502075e-01 3.084511160850524902e-01 -8.940952271223068237e-02 -1.099720895290374756e-01 3.823624551296234131e-02 1.567675620317459106e-01 -3.450187146663665771e-01 9.015360474586486816e-02 3.368322923779487610e-02 -9.922403097152709961e-02 2.372414618730545044e-01 7.293175905942916870e-02 -3.006795346736907959e-01 -1.010912880301475525e-01 8.514825254678726196e-02 2.073538675904273987e-02 2.628084719181060791e-01
5.521318316459655762e-02 -8.138174563646316528e-02 -2.285292297601699829e-01 1.692416518926620483e-01 1.808748096227645874e-01 1.526320129632949829e-01 1.726880073547363281e-01 -3.043062686920166016e-01 -8.769496530294418335e-02 -1.854390352964401245e-01 2.400154620409011841e-01 -2.842893004417419434e-01 -1.655810773372650146e-01 -3.512770636007189751e-04 -8.031022548675537109e-02 2.351823598146438599e-01 8.745443075895309448e-02 -1.916706860065460205e-01 -3.194585815072059631e-02 4.070419818162918091e-02 1.734838932752609253e-01 1.697290986776351929e-01 -2.064014673233032227e-01 -1.429079622030258179e-01 -5.209749937057495117e-02 -1.663447022438049316e-01 -3.878017365932464600e-01 -2.322242110967636108e-01 1.287086121737957001e-02 -1.979348212480545044e-01 -9.275956451892852783e-02 -9.847713261842727661e-02
3.565482795238494873e-02 -2.132068425416946411e-01 -2.479470521211624146e-01 1.054355800151824951e-01 -8.493036776781082153e-02 -9.344948083162307739e-02 3.996629118919372559e-01 -2.850625663995742798e-02 3.112614899873733521e-02 1.796092391014099121e-01 1.399076581001281738e-01 -3.087689578533172607e-01 -2.402675151824951172e-01 9.995445609092712402e-02 -2.318317443132400513e-02 1.397355198860168457e-01 4.134426999371498823e-04 -1.720572710037231445e-01 1.028656866401433945e-02 -7.886894792318344116e-02 -1.307767033576965332e-01 -2.808003686368465424e-02 1.452382802963256836e-01 -1.974119096994400024e-01 -7.848915457725524902e-02 -8.489323407411575317e-02 -3.544964194297790527e-01 -2.941021621227264404e-01 -2.192600630223751068e-03 1.778927147388458252e-01 3.100867271423339844e-01 3.228402882814407349e-02
-1.216533873230218887e-02 -3.298143148422241211e-01 -3.014111816883087158e-01 2.526304125785827637e-01 -1.243003755807876587e-01 3.421844169497489929e-02 2.142481654882431030e-01 3.478764323517680168e-03 2.346197217702865601e-01 2.645024284720420837e-02 1.682487279176712036e-01 -1.201720908284187317e-02 -4.540312290191650391e-02 -2.794191241264343262e-03 2.077858522534370422e-02 1.081604063510894775e-01 -9.625516249798238277e-04 -7.555641978979110718e-02 1.654595881700515747e-01 -1.269253492355346680e-01 -1.491004675626754761e-01 -2.778604924678802490e-01 1.167876794934272766e-01 4.505009576678276062e-02 -7.331975549459457397e-02 -1.163957789540290833e-01 -5.839098095893859863e-01 -1.504240036010742188e-01 1.028524432331323624e-02 1.187992170453071594e-01 8.113118261098861694e-02 8.868029713630676270e-02
9.873346984386444092e-02 -1.234351769089698792e-01 -9.947139769792556763e-03 2.726690769195556641e-01 9.528465569019317627e-02 3.292297199368476868e-02 5.527973175048828125e-02 -2.961340546607971191e-01 1.304361224174499512e-01 4.780019633471965790e-03 2.024067342281341553e-01 -2.621353566646575928e-01 -2.658595144748687744e-01 -1.534537374973297119e-01 -1.789428740739822388e-01 -2.056020796298980713e-01 7.684547454118728638e-02 -1.027812659740447998e-01 8.330301195383071899e-02 1.251964569091796875e-01 4.749852418899536133e-02 4.069779813289642334e-02 -7.263669371604919434e-02 -2.409324645996093750e-01 -2.106101959943771362e-01 2.557502090930938721e-01 -3.171385526657104492e-01 -4.161267578601837158e-01 1.275554765015840530e-02 5.207848548889160156e-02 -4.486372321844100952e-02 9.849545359611511230e-02
3.917630910873413086e-01 -1.883733123540878296e-01 -1.176388636231422424e-01 6.556691229343414307e-02 -6.171987578272819519e-02 2.241569608449935913e-01 1.494964808225631714e-01 1.403574049472808838e-01 -1.825649850070476532e-02 -3.464122414588928223e-01 2.352048903703689575e-01 -2.027201801538467407e-01 -1.538799703121185303e-01 -3.050236031413078308e-02 -2.988106012344360352e-01 -3.535105288028717041e-02 8.510863780975341797e-02 -1.148285418748855591e-01 1.290469616651535034e-01 -3.297496438026428223e-01 9.162786602973937988e-02 1.240435540676116943e-01 1.067558825016021729e-01 1.949277371168136597e-01 1.728696227073669434e-01 -5.011937581002712250e-03 -2.361202389001846313e-01 -1.365405470132827759e-01 -2.439693175256252289e-02 -1.818850338459014893e-01 5.248705297708511353e-02 -7.187026739120483398e-02
1.923926770687103271e-01 -2.162137627601623535e-01 -1.524755507707595825e-01 -2.857571281492710114e-02 -1.373144239187240601e-01 6.622509658336639404e-02 3.532693684101104736e-01 2.454340644180774689e-02 1.368212252855300903e-01 1.247372552752494812e-01 1.387507319450378418e-01 -7.187868654727935791e-02 -2.384624183177947998e-01 2.030144631862640381e-01 7.896529138088226318e-02 1.194260418415069580e-01 1.413870751857757568e-01 -2.728968560695648193e-01 9.466250240802764893e-02 -1.195256710052490234e-01 2.800187282264232635e-02 -1.453799605369567871e-01 -7.734233886003494263e-02 -3.406567573547363281e-01 -5.818793550133705139e-02 1.173004135489463806e-01 -4.084482192993164062e-01 -2.885835468769073486e-01 -1.038679014891386032e-02 1.292791068553924561e-01 1.246511042118072510e-01 -7.057342678308486938e-02
9.646078944206237793e-02 -1.186046153306961060e-01 -1.379548013210296631e-01 1.437355875968933105e-01 -1.634253412485122681e-01 2.923415414988994598e-02 2.995770871639251709e-01 -9.967268258333206177e-02 2.198368608951568604e-01 1.926522701978683472e-01 2.898181974887847900e-01 -2.974868118762969971e-01 -3.472405076026916504e-01 1.610278487205505371e-01 5.447614192962646484e-02 5.871944595128297806e-03 1.707436889410018921e-02 -1.545740365982055664e-01 -3.942981362342834473e-02 -9.118296951055526733e-02 -1.379882171750068665e-02 -1.788608729839324951e-02 2.127592712640762329e-01 -2.813183367252349854e-01 -7.817300409078598022e-02 -1.884644478559494019e-01 -3.669562041759490967e-01 -1.534748375415802002e-01 -3.786680102348327637e-02 2.685401774942874908e-02 1.754748374223709106e-01 1.024258658289909363e-01
2.821375429630279541e-01 -2.772475481033325195e-01 -1.860075294971466064e-01 8.448446542024612427e-02 -2.726970016956329346e-01 1.045201867818832397e-01 2.079816348850727081e-02 -1.682772189378738403e-01 3.423840701580047607e-01 -2.920329868793487549e-01 1.344001144170761108e-01 -1.532201915979385376e-01 -2.902320027351379395e-01 -1.825101971626281738e-01 -1.554408371448516846e-01 1.952431350946426392e-01 -2.955271676182746887e-02 -1.317692399024963379e-01 -1.875493116676807404e-02 -2.251877188682556152e-01 2.951110899448394775e-01 8.340606838464736938e-02 -8.876939862966537476e-02 -5.538259819149971008e-02 6.990744918584823608e-02 1.066520512104034424e-01 5.840861238539218903e-03 -1.931564211845397949e-01 5.974897183477878571e-03 -1.776506155729293823e-01 6.552258133888244629e-02 9.783339686691761017e-03
-7.070770114660263062e-02 -6.925441324710845947e-02 -2.725224494934082031e-01 1.897627413272857666e-01 -1.458784937858581543e-01 6.895803660154342651e-02 1.305653452873229980e-01 -1.283605247735977173e-01 4.560181498527526855e-02 8.414559811353683472e-02 3.193704485893249512e-01 1.065659429877996445e-02 -3.770538866519927979e-01 -1.624211221933364868e-01 1.565608009696006775e-02 1.547589451074600220e-01 2.405479103326797485e-01 -1.069097891449928284e-01 1.461659520864486694e-01 -1.088241413235664368e-01 4.445390403270721436e-01 -2.274291776120662689e-02 -3.557645678520202637e-01 -3.273162618279457092e-02 -1.676799803972244263e-01 -2.653480321168899536e-02 7.025635568425059319e-04 -2.185139060020446777e-01 -3.161712363362312317e-02 -8.430667221546173096e-02 -5.559348315000534058e-02 1.760983280837535858e-02
-8.334735780954360962e-02 3.764352202415466309e-02 -1.843041777610778809e-01 1.732958704233169556e-01 -9.345264732837677002e-02 2.875651717185974121e-01 1.950985640287399292e-01 -1.787115819752216339e-02 -1.976694017648696899e-01 1.326310336589813232e-01 2.703922688961029053e-01 -1.431406140327453613e-01 -2.979433238506317139e-01 -2.227169126272201538e-01 8.077545464038848877e-02 1.162583194673061371e-02 2.050136029720306396e-01 -1.336613595485687256e-01 -1.280743721872568130e-02 1.232610046863555908e-01 3.228367567062377930e-01 6.439735740423202515e-02 -2.909851670265197754e-01 -1.325633078813552856e-01 -1.413908600807189941e-01 -9.417106956243515015e-02 -4.829248785972595215e-02 -3.705251216888427734e-01 -6.912673264741897583e-02 -1.444325149059295654e-01 5.410945788025856018e-02 1.400414854288101196e-01
1.828703582286834717e-01 -2.104625999927520752e-01 -3.238875567913055420e-01 9.314753115177154541e-02 -1.659946143627166748e-01 4.280354827642440796e-02 8.644305169582366943e-02 1.562995612621307373e-01 -1.146265119314193726e-02 -9.211528301239013672e-02 1.003292500972747803e-01 -2.685323357582092285e-01 -1.467386931180953979e-01 -1.059153527021408081e-01 -3.616441786289215088e-01 -1.298104133456945419e-02 1.974564939737319946e-01 -3.262043371796607971e-02 7.361821830272674561e-02 -1.715114265680313110e-01 1.301788091659545898e-01 1.590191572904586792e-02 1.900585740804672241e-01 -2.203152626752853394e-01 1.886303722858428955e-01 6.485620141029357910e-02 -2.867430448532104492e-01 1.689800918102264404e-01 -3.207517564296722412e-01 6.088215112686157227e-02 2.154265344142913818e-01 -1.121986135840415955e-01
6.902625411748886108e-02 2.467701025307178497e-02 -8.775046467781066895e-02 -9.405685961246490479e-02 -2.072148323059082031e-01 -1.220926176756620407e-02 8.223279379308223724e-03 -4.393842071294784546e-02 1.593589782714843750e-01 -2.666383981704711914e-01 9.560786932706832886e-02 -3.719696700572967529e-01 -1.072392910718917847e-01 -3.344919085502624512e-01 2.767134830355644226e-02 -1.644170470535755157e-02 2.804534733295440674e-01 -1.682411730289459229e-01 -6.913882493972778320e-02 6.871622800827026367e-02 -1.212291195988655090e-01 -2.266851663589477539e-01 -2.436684817075729370e-01 -2.539461255073547363e-01 3.218133375048637390e-02 -2.783396095037460327e-02 -1.514920592308044434e-01 -3.982008993625640869e-01 -2.681222185492515564e-02 -2.280457019805908203e-01 -6.653085350990295410e-02 1.330358833074569702e-01
3.118709921836853027e-01 1.753716729581356049e-02 7.398305460810661316e-03 -4.083676636219024658e-02 5.938251316547393799e-02 2.299765497446060181e-01 1.464927941560745239e-01 -1.946070343255996704e-01 -9.561450779438018799e-02 -1.717646270990371704e-01 4.277418553829193115e-01 -2.283429913222789764e-02 -1.661531627178192139e-01 -2.317360416054725647e-02 2.823383733630180359e-02 -1.793984882533550262e-02 3.315506875514984131e-01 -2.458050847053527832e-01 -1.297309994697570801e-01 2.419820055365562439e-02 2.118820399045944214e-01 6.181602366268634796e-03 -2.158795148134231567e-01 -3.337808847427368164e-01 -1.441445797681808472e-01 1.253189984709024429e-02 -1.469611972570419312e-01 -2.524239420890808105e-01 -5.571366846561431885e-02 -9.221690893173217773e-02 7.944156229496002197e-02 1.367105394601821899e-01
-4.377085715532302856e-02 -4.649843871593475342e-01 -1.933888196945190430e-01 8.066608011722564697e-02 -1.058325767517089844e-01 6.269492208957672119e-02 1.608413904905319214e-01 3.567079305648803711e-01 5.524804070591926575e-02 -3.278148174285888672e-02 1.886383444070816040e-01 -1.128996610641479492e-01 -1.465900391340255737e-01 -1.748524606227874756e-01 -2.651493549346923828e-01 -1.846528202295303345e-01 1.705312281847000122e-01 -8.730445057153701782e-02 1.225147694349288940e-01 5.811933428049087524e-02 -6.901695579290390015e-02 7.876843214035034180e-03 2.214930355548858643e-01 -2.782511711120605469e-01 9.715711325407028198e-02 8.594313263893127441e-02 -3.182219862937927246e-01 -2.072875201702117920e-01 -6.438709795475006104e-02 -3.909055143594741821e-02 -8.757885545492172241e-02 1.778514939360320568e-03
7.683139294385910034e-02 -9.061218053102493286e-02 -1.101933345198631287e-01 1.807203292846679688e-01 -3.150025904178619385e-01 -1.232605800032615662e-02 3.918941617012023926e-01 -1.779072545468807220e-02 3.783267736434936523e-02 2.162694483995437622e-01 2.512814998626708984e-01 -1.694501787424087524e-01 -1.058796048164367676e-01 -1.148836612701416016e-01 1.021049469709396362e-01 1.344223916530609131e-01 8.499237149953842163e-02 -1.772195100784301758e-01 1.288200318813323975e-01 -1.737678498029708862e-01 -6.571637932211160660e-03 -2.031654566526412964e-01 1.071983799338340759e-01 -2.224558591842651367e-01 -1.286170482635498047e-01 1.633271425962448120e-01 -3.824802637100219727e-01 -2.472992390394210815e-01 -1.488240957260131836e-01 7.476660609245300293e-02 1.423522233963012695e-01 9.196711331605911255e-02
1.040590703487396240e-01 -2.801708281040191650e-01 -4.058283865451812744e-01 1.197147928178310394e-02 -9.021923691034317017e-02 2.446207255125045776e-01 7.397601753473281860e-02 2.017727494239807129e-02 1.415921598672866821e-01 -2.133401632308959961e-01 1.723266690969467163e-01 -2.699057757854461670e-01 -1.963043361902236938e-01 -5.055982246994972229e-02 -5.209751427173614502e-02 4.746747016906738281e-02 2.188358083367347717e-02 -1.108335480093955994e-01 4.004155099391937256e-02 2.331017106771469116e-01 -2.309083938598632812e-01 1.150143053382635117e-02 -1.524964272975921631e-01 -2.132010608911514282e-01 1.483258754014968872e-01 8.601257577538490295e-03 -2.014705911278724670e-02 -2.365106344223022461e-01 -3.477633893489837646e-01 4.589947685599327087e-02 1.220347136259078979e-01 2.249241620302200317e-01
-3.833090513944625854e-02 -2.484256029129028320e-01 -2.164110094308853149e-01 -1.055783778429031372e-02 -1.841318607330322266e-01 7.909705489873886108e-02 -8.945296704769134521e-02 1.026233583688735962e-01 1.675891280174255371e-01 -2.732156515121459961e-01 -1.703247241675853729e-02 -2.740125954151153564e-01 6.877717375755310059e-02 -9.745607525110244751e-02 -4.536659121513366699e-01 1.129406597465276718e-02 2.449058741331100464e-01 -4.277746751904487610e-02 1.400450319051742554e-01 2.592181265354156494e-01 2.432493865489959717e-02 -1.139593347907066345e-01 -1.885877400636672974e-01 -9.343674778938293457e-02 2.821337897330522537e-03 1.210774630308151245e-01 -1.342072039842605591e-01 -2.167353481054306030e-01 2.170712798833847046e-01 -1.198081821203231812e-01 1.474650949239730835e-01 2.520687878131866455e-01
4.140739142894744873e-02 2.100704610347747803e-02 -2.032446861267089844e-01 1.104116067290306091e-01 -2.212764471769332886e-01 8.266077935695648193e-02 -3.436459228396415710e-02 -2.537985146045684814e-01 1.956510394811630249e-01 -1.370010226964950562e-01 3.994752168655395508e-01 -2.112774997949600220e-01 -3.001187145709991455e-01 -3.304027393460273743e-02 -2.328296750783920288e-01 -2.225701212882995605e-01 1.829444766044616699e-01 -2.276540696620941162e-01 -9.433474391698837280e-02 1.290816366672515869e-01 -6.913863122463226318e-02 -1.004361659288406372e-01 1.307421624660491943e-01 9.954547137022018433e-02 4.725538566708564758e-02 1.782872378826141357e-01 1.417084485292434692e-01 -2.126238793134689331e-01 -1.742318868637084961e-01 -2.007420808076858521e-01 1.229839771986007690e-01 1.701817065477371216e-01
8.558690547943115234e-02 -7.161012291908264160e-02 -4.609278216958045959e-02 6.875123083591461182e-02 -2.587936818599700928e-01 3.969712927937507629e-02 2.601120173931121826e-01 4.990210011601448059e-02 2.610720098018646240e-01 1.969378441572189331e-01 2.267916947603225708e-01 -2.323108166456222534e-01 -3.830673396587371826e-01 1.125301718711853027e-01 7.967690378427505493e-02 5.648627877235412598e-02 -3.699583932757377625e-02 -1.984990686178207397e-01 6.290471553802490234e-02 -8.794238418340682983e-02 1.377441175282001495e-02 -2.737426571547985077e-02 4.239306598901748657e-02 -1.919412761926651001e-01 -1.342070549726486206e-01 -1.825728267431259155e-01 -4.009035825729370117e-01 -2.847639918327331543e-01 -2.607090398669242859e-02 6.950116902589797974e-02 2.579819262027740479e-01 5.870353057980537415e-02
-1.506272703409194946e-01 -2.968804836273193359e-01 -1.473628431558609009e-01 1.131960898637771606e-01 7.616802118718624115e-03 1.031280830502510071e-01 1.907616704702377319e-01 2.801845781505107880e-02 -4.465885087847709656e-02 -2.084754705429077148e-01 2.718663513660430908e-01 -2.785878479480743408e-01 -3.187323808670043945e-01 1.068521142005920410e-01 1.021144092082977295e-01 1.420356035232543945e-01 1.809948682785034180e-01 -1.752461940050125122e-01 2.279169112443923950e-01 1.376845240592956543e-01 2.463888674974441528e-01 9.556802362203598022e-02 -1.033090725541114807e-01 -8.987025171518325806e-02 -1.521260142326354980e-01 2.921353876590728760e-01 -5.392296612262725830e-02 -1.989384442567825317e-01 -2.137293573468923569e-03 -2.110426872968673706e-01 -1.023896038532257080e-01 1.929433047771453857e-01
-4.359053075313568115e-02 -2.014691382646560669e-01 -2.050527781248092651e-01 5.981532111763954163e-02 -1.605109497904777527e-02 3.395069837570190430e-01 2.044024616479873657e-01 -4.688972607254981995e-02 -3.705236362293362617e-03 -2.083036452531814575e-01 2.134644240140914917e-01 -1.167039945721626282e-01 -2.588696479797363281e-01 -1.231029704213142395e-01 3.595039248466491699e-02 1.782489567995071411e-01 3.175104260444641113e-01 -3.358767926692962646e-02 7.337537407875061035e-02 1.879660971462726593e-02 2.399445138871669769e-02 8.845035918056964874e-03 -3.498256802558898926e-01 2.588968165218830109e-02 -2.460378706455230713e-01 -6.468674540519714355e-02 -1.710252016782760620e-01 -2.933446168899536133e-01 4.695353272836655378e-04 -3.202806711196899414e-01 1.209843829274177551e-01 7.708796858787536621e-02
1.928415149450302124e-01 -3.410811722278594971e-01 -2.019632905721664429e-01 1.641977727413177490e-01 -1.980303525924682617e-01 8.512367308139801025e-02 1.687038242816925049e-01 3.118241131305694580e-01 1.644215434789657593e-01 -1.053425446152687073e-01 1.108214855194091797e-01 -1.471823304891586304e-01 -2.936830520629882812e-01 -9.007869660854339600e-02 -1.625475734472274780e-01 4.238194227218627930e-02 5.079500004649162292e-02 -1.416225582361221313e-01 2.617306113243103027e-01 -7.864629477262496948e-02 -8.051665127277374268e-02 -7.510051876306533813e-02 3.181848526000976562e-01 -3.411580622196197510e-01 2.104557454586029053e-01 -3.557397797703742981e-02 -1.681362837553024292e-01 -2.872111089527606964e-02 -8.175259456038475037e-03 -9.054911881685256958e-02 -4.196039959788322449e-02 1.241523306816816330e-02
1.602667570114135742e-01 -1.432123184204101562e-01 -1.375087201595306396e-01 -7.346646394580602646e-03 -2.700108885765075684e-01 6.903727538883686066e-03 2.462892234325408936e-01 -6.106715649366378784e-02 1.967642307281494141e-01 1.926794499158859253e-01 1.871986389160156250e-01 -2.350804507732391357e-01 -2.929311096668243408e-01 3.343025967478752136e-02 1.454667001962661743e-01 -5.667095631361007690e-02 -8.040695637464523315e-02 -1.934713423252105713e-01 2.138382494449615479e-01 -1.252576112747192383e-01 -3.254216164350509644e-02 -1.343855541199445724e-02 1.489408612251281738e-01 -1.183594316244125366e-01 -1.607971042394638062e-01 -1.088972166180610657e-01 -3.721817433834075928e-01 -3.582243025302886963e-01 4.996676370501518250e-02 -3.644270077347755432e-02 1.961444318294525146e-01 1.745130419731140137e-01
-1.760129816830158234e-03 -1.258187592029571533e-01 -2.044704556465148926e-02 3.100562281906604767e-02 3.451338037848472595e-02 -1.770855672657489777e-02 2.196882814168930054e-01 -3.564698621630668640e-02 -6.913917511701583862e-02 1.312069594860076904e-01 3.036184310913085938e-01 9.729990735650062561e-03 -3.383353352546691895e-01 5.544627085328102112e-02 -9.200713038444519043e-02 -1.758324913680553436e-02 3.698835521936416626e-02 -4.060129821300506592e-01 1.290775090456008911e-01 -1.596078127622604370e-01 1.221868917346000671e-01 -3.260312378406524658e-01 -8.032403886318206787e-02 -3.659943938255310059e-01 -5.618184432387351990e-02 -2.421164698898792267e-02 -3.215349316596984863e-01 -2.646107971668243408e-01 8.705644309520721436e-02 1.009673923254013062e-01 8.524230122566223145e-02 -1.378009617328643799e-01
7.798412442207336426e-02 -1.656267940998077393e-01 -1.922746747732162476e-01 1.243095025420188904e-01 -1.224998161196708679e-01 -1.295544058084487915e-01 3.523975014686584473e-01 9.193880856037139893e-02 -3.869459778070449829e-02 1.101621687412261963e-01 2.173759937286376953e-01 -1.372095346450805664e-01 -1.416175514459609985e-01 1.922075599431991577e-01 2.192244082689285278e-01 8.858347684144973755e-02 8.960127830505371094e-03 -2.349841892719268799e-01 9.622539579868316650e-02 2.381891384720802307e-02 1.777459233999252319e-01 -1.236483082175254822e-01 6.098468601703643799e-02 -1.763505935668945312e-01 -2.109339386224746704e-01 4.329742118716239929e-02 -3.266250491142272949e-01 -3.638363778591156006e-01 -5.397468060255050659e-02 2.328768968582153320e-01 1.237506493926048279e-01 2.287043035030364990e-01
1.093469932675361633e-01 -2.335529625415802002e-01 -2.098941504955291748e-01 1.978557109832763672e-01 -8.256631344556808472e-02 1.152718663215637207e-01 1.219488009810447693e-01 -2.784536778926849365e-02 9.148139506578445435e-02 -3.271842002868652344e-01 1.073293015360832214e-01 -2.736581563949584961e-01 -1.086877360939979553e-01 -1.768896579742431641e-01 -1.595813184976577759e-01 1.468143910169601440e-01 2.039532922208309174e-02 -2.231490761041641235e-01 -2.498498745262622833e-02 -2.392668426036834717e-01 3.704846799373626709e-01 -3.703156113624572754e-02 -3.303570151329040527e-01 5.634489282965660095e-02 -1.909917145967483521e-01 4.350099340081214905e-02 -6.778597831726074219e-02 -1.532547473907470703e-01 2.146349400281906128e-01 -1.426056176424026489e-01 4.485314711928367615e-02 1.694051176309585571e-01
1.022965833544731140e-01 -1.335916668176651001e-01 -1.090611293911933899e-01 -4.734275862574577332e-04 -1.551690399646759033e-01 1.132269203662872314e-01 3.875917494297027588e-01 -1.098324283957481384e-01 8.129736781120300293e-02 1.115705519914627075e-01 2.386257797479629517e-01 -2.481895387172698975e-01 -3.381268680095672607e-01 8.612057566642761230e-02 1.681022047996520996e-01 1.066363975405693054e-01 -2.806443907320499420e-02 -2.123861759901046753e-01 7.886137068271636963e-02 -4.939577355980873108e-02 5.639189481735229492e-02 -4.499017819762229919e-02 2.198292762041091919e-01 -2.685365825891494751e-02 -1.293606460094451904e-01 -1.903566122055053711e-01 -3.722783029079437256e-01 -2.155088782310485840e-01 -7.337025552988052368e-02 1.076650768518447876e-01 3.119637668132781982e-01 -2.294051088392734528e-02
3.440550863742828369e-01 -1.816194951534271240e-01 -2.488986700773239136e-01 -2.124369442462921143e-01 -1.070835366845130920e-01 8.505174517631530762e-02 9.833056479692459106e-02 1.864598877727985382e-02 -6.022633519023656845e-03 -1.391146034002304077e-01 4.351923167705535889e-01 -5.244295001029968262e-01 -1.430612951517105103e-01 -1.582603007555007935e-01 -1.783238649368286133e-01 3.043892420828342438e-02 -3.080044500529766083e-02 -8.514790236949920654e-02 -1.102770417928695679e-01 -1.323417760431766510e-02 8.699721097946166992e-02 -4.929206520318984985e-02 2.135077118873596191e-01 1.226128544658422470e-02 -1.457598507404327393e-01 -7.690300792455673218e-02 -7.662869989871978760e-02 7.436396926641464233e-02 -2.803927846252918243e-02 -1.257999986410140991e-01 4.642003402113914490e-02 -1.311446279287338257e-01
1.807385981082916260e-01 -2.660472989082336426e-01 -3.617660105228424072e-01 -1.266182214021682739e-01 -1.221581920981407166e-01 -4.092045128345489502e-02 3.904049843549728394e-02 9.657681733369827271e-02 4.722690954804420471e-02 -1.543935239315032959e-01 1.051219105720520020e-01 -1.241827011108398438e-01 -4.033176600933074951e-01 -1.851628571748733521e-01 -2.819954752922058105e-01 1.072297319769859314e-01 -8.264564722776412964e-02 -2.285498678684234619e-01 1.038140244781970978e-02 -6.932794302701950073e-02 6.283248215913772583e-02 -2.391021996736526489e-01 -2.335194498300552368e-01 7.499794661998748779e-02 2.302256226539611816e-01 -8.985792286694049835e-03 -1.676169335842132568e-01 -2.210111320018768311e-01 -9.579095058143138885e-04 -2.483486384153366089e-01 4.994953051209449768e-02 -4.727850481867790222e-02
1.743563115596771240e-01 -1.857235580682754517e-01 -9.198408573865890503e-03 4.299663752317428589e-02 -1.421724855899810791e-01 5.984180793166160583e-02 3.356831073760986328e-01 -3.382581053301692009e-03 1.076055541634559631e-01 1.478160023689270020e-01 3.110893368721008301e-01 -2.748414576053619385e-01 -2.514191269874572754e-01 1.499638855457305908e-01 1.425438467413187027e-02 1.516686081886291504e-01 8.072081208229064941e-02 -2.739773094654083252e-01 1.024900749325752258e-02 -1.609344333410263062e-01 8.885305374860763550e-02 -3.737989068031311035e-02 1.313129663467407227e-01 -1.948163658380508423e-01 -1.297097504138946533e-01 -1.937178373336791992e-01 -3.917791843414306641e-01 -2.186456322669982910e-01 1.092075258493423462e-01 5.902929604053497314e-02 1.919626891613006592e-01 4.531033709645271301e-02
1.908608227968215942e-01 -1.478864848613739014e-01 -2.278509587049484253e-01 -7.562972605228424072e-02 -3.521834313869476318e-02 6.936287879943847656e-02 6.322252750396728516e-02 1.662220619618892670e-02 -4.941071569919586182e-02 2.551341652870178223e-01 -9.310372918844223022e-02 -7.152527570724487305e-02 -3.271756470203399658e-01 -2.653870582580566406e-01 -1.273366361856460571e-01 1.171994023025035858e-02 4.081795215606689453e-01 -2.266671806573867798e-01 -2.146519273519515991e-01 3.379906117916107178e-01 -4.141206666827201843e-02 -6.277820467948913574e-02 2.997916340827941895e-01 -6.631748378276824951e-02 -8.814782649278640747e-02 -3.906695917248725891e-02 -1.899356395006179810e-01 -6.202606484293937683e-02 2.161137759685516357e-01 3.148613125085830688e-02 1.530491858720779419e-01 5.040207412093877792e-03
-3.104673027992248535e-01 -1.345049869269132614e-02 -2.825958132743835449e-01 1.383654326200485229e-01 -1.345251202583312988e-01 2.250754237174987793e-01 2.628174424171447754e-01 -2.253719605505466461e-02 -4.242705553770065308e-02 -1.291912794113159180e-01 2.092625796794891357e-01 -3.516654372215270996e-01 -3.937391638755798340e-01 -1.175745576620101929e-01 4.708832874894142151e-02 -1.214895676821470261e-02 2.482313513755798340e-01 -1.078789308667182922e-01 -5.370513722300529480e-02 -6.334133446216583252e-02 4.340031743049621582e-02 8.567595481872558594e-02 -2.474615424871444702e-01 -1.107380166649818420e-01 -1.946901530027389526e-01 -1.893259212374687195e-02 -1.185398921370506287e-01 -8.707581460475921631e-02 6.657190620899200439e-02 -2.432835102081298828e-01 -1.455134004354476929e-01 3.675848990678787231e-02
2.726658433675765991e-02 -2.889293432235717773e-01 -1.960287094116210938e-01 7.441368699073791504e-02 3.428589180111885071e-02 9.954467415809631348e-02 2.562891542911529541e-01 4.200187698006629944e-02 3.941449895501136780e-02 -1.091362833976745605e-01 1.957444548606872559e-01 -2.464193105697631836e-01 -3.181025683879852295e-01 -1.167186945676803589e-01 -3.607245534658432007e-02 5.984993651509284973e-02 4.751962125301361084e-01 -7.188041508197784424e-02 -1.222735047340393066e-01 2.738410234451293945e-01 1.904824078083038330e-01 1.730873137712478638e-01 -2.289690077304840088e-01 -5.146013945341110229e-02 -1.389129161834716797e-01 -2.000710517168045044e-01 -5.225529894232749939e-02 -1.615262925624847412e-01 1.089337915182113647e-01 -1.010391488671302795e-01 -3.027522377669811249e-02 -8.778524398803710938e-02
8.160165697336196899e-02 -1.438467800617218018e-01 1.500944942235946655e-01 3.098479211330413818e-01 -2.575450204312801361e-02 4.283406734466552734e-01 -4.656130820512771606e-02 1.386538147926330566e-01 1.069805547595024109e-01 -1.546196788549423218e-01 4.175833892077207565e-03 -2.515455782413482666e-01 -4.113181531429290771e-01 -2.003972530364990234e-01 -8.157859742641448975e-02 2.135324850678443909e-02 1.012502238154411316e-01 -2.047384381294250488e-01 2.485779225826263428e-01 7.424005866050720215e-02 9.506793320178985596e-02 -6.126189604401588440e-02 -5.636713281273841858e-02 -1.015743017196655273e-01 -5.206270515918731689e-02 -1.025316789746284485e-01 -2.965487912297248840e-02 -1.058296784758567810e-01 3.145036995410919189e-01 -5.416938662528991699e-02 7.415121793746948242e-02 -2.346923351287841797e-01
-2.603744715452194214e-02 -1.087377592921257019e-02 -1.670774668455123901e-01 1.213384345173835754e-01 -1.596779376268386841e-01 2.510556876659393311e-01 2.900917530059814453e-01 -1.945750229060649872e-02 -5.672262609004974365e-02 -2.645135521888732910e-01 2.603249996900558472e-02 -1.973267346620559692e-01 -2.318389117717742920e-01 -2.126372158527374268e-01 3.571944311261177063e-02 -5.691082403063774109e-02 4.293487966060638428e-01 -1.655967384576797485e-01 -1.495390571653842926e-02 3.588081598281860352e-01 1.404883563518524170e-01 9.115599095821380615e-02 -4.198446497321128845e-02 -2.299022115767002106e-02 -1.314571946859359741e-01 -2.230913192033767700e-02 -1.560223754495382309e-02 -3.209764957427978516e-01 -1.062868610024452209e-01 -1.977394968271255493e-01 -1.511777341365814209e-01 -4.314606264233589172e-02
4.635775834321975708e-02 -1.419902592897415161e-01 -2.777070403099060059e-01 -1.211409047245979309e-01 -2.883771657943725586e-01 1.147888973355293274e-01 1.714500784873962402e-01 1.790520399808883667e-01 1.482844948768615723e-01 -3.230737149715423584e-01 1.200521290302276611e-01 -2.454838305711746216e-01 -1.663229167461395264e-01 -1.255358904600143433e-01 -3.695447444915771484e-01 1.350383311510086060e-01 -4.972745850682258606e-02 -1.731370389461517334e-01 1.676766434684395790e-03 1.227976754307746887e-01 2.138823866844177246e-01 -1.285769194364547729e-01 2.834753692150115967e-01 -4.858569800853729248e-02 -3.795310854911804199e-02 -1.543288528919219971e-01 9.709287434816360474e-03 -2.510831356048583984e-01 -3.459590254351496696e-03 -1.239682659506797791e-01 -5.687598511576652527e-02 -1.711789667606353760e-01
2.004978805780410767e-02 -3.035439923405647278e-02 -1.196294799447059631e-01 2.728919982910156250e-01 -1.863124221563339233e-01 2.694236934185028076e-01 1.660131216049194336e-01 4.343167319893836975e-02 -1.834318041801452637e-01 -2.798860669136047363e-01 -3.154072538018226624e-02 -3.044406473636627197e-01 -3.316036760807037354e-01 -2.446257472038269043e-01 -1.966466605663299561e-01 1.744236350059509277e-01 1.444305032491683960e-01 -2.210234403610229492e-01 -4.731692001223564148e-02 -1.722836196422576904e-01 -1.012465879321098328e-01 -1.816605031490325928e-02 -1.692041568458080292e-02 1.247073337435722351e-01 -1.017950624227523804e-01 2.361120730638504028e-01 -1.691276282072067261e-01 4.037378355860710144e-02 1.942685246467590332e-01 1.279008388519287109e-01 -1.190757006406784058e-01 -1.895104795694351196e-01
7.958344370126724243e-02 -8.788356930017471313e-02 -2.606719434261322021e-01 -4.937050119042396545e-02 9.856578893959522247e-03 -1.238888949155807495e-01 2.223693579435348511e-01 -5.649866536259651184e-03 -2.709827385842800140e-02 -2.650840766727924347e-02 3.737781643867492676e-01 -2.522999644279479980e-01 -1.072348505258560181e-01 1.296095252037048340e-01 1.556527614593505859e-02 6.142557412385940552e-02 7.232917938381433487e-03 -2.895808517932891846e-01 1.833566874265670776e-01 -1.350153237581253052e-01 3.617471456527709961e-02 -2.073794454336166382e-01 1.518880575895309448e-02 -4.707167446613311768e-01 -2.112787961959838867e-01 4.859530180692672729e-02 -3.613629341125488281e-01 -1.665688604116439819e-01 1.807312667369842529e-02 1.985727867577224970e-04 5.296384915709495544e-02 -5.635264888405799866e-02
5.606181174516677856e-02 -1.902273446321487427e-01 -8.536192774772644043e-02 4.378228262066841125e-02 -2.325301058590412140e-02 1.407549902796745300e-02 2.469922602176666260e-01 -3.875444456934928894e-02 1.571703255176544189e-01 2.340017855167388916e-01 1.915027797222137451e-01 -1.730668246746063232e-01 -2.431591153144836426e-01 -1.170305814594030380e-02 6.371228396892547607e-02 1.514188200235366821e-01 -3.634500131011009216e-02 -2.909601628780364990e-01 1.638338863849639893e-01 -1.631981134414672852e-01 3.619819134473800659e-02 -1.807656288146972656e-01 2.465203702449798584e-01 -1.248159855604171753e-01 -8.522079326212406158e-03 2.694462798535823822e-02 -4.323694407939910889e-01 -2.308337837457656860e-01 1.043771877884864807e-01 5.744178965687751770e-02 2.924984395503997803e-01 2.555752694606781006e-01
1.420290917158126831e-01 -6.025484297424554825e-03 -1.444875001907348633e-01 1.045926567167043686e-02 -9.477453678846359253e-02 2.124814502894878387e-02 3.631304204463958740e-01 1.824678480625152588e-01 -1.542632430791854858e-01 -3.492557108402252197e-01 1.260962784290313721e-01 -2.454907000064849854e-01 -1.219132468104362488e-01 -2.863129973411560059e-01 -4.585158824920654297e-02 1.495993882417678833e-01 4.260005429387092590e-02 -1.340252459049224854e-01 -1.216437891125679016e-01 -5.331267043948173523e-02 2.096389085054397583e-01 -7.711451500654220581e-02 2.258545719087123871e-02 -4.003471508622169495e-02 3.931981325149536133e-02 -3.704875707626342773e-02 -5.226103663444519043e-01 -1.858594454824924469e-02 1.887934282422065735e-02 -6.509743630886077881e-02 -2.399017214775085449e-01 -1.139864698052406311e-01
7.126569747924804688e-02 9.029465168714523315e-02 -1.831004172563552856e-01 -1.180479070171713829e-03 -1.674436330795288086e-01 -3.285478949546813965e-01 2.692043483257293701e-01 -8.297529816627502441e-02 -7.967364042997360229e-02 -5.070053786039352417e-02 2.174381166696548462e-02 -2.796403132379055023e-02 -2.812675237655639648e-01 1.297554522752761841e-01 1.205858960747718811e-01 6.591713428497314453e-02 2.043576836585998535e-01 -2.439609915018081665e-01 7.224953174591064453e-02 -1.541251242160797119e-01 1.146436408162117004e-01 -2.663666009902954102e-01 2.833341062068939209e-01 -3.667544424533843994e-01 -4.864988382905721664e-03 -5.082996562123298645e-02 -3.193030655384063721e-01 -4.244994744658470154e-02 1.782209724187850952e-01 -4.668166115880012512e-02 1.987300366163253784e-01 -6.294953823089599609e-02
1.647459566593170166e-01 -1.720987707376480103e-01 -1.121660992503166199e-01 1.064792126417160034e-01 -2.745611965656280518e-01 1.010255422443151474e-02 3.069719970226287842e-01 -4.816073924303054810e-02 1.047419235110282898e-01 9.762640297412872314e-02 1.913651823997497559e-01 -2.306956201791763306e-01 -3.486470282077789307e-01 1.100136935710906982e-01 8.766231685876846313e-02 1.655455119907855988e-02 -1.582620590925216675e-01 -1.683595031499862671e-01 4.350821301341056824e-02 -1.253894716501235962e-01 1.040051355957984924e-01 -1.615990698337554932e-01 9.214695543050765991e-02 -1.041424423456192017e-01 -2.935276553034782410e-02 -1.359551101922988892e-01 -3.007810115814208984e-01 -3.642345666885375977e-01 1.191227957606315613e-01 1.883286088705062866e-01 2.653458416461944580e-01 7.417637854814529419e-02
1.105456650257110596e-01 -4.475536942481994629e-01 -3.382843136787414551e-01 -5.181825160980224609e-02 -1.991918534040451050e-01 1.174036506563425064e-02 -1.718786358833312988e-02 5.158945918083190918e-02 1.482387632131576538e-01 -1.616744250059127808e-01 -8.338428288698196411e-02 -1.984725743532180786e-01 -3.575586974620819092e-01 2.831615507602691650e-02 -2.080012112855911255e-01 1.444877386093139648e-01 -1.380048990249633789e-01 -3.149688243865966797e-01 -4.912120848894119263e-02 -2.460760809481143951e-02 7.484390400350093842e-03 -1.261098384857177734e-01 6.243228912353515625e-02 1.288830786943435669e-01 -4.163790866732597351e-02 -5.987986549735069275e-02 -1.246059909462928772e-01 -2.813189029693603516e-01 -1.496471315622329712e-01 -1.766677498817443848e-01 -7.977441698312759399e-02 1.504642069339752197e-01
1.146487966179847717e-01 -2.325998991727828979e-01 -1.235155835747718811e-01 2.446718281134963036e-04 -1.205866411328315735e-02 3.982547819614410400e-01 6.031851097941398621e-02 1.388969421386718750e-01 8.207880705595016479e-02 -3.140381872653961182e-01 1.409142627380788326e-03 -9.832091629505157471e-02 -2.302221804857254028e-01 -1.420998573303222656e-01 -9.159956872463226318e-02 3.602272570133209229e-01 1.945181787014007568e-01 8.688797801733016968e-02 -1.002945527434349060e-01 5.149169266223907471e-02 8.991867303848266602e-02 -1.353207826614379883e-01 3.901159018278121948e-02 -1.295710951089859009e-01 2.528541982173919678e-01 1.918466538190841675e-01 -2.596680223941802979e-01 -3.552335202693939209e-01 -5.364395678043365479e-02 9.285750240087509155e-02 2.740643173456192017e-02 4.905175417661666870e-03
4.600470513105392456e-02 -2.260326147079467773e-01 -7.986370474100112915e-02 2.924221754074096680e-01 -2.798597216606140137e-01 1.368962824344635010e-01 1.238671168684959412e-01 2.681424021720886230e-01 -8.068490773439407349e-02 -1.018780693411827087e-01 -1.236611977219581604e-01 1.070727780461311340e-01 -6.117064505815505981e-02 4.303598403930664062e-02 -3.538137674331665039e-02 -2.729254066944122314e-01 1.796686798334121704e-01 -1.992030888795852661e-01 -6.997194141149520874e-02 -6.603749841451644897e-02 2.431579828262329102e-01 -1.297778487205505371e-01 -5.054503679275512695e-02 3.132678195834159851e-02 -7.930213212966918945e-02 1.694315224885940552e-01 -2.398252934217453003e-01 -2.587151527404785156e-01 -2.404545545578002930e-01 -1.287703067064285278e-01 3.792237341403961182e-01 -8.507696539163589478e-02
1.174519807100296021e-01 -2.769969403743743896e-01 -3.774052858352661133e-01 7.127793133258819580e-02 -8.516123145818710327e-02 1.847617775201797485e-01 -1.140321716666221619e-01 6.696373969316482544e-02 1.146904230117797852e-01 -2.360062301158905029e-01 2.987758517265319824e-01 -1.414092630147933960e-01 -1.855022013187408447e-01 -4.037894681096076965e-02 -3.409530520439147949e-01 5.505761876702308655e-02 8.480188995599746704e-02 -9.361429512500762939e-02 -1.160458549857139587e-01 -2.228419780731201172e-01 4.681534767150878906e-01 -1.315505951642990112e-01 -1.193635016679763794e-01 -1.037915050983428955e-01 8.364076167345046997e-02 -1.738454401493072510e-02 -2.141763828694820404e-02 -5.052524060010910034e-02 1.122013272834010422e-04 -7.788779586553573608e-02 -8.687900751829147339e-02 7.176014780998229980e-02
-1.148454379290342331e-02 -3.246762752532958984e-01 -1.692197322845458984e-01 1.498485356569290161e-01 -7.038403302431106567e-02 -4.086346924304962158e-02 -1.304401904344558716e-01 -2.740978598594665527e-01 2.807021699845790863e-02 -1.174584701657295227e-01 1.886264681816101074e-01 -3.365182280540466309e-01 -1.118411719799041748e-01 -3.316310048103332520e-01 1.979836225509643555e-01 -1.239943206310272217e-01 2.347835712134838104e-02 -2.811773717403411865e-01 1.307371109724044800e-01 -5.122429504990577698e-02 3.341388106346130371e-01 -5.711059272289276123e-02 -2.476452440023422241e-01 -7.271941006183624268e-02 -5.361673980951309204e-02 7.008652389049530029e-02 -1.271055340766906738e-01 -1.838756650686264038e-01 -1.010527238249778748e-01 -1.938456594944000244e-01 6.983736902475357056e-02 1.133761405944824219e-01
2.588133811950683594e-01 -6.398200243711471558e-02 -2.698549032211303711e-01 1.537650972604751587e-01 2.545355446636676788e-02 -4.638632014393806458e-02 1.948355287313461304e-01 -1.040418595075607300e-01 1.179566308856010437e-01 -4.553666710853576660e-02 2.836785316467285156e-01 -1.016883254051208496e-01 -1.283039599657058716e-01 1.256740540266036987e-01 5.978979170322418213e-02 -5.399533361196517944e-02 1.148563623428344727e-01 -2.835384905338287354e-01 9.226238727569580078e-02 -3.302281200885772705e-01 6.476353853940963745e-02 -1.878011673688888550e-01 3.784627839922904968e-02 -2.830851376056671143e-01 -1.830046176910400391e-01 7.422221451997756958e-02 -2.727714478969573975e-01 -2.851107418537139893e-01 3.562000021338462830e-02 1.345693022012710571e-01 2.982448935508728027e-01 1.103787031024694443e-02
1.654377132654190063e-01 -9.559401869773864746e-02 -2.797403335571289062e-01 -6.989720859564840794e-04 -2.440365776419639587e-02 1.229948401451110840e-01 1.187037378549575806e-01 -2.005042135715484619e-01 -1.569083482027053833e-01 -1.866674125194549561e-01 2.739769518375396729e-01 -2.427880913019180298e-01 -1.929981708526611328e-01 -2.969500124454498291e-01 8.472793549299240112e-02 1.100633516907691956e-01 4.615916013717651367e-01 -1.549928188323974609e-01 5.155843868851661682e-02 1.356572099030017853e-02 1.280550211668014526e-01 1.304818242788314819e-01 -2.716391682624816895e-01 -1.392341852188110352e-01 -1.022031828761100769e-01 -8.802293986082077026e-02 1.775466091930866241e-02 -1.565791517496109009e-01 -1.743161678314208984e-02 -2.397272288799285889e-01 4.134326800704002380e-02 8.938098698854446411e-02
-3.375620022416114807e-02 -3.654771149158477783e-01 -3.554660677909851074e-01 -1.926366537809371948e-01 -5.343903973698616028e-02 -7.461170107126235962e-02 -3.168711438775062561e-02 -6.736990809440612793e-02 -7.430566102266311646e-02 -2.975289225578308105e-01 5.426329746842384338e-02 -1.007837802171707153e-01 -3.914389312267303467e-01 -3.001094423234462738e-02 -3.060716986656188965e-01 -1.411377638578414917e-02 1.637492701411247253e-02 -2.607054710388183594e-01 1.178688090294599533e-02 -1.580583453178405762e-01 4.178544878959655762e-02 -2.533207833766937256e-01 -4.314523562788963318e-02 -4.512173123657703400e-03 1.327456831932067871e-01 -3.228007629513740540e-02 -1.752688437700271606e-01 -2.203981429338455200e-01 -4.099437501281499863e-03 -2.571300864219665527e-01 8.168376982212066650e-02 -2.804606780409812927e-02
1.526140570640563965e-01 9.033507108688354492e-02 -4.276316612958908081e-02 9.036012738943099976e-02 -3.504632711410522461e-01 -9.405502676963806152e-02 7.475714385509490967e-02 -8.952037990093231201e-02 6.574416905641555786e-02 -6.999108195304870605e-02 1.195835247635841370e-01 -2.551719844341278076e-01 -2.227437049150466919e-01 -3.477905318140983582e-02 -2.119389772415161133e-01 1.314378529787063599e-01 2.883240580558776855e-01 1.272132694721221924e-01 2.850954830646514893e-01 1.398675739765167236e-01 -8.211454749107360840e-02 -3.065841794013977051e-01 -1.503011435270309448e-01 -9.326741099357604980e-02 2.204472199082374573e-02 3.119617141783237457e-02 -3.639964461326599121e-01 6.324689090251922607e-02 -1.055666208267211914e-01 -2.608086168766021729e-01 2.281478494405746460e-01 1.013761535286903381e-01
2.831378281116485596e-01 -1.301117241382598877e-01 -1.004032907076179981e-03 1.204936429858207703e-01 7.735835015773773193e-02 1.765721291303634644e-01 1.877883374691009521e-01 -6.404993683099746704e-02 -9.929135441780090332e-03 -5.986684933304786682e-02 -5.272031575441360474e-02 -4.034267738461494446e-02 -2.959462106227874756e-01 6.741384416818618774e-02 -1.882347613573074341e-01 1.119589284062385559e-01 -1.147377863526344299e-01 -1.405380517244338989e-01 1.373750567436218262e-01 1.155457459390163422e-02 1.602367162704467773e-01 3.410605341196060181e-02 -8.780555427074432373e-02 -1.691801697015762329e-01 8.722414076328277588e-02 1.981882303953170776e-01 -4.288571476936340332e-01 -3.399362266063690186e-01 -6.654491275548934937e-02 1.588343381881713867e-01 2.219496816396713257e-01 3.511382937431335449e-01
-2.137907408177852631e-02 1.468494683504104614e-01 -7.523487508296966553e-02 -1.150123998522758484e-01 -2.097857147455215454e-01 1.285377740859985352e-01 -3.637290373444557190e-02 -1.204111427068710327e-01 9.162642806768417358e-02 -2.282914370298385620e-01 3.059325814247131348e-01 -7.261787354946136475e-02 -2.143487036228179932e-01 -8.044710010290145874e-02 -1.622793525457382202e-01 -2.195007726550102234e-02 2.733074426651000977e-01 -2.225975543260574341e-01 -1.048651989549398422e-02 2.580707669258117676e-01 3.141008019447326660e-01 -9.188569337129592896e-02 -2.859137654304504395e-01 1.529000233858823776e-02 -1.136098355054855347e-01 6.143455952405929565e-02 -1.607924252748489380e-01 -4.330782592296600342e-01 9.241595119237899780e-02 -4.318670183420181274e-02 -3.904226049780845642e-02 1.485255211591720581e-01
-2.178359962999820709e-02 1.298749893903732300e-01 -1.537638753652572632e-01 -2.883838303387165070e-02 -2.915272712707519531e-01 1.586219668388366699e-01 9.601316601037979126e-02 5.144150927662849426e-02 2.594507336616516113e-01 -3.565885126590728760e-03 2.030828148126602173e-01 -1.487973034381866455e-01 -3.165564239025115967e-01 -3.033764958381652832e-01 -4.435421526432037354e-02 -1.927383244037628174e-01 2.233406901359558105e-01 -1.557120233774185181e-01 -2.056982368230819702e-01 1.602590680122375488e-01 -1.893773525953292847e-01 -2.183138132095336914e-01 2.555899024009704590e-01 1.345784217119216919e-02 -5.206487327814102173e-02 1.757726073265075684e-01 -3.431384861469268799e-01 1.324137002229690552e-01 -8.271073549985885620e-02 -3.983938600867986679e-03 6.827317923307418823e-02 5.041188001632690430e-02
-6.149990484118461609e-02 -3.176756799221038818e-01 -3.381839990615844727e-01 -2.954187616705894470e-02 -1.166739016771316528e-01 -8.864057064056396484e-02 4.092245176434516907e-02 8.638754487037658691e-02 -8.544941991567611694e-02 -3.333028554916381836e-01 -1.467688530683517456e-01 -2.653769552707672119e-01 -3.071710765361785889e-01 -1.940302997827529907e-01 -2.421692609786987305e-01 1.653670668601989746e-01 -4.673313349485397339e-02 -2.732242643833160400e-01 1.314545273780822754e-01 1.636583730578422546e-02 4.259783029556274414e-02 -1.325531601905822754e-01 1.341204196214675903e-01 1.602245420217514038e-01 6.716109812259674072e-02 4.301942512392997742e-02 -9.260684996843338013e-02 -3.653703629970550537e-01 -3.914210572838783264e-02 -2.852556295692920685e-02 9.819583594799041748e-02 -5.699994042515754700e-02
9.004867821931838989e-02 -1.722903698682785034e-01 -2.052815109491348267e-01 -2.662043087184429169e-02 -2.055522799491882324e-01 3.721128916367888451e-03 4.043095111846923828e-01 -3.666518628597259521e-02 6.784399598836898804e-02 1.216451302170753479e-01 1.906574368476867676e-01 -2.108722478151321411e-01 -3.233510851860046387e-01 2.132298350334167480e-01 -1.879459992051124573e-02 1.060097143054008484e-01 3.171007335186004639e-02 -1.794525235891342163e-01 1.023391932249069214e-01 -1.932638138532638550e-01 -6.518202275037765503e-02 -8.619642257690429688e-02 8.039683848619461060e-02 -2.399172633886337280e-01 -2.350374758243560791e-01 -1.056495159864425659e-01 -3.045128881931304932e-01 -2.674171030521392822e-01 5.542328953742980957e-02 2.660394087433815002e-02 2.192572653293609619e-01 1.059103310108184814e-01
7.626181095838546753e-02 -1.842920333147048950e-01 -2.935202121734619141e-01 1.835143119096755981e-01 6.731022149324417114e-02 2.169595658779144287e-01 7.837620377540588379e-02 -2.627004086971282959e-01 -1.597688496112823486e-01 -2.072980552911758423e-01 1.552009284496307373e-01 -1.055850535631179810e-01 -1.192734241485595703e-01 -2.083652764558792114e-01 -1.931803971529006958e-01 1.098130196332931519e-01 6.841637939214706421e-02 -1.898738741874694824e-01 6.325449049472808838e-02 1.318356115370988846e-02 1.452969461679458618e-01 2.229510396718978882e-01 -2.301412522792816162e-01 -2.759928405284881592e-01 -1.169344186782836914e-01 -6.417085975408554077e-02 -3.820330500602722168e-01 -1.521742939949035645e-01 2.713006921112537384e-02 -2.532511353492736816e-01 4.609709978103637695e-02 -6.419055908918380737e-02
-4.821359366178512573e-02 -1.342191100120544434e-01 -1.518667191267013550e-01 2.399143129587173462e-01 3.201776370406150818e-02 2.759236097335815430e-01 2.749575674533843994e-01 -7.180743664503097534e-02 -1.211481317877769470e-01 -2.073629051446914673e-01 3.929480165243148804e-02 -2.564517855644226074e-01 -2.788536250591278076e-01 -1.651028990745544434e-01 -1.928318738937377930e-01 2.438794225454330444e-01 2.235848307609558105e-01 -1.078903153538703918e-01 1.857461184263229370e-01 2.102992981672286987e-01 1.795102655887603760e-01 -1.499937325716018677e-01 -2.329060435295104980e-01 -1.519153118133544922e-01 -1.612937003374099731e-01 1.294337678700685501e-03 1.660086028277873993e-02 -9.173921495676040649e-02 2.210842669010162354e-01 -9.286995232105255127e-02 1.068394556641578674e-01 -1.960193067789077759e-01
1.367377638816833496e-01 -3.224886059761047363e-01 -2.767943441867828369e-01 1.156940385699272156e-01 -1.292204409837722778e-01 1.229866519570350647e-01 1.704419963061809540e-02 3.200476765632629395e-01 -1.082770526409149170e-02 -2.441273182630538940e-01 3.657773435115814209e-01 -2.077113986015319824e-01 -7.059689611196517944e-02 -1.624585092067718506e-01 -2.345771491527557373e-01 1.407309472560882568e-01 1.252298206090927124e-01 2.177402190864086151e-02 -7.291824370622634888e-02 2.278183698654174805e-01 4.009599611163139343e-02 -1.835356056690216064e-01 -1.720157861709594727e-01 -2.061305493116378784e-01 2.347083240747451782e-01 5.328686535358428955e-02 -1.532255411148071289e-01 -2.006961852312088013e-01 -6.494966894388198853e-02 5.483661592006683350e-02 -1.544819865375757217e-02 1.557366922497749329e-03
2.835775017738342285e-01 -1.632323116064071655e-01 -1.792571097612380981e-01 3.762946277856826782e-02 -1.604409664869308472e-01 2.018404603004455566e-01 3.149113431572914124e-02 8.007089793682098389e-02 1.540140211582183838e-01 -2.474173605442047119e-01 2.672752737998962402e-01 -1.268064379692077637e-01 -9.410643577575683594e-02 8.552180603146553040e-03 -2.915789745748043060e-02 -3.292330801486968994e-01 4.188522100448608398e-01 -7.568093389272689819e-02 -8.957507461309432983e-02 7.696453481912612915e-02 -2.607077360153198242e-01 -2.793501913547515869e-01 -8.573517203330993652e-02 3.963521122932434082e-02 1.926534026861190796e-01 2.330828160047531128e-01 -1.689558625221252441e-01 -7.775068283081054688e-03 -1.062654256820678711e-01 -8.710965514183044434e-02 2.651149779558181763e-02 7.217606157064437866e-02
-3.972942009568214417e-03 -3.088605105876922607e-01 -1.692993342876434326e-01 7.606594264507293701e-02 -1.548901945352554321e-01 -2.092829495668411255e-01 -1.513885408639907837e-01 -9.350738674402236938e-02 1.087660491466522217e-01 -1.978477239608764648e-01 1.614619791507720947e-01 -2.594661712646484375e-01 -3.679774105548858643e-01 -2.546749711036682129e-01 -2.873481512069702148e-01 6.500027608126401901e-03 -4.436392709612846375e-02 -3.514645397663116455e-01 3.886365890502929688e-02 1.114119309931993484e-03 1.697385162115097046e-01 -1.292382627725601196e-01 -7.576508074998855591e-02 -3.181412443518638611e-02 -1.696788370609283447e-01 -7.252107560634613037e-02 6.697805225849151611e-02 -2.616863846778869629e-01 1.713318563997745514e-02 -6.044092401862144470e-02 -1.232817545533180237e-01 1.949614286422729492e-01
-1.535458117723464966e-01 -3.817253932356834412e-02 -1.629273295402526855e-01 3.655712306499481201e-01 -1.277233362197875977e-01 2.794985473155975342e-01 1.150834038853645325e-01 -3.595018386840820312e-02 5.351307615637779236e-02 -1.201406940817832947e-01 -2.474098838865756989e-02 -2.288764119148254395e-01 -3.289568722248077393e-01 -3.337344229221343994e-01 -4.255638644099235535e-02 2.013081163167953491e-01 1.373923867940902710e-01 -1.922289282083511353e-01 1.232275664806365967e-01 -9.660150110721588135e-02 -9.601837955415248871e-03 -2.204513736069202423e-02 -8.292182534933090210e-02 -1.221117377281188965e-01 1.175696924328804016e-01 1.214863136410713196e-01 1.465325206518173218e-01 -2.927103042602539062e-01 1.525468528270721436e-01 -5.241386126726865768e-03 1.502172797918319702e-01 -2.987999022006988525e-01
8.974103629589080811e-02 -4.011316597461700439e-01 -2.487932592630386353e-01 -1.686481684446334839e-01 -1.812425851821899414e-01 2.064423076808452606e-02 -8.192741870880126953e-02 1.092963572591543198e-02 2.010239474475383759e-02 -2.370490580797195435e-01 -7.165441662073135376e-02 -2.733444273471832275e-01 -3.738849759101867676e-01 -7.740031182765960693e-02 -2.408662140369415283e-01 7.665399461984634399e-02 -1.089617684483528137e-01 -1.874737590551376343e-01 2.234609723091125488e-01 7.198935747146606445e-02 1.639036834239959717e-01 -1.989478319883346558e-01 -1.086684837937355042e-01 7.196050882339477539e-02 -1.305175106972455978e-02 -1.601438820362091064e-01 -1.914989501237869263e-01 -3.167763948440551758e-01 5.203531682491302490e-02 -4.430319741368293762e-02 2.896794117987155914e-02 2.363595925271511078e-02
5.426053330302238464e-02 -4.119207262992858887e-01 -3.834322690963745117e-01 -5.271248519420623779e-02 -3.736038506031036377e-02 1.474469900131225586e-03 -6.575385481119155884e-02 5.926285684108734131e-02 1.408425271511077881e-01 -3.027794361114501953e-01 3.692288696765899658e-02 -5.221399292349815369e-02 -3.997725844383239746e-01 -9.937819838523864746e-02 -2.366964817047119141e-01 -2.219007909297943115e-02 -7.435797154903411865e-02 -2.129434198141098022e-01 2.204513251781463623e-01 1.598651856184005737e-01 -4.410276189446449280e-02 -1.478606760501861572e-01 3.472571447491645813e-02 9.617760777473449707e-02 -7.448662817478179932e-02 -1.273166537284851074e-01 -1.785252094268798828e-01 -1.827814877033233643e-01 -1.471466869115829468e-01 -2.231306880712509155e-01 8.082316815853118896e-02 4.720008373260498047e-02
-3.842788189649581909e-02 -1.699527353048324585e-01 -1.354479789733886719e-01 5.373781546950340271e-02 -3.245675861835479736e-01 4.707806929945945740e-02 2.012460231781005859e-01 6.498836725950241089e-02 3.455951809883117676e-02 -4.967500641942024231e-02 9.855447709560394287e-02 -2.488009333610534668e-01 -2.724161148071289062e-01 1.464091092348098755e-01 2.507688403129577637e-01 -7.573044300079345703e-02 3.139230310916900635e-01 -1.409140825271606445e-01 2.008338868618011475e-01 1.478831768035888672e-01 2.016784697771072388e-01 7.031606882810592651e-02 3.124151378870010376e-02 -2.722985744476318359e-01 -6.560294330120086670e-02 2.092583477497100830e-01 -1.524624526500701904e-01 -1.399056315422058105e-01 -5.108498036861419678e-02 -3.685762584209442139e-01 -1.558738499879837036e-01 3.953731060028076172e-02
-1.320235314778983593e-03 -8.505093306303024292e-02 -3.486548662185668945e-01 5.275683104991912842e-02 9.120455384254455566e-02 1.389647275209426880e-01 1.898021670058369637e-03 -1.794278472661972046e-01 -2.733863294124603271e-01 -7.372952532023191452e-03 3.592986762523651123e-01 -1.723706871271133423e-01 -5.191405117511749268e-02 -2.428336888551712036e-01 6.000312790274620056e-02 1.213300228118896484e-01 1.640550047159194946e-01 -2.961196005344390869e-01 -9.817107766866683960e-02 -1.865601241588592529e-01 3.485179841518402100e-01 6.660803407430648804e-02 -6.727524846792221069e-02 -1.138825491070747375e-01 -3.174765780568122864e-02 2.331247180700302124e-01 -1.290214955806732178e-01 -1.785959899425506592e-01 -5.321273207664489746e-02 -2.277704328298568726e-01 -7.904644310474395752e-02 1.664644479751586914e-01
-1.853620409965515137e-01 -5.797133967280387878e-02 -1.935300678014755249e-01 3.580633923411369324e-02 -1.750874966382980347e-01 -4.301853477954864502e-02 1.302591264247894287e-01 5.112767964601516724e-02 1.368886828422546387e-01 -1.691722869873046875e-01 2.391449660062789917e-01 -2.073096930980682373e-01 -2.769932150840759277e-01 4.718656465411186218e-02 1.054035201668739319e-01 3.545408323407173157e-02 3.964362144470214844e-01 -1.417032182216644287e-01 9.856510907411575317e-02 -6.779821962118148804e-02 5.669667199254035950e-02 1.028736829757690430e-01 6.598600745201110840e-02 -1.323332488536834717e-01 2.994433511048555374e-03 9.882137179374694824e-03 -3.217410668730735779e-02 -2.481186538934707642e-01 1.458049714565277100e-01 -5.193070173263549805e-01 -1.952468305826187134e-01 1.167509630322456360e-01
2.478855848312377930e-01 -2.846648916602134705e-02 -2.269158363342285156e-01 7.503888010978698730e-02 -5.437501147389411926e-02 1.199616715312004089e-01 2.232761681079864502e-02 1.295508295297622681e-01 1.420017927885055542e-01 -1.403495818376541138e-01 9.876780211925506592e-02 -4.023199975490570068e-01 -3.475823998451232910e-01 -2.426874339580535889e-01 -1.197586804628372192e-01 3.243373036384582520e-01 1.119354832917451859e-02 -1.093868464231491089e-01 -1.720751374959945679e-01 -1.358909457921981812e-01 2.530402541160583496e-01 -1.757109463214874268e-01 1.931463629007339478e-01 1.861515492200851440e-01 -7.988391816616058350e-02 2.199980989098548889e-02 -9.824353456497192383e-02 -1.042301133275032043e-01 -1.250998228788375854e-01 -1.954504102468490601e-01 1.099508851766586304e-01 -1.221279874444007874e-01
2.726576626300811768e-01 -2.004983872175216675e-01 -1.385278254747390747e-01 -1.797673106193542480e-01 -1.005130261182785034e-01 1.877032667398452759e-01 -6.814475357532501221e-02 2.075427025556564331e-01 -4.285936802625656128e-02 -6.836619973182678223e-02 3.692249059677124023e-01 -1.003613322973251343e-01 -2.458603829145431519e-01 -1.630426049232482910e-01 -6.325506418943405151e-02 -1.248965486884117126e-01 4.469990432262420654e-01 -1.669233888387680054e-01 -5.073523521423339844e-02 1.866451948881149292e-01 -7.552190124988555908e-02 -1.820131540298461914e-01 1.246640458703041077e-01 1.434863079339265823e-02 -1.084955781698226929e-02 7.282835990190505981e-02 -2.911432459950447083e-02 -1.948492974042892456e-01 -1.457763314247131348e-01 2.366451323032379150e-01 1.307879686355590820e-01 1.520004868507385254e-01
3.308121860027313232e-02 1.287927012890577316e-02 -1.235785633325576782e-01 1.007760688662528992e-02 -1.355638056993484497e-01 2.433664947748184204e-01 -6.616325676441192627e-02 1.472374349832534790e-01 -4.354662820696830750e-02 -4.052750468254089355e-01 6.747650355100631714e-02 -2.456115335226058960e-01 -2.554572522640228271e-01 -5.863320548087358475e-03 -4.654895663261413574e-01 -1.086024101823568344e-02 1.572919264435768127e-02 -2.769318521022796631e-01 2.151091843843460083e-01 -1.481956094503402710e-01 3.598397597670555115e-02 -3.613708075135946274e-03 4.825605452060699463e-02 -1.435127854347229004e-01 -8.270527422428131104e-02 7.757281512022018433e-02 -2.233542203903198242e-01 -2.399726957082748413e-01 -1.258951276540756226e-01 -1.255093067884445190e-01 -2.097509056329727173e-01 3.545816987752914429e-02
1.143028363585472107e-01 -2.067905217409133911e-01 -2.392087429761886597e-01 6.392862647771835327e-02 -2.301099598407745361e-01 4.048693180084228516e-02 3.401798009872436523e-02 3.279387950897216797e-01 2.167163640260696411e-01 -6.455679237842559814e-02 1.624173969030380249e-01 -1.730886548757553101e-01 -1.531623154878616333e-01 -2.869929075241088867e-01 -7.711248099803924561e-02 -1.701024621725082397e-01 2.045884430408477783e-01 -1.148271560668945312e-01 2.160589843988418579e-01 -4.314566031098365784e-02 8.965937048196792603e-02 -1.715768873691558838e-01 1.801994442939758301e-01 -2.408752292394638062e-01 1.563980281352996826e-01 6.291259080171585083e-02 -3.725278675556182861e-01 2.579262480139732361e-02 -2.477947920560836792e-01 -7.736835628747940063e-02 -6.738635152578353882e-02 -7.210888434201478958e-03
5.860444530844688416e-02 -1.630907356739044189e-01 -1.183340549468994141e-01 7.214318960905075073e-02 -8.568588644266128540e-02 9.466631710529327393e-02 2.804019451141357422e-01 -4.006259143352508545e-02 2.018584311008453369e-01 2.418992966413497925e-01 1.714055240154266357e-01 -2.542542815208435059e-01 -3.193860352039337158e-01 1.034170016646385193e-01 6.496768444776535034e-02 2.887441404163837433e-02 -1.391449104994535446e-02 -3.148610889911651611e-01 1.523456424474716187e-01 -1.301715373992919922e-01 -5.724096670746803284e-02 7.736308127641677856e-02 1.585157513618469238e-01 -1.957236081361770630e-01 -2.411149740219116211e-01 -9.601523727178573608e-02 -3.932375311851501465e-01 -2.148979902267456055e-01 -4.256153851747512817e-02 4.339846223592758179e-02 1.729295551776885986e-01 1.709618270397186279e-01
1.904321312904357910e-01 6.956915557384490967e-02 2.742731943726539612e-02 1.604689508676528931e-01 -9.681189060211181641e-02 2.662499248981475830e-01 2.045329809188842773e-01 4.398785531520843506e-02 -7.337810844182968140e-02 7.186976820230484009e-02 -5.370952934026718140e-02 -2.383906394243240356e-01 8.559774607419967651e-02 -3.402056172490119934e-02 -1.752368547022342682e-02 1.082569956779479980e-01 2.888753637671470642e-02 -2.569597065448760986e-01 2.008045613765716553e-01 5.382657423615455627e-02 2.201540768146514893e-01 -1.722977012395858765e-01 -6.573009304702281952e-04 -2.279580533504486084e-01 -1.420984417200088501e-01 2.840512990951538086e-01 -5.140681266784667969e-01 -2.705494761466979980e-01 -1.232776045799255371e-01 4.781683906912803650e-03 1.471401005983352661e-01 4.663347452878952026e-02
2.550885677337646484e-01 3.643256053328514099e-02 -2.766317725181579590e-01 1.393024157732725143e-02 -4.909173771739006042e-02 -5.046611279249191284e-02 5.064619705080986023e-02 -2.561106905341148376e-02 -6.222527101635932922e-02 -1.641928702592849731e-01 1.766494810581207275e-01 -2.900112867355346680e-01 -3.195909261703491211e-01 -1.052271574735641479e-01 -3.642570376396179199e-01 1.238719932734966278e-02 -8.494782447814941406e-02 -2.304353266954421997e-01 1.318124681711196899e-01 -1.661055982112884521e-01 3.265881836414337158e-01 1.557492315769195557e-01 -1.755923777818679810e-01 2.237363345921039581e-02 1.371158510446548462e-01 2.443452551960945129e-02 -2.247249186038970947e-01 -1.986075043678283691e-01 1.103400141000747681e-01 -2.548665404319763184e-01 -2.667980454862117767e-02 -4.235646873712539673e-02
1.410632133483886719e-01 1.404841244220733643e-01 -1.754242926836013794e-01 3.887263685464859009e-02 1.770562375895678997e-03 2.583861649036407471e-01 -3.638092428445816040e-02 -3.038890659809112549e-01 -4.538870975375175476e-02 -3.368084132671356201e-01 1.171409562230110168e-01 -2.070676088333129883e-01 -1.387543976306915283e-01 -1.397365480661392212e-01 -1.558774150907993317e-02 -8.962650597095489502e-02 6.412488967180252075e-02 -2.337696999311447144e-01 1.480426341295242310e-01 -1.089854240417480469e-01 1.873002499341964722e-01 9.665066376328468323e-03 2.202125079929828644e-02 -1.351096630096435547e-01 7.826524972915649414e-02 1.020225882530212402e-01 -3.509828746318817139e-01 -3.774243593215942383e-01 1.884251534938812256e-01 -2.496889829635620117e-01 -1.017011627554893494e-01 -1.079585254192352295e-01
2.178769186139106750e-02 -5.458227917551994324e-02 -4.989606738090515137e-01 -1.246664822101593018e-01 -1.114616915583610535e-02 -3.791662305593490601e-02 -1.068104952573776245e-01 7.445514947175979614e-02 -4.068422913551330566e-01 8.036532998085021973e-02 1.286908984184265137e-01 -1.847169399261474609e-01 -2.642535567283630371e-01 1.157113537192344666e-01 -8.674292266368865967e-02 -3.208070620894432068e-02 1.108803451061248779e-01 -1.446166038513183594e-01 -1.269548237323760986e-01 1.541598290205001831e-01 -9.401873499155044556e-02 1.854664832353591919e-02 -1.105541437864303589e-01 -1.798924058675765991e-01 3.702022507786750793e-02 -3.084061108529567719e-02 -1.822968572378158569e-01 -1.804899126291275024e-01 1.816075593233108521e-01 -1.709950566291809082e-01 2.726838290691375732e-01 2.598647773265838623e-01
-3.748365491628646851e-02 -5.650243535637855530e-02 -2.943751215934753418e-01 2.881586849689483643e-01 -1.856686323881149292e-01 -9.357225894927978516e-02 1.361633688211441040e-01 1.589950919151306152e-01 1.049665957689285278e-01 -1.852222830057144165e-01 1.692990362644195557e-01 -2.847171425819396973e-01 -1.546625792980194092e-01 7.296788692474365234e-02 2.415910065174102783e-01 1.493795812129974365e-01 1.754258424043655396e-01 -1.238631084561347961e-01 4.423126578330993652e-02 1.381067335605621338e-01 -5.564618855714797974e-02 2.798600792884826660e-01 -7.621339056640863419e-03 -1.277987062931060791e-01 8.948663622140884399e-02 -7.814657874405384064e-03 -1.242174953222274780e-01 -3.036414086818695068e-01 -2.900955826044082642e-02 -4.223462939262390137e-01 -7.898202538490295410e-02 8.704736083745956421e-02
-1.131829321384429932e-01 -1.881181597709655762e-01 -3.560942411422729492e-01 2.025128602981567383e-01 -2.782898582518100739e-02 1.628229320049285889e-01 1.739187836647033691e-01 6.922306865453720093e-02 -3.172855451703071594e-02 6.481474637985229492e-02 3.529830873012542725e-01 -1.744423955678939819e-01 -2.217179387807846069e-01 -7.293804548680782318e-03 1.396202947944402695e-02 7.569114118814468384e-02 2.618047297000885010e-01 -2.553350329399108887e-01 5.125916004180908203e-02 -5.210059694945812225e-03 6.509833782911300659e-02 5.251387506723403931e-02 -7.652738690376281738e-02 9.785127639770507812e-02 -1.523811966180801392e-01 2.850809693336486816e-01 -5.008307471871376038e-02 -3.198948800563812256e-01 1.801421679556369781e-02 -2.555457353591918945e-01 -2.525393664836883545e-01 9.345886856317520142e-02
-1.426746323704719543e-02 -2.430601567029953003e-01 -1.458197534084320068e-01 2.837254479527473450e-02 -7.709707319736480713e-02 -5.845019128173589706e-03 2.235021740198135376e-01 1.563932932913303375e-02 -1.788877323269844055e-02 1.680422425270080566e-01 1.757611930370330811e-01 -2.779071331024169922e-01 9.760005027055740356e-02 -1.175358518958091736e-01 9.667711704969406128e-02 1.256610602140426636e-01 1.288307011127471924e-01 -7.129563391208648682e-02 2.882700562477111816e-01 -1.211173832416534424e-02 1.785603165626525879e-02 -1.632476598024368286e-01 1.678188592195510864e-01 -7.281393557786941528e-02 -8.655195683240890503e-02 -1.219922229647636414e-01 -6.044274568557739258e-01 -1.763794720172882080e-01 2.734582424163818359e-01 2.404980477876961231e-04 3.317625448107719421e-02 1.313683241605758667e-01
3.119372427463531494e-01 -9.200409054756164551e-02 -1.945337094366550446e-02 -1.189035177230834961e-01 5.953919026069343090e-04 1.083323955535888672e-01 1.275019496679306030e-01 -3.783182427287101746e-02 -1.149517968297004700e-01 -2.050584405660629272e-01 4.844630137085914612e-02 -9.776096045970916748e-02 -3.893603086471557617e-01 -6.911494582891464233e-02 -1.695592328906059265e-02 -9.185125678777694702e-02 3.396277427673339844e-01 -1.503305286169052124e-01 -2.932599186897277832e-01 2.373718470335006714e-02 -1.048103570938110352e-01 -1.754656136035919189e-01 2.537674643099308014e-02 -3.674839138984680176e-01 -1.552651375532150269e-01 1.652742773294448853e-01 -2.374035567045211792e-01 -2.906515598297119141e-01 -1.287529468536376953e-01 6.344181299209594727e-02 4.614745453000068665e-02 -3.246150910854339600e-02
2.083994597196578979e-01 -9.510396420955657959e-02 -1.947514265775680542e-01 1.074873656034469604e-01 -2.706025540828704834e-01 5.503527447581291199e-02 3.262778222560882568e-01 -1.389930844306945801e-01 1.292746067047119141e-01 1.086464449763298035e-01 1.272286176681518555e-01 -2.991546392440795898e-01 -3.180430233478546143e-01 9.635290503501892090e-02 1.652457565069198608e-01 5.490880087018013000e-02 2.738279290497303009e-02 -1.770277619361877441e-01 4.181265830993652344e-02 -1.769995391368865967e-01 -1.001005172729492188e-01 -1.086685210466384888e-01 1.883640736341476440e-01 -7.507328689098358154e-02 -5.179798230528831482e-02 -9.896432608366012573e-02 -3.310024142265319824e-01 -2.951933145523071289e-01 4.488472640514373779e-02 7.225435227155685425e-02 1.853523254394531250e-01 2.053733468055725098e-01
-5.777003616094589233e-02 8.558456599712371826e-02 -1.687031835317611694e-01 2.144600003957748413e-01 -1.355612426996231079e-01 2.579806745052337646e-01 4.057164862751960754e-02 -6.057058647274971008e-02 1.932363659143447876e-01 -7.101912051439285278e-02 2.630315423011779785e-01 -4.459361732006072998e-01 -2.933056056499481201e-01 -1.628415882587432861e-01 -8.906516432762145996e-02 1.053369045257568359e-02 3.240507543087005615e-01 2.535479664802551270e-01 9.998016804456710815e-02 -1.831062510609626770e-02 2.667219936847686768e-01 6.278200447559356689e-02 -1.982839554548263550e-01 -1.890531778335571289e-01 -6.936357356607913971e-03 6.613527983427047729e-02 -1.633174419403076172e-01 -1.052777469158172607e-01 -3.140018135309219360e-02 -8.088555932044982910e-02 -8.409321308135986328e-03 1.186447814106941223e-01
-6.090715900063514709e-02 -1.350724101066589355e-01 -4.542590677738189697e-02 7.958631217479705811e-02 -1.231811791658401489e-01 -2.129403688013553619e-02 1.375600546598434448e-01 5.014191567897796631e-02 -3.637159615755081177e-02 -1.259621232748031616e-01 2.346998751163482666e-01 -1.748272031545639038e-01 -3.651620149612426758e-01 9.820507466793060303e-02 1.405276954174041748e-01 1.295348554849624634e-01 2.522692382335662842e-01 -2.445343732833862305e-01 7.822918891906738281e-02 -3.717641159892082214e-02 1.861848980188369751e-01 -1.212435439229011536e-01 -2.101054042577743530e-01 -7.903636246919631958e-02 -2.031956613063812256e-02 3.616871237754821777e-01 -1.986449807882308960e-01 -2.373245209455490112e-01 -2.938608825206756592e-02 -3.812541365623474121e-01 -1.543776392936706543e-01 1.499104052782058716e-01
5.195834673941135406e-03 -2.253868617117404938e-02 -3.831640481948852539e-01 -8.819598704576492310e-02 -1.535126566886901855e-01 -3.415571749210357666e-01 3.433646857738494873e-01 -1.197991073131561279e-01 8.516395092010498047e-02 -2.414215803146362305e-01 -2.054218947887420654e-02 -3.034433163702487946e-02 -2.328365743160247803e-01 1.224262714385986328e-01 2.405089884996414185e-02 -4.538623243570327759e-02 3.184210881590843201e-02 -2.518404722213745117e-01 2.460145950317382812e-01 -4.244086518883705139e-02 1.184857189655303955e-01 -1.948178410530090332e-01 9.800229966640472412e-02 -2.617114782333374023e-01 -8.796928077936172485e-02 -2.278363704681396484e-01 -1.887663751840591431e-01 -1.827158480882644653e-01 2.011642605066299438e-01 8.093323558568954468e-02 3.196981549263000488e-02 -1.081128604710102081e-02
-9.664396196603775024e-02 -2.277271300554275513e-01 -3.678134381771087646e-01 6.828955560922622681e-02 -2.265909612178802490e-01 2.031513750553131104e-01 -2.133595347404479980e-01 1.634001284837722778e-01 1.811418533325195312e-01 -2.993245236575603485e-02 7.411804050207138062e-02 -1.922616809606552124e-01 -4.485725238919258118e-02 -6.953497231006622314e-02 -3.656488060951232910e-01 -8.750035427510738373e-03 2.968060374259948730e-01 -2.811807766556739807e-02 -4.437704756855964661e-02 1.386670917272567749e-01 1.654693782329559326e-01 4.310819134116172791e-02 -2.396461814641952515e-01 1.029437687247991562e-02 1.256089806556701660e-01 2.620239257812500000e-01 -2.015151530504226685e-01 -2.405988425016403198e-01 -1.163577213883399963e-01 -5.350741744041442871e-02 6.801087409257888794e-02 1.281012147665023804e-01
-9.207350015640258789e-02 -3.309816420078277588e-01 -1.485909819602966309e-01 8.453512191772460938e-02 -1.242481754161417484e-03 9.696260094642639160e-03 -5.169180408120155334e-02 1.847890019416809082e-01 1.361082196235656738e-01 -2.382103204727172852e-01 3.588134050369262695e-01 -1.665994375944137573e-01 -4.213439673185348511e-02 1.481334865093231201e-01 -1.808650419116020203e-02 -8.801168203353881836e-02 1.864766031503677368e-01 1.029144525527954102e-01 -2.922756224870681763e-02 1.471625864505767822e-01 3.352870345115661621e-01 -9.204430878162384033e-02 -1.490348428487777710e-01 -3.013464808464050293e-01 -2.133026346564292908e-02 1.273933649063110352e-01 -3.427740931510925293e-01 -1.854414790868759155e-01 -2.315571904182434082e-01 -9.344546496868133545e-02 7.904572784900665283e-02 1.154007837176322937e-01
1.381782442331314087e-01 3.291882574558258057e-02 2.231934294104576111e-02 -2.488834224641323090e-02 -1.817088127136230469e-01 2.684999071061611176e-02 -1.084446832537651062e-01 1.941644549369812012e-01 -2.374044433236122131e-02 -2.975028455257415771e-01 1.861191987991333008e-01 -2.928926050662994385e-01 -1.174218431115150452e-01 -1.757758557796478271e-01 -1.926192343235015869e-01 2.188274562358856201e-01 2.425029873847961426e-01 -1.741771847009658813e-01 -1.486337929964065552e-01 -9.595864452421665192e-03 2.266499549150466919e-01 -5.279281642287969589e-03 3.359625339508056641e-01 -1.341004371643066406e-01 -1.917998939752578735e-01 -1.978256553411483765e-02 -4.176279306411743164e-01 6.550258398056030273e-02 1.068022027611732483e-01 9.849540144205093384e-02 1.574038565158843994e-01 -3.143845871090888977e-02
8.977145701646804810e-02 -1.644621938467025757e-01 -2.498262673616409302e-01 6.773611903190612793e-02 -1.546170562505722046e-01 2.103032916784286499e-01 1.133033484220504761e-01 2.614655792713165283e-01 -7.780533749610185623e-03 -2.266018837690353394e-01 1.237582117319107056e-01 -1.829827129840850830e-01 -1.945829242467880249e-01 8.944875560700893402e-03 -2.271262109279632568e-01 9.861199185252189636e-03 9.017876535654067993e-02 7.501698285341262817e-02 -1.512315273284912109e-01 4.894197732210159302e-02 1.938073784112930298e-01 -1.508261561393737793e-01 1.626348793506622314e-01 -2.054572338238358498e-03 2.835344076156616211e-01 2.806393206119537354e-01 -3.466723561286926270e-01 2.701123990118503571e-02 -1.756482571363449097e-01 5.240809544920921326e-02 3.319151103496551514e-01 -9.541508555412292480e-02
8.628474175930023193e-02 -1.377988904714584351e-01 -2.070874124765396118e-01 8.435221761465072632e-02 -2.523125112056732178e-01 3.309808373451232910e-01 -1.667046993970870972e-01 3.268013596534729004e-01 -1.051633358001708984e-01 6.715038325637578964e-03 -3.049438633024692535e-02 -1.060024723410606384e-01 -1.396861076354980469e-01 -5.704191699624061584e-02 -1.744733005762100220e-01 1.953834742307662964e-01 2.337446957826614380e-01 -2.145465910434722900e-01 2.640491724014282227e-01 9.654818475246429443e-02 1.377574354410171509e-01 4.425821453332901001e-02 -9.735015034675598145e-02 -1.299040019512176514e-01 2.021472156047821045e-01 2.150049209594726562e-01 -3.910541236400604248e-01 8.034012280404567719e-03 -5.213158950209617615e-02 -1.477694809436798096e-01 -8.739720284938812256e-02 -4.295691102743148804e-02
1.781189292669296265e-01 -2.652730345726013184e-01 -1.644835919141769409e-01 1.240520551800727844e-01 -7.699535042047500610e-02 -4.680529702454805374e-03 2.641844749450683594e-01 -6.427652388811111450e-02 1.137915183790028095e-03 1.527168303728103638e-01 1.856971532106399536e-01 -2.997025549411773682e-01 -3.324936628341674805e-01 2.458416298031806946e-02 1.188391298055648804e-01 1.185607090592384338e-01 6.137263402342796326e-02 -1.580948829650878906e-01 8.737045526504516602e-02 -2.548371851444244385e-01 6.580113619565963745e-02 -1.460767835378646851e-01 4.577242769300937653e-03 -2.656105160713195801e-01 -1.481849253177642822e-01 -5.464891716837882996e-02 -4.001635611057281494e-01 -2.412752658128738403e-01 -6.373725831508636475e-02 6.373303383588790894e-02 1.988016813993453979e-01 -1.046994980424642563e-02
3.471650183200836182e-02 -1.223725974559783936e-01 -2.888166010379791260e-01 1.419541388750076294e-01 -9.287150204181671143e-02 2.141483128070831299e-01 2.868729829788208008e-01 2.304991781711578369e-01 -2.099777907133102417e-01 1.369263976812362671e-01 1.440481543540954590e-01 -3.438001275062561035e-01 -6.992749986238777637e-04 -3.066314458847045898e-01 -2.440983951091766357e-01 1.370952278375625610e-01 6.783902645111083984e-02 -8.682652562856674194e-02 2.156224660575389862e-02 -5.153214931488037109e-02 6.410687230527400970e-03 -2.220628559589385986e-01 2.467569261789321899e-01 -6.548755615949630737e-02 1.322983801364898682e-01 9.963170439004898071e-02 -4.787702113389968872e-02 -2.490272223949432373e-01 -2.307271398603916168e-02 -1.199810132384300232e-01 2.712192237377166748e-01 -7.833811640739440918e-02
1.276821363717317581e-02 -5.317732691764831543e-03 -4.214368388056755066e-02 -2.712096832692623138e-02 -3.179245591163635254e-01 9.016752988100051880e-02 -1.453897804021835327e-01 -5.936564877629280090e-02 1.721964180469512939e-01 -5.731535702943801880e-02 2.965086400508880615e-01 -2.926210463047027588e-01 -1.543225198984146118e-01 -1.789598762989044189e-01 6.034546718001365662e-02 -2.738485932350158691e-01 2.858058810234069824e-01 -3.468891978263854980e-01 -1.976861953735351562e-01 -9.649184346199035645e-02 5.122733116149902344e-02 -1.110845804214477539e-01 -2.220339924097061157e-01 -1.338032186031341553e-01 9.435156732797622681e-02 1.030298247933387756e-01 -2.663641236722469330e-02 -1.322973072528839111e-01 5.653133988380432129e-02 -4.322924464941024780e-02 2.338625341653823853e-01 3.039917349815368652e-01
-5.695335939526557922e-02 -1.898382604122161865e-01 -1.777185201644897461e-01 -1.963514462113380432e-02 -2.492585778236389160e-01 3.530703112483024597e-02 2.730973660945892334e-01 1.106864027678966522e-02 -4.927878081798553467e-02 -1.094928979873657227e-01 1.393154561519622803e-01 -2.478130906820297241e-01 -2.057929039001464844e-01 -5.476587265729904175e-02 3.201998770236968994e-01 1.099210083484649658e-01 9.849540889263153076e-02 -1.673537045717239380e-01 1.036178022623062134e-01 -2.082703635096549988e-02 7.229577004909515381e-02 4.382678121328353882e-02 -1.187347695231437683e-01 -1.637732237577438354e-01 -6.384701281785964966e-02 2.760801911354064941e-01 -1.643754094839096069e-01 -3.186120688915252686e-01 -1.136816814541816711e-01 -3.469677567481994629e-01 -1.201683282852172852e-01 2.862574160099029541e-01
2.299021631479263306e-01 8.685672283172607422e-02 -3.322330117225646973e-01 2.429340630769729614e-01 2.306299842894077301e-02 1.041456311941146851e-01 1.065991520881652832e-01 -3.458319604396820068e-01 -1.929390579462051392e-01 -1.279546916484832764e-01 1.728839874267578125e-01 -2.019152194261550903e-01 -1.591010540723800659e-01 -1.317427158355712891e-01 8.884341455996036530e-03 -4.272388666868209839e-02 1.446331590414047241e-01 -1.406406909227371216e-01 -4.120843857526779175e-02 1.183056551963090897e-02 2.290189713239669800e-01 9.384119510650634766e-02 -1.996399462223052979e-01 -5.974154174327850342e-02 -2.055175835266709328e-03 5.226241797208786011e-02 -4.426640570163726807e-01 -1.381477117538452148e-01 1.253979206085205078e-01 -2.648150324821472168e-01 -3.380643948912620544e-02 -8.396329730749130249e-02
2.723315358161926270e-01 2.398291230201721191e-02 -7.039637118577957153e-02 -4.049843177199363708e-03 -1.414755731821060181e-01 2.364333570003509521e-01 -1.697473973035812378e-02 3.159964382648468018e-01 3.915869444608688354e-02 -2.588652074337005615e-01 2.123792916536331177e-01 -2.026871889829635620e-01 -1.477916538715362549e-01 -1.209039613604545593e-01 -2.888406515121459961e-01 6.487230956554412842e-02 7.148154079914093018e-02 -1.775226145982742310e-01 -1.900870501995086670e-01 -9.896190464496612549e-02 1.981959491968154907e-01 -2.776612527668476105e-02 9.173402190208435059e-02 -2.696348130702972412e-01 -8.394321054220199585e-02 -8.114632219076156616e-02 -3.220018744468688965e-01 1.149230226874351501e-01 1.977936476469039917e-01 7.797306776046752930e-02 2.726357877254486084e-01 1.078147143125534058e-01
2.058998495340347290e-01 -6.799843162298202515e-02 -9.528946876525878906e-02 3.567804396152496338e-01 -1.555752307176589966e-01 -7.384261488914489746e-02 -8.897805958986282349e-02 1.191611438989639282e-01 -6.148520484566688538e-02 -1.960077509284019470e-02 2.413736283779144287e-01 -1.238274276256561279e-01 -3.970684707164764404e-01 1.843685656785964966e-01 -1.398213654756546021e-01 4.121374711394309998e-02 3.566358387470245361e-01 7.142395526170730591e-02 1.922310590744018555e-01 2.828874439001083374e-02 -1.001367866992950439e-01 -1.064539849758148193e-01 -9.200754761695861816e-02 -1.484225224703550339e-02 7.158683985471725464e-02 -1.148388534784317017e-01 -4.326619207859039307e-01 -3.646739199757575989e-02 -5.927912145853042603e-02 -4.786819964647293091e-02 2.454923093318939209e-01 -3.425835072994232178e-02
6.607348471879959106e-02 -1.334279924631118774e-01 -2.546715140342712402e-01 5.157617852091789246e-02 -7.165504992008209229e-02 -1.774907857179641724e-01 3.956213295459747314e-01 -1.263494938611984253e-01 -1.539728604257106781e-02 -1.309416890144348145e-01 3.098545372486114502e-01 3.627257421612739563e-02 -2.226682752370834351e-01 1.079096049070358276e-01 6.542751193046569824e-02 5.292625725269317627e-02 7.429351657629013062e-02 -2.319793254137039185e-01 2.619750984013080597e-02 -1.956881582736968994e-01 1.373431682586669922e-01 -1.030695959925651550e-01 3.480593487620353699e-02 -3.722033202648162842e-01 -4.281853884458541870e-02 -1.290889829397201538e-01 -3.298763632774353027e-01 -3.094872832298278809e-01 -1.156615559011697769e-03 9.150203317403793335e-02 2.135590184479951859e-03 -1.384043395519256592e-01
-2.188425064086914062e-01 -2.417687326669692993e-01 -3.226526975631713867e-01 1.075621694326400757e-01 -1.270612180233001709e-01 4.792822897434234619e-02 3.833305090665817261e-02 -2.466036379337310791e-02 -1.068903133273124695e-01 9.159979224205017090e-02 2.243228852748870850e-01 -1.969192773103713989e-01 -2.310490161180496216e-01 -8.067296817898750305e-03 9.750434197485446930e-03 1.407689303159713745e-01 9.870311617851257324e-02 -2.601291537284851074e-01 4.162210226058959961e-02 2.494036555290222168e-01 1.791913658380508423e-01 1.246950477361679077e-01 -2.760122716426849365e-01 4.219286516308784485e-02 -3.104819543659687042e-02 2.199883311986923218e-01 -2.387811988592147827e-01 -3.177837431430816650e-01 2.345139626413583755e-03 -2.082117050886154175e-01 -2.380113452672958374e-01 2.922532521188259125e-02
1.213839724659919739e-01 -3.368096053600311279e-01 -2.095141708850860596e-01 1.129427999258041382e-01 -1.956696808338165283e-01 -1.063131093978881836e-01 4.364758431911468506e-01 -3.125410526990890503e-03 1.064061224460601807e-01 2.428162992000579834e-01 5.760044977068901062e-02 -2.203376144170761108e-01 -1.143216639757156372e-01 1.000198274850845337e-01 -5.953704565763473511e-02 8.582142740488052368e-02 2.116995006799697876e-01 -1.791767627000808716e-01 -1.466590762138366699e-01 -1.593098640441894531e-01 7.490099873393774033e-03 -1.974308341741561890e-01 8.468949049711227417e-02 -3.818999975919723511e-02 1.169854402542114258e-01 -1.723666191101074219e-01 -1.785776913166046143e-01 -3.102777898311614990e-01 1.270592212677001953e-01 -1.830241680145263672e-01 1.092573925852775574e-01 -1.196599230170249939e-01
2.595371603965759277e-01 -1.471063643693923950e-01 -1.160912439227104187e-01 2.024994194507598877e-01 -1.433581411838531494e-01 1.374217569828033447e-01 1.148383617401123047e-01 2.011942416429519653e-01 1.350150406360626221e-01 -1.374221295118331909e-01 8.959903568029403687e-02 -1.231850832700729370e-01 -2.029698491096496582e-01 -1.012885272502899170e-01 -3.287020921707153320e-01 -3.632642701268196106e-02 3.360813558101654053e-01 4.959797952324151993e-03 -1.920232549309730530e-02 3.266606852412223816e-02 3.567775487899780273e-01 -7.802320271730422974e-02 2.944684028625488281e-02 -2.178544998168945312e-01 1.213525608181953430e-01 1.073684841394424438e-01 -3.198014795780181885e-01 1.238014549016952515e-01 -1.483319699764251709e-01 4.330449551343917847e-02 2.764448225498199463e-01 -4.479077830910682678e-02
2.453793212771415710e-02 1.215800940990447998e-01 -2.234791219234466553e-01 1.236271932721138000e-01 8.698321133852005005e-02 -6.010786816477775574e-02 1.646316349506378174e-01 3.131646290421485901e-02 1.524128317832946777e-01 -1.328126490116119385e-01 1.055710911750793457e-01 -1.826753616333007812e-01 -1.430496722459793091e-01 -5.139451846480369568e-02 -4.214844107627868652e-01 -1.333528608083724976e-01 3.891475498676300049e-02 -3.064907491207122803e-01 -1.201610788702964783e-01 -6.183817610144615173e-02 1.408172994852066040e-01 1.338324993848800659e-01 -7.218351960182189941e-02 -9.168013930320739746e-02 3.075608909130096436e-01 7.706703990697860718e-02 -3.082866072654724121e-01 -2.026624083518981934e-01 2.245764136314392090e-01 -3.395964503288269043e-01 5.981007590889930725e-02 -7.177706807851791382e-02
8.959601819515228271e-02 -4.569990932941436768e-02 -3.341202139854431152e-01 5.837402865290641785e-02 -8.042942732572555542e-02 2.070460468530654907e-02 4.367444813251495361e-01 -9.032221883535385132e-02 5.573701113462448120e-02 5.308088287711143494e-02 1.490509957075119019e-01 -1.193101182579994202e-01 -2.296104580163955688e-01 9.792762249708175659e-02 7.252442091703414917e-02 2.284147962927818298e-02 6.091013178229331970e-02 -2.829326391220092773e-01 2.115005813539028168e-02 -1.437290608882904053e-01 -6.192058790475130081e-04 -1.208483651280403137e-01 1.771273165941238403e-01 -4.511740505695343018e-01 -2.370075583457946777e-01 9.071027487516403198e-02 -2.517885565757751465e-01 -2.100097388029098511e-01 4.173545911908149719e-02 -4.496107995510101318e-02 6.140695139765739441e-02 -1.572621315717697144e-01
4.556877911090850830e-02 7.604390382766723633e-02 -2.525130808353424072e-01 1.491738110780715942e-02 5.643619224429130554e-02 -2.607565224170684814e-01 3.874616920948028564e-01 3.763053566217422485e-02 6.849181652069091797e-02 -4.211540520191192627e-02 3.465313613414764404e-01 -1.394198089838027954e-02 -2.464584112167358398e-01 2.239221893250942230e-02 2.062309347093105316e-02 8.894854038953781128e-02 1.172025054693222046e-01 -3.216730356216430664e-01 1.445032954216003418e-01 -1.628397107124328613e-01 1.080068349838256836e-01 -9.704487770795822144e-02 1.139361038804054260e-01 -3.158768713474273682e-01 -1.041045784950256348e-01 -1.512759458273649216e-02 -3.762757480144500732e-01 -1.396148800849914551e-01 1.043733730912208557e-01 9.740260243415832520e-02 1.266799867153167725e-01 -4.569671303033828735e-02
9.079375118017196655e-02 -2.704290449619293213e-01 -7.345876842737197876e-02 5.472689494490623474e-02 -1.429995596408843994e-01 2.666382193565368652e-01 -2.416677474975585938e-01 -7.839170098304748535e-02 2.046817094087600708e-01 -2.267640680074691772e-01 1.281550079584121704e-01 -4.053722023963928223e-01 -1.753482967615127563e-01 -3.560418728739023209e-03 3.074470534920692444e-02 -1.332535594701766968e-01 2.732131183147430420e-01 -4.474858939647674561e-01 -1.230062842369079590e-01 1.180992089211940765e-02 5.143135040998458862e-02 9.744231589138507843e-03 -1.718874275684356689e-01 -2.067118287086486816e-01 7.251136004924774170e-02 7.498363405466079712e-02 -2.540931291878223419e-02 4.780225455760955811e-02 -2.075066715478897095e-01 -8.112065494060516357e-02 3.081141225993633270e-02 3.220943361520767212e-02
2.500868737697601318e-01 -1.638027429580688477e-01 -1.179405674338340759e-01 9.589097648859024048e-02 -2.274112850427627563e-01 1.242954358458518982e-01 9.898407757282257080e-02 2.250297814607620239e-01 1.273695379495620728e-01 -2.144736796617507935e-02 8.259842544794082642e-02 -2.013833671808242798e-01 -1.114896610379219055e-01 -8.379361033439636230e-02 -2.202324867248535156e-01 -9.707686305046081543e-02 2.731943428516387939e-01 -1.560550183057785034e-01 3.886770084500312805e-02 -3.531677275896072388e-02 3.729303777217864990e-01 -2.473570108413696289e-01 2.055786401033401489e-01 -1.551682353019714355e-01 8.448305726051330566e-02 1.731698662042617798e-01 -3.042404353618621826e-01 9.613259136676788330e-02 -1.375408023595809937e-01 1.599248200654983521e-01 2.573526501655578613e-01 -2.188374474644660950e-02
2.413145452737808228e-02 -3.117111623287200928e-01 -1.839361786842346191e-01 2.314884513616561890e-01 -3.133231401443481445e-01 9.172434359788894653e-02 -1.854150090366601944e-03 2.619867920875549316e-01 -2.944107912480831146e-02 -9.984915703535079956e-02 1.816616207361221313e-01 -2.453968077898025513e-01 1.917334645986557007e-02 -1.471260488033294678e-01 -3.798063844442367554e-02 -1.951857358217239380e-01 3.228252828121185303e-01 -7.341282069683074951e-02 3.366902768611907959e-01 -1.366744935512542725e-01 -7.918510586023330688e-02 -5.707378312945365906e-02 2.233255803585052490e-01 -2.425234168767929077e-01 -3.144802525639533997e-02 7.633107155561447144e-02 -2.576688230037689209e-01 3.950161114335060120e-02 -1.538798511028289795e-01 -1.172163709998130798e-01 -3.540337085723876953e-02 2.630263566970825195e-02
1.041081249713897705e-01 -2.145075649023056030e-01 -4.614163041114807129e-01 1.201810687780380249e-01 -4.209703579545021057e-02 1.238273177295923233e-02 9.521738439798355103e-02 4.283755421638488770e-01 -1.143359858542680740e-02 3.800611943006515503e-02 2.668679654598236084e-01 -1.585288532078266144e-02 -7.589150220155715942e-02 -2.673982977867126465e-01 1.523660421371459961e-01 -9.197007119655609131e-02 2.355270236730575562e-01 -1.561931222677230835e-01 -2.229652404785156250e-01 8.217124640941619873e-02 5.125034973025321960e-02 -1.807693094015121460e-01 5.589172989130020142e-02 -9.474950283765792847e-02 -1.369922012090682983e-01 -2.404931336641311646e-01 -1.194275990128517151e-01 -1.116339638829231262e-01 1.210454925894737244e-01 1.372085213661193848e-01 1.011356189846992493e-01 9.244344383478164673e-02
-3.287418186664581299e-02 -2.253569811582565308e-01 -1.649343371391296387e-01 2.304767258465290070e-02 -7.856251299381256104e-02 7.237274199724197388e-02 -2.941173613071441650e-01 -1.018080189824104309e-01 1.089162603020668030e-01 8.659332245588302612e-02 2.719050943851470947e-01 -1.574292778968811035e-01 -1.841923445463180542e-01 -1.916073858737945557e-01 2.364966571331024170e-01 5.292646959424018860e-02 2.544728219509124756e-01 -4.807389974594116211e-01 -2.890512645244598389e-01 -1.336676627397537231e-01 1.121058240532875061e-01 -4.167880117893218994e-02 -2.538940683007240295e-02 -6.068624556064605713e-02 9.352771937847137451e-02 3.717204555869102478e-02 -1.059208661317825317e-01 -2.478481084108352661e-01 1.772243827581405640e-01 -1.105423122644424438e-01 1.319754570722579956e-01 7.021807879209518433e-02
6.257714331150054932e-02 -5.885863304138183594e-02 -4.500123858451843262e-01 8.720174431800842285e-02 -1.506437361240386963e-01 5.589407682418823242e-02 8.375141769647598267e-02 3.653213009238243103e-02 -6.584641337394714355e-02 -1.722599118947982788e-01 -1.327177435159683228e-01 -1.259474605321884155e-01 -3.003170713782310486e-02 1.824179589748382568e-01 -1.159816756844520569e-01 2.462440729141235352e-01 1.695125550031661987e-01 -3.650502562522888184e-01 9.880285710096359253e-02 1.804468929767608643e-01 -3.075326094403862953e-04 1.986233592033386230e-01 1.742228269577026367e-01 9.297145903110504150e-02 2.347878664731979370e-01 1.065925136208534241e-01 -1.818484067916870117e-02 -2.023098766803741455e-01 -5.568807199597358704e-02 3.053064048290252686e-01 2.909592688083648682e-01 3.316860646009445190e-02
1.759124845266342163e-01 -9.391857683658599854e-02 -1.585205644369125366e-01 2.555474936962127686e-01 -3.488278985023498535e-01 2.929265238344669342e-02 2.483204901218414307e-01 1.597404107451438904e-02 1.072390601038932800e-01 2.048013210296630859e-01 4.549663886427879333e-02 -1.974653750658035278e-01 -1.938620209693908691e-01 5.172783881425857544e-02 -2.998818084597587585e-02 3.855339891742914915e-04 1.408463623374700546e-02 -1.608517467975616455e-01 8.785064518451690674e-02 -6.946434266865253448e-03 9.073366224765777588e-02 -3.204992413520812988e-01 9.275383502244949341e-02 -1.830061525106430054e-01 -2.848298549652099609e-01 -7.997081428766250610e-02 -3.694954812526702881e-01 -2.845595479011535645e-01 9.874419122934341431e-02 1.318491846323013306e-01 1.192595660686492920e-01 1.281138509511947632e-01
2.465784549713134766e-01 -2.168819159269332886e-01 -2.817086875438690186e-01 -1.797550618648529053e-01 -2.155960537493228912e-02 1.135887876152992249e-01 -3.846459090709686279e-03 3.353950381278991699e-02 2.235221490263938904e-02 -1.524576842784881592e-01 -7.985709235072135925e-03 -1.032835766673088074e-01 -1.363492459058761597e-01 -2.487383931875228882e-01 -9.339309483766555786e-02 8.591932058334350586e-02 3.881896138191223145e-01 -1.886924654245376587e-01 7.762370258569717407e-02 -4.955105111002922058e-02 -1.058287248015403748e-01 5.318199843168258667e-02 6.181237846612930298e-02 -2.728103101253509521e-01 -2.428038269281387329e-01 2.883164398372173309e-02 -9.349555708467960358e-03 1.213114708662033081e-01 2.282271981239318848e-01 1.395308673381805420e-01 3.842321634292602539e-01 2.326189428567886353e-01
5.826308205723762512e-02 -1.604924201965332031e-01 -3.067372441291809082e-01 1.396729350090026855e-01 -1.271732598543167114e-01 1.896810345351696014e-02 -7.709918916225433350e-02 4.448213614523410797e-03 -1.582317650318145752e-01 -9.053332614712417126e-04 1.421457827091217041e-01 -9.091390669345855713e-02 -3.316394090652465820e-01 -3.475515544414520264e-01 2.007969468832015991e-01 9.365221858024597168e-02 1.284245848655700684e-01 -3.111402988433837891e-01 -9.779223799705505371e-02 -2.456448599696159363e-02 3.178995847702026367e-02 2.568141520023345947e-01 -1.434469409286975861e-02 -3.433983922004699707e-01 -9.020442515611648560e-02 2.192265912890434265e-02 1.667319834232330322e-01 -1.444255262613296509e-01 7.466527633368968964e-03 8.890173584222793579e-02 3.501175642013549805e-01 7.071738690137863159e-02
2.253510057926177979e-01 -1.830196827650070190e-01 -1.077141910791397095e-01 1.019236966967582703e-01 -1.452569514513015747e-01 6.306240707635879517e-02 1.284396350383758545e-01 1.708371937274932861e-01 1.666732877492904663e-02 -1.276610046625137329e-01 1.411037594079971313e-01 -3.028102219104766846e-01 -1.538143455982208252e-01 -1.739352941513061523e-01 -3.850292861461639404e-01 -9.003269672393798828e-02 1.458782851696014404e-01 -3.916492313146591187e-02 5.495618656277656555e-02 -7.677318900823593140e-02 3.881932199001312256e-01 -1.466916948556900024e-01 1.130688004195690155e-02 -1.294014453887939453e-01 2.250403761863708496e-01 1.803090572357177734e-01 -2.886298000812530518e-01 7.824473828077316284e-02 -1.740767210721969604e-01 -1.511034648865461349e-02 2.356533408164978027e-01 7.116845250129699707e-02
1.092386841773986816e-01 2.845981717109680176e-02 -2.919166684150695801e-01 -1.821926422417163849e-02 4.053110256791114807e-02 -2.348845452070236206e-01 1.486456096172332764e-01 -3.731432929635047913e-02 -1.109003499150276184e-01 5.832068622112274170e-02 7.667604088783264160e-02 2.816311828792095184e-02 -2.820380330085754395e-01 -7.760840654373168945e-02 -5.224482342600822449e-02 -2.375386804342269897e-01 2.342434525489807129e-01 -3.606494888663291931e-02 8.223859965801239014e-02 7.649173587560653687e-02 1.993948221206665039e-01 5.877616256475448608e-02 1.752923056483268738e-02 -3.907677531242370605e-01 -1.708596944808959961e-01 -8.174201846122741699e-02 -4.900536835193634033e-01 -2.675557136535644531e-01 5.941412970423698425e-02 8.073391020298004150e-02 7.584901899099349976e-02 -1.609160304069519043e-01
1.263369172811508179e-01 -2.272825986146926880e-01 -3.909449577331542969e-01 1.944231986999511719e-01 -1.536648571491241455e-01 5.665240436792373657e-02 3.724600188434123993e-03 1.095157936215400696e-01 2.441713511943817139e-01 -2.368486821651458740e-01 7.467075437307357788e-02 -6.083069834858179092e-03 -2.245175540447235107e-01 -6.422191113233566284e-02 -3.410904109477996826e-01 -9.394402801990509033e-02 -2.535166405141353607e-02 -3.163021206855773926e-01 -4.220593348145484924e-02 -7.386328279972076416e-02 4.138749837875366211e-01 1.851132698357105255e-02 -1.783981025218963623e-01 3.376664593815803528e-02 -5.425006523728370667e-02 4.895783495157957077e-03 -1.557919085025787354e-01 -9.209303557872772217e-02 5.719048157334327698e-02 -8.626633137464523315e-02 -1.782186925411224365e-01 -1.056459844112396240e-01
2.615490555763244629e-01 -1.090705543756484985e-01 -1.030120104551315308e-01 1.720342636108398438e-01 -2.875759005546569824e-01 2.578923404216766357e-01 1.583834737539291382e-01 1.436129957437515259e-01 1.458726450800895691e-02 -2.434277832508087158e-01 -6.308774929493665695e-03 -2.095231115818023682e-01 -1.236255764961242676e-01 -1.438188105821609497e-01 -2.107348144054412842e-01 -1.493131965398788452e-01 2.277454137802124023e-01 5.568507593125104904e-03 1.634235829114913940e-01 -4.239839687943458557e-02 3.372638225555419922e-01 -1.184474527835845947e-01 -3.728619217872619629e-02 -2.080352753400802612e-01 2.356794178485870361e-01 4.509765654802322388e-02 -2.578580081462860107e-01 3.392828255891799927e-02 -1.862909644842147827e-01 1.438900232315063477e-01 2.064741402864456177e-01 4.878180101513862610e-02
2.467779368162155151e-01 1.109769381582736969e-02 -2.541528046131134033e-01 2.930757403373718262e-02 -7.768911123275756836e-02 3.187233507633209229e-01 1.664001494646072388e-01 1.613130718469619751e-01 -2.141549885272979736e-01 -9.054294228553771973e-02 1.650811433792114258e-01 -2.219468653202056885e-01 -1.589775532484054565e-01 -1.584093570709228516e-01 -2.791410982608795166e-01 7.149582356214523315e-02 6.071669608354568481e-02 5.564668681472539902e-03 -5.913291592150926590e-03 -3.577220812439918518e-02 2.559086680412292480e-01 -2.548892498016357422e-01 2.557275593280792236e-01 -1.859785616397857666e-01 -2.971857227385044098e-02 8.227053284645080566e-02 -3.838310837745666504e-01 -2.413983311271294951e-04 2.314811013638973236e-02 1.696131974458694458e-01 1.672865003347396851e-01 2.192583866417407990e-02
2.279299683868885040e-02 -2.764167785644531250e-01 -3.916856646537780762e-01 -5.389962345361709595e-02 -9.512150287628173828e-02 3.690341487526893616e-02 -2.036065794527530670e-02 1.184011027216911316e-01 -7.758075743913650513e-02 -3.433260023593902588e-01 -5.691443383693695068e-02 -1.952165961265563965e-01 -3.716175854206085205e-01 -1.096528023481369019e-01 -2.584106028079986572e-01 5.164424329996109009e-02 -1.279477924108505249e-01 -3.031296133995056152e-01 1.274835914373397827e-01 -7.971383631229400635e-02 1.443735659122467041e-01 -2.045644372701644897e-01 -1.071399971842765808e-01 1.117955669760704041e-01 -3.774825716391205788e-03 -6.419301033020019531e-02 -2.544130086898803711e-01 -1.776282936334609985e-01 -6.403122842311859131e-02 -1.770285367965698242e-01 -4.785233363509178162e-02 -3.778246417641639709e-02
2.919099032878875732e-01 -6.383170187473297119e-02 -3.269196748733520508e-01 1.257623583078384399e-01 -1.269931793212890625e-01 3.646190166473388672e-01 6.784755736589431763e-02 1.550902277231216431e-01 -7.234259694814682007e-02 -1.221969276666641235e-01 1.707153469324111938e-01 -2.972520589828491211e-01 -1.925350427627563477e-01 -2.050290256738662720e-01 -3.300211429595947266e-01 -8.447042852640151978e-02 7.070793956518173218e-02 1.058474183082580566e-01 -4.223257303237915039e-02 -9.891098737716674805e-02 1.316386759281158447e-01 -2.704972624778747559e-01 1.876667141914367676e-01 -1.861812621355056763e-01 -4.591753706336021423e-02 5.988085642457008362e-02 -2.435255199670791626e-01 7.994653657078742981e-03 -1.478392165154218674e-03 9.836415201425552368e-02 1.057113707065582275e-01 -5.832414329051971436e-02
2.636215388774871826e-01 -1.187312453985214233e-01 -2.929850220680236816e-01 6.225425750017166138e-02 -2.597845792770385742e-01 1.825438695959746838e-03 3.312100097537040710e-02 1.850248128175735474e-01 -1.203009709715843201e-01 -1.276308596134185791e-01 1.389936506748199463e-01 3.171132504940032959e-02 -3.011051118373870850e-01 -9.229164570569992065e-02 -9.430045261979103088e-03 -2.411299571394920349e-02 3.194558620452880859e-01 -7.929440587759017944e-03 -5.375504121184349060e-02 3.783908486366271973e-02 -7.307478040456771851e-02 1.546437013894319534e-02 1.146056801080703735e-01 -2.822669148445129395e-01 -2.040262669324874878e-01 -2.357460856437683105e-01 -4.057154059410095215e-01 -1.034264862537384033e-01 1.503292024135589600e-01 2.379363328218460083e-01 -1.012177988886833191e-01 -7.837030291557312012e-02
7.782489806413650513e-02 -1.273556798696517944e-01 -1.487977057695388794e-01 2.822170220315456390e-02 -2.288170754909515381e-01 -1.316337734460830688e-01 -8.990831673145294189e-02 1.300574988126754761e-01 2.054995149374008179e-01 -2.979835569858551025e-01 2.833374440670013428e-01 -2.821151018142700195e-01 -9.946233034133911133e-02 -4.141901154071092606e-03 -4.717007279396057129e-02 1.628332883119583130e-01 2.350096106529235840e-01 -2.344560921192169189e-01 -1.653194874525070190e-01 1.006075590848922729e-01 2.133403420448303223e-01 -2.128386050462722778e-01 -4.975465685129165649e-02 2.677864208817481995e-02 1.794941723346710205e-01 6.320883985608816147e-03 1.451148688793182373e-01 -4.120074212551116943e-01 6.534453481435775757e-02 3.107319958508014679e-02 2.289290726184844971e-01 9.050609916448593140e-02
-8.563236147165298462e-02 -2.730184197425842285e-01 -2.658833190798759460e-02 9.479807317256927490e-02 -2.554444074630737305e-01 9.166772663593292236e-02 1.229602843523025513e-01 7.851573824882507324e-02 1.142434403300285339e-01 -1.245823428034782410e-01 2.657099068164825439e-01 -1.376088559627532959e-01 -1.978606581687927246e-01 1.731089502573013306e-02 2.029412388801574707e-01 -2.336479164659976959e-02 1.914063096046447754e-01 -3.226557075977325439e-01 2.177376300096511841e-01 1.002888604998588562e-01 6.759969890117645264e-02 3.702623397111892700e-02 -1.458386629819869995e-01 -1.459523290395736694e-01 -9.027092158794403076e-02 2.353277355432510376e-01 -2.006485462188720703e-01 -1.715926378965377808e-01 1.294409334659576416e-01 -4.267527461051940918e-01 -1.255750507116317749e-01 1.400343328714370728e-01
-5.492705851793289185e-03 -1.391775161027908325e-01 -1.857416778802871704e-01 5.599194392561912537e-02 -1.801691353321075439e-01 1.141337770968675613e-02 -1.266653090715408325e-01 -3.486826270818710327e-02 -1.228741332888603210e-01 7.218354195356369019e-02 1.879860460758209229e-01 -2.017155289649963379e-01 -4.446779489517211914e-01 1.714372262358665466e-02 -2.275118380784988403e-01 1.600383073091506958e-01 3.848819434642791748e-01 1.552141308784484863e-01 2.693631052970886230e-01 -6.278236955404281616e-02 -9.935397654771804810e-02 -1.171870008111000061e-01 -7.878919690847396851e-02 -2.158994600176811218e-02 1.260878145694732666e-01 9.246249496936798096e-02 -3.622600436210632324e-01 -3.943654522299766541e-02 -4.101784154772758484e-02 -1.048210710287094116e-01 2.010823935270309448e-01 1.789693981409072876e-01
-4.515128582715988159e-02 -5.220929160714149475e-02 -3.826492726802825928e-01 5.606701225042343140e-02 -1.382458657026290894e-01 1.052581742405891418e-01 3.591724634170532227e-01 1.691701114177703857e-01 -2.111488133668899536e-01 1.772510856389999390e-01 2.661366462707519531e-01 -2.146228402853012085e-01 -2.102101407945156097e-02 -3.325728178024291992e-01 -3.289627432823181152e-01 1.122622042894363403e-01 -3.562197089195251465e-02 -1.495604068040847778e-01 4.823746159672737122e-02 -1.103671193122863770e-01 -1.117110624909400940e-02 -2.135191410779953003e-01 2.186724096536636353e-01 -8.935322612524032593e-02 1.817453801631927490e-01 1.150698885321617126e-01 -7.529401779174804688e-02 -7.684744149446487427e-02 -2.392496215179562569e-03 -7.790222764015197754e-02 1.623734831809997559e-01 5.611616373062133789e-02
3.168857097625732422e-01 -4.799155890941619873e-02 -2.870982587337493896e-01 -1.632717251777648926e-01 -9.210119396448135376e-02 9.100830554962158203e-02 5.191259831190109253e-02 -9.971673041582107544e-02 -2.050511837005615234e-01 -1.667721122503280640e-01 -5.237160623073577881e-02 -1.277020573616027832e-01 -3.383753299713134766e-01 -9.132029116153717041e-02 9.694860130548477173e-02 -8.990549296140670776e-02 2.414634674787521362e-01 -1.466565299779176712e-02 8.793504536151885986e-02 2.590298838913440704e-02 -1.910810358822345734e-02 -4.276815429329872131e-02 5.420595407485961914e-02 -3.057046830654144287e-01 -2.045308202505111694e-01 1.216423436999320984e-01 -3.890497684478759766e-01 -3.419030010700225830e-01 8.789972960948944092e-02 8.633129298686981201e-02 -3.076514601707458496e-02 -1.517925858497619629e-01
1.321845650672912598e-01 -4.356091916561126709e-01 -3.976567983627319336e-01 -8.728791028261184692e-02 -1.706172227859497070e-01 5.996640771627426147e-02 -2.943984605371952057e-02 -2.969787828624248505e-02 5.428384989500045776e-02 -2.715387344360351562e-01 -1.576451808214187622e-01 -1.042965799570083618e-01 -3.923494815826416016e-01 -7.449506223201751709e-02 -2.244563847780227661e-01 8.421111106872558594e-02 -1.208223104476928711e-01 -2.419889271259307861e-01 1.780433356761932373e-01 5.898708105087280273e-02 7.612371444702148438e-02 -1.530165225267410278e-01 -1.727540343999862671e-01 6.762039661407470703e-02 -5.305927619338035583e-02 -6.985897570848464966e-02 -1.116630211472511292e-01 -1.117312237620353699e-01 -1.664412617683410645e-01 -4.236033931374549866e-02 1.086544170975685120e-01 1.314742118120193481e-01
9.942460805177688599e-02 -1.084998846054077148e-01 -1.326147019863128662e-01 6.654756516218185425e-02 -2.318189144134521484e-01 9.471250325441360474e-02 3.294875323772430420e-01 -9.225109219551086426e-02 8.277309685945510864e-02 1.403577029705047607e-01 2.199285924434661865e-01 -2.982258498668670654e-01 -3.633926212787628174e-01 1.599436551332473755e-01 1.262176036834716797e-01 -6.180171296000480652e-02 2.829342521727085114e-02 -2.207076996564865112e-01 1.277417093515396118e-01 -1.581293940544128418e-01 -1.281023770570755005e-02 -1.297518312931060791e-01 2.630182206630706787e-01 -1.530884653329849243e-01 -6.602333486080169678e-02 -1.607881635427474976e-01 -3.105855882167816162e-01 -1.849569529294967651e-01 -1.058312579989433289e-01 6.471826881170272827e-02 1.751176267862319946e-01 1.670643091201782227e-01
-2.754831500351428986e-02 -3.998014032840728760e-01 -9.270653128623962402e-02 1.616337746381759644e-01 2.979746088385581970e-02 1.183667853474617004e-01 -3.843646496534347534e-02 -2.430257797241210938e-01 -9.233302623033523560e-02 -2.835303843021392822e-01 1.089200451970100403e-01 -8.494818210601806641e-02 -2.059041261672973633e-01 3.813556954264640808e-02 1.174848675727844238e-01 7.483248412609100342e-02 2.705152630805969238e-01 -3.548525571823120117e-01 -2.014626413583755493e-01 -1.519947350025177002e-01 2.457476556301116943e-01 4.369442909955978394e-02 -7.057043910026550293e-02 -1.075301915407180786e-01 1.957136094570159912e-01 1.486036032438278198e-01 -3.390289843082427979e-01 1.030756086111068726e-01 -1.332101523876190186e-01 -3.755076602101325989e-02 -3.467069938778877258e-02 -1.002634167671203613e-01
-6.851677596569061279e-02 -1.258550584316253662e-01 -4.563724398612976074e-01 2.620678544044494629e-01 -1.310668792575597763e-02 1.561095118522644043e-01 1.197151653468608856e-02 -6.632964313030242920e-02 1.921972930431365967e-01 -1.714597940444946289e-01 1.697287261486053467e-01 -1.614341884851455688e-01 -2.706110775470733643e-01 -2.188657782971858978e-02 -2.760722339153289795e-01 -2.109671533107757568e-01 -1.156351342797279358e-01 -1.509983539581298828e-01 -1.437004208564758301e-01 8.849968761205673218e-02 1.723943650722503662e-01 1.862692087888717651e-01 -7.362844794988632202e-02 -1.038140580058097839e-01 2.133543491363525391e-01 -1.723080426454544067e-01 -2.678372263908386230e-01 -1.034370139241218567e-01 7.963890582323074341e-02 -1.923257261514663696e-01 -3.404149785637855530e-02 1.018883585929870605e-01
2.038511186838150024e-01 -3.676142171025276184e-02 -1.228444650769233704e-01 3.290023505687713623e-01 -1.188546642661094666e-01 3.232032060623168945e-02 7.677581161260604858e-02 -2.453056424856185913e-01 -3.958481550216674805e-02 8.110836148262023926e-02 -1.062213256955146790e-01 -2.038033604621887207e-01 -2.507978379726409912e-01 -1.089819148182868958e-01 -1.693530380725860596e-01 3.991743177175521851e-02 -8.741758018732070923e-02 -7.321710139513015747e-02 2.385945916175842285e-01 1.973801106214523315e-01 2.192147225141525269e-01 -1.612023450434207916e-02 -2.424952834844589233e-01 -1.134582534432411194e-01 -1.235265433788299561e-01 4.329841956496238708e-02 -4.377681314945220947e-01 -2.872637212276458740e-01 -9.622754901647567749e-02 1.492653340101242065e-01 -2.984042279422283173e-02 1.841168105602264404e-01
1.477764844894409180e-01 1.768536306917667389e-02 -3.361087143421173096e-01 7.407443225383758545e-02 -2.004463821649551392e-01 7.543786615133285522e-02 -1.021681651473045349e-01 2.735475301742553711e-01 9.152849763631820679e-02 -1.333463490009307861e-01 9.199059009552001953e-02 -1.626770794391632080e-01 -1.594624817371368408e-01 -4.403823316097259521e-01 -3.439863771200180054e-02 -9.378480166196823120e-02 -9.037333540618419647e-03 1.589017659425735474e-01 8.318674564361572266e-02 1.089254170656204224e-01 4.970130324363708496e-02 -9.854630380868911743e-02 2.970752120018005371e-01 -2.176246643066406250e-01 -8.375781774520874023e-02 1.621024757623672485e-01 -2.117301970720291138e-01 1.060217339545488358e-02 2.158601135015487671e-01 -1.647750735282897949e-01 2.872086167335510254e-01 1.069896072149276733e-01
9.519754350185394287e-02 1.265263855457305908e-01 -3.926404118537902832e-01 5.974253267049789429e-02 9.019967168569564819e-02 2.218383550643920898e-01 2.397534251213073730e-02 -1.664123125374317169e-02 1.818826347589492798e-01 -8.418463915586471558e-02 7.052024453878402710e-02 -4.187902212142944336e-01 -2.937065623700618744e-02 2.367886006832122803e-01 4.511764645576477051e-02 -8.641210198402404785e-02 2.074457854032516479e-01 -3.830850720405578613e-01 -5.862219631671905518e-02 1.262975186109542847e-01 7.835751026868820190e-02 -1.543140560388565063e-01 1.670276224613189697e-01 1.397476065903902054e-02 4.536454752087593079e-02 1.382167637348175049e-01 1.873872056603431702e-02 -1.111121922731399536e-01 1.433964967727661133e-01 -1.326915919780731201e-01 3.490080237388610840e-01 1.047631278634071350e-01
-2.530842423439025879e-01 1.650821045041084290e-02 -3.227158188819885254e-01 1.668466031551361084e-01 2.182017639279365540e-02 1.064990833401679993e-01 -1.989985108375549316e-01 2.787324190139770508e-01 1.310058236122131348e-01 -3.837988525629043579e-02 1.199778318405151367e-01 -1.261653304100036621e-01 7.275860011577606201e-02 -9.742040187120437622e-03 9.330036491155624390e-02 1.888983696699142456e-01 1.106876507401466370e-01 -2.872853875160217285e-01 1.018063202500343323e-01 2.221949696540832520e-01 5.500246584415435791e-02 1.166197881102561951e-01 3.314211219549179077e-02 -2.813359498977661133e-01 1.232053264975547791e-01 8.786272257566452026e-02 -3.879028856754302979e-01 -1.365674138069152832e-01 1.709323972463607788e-01 1.375162135809659958e-02 2.629973292350769043e-01 -1.840414404869079590e-01
1.515355259180068970e-01 -1.918503195047378540e-01 -1.658202111721038818e-01 3.075747191905975342e-01 -6.401189416646957397e-02 -1.404891461133956909e-01 9.674508869647979736e-02 -4.232883825898170471e-02 2.328845858573913574e-01 -4.198599755764007568e-01 8.126999437808990479e-02 -3.065583109855651855e-01 -1.499442756175994873e-01 -2.485848516225814819e-01 2.736278064548969269e-02 9.341728687286376953e-02 1.468650102615356445e-01 -2.318340390920639038e-01 -2.447341978549957275e-01 1.936608254909515381e-01 1.450387388467788696e-01 -2.798657715320587158e-01 -4.725078493356704712e-02 -7.280246168375015259e-02 6.170403212308883667e-02 6.012690719217061996e-03 5.316736921668052673e-02 -1.240617185831069946e-01 -4.128910228610038757e-02 -8.198875188827514648e-02 1.717092692852020264e-01 1.367843896150588989e-01
-2.569877803325653076e-01 -2.073962390422821045e-01 -1.662979274988174438e-01 2.455387450754642487e-02 -3.057011961936950684e-01 2.095599174499511719e-01 6.416974961757659912e-02 6.946445256471633911e-02 -2.744688466191291809e-02 -5.514881573617458344e-03 -1.072505041956901550e-01 -1.181616783142089844e-01 -2.409308999776840210e-01 2.750760875642299652e-02 -3.214699327945709229e-01 -3.420604169368743896e-01 1.974546909332275391e-01 -1.913543194532394409e-01 -1.060805246233940125e-01 -2.251849323511123657e-01 2.373222261667251587e-01 -7.632287591695785522e-02 -1.020430028438568115e-01 -1.225197315216064453e-02 8.451012521982192993e-02 -2.224491983652114868e-01 -2.857998013496398926e-01 -7.898910343647003174e-02 4.069997742772102356e-02 1.361046582460403442e-01 7.348559051752090454e-02 1.748418658971786499e-01
1.097495406866073608e-01 -2.817395627498626709e-01 -1.856135427951812744e-01 2.055971473455429077e-01 1.588705927133560181e-02 1.080665141344070435e-01 -2.223792821168899536e-01 -1.536781340837478638e-01 -7.415276765823364258e-02 -9.542372077703475952e-03 1.472871154546737671e-01 -1.731660962104797363e-01 -3.936720490455627441e-01 7.010827958583831787e-02 -3.364060446619987488e-02 -5.008665472269058228e-02 2.347057610750198364e-01 -1.651147902011871338e-01 -1.707090139389038086e-01 8.405963331460952759e-02 1.893351376056671143e-01 -4.911258071660995483e-02 -1.100124865770339966e-01 -1.093665435910224915e-01 -7.835845649242401123e-02 1.098842397332191467e-01 -2.738960385322570801e-01 -4.010750353336334229e-01 -1.748574674129486084e-01 -1.651742160320281982e-01 -1.480512171983718872e-01 1.062999516725540161e-01
-1.037607789039611816e-01 -1.035018917173147202e-02 -2.007688283920288086e-01 4.436810314655303955e-02 -2.922275662422180176e-01 2.000454962253570557e-01 -6.830910593271255493e-02 -1.018994376063346863e-01 1.870356500148773193e-02 -1.466207504272460938e-01 2.885948121547698975e-01 -3.087927699089050293e-01 -3.161586523056030273e-01 2.681578509509563446e-02 -7.880113273859024048e-02 1.370595395565032959e-01 1.806481629610061646e-01 1.542038023471832275e-01 8.901792019605636597e-02 -2.228040993213653564e-02 2.532951831817626953e-01 2.741921506822109222e-02 -4.069285392761230469e-01 -1.445334702730178833e-01 -1.174257695674896240e-01 1.249286457896232605e-01 -2.316161841154098511e-01 -1.995536983013153076e-01 -1.247950121760368347e-01 -2.102535218000411987e-02 2.039380371570587158e-03 1.584913134574890137e-01
2.495210170745849609e-01 -8.626078069210052490e-02 -2.137980759143829346e-01 -7.968162186443805695e-03 -1.526184678077697754e-01 9.340235590934753418e-02 3.467908799648284912e-01 -1.047442108392715454e-01 2.623125016689300537e-01 1.434509903192520142e-01 1.085145547986030579e-01 -3.664385676383972168e-01 -2.626239657402038574e-01 -9.976293658837676048e-04 6.785238534212112427e-02 1.696121096611022949e-01 1.139815822243690491e-01 -2.618917226791381836e-01 -1.548489630222320557e-01 -2.608292102813720703e-01 2.018017321825027466e-01 -2.062151730060577393e-01 4.490779712796211243e-02 -9.266632050275802612e-02 8.043482899665832520e-02 -1.172936037182807922e-01 -2.476868480443954468e-01 2.939851838164031506e-04 3.414260968565940857e-02 -8.421375602483749390e-02 1.508124917745590210e-01 -5.890919268131256104e-02
1.466578096151351929e-01 -2.287497520446777344e-01 -1.099961847066879272e-01 1.280795633792877197e-01 -1.850013732910156250e-01 1.634309440851211548e-01 2.101399004459381104e-01 2.334583252668380737e-01 4.582560807466506958e-02 -6.504359655082225800e-03 9.838098287582397461e-02 -9.937457740306854248e-02 -2.167489826679229736e-01 -2.047089040279388428e-01 -9.160026907920837402e-02 -9.742179512977600098e-02 1.501663327217102051e-01 -1.789416521787643433e-01 2.684885263442993164e-01 -1.221110895276069641e-01 -6.960850954055786133e-02 -1.052614897489547729e-01 3.825001120567321777e-01 -3.373891413211822510e-01 1.455507278442382812e-01 1.322038471698760986e-01 -3.619253337383270264e-01 -1.313243508338928223e-01 3.262353688478469849e-02 1.758086122572422028e-02 -4.212474822998046875e-02 -4.386058822274208069e-02
1.220836639404296875e-01 -1.681044697761535645e-01 -2.252232730388641357e-01 -1.217616721987724304e-01 -2.812117338180541992e-01 -7.673303037881851196e-02 1.612101197242736816e-01 2.461305856704711914e-01 5.428251344710588455e-03 7.894940674304962158e-02 1.792693585157394409e-01 -5.805307626724243164e-02 -1.278255581855773926e-01 -2.023576796054840088e-01 -2.015286833047866821e-01 4.162392020225524902e-02 1.334597319364547729e-01 4.467344284057617188e-02 4.599776491522789001e-02 4.896637797355651855e-02 1.777910739183425903e-01 -1.679783910512924194e-01 3.401167988777160645e-01 -2.927786707878112793e-01 2.470144480466842651e-01 1.386639568954706192e-02 -3.874930739402770996e-01 -2.508099377155303955e-01 7.261933386325836182e-02 -1.034935191273689270e-01 4.802104085683822632e-02 1.556818466633558273e-02
-1.470293197780847549e-02 5.456074699759483337e-02 -3.110717236995697021e-01 -1.541246920824050903e-01 7.643732428550720215e-02 -6.870712339878082275e-02 4.394410252571105957e-01 1.702581159770488739e-02 4.012486338615417480e-02 -1.254723593592643738e-02 2.124580889940261841e-01 -1.297132670879364014e-01 -2.512819468975067139e-01 1.892143785953521729e-01 2.096376195549964905e-02 1.173552647233009338e-01 1.538116633892059326e-01 -2.549375295639038086e-01 1.167019382119178772e-01 -6.781889498233795166e-02 -1.362063805572688580e-03 -2.151476740837097168e-01 3.991818428039550781e-02 -3.450873792171478271e-01 -1.019222140312194824e-01 5.638622120022773743e-02 -2.993307113647460938e-01 -1.906756907701492310e-01 2.607012912631034851e-02 6.641006469726562500e-02 2.774601280689239502e-01 7.207010057754814625e-04
3.641882538795471191e-01 -1.868300139904022217e-01 -6.731148809194564819e-02 4.893961548805236816e-01 -8.667921274900436401e-02 1.218549162149429321e-01 3.097366169095039368e-02 -1.162666305899620056e-01 -1.767692528665065765e-02 -1.443339586257934570e-01 8.149818517267704010e-03 -1.715431809425354004e-01 -8.858118206262588501e-02 -1.112601608037948608e-01 1.091355234384536743e-01 1.638104617595672607e-01 -9.113080054521560669e-02 -1.442366689443588257e-01 -1.059474647045135498e-01 -8.056071400642395020e-02 1.816711425781250000e-01 8.793681114912033081e-02 3.148678690195083618e-03 -1.645826362073421478e-02 -4.406410828232765198e-02 4.120546951889991760e-02 -3.167261183261871338e-01 -4.792802035808563232e-01 9.701238572597503662e-02 8.039750903844833374e-02 2.930921129882335663e-02 6.110612675547599792e-02
1.229120418429374695e-01 -6.688019633293151855e-02 1.817261613905429840e-02 8.574829250574111938e-02 -2.783218622207641602e-01 2.671160995960235596e-01 3.534432128071784973e-02 3.622661828994750977e-01 -4.818215966224670410e-02 -1.703378409147262573e-01 4.196428880095481873e-02 -9.149821102619171143e-02 -8.132269233465194702e-02 -1.309216469526290894e-01 -8.548568189144134521e-02 -1.630906015634536743e-01 3.295041918754577637e-01 -2.133039981126785278e-01 4.746711850166320801e-01 8.062309026718139648e-02 7.976295799016952515e-02 -6.228395178914070129e-02 6.983409821987152100e-02 -1.410489678382873535e-01 1.547116972506046295e-02 6.849102210253477097e-03 -3.721249699592590332e-01 1.212120614945888519e-02 -1.135900244116783142e-01 -9.291724115610122681e-02 -4.912487417459487915e-02 9.246561676263809204e-02
-6.331507861614227295e-02 -4.421575739979743958e-02 -3.709171414375305176e-01 1.163789257407188416e-01 -3.242199122905731201e-01 7.852414995431900024e-02 -1.223047748208045959e-01 1.534979939460754395e-01 -1.299874186515808105e-01 -2.089335769414901733e-01 1.412469297647476196e-01 5.376333743333816528e-02 -3.403845727443695068e-01 -7.578308135271072388e-02 1.340555250644683838e-01 4.465546458959579468e-02 -2.213774770498275757e-01 -1.099172607064247131e-01 -1.397962123155593872e-01 -1.127584725618362427e-01 8.291885256767272949e-02 -1.798046939074993134e-02 -7.285962998867034912e-02 -1.427782177925109863e-01 2.999567985534667969e-02 2.739965915679931641e-01 -3.866169750690460205e-01 5.159242078661918640e-02 1.278075277805328369e-01 1.804883927106857300e-01 2.540423274040222168e-01 -1.870761811733245850e-02
-1.317982971668243408e-01 -3.161246776580810547e-01 -1.424732655286788940e-01 1.045981496572494507e-01 -1.577009707689285278e-01 1.618241220712661743e-01 9.536126255989074707e-02 1.181958392262458801e-01 -9.561260044574737549e-02 -1.236116141080856323e-02 3.049369156360626221e-01 -1.664835065603256226e-01 -2.643946111202239990e-01 -6.871473789215087891e-02 1.738887578248977661e-01 7.210023701190948486e-02 2.130647152662277222e-01 -2.290139645338058472e-01 1.503621935844421387e-01 4.437870159745216370e-02 9.976176917552947998e-02 -8.096752688288688660e-03 -1.843992918729782104e-01 -1.686319857835769653e-01 -2.004962563514709473e-01 2.676326036453247070e-01 -2.170144468545913696e-01 -1.408145874738693237e-01 -9.222237765789031982e-02 -2.952124476432800293e-01 -2.305979430675506592e-01 1.217121556401252747e-01
3.016067743301391602e-01 -1.251561790704727173e-01 -1.650035381317138672e-01 1.063886210322380066e-01 -8.905614912509918213e-02 1.186279058456420898e-01 1.319553405046463013e-01 3.729377985000610352e-01 -3.496964648365974426e-02 -5.980127677321434021e-02 1.245296970009803772e-01 -3.019500970840454102e-01 -7.161137461662292480e-02 -1.949585527181625366e-01 -2.052114903926849365e-01 -1.306399405002593994e-01 3.464603424072265625e-02 -1.183441057801246643e-01 2.037633582949638367e-02 -1.797661483287811279e-01 2.151994109153747559e-01 5.216978490352630615e-02 3.702403232455253601e-02 1.817624419927597046e-01 5.789035186171531677e-02 9.501553326845169067e-02 -4.513158202171325684e-01 -1.703612059354782104e-01 -8.241442590951919556e-02 -2.250676155090332031e-01 -6.344822235405445099e-03 -1.690458953380584717e-01
2.939077019691467285e-01 -8.252467215061187744e-02 -2.984385788440704346e-01 1.820770204067230225e-01 -1.167615130543708801e-01 1.118334680795669556e-01 2.782891690731048584e-01 1.417819857597351074e-01 -4.022706672549247742e-02 -4.161712154746055603e-02 1.776059418916702271e-01 -1.199867352843284607e-01 -1.402463018894195557e-01 -4.452261328697204590e-01 1.418900210410356522e-02 -1.201615016907453537e-02 1.541385799646377563e-01 -1.046939939260482788e-01 8.204665035009384155e-02 -2.477825284004211426e-01 -1.071084570139646530e-02 -9.257894754409790039e-02 1.791209727525711060e-01 -2.590324878692626953e-01 1.653281748294830322e-01 -5.824168678373098373e-03 -3.498802483081817627e-01 2.836173772811889648e-02 -3.625428676605224609e-02 -1.324068754911422729e-01 -1.095891892910003662e-01 3.482333198189735413e-02
8.584009855985641479e-02 -6.490596383810043335e-02 -1.734895557165145874e-01 8.669554442167282104e-02 -3.568165376782417297e-02 1.005510911345481873e-01 -1.826315373182296753e-01 -2.251687347888946533e-01 7.499653100967407227e-02 -2.412879467010498047e-01 7.438014447689056396e-02 -2.578888535499572754e-01 -3.730406761169433594e-01 1.692886054515838623e-01 2.692257054150104523e-02 4.678797721862792969e-02 1.843873709440231323e-01 -1.741589903831481934e-01 6.990798562765121460e-02 1.368105113506317139e-01 2.100885361433029175e-01 -1.534878611564636230e-01 -1.507802400738000870e-02 1.805544272065162659e-02 -1.880794316530227661e-01 2.294871509075164795e-01 -1.052246317267417908e-01 -3.742229640483856201e-01 3.724688664078712463e-02 -3.417137265205383301e-01 -9.856187552213668823e-02 1.598217636346817017e-01
1.543897986412048340e-01 4.946729540824890137e-02 -2.876825034618377686e-01 1.519436985254287720e-01 -5.926607921719551086e-02 3.918710649013519287e-01 1.192944645881652832e-01 7.646946609020233154e-02 -2.480077445507049561e-01 -1.310414373874664307e-01 1.175190508365631104e-01 -2.184851616621017456e-01 -1.486764997243881226e-01 -2.318169474601745605e-01 -2.331622391939163208e-01 6.032314896583557129e-02 5.316841229796409607e-02 -2.460789494216442108e-02 1.483312714844942093e-02 -9.149426966905593872e-02 2.400771230459213257e-01 -2.877168655395507812e-01 2.652710974216461182e-01 -6.353951990604400635e-02 -7.587251067161560059e-02 9.437096118927001953e-02 -3.166996240615844727e-01 1.047899797558784485e-01 5.760984122753143311e-02 1.652708500623703003e-01 1.811244934797286987e-01 -2.029104903340339661e-02
3.526066616177558899e-02 -9.204659610986709595e-02 -1.079623997211456299e-01 -1.167418528348207474e-02 -1.717939674854278564e-01 4.260134696960449219e-02 2.878793179988861084e-01 -2.424341440200805664e-02 1.580152809619903564e-01 1.537556797266006470e-01 1.955289840698242188e-01 -3.259050250053405762e-01 -4.373861551284790039e-01 1.849003732204437256e-01 6.229523941874504089e-02 6.651790440082550049e-02 -4.154115542769432068e-02 -1.876548528671264648e-01 2.233677729964256287e-02 -9.915455430746078491e-02 -4.537658765912055969e-03 -1.093440577387809753e-01 1.332840174436569214e-01 -7.270915806293487549e-02 -1.677702218294143677e-01 -1.313981562852859497e-01 -4.008780419826507568e-01 -2.921182811260223389e-01 -3.411789238452911377e-02 6.933659315109252930e-02 1.598654240369796753e-01 1.776811033487319946e-01
2.860770225524902344e-01 -7.693431526422500610e-02 -1.496371775865554810e-01 1.904553025960922241e-01 -2.958047091960906982e-01 2.586749196052551270e-01 -1.046745479106903076e-02 2.829449474811553955e-01 2.818928956985473633e-01 -2.251306474208831787e-01 2.999207973480224609e-01 -2.558369040489196777e-01 -9.108798205852508545e-02 -2.805381119251251221e-01 -1.130936145782470703e-01 -2.800075337290763855e-02 8.080006577074527740e-03 -1.919913738965988159e-01 -5.935276299715042114e-02 1.634771190583705902e-02 -1.187621206045150757e-01 -1.243792548775672913e-01 1.468915790319442749e-01 -1.649714112281799316e-01 -5.210983008146286011e-02 1.975264698266983032e-01 -2.341940104961395264e-01 -6.837594509124755859e-02 -5.620636045932769775e-02 6.291470676660537720e-02 -2.340133301913738251e-02 6.977200508117675781e-02
1.481774449348449707e-01 -2.455989420413970947e-01 -1.576932519674301147e-01 1.126402541995048523e-01 -2.547847926616668701e-01 1.130340844392776489e-01 1.597422957420349121e-01 3.062724173069000244e-01 1.005370020866394043e-01 -5.287621915340423584e-02 8.834367245435714722e-02 -1.691849678754806519e-01 -1.043506190180778503e-01 -2.493340224027633667e-01 -2.470988333225250244e-01 1.103053987026214600e-02 1.964818239212036133e-01 -2.370290756225585938e-01 3.074879944324493408e-01 -9.214990586042404175e-02 -1.239664852619171143e-01 -1.271519213914871216e-01 2.249616533517837524e-01 -3.136737346649169922e-01 1.140239685773849487e-01 6.450093537569046021e-02 -2.639061808586120605e-01 -1.017668917775154114e-01 -7.843618094921112061e-02 6.377125158905982971e-03 -3.762624040246009827e-02 -1.282710582017898560e-01
2.245399653911590576e-01 -7.253554649651050568e-03 -1.713663786649703979e-01 3.330010771751403809e-01 -1.742891073226928711e-01 -1.970421709120273590e-02 1.792164891958236694e-01 -1.661573499441146851e-01 -1.060697212815284729e-01 -2.209528535604476929e-01 -1.198877319693565369e-01 -1.450972706079483032e-01 -4.387823119759559631e-02 5.496439337730407715e-02 -1.606115251779556274e-01 6.307614594697952271e-02 -8.060409873723983765e-02 -2.254092842340469360e-01 2.878342568874359131e-01 7.156152278184890747e-02 7.820432633161544800e-02 -1.421504169702529907e-01 -2.616504132747650146e-01 -1.377017199993133545e-01 8.656392991542816162e-02 -2.350665628910064697e-02 -3.512240052223205566e-01 -3.919511139392852783e-01 3.456192463636398315e-02 -6.057864427566528320e-02 -1.586131304502487183e-01 1.203718930482864380e-01
3.075894527137279510e-02 -2.544435560703277588e-01 -1.730854511260986328e-01 5.750333890318870544e-02 -1.999766677618026733e-01 -1.365373730659484863e-01 -5.791807547211647034e-02 9.649233520030975342e-02 9.845925867557525635e-02 -3.357495963573455811e-01 -1.823778636753559113e-02 -3.406783044338226318e-01 -1.563151627779006958e-01 -3.177697062492370605e-01 -2.614097595214843750e-01 1.302580684423446655e-01 1.137137562036514282e-01 -8.452256768941879272e-02 -1.265369951725006104e-01 2.318885326385498047e-01 1.325607150793075562e-01 -9.118622541427612305e-02 5.245824903249740601e-02 -2.410563826560974121e-01 2.418548800051212311e-02 3.308936581015586853e-02 -2.006535530090332031e-01 -3.372742831707000732e-01 -2.907771617174148560e-02 -1.652131676673889160e-01 3.806428983807563782e-02 -1.353757232427597046e-01
6.882223486900329590e-02 -2.612547948956489563e-02 -1.893376708030700684e-01 1.857418566942214966e-02 -3.349691629409790039e-01 -9.965717326849699020e-04 1.143664494156837463e-01 1.528099551796913147e-02 -9.142186492681503296e-02 -9.316061437129974365e-02 -2.043427824974060059e-01 2.011021785438060760e-02 -2.051178067922592163e-01 1.145381703972816467e-01 -3.729408085346221924e-01 -1.938351392745971680e-01 4.028914272785186768e-01 -2.709453701972961426e-01 1.914015039801597595e-02 3.686490356922149658e-01 2.134933471679687500e-01 -9.352769702672958374e-02 -5.966332554817199707e-02 -8.155915886163711548e-02 -3.442240646108984947e-03 -4.694372788071632385e-02 -6.937946379184722900e-02 -9.809783101081848145e-02 1.138240993022918701e-01 4.745431244373321533e-03 2.389982491731643677e-01 1.361304074525833130e-01
2.279918640851974487e-02 1.980707347393035889e-01 -4.568810462951660156e-01 2.807923555374145508e-01 -2.127439826726913452e-01 2.343170791864395142e-01 -8.871413022279739380e-02 2.187240310013294220e-02 1.211073100566864014e-01 -2.376854186877608299e-03 1.666765958070755005e-01 -3.480489253997802734e-01 8.777225017547607422e-02 2.007270902395248413e-01 1.909107714891433716e-02 5.586438626050949097e-02 3.462366759777069092e-02 -3.315252065658569336e-01 2.225432917475700378e-02 8.379554748535156250e-02 -4.839542135596275330e-02 -2.066371291875839233e-01 6.088783964514732361e-02 -2.248740196228027344e-01 4.160209372639656067e-02 1.875552348792552948e-02 6.520436611026525497e-03 -1.302181929349899292e-01 2.724562585353851318e-01 -1.528957635164260864e-01 1.179586201906204224e-01 2.304627187550067902e-02
2.623266279697418213e-01 -2.808342278003692627e-01 -1.353433281183242798e-01 -1.236087083816528320e-02 7.965300977230072021e-02 5.376495793461799622e-02 -1.757246814668178558e-02 1.991662234067916870e-01 8.952074497938156128e-02 -1.160357296466827393e-01 1.621131002902984619e-01 -3.311683535575866699e-01 -2.977218031883239746e-01 -2.752541601657867432e-01 -1.585589796304702759e-01 1.034545525908470154e-01 1.252272259443998337e-02 -3.163425624370574951e-01 -1.380231976509094238e-01 -3.187627196311950684e-01 -4.977150261402130127e-02 2.931955968961119652e-03 1.512076705694198608e-01 -1.145369634032249451e-01 -1.807692199945449829e-01 -5.518473312258720398e-02 -1.889824867248535156e-01 -1.262048631906509399e-01 3.645667433738708496e-02 -5.507186520844697952e-03 2.207008749246597290e-01 -1.736832410097122192e-01
1.494411826133728027e-01 1.320909112691879272e-01 -3.010638952255249023e-01 -1.444639712572097778e-01 -3.408491611480712891e-01 -1.110342741012573242e-01 1.198579296469688416e-01 1.507994681596755981e-01 1.316189914941787720e-01 -2.916252315044403076e-01 1.034092158079147339e-01 -3.633860349655151367e-01 -1.009814366698265076e-01 4.737749695777893066e-02 -2.851236495189368725e-04 -1.243332922458648682e-01 1.874033063650131226e-01 -1.273268014192581177e-01 1.275774091482162476e-01 -1.002332344651222229e-01 6.078037992119789124e-02 -1.907966658473014832e-02 -2.870713174343109131e-01 2.597007900476455688e-02 -2.181259356439113617e-02 1.417401134967803955e-01 -1.541253626346588135e-01 -3.137820065021514893e-01 -6.065380945801734924e-02 -2.265761792659759521e-01 -2.178404182195663452e-01 -6.072099320590496063e-03
2.073731124401092529e-01 -3.131610527634620667e-02 -3.957844972610473633e-01 2.394799590110778809e-01 -2.074074447154998779e-01 1.568479537963867188e-01 1.844713538885116577e-01 -9.981566667556762695e-02 2.428672015666961670e-01 -5.402019619941711426e-02 1.605361551046371460e-01 -9.235345572233200073e-02 -1.367447525262832642e-01 9.238673001527786255e-02 6.864475551992654800e-03 4.005775973200798035e-02 3.911413550376892090e-01 -1.556918676942586899e-02 -1.308769434690475464e-01 1.511916816234588623e-01 2.566115260124206543e-01 1.036399453878402710e-01 -9.653026610612869263e-02 -9.738427400588989258e-02 -6.143033131957054138e-02 -1.913749724626541138e-01 -9.278224408626556396e-02 5.497842282056808472e-02 1.717308312654495239e-01 -3.566348552703857422e-01 -7.939409464597702026e-02 -4.112354293465614319e-02
-1.956496201455593109e-02 -2.435844019055366516e-02 -1.405066847801208496e-01 1.582781672477722168e-01 -1.947805285453796387e-01 9.132719598710536957e-03 3.548672199249267578e-01 -2.613916993141174316e-02 2.319388240575790405e-01 1.684243530035018921e-01 7.478906959295272827e-02 -2.448746860027313232e-01 -3.876005113124847412e-01 5.392454937100410461e-02 5.460372194647789001e-02 2.684543095529079437e-02 4.771929606795310974e-02 -1.482961028814315796e-01 2.750118449330329895e-02 -1.021544486284255981e-01 -4.509584605693817139e-02 -1.224862188100814819e-01 2.355601936578750610e-01 -8.157002180814743042e-02 -1.913338303565979004e-01 -7.198802381753921509e-02 -3.846498429775238037e-01 -3.132864236831665039e-01 -6.566350162029266357e-02 2.139005064964294434e-02 1.981399506330490112e-01 1.961284279823303223e-01
3.375776857137680054e-02 1.896743196994066238e-03 -4.425694346427917480e-01 2.627943158149719238e-01 -8.043173700571060181e-02 6.138604134321212769e-02 1.167764440178871155e-01 -1.869887709617614746e-01 1.625132262706756592e-01 -1.757341474294662476e-01 1.554163079708814621e-02 -3.361093997955322266e-01 -2.010113447904586792e-01 -2.203117907047271729e-01 -1.741854846477508545e-01 2.911422029137611389e-02 -2.873748540878295898e-02 -1.354493349790573120e-01 -7.539373636245727539e-02 -1.033102944493293762e-01 1.316122561693191528e-01 5.931194126605987549e-02 -5.915631353855133057e-02 1.041385382413864136e-01 -4.114791378378868103e-02 1.552093401551246643e-02 -2.770887911319732666e-01 -1.594487726688385010e-01 2.370260208845138550e-01 -3.653117120265960693e-01 -1.272331029176712036e-01 6.149787083268165588e-02
2.717542946338653564e-01 4.240031540393829346e-02 -4.796761572360992432e-01 -2.253327704966068268e-02 -2.701514959335327148e-01 -1.473560482263565063e-01 -4.802618175745010376e-02 3.820518404245376587e-02 8.293073624372482300e-02 2.080314420163631439e-02 -1.085415109992027283e-02 7.380247861146926880e-02 -4.671428799629211426e-01 3.139140084385871887e-02 1.621551662683486938e-01 1.168528851121664047e-02 1.617538332939147949e-01 -2.484608441591262817e-01 -6.300486624240875244e-02 1.140078008174896240e-01 2.435374259948730469e-01 -6.780333817005157471e-02 3.103730082511901855e-01 9.249255806207656860e-02 -4.000528529286384583e-02 -1.019384339451789856e-01 -9.707579761743545532e-02 -9.976921975612640381e-02 -1.404481828212738037e-01 7.068855315446853638e-02 4.512170702219009399e-02 -7.066159695386886597e-02
-6.767690926790237427e-02 1.621791720390319824e-02 -1.667447090148925781e-01 5.315469577908515930e-02 -9.886834770441055298e-02 1.131019517779350281e-01 -9.025692008435726166e-03 -4.237497970461845398e-02 -4.823232442140579224e-02 -8.094510436058044434e-02 2.608624100685119629e-01 -1.824948787689208984e-01 -7.053962349891662598e-02 -1.946924477815628052e-01 1.515692472457885742e-01 3.221903741359710693e-02 3.531911075115203857e-01 -5.168566703796386719e-01 -2.019094228744506836e-01 -2.113647013902664185e-01 -4.875561594963073730e-02 -1.145864278078079224e-01 -6.811948865652084351e-02 -1.805660128593444824e-01 1.336474865674972534e-01 1.757940053939819336e-01 -2.585439570248126984e-02 -9.262172132730484009e-02 3.927859291434288025e-02 5.137894768267869949e-03 3.658025860786437988e-01 1.987137496471405029e-01
1.325085461139678955e-01 -3.502008318901062012e-01 -3.729525804519653320e-01 1.523480415344238281e-01 -1.932863742113113403e-01 3.739580884575843811e-02 1.017425134778022766e-01 -1.969238966703414917e-01 7.745600771158933640e-03 -1.325918734073638916e-01 -8.646600693464279175e-02 -7.029765099287033081e-02 -3.910210132598876953e-01 2.842324785888195038e-02 -3.610660433769226074e-01 8.802309632301330566e-03 -2.089981921017169952e-02 -1.478678882122039795e-01 8.650103956460952759e-02 1.861982941627502441e-01 1.269282847642898560e-01 -2.844935655593872070e-01 -6.150180706754326820e-04 1.099549382925033569e-01 -1.197543144226074219e-01 5.747384205460548401e-02 -2.186007797718048096e-02 -1.468960642814636230e-01 -1.726204007863998413e-01 -1.983444839715957642e-01 4.514800384640693665e-02 1.045432686805725098e-01
2.529073059558868408e-01 1.770427823066711426e-01 -2.230664938688278198e-01 1.204454153776168823e-01 -2.406779974699020386e-01 -1.271395087242126465e-01 -1.982387304306030273e-01 1.785375177860260010e-01 -1.054921299219131470e-01 -1.948118060827255249e-01 5.657764896750450134e-02 -2.218953073024749756e-01 -8.062756806612014771e-02 -3.684414178133010864e-02 -3.232999444007873535e-01 -3.125622570514678955e-01 1.388504058122634888e-01 -1.987307071685791016e-01 7.428763806819915771e-02 -1.170524358749389648e-01 2.039416730403900146e-01 -1.162345893681049347e-02 -2.813599305227398872e-03 -4.943455383181571960e-02 -2.623713016510009766e-02 -1.498006433248519897e-01 -1.356619894504547119e-01 -1.780850738286972046e-01 5.721696838736534119e-02 -1.284054815769195557e-01 2.446127235889434814e-01 3.294723331928253174e-01
1.140529140830039978e-01 -1.774553656578063965e-01 -1.566932797431945801e-01 1.576244086027145386e-01 -1.714596748352050781e-01 7.115862518548965454e-02 3.064626157283782959e-01 -5.413135141134262085e-02 1.443562507629394531e-01 1.914222240447998047e-01 2.973229885101318359e-01 -2.924858629703521729e-01 -2.669134736061096191e-01 1.781198233366012573e-01 5.789706483483314514e-02 -1.091738510876893997e-02 -4.383225366473197937e-02 -2.032649964094161987e-01 9.736214578151702881e-02 -2.005854696035385132e-01 8.664347231388092041e-02 2.120116911828517914e-02 9.072930365800857544e-02 -1.355278342962265015e-01 -6.344954669475555420e-02 -1.172681823372840881e-01 -3.739989995956420898e-01 -3.132852017879486084e-01 1.672220043838024139e-02 1.532443314790725708e-01 1.548340916633605957e-01 7.665127515792846680e-02
-4.264201223850250244e-02 -1.971174031496047974e-01 -2.941755652427673340e-01 2.202897965908050537e-01 -1.720260381698608398e-01 -2.189453504979610443e-02 -1.318619549274444580e-01 8.257343620061874390e-02 -4.696774482727050781e-02 -3.250040113925933838e-01 2.795208096504211426e-01 -2.045265883207321167e-01 -1.607559472322463989e-01 4.009827598929405212e-02 -3.679558634757995605e-02 1.855996553786098957e-03 -1.403639465570449829e-01 -8.614829927682876587e-02 -1.502254605293273926e-01 3.500289469957351685e-02 9.014903753995895386e-02 -3.503349721431732178e-01 8.596836775541305542e-02 -3.105816543102264404e-01 1.793353557586669922e-01 -7.867028005421161652e-03 -5.510727316141128540e-02 -2.272674888372421265e-01 1.207013130187988281e-01 7.096014171838760376e-02 2.095867693424224854e-02 3.475537300109863281e-01
2.011733502149581909e-02 -2.331106662750244141e-01 -2.918972969055175781e-01 1.676616631448268890e-02 -5.936887487769126892e-02 1.937689185142517090e-01 -5.881747230887413025e-02 -4.310588818043470383e-03 1.576345413923263550e-01 -1.698067486286163330e-01 1.962956935167312622e-01 -4.293898344039916992e-01 -9.675530344247817993e-02 9.061815589666366577e-02 -9.785584360361099243e-02 1.973163634538650513e-01 1.888123899698257446e-01 -1.214487925171852112e-01 8.070029318332672119e-02 2.614155709743499756e-01 3.572599962353706360e-02 -2.601633965969085693e-01 -1.843499839305877686e-01 -2.912728190422058105e-01 1.311399638652801514e-01 8.491957932710647583e-02 -2.307064980268478394e-01 -8.723771572113037109e-02 -2.092110216617584229e-01 1.094673126935958862e-01 -1.164302825927734375e-01 7.040634006261825562e-02
2.458650805056095123e-02 -2.664107382297515869e-01 4.077356774359941483e-03 4.069470614194869995e-02 -2.773862481117248535e-01 1.876464784145355225e-01 2.398819178342819214e-01 4.870588332414627075e-02 7.700920850038528442e-02 -2.064909189939498901e-01 -2.863303013145923615e-02 -3.913210630416870117e-01 -2.399205416440963745e-01 -2.676707208156585693e-01 -3.298962546978145838e-04 2.112202942371368408e-01 2.001283019781112671e-01 2.478481270372867584e-02 -2.883307337760925293e-01 1.393902003765106201e-01 1.794376373291015625e-01 1.250972002744674683e-01 1.903796643018722534e-01 -4.971213266253471375e-02 -1.642707586288452148e-01 -1.123900115489959717e-01 -1.019598171114921570e-01 -1.095611825585365295e-01 1.573482751846313477e-01 -2.198135703802108765e-01 1.213282346725463867e-02 1.153315231204032898e-01
-1.692337989807128906e-01 -1.835429817438125610e-01 -1.487990170717239380e-01 1.584834307432174683e-01 -1.531196832656860352e-01 7.138149440288543701e-02 2.478945404291152954e-01 5.643259361386299133e-02 5.331202596426010132e-02 -8.465140312910079956e-02 1.101073995232582092e-01 -1.599126011133193970e-01 -3.441238701343536377e-01 -7.982482016086578369e-02 2.509665191173553467e-01 6.105241551995277405e-02 2.562860548496246338e-01 -2.342207282781600952e-01 1.634160727262496948e-01 3.281899169087409973e-02 1.036810874938964844e-01 -1.139983721077442169e-02 -3.999327123165130615e-02 -1.137021258473396301e-01 4.548019543290138245e-02 3.901315927505493164e-01 -1.727852374315261841e-01 -1.445833295583724976e-01 -1.326769869774580002e-02 -3.658667802810668945e-01 -2.066624760627746582e-01 5.022556707262992859e-02
-3.281442821025848389e-02 -5.355924367904663086e-02 -1.845160126686096191e-01 2.410466223955154419e-01 -1.480334699153900146e-01 1.069053411483764648e-01 5.650723725557327271e-02 9.698260691948235035e-04 1.597892493009567261e-02 -1.482356488704681396e-01 2.475642263889312744e-01 -3.353272676467895508e-01 -3.473729193210601807e-01 -1.766799092292785645e-01 -1.419172529131174088e-02 3.747680038213729858e-02 1.835888624191284180e-01 1.155460253357887268e-01 -3.581897541880607605e-02 -7.914892630651593208e-04 2.085279077291488647e-01 1.356398873031139374e-02 -4.272389411926269531e-01 -1.309128403663635254e-01 -1.221401467919349670e-01 1.059720069169998169e-01 -3.076335191726684570e-01 -2.263868898153305054e-01 -2.131240218877792358e-01 -9.116819500923156738e-02 -3.884238889440894127e-03 -2.127060480415821075e-02
9.852346032857894897e-02 -9.437236003577709198e-03 -5.131905674934387207e-01 1.445058584213256836e-01 2.280936110764741898e-03 1.230199784040451050e-01 1.110905483365058899e-01 -1.109464019536972046e-01 2.076422125101089478e-01 -2.390199601650238037e-01 1.371495723724365234e-01 -2.281928956508636475e-01 -6.244394928216934204e-02 -2.456078305840492249e-02 -1.088452711701393127e-01 5.187961831688880920e-02 -6.184285879135131836e-02 -2.753607928752899170e-01 1.193003430962562561e-01 -3.018511235713958740e-01 2.332941442728042603e-01 1.726293861865997314e-01 -1.111165359616279602e-01 2.051399648189544678e-01 -1.453361511230468750e-01 7.522341609001159668e-02 -2.718488276004791260e-01 -1.305004656314849854e-01 6.795530021190643311e-02 -1.484173536300659180e-01 -8.722018450498580933e-02 1.953792385756969452e-02
-2.004087157547473907e-02 -2.239143848419189453e-01 -4.214298427104949951e-01 8.346532471477985382e-03 -4.171271249651908875e-02 -1.488750614225864410e-02 -2.811738662421703339e-02 1.237897947430610657e-01 -8.327771723270416260e-02 -2.097860425710678101e-01 -1.447287201881408691e-01 -1.810558140277862549e-01 -3.179551661014556885e-01 -1.704292744398117065e-01 -3.776398003101348877e-01 8.455843478441238403e-02 -1.113466992974281311e-01 -2.945412993431091309e-01 7.904975116252899170e-02 -1.071284040808677673e-01 1.014110147953033447e-01 -1.618290096521377563e-01 -7.897796481847763062e-02 7.528883963823318481e-02 -5.606547370553016663e-02 -6.195458397269248962e-02 -3.344049453735351562e-01 -2.095258533954620361e-01 -3.900332003831863403e-02 -1.950621604919433594e-01 -1.279552117921411991e-03 -3.996167331933975220e-02
1.850757300853729248e-01 1.166248228400945663e-02 -2.061321735382080078e-01 3.191773295402526855e-01 -1.146506890654563904e-01 2.117053121328353882e-01 1.009294688701629639e-01 -9.791329503059387207e-02 -1.249052807688713074e-01 1.338449865579605103e-01 -1.176111549139022827e-01 -3.905707001686096191e-01 -2.322179675102233887e-01 1.245910227298736572e-01 1.319412980228662491e-02 -4.173409193754196167e-02 8.558226376771926880e-02 -6.473662704229354858e-02 2.878803014755249023e-01 2.240427583456039429e-02 2.070771530270576477e-02 1.203605905175209045e-02 -1.891753450036048889e-02 -2.234502881765365601e-01 -1.524665951728820801e-01 1.798009425401687622e-01 -2.878082990646362305e-01 -3.559877574443817139e-01 -1.106573492288589478e-01 1.742120087146759033e-01 6.604251265525817871e-02 1.200233772397041321e-01
2.196058258414268494e-02 -1.356390565633773804e-01 -3.653068244457244873e-01 -1.305704563856124878e-01 3.218787908554077148e-02 3.640460073947906494e-01 -1.456927806138992310e-01 1.872742176055908203e-01 -1.259534955024719238e-01 -1.359499096870422363e-01 -3.629779070615768433e-02 -2.524274885654449463e-01 -5.635651573538780212e-02 1.739384084939956665e-01 4.251379868946969509e-04 -2.040276527404785156e-01 2.883689403533935547e-01 -1.255173534154891968e-01 6.975162029266357422e-02 1.932976245880126953e-01 -7.398261129856109619e-02 1.010369136929512024e-01 2.347400784492492676e-01 -1.555836647748947144e-01 8.975809067487716675e-02 1.293344944715499878e-01 -2.721748352050781250e-01 -1.259773522615432739e-01 1.287162601947784424e-01 -1.246856749057769775e-01 2.882843017578125000e-01 1.514168269932270050e-02
4.952352494001388550e-02 -7.248049974441528320e-02 -1.559007316827774048e-01 -1.033740583807229996e-02 -3.183712959289550781e-01 -1.968978792428970337e-01 1.700698137283325195e-01 -7.323194295167922974e-02 4.873181506991386414e-02 7.127085328102111816e-02 2.127467989921569824e-01 -5.342578142881393433e-02 -4.077893793582916260e-01 -1.241154819726943970e-01 2.612929344177246094e-01 -6.230443716049194336e-03 9.040454775094985962e-02 -1.693377643823623657e-01 4.710936546325683594e-01 2.922931313514709473e-02 1.020889356732368469e-01 -2.718554735183715820e-01 1.692635193467140198e-02 5.380914732813835144e-02 -1.230506822466850281e-01 -3.446384519338607788e-02 -1.752244383096694946e-01 -8.078780956566333771e-03 -1.364295650273561478e-02 1.938456445932388306e-01 2.325226813554763794e-01 4.264328256249427795e-02
1.555344760417938232e-01 -2.554928362369537354e-01 -1.758447885513305664e-01 -1.291874982416629791e-02 -3.205613195896148682e-01 2.080518193542957306e-02 2.653930187225341797e-01 -1.300478428602218628e-01 8.833838999271392822e-02 -3.423663079738616943e-01 1.507910788059234619e-01 -2.705785036087036133e-01 -2.646295726299285889e-01 -1.931759864091873169e-01 -1.204822883009910583e-01 -1.316945813596248627e-02 3.386520743370056152e-01 1.603639125823974609e-01 -1.306276172399520874e-01 2.643782198429107666e-01 6.283438950777053833e-02 8.009924739599227905e-02 -3.736618161201477051e-02 -4.072320088744163513e-02 -1.936930119991302490e-01 -9.529398381710052490e-02 -3.804824128746986389e-02 -1.507145725190639496e-02 -7.413215190172195435e-02 -1.934074312448501587e-01 7.093968242406845093e-02 9.441626071929931641e-02
-2.021154910326004028e-01 -2.403922379016876221e-01 -1.266549527645111084e-01 1.557479500770568848e-01 -2.101535052061080933e-01 9.217569231986999512e-02 1.069498732686042786e-01 9.046842157840728760e-02 -5.221387743949890137e-02 -2.009610235691070557e-01 2.153484225273132324e-01 -1.919732540845870972e-01 -1.552654653787612915e-01 4.367442056536674500e-02 2.395281940698623657e-01 -1.100628450512886047e-02 2.126219868659973145e-01 -1.674429476261138916e-01 3.416449725627899170e-01 -4.516822099685668945e-02 4.161235690116882324e-02 1.266436874866485596e-01 1.973331905901432037e-02 -1.896946877241134644e-01 6.286402791738510132e-02 2.084694653749465942e-01 -1.440322548151016235e-01 -2.951893508434295654e-01 -9.788625687360763550e-02 -3.171111941337585449e-01 -1.178729534149169922e-01 2.311912775039672852e-01
2.422892749309539795e-01 1.063432916998863220e-01 -2.866814434528350830e-01 2.205240279436111450e-01 -1.488469243049621582e-01 2.743266224861145020e-01 2.559315562248229980e-01 1.783859729766845703e-01 -3.409345746040344238e-01 -7.442013919353485107e-02 3.138552010059356689e-01 -1.392907351255416870e-01 -6.737945228815078735e-02 -1.281931400299072266e-01 -1.583840101957321167e-01 1.595960371196269989e-02 -1.052855700254440308e-02 1.201108191162347794e-02 6.342279165983200073e-02 -1.381134241819381714e-01 2.478645145893096924e-01 -2.864903211593627930e-01 1.817154437303543091e-01 -7.432446628808975220e-02 -2.652207389473915100e-02 1.351679265499114990e-01 -2.248383462429046631e-01 -3.730024024844169617e-02 -1.904367841780185699e-02 8.094678819179534912e-02 1.793283373117446899e-01 5.513000488281250000e-02
-1.144178658723831177e-01 6.301571428775787354e-02 -4.351298809051513672e-01 -8.480326831340789795e-02 -3.509981334209442139e-01 2.060808427631855011e-02 5.474234744906425476e-02 1.465800255537033081e-01 -2.620715275406837463e-02 1.096561774611473083e-01 3.703235462307929993e-02 3.066032528877258301e-01 -1.242427229881286621e-01 -1.981338858604431152e-01 -7.022442668676376343e-02 -1.983978599309921265e-02 2.917173802852630615e-01 -1.923827677965164185e-01 9.577322006225585938e-02 -1.597918802872300148e-03 5.396278575062751770e-02 -2.644117772579193115e-01 1.397718954831361771e-02 9.200715273618698120e-02 -9.513702243566513062e-02 -7.210925966501235962e-02 -2.685447037220001221e-01 -2.732813060283660889e-01 2.355111092329025269e-01 -1.301383525133132935e-01 3.071323968470096588e-02 -1.517522782087326050e-01
-1.027479469776153564e-01 1.076979339122772217e-01 -3.723191618919372559e-01 2.463643699884414673e-01 3.651957586407661438e-02 1.394671350717544556e-01 8.738830685615539551e-02 2.316057384014129639e-01 -2.885892093181610107e-01 -2.114286273717880249e-01 3.114913962781429291e-02 -5.030082538723945618e-02 -2.895110249519348145e-01 -7.031338661909103394e-02 2.054700702428817749e-01 -1.089171692728996277e-01 4.789545014500617981e-02 -4.734300076961517334e-01 1.538845896720886230e-01 -1.272462159395217896e-01 -1.780416071414947510e-01 -2.211288921535015106e-02 9.422801434993743896e-02 4.987784661352634430e-03 -1.006903424859046936e-01 4.851002246141433716e-02 -6.135183386504650116e-03 -2.943667769432067871e-01 4.578743129968643188e-02 1.078799590468406677e-01 -2.784063853323459625e-02 3.243663161993026733e-02
5.559533834457397461e-02 -7.427129894495010376e-02 -1.552480757236480713e-01 1.241155639290809631e-01 -2.767255902290344238e-01 7.266125082969665527e-02 6.993478536605834961e-02 9.336186945438385010e-02 3.538053017109632492e-03 -4.747195541858673096e-02 1.345712989568710327e-01 -3.308961093425750732e-01 -2.865056693553924561e-01 6.646801531314849854e-02 7.613190263509750366e-02 1.061895191669464111e-01 2.459824383258819580e-01 -3.259406983852386475e-01 3.344860300421714783e-02 6.122696027159690857e-02 5.606501549482345581e-02 1.565513312816619873e-01 -6.609439384192228317e-03 -8.329397439956665039e-02 -3.624087199568748474e-02 9.225914627313613892e-02 -7.835827767848968506e-02 -3.092104494571685791e-01 9.072048217058181763e-02 -4.576003849506378174e-01 -2.867228686809539795e-01 7.292899489402770996e-02
2.248822301626205444e-01 -9.632547385990619659e-03 -5.482147336006164551e-01 1.232452690601348877e-01 1.726045459508895874e-02 -2.955419123172760010e-01 -7.951453328132629395e-02 5.035431310534477234e-02 -2.742191404104232788e-02 -1.170462835580110550e-02 -6.252960860729217529e-02 2.413528859615325928e-01 -2.881971299648284912e-01 -1.012324988842010498e-01 6.548165529966354370e-02 -5.082283541560173035e-02 1.748393028974533081e-01 -2.973923683166503906e-01 2.220241278409957886e-01 -1.337952762842178345e-01 5.959422886371612549e-02 -8.684869110584259033e-02 7.012516260147094727e-02 -6.536705791950225830e-02 -4.634337127208709717e-02 3.433457110077142715e-03 -2.549146413803100586e-01 -2.185137420892715454e-01 -6.299395859241485596e-02 5.430825799703598022e-02 2.029454410076141357e-01 -6.628439575433731079e-02
-1.212484762072563171e-01 8.495286852121353149e-02 -1.102807372808456421e-01 2.964661717414855957e-01 -2.280270308256149292e-01 1.132232770323753357e-01 3.192321211099624634e-02 3.368854522705078125e-02 2.589221298694610596e-01 -1.179001405835151672e-01 1.196113601326942444e-01 -2.278568893671035767e-01 -2.161410450935363770e-01 -2.628462314605712891e-01 -6.016247719526290894e-02 -1.073217242956161499e-01 7.829481363296508789e-02 -2.858905196189880371e-01 -1.167359948158264160e-01 1.463551819324493408e-01 3.630311414599418640e-02 -1.192866936326026917e-01 -9.083443135023117065e-02 2.226738631725311279e-02 -5.408493801951408386e-03 -4.841753095388412476e-02 1.178502812981605530e-01 -4.496855139732360840e-01 -3.324737027287483215e-02 -2.106639556586742401e-02 1.567972749471664429e-01 3.756730258464813232e-01
3.002360761165618896e-01 -3.555343747138977051e-01 -2.286200523376464844e-01 1.257100105285644531e-01 -7.038382440805435181e-02 -6.926666200160980225e-02 1.068211812525987625e-02 1.620699279010295868e-02 1.897794194519519806e-02 8.700352162122726440e-02 3.703100606799125671e-03 4.421303048729896545e-02 -1.159763485193252563e-01 -3.813367709517478943e-02 -3.005933165550231934e-01 4.644044488668441772e-02 3.799374997615814209e-01 -1.090174838900566101e-01 4.133265838027000427e-02 6.973794102668762207e-02 1.513818055391311646e-01 -3.755539655685424805e-01 -8.210507780313491821e-02 1.200116872787475586e-01 -1.938239336013793945e-01 -1.120309457182884216e-01 -2.126374393701553345e-01 -1.810124367475509644e-01 9.226624667644500732e-02 2.008277624845504761e-01 1.970309615135192871e-01 1.557682603597640991e-01
1.542843282222747803e-01 -4.673151299357414246e-02 -2.063358426094055176e-01 1.405428647994995117e-01 -2.669117227196693420e-02 -9.188293665647506714e-02 4.297374486923217773e-01 -9.062359482049942017e-02 9.971271269023418427e-03 9.864875674247741699e-02 1.194916293025016785e-01 -2.572077512741088867e-01 -2.085625231266021729e-01 4.333984479308128357e-02 -3.009681589901447296e-02 -5.959630012512207031e-02 1.823032349348068237e-01 -2.484792023897171021e-01 1.362777501344680786e-01 -2.016958594322204590e-01 5.852841585874557495e-02 -1.245370134711265564e-01 2.166046760976314545e-02 -4.710296690464019775e-01 -1.264126449823379517e-01 3.104856424033641815e-02 -1.913043111562728882e-01 -2.026610523462295532e-01 -3.310351073741912842e-02 8.414519578218460083e-02 2.631498575210571289e-01 -4.477760940790176392e-02
-7.192245870828628540e-02 2.282021492719650269e-01 -3.528143763542175293e-01 1.220233663916587830e-01 -5.699184257537126541e-03 1.488029863685369492e-02 1.085923016071319580e-01 1.942275092005729675e-02 -4.505421034991741180e-03 -3.202089667320251465e-01 1.377279162406921387e-01 -2.754201889038085938e-01 -1.710310280323028564e-01 -1.759152263402938843e-01 -4.651736319065093994e-01 9.563705325126647949e-02 -8.818846195936203003e-02 -2.055166214704513550e-01 1.657787859439849854e-01 -1.041695922613143921e-01 8.681485801935195923e-02 6.267200410366058350e-02 -8.964905142784118652e-02 -1.681402325630187988e-01 -7.787620276212692261e-02 6.330522894859313965e-02 -2.556031942367553711e-01 -1.352814137935638428e-01 4.749266803264617920e-02 -2.143577933311462402e-01 9.009634703397750854e-02 -1.473104357719421387e-01
-1.819388940930366516e-02 4.388801008462905884e-02 -1.893917322158813477e-01 1.356300711631774902e-01 -1.069530546665191650e-01 2.407541722059249878e-01 1.618193387985229492e-01 -2.798043563961982727e-02 -6.336835026741027832e-02 1.122708916664123535e-01 4.914351105690002441e-01 -2.935236096382141113e-01 -3.332207202911376953e-01 -1.131834909319877625e-01 6.954467296600341797e-02 1.997085213661193848e-01 1.725737452507019043e-01 -7.704187184572219849e-02 1.060090661048889160e-01 6.059627607464790344e-02 2.668379545211791992e-01 1.074123904109001160e-01 -2.234779894351959229e-01 -1.800394989550113678e-02 -2.314945757389068604e-01 -1.524388641119003296e-01 -3.799447417259216309e-02 -2.423792332410812378e-01 -6.368356198072433472e-02 -8.863381296396255493e-02 2.527704089879989624e-02 3.246890753507614136e-02
3.022924959659576416e-01 -2.585450746119022369e-02 -1.686816364526748657e-01 -1.575849746586754918e-04 -1.464526802301406860e-01 8.677829802036285400e-02 -1.384233217686414719e-02 3.369146883487701416e-01 2.753697335720062256e-01 -8.645330369472503662e-02 3.299316167831420898e-01 3.078594617545604706e-02 -1.234043017029762268e-01 -2.595295608043670654e-01 -1.741673797369003296e-01 2.625029161572456360e-02 2.766767144203186035e-01 -1.394784301519393921e-01 -2.060450613498687744e-02 1.082999780774116516e-01 1.236879751086235046e-01 -1.538612246513366699e-01 1.938297450542449951e-01 -2.571313977241516113e-01 -1.592597663402557373e-01 3.614656999707221985e-02 -1.186826229095458984e-01 -2.290363013744354248e-01 2.033321559429168701e-01 8.792641013860702515e-02 1.896897852420806885e-01 -3.186842426657676697e-02
-7.236774265766143799e-02 -1.686120219528675079e-02 -2.489559203386306763e-01 1.956980675458908081e-01 -2.404842823743820190e-01 -1.880184412002563477e-01 -1.128831356763839722e-01 1.703916192054748535e-01 3.647818416357040405e-02 1.863826364278793335e-01 1.253945976495742798e-01 -1.238226518034934998e-01 -1.996075063943862915e-01 -4.702994227409362793e-02 -2.558982372283935547e-01 -1.091034933924674988e-01 2.407325208187103271e-01 -1.188800483942031860e-01 8.492014370858669281e-03 1.331342160701751709e-01 2.294287830591201782e-02 1.366483122110366821e-01 2.611067891120910645e-01 8.995825797319412231e-02 -8.898258209228515625e-02 1.776660084724426270e-01 -1.410099714994430542e-01 -3.010584712028503418e-01 2.459003329277038574e-01 -5.889185890555381775e-02 2.909223549067974091e-02 4.153796434402465820e-01
3.141828626394271851e-02 -5.104360356926918030e-02 -9.229393303394317627e-02 -8.221850544214248657e-02 -3.087271153926849365e-01 3.163031935691833496e-01 -7.501470297574996948e-02 1.371174603700637817e-01 1.193051487207412720e-01 8.574987202882766724e-02 -7.534066587686538696e-02 -1.053929552435874939e-01 -2.313018739223480225e-01 -9.635268896818161011e-02 -2.466397136449813843e-01 1.054905951023101807e-01 1.907466202974319458e-01 -2.007246166467666626e-01 1.238163709640502930e-01 7.045703381299972534e-02 1.940850466489791870e-01 2.815493941307067871e-01 9.644786268472671509e-02 -1.695734113454818726e-01 2.115794420242309570e-01 -6.366249918937683105e-02 -4.638394713401794434e-01 6.780494749546051025e-02 1.008246690034866333e-01 -1.697595715522766113e-01 -8.758287876844406128e-02 -1.450610905885696411e-01
1.266134679317474365e-01 -1.498608440160751343e-01 -1.534296423196792603e-01 5.248029530048370361e-02 -2.782391905784606934e-01 1.814765185117721558e-01 5.925542861223220825e-02 1.904563754796981812e-01 -1.939961016178131104e-01 -2.511978149414062500e-01 2.807872891426086426e-01 -2.237946838140487671e-01 -8.423144463449716568e-04 -2.127366699278354645e-02 -1.194854676723480225e-01 1.933422386646270752e-01 5.787673220038414001e-02 -2.052878290414810181e-01 1.567503213882446289e-01 7.030497491359710693e-02 -2.438604831695556641e-01 -1.730308234691619873e-01 1.747083067893981934e-01 -1.409689486026763916e-01 1.870339810848236084e-01 3.052941858768463135e-01 -1.592247746884822845e-02 -1.703957170248031616e-01 -2.673086524009704590e-01 -6.295096129179000854e-02 8.139888197183609009e-02 2.213202118873596191e-01
2.501920461654663086e-01 9.190400689840316772e-02 -9.536741673946380615e-02 -8.725055307149887085e-02 -2.993259131908416748e-01 6.007469445466995239e-02 4.096684232354164124e-02 6.931909918785095215e-02 6.647330243140459061e-03 -4.581690430641174316e-01 4.986159503459930420e-02 -1.974936574697494507e-01 -2.709354758262634277e-01 -1.791121214628219604e-01 -1.947090774774551392e-01 -1.976510584354400635e-01 3.569436818361282349e-02 -1.273975521326065063e-01 4.494003206491470337e-02 1.526980996131896973e-01 2.941732406616210938e-01 2.661872655153274536e-02 -3.146643564105033875e-02 -8.602530509233474731e-02 1.148025840520858765e-01 2.387924492359161377e-01 -3.881473243236541748e-01 5.186232179403305054e-02 1.081084758043289185e-01 6.760312616825103760e-02 -1.264355517923831940e-02 -1.412256993353366852e-02
1.381735317409038544e-03 -3.154917433857917786e-02 -4.356603622436523438e-01 -4.923363775014877319e-02 -1.674637049436569214e-01 3.076351881027221680e-01 3.537848591804504395e-01 7.411794364452362061e-02 -1.344151981174945831e-02 -6.360657513141632080e-03 1.365447938442230225e-01 -3.065576851367950439e-01 -2.368571907281875610e-01 -2.336941510438919067e-01 -3.468233346939086914e-01 9.404718875885009766e-02 6.341077387332916260e-02 -3.118164464831352234e-02 2.096582204103469849e-01 -1.689777821302413940e-01 -1.286750286817550659e-01 -1.596342623233795166e-01 3.104238957166671753e-02 -1.909628212451934814e-01 -2.999601326882839203e-02 6.445011496543884277e-02 -5.516701191663742065e-02 9.153597801923751831e-02 9.278532117605209351e-02 6.986073404550552368e-02 -8.388954401016235352e-02 -8.229500800371170044e-02
-1.665334552526473999e-01 -3.195062875747680664e-01 -1.889457553625106812e-01 -1.387905981391668320e-02 -1.834269016981124878e-01 1.065801382064819336e-01 1.559358537197113037e-01 -3.517507109791040421e-03 -3.367673978209495544e-02 1.602147705852985382e-02 3.660065829753875732e-01 -2.147733867168426514e-01 -2.483605593442916870e-01 8.281036466360092163e-02 1.849784106016159058e-01 -2.501004189252853394e-02 2.652430534362792969e-01 -1.869698613882064819e-01 1.085923463106155396e-01 1.040898710489273071e-01 4.220765456557273865e-02 7.460354361683130264e-03 -1.175868418067693710e-02 -1.751651018857955933e-01 -1.065894681960344315e-02 2.969111800193786621e-01 -1.788155734539031982e-01 -7.007421553134918213e-02 -2.216785214841365814e-02 -3.516058623790740967e-01 -1.642297208309173584e-01 2.079714685678482056e-01
-3.325170278549194336e-02 -2.134633660316467285e-01 -2.874863147735595703e-01 3.764497935771942139e-01 -1.589090973138809204e-01 -1.074099391698837280e-01 -2.026051878929138184e-01 1.593753546476364136e-01 -1.637786477804183960e-01 -7.446446269750595093e-02 1.481929123401641846e-01 5.939335376024246216e-02 -1.787289679050445557e-01 -4.874402657151222229e-03 -2.496907114982604980e-01 -4.030106216669082642e-02 2.012354284524917603e-01 -2.028387486934661865e-01 5.584851279854774475e-02 -9.957278519868850708e-02 -1.605413705110549927e-01 4.014647379517555237e-02 1.093758493661880493e-01 3.754907101392745972e-02 -3.606050973758101463e-03 4.998439550399780273e-02 -1.230222731828689575e-01 -3.778379857540130615e-01 1.941147446632385254e-01 3.159289434552192688e-02 1.009526550769805908e-01 3.566836118698120117e-01
9.449806064367294312e-02 6.981225684285163879e-03 -2.384498268365859985e-01 4.972924292087554932e-02 -1.392515301704406738e-01 2.960529327392578125e-01 4.929768741130828857e-01 8.282645791769027710e-02 1.286622136831283569e-01 -4.480587318539619446e-02 9.014783054590225220e-02 -2.275363057851791382e-01 -3.399227261543273926e-01 -2.604382634162902832e-01 -3.368076384067535400e-01 -7.658476382493972778e-02 1.175940260291099548e-01 2.768620103597640991e-02 1.510866135358810425e-01 4.843930248171091080e-03 1.974040456116199493e-02 -1.377883702516555786e-01 -8.849199861288070679e-02 4.657925455830991268e-04 1.126114875078201294e-01 6.535030901432037354e-02 -1.717177778482437134e-01 1.028902083635330200e-01 2.143372893333435059e-01 -5.097914487123489380e-02 8.561434596776962280e-02 -1.267989277839660645e-01
-1.731789708137512207e-01 -1.323696225881576538e-01 -9.848789125680923462e-02 2.553994357585906982e-01 -2.363842427730560303e-01 -1.861082911491394043e-01 9.964241087436676025e-02 2.577036321163177490e-01 -6.384298205375671387e-03 -9.864547848701477051e-02 1.260714381933212280e-01 -1.718197315931320190e-01 -1.555406153202056885e-01 3.770276904106140137e-02 7.014449685811996460e-02 7.626653462648391724e-02 2.742226123809814453e-01 -1.317917704582214355e-01 2.582123577594757080e-01 6.162935867905616760e-02 2.078265547752380371e-01 5.743476748466491699e-02 2.737133204936981201e-02 -1.806575506925582886e-01 -1.067035645246505737e-01 7.627376914024353027e-02 -1.185675337910652161e-01 -2.341731637716293335e-01 9.903333149850368500e-03 -4.702520072460174561e-01 -1.366446465253829956e-01 2.241532057523727417e-01
-1.964591890573501587e-01 -1.431688815355300903e-01 -2.702458202838897705e-01 1.047556400299072266e-01 -1.036414057016372681e-01 1.796065121889114380e-01 2.257761359214782715e-01 -2.393942140042781830e-02 -1.840942166745662689e-02 -4.443422704935073853e-02 3.738496601581573486e-01 -1.713654398918151855e-01 -2.471632063388824463e-01 -1.539608091115951538e-01 2.417985647916793823e-01 -6.157366558909416199e-02 3.364945650100708008e-01 -3.776923567056655884e-02 1.912795156240463257e-01 1.730639785528182983e-01 4.681421816349029541e-02 4.663450270891189575e-02 -1.329607963562011719e-01 2.976743504405021667e-02 -1.325201094150543213e-01 2.513825893402099609e-01 -2.098718434572219849e-01 -2.547708805650472641e-03 -4.442317783832550049e-02 -3.009077012538909912e-01 -8.211250603199005127e-02 1.251546293497085571e-01
-1.291525084525346756e-03 -1.530635803937911987e-01 -2.010650783777236938e-01 1.983923614025115967e-01 -2.675630450248718262e-01 4.305578768253326416e-02 -2.135470695793628693e-02 -1.285052746534347534e-01 4.768633749336004257e-03 -8.128006756305694580e-02 6.548488140106201172e-02 -1.002757176756858826e-01 -2.639111578464508057e-01 1.060265153646469116e-01 -1.389024108648300171e-01 -3.004864454269409180e-01 3.678467273712158203e-01 -1.268966048955917358e-01 -2.017263136804103851e-02 3.200289309024810791e-01 2.286844551563262939e-01 2.656835364177823067e-03 9.155835211277008057e-02 1.461781412363052368e-01 -1.225146465003490448e-02 -8.097109198570251465e-02 6.436813622713088989e-02 -4.094102978706359863e-01 1.833600550889968872e-01 1.379879713058471680e-01 -7.119563408195972443e-03 1.656730622053146362e-01
4.109847825020551682e-03 -2.365089654922485352e-01 -1.453618109226226807e-01 1.887453645467758179e-01 -3.353090882301330566e-01 -2.259279228746891022e-02 -8.024206012487411499e-02 -1.455396041274070740e-02 3.213365375995635986e-01 -3.581168949604034424e-01 6.314079463481903076e-02 -3.461266458034515381e-01 -1.532792150974273682e-01 4.042086005210876465e-02 -5.590125173330307007e-02 1.666109859943389893e-01 1.411108374595642090e-01 -3.423442542552947998e-01 -1.519490182399749756e-01 1.390525847673416138e-01 1.940397173166275024e-01 -1.285133063793182373e-01 -1.078130956739187241e-02 -1.037134602665901184e-01 1.212530583143234253e-01 -4.542563855648040771e-02 1.044973433017730713e-01 -2.271779477596282959e-01 7.677083462476730347e-02 9.263760596513748169e-02 5.551469698548316956e-02 1.223201379179954529e-01
3.860817849636077881e-02 -1.268221139907836914e-01 -2.892864644527435303e-01 6.246343255043029785e-02 -1.885664910078048706e-01 -3.926847130060195923e-02 1.895797625184059143e-02 -6.530733406543731689e-02 5.948409065604209900e-02 -4.577114880084991455e-01 -2.654233388602733612e-02 -3.607806563377380371e-01 -2.803085148334503174e-01 -8.614409714937210083e-02 -1.111809387803077698e-01 3.433204293251037598e-01 2.350857108831405640e-01 -1.011561602354049683e-01 -1.634479016065597534e-01 4.618236050009727478e-02 2.166446447372436523e-01 -1.231352165341377258e-01 -1.251142472028732300e-01 -5.094827711582183838e-02 -9.780700504779815674e-02 1.037568673491477966e-01 2.584137395024299622e-02 -2.103392481803894043e-01 3.041607327759265900e-02 -1.344745904207229614e-01 8.299383334815502167e-03 1.843162775039672852e-01
-2.127998918294906616e-01 -2.589142620563507080e-01 -1.848238557577133179e-01 1.853126473724842072e-02 8.965897560119628906e-02 6.030135601758956909e-02 -8.648010343313217163e-02 -3.313223123550415039e-01 -3.602698817849159241e-02 3.066311776638031006e-02 6.202624738216400146e-02 -2.155718207359313965e-01 -3.647266328334808350e-02 -1.951450394699349999e-05 -2.972998321056365967e-01 1.406342387199401855e-01 2.841191291809082031e-01 -3.875894546508789062e-01 1.343937367200851440e-01 1.069093793630599976e-01 1.582448035478591919e-01 -3.305665403604507446e-02 1.262733042240142822e-01 -1.508924365043640137e-01 2.039158493280410767e-01 2.491806000471115112e-01 -2.203509360551834106e-01 2.935174107551574707e-02 1.003552973270416260e-01 -1.028081253170967102e-01 1.251437366008758545e-01 2.179851382970809937e-01
2.345520257949829102e-01 1.105645075440406799e-01 -3.426469564437866211e-01 -2.401774562895298004e-02 -1.810305118560791016e-01 8.046755567193031311e-03 -1.161043941974639893e-01 1.075431425124406815e-02 -2.203826606273651123e-01 -2.876455783843994141e-01 6.349790096282958984e-02 1.451827287673950195e-01 -1.029013171792030334e-01 -8.559409528970718384e-03 -1.576552987098693848e-01 3.788395822048187256e-01 1.825141161680221558e-01 -1.495851129293441772e-01 1.312486827373504639e-01 -1.799187995493412018e-02 1.133423373103141785e-01 -1.505914628505706787e-01 2.040581554174423218e-01 -2.426157705485820770e-02 -3.084932826459407806e-02 -1.073515191674232483e-01 -4.550962746143341064e-01 -3.012658283114433289e-02 7.440188527107238770e-02 -9.487483650445938110e-02 -6.272999197244644165e-02 2.071993798017501831e-01
3.914985805749893188e-03 -5.969079211354255676e-02 -2.416775375604629517e-01 2.087211161851882935e-01 -2.584660947322845459e-01 2.946372926235198975e-01 6.035015732049942017e-02 2.588812634348869324e-02 -1.472882926464080811e-01 9.627682715654373169e-02 3.949067294597625732e-01 -2.689612507820129395e-01 -3.418901562690734863e-01 -1.512447297573089600e-01 1.889426559209823608e-01 -5.530361831188201904e-02 1.982253491878509521e-01 5.823361501097679138e-02 1.217950806021690369e-01 -9.223578870296478271e-02 2.402988374233245850e-01 2.634177170693874359e-02 -3.260125517845153809e-01 5.116809904575347900e-02 -1.542257815599441528e-01 4.329430870711803436e-03 -4.782192036509513855e-02 -1.417635977268218994e-01 2.242646552622318268e-02 -5.827231332659721375e-02 -1.487056631594896317e-02 1.227647364139556885e-01
1.937289088964462280e-01 -1.598458290100097656e-01 -1.812010109424591064e-01 -4.218059778213500977e-02 2.021194063127040863e-02 -2.198846042156219482e-01 3.774684965610504150e-01 -5.972183868288993835e-02 -1.724209338426589966e-01 -1.501089483499526978e-01 3.472404778003692627e-01 4.414865747094154358e-02 -6.733708828687667847e-02 1.733493804931640625e-01 3.032292798161506653e-02 1.190145462751388550e-01 2.296385020017623901e-01 -2.949178814888000488e-01 1.921227276325225830e-01 1.020208671689033508e-01 -6.713037937879562378e-02 -1.504365354776382446e-01 8.591373264789581299e-02 -3.029022812843322754e-01 4.428238421678543091e-02 -5.529897660017013550e-02 -1.055210158228874207e-01 -2.466414570808410645e-01 -9.162916988134384155e-02 -1.872006952762603760e-01 2.218414843082427979e-01 -1.029653567820787430e-02
7.220960408449172974e-02 -1.680938303470611572e-01 -1.675424575805664062e-01 1.880780160427093506e-01 -1.820041388273239136e-01 9.848354756832122803e-02 1.793306320905685425e-01 4.217251539230346680e-01 8.195073902606964111e-02 6.702826172113418579e-02 1.346804350614547729e-01 -2.500867247581481934e-01 -1.756190508604049683e-02 -1.026223897933959961e-01 -1.331911981105804443e-01 1.888838782906532288e-02 1.952137500047683716e-01 -2.209481298923492432e-01 4.176607429981231689e-01 -1.602894626557826996e-03 1.617491059005260468e-02 -5.430479720234870911e-02 1.215581670403480530e-01 -3.131805956363677979e-01 1.175584420561790466e-01 8.890979737043380737e-02 -2.300824522972106934e-01 -1.446239203214645386e-01 -1.018482148647308350e-01 -5.400174111127853394e-02 -1.718370057642459869e-02 -2.069324553012847900e-01
-1.722426265478134155e-01 -3.067022562026977539e-01 -6.286981701850891113e-02 2.407778650522232056e-01 -1.593534350395202637e-01 -3.313596174120903015e-02 7.795208692550659180e-02 -2.906991727650165558e-02 9.428555518388748169e-02 -1.322121769189834595e-01 1.136657670140266418e-01 -2.568990290164947510e-01 -2.865830361843109131e-01 -2.217847481369972229e-02 1.039227768778800964e-01 1.634966023266315460e-02 2.234735339879989624e-01 -2.305792570114135742e-01 7.922826707363128662e-02 1.268177330493927002e-01 2.482402697205543518e-02 3.571179881691932678e-02 -2.062890119850635529e-02 -3.014483153820037842e-01 -4.690618440508842468e-02 3.487648069858551025e-01 -1.136183440685272217e-01 -2.107019871473312378e-01 -1.211242005228996277e-01 -3.572238981723785400e-01 -7.661560177803039551e-02 1.844019293785095215e-01
9.591639041900634766e-02 -8.822453022003173828e-02 -1.168892905116081238e-01 1.249408200383186340e-01 -2.716526761651039124e-02 9.064667671918869019e-02 -1.815637201070785522e-01 -5.027363076806068420e-02 3.668558225035667419e-02 -5.598301440477371216e-02 3.224377334117889404e-01 -2.922743856906890869e-01 -2.346125543117523193e-01 -2.127028852701187134e-01 2.262515723705291748e-01 -8.142976462841033936e-02 3.691813051700592041e-01 -4.944151043891906738e-01 -1.462600231170654297e-01 -4.366753250360488892e-02 1.098417863249778748e-02 -4.825280234217643738e-02 -3.774745762348175049e-02 4.278647527098655701e-02 3.328555449843406677e-02 4.152584820985794067e-02 -3.656331077218055725e-02 -7.800676673650741577e-02 1.845484524965286255e-01 -2.083139866590499878e-02 2.527948319911956787e-01 1.972890347242355347e-01
4.528152942657470703e-01 -2.845489382743835449e-01 -3.211385607719421387e-01 -6.297247111797332764e-02 -1.277834326028823853e-01 -1.082971021533012390e-01 1.600501537322998047e-01 2.348831444978713989e-01 -3.877149522304534912e-02 -3.623161464929580688e-02 1.071775332093238831e-01 5.638803541660308838e-02 -2.459842264652252197e-01 -1.583248823881149292e-01 1.243385579437017441e-02 -1.117244437336921692e-01 2.610398530960083008e-01 -7.986809313297271729e-02 2.280249632894992828e-02 4.805939644575119019e-02 8.811290562152862549e-02 -1.837032139301300049e-01 3.333380520343780518e-01 -2.091449350118637085e-01 -1.538450121879577637e-01 1.265999488532543182e-02 -1.618768572807312012e-01 -1.156860888004302979e-01 -1.366791594773530960e-02 1.431988924741744995e-01 1.489003598690032959e-01 4.858370125293731689e-02
-7.625357806682586670e-02 -2.103065997362136841e-01 -3.007824718952178955e-01 -9.555549174547195435e-02 1.547455321997404099e-02 7.203834503889083862e-02 -9.389647841453552246e-02 -7.846026681363582611e-03 -1.055961623787879944e-01 6.117869541049003601e-02 2.798221409320831299e-01 -1.975897550582885742e-01 -2.914728820323944092e-01 -3.208664953708648682e-01 1.130538433790206909e-01 -6.051264703273773193e-03 2.114450484514236450e-01 -3.603253066539764404e-01 -1.281632184982299805e-01 4.418899118900299072e-02 7.972932606935501099e-02 2.766689360141754150e-01 6.661982834339141846e-02 -2.683168351650238037e-01 -1.607192121446132660e-02 2.059216611087322235e-02 1.003014743328094482e-01 -1.909189522266387939e-01 2.052555233240127563e-01 1.358795911073684692e-01 1.020584255456924438e-01 1.806249469518661499e-01
-3.622324392199516296e-02 -9.373796731233596802e-02 -1.963640153408050537e-01 -7.739211618900299072e-02 -3.129836320877075195e-01 3.013922870159149170e-01 -2.079765871167182922e-02 8.048345148563385010e-02 8.682531304657459259e-03 -2.522077262401580811e-01 1.351346373558044434e-01 -3.922002017498016357e-01 -1.075084507465362549e-01 8.423984050750732422e-02 -2.346705645322799683e-01 1.250029802322387695e-01 3.596514835953712463e-02 -2.595213055610656738e-01 -2.868122234940528870e-02 5.498355999588966370e-02 -1.352878361940383911e-01 -1.255833804607391357e-01 -1.161058172583580017e-01 -2.295640558004379272e-01 7.654634863138198853e-02 1.185536384582519531e-01 -1.270691007375717163e-01 -2.454117536544799805e-01 -3.085549473762512207e-01 1.830684989690780640e-01 1.208744794130325317e-01 1.102991178631782532e-01
-1.398204416036605835e-01 -3.619719147682189941e-01 -1.109740883111953735e-01 1.251501739025115967e-01 -9.514683485031127930e-02 5.366721376776695251e-02 -1.705103814601898193e-01 -2.325379252433776855e-01 1.370928734540939331e-01 2.978964149951934814e-01 3.342960774898529053e-02 -9.643766283988952637e-02 -3.284963965415954590e-01 -1.023127362132072449e-01 -2.983150780200958252e-01 -1.151816099882125854e-01 1.317342221736907959e-01 -3.200294077396392822e-01 8.813421428203582764e-02 1.992104351520538330e-01 2.462536543607711792e-01 -3.137172386050224304e-02 3.652433305978775024e-02 -1.636445522308349609e-01 -6.251303106546401978e-02 1.929594427347183228e-01 -2.453858703374862671e-01 5.862853676080703735e-02 1.527080982923507690e-01 4.375951737165451050e-02 -6.516717839986085892e-03 2.726348303258419037e-02
-2.180311381816864014e-01 -7.092881947755813599e-02 -3.195271193981170654e-01 4.853845760226249695e-02 -2.344223707914352417e-01 1.315251141786575317e-01 -1.325287818908691406e-01 5.887466669082641602e-02 -1.728661209344863892e-01 -2.427667826414108276e-01 1.489542722702026367e-01 -3.163293302059173584e-01 -1.036419048905372620e-01 6.423858553171157837e-02 -3.057621717453002930e-01 -9.031580388545989990e-02 7.938267290592193604e-02 -2.457659393548965454e-01 7.434722036123275757e-03 1.233412101864814758e-01 -7.021242380142211914e-02 3.218559175729751587e-02 4.016254469752311707e-02 -5.124495923519134521e-02 2.153773307800292969e-01 1.282964050769805908e-01 -1.058255732059478760e-01 -1.174060180783271790e-01 -4.270000457763671875e-01 -7.269071042537689209e-02 1.292190998792648315e-01 1.944034695625305176e-01
1.038446798920631409e-01 -1.347221136093139648e-01 -1.711128801107406616e-01 1.608827151358127594e-02 -5.426177382469177246e-02 2.152247428894042969e-01 7.853119075298309326e-02 2.016673088073730469e-01 -9.478096663951873779e-02 -2.611634135246276855e-01 7.929723709821701050e-02 -8.194603957235813141e-03 -4.760481417179107666e-01 8.953758329153060913e-02 9.480782598257064819e-02 1.796124428510665894e-01 -1.818576455116271973e-01 -3.569357469677925110e-02 -1.096397638320922852e-02 1.147778406739234924e-01 7.239212095737457275e-02 -6.714451313018798828e-02 -2.141086570918560028e-02 -1.192356571555137634e-01 1.155668869614601135e-01 1.849228441715240479e-01 -2.741093933582305908e-01 -8.596627414226531982e-02 2.725627124309539795e-01 6.825926899909973145e-02 4.519824385643005371e-01 -2.471389435231685638e-02
9.583462029695510864e-02 -1.049547791481018066e-01 -1.331589519977569580e-01 5.643185228109359741e-02 -2.774877250194549561e-01 -6.209266930818557739e-02 1.437917649745941162e-01 -1.024116426706314087e-01 2.762742638587951660e-01 -4.124563336372375488e-01 1.866423189640045166e-01 -3.467659950256347656e-01 -1.294192969799041748e-01 -1.223888397216796875e-01 -1.671625524759292603e-01 1.884465366601943970e-01 2.672937512397766113e-01 -1.459199637174606323e-01 -1.857845187187194824e-01 9.142781794071197510e-02 2.208938822150230408e-02 -7.405707985162734985e-02 1.105830073356628418e-02 9.776635468006134033e-02 -1.459208726882934570e-01 1.088298298418521881e-02 5.377638339996337891e-02 -2.648096084594726562e-01 3.009509295225143433e-03 -1.307762786746025085e-02 1.939030289649963379e-01 2.582238316535949707e-01
-6.036726012825965881e-02 -1.358556598424911499e-01 -2.228782325983047485e-01 3.242659270763397217e-01 9.038242697715759277e-02 7.234278321266174316e-02 -7.584659755229949951e-02 -1.265034079551696777e-01 -1.822860687971115112e-01 -2.042919583618640900e-02 1.328315585851669312e-01 -2.343467622995376587e-01 -4.046749472618103027e-01 -1.117933094501495361e-01 -1.112602800130844116e-01 1.840791255235671997e-01 1.375851929187774658e-01 1.385551989078521729e-01 3.502102494239807129e-01 -1.370479236356914043e-03 3.563437378033995628e-03 -1.369651407003402710e-01 1.351522095501422882e-02 -1.348993778228759766e-01 -6.386704742908477783e-02 -1.989081054925918579e-01 -3.074735105037689209e-01 -7.491548545658588409e-03 4.028379917144775391e-02 2.013317681849002838e-02 1.999971419572830200e-01 2.845882773399353027e-01
1.844855546951293945e-01 1.986189037561416626e-01 -5.058215931057929993e-03 -1.759296506643295288e-01 -4.798412919044494629e-01 1.252834647893905640e-01 -4.071223735809326172e-02 -1.780015975236892700e-01 -4.293251410126686096e-02 -2.102012038230895996e-01 8.825223892927169800e-02 -2.396386414766311646e-01 -2.589605450630187988e-01 -2.226694226264953613e-01 1.972164213657379150e-01 2.443092614412307739e-01 9.212163835763931274e-02 1.321381889283657074e-02 2.664849758148193359e-01 3.687363117933273315e-02 1.359990686178207397e-01 2.685037208721041679e-03 -1.910308003425598145e-02 -1.277493685483932495e-02 -1.474720705300569534e-02 -3.423912683501839638e-03 -2.505724132061004639e-01 -1.500325500965118408e-01 -1.550304889678955078e-01 -1.154255792498588562e-01 2.431197017431259155e-01 -8.792447298765182495e-02
-8.963558822870254517e-02 -2.852970063686370850e-01 -6.821811944246292114e-02 2.298263311386108398e-01 -3.147164881229400635e-01 1.451098024845123291e-01 1.785717606544494629e-01 7.532186061143875122e-02 -1.351402103900909424e-01 -2.976351417601108551e-02 -1.992729604244232178e-01 -2.733788639307022095e-02 -1.544966399669647217e-01 -1.386480927467346191e-01 -1.496117413043975830e-01 -9.167726337909698486e-02 4.443427920341491699e-02 -1.646414101123809814e-01 -1.180183663964271545e-01 1.239357143640518188e-02 4.258760213851928711e-01 -3.308319300413131714e-02 8.897448331117630005e-02 7.186371833086013794e-03 5.017600953578948975e-02 -7.318690419197082520e-02 -2.050610035657882690e-01 -1.132187768816947937e-01 -2.372967600822448730e-01 -2.021832168102264404e-01 3.696568310260772705e-01 1.782510727643966675e-01
1.551893353462219238e-02 -2.857085168361663818e-01 -1.651323288679122925e-01 -7.537582889199256897e-03 -7.403896749019622803e-02 3.282702267169952393e-01 -1.059674173593521118e-01 -3.236171230673789978e-02 1.003092154860496521e-01 -3.092411719262599945e-02 1.006935462355613708e-01 -1.170418485999107361e-01 -1.546886377036571503e-02 5.501923710107803345e-02 -2.044738642871379852e-02 -1.837262809276580811e-01 1.717882305383682251e-01 -2.280617803335189819e-01 -1.512234807014465332e-01 -1.439515128731727600e-02 1.241060569882392883e-01 2.012610435485839844e-01 2.568289041519165039e-01 -5.799772962927818298e-02 1.738898009061813354e-01 3.533435463905334473e-01 -1.637269258499145508e-01 -3.229735195636749268e-01 -6.577919423580169678e-02 -1.320940554141998291e-01 3.841466307640075684e-01 -8.720316737890243530e-02
3.010439872741699219e-01 -1.737021952867507935e-01 -5.611594021320343018e-02 2.266515940427780151e-01 -2.537097036838531494e-01 1.356114745140075684e-01 4.084283113479614258e-02 -9.809840470552444458e-02 5.239928886294364929e-02 -2.498587593436241150e-02 6.872021406888961792e-02 -2.594574689865112305e-01 -8.071324974298477173e-02 5.399191379547119141e-02 -2.277145236730575562e-01 1.432237923145294189e-01 2.747376449406147003e-02 -1.645110994577407837e-01 -2.983116917312145233e-02 -1.889250054955482483e-02 1.407305747270584106e-01 -5.440187454223632812e-02 -3.405439853668212891e-02 -2.846773266792297363e-01 -1.869945675134658813e-01 2.603959441184997559e-01 -2.473411113023757935e-01 -3.279674351215362549e-01 -1.598310768604278564e-01 1.901915371417999268e-01 -9.054470062255859375e-02 3.129872083663940430e-01
1.152680367231369019e-01 -2.058066129684448242e-01 -4.475145600736141205e-03 2.640057206153869629e-01 -2.444510757923126221e-01 1.541115790605545044e-01 1.609721034765243530e-01 -4.279293492436408997e-02 9.792105108499526978e-02 -8.508408069610595703e-02 1.424814909696578979e-01 -4.446792900562286377e-01 -5.425157025456428528e-02 -1.721412986516952515e-01 -2.289280742406845093e-01 -2.168114483356475830e-02 2.170338928699493408e-01 1.259328797459602356e-03 -3.540310263633728027e-02 -7.608284708112478256e-03 1.831952482461929321e-01 -1.464345455169677734e-01 2.129125744104385376e-01 -1.209604740142822266e-01 3.455611169338226318e-01 1.202969346195459366e-03 -3.835259675979614258e-01 -7.966168224811553955e-03 -8.229795843362808228e-02 -4.766944423317909241e-02 8.742090431042015553e-04 6.376990675926208496e-02
1.199132353067398071e-01 -1.239740625023841858e-01 -3.528945744037628174e-01 1.345500200986862183e-01 -1.247151419520378113e-01 5.915049090981483459e-02 4.669851064682006836e-01 -2.432516515254974365e-01 -1.495659053325653076e-01 -1.314198076725006104e-01 4.079670906066894531e-01 -8.483787626028060913e-02 -1.680664569139480591e-01 -6.253200769424438477e-02 -1.105996668338775635e-01 -1.733988821506500244e-01 -4.182787239551544189e-02 -1.548461318016052246e-01 -5.525647848844528198e-02 8.874548226594924927e-02 1.933891326189041138e-01 1.114464327692985535e-01 -2.837750613689422607e-01 4.049757122993469238e-02 -1.227602809667587280e-01 4.709513112902641296e-02 2.406794950366020203e-02 -2.111917436122894287e-01 -3.588393330574035645e-02 1.927104219794273376e-02 8.130203932523727417e-02 6.480464339256286621e-02
3.733198642730712891e-01 -1.335417777299880981e-01 -2.271078228950500488e-01 1.875268369913101196e-01 -1.483480334281921387e-01 -5.088774487376213074e-02 -5.309224501252174377e-02 1.091509591788053513e-02 -3.981449082493782043e-02 4.029507189989089966e-02 -7.384045422077178955e-02 -2.739640325307846069e-02 -1.537856608629226685e-01 1.634278446435928345e-01 -1.276761293411254883e-01 1.824831366539001465e-01 3.725824654102325439e-01 2.785023488104343414e-02 7.855262607336044312e-02 6.048534810543060303e-02 1.693254858255386353e-01 -3.298290967941284180e-01 1.064075455069541931e-01 6.261374801397323608e-02 -1.131480261683464050e-01 -1.142732705920934677e-02 -3.899816274642944336e-01 -3.619156479835510254e-01 -7.357324659824371338e-02 2.448657527565956116e-02 1.114158034324645996e-01 5.095694959163665771e-02
-3.448517248034477234e-02 -3.130520284175872803e-01 -5.008193850517272949e-01 1.637057512998580933e-01 8.029408007860183716e-02 3.421545261517167091e-03 1.506207287311553955e-01 -1.526074707508087158e-01 2.643951773643493652e-01 -1.969328671693801880e-01 9.353057295083999634e-02 -1.231045573949813843e-01 -8.155772835016250610e-02 1.333220023661851883e-02 -2.324203997850418091e-01 -1.382927298545837402e-01 1.808850914239883423e-01 1.414101943373680115e-02 4.587169364094734192e-02 -2.008211053907871246e-02 2.157776504755020142e-01 6.592205911874771118e-02 1.154631301760673523e-01 -6.093642115592956543e-02 -1.763223856687545776e-01 2.876174151897430420e-01 -1.132763475179672241e-01 -1.660623699426651001e-01 -1.279938220977783203e-01 -1.339337974786758423e-01 -7.350471336394548416e-03 2.573279440402984619e-01
3.340347111225128174e-01 -2.559425532817840576e-01 -2.272231876850128174e-01 2.690238058567047119e-01 -9.460487216711044312e-02 -2.306934446096420288e-01 3.303310573101043701e-01 1.568684577941894531e-01 -1.129855439066886902e-01 1.544070839881896973e-01 5.847393721342086792e-02 -2.249327898025512695e-01 -7.111191749572753906e-02 1.007371544837951660e-01 -7.685707509517669678e-02 -3.870013356208801270e-02 1.605540663003921509e-01 -2.668549418449401855e-01 3.230729326605796814e-02 3.266608342528343201e-02 1.205433681607246399e-01 -2.746242880821228027e-01 1.748866289854049683e-01 1.127684563398361206e-01 1.194665953516960144e-01 -1.157881617546081543e-01 -2.731619179248809814e-01 -2.129294872283935547e-01 -3.194799646735191345e-02 -7.714171707630157471e-02 3.145253658294677734e-02 -4.284922406077384949e-02
2.995905280113220215e-01 -2.321147322654724121e-01 -2.809225022792816162e-01 -5.232024565339088440e-02 -5.543369799852371216e-02 1.680486351251602173e-01 1.515097171068191528e-01 -1.637441851198673248e-02 -4.249760881066322327e-02 -6.509851664304733276e-02 -2.867367304861545563e-02 1.194437965750694275e-01 -2.772814929485321045e-01 2.210415899753570557e-02 -5.983127281069755554e-02 -1.103233769536018372e-01 4.829829633235931396e-01 -3.977156057953834534e-02 -1.809690892696380615e-01 2.191771268844604492e-01 1.503329575061798096e-01 4.985373467206954956e-03 2.296543121337890625e-01 -1.453247517347335815e-01 -7.338981609791517258e-03 -4.540086165070533752e-02 -1.280982941389083862e-01 1.159843578934669495e-01 2.152407020330429077e-01 1.243846938014030457e-01 2.195623815059661865e-01 2.276116609573364258e-01
1.096099708229303360e-02 9.058202803134918213e-02 -4.407829046249389648e-01 7.926364988088607788e-02 -5.927767604589462280e-02 2.429326325654983521e-01 -3.670560196042060852e-02 8.202385157346725464e-02 1.917718052864074707e-01 -1.627261042594909668e-01 1.146464049816131592e-01 -4.072726964950561523e-01 5.530668422579765320e-02 2.713402211666107178e-01 -6.445414572954177856e-02 1.244565919041633606e-01 1.981497853994369507e-01 -3.265541493892669678e-01 1.470557153224945068e-01 1.907600909471511841e-01 -2.919536456465721130e-02 -9.415277093648910522e-02 -5.438156798481941223e-02 -1.767505705356597900e-01 -6.734203547239303589e-03 4.386479035019874573e-02 3.997526690363883972e-02 2.431782148778438568e-02 1.859381049871444702e-01 4.942821338772773743e-03 2.855933308601379395e-01 1.172474995255470276e-01
4.061082750558853149e-02 -3.176629543304443359e-02 -2.291346937417984009e-01 -2.037236234173178673e-03 3.686048730742186308e-04 2.067683041095733643e-01 5.656229704618453979e-02 3.057730793952941895e-01 6.639365851879119873e-02 -7.260654866695404053e-02 2.632239162921905518e-01 -1.800769716501235962e-01 -3.862639367580413818e-01 -1.845362596213817596e-02 -1.323260813951492310e-01 -9.099176526069641113e-02 2.252739667892456055e-01 2.172582149505615234e-01 -3.012477159500122070e-01 1.705322712659835815e-01 1.100831478834152222e-01 -1.301524136215448380e-02 4.524664208292961121e-02 1.918078958988189697e-02 -1.044696420431137085e-01 6.511159241199493408e-02 -3.852878808975219727e-01 -5.784616619348526001e-02 1.351879984140396118e-01 -2.925846278667449951e-01 -5.564355850219726562e-02 -1.106924563646316528e-01
-1.388777196407318115e-01 -1.507467497140169144e-02 -2.845281958580017090e-01 7.575559616088867188e-02 -2.221910506486892700e-01 -5.934211239218711853e-02 3.548278212547302246e-01 3.713316321372985840e-01 5.591979622840881348e-02 1.914615556597709656e-02 -2.415325939655303955e-01 7.067392766475677490e-02 -2.694961428642272949e-01 -2.398799210786819458e-01 -1.467946264892816544e-02 9.854269772768020630e-02 3.456838056445121765e-02 -9.175827354192733765e-02 9.868121147155761719e-02 2.162017486989498138e-02 1.235840320587158203e-01 -3.889867663383483887e-02 2.595238685607910156e-01 -7.502368092536926270e-02 4.521649330854415894e-02 5.646695569157600403e-02 -2.089616060256958008e-01 -2.209985703229904175e-01 -1.228747963905334473e-01 -1.827263832092285156e-01 3.366120755672454834e-01 -3.265717625617980957e-02
2.251610606908798218e-01 -1.038619056344032288e-01 -1.503573358058929443e-01 4.225833714008331299e-02 -1.341210156679153442e-01 2.041136622428894043e-01 -1.215089783072471619e-01 -3.727269545197486877e-02 -5.340352654457092285e-02 -2.023098170757293701e-01 -1.304584741592407227e-01 -1.860807240009307861e-01 -2.289697527885437012e-01 3.830373287200927734e-02 -2.895223200321197510e-01 -7.612078636884689331e-02 7.536970824003219604e-02 -1.452057212591171265e-01 2.442550957202911377e-01 2.948736548423767090e-01 1.690003126859664917e-01 1.625509373843669891e-02 -1.570615172386169434e-01 -1.571933478116989136e-01 -3.656913712620735168e-02 2.224721312522888184e-01 -3.944812119007110596e-01 -7.828103005886077881e-02 -6.730458885431289673e-02 3.058210015296936035e-03 3.254235386848449707e-01 1.574331074953079224e-01
2.470751255750656128e-01 -3.627092540264129639e-01 -2.822962999343872070e-01 1.245492249727249146e-01 -1.192189380526542664e-01 2.048099040985107422e-01 1.795427948236465454e-01 1.262232959270477295e-01 -1.405503451824188232e-01 1.507980674505233765e-01 1.665294617414474487e-01 -2.204691916704177856e-01 1.045720353722572327e-01 -1.822361052036285400e-01 6.645245850086212158e-02 2.987775765359401703e-02 5.734166130423545837e-02 -8.860991150140762329e-02 1.520646214485168457e-01 1.317621320486068726e-01 1.558720618486404419e-01 -2.044418156147003174e-01 1.740043163299560547e-01 -1.413255184888839722e-01 1.654216647148132324e-01 1.494463533163070679e-02 -3.131044507026672363e-01 -1.704297512769699097e-01 -1.023954972624778748e-01 -1.471977531909942627e-01 -9.241016581654548645e-03 -2.910387516021728516e-01
1.384131759405136108e-01 -1.386747062206268311e-01 -1.483661830425262451e-01 -3.042400069534778595e-02 -2.189466953277587891e-01 1.198972165584564209e-01 4.503751099109649658e-01 2.748127579689025879e-01 7.546006143093109131e-02 -1.205013766884803772e-01 6.804412603378295898e-02 -1.429963409900665283e-01 -1.813104748725891113e-01 -1.794515103101730347e-01 9.470519423484802246e-02 1.970058232545852661e-01 2.059769481420516968e-01 -7.958360761404037476e-02 1.868042051792144775e-01 2.031825855374336243e-02 9.696540981531143188e-02 -2.142599076032638550e-01 1.065808013081550598e-01 -1.236134395003318787e-01 -8.677478879690170288e-02 -4.259846210479736328e-01 -2.383699119091033936e-01 3.750051185488700867e-02 -1.042120382189750671e-01 -1.235319208353757858e-02 -5.654967948794364929e-02 1.113667562603950500e-01
-7.108329981565475464e-02 -2.521097362041473389e-01 -1.098637431859970093e-01 4.411070793867111206e-02 -9.063157439231872559e-02 2.383563369512557983e-01 1.771939694881439209e-01 7.129043340682983398e-02 9.621026925742626190e-03 -6.571396440267562866e-02 2.828000187873840332e-01 -2.023566365242004395e-01 -3.826954066753387451e-01 -6.630161404609680176e-02 2.516834735870361328e-01 6.196679547429084778e-02 1.215348765254020691e-01 -1.882913112640380859e-01 2.407678365707397461e-01 6.436328589916229248e-02 1.126297488808631897e-01 -1.469766441732645035e-02 -2.378018945455551147e-02 -7.797618955373764038e-02 -5.244038626551628113e-02 2.646205723285675049e-01 -8.752935379743576050e-02 -1.732313781976699829e-01 -1.029347851872444153e-01 -4.043951630592346191e-01 -1.571355611085891724e-01 1.770383119583129883e-01
2.359577417373657227e-01 6.462794542312622070e-02 2.829456701874732971e-02 1.356239467859268188e-01 -7.990852743387222290e-02 4.059076309204101562e-03 2.562271952629089355e-01 3.349094092845916748e-01 -3.722301498055458069e-02 2.722651697695255280e-02 3.631877154111862183e-02 -7.806521654129028320e-02 -1.646236777305603027e-01 5.533647909760475159e-02 -1.016985327005386353e-01 -7.409097254276275635e-02 -1.331675201654434204e-01 -2.102594375610351562e-01 1.351660639047622681e-01 5.815969780087471008e-02 2.543461620807647705e-01 -1.163172721862792969e-01 4.984378814697265625e-02 -3.687084913253784180e-01 -6.871558725833892822e-02 2.484793961048126221e-02 -5.473541617393493652e-01 -1.334092319011688232e-01 -6.853078305721282959e-02 6.384166330099105835e-02 1.700794696807861328e-01 1.432442814111709595e-01
-1.073357984423637390e-01 -1.785296797752380371e-01 -2.755830287933349609e-01 3.069341182708740234e-01 -5.173168331384658813e-02 9.131659567356109619e-02 -4.004410281777381897e-02 -1.722314506769180298e-01 -5.476395413279533386e-02 -1.629483848810195923e-01 1.030632779002189636e-01 -2.977092564105987549e-01 -2.992734313011169434e-01 4.348853975534439087e-02 1.203358266502618790e-02 -1.856608688831329346e-01 1.988228559494018555e-01 3.691412881016731262e-02 -5.475921928882598877e-02 1.282900720834732056e-01 2.150631248950958252e-01 1.356496824882924557e-03 -1.788831353187561035e-01 1.696707308292388916e-02 7.119261473417282104e-02 -8.706735819578170776e-02 -3.363764286041259766e-01 -3.509843647480010986e-01 -2.434377521276473999e-01 -1.392362564802169800e-01 -1.476077884435653687e-01 3.128965198993682861e-02
-1.685100048780441284e-01 -2.206026315689086914e-01 -2.863070964813232422e-01 8.267360180616378784e-02 -1.174343749880790710e-01 9.686861187219619751e-02 2.038137316703796387e-01 2.206746675074100494e-02 7.143783569335937500e-02 -6.833643466234207153e-02 2.894905507564544678e-01 -2.584869265556335449e-01 -2.421452850103378296e-01 3.422928974032402039e-02 6.367465108633041382e-02 6.649532169103622437e-02 1.920418292284011841e-01 -8.679998666048049927e-02 9.545665979385375977e-02 9.844444692134857178e-02 1.537833213806152344e-01 2.004136592149734497e-01 -2.068781852722167969e-01 -1.223834380507469177e-01 -8.132106065750122070e-02 2.458030283451080322e-01 -1.844901144504547119e-01 -3.355642855167388916e-01 -8.545032143592834473e-02 -3.570706844329833984e-01 -8.316326886415481567e-02 7.525805849581956863e-03
-2.731200307607650757e-03 -8.571802824735641479e-02 -9.753829985857009888e-02 1.968843638896942139e-01 -3.130142688751220703e-01 -1.406622231006622314e-01 -5.166913941502571106e-02 9.543300420045852661e-02 1.222372576594352722e-01 -1.654488444328308105e-01 3.845795392990112305e-01 7.389940321445465088e-02 -4.627686738967895508e-01 2.311851680278778076e-01 -1.537451893091201782e-01 2.268420904874801636e-01 3.325091302394866943e-01 -4.007891565561294556e-02 3.096219152212142944e-02 1.264435350894927979e-01 -7.210690528154373169e-02 -7.079586386680603027e-02 1.101280227303504944e-01 -3.542178869247436523e-02 -1.323400810360908508e-02 1.664750874042510986e-01 -7.308565080165863037e-02 4.612145945429801941e-02 2.119126170873641968e-01 3.428279608488082886e-02 1.614620387554168701e-01 1.274096965789794922e-01
1.292361021041870117e-01 -9.667856618762016296e-03 -1.577424407005310059e-01 6.703801453113555908e-02 -1.961309909820556641e-01 -3.304746467620134354e-03 -5.901383608579635620e-02 1.804356873035430908e-01 1.561983376741409302e-01 -1.485294848680496216e-01 2.689222395420074463e-01 -1.245204955339431763e-01 -1.624839752912521362e-01 -2.738600969314575195e-01 -2.454760521650314331e-01 -9.779326617717742920e-03 9.263531118631362915e-02 -1.716094613075256348e-01 -8.155984431505203247e-02 2.404833585023880005e-02 -3.842482715845108032e-02 -1.826024651527404785e-01 2.283469438552856445e-01 -3.649791479110717773e-01 -2.272785753011703491e-01 2.470411173999309540e-02 -3.870171308517456055e-01 -6.673368811607360840e-02 2.198884822428226471e-02 1.726175993680953979e-01 1.911746114492416382e-01 -2.109714746475219727e-01
-9.434061497449874878e-02 1.956546492874622345e-02 -2.738309204578399658e-01 -9.830220788717269897e-02 -1.303338725119829178e-02 5.855019390583038330e-02 -8.279780298471450806e-02 -1.295313388109207153e-01 -1.365362852811813354e-01 -8.751244097948074341e-02 9.204040467739105225e-02 -3.414077162742614746e-01 -2.699978351593017578e-01 -1.927880346775054932e-01 2.464625537395477295e-01 1.306750476360321045e-01 2.365955561399459839e-01 -3.518908917903900146e-01 -2.298340797424316406e-01 -1.202513948082923889e-01 4.657337814569473267e-02 8.252111077308654785e-02 -4.453612864017486572e-02 2.080619335174560547e-01 -7.084110379219055176e-02 2.860540896654129028e-02 -1.745646446943283081e-01 -1.469933688640594482e-01 2.072167992591857910e-01 6.711779534816741943e-02 3.428333103656768799e-01 1.240397095680236816e-01
8.452559262514114380e-02 -2.401550859212875366e-02 -1.814553439617156982e-01 -2.342337043955922127e-03 -3.277142345905303955e-01 3.282647430896759033e-01 -1.135577633976936340e-01 2.405367940664291382e-01 2.371893264353275299e-02 -2.772607803344726562e-01 3.465695977210998535e-01 -3.799283206462860107e-01 -8.766885101795196533e-02 -8.646493405103683472e-02 -1.528654843568801880e-01 7.532353699207305908e-02 -1.704647205770015717e-02 -2.323344051837921143e-01 2.295427583158016205e-02 8.448307961225509644e-02 -1.977710425853729248e-01 -1.513509303331375122e-01 1.935908645391464233e-01 -6.873180158436298370e-03 -1.710641384124755859e-02 1.476437300443649292e-01 -2.452183514833450317e-01 -2.771422453224658966e-02 -1.546718925237655640e-01 1.123920604586601257e-01 -6.169332936406135559e-02 5.011658743023872375e-02
-2.754147648811340332e-01 -3.662440180778503418e-01 -1.240743324160575867e-01 8.363989740610122681e-02 3.744813054800033569e-02 1.672633439302444458e-01 8.918271958827972412e-02 2.860073931515216827e-02 -5.350062251091003418e-02 -9.617193718440830708e-04 -1.665430665016174316e-01 -3.102550804615020752e-01 -3.459516167640686035e-01 -5.767880752682685852e-02 5.858181044459342957e-02 2.730851992964744568e-02 3.602403700351715088e-01 -2.032574862241744995e-01 8.674782514572143555e-02 1.715242713689804077e-01 1.541456282138824463e-01 -4.936604946851730347e-02 -2.771350443363189697e-01 1.489073336124420166e-01 8.234985172748565674e-02 -1.002258509397506714e-01 -2.177870571613311768e-01 -5.843619629740715027e-02 -2.124194055795669556e-02 1.382223237305879593e-02 1.308212727308273315e-01 2.383049279451370239e-01
7.224394008517265320e-03 -4.098938405513763428e-01 -2.968092262744903564e-01 -1.106678694486618042e-01 -8.629348874092102051e-02 -3.133384510874748230e-02 -2.277199029922485352e-01 -1.352671831846237183e-01 -3.240301087498664856e-02 -2.258788198232650757e-01 1.235155970789492130e-03 -2.143636792898178101e-01 -2.338057011365890503e-01 -1.698515117168426514e-01 9.899168461561203003e-02 9.541704505681991577e-02 8.330576866865158081e-02 -4.612113535404205322e-01 -5.964334681630134583e-02 -5.430103838443756104e-02 2.859529256820678711e-01 -1.034295633435249329e-01 -1.459167301654815674e-01 3.706210106611251831e-02 7.585894316434860229e-02 1.801210455596446991e-02 -1.919199377298355103e-01 -1.005489900708198547e-01 -1.026950329542160034e-01 -1.299399286508560181e-01 -8.351527899503707886e-02 -1.544187515974044800e-01
2.488462626934051514e-01 -8.288060873746871948e-02 -6.228754669427871704e-02 1.266888231039047241e-01 -1.714699119329452515e-01 1.070574969053268433e-01 8.361081779003143311e-02 3.022150099277496338e-01 3.732095286250114441e-02 -1.310840696096420288e-01 2.042669802904129028e-01 -3.353147208690643311e-01 -9.037200361490249634e-02 -1.220115646719932556e-01 -3.562127351760864258e-01 1.337640359997749329e-02 1.543548852205276489e-01 -4.997154325246810913e-02 -4.311652854084968567e-02 -8.323651552200317383e-02 2.943400144577026367e-01 -1.049666851758956909e-01 1.932665109634399414e-01 -1.684422045946121216e-01 9.466766379773616791e-03 9.165851771831512451e-02 -2.516831755638122559e-01 7.148385792970657349e-02 -8.896082639694213867e-02 2.756052650511264801e-02 3.954283297061920166e-01 -9.359779208898544312e-02
1.755304932594299316e-01 1.544142961502075195e-01 -3.320591151714324951e-01 -4.219432920217514038e-02 -8.576443046331405640e-02 4.967900365591049194e-02 3.081883490085601807e-02 1.614467203617095947e-01 1.628813743591308594e-01 -1.088904738426208496e-01 5.853471532464027405e-02 -1.442554742097854614e-01 -8.334716409444808960e-02 -7.767082005739212036e-02 -1.475455909967422485e-01 -4.730084910988807678e-02 9.999819844961166382e-02 -4.327688217163085938e-01 8.202914148569107056e-02 1.574285775423049927e-01 4.863381013274192810e-02 -6.065804511308670044e-02 4.091580584645271301e-02 4.905147477984428406e-02 -5.901280045509338379e-02 -7.412802428007125854e-02 1.189156919717788696e-01 -2.930791676044464111e-01 -1.963435262441635132e-01 -1.189363002777099609e-01 4.414351582527160645e-01 3.183583617210388184e-01
2.490309998393058777e-02 7.593228667974472046e-02 -3.706354796886444092e-01 1.438495367765426636e-01 1.524997055530548096e-01 -8.830312639474868774e-03 1.928975433111190796e-01 1.642022132873535156e-01 -1.199024394154548645e-01 -2.765901088714599609e-01 1.031476184725761414e-01 -9.683298319578170776e-02 -2.689969241619110107e-01 -2.074891328811645508e-01 -2.444169670343399048e-01 1.678132265806198120e-01 7.062372565269470215e-02 -8.590777963399887085e-02 -9.592504054307937622e-02 1.443403065204620361e-01 2.121763080358505249e-01 1.707140239886939526e-03 1.645739972591400146e-01 -3.552418649196624756e-01 -1.846405565738677979e-01 3.135330677032470703e-01 -1.089459098875522614e-02 4.014067724347114563e-02 6.807373464107513428e-02 -1.325596272945404053e-01 1.799868494272232056e-01 6.636940687894821167e-02
2.175553888082504272e-01 -2.539146244525909424e-01 -1.979963332414627075e-01 1.434729695320129395e-01 -1.046391054987907410e-01 1.128728240728378296e-01 2.771006524562835693e-01 2.617297470569610596e-01 -4.107997287064790726e-03 -8.619331568479537964e-02 8.913262188434600830e-02 -1.702090948820114136e-01 -2.060864865779876709e-01 -2.385904639959335327e-01 -1.765705198049545288e-01 -4.893265664577484131e-02 9.049442410469055176e-02 -9.404430538415908813e-02 2.983277142047882080e-01 -1.748962551355361938e-01 6.198634952306747437e-02 -6.262314319610595703e-02 3.012845218181610107e-01 -2.360015958547592163e-01 1.233491897583007812e-01 1.533248275518417358e-01 -2.941128611564636230e-01 -1.669172942638397217e-01 -1.013617962598800659e-01 -1.155119016766548157e-01 -1.197843775153160095e-01 -1.395744178444147110e-02
2.257227897644042969e-01 -2.687145769596099854e-02 -1.715208888053894043e-01 5.788816139101982117e-02 -1.045484468340873718e-02 2.005141675472259521e-01 1.868459880352020264e-01 3.710411787033081055e-01 5.417161434888839722e-02 -7.294856756925582886e-02 4.826369509100914001e-02 -2.763714492321014404e-01 -2.466108947992324829e-01 5.276541784405708313e-02 -2.305847853422164917e-01 6.619292497634887695e-02 3.649521172046661377e-01 -8.044926077127456665e-02 -1.936505734920501709e-01 -6.472700089216232300e-02 2.868615277111530304e-02 4.944818094372749329e-02 -1.405298113822937012e-01 6.447731703519821167e-02 -1.238735914230346680e-01 -6.883376277983188629e-03 -3.849301636219024658e-01 4.496125131845474243e-02 3.184599801898002625e-02 -2.651289701461791992e-01 -1.489364206790924072e-01 -1.641323566436767578e-01
3.168084919452667236e-01 -2.881406247615814209e-01 3.995347395539283752e-02 2.790143489837646484e-01 -7.549512386322021484e-02 2.864986658096313477e-01 2.454975396394729614e-01 -8.016533404588699341e-02 -1.466429885476827621e-02 5.836078152060508728e-02 1.117895990610122681e-01 -1.516338437795639038e-01 -3.399932384490966797e-02 3.160008043050765991e-02 -8.050233870744705200e-02 -6.391838937997817993e-02 2.921164631843566895e-01 -8.398506790399551392e-02 2.305436283349990845e-01 8.767063170671463013e-02 2.945625782012939453e-01 -6.010693684220314026e-02 3.079193271696567535e-02 -1.084788814187049866e-01 -4.638493061065673828e-02 1.026457399129867554e-01 -3.798565268516540527e-01 -8.587215095758438110e-02 -1.366443932056427002e-01 2.879213690757751465e-01 8.022582530975341797e-02 4.665784910321235657e-02
-1.283017843961715698e-01 2.892598509788513184e-02 -2.201669961214065552e-01 -2.581782639026641846e-02 -2.346529215574264526e-01 1.262576282024383545e-01 7.830452919006347656e-02 -1.790141686797142029e-02 2.410120517015457153e-01 -3.255059421062469482e-01 -3.743810206651687622e-02 -2.902834713459014893e-01 -2.366436123847961426e-01 -3.953883424401283264e-02 3.534372523427009583e-02 -1.817757077515125275e-02 3.223268091678619385e-01 -2.611347436904907227e-01 -2.666985988616943359e-01 1.046511009335517883e-01 2.586272917687892914e-02 -2.145289480686187744e-01 1.663650944828987122e-02 1.275053247809410095e-02 4.137338697910308838e-02 -1.028406172990798950e-01 2.559422515332698822e-02 -4.042334258556365967e-01 -9.879967570304870605e-02 5.459894612431526184e-02 6.262888014316558838e-02 2.301031500101089478e-01
3.946178853511810303e-01 -1.092383563518524170e-01 -3.554359823465347290e-02 2.618991434574127197e-01 -3.101861178874969482e-01 3.991566598415374756e-02 6.583166122436523438e-02 -1.313394904136657715e-01 1.275380104780197144e-01 -6.264087557792663574e-02 -6.017726287245750427e-02 -2.216978967189788818e-01 -2.392578870058059692e-02 9.823825210332870483e-02 -3.030414581298828125e-01 1.551547199487686157e-01 -2.542784437537193298e-03 -1.860731542110443115e-01 1.449231430888175964e-02 -1.146637648344039917e-01 2.979972958564758301e-01 4.918295890092849731e-02 5.248547345399856567e-02 -7.463103532791137695e-02 -2.504835128784179688e-01 2.785704843699932098e-02 -2.732166349887847900e-01 -3.507416248321533203e-01 7.393465936183929443e-02 1.566014587879180908e-01 5.061845853924751282e-02 5.229000002145767212e-02
2.279469743371009827e-02 -6.920407712459564209e-02 -9.532203525304794312e-02 2.423704266548156738e-01 -1.666108518838882446e-01 -2.149723917245864868e-01 -8.296437561511993408e-02 4.347156733274459839e-02 -1.153924614191055298e-01 -1.253385655581951141e-02 3.812259808182716370e-02 -3.681834414601325989e-02 -3.194295465946197510e-01 -4.133282229304313660e-02 -2.545870542526245117e-01 -3.036867678165435791e-01 1.728850007057189941e-01 -2.137477844953536987e-01 9.967958927154541016e-02 6.031870469450950623e-02 1.520012468099594116e-01 -3.306304514408111572e-01 1.019035577774047852e-01 -9.831285476684570312e-02 -8.192797750234603882e-02 -7.177690416574478149e-02 -1.782431155443191528e-01 -2.226455360651016235e-01 -1.273497343063354492e-01 -3.629433512687683105e-01 2.448920607566833496e-01 -1.559003144502639771e-01
1.074461918324232101e-02 -5.410772934556007385e-02 -1.227753311395645142e-01 1.262555718421936035e-01 -2.510436177253723145e-01 -2.812964916229248047e-01 1.876420527696609497e-01 1.332398802042007446e-01 -1.257656067609786987e-01 4.570474848151206970e-02 2.220507413148880005e-01 1.793779134750366211e-01 -3.380495011806488037e-01 9.972935169935226440e-02 -8.336334675550460815e-02 -1.214568540453910828e-01 -4.184702038764953613e-02 -2.376945167779922485e-01 5.975133180618286133e-02 3.882902208715677261e-03 1.340573877096176147e-01 -7.705413550138473511e-02 3.726201876997947693e-02 -6.999156624078750610e-02 -3.233354538679122925e-02 -2.421360462903976440e-01 -2.224258184432983398e-01 -3.598475158214569092e-01 -8.418326079845428467e-02 -3.587685525417327881e-01 2.077874839305877686e-01 -1.259714215993881226e-01
7.360587269067764282e-02 8.036921918392181396e-02 5.691445991396903992e-02 -2.934391796588897705e-02 -1.704366654157638550e-01 -8.530645817518234253e-02 -1.076354738324880600e-02 2.916213870048522949e-01 7.659485563635826111e-03 -1.321183703839778900e-02 1.706298291683197021e-01 -1.984859555959701538e-01 -3.365913331508636475e-01 -3.329132497310638428e-01 -1.301524341106414795e-01 -2.748046629130840302e-02 -2.810932323336601257e-02 -2.951619625091552734e-01 -1.625388711690902710e-01 9.134695678949356079e-02 3.520697355270385742e-01 -1.122423112392425537e-01 3.779148310422897339e-02 -2.464748471975326538e-01 -1.858629286289215088e-01 2.377562923356890678e-03 -2.422862201929092407e-01 -7.213150709867477417e-02 2.549192309379577637e-01 -6.148672848939895630e-02 1.210477873682975769e-01 -2.206741571426391602e-01
-1.815246194601058960e-01 -2.123328596353530884e-01 -3.345692455768585205e-01 2.282956838607788086e-01 6.784830987453460693e-02 2.482521906495094299e-02 -1.542116794735193253e-02 -2.130381166934967041e-01 9.010653011500835419e-03 1.130504533648490906e-01 7.377272844314575195e-02 -2.612231671810150146e-01 -3.548951745033264160e-01 1.652520000934600830e-01 1.488869488239288330e-01 5.519563704729080200e-02 1.504499167203903198e-01 -1.408715397119522095e-01 -1.766113340854644775e-01 1.140007451176643372e-01 2.328339219093322754e-01 -1.146881952881813049e-01 -9.176728874444961548e-02 -1.752811297774314880e-02 1.668936456553637981e-03 4.782517626881599426e-02 -2.302802205085754395e-01 -3.645709753036499023e-01 -3.724607080221176147e-02 -2.522956132888793945e-01 -1.471117287874221802e-01 6.615683436393737793e-02
-1.400618702173233032e-01 -2.377082556486129761e-01 1.089501976966857910e-01 -1.510950326919555664e-01 -1.663300693035125732e-01 -2.212455309927463531e-02 -2.636879868805408478e-02 -7.666211575269699097e-02 1.799162710085511208e-03 -1.584541201591491699e-01 3.513853996992111206e-02 -3.895605206489562988e-01 -1.773189455270767212e-01 -4.828027263283729553e-02 -9.820929914712905884e-02 -2.468897700309753418e-01 2.555939257144927979e-01 -3.752628564834594727e-01 1.447591930627822876e-01 -6.376868486404418945e-02 1.580122560262680054e-01 -1.254988014698028564e-01 -2.045882865786552429e-02 -1.963340044021606445e-01 1.918626129627227783e-01 2.182347774505615234e-01 -2.374521642923355103e-01 1.750423312187194824e-01 4.637520760297775269e-02 -7.258204370737075806e-02 2.748924195766448975e-01 8.168970793485641479e-02
1.582112759351730347e-01 -1.089804023504257202e-01 -2.208493500947952271e-01 -1.573735289275646210e-02 -9.504182636737823486e-02 1.043983399868011475e-01 3.415487408638000488e-01 5.596132203936576843e-02 1.868382245302200317e-01 2.048766314983367920e-01 5.989564582705497742e-03 -4.802157282829284668e-01 -1.348188370466232300e-01 1.490921806544065475e-02 1.167593970894813538e-01 1.056996956467628479e-01 1.407870799303054810e-01 -1.208702474832534790e-01 -1.599607169628143311e-01 -2.497810125350952148e-01 2.255963832139968872e-01 -6.420894712209701538e-02 1.171104088425636292e-01 -8.153517544269561768e-02 -7.164587825536727905e-02 -2.133412063121795654e-01 -2.425024807453155518e-01 -1.671365350484848022e-01 6.861136108636856079e-02 -1.944899260997772217e-01 2.066156566143035889e-01 -5.674704909324645996e-02
1.521872133016586304e-01 -1.161837577819824219e-01 -4.309139549732208252e-01 7.605160586535930634e-03 -2.108054161071777344e-01 -1.244593970477581024e-02 -1.281057745218276978e-01 1.490488052368164062e-01 -8.953468501567840576e-02 -2.717352807521820068e-01 6.175699084997177124e-02 -1.066030263900756836e-01 -3.849684596061706543e-01 -5.229067057371139526e-02 -2.733651697635650635e-01 1.020289510488510132e-01 -4.202421754598617554e-02 -2.077180743217468262e-01 2.050509750843048096e-01 -1.533408761024475098e-01 1.766712665557861328e-01 -1.080156639218330383e-01 -1.615669727325439453e-01 1.546708345413208008e-01 5.597629584372043610e-03 3.639834001660346985e-02 -2.427179366350173950e-01 -1.389347165822982788e-01 -1.968090385198593140e-01 -1.899999082088470459e-01 -1.640169322490692139e-02 -5.669273063540458679e-02
2.870228290557861328e-01 3.973258659243583679e-02 -3.195067942142486572e-01 2.048147469758987427e-01 -9.456784278154373169e-02 2.148835361003875732e-01 8.558986335992813110e-02 -8.823481202125549316e-02 -6.664651632308959961e-02 1.431341320276260376e-01 -9.716223180294036865e-02 -1.057621985673904419e-01 -1.978323161602020264e-01 1.022882387042045593e-01 -3.319258242845535278e-02 -7.427871227264404297e-02 4.771980270743370056e-02 -1.901175379753112793e-01 2.958713471889495850e-01 5.336569622159004211e-02 4.461200907826423645e-02 -1.665159761905670166e-01 2.064733766019344330e-03 -3.229185640811920166e-01 -1.329438239336013794e-01 2.038746327161788940e-01 -2.591010332107543945e-01 -2.910866141319274902e-01 -1.247338950634002686e-02 2.668238580226898193e-01 -6.899321079254150391e-02 2.235607206821441650e-01
2.855766713619232178e-01 9.505207091569900513e-02 -1.149128749966621399e-02 1.406024992465972900e-01 -4.557185247540473938e-02 2.053192108869552612e-01 1.871844530105590820e-01 1.889370195567607880e-02 -1.030137538909912109e-01 6.274116039276123047e-02 -7.109599560499191284e-02 -1.650955826044082642e-01 -2.401199936866760254e-01 2.725994586944580078e-02 -1.988624781370162964e-01 4.689894244074821472e-02 5.549922212958335876e-02 -2.344850152730941772e-01 3.123566210269927979e-01 1.328143030405044556e-01 4.742970317602157593e-02 -2.144930884242057800e-02 -2.239484339952468872e-01 -2.303476035594940186e-01 -4.588388279080390930e-02 1.876757740974426270e-01 -4.236121177673339844e-01 -2.514836788177490234e-01 -8.487157174386084080e-04 1.127395182847976685e-01 9.242713451385498047e-02 2.870740890502929688e-01
2.605604529380798340e-01 -2.128621637821197510e-01 -2.099067717790603638e-01 -4.324731975793838501e-02 -1.616361201740801334e-03 1.063723713159561157e-01 2.278369665145874023e-01 4.011832177639007568e-02 2.407789230346679688e-01 2.157418131828308105e-01 2.418269813060760498e-01 -3.465961813926696777e-01 -2.787149250507354736e-01 4.176208749413490295e-02 -2.876807749271392822e-02 6.518942117691040039e-02 1.651097089052200317e-01 -1.410645544528961182e-01 -1.492255777120590210e-01 -3.148692250251770020e-01 1.975227445363998413e-01 -1.646169275045394897e-01 4.542102292180061340e-02 -3.052122704684734344e-02 1.185152214020490646e-02 -1.768732815980911255e-01 -2.210849672555923462e-01 -2.407192885875701904e-01 8.733110129833221436e-02 -4.984030500054359436e-02 1.490240693092346191e-01 1.226183399558067322e-02
1.463141944259405136e-02 -4.830586910247802734e-02 -6.662801653146743774e-02 2.486819773912429810e-01 -1.878588199615478516e-01 1.923592574894428253e-02 -1.478940844535827637e-01 3.159508481621742249e-02 -4.414353892207145691e-02 -1.610957682132720947e-01 3.121187984943389893e-01 3.275582939386367798e-02 -1.779600530862808228e-01 6.825038045644760132e-02 -5.714998841285705566e-01 2.670381367206573486e-01 2.309160530567169189e-01 -2.565878629684448242e-01 -3.058801591396331787e-02 -5.903705209493637085e-02 7.290285080671310425e-02 -6.497269123792648315e-02 1.273715049028396606e-01 -1.944117397069931030e-01 2.744205109775066376e-02 2.100093960762023926e-01 -7.998615503311157227e-02 -1.281615346670150757e-01 1.147171929478645325e-01 1.482586413621902466e-01 1.382807940244674683e-01 5.402886867523193359e-02
2.781363576650619507e-02 3.576923534274101257e-02 -3.453129231929779053e-01 -2.832401357591152191e-02 -4.781205952167510986e-02 3.033649325370788574e-01 -6.531985849142074585e-02 1.212543621659278870e-01 2.704138159751892090e-01 -2.100469172000885010e-01 7.483517378568649292e-02 -8.392833918333053589e-02 2.934393286705017090e-02 2.271630056202411652e-02 -3.099092654883861542e-02 -1.286382377147674561e-01 1.094550341367721558e-01 -4.154509305953979492e-01 1.767965704202651978e-01 1.599975675344467163e-01 2.035006880760192871e-01 1.247860118746757507e-01 1.464978754520416260e-01 -8.858975954353809357e-03 -9.630201384425163269e-03 -8.316624164581298828e-02 -1.261533610522747040e-02 -3.689529895782470703e-01 -1.973753869533538818e-01 1.952834241092205048e-02 3.307476341724395752e-01 6.211024150252342224e-02
6.810575723648071289e-02 -1.185945421457290649e-01 -6.989712268114089966e-02 1.746183037757873535e-01 -5.701654031872749329e-02 8.570568263530731201e-02 3.525585308670997620e-02 -4.938274994492530823e-02 1.498204916715621948e-01 -4.176271557807922363e-01 1.652376204729080200e-01 -2.639494836330413818e-01 -3.016448318958282471e-01 -8.351786434650421143e-02 7.782825082540512085e-02 5.683468654751777649e-02 2.808890044689178467e-01 -1.762031018733978271e-01 -1.739548444747924805e-01 1.360665857791900635e-01 -9.579285234212875366e-02 -1.736992299556732178e-01 8.862570673227310181e-02 -2.652834542095661163e-02 2.542408742010593414e-02 1.700254902243614197e-02 -1.589274555444717407e-01 -4.201194345951080322e-01 -1.210703551769256592e-01 -3.910336177796125412e-03 -1.736277788877487183e-01 2.764381170272827148e-01
3.495323285460472107e-02 -1.645693928003311157e-01 -1.974111050367355347e-01 1.466212421655654907e-01 -9.558504819869995117e-02 2.596697956323623657e-02 1.909092366695404053e-01 4.502334818243980408e-02 7.970525324344635010e-02 1.863246560096740723e-01 1.222214996814727783e-01 -2.191520184278488159e-01 1.807055063545703888e-02 -1.420020610094070435e-01 1.166736241430044174e-02 2.069442123174667358e-01 -1.524266670458018780e-03 -2.704363465309143066e-01 3.674354553222656250e-01 -1.668704301118850708e-01 4.943942651152610779e-02 -1.084033492952585220e-02 1.197703331708908081e-01 1.016938760876655579e-01 -2.796227112412452698e-03 -6.638550013303756714e-02 -5.369296669960021973e-01 -2.849227935075759888e-02 3.239462971687316895e-01 9.179511666297912598e-02 1.169113516807556152e-01 1.079645305871963501e-01
3.277895450592041016e-01 -2.249796986579895020e-01 -4.854332208633422852e-01 -1.239673644304275513e-01 -1.963747441768646240e-01 -1.060298737138509750e-02 -6.979206204414367676e-02 -6.418093293905258179e-02 -1.460527777671813965e-01 3.284682333469390869e-02 -1.213740706443786621e-01 1.123805567622184753e-01 -4.169859886169433594e-01 5.105291027575731277e-03 1.504105627536773682e-01 -4.301166906952857971e-02 2.119828909635543823e-01 -4.434722289443016052e-02 2.144097685813903809e-01 1.631870865821838379e-01 1.751711778342723846e-02 -8.926231414079666138e-02 1.998378634452819824e-01 -8.777801692485809326e-02 6.131960824131965637e-02 9.415172785520553589e-02 -1.132326349616050720e-01 -1.572023332118988037e-01 6.776780635118484497e-02 1.252381056547164917e-01 9.232825040817260742e-02 2.018190324306488037e-01
8.660838007926940918e-02 -3.432404715567827225e-03 -4.563724100589752197e-01 1.307996511459350586e-01 -6.154095754027366638e-02 1.282639801502227783e-01 2.535919547080993652e-01 -1.072920635342597961e-01 7.749665528535842896e-02 -2.088345438241958618e-01 -2.582154609262943268e-02 -5.001177266240119934e-02 -2.076641470193862915e-01 7.301393896341323853e-02 -7.209799438714981079e-02 2.107142098248004913e-02 2.714297473430633545e-01 -1.373092532157897949e-01 -1.173669025301933289e-01 9.048786759376525879e-02 2.879969775676727295e-01 8.398336917161941528e-02 -2.447127252817153931e-01 -9.103463590145111084e-02 -1.632818728685379028e-01 -2.967348098754882812e-01 -2.092807292938232422e-01 7.102265208959579468e-02 1.192552447319030762e-01 -3.361839652061462402e-01 1.956979930400848389e-02 1.797017082571983337e-02
-1.733036190271377563e-01 -7.853387296199798584e-02 -2.797115445137023926e-01 2.431856989860534668e-01 -3.119647204875946045e-01 1.027635484933853149e-01 1.499123871326446533e-01 2.206808626651763916e-01 -1.000824421644210815e-01 -1.789305545389652252e-02 -1.536908894777297974e-01 -1.032754108309745789e-01 -4.957207664847373962e-02 -1.407641321420669556e-01 -2.600386142730712891e-01 -7.664518058300018311e-02 7.373178750276565552e-02 -1.535630375146865845e-01 -7.349757105112075806e-02 -1.090810969471931458e-01 1.464852541685104370e-01 -2.235368788242340088e-01 1.677088588476181030e-01 1.183481067419052124e-01 8.406281471252441406e-02 8.032112568616867065e-02 -2.969654202461242676e-01 -6.610674411058425903e-02 -2.608715891838073730e-01 -1.327065527439117432e-01 3.905515968799591064e-01 5.314468964934349060e-02
-2.240612916648387909e-02 -3.385249078273773193e-01 -2.410958111286163330e-01 -4.655922576785087585e-02 -2.473274320363998413e-01 -4.549930244684219360e-02 -3.860590746626257896e-03 1.120573729276657104e-01 7.838034629821777344e-02 -8.661121129989624023e-02 -3.780097886919975281e-02 -4.566255956888198853e-02 -3.810045421123504639e-01 -1.163096427917480469e-01 -2.423649579286575317e-01 -6.209992989897727966e-02 -1.192584261298179626e-01 -3.996473550796508789e-01 2.105723135173320770e-02 2.703216075897216797e-01 5.480726063251495361e-02 -2.133029103279113770e-01 -9.237626940011978149e-02 1.740577816963195801e-01 -6.488583236932754517e-02 2.106771618127822876e-02 -2.259343117475509644e-01 -2.158764302730560303e-01 -8.409042656421661377e-02 -2.534560859203338623e-01 7.269687484949827194e-03 4.343105852603912354e-02
2.359786927700042725e-01 -2.365855686366558075e-02 -1.825130730867385864e-01 4.054675623774528503e-02 -3.273671269416809082e-01 2.773705422878265381e-01 5.581740755587816238e-03 3.243846446275711060e-02 -2.463162317872047424e-02 -2.559496164321899414e-01 -1.482092291116714478e-01 -1.758624464273452759e-01 -1.918611973524093628e-01 -1.242805644869804382e-01 -2.296987920999526978e-01 -1.362036019563674927e-01 3.118637800216674805e-01 -5.160725116729736328e-02 2.274276316165924072e-01 6.762848794460296631e-02 1.864261627197265625e-01 3.865402564406394958e-02 1.561086066067218781e-02 -2.070399224758148193e-01 3.058624267578125000e-01 5.923442542552947998e-02 -3.159345388412475586e-01 3.603639313951134682e-03 -1.811708807945251465e-01 7.927502691745758057e-02 8.841736614704132080e-02 -4.052149876952171326e-02
-7.161813229322433472e-02 8.015161007642745972e-02 -1.944506466388702393e-01 -2.134771272540092468e-02 1.618065536022186279e-01 1.433578729629516602e-01 -1.799260526895523071e-01 2.185533940792083740e-01 1.480735242366790771e-01 5.485724192112684250e-03 7.888343930244445801e-02 -1.429765969514846802e-01 -1.303482502698898315e-01 6.608673185110092163e-02 2.112919986248016357e-01 4.120273143053054810e-02 2.606909573078155518e-01 -4.180073738098144531e-01 1.014727652072906494e-01 4.112455621361732483e-02 1.943653076887130737e-01 -1.234200410544872284e-02 -8.018856495618820190e-02 6.554231047630310059e-02 -1.939385430887341499e-03 1.526052504777908325e-01 -3.060037195682525635e-01 -1.431092619895935059e-01 1.526665091514587402e-01 -5.306348949670791626e-02 4.811495542526245117e-01 9.281620383262634277e-02
-1.268452405929565430e-01 -2.011407017707824707e-01 -1.704765409231185913e-01 1.900935322046279907e-01 -3.498482704162597656e-01 -1.852372437715530396e-01 1.866761744022369385e-01 1.619620919227600098e-01 9.894292801618576050e-02 -2.348548918962478638e-01 1.051916331052780151e-01 -2.653580904006958008e-01 -1.286329329013824463e-01 -1.626650243997573853e-02 3.739634901285171509e-02 1.265645474195480347e-01 1.212897449731826782e-01 -1.344226449728012085e-01 4.569329693913459778e-02 7.297550141811370850e-02 1.718235462903976440e-01 2.515404820442199707e-01 -1.050903275609016418e-01 -2.690587639808654785e-01 -1.772694140672683716e-01 1.829902455210685730e-02 -1.142441034317016602e-01 -3.252263367176055908e-01 2.123369835317134857e-03 -2.812145650386810303e-01 -1.331624388694763184e-01 1.264349520206451416e-01
2.456519752740859985e-01 -8.502906188368797302e-03 -2.556455731391906738e-01 1.805006712675094604e-01 -1.305264085531234741e-01 1.051940694451332092e-01 -5.417128652334213257e-02 2.297807782888412476e-01 4.384600743651390076e-02 -1.580851078033447266e-01 5.481523647904396057e-02 -1.528403162956237793e-01 -2.980435490608215332e-01 -1.577878594398498535e-01 -3.071836233139038086e-01 -1.801326125860214233e-01 -2.964190207421779633e-03 -1.469228565692901611e-01 1.286984682083129883e-01 -7.838697731494903564e-02 2.412389963865280151e-01 2.085237950086593628e-01 1.115837600082159042e-02 1.917304247617721558e-01 1.769548058509826660e-01 -4.063922166824340820e-02 -3.151156008243560791e-01 -2.203171104192733765e-01 1.063358783721923828e-01 -2.353942990303039551e-01 -8.148835599422454834e-02 -1.642241626977920532e-01
2.214457541704177856e-01 8.545859158039093018e-02 -2.113194912672042847e-01 1.578856706619262695e-01 -2.212368845939636230e-01 1.072368621826171875e-01 -5.911924690008163452e-02 2.150841653347015381e-01 6.420785188674926758e-02 -2.375164479017257690e-01 1.509169489145278931e-01 4.088026657700538635e-02 -5.082640647888183594e-01 6.947256624698638916e-02 1.778716593980789185e-01 1.844249367713928223e-01 -1.098394617438316345e-01 -8.143276721239089966e-02 -1.597571745514869690e-02 1.393700540065765381e-01 8.688645809888839722e-02 1.019311472773551941e-01 1.976507715880870819e-02 -1.091490164399147034e-01 8.555703610181808472e-02 1.526994705200195312e-01 -3.517636954784393311e-01 8.050281554460525513e-02 2.105052173137664795e-01 4.087846726179122925e-02 2.731654345989227295e-01 -1.575411180965602398e-03
-1.061700358986854553e-01 -1.671331375837326050e-01 -1.959639042615890503e-01 1.222491338849067688e-01 -3.729843199253082275e-01 8.925187587738037109e-02 1.443979144096374512e-01 2.205320000648498535e-01 7.762795779854059219e-03 3.693356364965438843e-02 -1.292772442102432251e-01 -2.662313356995582581e-02 -8.381321281194686890e-02 -1.775731742382049561e-01 -1.963514089584350586e-01 -1.653227806091308594e-01 1.288268268108367920e-01 -1.549419313669204712e-01 -7.010117173194885254e-02 -1.012809108942747116e-02 3.293177485466003418e-01 -4.491134732961654663e-02 6.210771203041076660e-02 1.646555811166763306e-01 1.414560228586196899e-01 6.335028260946273804e-02 -3.943102955818176270e-01 -1.263553947210311890e-01 -1.690923720598220825e-01 -1.474707126617431641e-01 3.443329632282257080e-01 1.271249651908874512e-01
7.661858201026916504e-02 2.000627070665359497e-01 -2.979614734649658203e-01 5.992089584469795227e-02 -9.111929684877395630e-02 2.757072448730468750e-01 -1.109365895390510559e-01 -5.567354708909988403e-02 -1.996665745973587036e-01 -2.489556521177291870e-01 1.989348530769348145e-01 -1.862875521183013916e-01 -2.732031643390655518e-01 -1.733946055173873901e-01 -1.839552372694015503e-01 6.525845080614089966e-02 9.801276028156280518e-02 -3.558490052819252014e-02 1.392541825771331787e-01 -1.290463060140609741e-01 3.329729139804840088e-01 -2.292013466358184814e-01 2.371255457401275635e-01 -1.252970248460769653e-01 -1.160381808876991272e-01 -5.478479340672492981e-02 -2.783310711383819580e-01 1.822183281183242798e-01 1.356372684240341187e-01 1.236400231719017029e-01 -1.294409274123609066e-03 2.847223309800028801e-03
1.785633265972137451e-01 -1.520511955022811890e-01 -3.419881761074066162e-01 5.921912565827369690e-02 -1.862717121839523315e-01 7.883796840906143188e-02 3.070856928825378418e-01 2.225505113601684570e-01 1.444430500268936157e-01 -5.947996862232685089e-03 2.487838566303253174e-01 -1.275853514671325684e-01 -2.296636104583740234e-01 -2.810615897178649902e-01 1.286383569240570068e-01 3.387231379747390747e-02 1.070243269205093384e-01 -2.481077611446380615e-01 -7.086075097322463989e-02 -6.380841135978698730e-02 -2.092849276959896088e-02 -1.472544670104980469e-01 7.727598398923873901e-02 -2.304154634475708008e-01 1.310845836997032166e-02 -4.419219493865966797e-01 -1.089870780706405640e-01 9.869882836937904358e-03 1.094215363264083862e-01 3.212694451212882996e-02 7.174624502658843994e-02 4.897847026586532593e-02
1.000452563166618347e-01 -2.132129967212677002e-01 -2.956068813800811768e-01 -4.217534512281417847e-02 -4.764181748032569885e-02 -4.806182533502578735e-02 -1.319534480571746826e-01 -2.932243347167968750e-01 -1.436783224344253540e-01 -1.717369556427001953e-01 3.020280897617340088e-01 -1.234463751316070557e-01 -4.870157316327095032e-02 -1.500609219074249268e-01 2.007320374250411987e-01 -5.335470288991928101e-02 3.502919971942901611e-01 -3.180567622184753418e-01 -1.411425769329071045e-01 -2.875615060329437256e-01 1.546891778707504272e-01 1.375027894973754883e-01 -1.025886461138725281e-01 -1.977104460820555687e-03 1.090503707528114319e-01 8.717554807662963867e-02 -2.534707784652709961e-01 -4.023195803165435791e-02 1.081060767173767090e-01 -7.707480341196060181e-02 1.830670088529586792e-01 8.018571138381958008e-02
1.306443810462951660e-01 6.113874539732933044e-02 -4.997988343238830566e-01 -3.857805207371711731e-02 -3.862611055374145508e-01 -9.280876256525516510e-03 -1.255523562431335449e-01 -1.698723807930946350e-02 -2.675593197345733643e-01 1.734237559139728546e-02 -1.996639184653759003e-03 -1.614385657012462616e-02 -1.940518170595169067e-01 1.261336803436279297e-01 -1.000190004706382751e-01 6.749972235411405563e-04 1.333079338073730469e-01 -6.900072842836380005e-02 1.751473248004913330e-01 -1.298791170120239258e-01 1.923397630453109741e-01 2.825710689648985863e-03 2.249968647956848145e-01 -1.218355670571327209e-01 -1.499519795179367065e-01 1.351874172687530518e-01 -3.724821656942367554e-02 3.686992824077606201e-02 -1.393558382987976074e-01 -1.749847829341888428e-01 1.898060739040374756e-01 3.531663119792938232e-01
3.042828440666198730e-01 -5.719004571437835693e-02 -1.063293293118476868e-01 1.032629311084747314e-01 3.360183909535408020e-02 1.301422566175460815e-01 2.855727374553680420e-01 5.293352156877517700e-02 -1.487117540091276169e-02 -6.032788753509521484e-02 1.352415084838867188e-01 -5.723530799150466919e-02 -1.463724672794342041e-01 -2.948584854602813721e-01 -5.860579013824462891e-02 -7.817550748586654663e-02 1.200275048613548279e-01 -1.558715105056762695e-01 1.868953108787536621e-01 -2.030670642852783203e-01 6.535585224628448486e-02 -2.400212138891220093e-01 3.381171226501464844e-01 -1.841757595539093018e-01 2.958123087882995605e-01 2.852960117161273956e-02 -3.434127271175384521e-01 -7.555320113897323608e-02 1.855090409517288208e-01 -2.188043445348739624e-01 -9.406299889087677002e-02 9.122925996780395508e-02
-2.904322370886802673e-02 2.988414466381072998e-02 -1.845656484365463257e-01 5.955719947814941406e-02 -2.138575613498687744e-01 8.625728078186511993e-03 4.136665463447570801e-01 -3.330629765987396240e-01 -1.409475207328796387e-01 -1.081051304936408997e-01 2.172716706991195679e-01 -1.225543692708015442e-01 -3.259154856204986572e-01 -5.454034358263015747e-02 -1.895878762006759644e-01 -2.003525942564010620e-01 5.061240866780281067e-02 -2.420388609170913696e-01 2.099951356649398804e-01 1.486048568040132523e-02 1.009467020630836487e-01 2.032636106014251709e-01 -2.896784842014312744e-01 4.726734384894371033e-02 -1.841994822025299072e-01 1.022244710475206375e-02 4.333818331360816956e-02 -1.206159889698028564e-01 -5.439037084579467773e-02 1.620457880198955536e-02 1.893531829118728638e-01 1.451834291219711304e-01
3.424121439456939697e-02 -1.105538234114646912e-01 -3.762415349483489990e-01 2.021873295307159424e-01 -5.370346084237098694e-02 9.433888643980026245e-02 1.279085576534271240e-01 -8.957942575216293335e-02 -6.167299579828977585e-04 -1.192489638924598694e-01 2.548823952674865723e-01 -2.719444632530212402e-01 -1.876553148031234741e-01 1.098010838031768799e-01 -4.113546013832092285e-02 -5.700302869081497192e-02 1.602940559387207031e-01 -1.871213912963867188e-01 1.068826392292976379e-01 2.861226722598075867e-02 2.553462386131286621e-01 4.222781211137771606e-02 -2.317128181457519531e-01 -5.818852037191390991e-02 -1.842558532953262329e-01 -1.435078233480453491e-01 -1.030530706048011780e-01 -2.009342908859252930e-01 2.484505474567413330e-01 -3.806979060173034668e-01 -1.728988438844680786e-01 1.534359008073806763e-01
1.622452437877655029e-01 -1.232248768210411072e-01 -3.402677774429321289e-01 1.677442789077758789e-01 -1.029106006026268005e-01 6.708967685699462891e-02 1.115456372499465942e-01 4.176363348960876465e-01 -1.675801165401935577e-02 -3.485981374979019165e-02 2.223277390003204346e-01 -2.539284713566303253e-02 -1.872566640377044678e-01 -2.906091511249542236e-01 8.177752047777175903e-02 1.308648288249969482e-02 2.681867182254791260e-01 -2.171895205974578857e-01 -1.818517595529556274e-01 1.057304963469505310e-01 -4.349674563854932785e-03 -1.841337382793426514e-01 1.206584647297859192e-01 -4.410834237933158875e-02 -1.431908309459686279e-01 -2.180960625410079956e-01 -1.859500259160995483e-01 5.691207572817802429e-02 5.828669294714927673e-02 2.036836743354797363e-01 2.082290202379226685e-01 1.636072099208831787e-01
5.554175376892089844e-02 -7.798939198255538940e-02 -1.270334869623184204e-01 5.146421492099761963e-02 -2.045789808034896851e-01 -5.325848981738090515e-02 -2.872183173894882202e-02 9.059981442987918854e-03 3.909801598638296127e-03 -1.407989561557769775e-01 3.977167010307312012e-01 -2.891358733177185059e-02 -4.310501813888549805e-01 2.164218276739120483e-01 -3.103965222835540771e-01 1.656990498304367065e-01 1.100029498338699341e-01 4.796048626303672791e-02 2.583779394626617432e-01 6.865719705820083618e-02 2.752657979726791382e-02 2.778653753921389580e-03 2.529369294643402100e-01 -2.720517292618751526e-02 1.090117096900939941e-01 2.519654333591461182e-01 2.203206159174442291e-02 -2.112478762865066528e-01 1.757021546363830566e-01 -1.155630499124526978e-01 2.518920600414276123e-01 1.078808084130287170e-01
7.121746242046356201e-02 -2.525826394557952881e-01 -2.534191310405731201e-01 -3.504773601889610291e-02 -1.425296366214752197e-01 1.414122730493545532e-01 7.264218479394912720e-02 2.028215527534484863e-01 -3.727851435542106628e-02 2.072882056236267090e-01 -2.450856007635593414e-02 -8.981188386678695679e-02 -2.029764205217361450e-01 -2.268487066030502319e-01 4.158609081059694290e-03 -8.820119500160217285e-02 2.094105184078216553e-01 -1.825037747621536255e-01 1.641431897878646851e-01 7.048636674880981445e-02 1.477078199386596680e-01 -2.775357365608215332e-01 3.444133102893829346e-01 -3.058230876922607422e-01 1.352894604206085205e-01 1.075509637594223022e-01 -3.179849088191986084e-01 3.111802041530609131e-02 -2.270621657371520996e-01 -7.635714486241340637e-03 -1.450375914573669434e-01 2.837643772363662720e-02
-7.489921152591705322e-02 -1.593092381954193115e-01 -1.108510270714759827e-01 2.131868153810501099e-01 -6.676258891820907593e-02 -2.252823440358042717e-03 6.007855758070945740e-02 1.813601106405258179e-01 1.940176337957382202e-01 -2.116882354021072388e-01 3.422014117240905762e-01 -2.862421274185180664e-01 -1.722059994935989380e-01 7.362464815378189087e-02 1.151602715253829956e-01 -2.329528145492076874e-02 1.855649054050445557e-01 -1.984808444976806641e-01 1.071200966835021973e-01 8.713534474372863770e-02 1.547506600618362427e-01 2.146246582269668579e-01 5.148592591285705566e-02 -1.455913186073303223e-01 -7.335475087165832520e-02 1.607680022716522217e-01 -1.617409735918045044e-01 -3.566670119762420654e-01 -5.074650049209594727e-02 -2.654985785484313965e-01 -2.351341098546981812e-01 2.005809843540191650e-01
1.023415029048919678e-01 -6.760599464178085327e-02 -2.968483865261077881e-01 3.391774892807006836e-01 8.645737916231155396e-02 8.080097287893295288e-02 5.695449933409690857e-02 -2.112823128700256348e-01 6.429386883974075317e-02 -2.165027856826782227e-01 9.922115504741668701e-02 -2.094792872667312622e-01 -7.428393512964248657e-02 -2.598786652088165283e-01 -4.428983852267265320e-02 1.309382766485214233e-01 -3.503871709108352661e-02 -1.481883227825164795e-01 1.618464291095733643e-01 7.523500174283981323e-02 1.976397782564163208e-01 1.066110730171203613e-01 -1.722920835018157959e-01 -1.165867224335670471e-01 -1.905763298273086548e-01 -7.176027446985244751e-02 -3.884238302707672119e-01 -2.226412892341613770e-01 2.122334092855453491e-01 -2.448768466711044312e-01 1.036523729562759399e-01 -1.288548558950424194e-01
8.867780864238739014e-02 -1.543562412261962891e-01 -3.244031071662902832e-01 -1.659695953130722046e-01 -1.788130551576614380e-01 1.236777305603027344e-01 -1.520827710628509521e-01 1.417954415082931519e-01 -4.585849046707153320e-01 1.165368594229221344e-02 1.490335315465927124e-01 -3.663887083530426025e-01 -1.747567057609558105e-01 2.525527477264404297e-01 -3.236262500286102295e-02 -7.894550263881683350e-02 1.634922027587890625e-01 -9.239131957292556763e-02 7.801934331655502319e-02 -3.566044848412275314e-03 4.640043899416923523e-02 -2.491594478487968445e-02 4.851011559367179871e-02 -1.645286083221435547e-01 1.161737274378538132e-02 -7.917534559965133667e-02 -1.370856016874313354e-01 -1.371073871850967407e-01 2.418275326490402222e-01 -1.264528334140777588e-01 1.479682624340057373e-01 2.502177953720092773e-01
1.027562841773033142e-01 -2.006300352513790131e-02 -1.088578775525093079e-01 -3.886547684669494629e-02 -1.460627615451812744e-01 4.093900024890899658e-01 -3.946483507752418518e-02 2.118630334734916687e-02 8.125441521406173706e-02 -3.525422513484954834e-01 2.121974229812622070e-01 -2.614233493804931641e-01 -1.710785180330276489e-01 1.448383927345275879e-01 -2.080251276493072510e-01 1.856994330883026123e-01 1.854288205504417419e-02 -1.640196293592453003e-01 1.045453846454620361e-01 1.685237139463424683e-01 1.640797406435012817e-02 -1.909884661436080933e-01 -1.022013053297996521e-01 -3.213159441947937012e-01 1.687772125005722046e-01 1.206627637147903442e-01 -1.531800031661987305e-01 -2.401069104671478271e-01 -1.415242850780487061e-01 1.913959532976150513e-01 1.755022257566452026e-02 1.197209060192108154e-01
2.129268795251846313e-01 -1.068421918898820877e-02 -2.927373349666595459e-01 -9.001950733363628387e-03 -1.676069945096969604e-01 4.351427778601646423e-02 1.938616484403610229e-01 1.917046606540679932e-01 -4.040144383907318115e-02 -1.225738525390625000e-01 -8.881469815969467163e-02 -8.391638845205307007e-02 7.151906192302703857e-02 -2.220181003212928772e-02 1.567166745662689209e-01 4.916003718972206116e-02 2.477400451898574829e-01 -2.565202116966247559e-01 -8.656364679336547852e-02 2.307894527912139893e-01 2.245506495237350464e-01 3.154020011425018311e-01 1.204119026660919189e-01 -1.260823570191860199e-02 7.945774495601654053e-02 3.016313314437866211e-01 -2.601348161697387695e-01 -2.945256233215332031e-01 1.498263925313949585e-01 5.767742171883583069e-02 2.599799036979675293e-01 5.208692327141761780e-02
2.360014319419860840e-01 -2.026021480560302734e-01 -2.312437146902084351e-01 7.767146080732345581e-02 -2.890726923942565918e-01 1.075959205627441406e-01 -1.374379545450210571e-01 1.840406656265258789e-01 -1.025630682706832886e-01 8.681471459567546844e-03 1.418051123619079590e-01 -2.153445482254028320e-01 -3.783801198005676270e-01 -9.630070999264717102e-03 -4.432179778814315796e-02 1.396396905183792114e-01 2.909213304519653320e-01 1.625492274761199951e-01 3.599073290824890137e-01 -7.495060563087463379e-02 -1.319878697395324707e-01 5.879633873701095581e-02 -1.307572424411773682e-02 -1.129636168479919434e-02 9.665613621473312378e-02 -8.748558349907398224e-03 -2.782154381275177002e-01 3.635259345173835754e-02 -1.694694608449935913e-01 -1.254575699567794800e-01 1.608919650316238403e-01 1.678391098976135254e-01
2.198428362607955933e-01 -1.169935911893844604e-01 -1.725206822156906128e-01 -3.422174230217933655e-02 -2.065926343202590942e-01 1.523057669401168823e-01 3.786676228046417236e-01 -4.232601076364517212e-02 1.333411782979965210e-01 4.647649824619293213e-02 1.263014525175094604e-01 -3.606501221656799316e-01 -2.640650272369384766e-01 -9.065080434083938599e-02 1.382418256253004074e-02 1.058621853590011597e-01 8.850673586130142212e-02 -8.163150399923324585e-02 -8.783306181430816650e-02 -3.387052714824676514e-01 1.594356745481491089e-01 -2.461735457181930542e-01 1.581883877515792847e-01 -1.383944004774093628e-01 -1.095823198556900024e-01 -1.991870850324630737e-01 -1.141790077090263367e-01 -1.674004793167114258e-01 2.360505238175392151e-02 -8.968389779329299927e-02 2.458392232656478882e-01 1.084935739636421204e-01
-9.758646041154861450e-02 1.307750940322875977e-01 -8.001239039003849030e-03 -1.512964814901351929e-01 -2.799459993839263916e-01 2.817232310771942139e-01 1.248625591397285461e-01 -1.782167106866836548e-01 1.631585657596588135e-01 -2.047388255596160889e-01 1.165356636047363281e-01 -1.908232569694519043e-01 -2.728585004806518555e-01 -1.136397942900657654e-01 -1.178294345736503601e-01 9.716172516345977783e-02 -1.851573958992958069e-02 -9.804289788007736206e-02 5.020715668797492981e-02 2.369970232248306274e-01 3.247658014297485352e-01 2.007514834403991699e-01 1.755604147911071777e-01 -2.382479310035705566e-01 7.946717739105224609e-02 3.588852286338806152e-02 -3.002460300922393799e-01 4.420018941164016724e-02 1.761521697044372559e-01 -5.024979636073112488e-02 1.251136660575866699e-01 2.553320527076721191e-01
1.541324853897094727e-01 -2.004096657037734985e-01 -1.721896231174468994e-01 2.409210354089736938e-01 -1.483303159475326538e-01 -7.062622904777526855e-02 8.620130270719528198e-02 6.292440742254257202e-02 1.510917693376541138e-01 -3.341069519519805908e-01 3.720270842313766479e-02 -4.185136258602142334e-01 -7.662231475114822388e-02 -7.066908478736877441e-02 -3.454922884702682495e-02 3.204736411571502686e-01 8.333450555801391602e-02 -1.603849828243255615e-01 -5.406331270933151245e-02 -5.852383002638816833e-02 5.016240477561950684e-02 1.725070625543594360e-01 2.065787166357040405e-01 -1.868903785943984985e-01 -2.249067723751068115e-01 1.021221280097961426e-01 2.793607860803604126e-02 -2.082521319389343262e-01 -1.003361791372299194e-01 -2.603810131549835205e-01 2.950671687722206116e-02 2.268472611904144287e-01
-1.874921768903732300e-01 -2.222660779953002930e-01 -2.783337533473968506e-01 2.305158376693725586e-01 -1.802208870649337769e-01 4.943610727787017822e-02 3.804342448711395264e-02 -9.667401760816574097e-02 1.203222647309303284e-01 -1.307551860809326172e-01 3.643222749233245850e-01 -2.936528623104095459e-01 -1.915755718946456909e-01 5.292861163616180420e-02 4.126345738768577576e-02 9.308675676584243774e-02 1.881489753723144531e-01 1.263423860073089600e-01 -5.962122231721878052e-02 7.718686014413833618e-02 1.729092150926589966e-01 -9.110676497220993042e-02 -2.579045295715332031e-01 -2.595711350440979004e-01 -8.507858961820602417e-02 1.999731510877609253e-01 -1.375447213649749756e-01 -2.188391089439392090e-01 -2.158037014305591583e-02 -1.676839590072631836e-01 -1.743824407458305359e-02 2.506461441516876221e-01
-2.354295849800109863e-01 3.248699009418487549e-02 -3.903531432151794434e-01 5.741151049733161926e-03 1.791774183511734009e-01 9.271939843893051147e-02 -1.933116465806961060e-01 7.197364419698715210e-02 1.311186254024505615e-01 -2.327611893415451050e-01 1.582115441560745239e-01 -2.200784385204315186e-01 -6.422550976276397705e-02 8.850627392530441284e-02 1.832969635725021362e-01 -1.463549733161926270e-01 9.650230407714843750e-02 -2.178518027067184448e-01 2.466166168451309204e-01 1.308075487613677979e-01 1.045213267207145691e-01 2.501950133591890335e-03 1.610578596591949463e-01 -2.693816125392913818e-01 6.305842101573944092e-02 7.443101704120635986e-02 -3.012854754924774170e-01 -1.519576013088226318e-01 1.228867843747138977e-01 8.574094623327255249e-02 3.256888985633850098e-01 1.095261191949248314e-03
1.304554939270019531e-01 -8.751800656318664551e-02 -7.307738065719604492e-02 2.744668424129486084e-01 -2.870630845427513123e-02 7.056642323732376099e-02 -1.944300383329391479e-01 6.587839871644973755e-02 -1.134994775056838989e-01 -1.921427994966506958e-01 1.058437973260879517e-01 -3.288243114948272705e-01 -1.734712868928909302e-01 -1.106505841016769409e-02 1.116345822811126709e-01 2.480284869670867920e-01 8.510676771402359009e-02 -9.611295163631439209e-02 -2.816725075244903564e-01 2.190643921494483948e-02 1.276229172945022583e-01 -1.367670148611068726e-01 -1.442851424217224121e-01 -2.730947434902191162e-01 -2.819922566413879395e-01 5.844335630536079407e-02 -4.082205891609191895e-01 -2.615523636341094971e-01 9.619254618883132935e-02 6.120263785123825073e-02 -5.641751363873481750e-02 1.118752509355545044e-01
5.330147594213485718e-02 -2.874862849712371826e-01 -1.385976523160934448e-01 2.758254110813140869e-01 -2.691968977451324463e-01 2.663995698094367981e-02 1.220009550452232361e-01 -3.806734457612037659e-02 5.461131408810615540e-02 -2.432084002066403627e-04 1.989730149507522583e-01 -4.209032952785491943e-01 1.002329401671886444e-03 -3.028769791126251221e-01 -1.939372420310974121e-01 -3.191786259412765503e-02 1.381386369466781616e-01 -7.223232835531234741e-02 -7.568126916885375977e-02 1.057169493287801743e-02 1.638366430997848511e-01 -6.510855257511138916e-02 2.218319475650787354e-01 -9.414666891098022461e-02 3.946367502212524414e-01 1.525854971259832382e-02 -2.643051445484161377e-01 -1.124154999852180481e-01 -2.129727602005004883e-02 6.477215886116027832e-02 -9.602650254964828491e-02 8.935458213090896606e-02
2.052633017301559448e-01 -1.789521574974060059e-01 -4.358698129653930664e-01 8.905931562185287476e-02 -8.719947189092636108e-02 1.402917690575122833e-02 2.002032995223999023e-01 3.521046638488769531e-01 -6.877379119396209717e-02 1.535792946815490723e-01 9.239540249109268188e-02 -2.715538442134857178e-02 -7.008719444274902344e-02 -3.097227513790130615e-01 -6.045378744602203369e-02 7.688296586275100708e-02 3.476582467555999756e-01 -1.169257014989852905e-01 -1.543269604444503784e-01 1.646684408187866211e-01 1.362092047929763794e-01 -1.686860322952270508e-01 1.142244338989257812e-01 -1.004231125116348267e-01 -1.250392347574234009e-01 -2.386250533163547516e-02 -1.354314386844635010e-01 -1.102741342037916183e-02 -2.960046939551830292e-02 2.059455066919326782e-01 2.585248947143554688e-01 8.757778257131576538e-02
1.657594442367553711e-01 -1.828746348619461060e-01 -5.642604827880859375e-02 2.756740748882293701e-01 -1.775660216808319092e-01 -1.981016993522644043e-02 2.221947908401489258e-01 -2.329137474298477173e-01 2.644585678353905678e-03 -1.088770478963851929e-02 -8.291626721620559692e-02 5.000867694616317749e-02 -2.243787050247192383e-01 6.610186398029327393e-02 -1.955392956733703613e-01 1.738329790532588959e-02 3.546904074028134346e-03 -2.773254811763763428e-01 3.272087275981903076e-01 1.339404582977294922e-01 2.677668929100036621e-01 9.112891554832458496e-02 -4.807751160115003586e-03 -2.700621783733367920e-01 -1.262640487402677536e-02 2.104655206203460693e-01 -3.465468883514404297e-01 -2.424072287976741791e-02 -1.741045713424682617e-01 1.255882531404495239e-01 -2.229381352663040161e-02 2.345151752233505249e-01
1.002643629908561707e-01 -3.970916867256164551e-01 -3.174487948417663574e-01 -1.273532360792160034e-01 -2.002723366022109985e-01 -6.116825155913829803e-03 1.518002301454544067e-01 7.852588593959808350e-02 -6.088509783148765564e-02 -2.020002603530883789e-01 -1.605700887739658356e-02 -1.267434060573577881e-01 -3.398028612136840820e-01 -1.231508925557136536e-01 -3.294891119003295898e-01 4.240306094288825989e-03 3.348701819777488708e-02 -3.246181607246398926e-01 9.223282337188720703e-02 -3.806831780821084976e-03 1.740044206380844116e-01 -1.950807273387908936e-01 1.477680448442697525e-02 1.634660363197326660e-01 -2.971268072724342346e-02 -1.141051426529884338e-01 -1.911230683326721191e-01 -2.050825208425521851e-01 -1.692414730787277222e-01 -6.215261295437812805e-02 -8.891435712575912476e-02 -5.173381790518760681e-02
1.794760227203369141e-01 8.851817995309829712e-02 -3.724406957626342773e-01 -5.817585438489913940e-02 -2.511522769927978516e-01 -3.269679099321365356e-02 3.257531300187110901e-02 4.801959544420242310e-02 -5.049797147512435913e-02 7.333946973085403442e-02 -9.429139643907546997e-02 1.401498317718505859e-01 -3.009533286094665527e-01 -8.222480863332748413e-02 3.914020583033561707e-02 -1.094419583678245544e-01 3.368044793605804443e-01 -2.639007568359375000e-01 2.015182524919509888e-01 -1.039714366197586060e-01 1.999584585428237915e-01 -7.172777503728866577e-02 3.070863783359527588e-01 3.237614780664443970e-02 -9.418878704309463501e-02 -1.633133888244628906e-01 -1.904041618108749390e-01 -2.277257740497589111e-01 2.854742109775543213e-01 -4.853212460875511169e-02 8.048621565103530884e-02 -1.186358630657196045e-01
-9.920144081115722656e-02 -2.003609538078308105e-01 -2.392630428075790405e-01 -6.079823360778391361e-04 3.461558371782302856e-02 6.062284857034683228e-02 -7.275218516588211060e-02 -1.064800322055816650e-01 -2.256896346807479858e-02 -1.228104457259178162e-01 3.344501852989196777e-01 -6.633856892585754395e-02 -2.993891239166259766e-01 -1.914221495389938354e-01 2.213841974735260010e-01 4.893362149596214294e-02 2.999874353408813477e-01 -4.719818234443664551e-01 -1.083716526627540588e-01 -1.055569276213645935e-01 4.272757843136787415e-02 9.901170432567596436e-02 3.761523216962814331e-02 -1.365347802639007568e-01 4.444155097007751465e-02 8.235970884561538696e-02 4.061282798647880554e-02 -1.226221993565559387e-01 1.637621819972991943e-01 -4.181632772088050842e-02 2.833078801631927490e-01 2.452067434787750244e-01
3.498140349984169006e-02 -8.020398020744323730e-02 -1.749739646911621094e-01 1.812072992324829102e-01 -8.837401121854782104e-02 2.026642858982086182e-02 -3.989787027239799500e-02 -3.735181316733360291e-02 6.663058884441852570e-03 1.636366397142410278e-01 1.921431571245193481e-01 -1.154657453298568726e-01 -4.937252998352050781e-01 -2.050191722810268402e-02 -1.446067690849304199e-01 1.685744374990463257e-01 2.865875959396362305e-01 1.270450800657272339e-01 2.576310634613037109e-01 2.431431785225868225e-02 -1.021020486950874329e-01 -1.764129996299743652e-01 -5.133918300271034241e-02 -1.091761440038681030e-01 1.414246410131454468e-01 -2.669945918023586273e-02 -4.041429460048675537e-01 -3.190181031823158264e-02 -1.609122455120086670e-01 -7.063620537519454956e-02 3.277020752429962158e-01 4.924056679010391235e-02
2.143340110778808594e-01 -2.731980085372924805e-01 -1.638411730527877808e-01 -1.489010304212570190e-01 -9.143131226301193237e-02 3.913297057151794434e-01 -5.898460373282432556e-02 1.751422435045242310e-01 9.280136786401271820e-03 -2.802630960941314697e-01 1.807685792446136475e-01 -1.727221310138702393e-01 -3.802096471190452576e-02 -2.601454257965087891e-01 -1.763414442539215088e-01 2.095218151807785034e-01 -1.177565753459930420e-01 -1.314060986042022705e-01 4.385935887694358826e-02 -1.494069248437881470e-01 2.287773340940475464e-01 -1.584638953208923340e-01 -2.286451170220971107e-03 7.629013061523437500e-02 -1.029466539621353149e-01 -7.723618298768997192e-02 -1.507494896650314331e-01 -3.630453646183013916e-01 1.188150420784950256e-01 -3.211981430649757385e-02 1.263974308967590332e-01 -9.286405146121978760e-02
7.638440281152725220e-02 -2.203809767961502075e-01 -1.553906649351119995e-01 -1.856340840458869934e-02 -1.027581617236137390e-01 2.403102815151214600e-02 -3.015872836112976074e-02 2.556576728820800781e-01 8.358772844076156616e-03 -8.476375043392181396e-02 -8.188155479729175568e-04 3.755541518330574036e-02 -3.004846870899200439e-01 3.032909631729125977e-01 -2.690248489379882812e-01 2.122315615415573120e-01 3.336015343666076660e-01 -1.339830309152603149e-01 -1.415402069687843323e-02 -1.401941627264022827e-01 2.462353855371475220e-01 -5.949769914150238037e-02 -1.931454800069332123e-02 7.163352519273757935e-02 -2.055556625127792358e-01 1.241706460714340210e-01 -7.055268436670303345e-02 -1.345733404159545898e-01 3.816044330596923828e-01 2.372758649289608002e-02 2.993636429309844971e-01 -2.403508638963103294e-03
-6.110625341534614563e-02 5.730022117495536804e-02 -1.028359159827232361e-01 8.472392708063125610e-02 -2.539891898632049561e-01 1.080329269170761108e-01 7.716044783592224121e-02 -8.414392918348312378e-02 8.962031453847885132e-02 -1.628870069980621338e-01 6.407540291547775269e-02 -4.590520560741424561e-01 -3.383201658725738525e-01 -3.163987770676612854e-02 -8.855567127466201782e-02 2.301273941993713379e-01 2.773845493793487549e-01 -2.173040211200714111e-01 -1.165259107947349548e-01 1.281406879425048828e-01 1.160525977611541748e-01 -2.419324368238449097e-01 1.131544485688209534e-01 -7.733643054962158203e-03 4.606921970844268799e-02 -5.988626554608345032e-02 8.089679479598999023e-02 -2.907721996307373047e-01 -1.687295436859130859e-01 -5.704338848590850830e-02 -1.161689087748527527e-01 2.816168367862701416e-01
9.325081855058670044e-02 -2.896174788475036621e-01 -3.001945614814758301e-01 1.740281432867050171e-01 -2.410790920257568359e-01 1.962288916110992432e-01 1.234896108508110046e-01 4.583680331707000732e-01 1.816569715738296509e-01 -1.301119029521942139e-01 8.011002093553543091e-02 -1.117692589759826660e-01 -1.164382770657539368e-01 -8.314370363950729370e-02 -1.368847638368606567e-01 -1.027589850127696991e-02 1.607212573289871216e-01 -2.071248590946197510e-01 2.529294788837432861e-01 3.714395314455032349e-02 -8.896384388208389282e-02 -2.213905565440654755e-02 2.175451964139938354e-01 -2.519865930080413818e-01 1.112648695707321167e-01 1.762093752622604370e-01 -1.592689156532287598e-01 -4.473354294896125793e-02 -1.199956238269805908e-01 -5.010137706995010376e-02 -5.680261924862861633e-02 -1.124703809618949890e-01
-1.120331417769193649e-02 -7.883556187152862549e-02 -5.142722278833389282e-02 8.164930343627929688e-02 -3.659572303295135498e-01 1.317274272441864014e-01 5.569296423345804214e-03 -9.380914270877838135e-03 4.720373079180717468e-02 -4.007393866777420044e-02 -1.431548148393630981e-01 -2.665067911148071289e-01 -2.305531501770019531e-01 2.015961855649948120e-01 -1.940494179725646973e-01 -3.064078986644744873e-01 3.133979439735412598e-01 -2.512154877185821533e-01 1.974204182624816895e-02 -1.308025605976581573e-02 3.552309274673461914e-01 -1.214610133320093155e-02 9.164836257696151733e-03 1.900890916585922241e-01 3.249189117923378944e-03 -2.451311647891998291e-01 -2.648927569389343262e-01 -1.264560967683792114e-01 -1.498875170946121216e-01 3.042044118046760559e-02 8.185987919569015503e-02 1.070859581232070923e-01
3.145984113216400146e-01 1.410488486289978027e-01 -2.319144308567047119e-01 1.249798573553562164e-02 -1.871282756328582764e-01 -1.551008969545364380e-01 -1.072682440280914307e-01 2.987676858901977539e-01 9.650712832808494568e-03 -3.668088316917419434e-01 1.034456044435501099e-01 -3.256497085094451904e-01 -1.767218708992004395e-01 -6.503165513277053833e-02 -2.451714426279067993e-01 7.908080518245697021e-02 1.467330306768417358e-01 -2.094053030014038086e-01 1.599813997745513916e-01 4.396057873964309692e-02 1.671809405088424683e-01 -7.448655366897583008e-02 -7.676121592521667480e-02 -1.977271586656570435e-01 -1.053161546587944031e-01 7.130801677703857422e-03 -7.924765348434448242e-02 -1.870989352464675903e-01 2.197052724659442902e-02 -1.858348548412322998e-01 2.052149735391139984e-02 -2.342576235532760620e-01
-5.583696067333221436e-02 -1.566827893257141113e-01 -2.545703649520874023e-01 -1.486985087394714355e-01 -2.478483021259307861e-01 -1.104912627488374710e-02 -6.886000931262969971e-02 7.047515362501144409e-02 -5.562357306480407715e-01 -4.383742436766624451e-02 1.552989333868026733e-01 -2.446147650480270386e-01 -2.374615669250488281e-01 1.427750885486602783e-01 3.220264986157417297e-02 6.054920703172683716e-02 1.060442775487899780e-01 -1.407867819070816040e-01 2.345879748463630676e-02 -1.725465990602970123e-02 -2.256535738706588745e-02 7.151146233081817627e-02 1.339936852455139160e-01 -1.211839020252227783e-01 4.239628091454505920e-02 1.302479952573776245e-01 -1.516305208206176758e-01 -1.923046857118606567e-01 2.021714895963668823e-01 -4.240362904965877533e-03 2.381984144449234009e-01 3.014370501041412354e-01
-7.711029052734375000e-02 -3.973511755466461182e-01 -3.322177827358245850e-01 1.064663380384445190e-01 -1.167437657713890076e-01 5.598905310034751892e-02 -6.908103078603744507e-02 -3.112310171127319336e-01 9.644609689712524414e-02 -3.148919045925140381e-01 9.678071737289428711e-02 -2.349189519882202148e-01 -6.042517721652984619e-02 -1.718283258378505707e-02 -9.768109023571014404e-02 -5.599414929747581482e-02 2.374812066555023193e-01 -2.309132218360900879e-01 -3.720592707395553589e-02 -9.744846820831298828e-02 2.529917359352111816e-01 1.736532300710678101e-01 -1.753101944923400879e-01 -1.175978034734725952e-02 8.852821588516235352e-02 1.925865560770034790e-01 -2.119800746440887451e-01 9.876488894224166870e-02 -5.617542564868927002e-02 -1.635647416114807129e-01 6.783344596624374390e-02 1.633019149303436279e-01
-2.381391264498233795e-02 -2.060972899198532104e-01 -3.429642692208290100e-02 1.208575963973999023e-01 -3.408011496067047119e-01 6.756523996591567993e-02 -2.270034849643707275e-01 -1.723156124353408813e-01 -1.307941228151321411e-01 -1.456495523452758789e-01 5.200946331024169922e-02 -1.615831106901168823e-01 -1.039861366152763367e-01 -9.367780387401580811e-02 -2.599330544471740723e-01 -9.805374592542648315e-02 4.055466353893280029e-01 -4.302030205726623535e-01 -3.672163188457489014e-02 2.058179974555969238e-01 1.059836372733116150e-01 -8.553867787122726440e-02 1.066466942429542542e-01 -6.784250587224960327e-02 -1.408700598403811455e-03 1.065427213907241821e-01 -4.211446736007928848e-03 3.348792716860771179e-02 2.867001891136169434e-01 -1.817768439650535583e-02 1.000254526734352112e-01 2.062377929687500000e-01
1.781531423330307007e-01 -1.690886467695236206e-01 -1.766619980335235596e-01 -2.278181910514831543e-02 -1.532548367977142334e-01 1.957885175943374634e-01 2.385971695184707642e-01 3.688085079193115234e-02 -9.307853877544403076e-02 -2.918717078864574432e-02 2.511735856533050537e-01 1.290293131023645401e-02 -1.806713491678237915e-01 1.884974539279937744e-01 2.572323754429817200e-02 -1.108079329133033752e-01 5.884588882327079773e-02 -4.307646751403808594e-01 4.211926832795143127e-02 -1.980352997779846191e-01 -9.827367030084133148e-03 -2.331956475973129272e-01 1.617400348186492920e-01 -3.625557422637939453e-01 -1.414964497089385986e-01 -1.017585694789886475e-01 -2.670925259590148926e-01 -1.095326319336891174e-01 4.666364938020706177e-02 1.370766013860702515e-01 1.266497671604156494e-01 -2.028136998414993286e-01
5.019524693489074707e-02 -1.881531924009323120e-01 -2.647834718227386475e-01 3.195811510086059570e-01 -6.589135527610778809e-02 6.468446552753448486e-02 -2.432942390441894531e-01 -2.254112064838409424e-02 2.647165954113006592e-01 -1.523218750953674316e-01 2.015956118702888489e-02 -1.264483481645584106e-01 5.246306210756301880e-02 -6.711220741271972656e-02 -3.210812211036682129e-01 -5.038700625300407410e-02 1.147318184375762939e-01 -1.508946716785430908e-01 1.203158050775527954e-01 1.383415013551712036e-01 1.946773976087570190e-01 6.947732716798782349e-02 -2.255419939756393433e-01 -2.359278313815593719e-02 -3.614848107099533081e-02 1.201329603791236877e-01 -2.314083278179168701e-01 -1.609084010124206543e-01 1.371291000396013260e-02 -2.764836847782135010e-01 3.966071903705596924e-01 7.900634407997131348e-02
1.476595252752304077e-01 -2.201371490955352783e-01 -1.148486509919166565e-01 3.503700718283653259e-02 -3.290177881717681885e-01 6.254148483276367188e-02 1.621229499578475952e-01 -3.422207757830619812e-02 -3.056681156158447266e-02 -2.452010959386825562e-01 6.435736431740224361e-04 -2.210080474615097046e-01 -3.571251332759857178e-01 -3.665986061096191406e-01 1.703581772744655609e-02 1.150359287858009338e-01 4.272796213626861572e-01 5.473678186535835266e-02 -2.188427597284317017e-01 8.798095583915710449e-02 1.361150592565536499e-01 1.058679670095443726e-01 1.546694338321685791e-01 -1.044270619750022888e-01 -1.036558598279953003e-01 9.423062205314636230e-03 -3.556542471051216125e-02 -6.973975151777267456e-02 -4.561280459165573120e-02 -2.512561380863189697e-01 -3.559327125549316406e-02 -3.378742560744285583e-02
2.453596740961074829e-01 -1.107169389724731445e-01 -2.477915436029434204e-01 5.120795592665672302e-02 -4.043605178594589233e-02 -2.684322893619537354e-01 3.491187989711761475e-01 4.776696115732192993e-02 3.750227391719818115e-02 2.415461242198944092e-01 3.794970363378524780e-02 -2.784230411052703857e-01 -1.521149724721908569e-01 -4.332572966814041138e-02 -2.286760509014129639e-01 -6.094510201364755630e-03 1.969575732946395874e-01 -3.357319235801696777e-01 1.669840514659881592e-01 3.445677086710929871e-02 -9.286510944366455078e-02 -1.968174278736114502e-01 8.622212707996368408e-02 8.054946362972259521e-02 5.264768376946449280e-02 -1.336932033300399780e-01 -2.404783517122268677e-01 -1.612870097160339355e-01 5.035510659217834473e-02 -2.004925757646560669e-01 2.358628511428833008e-01 -6.991830468177795410e-02
-5.841619335114955902e-03 -3.346573561429977417e-02 -2.137642353773117065e-01 -6.252541393041610718e-02 6.560246646404266357e-02 -2.172982394695281982e-01 4.468317329883575439e-01 1.687693037092685699e-02 -5.025980062782764435e-03 -2.335390634834766388e-02 2.771091759204864502e-01 -4.617102816700935364e-02 -2.222605794668197632e-01 6.797582656145095825e-02 -1.599893905222415924e-03 -1.094778329133987427e-01 3.721376359462738037e-01 -1.330064535140991211e-01 9.740204364061355591e-02 -5.198543146252632141e-02 1.051358729600906372e-01 -1.247677952051162720e-01 -2.455563843250274658e-02 -2.834043502807617188e-01 -8.538018912076950073e-02 -8.577154576778411865e-02 -4.307796955108642578e-01 -4.821742698550224304e-02 2.113639712333679199e-01 1.209498047828674316e-01 7.594293355941772461e-02 -9.356096386909484863e-02
-2.020947933197021484e-01 -7.267186790704727173e-02 -3.408046066761016846e-01 2.796639204025268555e-01 -3.011432588100433350e-01 3.969071060419082642e-02 -9.218554943799972534e-02 1.417172104120254517e-01 1.500926166772842407e-01 -2.967971563339233398e-01 -2.171544037992134690e-04 -2.240075021982192993e-01 -2.887100577354431152e-01 5.649897083640098572e-02 2.869581431150436401e-02 1.483335345983505249e-02 1.071882545948028564e-01 -2.108440250158309937e-01 2.281401492655277252e-02 3.367958962917327881e-02 9.584176540374755859e-02 -2.272118180990219116e-01 -2.572287619113922119e-01 -4.373355954885482788e-02 8.261965960264205933e-02 3.097685612738132477e-02 3.590301796793937683e-02 -1.708064228296279907e-01 -2.954026460647583008e-01 1.557713896036148071e-01 4.573329165577888489e-02 2.278810888528823853e-01
9.999604523181915283e-02 4.118107631802558899e-02 -3.251662850379943848e-01 -5.458297580480575562e-02 -6.759152561426162720e-02 -1.774237602949142456e-01 3.632010817527770996e-01 7.269831746816635132e-02 -4.727669060230255127e-02 -7.071217149496078491e-02 1.796243339776992798e-01 2.611920982599258423e-02 -8.014629781246185303e-02 2.484883740544319153e-02 1.371308863162994385e-01 9.990484267473220825e-02 2.853676378726959229e-01 -3.710217177867889404e-01 2.728945910930633545e-01 -7.618200615979731083e-04 8.576452732086181641e-02 -1.680942997336387634e-02 5.008984729647636414e-02 -1.661156564950942993e-01 -6.573253870010375977e-02 -2.503103017807006836e-01 -3.332881927490234375e-01 -8.519553393125534058e-02 1.940531283617019653e-01 8.771844953298568726e-02 1.135115399956703186e-01 -2.355399429798126221e-01
5.027026310563087463e-02 -1.649377346038818359e-01 -1.804220825433731079e-01 1.476421207189559937e-01 3.852025046944618225e-02 -1.926702558994293213e-01 4.288224875926971436e-02 1.425382960587739944e-02 -1.462342292070388794e-01 -4.687823355197906494e-01 -3.405767679214477539e-02 -3.175788223743438721e-01 -1.535681635141372681e-01 2.718541771173477173e-02 1.714758723974227905e-01 -1.668767305091023445e-03 6.653685122728347778e-02 -3.696023300290107727e-02 2.968720719218254089e-02 -6.066642329096794128e-02 4.359949231147766113e-01 1.567078977823257446e-01 -8.264619857072830200e-02 -2.020258754491806030e-01 -1.324334144592285156e-01 2.235995978116989136e-01 -3.190268576145172119e-01 -7.981356233358383179e-02 -6.381128728389739990e-02 -1.566371768712997437e-01 3.695053979754447937e-02 8.883858099579811096e-03
-5.206685978919267654e-03 1.362715382128953934e-02 -2.127756029367446899e-01 -3.555506467819213867e-02 -4.478801973164081573e-03 1.267143338918685913e-01 1.266183108091354370e-01 -1.640210151672363281e-01 -1.437344551086425781e-01 -1.076579391956329346e-01 4.211566597223281860e-02 -4.715657979249954224e-02 -4.826213121414184570e-01 -7.428925018757581711e-03 -7.139628380537033081e-02 -1.561598330736160278e-01 3.425383865833282471e-01 -2.394250035285949707e-02 -1.142780948430299759e-02 4.197260364890098572e-02 -4.143235087394714355e-02 -3.904954716563224792e-02 9.063028730452060699e-03 -2.508457601070404053e-01 -1.077287346124649048e-01 -2.904722280800342560e-02 -4.526054561138153076e-01 -3.571031093597412109e-01 -1.057539358735084534e-01 1.515489667654037476e-01 -9.330256283283233643e-02 -1.476597040891647339e-01
8.467336744070053101e-02 -8.063239604234695435e-02 -1.841400861740112305e-01 -4.179253801703453064e-02 -5.326820909976959229e-02 9.316258877515792847e-02 3.915401399135589600e-01 -1.067265775054693222e-02 3.011755049228668213e-01 1.722992360591888428e-01 1.347768902778625488e-01 -3.671731352806091309e-01 -1.659815460443496704e-01 -8.625958114862442017e-02 -3.609131276607513428e-02 3.388597816228866577e-02 8.387328684329986572e-02 -2.653221487998962402e-01 -1.496620923280715942e-01 -3.252759277820587158e-01 2.609949409961700439e-01 -1.580931544303894043e-01 1.442073583602905273e-01 -1.988318115472793579e-01 -9.833853691816329956e-02 -1.383249461650848389e-01 -2.461370974779129028e-01 -1.017387360334396362e-01 9.914560616016387939e-02 -3.646053373813629150e-02 6.250553578138351440e-02 -3.231371194124221802e-02
1.812999397516250610e-01 -1.104694381356239319e-01 -1.353913545608520508e-01 2.351389825344085693e-01 -1.346492171287536621e-01 2.539427764713764191e-02 1.849189586937427521e-02 2.426897436380386353e-01 -4.116956517100334167e-02 9.575289487838745117e-02 3.073556125164031982e-01 -2.397994846105575562e-01 -2.127012312412261963e-01 -7.725811004638671875e-02 -7.307246327400207520e-02 1.284135505557060242e-02 3.303060233592987061e-01 7.377262413501739502e-02 3.387762010097503662e-01 -6.363888829946517944e-02 5.237631872296333313e-02 -1.636027693748474121e-01 -1.270914524793624878e-01 -7.130593806505203247e-02 2.585753202438354492e-01 8.823764324188232422e-02 -3.429852724075317383e-01 9.686899930238723755e-02 -1.763765364885330200e-01 9.417626075446605682e-03 2.580306828022003174e-01 -1.355793606489896774e-02
2.698107957839965820e-01 -1.726345121860504150e-01 -6.571575999259948730e-02 -5.953930318355560303e-02 -3.628128767013549805e-01 -1.328382194042205811e-01 7.217998057603836060e-02 3.973349556326866150e-02 -2.266538329422473907e-02 8.597454987466335297e-03 1.359322518110275269e-01 -1.200873628258705139e-01 -1.579221636056900024e-01 1.199762746691703796e-01 -8.930853009223937988e-02 1.646066904067993164e-01 3.189966678619384766e-01 -1.227868497371673584e-01 3.516640663146972656e-01 1.437758356332778931e-01 1.963202096521854401e-02 -2.099244892597198486e-01 5.940506607294082642e-02 4.842935502529144287e-02 -3.004553020000457764e-01 -5.687050148844718933e-02 -2.936020791530609131e-01 -9.124394506216049194e-02 1.362302303314208984e-01 6.137787550687789917e-02 2.713075280189514160e-01 -1.735084801912307739e-01
1.006194353103637695e-01 -1.503133475780487061e-01 -3.020017147064208984e-01 2.337178736925125122e-01 -2.104171365499496460e-01 4.206373170018196106e-02 -1.829485967755317688e-02 -9.106236696243286133e-02 5.243790894746780396e-02 7.161662727594375610e-02 2.908448278903961182e-01 -1.925519406795501709e-01 -3.337979316711425781e-01 -4.036393947899341583e-03 -1.367005109786987305e-01 2.453728914260864258e-01 2.720342874526977539e-01 1.531373411417007446e-01 3.300118446350097656e-01 -1.006683558225631714e-01 -6.481306999921798706e-02 2.703983150422573090e-02 -9.724879264831542969e-02 6.368827074766159058e-02 1.363646518439054489e-02 -8.160165697336196899e-02 -2.425432801246643066e-01 5.400726571679115295e-02 -1.404122859239578247e-01 2.456209063529968262e-02 3.448325693607330322e-01 6.437956541776657104e-02
-1.978874802589416504e-01 -8.369506150484085083e-02 -2.216063886880874634e-01 2.605326101183891296e-02 -1.338083744049072266e-01 1.145203411579132080e-01 4.766998067498207092e-02 8.262480795383453369e-02 8.078577369451522827e-02 -2.139972746372222900e-01 9.356255643069744110e-03 -2.779411375522613525e-01 -4.397062659263610840e-01 9.083360433578491211e-02 -2.183412313461303711e-01 2.681836187839508057e-01 8.852536976337432861e-02 -3.778200447559356689e-01 -2.357092648744583130e-01 1.884447038173675537e-02 1.513739675283432007e-01 -1.465334296226501465e-01 -2.268344908952713013e-01 -6.797986477613449097e-02 3.105488047003746033e-02 1.907791942358016968e-01 -5.207287520170211792e-02 2.456227131187915802e-02 -6.790501624345779419e-02 7.830177247524261475e-02 -3.716111183166503906e-02 2.309150397777557373e-01
5.335336923599243164e-02 -4.158898293972015381e-01 -7.570969313383102417e-02 1.410947591066360474e-01 -4.027380943298339844e-01 3.968050330877304077e-02 3.387479484081268311e-02 2.976375520229339600e-01 2.370657958090305328e-02 -1.097979471087455750e-01 1.825921088457107544e-01 -6.581698358058929443e-02 -8.311635255813598633e-02 -1.894120424985885620e-01 -1.016329228878021240e-01 -9.978139400482177734e-02 1.403001099824905396e-01 -1.835070848464965820e-01 3.635807633399963379e-01 2.178704552352428436e-02 -3.722676262259483337e-02 6.552235037088394165e-02 2.039509564638137817e-01 -3.255870044231414795e-01 3.630834072828292847e-02 1.903467029333114624e-01 -2.003183513879776001e-01 -5.495323985815048218e-02 -6.126553565263748169e-02 -8.342545479536056519e-02 -2.687358483672142029e-02 1.555435825139284134e-02
-1.278660148382186890e-01 -1.229498684406280518e-01 -2.533815503120422363e-01 1.975455135107040405e-01 -4.237312078475952148e-01 -1.308942586183547974e-01 -9.266724437475204468e-02 4.463670402765274048e-02 -1.049756780266761780e-01 -8.878879249095916748e-02 -1.222298070788383484e-01 -3.593638837337493896e-01 -1.485403329133987427e-01 9.008131176233291626e-02 -6.660470366477966309e-02 -2.673467993736267090e-02 3.813766241073608398e-01 -8.097559213638305664e-03 1.904036551713943481e-01 1.842306405305862427e-01 3.262162804603576660e-01 -9.462417662143707275e-02 7.921811938285827637e-02 1.061324700713157654e-01 -2.458834201097488403e-01 5.222066491842269897e-02 -1.329115927219390869e-01 1.362853683531284332e-02 1.649399846792221069e-02 6.883548200130462646e-02 1.312773674726486206e-01 -8.849299699068069458e-02
6.093346327543258667e-02 -1.482180505990982056e-02 -2.815668582916259766e-01 2.882918417453765869e-01 -1.992912441492080688e-01 1.659536212682723999e-01 -1.403726041316986084e-01 1.139027029275894165e-01 -2.281896024942398071e-02 -2.164946347475051880e-01 2.911289036273956299e-01 -3.166171610355377197e-01 -2.782593667507171631e-01 8.396738767623901367e-02 9.248808026313781738e-02 1.778397858142852783e-01 -1.869130134582519531e-01 3.484559804201126099e-02 -2.628140449523925781e-01 1.685707718133926392e-01 1.565253734588623047e-01 -2.573716342449188232e-01 1.556740850210189819e-01 -2.343704253435134888e-01 -5.078661441802978516e-02 5.306223034858703613e-02 -1.417012959718704224e-01 -1.974626258015632629e-02 5.523891746997833252e-02 5.563278123736381531e-02 1.805867403745651245e-01 9.231622517108917236e-02
2.007094174623489380e-01 -1.928051859140396118e-01 -3.120456337928771973e-01 3.360350057482719421e-02 -8.378235995769500732e-02 1.091100201010704041e-01 3.670740723609924316e-01 -4.964465275406837463e-02 2.031754255294799805e-01 1.798566132783889771e-01 1.398626565933227539e-01 -2.929710447788238525e-01 -2.302203178405761719e-01 -1.959586516022682190e-02 7.199162244796752930e-02 6.144501641392707825e-02 5.832808092236518860e-02 -2.236094772815704346e-01 -1.362734436988830566e-01 -3.375591635704040527e-01 1.186619997024536133e-01 -7.384815067052841187e-02 1.177308857440948486e-01 1.017992501147091389e-03 -7.500703632831573486e-02 -2.452855557203292847e-01 -2.561166882514953613e-01 -1.233146190643310547e-01 -4.039551690220832825e-02 -1.413840651512145996e-01 1.782198548316955566e-01 -8.514365553855895996e-02
2.416020929813385010e-01 -7.914142310619354248e-02 -3.003973066806793213e-01 -1.263776142150163651e-02 3.403756394982337952e-02 -1.198449060320854187e-01 1.312472969293594360e-01 -1.577152125537395477e-02 -2.344298921525478363e-02 -1.721077784895896912e-02 1.386154890060424805e-01 -9.444520622491836548e-02 -4.030271247029304504e-02 -1.047823503613471985e-01 3.395214304327964783e-02 2.899492084980010986e-01 7.852235436439514160e-02 -1.374123096466064453e-01 2.656335830688476562e-01 1.462598238140344620e-02 -1.519022136926651001e-02 -3.302233219146728516e-01 1.714279502630233765e-01 -5.557384341955184937e-02 2.192635387182235718e-01 -6.893954426050186157e-02 -5.690836906433105469e-01 -8.474675938487052917e-03 2.050071358680725098e-01 -1.080895587801933289e-01 7.836152799427509308e-03 1.306021213531494141e-01
2.051707506179809570e-01 -5.812301114201545715e-02 3.279386460781097412e-02 -4.803364723920822144e-02 -7.660693675279617310e-02 3.391291797161102295e-01 2.852967008948326111e-02 -5.039058253169059753e-02 1.425842791795730591e-01 -4.166928827762603760e-01 1.458266675472259521e-01 -2.624236643314361572e-01 -2.505820095539093018e-01 -3.977451473474502563e-02 -1.183361373841762543e-02 2.211472094058990479e-01 1.228447407484054565e-01 -1.537289470434188843e-01 4.645126312971115112e-02 1.518364548683166504e-01 2.247291058301925659e-02 -2.687931954860687256e-01 8.264431357383728027e-02 -1.931723058223724365e-01 8.448436111211776733e-02 -1.990119554102420807e-02 -1.487862318754196167e-01 -3.464884757995605469e-01 -8.947591995820403099e-04 -3.673494979739189148e-02 -2.014499604701995850e-01 2.385495901107788086e-01
3.870040550827980042e-02 -9.174842387437820435e-02 -1.394607722759246826e-01 -4.291201755404472351e-02 -1.215676888823509216e-01 7.157440483570098877e-02 3.457692861557006836e-01 -1.063683927059173584e-01 1.781215220689773560e-01 1.240974143147468567e-01 1.675542443990707397e-01 -3.781426548957824707e-01 -3.121160566806793213e-01 -4.930800758302211761e-03 -4.168624058365821838e-02 -3.760546445846557617e-02 1.874646991491317749e-01 -2.424638569355010986e-01 -1.514176279306411743e-01 -4.260788261890411377e-01 5.931679159402847290e-02 -1.914616823196411133e-01 6.503488123416900635e-02 -7.280422747135162354e-02 6.908056885004043579e-02 -2.711178362369537354e-01 -1.683276444673538208e-01 -9.930494427680969238e-02 7.865507900714874268e-02 -9.134495258331298828e-02 5.554020032286643982e-02 1.305331885814666748e-01
2.085210531949996948e-01 -5.203695967793464661e-02 -2.664390504360198975e-01 2.440651655197143555e-01 -2.465323209762573242e-01 8.612456172704696655e-02 -8.497025072574615479e-02 1.270817685872316360e-02 -1.721047461032867432e-01 -1.945679485797882080e-01 1.038717851042747498e-01 -6.039940938353538513e-02 -6.817162502557039261e-03 1.469149589538574219e-01 -2.348227649927139282e-01 -1.643507331609725952e-01 2.568896710872650146e-01 -1.905790567398071289e-01 9.310345351696014404e-02 2.692299783229827881e-01 3.231470584869384766e-01 -1.708293855190277100e-01 -2.511338144540786743e-02 3.365892916917800903e-02 -2.048176229000091553e-01 1.163779571652412415e-02 5.672420375049114227e-03 -1.413676589727401733e-01 1.894729286432266235e-01 1.391699165105819702e-01 3.398745656013488770e-01 1.012786850333213806e-01
1.445878595113754272e-01 1.285718679428100586e-01 -2.500794827938079834e-01 -7.119024544954299927e-02 -3.482755273580551147e-02 3.295955061912536621e-01 -3.033790737390518188e-02 -1.569658517837524414e-01 -1.655220836400985718e-01 -2.059145420789718628e-01 1.162449494004249573e-01 -2.870781123638153076e-01 -2.609501481056213379e-01 -3.422695994377136230e-01 -2.039442062377929688e-01 -7.193816360086202621e-03 6.882614642381668091e-02 6.359596736729145050e-03 2.159053534269332886e-01 -1.102406606078147888e-01 2.127166092395782471e-01 -2.357697486877441406e-01 1.060317829251289368e-01 -2.132412046194076538e-02 -1.170893758535385132e-01 -1.367399189621210098e-02 -2.953648865222930908e-01 1.697752773761749268e-01 1.509903818368911743e-01 6.267011165618896484e-02 9.266623854637145996e-02 1.599534898996353149e-01
2.397565841674804688e-01 9.635511040687561035e-02 -2.653052210807800293e-01 1.283934116363525391e-01 -1.542129665613174438e-01 1.527809910476207733e-02 -5.294327624142169952e-03 1.473860442638397217e-01 1.337682642042636871e-02 -2.499159574508666992e-01 8.283061906695365906e-03 -2.569023966789245605e-01 -7.950325310230255127e-02 -4.523940011858940125e-02 -2.371232956647872925e-01 -2.746715545654296875e-01 1.926693469285964966e-01 -3.660895824432373047e-01 -1.397692859172821045e-01 -7.160978764295578003e-02 1.096326410770416260e-01 -1.438398957252502441e-01 -6.787531077861785889e-02 1.869528368115425110e-02 -7.111046463251113892e-02 -1.215535327792167664e-01 2.882439270615577698e-02 -2.069239169359207153e-01 -2.343858331441879272e-01 -2.082838863134384155e-01 1.907421499490737915e-01 3.165395855903625488e-01
8.872970193624496460e-02 -8.825352042913436890e-02 -8.193350397050380707e-03 1.213660910725593567e-01 -2.364083528518676758e-01 3.609918057918548584e-01 -1.856834511272609234e-03 3.077236711978912354e-01 8.343596756458282471e-02 -1.549333333969116211e-01 3.018908202648162842e-01 -4.737658500671386719e-01 -2.986616455018520355e-02 -1.369041055440902710e-01 -1.826167255640029907e-01 4.224703460931777954e-02 -9.668874740600585938e-02 -2.504094243049621582e-01 -7.560423761606216431e-02 -8.432422764599323273e-03 6.208679452538490295e-02 -1.324479430913925171e-01 4.822760447859764099e-02 -4.736208543181419373e-02 1.037772297859191895e-01 2.391593903303146362e-01 -1.739861369132995605e-01 -2.654655575752258301e-01 9.610629640519618988e-03 7.585610449314117432e-02 9.434317052364349365e-02 7.042282726615667343e-03
1.340371370315551758e-01 -1.186234280467033386e-01 -1.920776516199111938e-01 8.304510265588760376e-02 -1.763771772384643555e-01 -2.801815234124660492e-02 -6.219397112727165222e-02 -1.519592042313888669e-04 1.019986346364021301e-02 1.197967305779457092e-02 1.933695562183856964e-02 -2.681536674499511719e-01 -4.164895117282867432e-01 2.057882398366928101e-02 8.779140189290046692e-03 2.465040087699890137e-01 4.061876237392425537e-01 2.257885485887527466e-01 2.152376770973205566e-01 -4.735307395458221436e-02 -9.152910858392715454e-02 -9.751439094543457031e-02 1.598869636654853821e-02 -1.366768181324005127e-01 3.151392936706542969e-02 1.350620239973068237e-01 -2.308722138404846191e-01 -1.544449105858802795e-02 -5.438280105590820312e-02 -1.955661028623580933e-01 3.375610113143920898e-01 2.277420610189437866e-01
1.688506901264190674e-01 8.596882224082946777e-02 -2.231409102678298950e-01 8.402953296899795532e-02 2.437168210744857788e-01 9.625654667615890503e-02 -2.598786354064941406e-01 7.616810500621795654e-02 2.299003861844539642e-02 -3.681451380252838135e-01 2.471446245908737183e-02 -2.290304899215698242e-01 -2.582665383815765381e-01 2.548211440443992615e-02 7.881178706884384155e-02 1.601589620113372803e-01 1.371532529592514038e-01 -2.411026805639266968e-01 -2.579685114324092865e-02 -2.933972747996449471e-03 1.138559207320213318e-01 -1.049802079796791077e-01 -1.569741070270538330e-01 -3.684697151184082031e-01 5.957491695880889893e-02 2.542610839009284973e-02 -2.277971804141998291e-01 -2.442408800125122070e-01 5.123204365372657776e-02 -2.592061460018157959e-01 1.699929386377334595e-01 -2.108763158321380615e-02
2.664423584938049316e-01 1.447024196386337280e-02 -3.941351473331451416e-01 -3.902735188603401184e-02 -3.989278376102447510e-01 3.378908708691596985e-02 3.282387042418122292e-03 1.199542060494422913e-01 1.311358660459518433e-01 1.290559023618698120e-01 1.145074814558029175e-01 -9.192632883787155151e-02 -1.801842264831066132e-02 -2.647916078567504883e-01 8.538709580898284912e-02 -1.841626912355422974e-01 3.918771147727966309e-01 -2.092393785715103149e-01 -1.483590155839920044e-01 1.466635912656784058e-01 -1.484751850366592407e-01 -1.509766373783349991e-02 6.852646917104721069e-02 -1.138666197657585144e-01 -1.886258572340011597e-01 -1.304442901164293289e-02 -2.403262257575988770e-01 2.109639532864093781e-02 2.075783163309097290e-01 2.815146185457706451e-02 7.853757590055465698e-02 7.336976379156112671e-02
2.344310730695724487e-01 -1.479753702878952026e-01 -2.201516181230545044e-01 1.278161257505416870e-01 1.232301909476518631e-02 -1.752863228321075439e-01 1.622403264045715332e-01 -7.213425636291503906e-02 -5.168274976313114166e-03 3.112355433404445648e-02 3.851893544197082520e-01 9.505679458379745483e-02 -1.777089834213256836e-01 2.476157546043395996e-01 4.763631150126457214e-02 -1.277246628887951374e-03 2.024741619825363159e-01 -1.901101619005203247e-01 1.364223062992095947e-01 1.756147444248199463e-01 8.402228355407714844e-02 -1.003538295626640320e-01 8.642051368951797485e-02 -3.865589201450347900e-01 1.348587721586227417e-01 -1.909922063350677490e-01 -1.874718219041824341e-01 -1.490377932786941528e-01 4.049000330269336700e-03 -2.695459127426147461e-01 1.741222292184829712e-01 -1.635341197252273560e-01
1.998269110918045044e-01 -1.179436147212982178e-01 -2.684184014797210693e-01 3.294561803340911865e-02 -7.079843431711196899e-02 1.535712089389562607e-02 3.240864723920822144e-02 -5.283968523144721985e-02 -4.337276220321655273e-01 -1.345026195049285889e-01 1.097193211317062378e-01 3.952083736658096313e-02 -4.157109558582305908e-01 -6.347594410181045532e-02 -1.715547740459442139e-01 3.840620815753936768e-02 3.058438934385776520e-02 2.528836764395236969e-02 -4.947107657790184021e-02 5.419861152768135071e-02 3.007505536079406738e-01 -4.908781126141548157e-02 3.147558271884918213e-01 -7.631773501634597778e-02 -1.898582577705383301e-01 8.462591469287872314e-02 -2.536914050579071045e-01 1.487272083759307861e-01 1.768959760665893555e-01 -7.857256382703781128e-02 7.674804329872131348e-02 2.421025782823562622e-01
1.184426918625831604e-01 -8.386181294918060303e-02 -1.236615106463432312e-01 1.476310640573501587e-01 5.055585131049156189e-02 -7.901512086391448975e-02 -1.632437556982040405e-01 -7.658400386571884155e-02 8.250512182712554932e-03 -2.040639817714691162e-01 1.469894796609878540e-01 -2.652480006217956543e-01 -7.553900778293609619e-02 1.587972193956375122e-01 1.816308647394180298e-01 1.686304435133934021e-02 3.087325692176818848e-01 -3.752900660037994385e-01 -5.184495355933904648e-03 1.073358282446861267e-01 3.732307627797126770e-02 5.623678863048553467e-02 -1.147482469677925110e-01 -1.271954923868179321e-01 3.835912048816680908e-01 -9.558041393756866455e-02 -2.174893468618392944e-01 -2.050794959068298340e-01 1.168031990528106689e-02 -1.014206856489181519e-01 4.054989516735076904e-01 -2.392879314720630646e-02
-2.747790887951850891e-02 -4.735602140426635742e-01 -1.547504961490631104e-01 5.649841204285621643e-02 -1.768479049205780029e-01 1.055949032306671143e-01 1.996334195137023926e-01 3.512208759784698486e-01 2.680120244622230530e-02 -1.498664468526840210e-01 2.042729705572128296e-01 -1.417917609214782715e-01 -1.381385326385498047e-01 -2.940789461135864258e-01 -5.814373493194580078e-02 1.450598537921905518e-01 1.044688671827316284e-01 -3.492118790745735168e-02 1.473843604326248169e-01 -1.090833637863397598e-02 1.376478374004364014e-01 -1.456155031919479370e-01 1.455529779195785522e-01 -3.425526320934295654e-01 1.903048455715179443e-01 4.960569366812705994e-02 -1.189064905047416687e-01 -1.870336085557937622e-01 -1.361472308635711670e-01 5.405690148472785950e-02 1.894230581820011139e-02 -7.032319903373718262e-02
4.272598773241043091e-02 -3.780914098024368286e-02 -2.659021317958831787e-01 3.104891479015350342e-01 -2.364704310894012451e-01 -1.522379815578460693e-01 -1.971054673194885254e-01 -1.544709410518407822e-02 -4.716398194432258606e-03 5.166000127792358398e-02 -6.216741725802421570e-02 5.614867433905601501e-02 -2.472085803747177124e-01 -1.605056673288345337e-01 1.393199563026428223e-01 8.738215267658233643e-02 2.509665489196777344e-01 -6.323346495628356934e-02 1.058850213885307312e-01 -2.806093357503414154e-02 5.920247361063957214e-02 -4.785332363098859787e-03 3.901516795158386230e-01 -1.492598652839660645e-01 -2.088155895471572876e-01 1.091463770717382431e-02 -4.882236719131469727e-01 -7.206756621599197388e-02 1.222872883081436157e-01 1.318864971399307251e-01 2.682155929505825043e-02 1.023336201906204224e-01
1.239271834492683411e-01 -4.068882465362548828e-01 -1.457421481609344482e-01 8.238111622631549835e-03 -2.670333087444305420e-01 -5.446811392903327942e-02 1.363198757171630859e-01 3.073503375053405762e-01 7.859297096729278564e-03 5.824041552841663361e-03 2.556301467120647430e-02 -2.245775312185287476e-01 -1.096679270267486572e-02 -3.320266902446746826e-01 -1.732855737209320068e-01 2.520349323749542236e-01 1.317157447338104248e-01 -8.239908516407012939e-02 1.578958332538604736e-01 -8.343963325023651123e-02 1.206794008612632751e-02 -7.424150407314300537e-02 2.647139132022857666e-01 -2.846344709396362305e-01 3.710743412375450134e-02 1.997664719820022583e-01 -2.880229949951171875e-01 -1.225031912326812744e-01 -3.065024316310882568e-02 3.530384972691535950e-03 3.232370689511299133e-02 -3.653144091367721558e-02
1.310974955558776855e-01 -2.958742380142211914e-01 -1.125800907611846924e-01 5.855351686477661133e-02 8.808192610740661621e-02 -2.257988154888153076e-01 3.282952606678009033e-01 1.073983907699584961e-01 9.600385278463363647e-02 2.266193032264709473e-01 8.140639215707778931e-02 -1.645165085792541504e-01 -2.607316374778747559e-01 1.400059461593627930e-01 -1.658202260732650757e-01 2.681400813162326813e-02 2.481852173805236816e-01 -3.923237323760986328e-01 6.218028254806995392e-03 8.661586791276931763e-02 6.174808368086814880e-02 -4.787015169858932495e-02 9.569627791643142700e-02 8.898499608039855957e-02 1.395638734102249146e-01 -2.760621607303619385e-01 -2.835505604743957520e-01 -2.292237132787704468e-01 4.599257558584213257e-02 -4.466684535145759583e-02 3.772652521729469299e-02 -1.031887903809547424e-01
-2.253904938697814941e-02 -7.165849953889846802e-02 -2.577114105224609375e-01 1.095462888479232788e-01 -1.493349820375442505e-01 1.835471391677856445e-02 3.097111582756042480e-01 -5.158204119652509689e-03 -3.389129415154457092e-02 6.696222722530364990e-02 2.181304097175598145e-01 -4.327047765254974365e-01 -3.200838267803192139e-01 -2.355933040380477905e-01 -2.237783223390579224e-01 -7.174886763095855713e-02 1.870090514421463013e-01 1.736720651388168335e-01 -3.487306460738182068e-02 -8.496553450822830200e-02 1.189854070544242859e-01 5.896802525967359543e-03 -3.251461684703826904e-01 -1.994885131716728210e-02 -1.297128759324550629e-02 1.099101901054382324e-01 -2.536306977272033691e-01 4.545750841498374939e-02 -2.234144061803817749e-01 2.603133022785186768e-02 9.954358637332916260e-02 -1.034546568989753723e-01
2.553820423781871796e-02 -7.992121577262878418e-02 -1.741172373294830322e-01 -9.469870477914810181e-02 -1.629710346460342407e-01 1.152568757534027100e-01 -2.021032012999057770e-02 4.862505570054054260e-02 1.583244949579238892e-01 -1.428850889205932617e-01 1.780885756015777588e-01 -3.723746836185455322e-01 -1.826215684413909912e-01 1.152422577142715454e-01 -1.675657927989959717e-01 1.559838503599166870e-01 1.114532425999641418e-01 -2.582952380180358887e-01 1.404119431972503662e-01 7.236242294311523438e-02 2.935088984668254852e-02 -1.909487396478652954e-01 -3.574084937572479248e-01 -3.601135015487670898e-01 1.505500823259353638e-01 1.684193164110183716e-01 -1.324919462203979492e-01 -2.575088143348693848e-01 -2.115689218044281006e-01 7.547542452812194824e-02 8.868276327848434448e-02 6.406216323375701904e-02
-1.401674747467041016e-01 -7.394804060459136963e-02 -2.365289628505706787e-01 6.378889083862304688e-02 -1.112488061189651489e-01 1.365225994959473610e-03 5.396365746855735779e-02 -1.768918125890195370e-03 1.912515051662921906e-02 -7.754545658826828003e-02 -9.657896310091018677e-02 -2.250899672508239746e-01 -1.202472597360610962e-01 1.635463088750839233e-01 -2.603794932365417480e-01 -1.478620618581771851e-01 3.030397295951843262e-01 -2.675949335098266602e-01 -1.521871387958526611e-01 -1.627739965915679932e-01 4.009518325328826904e-01 -2.090505659580230713e-01 -6.325702369213104248e-02 6.446831673383712769e-02 1.791767030954360962e-01 -2.101746648550033569e-01 -2.940148711204528809e-01 -1.583672314882278442e-01 -1.855325251817703247e-01 -5.702402908354997635e-03 2.045373022556304932e-01 1.119179278612136841e-01
-5.434372276067733765e-02 -9.833841025829315186e-02 -1.408571302890777588e-01 2.038023024797439575e-01 1.404166668653488159e-01 -1.165806129574775696e-01 2.273768745362758636e-02 -1.047656685113906860e-01 -1.866338402032852173e-01 -3.309302031993865967e-01 2.919519841670989990e-01 -3.908501863479614258e-01 -4.914947971701622009e-02 6.457284837961196899e-02 1.869956254959106445e-01 -3.483964502811431885e-02 2.116201817989349365e-01 -1.030360683798789978e-01 -1.033063605427742004e-01 -1.016586422920227051e-01 2.553224265575408936e-01 1.004528254270553589e-01 -3.369340673089027405e-02 -1.737053692340850830e-01 2.605742961168289185e-02 1.569666117429733276e-01 -4.037265777587890625e-01 -1.406022012233734131e-01 -1.406650543212890625e-01 -1.865125000476837158e-01 3.445831313729286194e-02 9.616841375827789307e-02
8.793114870786666870e-02 -1.726168841123580933e-01 -2.003368735313415527e-01 2.122598141431808472e-02 -1.772239059209823608e-01 1.512313187122344971e-01 -5.040108785033226013e-02 -1.161945145577192307e-02 -9.261298179626464844e-02 -1.417001038789749146e-01 3.106478415429592133e-02 1.470048874616622925e-01 -3.525264561176300049e-02 9.658829122781753540e-02 -3.712142407894134521e-01 -1.935943216085433960e-01 4.121081531047821045e-01 -1.988050490617752075e-01 -9.345210343599319458e-02 2.773250043392181396e-01 2.385814040899276733e-01 -1.547533124685287476e-01 6.449569016695022583e-02 4.875924438238143921e-03 -1.633186191320419312e-01 -4.427896812558174133e-02 -1.077768430113792419e-01 -2.990224659442901611e-01 1.108065694570541382e-01 -1.068660989403724670e-02 3.058581948280334473e-01 1.104158759117126465e-01
8.708094060420989990e-02 -3.559885546565055847e-02 -1.188010647892951965e-01 2.409641742706298828e-01 -3.380857408046722412e-02 5.163335055112838745e-02 3.412321507930755615e-01 3.184295296669006348e-01 7.133943587541580200e-02 5.925687029957771301e-03 1.953047066926956177e-01 -1.713479310274124146e-01 -2.352281510829925537e-01 -1.812763810157775879e-01 -8.652269095182418823e-02 9.828083962202072144e-02 1.218987703323364258e-01 -1.878751069307327271e-01 4.281963407993316650e-01 -1.062086131423711777e-02 1.768159680068492889e-02 -1.173055097460746765e-01 1.688633859157562256e-01 -3.109953999519348145e-01 7.516907900571823120e-02 -8.528997749090194702e-02 -2.024670839309692383e-01 -1.190951168537139893e-01 -2.318420112133026123e-01 9.005559980869293213e-02 2.974572591483592987e-02 -1.248387694358825684e-01
1.973881274461746216e-01 6.670044362545013428e-02 -4.080992639064788818e-01 3.253202140331268311e-01 -2.112600654363632202e-01 1.510999053716659546e-01 3.852949142456054688e-01 6.629002839326858521e-02 -1.168556958436965942e-01 9.660398215055465698e-02 2.668076455593109131e-01 -6.303509324789047241e-02 9.686532430350780487e-03 -2.494766563177108765e-01 -1.476236283779144287e-01 4.480019956827163696e-02 3.391710296273231506e-02 2.748312428593635559e-02 -3.912082687020301819e-02 -1.643941402435302734e-01 2.702745795249938965e-02 -5.454322695732116699e-02 2.648697197437286377e-01 -1.213578581809997559e-01 8.990188688039779663e-02 2.138556241989135742e-01 -1.204076036810874939e-01 -7.928639650344848633e-02 -1.140382066369056702e-01 -2.395700961351394653e-01 1.224725469946861267e-01 -2.393520064651966095e-02
4.249756038188934326e-02 1.277415752410888672e-01 -5.598497763276100159e-02 1.444976497441530228e-02 -2.456282675266265869e-01 -2.641298249363899231e-02 -1.491968929767608643e-01 1.027258038520812988e-01 -1.126575991511344910e-01 9.837569668889045715e-03 -1.611177772283554077e-01 -7.308711111545562744e-02 -4.062322974205017090e-01 -2.123133689165115356e-01 -6.097906827926635742e-02 3.088711528107523918e-03 3.910762071609497070e-01 -1.294468790292739868e-01 2.926882505416870117e-01 -7.612848281860351562e-02 1.003438308835029602e-01 -2.858932316303253174e-02 -1.782622784376144409e-01 -1.565866470336914062e-01 -4.346778616309165955e-03 -7.785663008689880371e-02 -2.263830453157424927e-01 3.961458429694175720e-02 -4.126206040382385254e-02 -1.157640442252159119e-01 3.488332331180572510e-01 3.205326497554779053e-01
-1.012548357248306274e-01 -1.513327956199645996e-01 -3.338899314403533936e-01 2.383913993835449219e-01 -6.202052906155586243e-02 1.679580509662628174e-01 -4.161188006401062012e-02 -2.102472186088562012e-01 -4.816868528723716736e-02 -4.468744248151779175e-02 1.726720035076141357e-01 -5.095833167433738708e-02 -2.078314721584320068e-01 -1.795282065868377686e-01 5.117048695683479309e-02 5.557621642947196960e-02 1.381817758083343506e-01 -2.196427583694458008e-01 7.254685740917921066e-03 -2.488733977079391479e-01 5.085837841033935547e-01 3.562986254692077637e-01 -3.450503945350646973e-02 3.722976893186569214e-02 -6.628190726041793823e-02 1.747512519359588623e-01 -1.089720353484153748e-01 -5.682212486863136292e-02 -8.505644649267196655e-02 -6.702076643705368042e-02 7.352937757968902588e-02 1.341702640056610107e-01
1.391260772943496704e-01 -2.126401811838150024e-01 -3.105458915233612061e-01 6.851506233215332031e-02 -1.488702297210693359e-01 1.106698811054229736e-01 2.659516930580139160e-01 3.800096511840820312e-01 5.318937450647354126e-02 2.294901013374328613e-02 3.303663432598114014e-01 -7.502306252717971802e-02 -2.254403829574584961e-01 -1.761216670274734497e-01 2.317249774932861328e-01 7.435234636068344116e-02 2.609810531139373779e-01 -1.630870401859283447e-01 -1.816260665655136108e-01 -1.403465718030929565e-01 -8.240918628871440887e-03 -1.971648186445236206e-01 2.348565906286239624e-01 -7.879547774791717529e-02 -6.684546917676925659e-02 -2.379378527402877808e-01 -6.866457313299179077e-02 -1.169381570070981979e-02 -4.327474534511566162e-02 1.177458744496107101e-02 6.340529769659042358e-02 7.672314345836639404e-02
1.689601838588714600e-01 1.134309768676757812e-01 -1.762922704219818115e-01 1.687251180410385132e-01 -9.357530623674392700e-02 1.439834684133529663e-01 1.034101247787475586e-01 -1.892676949501037598e-01 -2.374499738216400146e-01 -1.954545527696609497e-01 2.424811422824859619e-01 -1.960812956094741821e-01 -2.253399044275283813e-01 -1.791000217199325562e-01 -2.153574973344802856e-01 -2.138832807540893555e-01 -1.559953987598419189e-01 -1.405121684074401855e-01 2.682040072977542877e-02 -1.663525402545928955e-01 4.111647233366966248e-02 -1.159451995044946671e-02 1.112677678465843201e-01 -1.280197203159332275e-01 -3.021128475666046143e-02 1.117451563477516174e-01 -2.494095861911773682e-01 -4.430215656757354736e-01 -3.213327750563621521e-02 -1.570757478475570679e-01 -6.207007542252540588e-02 -2.274408042430877686e-01
-3.487918898463249207e-02 5.181039217859506607e-03 -1.760764122009277344e-01 9.211127646267414093e-03 -6.171185150742530823e-02 -2.134525924921035767e-01 1.696999818086624146e-01 -5.080496147274971008e-02 8.081963658332824707e-02 2.325637936592102051e-01 3.224555552005767822e-01 5.047430284321308136e-03 -3.112393617630004883e-01 -9.418736398220062256e-02 5.464685335755348206e-02 -6.410420872271060944e-03 1.952158659696578979e-01 -2.238723337650299072e-01 3.373484909534454346e-01 -5.713166296482086182e-02 1.712133288383483887e-01 -3.022350966930389404e-01 2.272554785013198853e-01 -6.644666194915771484e-02 -3.095328509807586670e-01 -9.343172609806060791e-02 -2.135435193777084351e-01 -2.206400781869888306e-01 5.445823073387145996e-02 1.049606222659349442e-02 1.683582961559295654e-01 3.563999012112617493e-02
1.555356979370117188e-01 -3.095701932907104492e-01 -3.697780966758728027e-01 3.758702427148818970e-02 -1.449679285287857056e-01 1.452362388372421265e-01 -1.282687336206436157e-01 -1.174631714820861816e-02 6.964913569390773773e-03 -1.570108830928802490e-01 1.554159671068191528e-01 -2.659686505794525146e-01 -3.828312754631042480e-01 -2.024507150053977966e-02 -2.511808872222900391e-01 4.454519599676132202e-02 -1.769147999584674835e-02 -1.861297637224197388e-01 8.056767284870147705e-02 -2.316499054431915283e-01 2.814649045467376709e-01 -1.183942556381225586e-01 -1.528693884611129761e-01 1.147321239113807678e-01 -2.139341086149215698e-02 -5.109682679176330566e-02 -1.439478248357772827e-02 6.278526037931442261e-03 -3.134838938713073730e-01 -1.391679793596267700e-01 5.630706623196601868e-02 4.978201910853385925e-02
2.498266994953155518e-01 -8.278089761734008789e-02 -2.020853906869888306e-01 1.010957639664411545e-02 -2.141457796096801758e-01 -6.101202219724655151e-02 3.261350095272064209e-01 4.361068084836006165e-02 2.484218031167984009e-01 7.665465027093887329e-02 2.124979496002197266e-01 -3.561723828315734863e-01 -3.099310398101806641e-01 -9.518513828516006470e-02 7.879600673913955688e-02 6.827165186405181885e-02 7.322719693183898926e-02 -2.294516861438751221e-01 -1.090661510825157166e-01 -3.297632932662963867e-01 1.501905173063278198e-01 -9.432014822959899902e-02 6.510206311941146851e-02 -8.243904262781143188e-02 -3.253261372447013855e-02 -2.990859448909759521e-01 -1.885743737220764160e-01 -8.377801626920700073e-02 2.491858415305614471e-02 5.199256911873817444e-02 1.221888884902000427e-01 6.224354356527328491e-02
9.933139383792877197e-02 -3.654747307300567627e-01 -1.776445657014846802e-01 1.136476472020149231e-01 -1.975464671850204468e-01 1.527113765478134155e-01 1.316709369421005249e-01 4.088543653488159180e-01 6.522971391677856445e-02 -6.565912812948226929e-02 1.772144734859466553e-01 -7.545080035924911499e-02 -1.707695871591567993e-01 -2.248846888542175293e-01 -1.595970839262008667e-01 -1.657987758517265320e-02 1.577774733304977417e-01 -1.201872453093528748e-01 2.942502200603485107e-01 -6.273183971643447876e-02 -2.463665418326854706e-02 -1.630236953496932983e-01 2.370312362909317017e-01 -2.547231614589691162e-01 5.679005756974220276e-02 2.127737700939178467e-01 -1.323010772466659546e-01 -2.462506890296936035e-01 7.474747300148010254e-02 3.146897302940487862e-03 -4.296477884054183960e-02 -4.365566372871398926e-02
1.366998553276062012e-01 -1.322104185819625854e-01 -4.180837273597717285e-01 2.561299204826354980e-01 3.503087535500526428e-02 1.484489291906356812e-01 1.657221913337707520e-01 -5.567281693220138550e-02 6.956517696380615234e-02 -2.103736251592636108e-01 1.397565156221389771e-01 -2.104870676994323730e-01 -1.526538878679275513e-01 -1.688451021909713745e-01 -1.192945241928100586e-01 -1.287414580583572388e-01 2.167347585782408714e-03 -2.334381788969039917e-01 -1.838328987360000610e-01 1.159247756004333496e-01 3.490161383524537086e-03 1.576737165451049805e-01 -4.454905167222023010e-02 2.536951750516891479e-02 1.498443484306335449e-01 1.220002211630344391e-02 -3.426627516746520996e-01 -2.753926813602447510e-02 2.667919397354125977e-01 -3.433317840099334717e-01 -4.580137133598327637e-02 1.135591492056846619e-01
1.622562762349843979e-03 7.094328850507736206e-02 -1.668359041213989258e-01 1.013532504439353943e-01 1.263886094093322754e-01 2.589343190193176270e-01 -1.767115592956542969e-01 -1.237156242132186890e-01 6.954892072826623917e-03 -4.468044042587280273e-01 3.000203333795070648e-02 -1.269262433052062988e-01 -2.400987893342971802e-01 -5.720925703644752502e-02 6.588406860828399658e-02 1.265188455581665039e-01 1.249740496277809143e-01 -2.396380603313446045e-01 -1.340622603893280029e-01 8.920995518565177917e-03 1.558575630187988281e-01 -7.997979223728179932e-02 -1.744489558041095734e-02 -3.872342407703399658e-01 -2.902686409652233124e-02 4.458135366439819336e-02 -2.693486213684082031e-01 -2.711604237556457520e-01 1.625046283006668091e-01 -1.582959741353988647e-01 2.184749990701675415e-01 9.591504186391830444e-02
3.215803531929850578e-03 -2.886771559715270996e-01 -1.429791152477264404e-01 -1.453556027263402939e-02 -1.810294836759567261e-01 1.347825527191162109e-01 1.516834944486618042e-01 -3.353283740580081940e-03 -3.542632097378373146e-03 -7.122486084699630737e-02 2.011014819145202637e-01 -3.013405203819274902e-01 -3.332130908966064453e-01 -2.200246788561344147e-02 1.313017755746841431e-01 -7.580738514661788940e-03 2.383637577295303345e-01 -2.078124433755874634e-01 1.637359559535980225e-01 6.224822998046875000e-02 7.923799008131027222e-02 1.305764317512512207e-01 -1.671600937843322754e-01 -1.638778597116470337e-01 1.850092038512229919e-02 3.374206423759460449e-01 -1.080081984400749207e-01 -1.785384714603424072e-01 -8.364507928490638733e-03 -3.615318238735198975e-01 -1.416354626417160034e-01 1.987712830305099487e-01
-1.982358470559120178e-02 -1.940153390169143677e-01 -1.481475085020065308e-01 1.181017383933067322e-01 -8.219937980175018311e-02 -5.623654276132583618e-02 1.025544255971908569e-01 -1.109449416399002075e-01 -1.021415293216705322e-01 -1.467822045087814331e-01 2.294474095106124878e-01 -2.731327414512634277e-01 -1.602505445480346680e-01 -4.606453701853752136e-02 2.082902789115905762e-01 -5.188576504588127136e-02 1.406890451908111572e-01 -1.929503083229064941e-01 -1.116598956286907196e-02 -3.967683389782905579e-02 4.612507224082946777e-01 2.090816795825958252e-01 -1.508432030677795410e-01 -1.195951625704765320e-01 2.431683428585529327e-02 2.625871002674102783e-01 -2.777568101882934570e-01 -2.794306278228759766e-01 -5.107662826776504517e-02 -6.865111738443374634e-02 -1.862695515155792236e-01 2.029313296079635620e-01
-1.353374719619750977e-01 -4.957142099738121033e-02 -1.406602561473846436e-01 -7.023929804563522339e-02 -2.232707142829895020e-01 4.028933346271514893e-01 1.098267659544944763e-01 -1.989830732345581055e-01 4.124991968274116516e-02 -3.517559170722961426e-01 3.850319981575012207e-01 3.846383467316627502e-02 -9.208238869905471802e-02 -8.259010501205921173e-03 -7.251908630132675171e-02 -5.083737522363662720e-02 9.511874616146087646e-02 -4.582626000046730042e-02 4.565627872943878174e-01 3.559368476271629333e-02 1.409460697323083878e-02 -1.443082541227340698e-01 7.926834374666213989e-02 -4.201380070298910141e-03 1.839610375463962555e-02 -7.295788079500198364e-02 -3.373050093650817871e-01 -7.375218719244003296e-02 1.489102691411972046e-01 -4.342257231473922729e-02 3.014798648655414581e-02 3.304613009095191956e-02
1.374341100454330444e-01 7.202301919460296631e-02 -3.592590987682342529e-01 -2.913522720336914062e-02 -1.816582530736923218e-01 1.034294143319129944e-01 6.800643354654312134e-02 1.765765696763992310e-01 -7.181694358587265015e-02 -1.560775041580200195e-01 -2.006912082433700562e-01 -2.094190120697021484e-01 6.734606623649597168e-02 5.594472959637641907e-02 1.257567405700683594e-01 -1.359363738447427750e-02 9.523732215166091919e-02 -3.271783292293548584e-01 -6.868174672126770020e-02 2.242057472467422485e-01 2.556672394275665283e-01 2.022814899682998657e-01 2.064911872148513794e-01 -1.291285306215286255e-01 2.160117924213409424e-01 2.450413703918457031e-01 -1.723842620849609375e-01 -2.455164194107055664e-01 1.868103891611099243e-01 7.524323463439941406e-02 2.342355400323867798e-01 1.914976723492145538e-02
1.296096295118331909e-01 -7.716079801321029663e-02 -1.064652726054191589e-01 3.714499473571777344e-01 -2.050298824906349182e-02 7.517983764410018921e-02 1.904847621917724609e-01 -2.896980047225952148e-01 3.318828344345092773e-02 -2.718121707439422607e-01 -7.172199338674545288e-02 -2.532653212547302246e-01 -7.846835255622863770e-02 -2.930831350386142731e-02 -8.272244781255722046e-02 -2.474418468773365021e-02 4.197655618190765381e-02 -1.197929158806800842e-01 3.129959478974342346e-02 -1.781101524829864502e-01 2.316738814115524292e-01 8.691319078207015991e-02 2.541854791343212128e-02 -1.794972270727157593e-01 -1.878857165575027466e-01 3.285482823848724365e-01 -3.314183354377746582e-01 -2.621726095676422119e-01 1.152845844626426697e-01 1.458272486925125122e-01 -1.876436918973922729e-02 2.080390751361846924e-01
8.768458664417266846e-02 -3.238194286823272705e-01 -2.366430312395095825e-01 3.361927270889282227e-01 -8.279528468847274780e-02 2.041756063699722290e-01 -1.819823235273361206e-01 2.298321872949600220e-01 1.616630852222442627e-01 -2.497279793024063110e-01 2.022658586502075195e-01 -3.231424391269683838e-01 -3.749481588602066040e-02 -1.058644056320190430e-01 -2.176782637834548950e-01 1.741123944520950317e-02 1.044012680649757385e-01 5.170038342475891113e-02 -9.173881262540817261e-02 1.552299410104751587e-01 1.605637222528457642e-01 -1.160515397787094116e-01 -1.939098536968231201e-02 -5.065706744790077209e-02 3.609181195497512817e-02 2.762483060359954834e-01 -2.572582662105560303e-01 -1.645817309617996216e-01 -1.431287229061126709e-01 -1.300760824233293533e-02 7.393813133239746094e-02 6.730408221483230591e-02
1.115058809518814087e-01 -7.923709601163864136e-02 -1.820314675569534302e-01 1.758270859718322754e-01 -2.461795508861541748e-01 2.275558114051818848e-01 4.493119195103645325e-02 2.063562162220478058e-02 1.194397807121276855e-01 -2.042783051729202271e-01 3.610884025692939758e-02 -6.356684118509292603e-02 -1.556362509727478027e-01 -1.483718454837799072e-01 -2.619019448757171631e-01 -1.383074522018432617e-01 2.420900911092758179e-01 9.761001914739608765e-02 4.384455457329750061e-02 5.285552237182855606e-03 4.180354177951812744e-01 -1.168790608644485474e-01 -1.875359565019607544e-02 -2.963493764400482178e-01 2.823507189750671387e-01 -2.055956237018108368e-02 -3.141022622585296631e-01 -3.946813941001892090e-02 -1.473883539438247681e-01 1.405869573354721069e-01 1.832907497882843018e-01 -7.062254846096038818e-02
2.473440915346145630e-01 1.479917317628860474e-01 -6.199812144041061401e-02 2.225707918405532837e-01 -1.351970285177230835e-01 1.521591395139694214e-01 5.506010353565216064e-02 -1.119434535503387451e-01 2.426612749695777893e-02 -2.689721286296844482e-01 1.035333797335624695e-01 -3.519131243228912354e-01 -1.394100785255432129e-01 -1.728823292069137096e-03 1.065982133150100708e-01 -1.058781966567039490e-01 5.185925960540771484e-02 -1.680909842252731323e-01 -7.747481018304824829e-02 1.479964554309844971e-01 8.634621649980545044e-02 8.443055301904678345e-02 1.100561916828155518e-01 -3.653971012681722641e-03 -1.469198912382125854e-01 -1.724543869495391846e-01 -4.663482904434204102e-01 -3.261900842189788818e-01 1.549750566482543945e-01 7.574335485696792603e-02 -1.725399196147918701e-01 -1.916912645101547241e-01
1.833966821432113647e-01 8.675181865692138672e-02 1.452513132244348526e-02 2.920848429203033447e-01 -1.229945346713066101e-01 1.868996210396289825e-02 9.112872928380966187e-02 8.981240913271903992e-03 -7.602529227733612061e-02 -2.285681478679180145e-02 -9.209890267811715603e-04 -3.490176498889923096e-01 -2.202446162700653076e-01 8.949376642704010010e-02 -1.922865360975265503e-01 2.520491778850555420e-01 -1.127407625317573547e-01 -2.221352308988571167e-01 1.513784378767013550e-01 4.492535814642906189e-02 2.135536223649978638e-01 5.313881486654281616e-02 4.352988302707672119e-02 -1.374347656965255737e-01 -1.788460165262222290e-01 3.233807384967803955e-01 -3.290231227874755859e-01 -3.557141125202178955e-01 -4.418823495507240295e-02 6.663703918457031250e-02 -9.243350476026535034e-02 1.477491557598114014e-01
1.071205362677574158e-01 -2.594314217567443848e-01 -4.009123444557189941e-01 -9.142663329839706421e-02 -3.711031377315521240e-01 1.725493185222148895e-02 -1.878216303884983063e-02 3.893592208623886108e-02 -6.676789373159408569e-02 1.072158738970756531e-01 8.115647360682487488e-03 -2.017081975936889648e-01 -2.503398954868316650e-01 -1.181212514638900757e-01 6.467726081609725952e-02 -3.142231702804565430e-02 2.220284938812255859e-01 -2.793659567832946777e-01 -1.124432682991027832e-01 -2.273143967613577843e-03 4.433565586805343628e-02 3.008074462413787842e-01 4.423350468277931213e-02 -1.887958049774169922e-01 -8.369914442300796509e-02 1.008387878537178040e-01 7.090912759304046631e-02 2.825395436957478523e-03 2.263647168874740601e-01 2.274375557899475098e-01 1.908125877380371094e-01 2.052273452281951904e-01
3.818072378635406494e-02 -1.431763172149658203e-01 -1.248758435249328613e-01 -4.432991892099380493e-02 -3.984457850456237793e-01 1.694449484348297119e-01 -5.991492047905921936e-02 2.279917448759078979e-01 2.953053079545497894e-02 -2.116371542215347290e-01 2.804014682769775391e-01 7.869415916502475739e-03 -1.036316305398941040e-01 -2.032675594091415405e-01 8.889574557542800903e-02 6.870874017477035522e-02 -2.217496037483215332e-01 -2.557853758335113525e-01 -1.794850379228591919e-01 8.174564689397811890e-02 -6.587994098663330078e-02 -1.233315318822860718e-01 8.682764321565628052e-02 6.204552203416824341e-02 -8.263944089412689209e-02 -2.439963072538375854e-02 -4.409920871257781982e-01 -6.884514540433883667e-02 1.868218779563903809e-01 7.455580681562423706e-02 2.740992307662963867e-01 1.474711596965789795e-01
-1.678646057844161987e-01 1.530929282307624817e-02 -9.673950262367725372e-03 1.804506033658981323e-01 -3.809347152709960938e-01 4.109205901622772217e-01 6.780434399843215942e-02 1.017031967639923096e-01 -1.331281960010528564e-01 -6.511682271957397461e-02 -5.901950225234031677e-02 1.455719955265522003e-02 -9.020705521106719971e-02 -6.365953385829925537e-02 6.953063607215881348e-02 -1.097392067313194275e-01 4.644824936985969543e-02 -2.993809282779693604e-01 -1.874784240499138832e-03 -7.325170189142227173e-02 2.784552872180938721e-01 -3.907744213938713074e-02 8.679788559675216675e-02 -8.260694146156311035e-02 -1.319313347339630127e-01 -1.922231167554855347e-02 -2.306844294071197510e-01 -2.047232836484909058e-01 -1.799433827400207520e-01 -3.480302691459655762e-01 3.101521134376525879e-01 4.602478817105293274e-02
1.086639538407325745e-01 -1.980496495962142944e-01 -4.225083589553833008e-01 -8.865663409233093262e-02 -1.630327105522155762e-01 -5.946923978626728058e-03 -3.241857513785362244e-02 -4.470029473304748535e-02 1.266237348318099976e-02 -1.907293796539306641e-01 -4.388684779405593872e-02 -9.149320423603057861e-02 -3.447526097297668457e-01 -5.454156920313835144e-02 -2.219063639640808105e-01 -1.227042078971862793e-01 -7.800056040287017822e-02 -2.847712039947509766e-01 3.883880097419023514e-03 -1.403504051268100739e-02 1.351650506258010864e-01 -3.587028980255126953e-01 -4.074193537235260010e-03 1.633586436510086060e-01 -1.082429960370063782e-01 1.147811207920312881e-02 3.577728942036628723e-02 -2.621417641639709473e-01 -1.369751095771789551e-01 -2.194522172212600708e-01 2.095894813537597656e-01 2.150384485721588135e-01
7.768500596284866333e-02 -2.630131877958774567e-02 -1.453804820775985718e-01 -1.273025125265121460e-01 -1.048931777477264404e-01 1.231146901845932007e-01 1.022518575191497803e-01 -4.701800271868705750e-02 -1.258324682712554932e-01 7.063728570938110352e-02 1.099956855177879333e-01 -1.542298048734664917e-01 -4.263904988765716553e-01 -1.119802072644233704e-01 8.524259179830551147e-02 -1.642449647188186646e-01 5.686581134796142578e-02 -1.466217935085296631e-01 -6.856146454811096191e-02 1.776622980833053589e-02 -9.058878570795059204e-02 -3.476872295141220093e-02 1.953603923320770264e-01 -2.510709166526794434e-01 -2.822965681552886963e-01 -1.432917118072509766e-01 -3.887358903884887695e-01 -3.494392037391662598e-01 4.079706221818923950e-02 2.536770701408386230e-01 -1.236716434359550476e-01 1.915245354175567627e-01
-1.744216866791248322e-02 -2.859565615653991699e-01 -5.668814778327941895e-01 1.014025434851646423e-01 -7.422716356813907623e-03 -1.212640479207038879e-01 2.347493767738342285e-01 -1.062900945544242859e-01 6.857383996248245239e-02 -2.595032751560211182e-01 1.055112183094024658e-01 -1.856998354196548462e-01 6.346194446086883545e-02 -1.081501785665750504e-02 -2.832550741732120514e-02 -1.760507002472877502e-03 2.129460275173187256e-01 -7.490133494138717651e-02 -2.754555083811283112e-02 6.671933084726333618e-02 2.849670946598052979e-01 3.584475815296173096e-02 1.130875051021575928e-01 3.488401323556900024e-02 -2.203106135129928589e-01 2.211499810218811035e-01 -4.366490617394447327e-02 -1.544973552227020264e-01 -1.026320904493331909e-01 -2.219568639993667603e-01 -8.657724410295486450e-02 1.983285099267959595e-01
9.357343614101409912e-02 -1.336386352777481079e-01 -1.375524103641510010e-01 2.629429996013641357e-01 -1.556908041238784790e-01 2.496996670961380005e-01 1.487591713666915894e-01 2.581001445651054382e-02 -1.482193768024444580e-01 -2.300731278955936432e-02 1.517422795295715332e-01 -4.433844983577728271e-01 -3.088483810424804688e-01 -6.494111567735671997e-02 -2.831288874149322510e-01 4.587314277887344360e-02 2.582083344459533691e-01 1.159711703658103943e-01 1.418376713991165161e-01 -1.184649318456649780e-01 1.562388539314270020e-01 -5.859470739960670471e-02 -2.015311270952224731e-01 5.223388969898223877e-02 9.829153865575790405e-02 3.023925796151161194e-02 -1.742276698350906372e-01 -4.481849819421768188e-02 -3.305829167366027832e-01 -4.640515148639678955e-02 7.679338008165359497e-02 7.886741310358047485e-02
2.505145072937011719e-01 1.823680698871612549e-01 -2.570153474807739258e-01 -8.099130541086196899e-02 -2.688506841659545898e-01 3.997302427887916565e-02 7.675021141767501831e-02 2.388525158166885376e-01 1.077289804816246033e-01 -3.421277105808258057e-01 1.361779272556304932e-01 -1.723396629095077515e-01 -1.886667609214782715e-01 6.762305647134780884e-02 -2.518501281738281250e-01 1.030493900179862976e-01 -1.199358180165290833e-01 -1.836436837911605835e-01 2.257717400789260864e-01 -1.402242183685302734e-01 2.547048330307006836e-01 5.444806441664695740e-02 -1.643776148557662964e-01 -2.188936471939086914e-01 -3.958746045827865601e-02 2.241774275898933411e-02 -6.565999984741210938e-02 -2.931138277053833008e-01 1.348163634538650513e-01 -1.364006549119949341e-01 -1.251297816634178162e-02 -1.125943511724472046e-01
4.390173032879829407e-02 -3.659637412056326866e-03 -1.165132671594619751e-01 3.693226026371121407e-03 -1.267831325531005859e-01 3.075633943080902100e-01 1.200863532721996307e-02 3.152152299880981445e-01 3.536311388015747070e-01 -1.030126363039016724e-01 3.023434579372406006e-01 -1.757578849792480469e-01 -3.736301660537719727e-01 -2.322105765342712402e-01 -1.727940291166305542e-01 -9.851386398077011108e-02 1.714835315942764282e-01 -4.861463233828544617e-02 -1.461842954158782959e-01 -9.518806636333465576e-02 -1.218284517526626587e-01 -1.332927942276000977e-01 2.034599930047988892e-01 -1.832114458084106445e-01 -2.789069525897502899e-02 -4.966422915458679199e-02 -1.381336152553558350e-02 -8.873168379068374634e-02 -1.708085387945175171e-01 -5.708311498165130615e-02 1.544638425111770630e-01 2.141716927289962769e-01
1.916190795600414276e-02 2.418329566717147827e-01 -4.177419245243072510e-01 8.753684908151626587e-02 -5.451518297195434570e-02 3.664018511772155762e-01 -7.567033171653747559e-02 1.013068705797195435e-01 9.985010325908660889e-02 -1.145944893360137939e-01 2.738543450832366943e-01 -2.948776483535766602e-01 -1.890684068202972412e-01 2.594475746154785156e-01 -3.118540160357952118e-02 1.113983020186424255e-01 9.646999835968017578e-02 -1.696707010269165039e-01 -8.946570008993148804e-02 1.412777751684188843e-01 -5.043914541602134705e-02 -5.522835254669189453e-02 8.308161795139312744e-02 -1.619382053613662720e-01 2.663486599922180176e-01 -4.319168254733085632e-02 -1.114195957779884338e-01 -9.436523169279098511e-02 2.045690119266510010e-01 -8.482483029365539551e-02 1.266618371009826660e-01 2.007042318582534790e-01
-5.564349517226219177e-02 6.872597616165876389e-03 -3.130908608436584473e-01 1.728541702032089233e-01 -2.361722439527511597e-01 -5.498641636222600937e-03 2.326363027095794678e-01 3.264507353305816650e-01 1.187904849648475647e-01 8.093040436506271362e-03 3.066329658031463623e-01 -1.974992007017135620e-01 -1.186679583042860031e-02 -1.917488574981689453e-01 2.203233391046524048e-01 3.467753902077674866e-02 2.028727233409881592e-01 -2.156458944082260132e-01 1.662289947271347046e-01 5.874810367822647095e-02 2.779516018927097321e-02 -1.410192251205444336e-01 3.254729881882667542e-02 -1.838295347988605499e-02 -1.465338915586471558e-01 -3.779668211936950684e-01 -2.773996293544769287e-01 -8.395187556743621826e-02 -1.426367610692977905e-01 -8.621453493833541870e-02 1.211808901280164719e-02 -3.924780339002609253e-02
2.963806390762329102e-01 8.941934257745742798e-02 -2.622915208339691162e-01 4.288006946444511414e-02 4.530813544988632202e-03 -1.020625457167625427e-01 -5.666564777493476868e-02 -9.979034960269927979e-02 7.141797989606857300e-02 -3.329446017742156982e-01 2.404433935880661011e-01 -2.406721115112304688e-01 -1.530999392271041870e-01 -6.394336372613906860e-02 -3.064256906509399414e-01 -6.586799770593643188e-02 8.542845398187637329e-02 -1.647519320249557495e-01 -6.337114423513412476e-02 -1.196309998631477356e-01 8.349789679050445557e-02 7.829227484762668610e-03 -1.850107568316161633e-03 -1.207533404231071472e-01 -6.935136020183563232e-02 -2.805451489984989166e-02 -2.460704892873764038e-01 -5.073720216751098633e-01 -8.835256099700927734e-02 -2.073413878679275513e-01 4.885448142886161804e-02 -3.639375045895576477e-02
-1.839028787799179554e-03 -4.508194327354431152e-01 -3.417515754699707031e-01 -2.049669921398162842e-01 -2.641957998275756836e-01 -5.546816438436508179e-02 9.664177149534225464e-02 -5.175515636801719666e-02 -4.169342666864395142e-02 -2.577520012855529785e-01 -3.433549404144287109e-02 -2.399447262287139893e-01 -2.588515877723693848e-01 -1.816893070936203003e-01 -2.836046814918518066e-01 -1.110254973173141479e-02 -4.132074117660522461e-02 -2.360525578260421753e-01 1.310981661081314087e-01 1.020399779081344604e-01 2.957106009125709534e-02 -2.307649999856948853e-01 7.280277460813522339e-02 5.533187463879585266e-02 -6.615494936704635620e-02 -5.976454913616180420e-02 -1.782398074865341187e-01 -1.772285997867584229e-01 -9.362036734819412231e-02 -1.340192109346389771e-01 1.061320211738348007e-02 -8.912787772715091705e-03
8.542583882808685303e-02 1.495750993490219116e-01 -3.189098536968231201e-01 1.762389838695526123e-01 7.853354513645172119e-02 -2.281337045133113861e-02 1.119928359985351562e-01 1.674026995897293091e-01 -9.203382767736911774e-03 -1.964565217494964600e-01 1.507961004972457886e-01 -1.428317576646804810e-01 -2.231614291667938232e-01 -6.326436996459960938e-02 -3.096112310886383057e-01 -5.416702851653099060e-02 7.422847300767898560e-02 -3.158580362796783447e-01 1.016019135713577271e-01 -1.423535943031311035e-01 1.427184045314788818e-01 1.320318728685379028e-01 -8.314356952905654907e-02 6.564710289239883423e-02 1.779037117958068848e-01 -1.772074997425079346e-01 -2.999736070632934570e-01 -6.644248962402343750e-02 2.717796564102172852e-01 -3.620450496673583984e-01 -5.411814153194427490e-02 -7.541596889495849609e-02
-5.981886014342308044e-02 -7.022996991872787476e-02 -2.122581303119659424e-01 2.775448188185691833e-02 -1.359421666711568832e-02 1.361032575368881226e-01 -1.986762732267379761e-01 -1.368522047996520996e-01 1.563734374940395355e-02 -3.727594763040542603e-02 2.473077327013015747e-01 -2.083651125431060791e-01 -1.954928785562515259e-01 -1.085332483053207397e-01 2.057567834854125977e-01 -3.102357499301433563e-02 2.746111452579498291e-01 -4.703868031501770020e-01 3.832020796835422516e-03 -8.862550556659698486e-02 -6.412187963724136353e-02 -5.782788619399070740e-02 8.692964911460876465e-02 1.074702665209770203e-01 1.459317505359649658e-01 1.318921893835067749e-01 -1.844146847724914551e-01 -1.537014096975326538e-01 8.957539498805999756e-02 -3.493222221732139587e-02 4.821698069572448730e-01 -9.314578026533126831e-03
3.068853616714477539e-01 -1.062454357743263245e-01 -2.570718824863433838e-01 1.902372092008590698e-01 -8.260613679885864258e-02 2.546814680099487305e-01 7.620444148778915405e-02 3.043234944343566895e-01 6.858802586793899536e-02 3.529075160622596741e-02 2.202420383691787720e-01 -2.544969320297241211e-01 -1.642909944057464600e-01 -3.611920475959777832e-01 -2.306858301162719727e-01 -4.941286146640777588e-02 1.800061762332916260e-01 -5.392516031861305237e-02 1.980808973312377930e-01 -1.050551161170005798e-01 1.374900639057159424e-01 -1.573533713817596436e-01 2.018145918846130371e-01 -1.478868722915649414e-01 9.128948301076889038e-02 8.624523878097534180e-02 -2.246922999620437622e-01 -1.058285757899284363e-01 -1.266426295042037964e-01 2.375619113445281982e-02 6.187918409705162048e-02 8.995976299047470093e-03
-1.160253956913948059e-01 1.415285319089889526e-01 -2.083704024553298950e-01 1.138132363557815552e-01 -1.053682118654251099e-01 2.747042775154113770e-01 -1.200344935059547424e-01 -5.661245062947273254e-02 2.178699374198913574e-01 -6.254064291715621948e-02 2.587958239018917084e-02 -1.088436692953109741e-01 -1.801932044327259064e-02 -6.368387839756906033e-04 3.726462135091423988e-03 7.558882236480712891e-02 2.248113155364990234e-01 -5.132230520248413086e-01 1.015882864594459534e-01 -1.303442418575286865e-01 6.369664520025253296e-02 1.019125357270240784e-01 -8.607383817434310913e-02 6.718572229146957397e-02 5.670878291130065918e-02 4.370008036494255066e-02 -2.443720251321792603e-01 -1.630754023790359497e-01 5.241727456450462341e-02 1.062458604574203491e-01 5.111219882965087891e-01 -4.095830768346786499e-02
1.788235008716583252e-01 -8.523482084274291992e-02 -3.629701435565948486e-01 1.361464150249958038e-02 1.028519198298454285e-01 8.440873026847839355e-02 1.444100439548492432e-01 1.890190094709396362e-01 -5.148380529135465622e-03 1.249520629644393921e-01 -1.996262818574905396e-01 -1.335670147091150284e-02 -3.038223087787628174e-01 -1.071214973926544189e-01 -7.427109777927398682e-02 -1.631727665662765503e-01 4.236141741275787354e-01 -1.416535824537277222e-01 1.247653737664222717e-01 1.845631897449493408e-01 2.030888944864273071e-01 -2.482635825872421265e-01 1.985565572977066040e-01 -7.870316505432128906e-02 -3.080356866121292114e-02 1.988209784030914307e-01 -1.896313130855560303e-01 1.628497242927551270e-01 6.045115739107131958e-02 1.322080194950103760e-01 1.919542253017425537e-01 6.605739891529083252e-02
-1.952926814556121826e-02 -2.168847769498825073e-01 -1.146044209599494934e-01 1.075047180056571960e-01 -2.118563801050186157e-01 -3.279313817620277405e-02 2.391322404146194458e-01 -2.898623049259185791e-02 6.502885371446609497e-02 -4.620433747768402100e-01 1.969748437404632568e-01 -3.221097290515899658e-01 -1.360513269901275635e-01 -2.809530198574066162e-01 -3.921976312994956970e-02 3.410621881484985352e-01 2.641404271125793457e-01 -1.367970257997512817e-01 -1.814759820699691772e-01 8.695104718208312988e-02 1.206364929676055908e-01 6.010221317410469055e-02 6.426298618316650391e-02 -7.464257534593343735e-03 -9.102866053581237793e-02 -7.022342830896377563e-02 -4.281021282076835632e-02 -1.112554147839546204e-01 -2.801151946187019348e-02 -1.225501447916030884e-01 -1.310471147298812866e-01 1.913097649812698364e-01
1.280563473701477051e-01 -1.544852107763290405e-01 -4.312033653259277344e-01 1.050931215286254883e-01 -1.192176267504692078e-01 1.331200008280575275e-03 3.723105043172836304e-02 4.215950071811676025e-01 7.964938879013061523e-02 -9.045949205756187439e-03 9.687866270542144775e-02 -2.518623881042003632e-02 -4.635435715317726135e-02 -2.332224845886230469e-01 -1.379892230033874512e-03 5.291727557778358459e-02 2.575470209121704102e-01 -2.672024369239807129e-01 -1.289338767528533936e-01 1.125044748187065125e-02 -5.789081007242202759e-02 -2.372920215129852295e-01 1.297411918640136719e-01 -1.336016356945037842e-01 -1.474494636058807373e-01 -2.639429271221160889e-01 -2.477847486734390259e-01 -1.719133928418159485e-02 1.116725057363510132e-02 1.861740648746490479e-01 2.318661361932754517e-01 5.617861077189445496e-02
6.034261360764503479e-02 -7.764781266450881958e-02 -5.603650957345962524e-02 3.324802815914154053e-01 -3.198417723178863525e-01 -2.510755658149719238e-01 -1.774949431419372559e-01 1.278934534639120102e-02 -1.534269470721483231e-02 -1.889265924692153931e-01 -2.163618989288806915e-02 -1.977805793285369873e-01 -1.271770745515823364e-01 2.467970736324787140e-02 -4.260885715484619141e-02 -8.084022253751754761e-02 2.933595180511474609e-01 -2.585724592208862305e-01 1.623515784740447998e-01 3.267836868762969971e-01 1.323177218437194824e-01 -1.081453263759613037e-01 7.373359054327011108e-02 -7.419620454311370850e-02 -4.980142787098884583e-02 2.869758754968643188e-02 -4.748293384909629822e-02 -2.153214663267135620e-01 4.128640294075012207e-01 4.627519752830266953e-03 1.742785125970840454e-01 3.107033437117934227e-03
4.483342170715332031e-03 -1.241733506321907043e-01 -2.784994542598724365e-01 6.305190920829772949e-02 -3.071100413799285889e-01 -6.399033218622207642e-02 1.705894768238067627e-01 2.947328984737396240e-01 1.380407512187957764e-01 1.227045617997646332e-02 -1.178721189498901367e-01 1.177980974316596985e-01 -1.063141301274299622e-01 -2.969490587711334229e-01 -1.165931299328804016e-01 -6.434504687786102295e-02 5.001873522996902466e-02 1.387967914342880249e-02 2.015744745731353760e-01 -1.984931156039237976e-02 1.743209958076477051e-01 -2.129709273576736450e-01 8.349484950304031372e-02 -1.673836857080459595e-01 1.415766403079032898e-02 5.584647879004478455e-02 -2.574336528778076172e-01 -2.436691075563430786e-01 1.019127368927001953e-01 -2.586280107498168945e-01 3.996113836765289307e-01 6.378399580717086792e-02
-2.855629660189151764e-02 -1.857464611530303955e-01 -3.180322051048278809e-01 -7.667768746614456177e-02 -9.241535514593124390e-02 2.261943519115447998e-01 1.539992690086364746e-01 4.697260260581970215e-02 -5.627625063061714172e-02 -1.420869231224060059e-01 -5.558519437909126282e-02 -2.855520248413085938e-01 -2.459973245859146118e-01 -3.300033882260322571e-02 -1.891504526138305664e-01 3.004269301891326904e-01 1.465276181697845459e-01 -2.510810494422912598e-01 -1.535020172595977783e-01 4.301950708031654358e-02 1.437423229217529297e-01 -8.280874043703079224e-02 -2.572370767593383789e-01 1.009112149477005005e-01 -5.951974308118224144e-04 4.890684485435485840e-01 -1.092008277773857117e-01 -3.817161545157432556e-02 -8.054153621196746826e-02 -3.960533812642097473e-02 9.349486790597438812e-03 4.355325549840927124e-02
4.732158780097961426e-02 -1.909703575074672699e-02 -8.704966306686401367e-02 -7.734863460063934326e-02 -2.947625219821929932e-01 2.574667632579803467e-01 -1.068157702684402466e-01 -1.512816548347473145e-01 -2.226075343787670135e-02 -1.577722430229187012e-01 -6.394296139478683472e-02 -2.863459289073944092e-01 -2.025887072086334229e-01 -4.998771101236343384e-02 -1.732110381126403809e-01 1.103895232081413269e-01 5.090715736150741577e-02 -5.413240939378738403e-02 2.081899940967559814e-01 4.661208689212799072e-01 1.775824427604675293e-01 7.647559791803359985e-02 -7.125752419233322144e-02 -1.434188783168792725e-01 4.687720164656639099e-02 8.050793409347534180e-02 -3.486653268337249756e-01 -1.155399456620216370e-01 -3.202031552791595459e-02 4.084563255310058594e-02 2.930729389190673828e-01 1.944763064384460449e-01
-6.206545978784561157e-03 -3.159356117248535156e-01 -1.266836822032928467e-01 1.291321516036987305e-01 -5.251987650990486145e-02 -1.224804669618606567e-01 4.984638839960098267e-02 -6.320318579673767090e-02 3.024860322475433350e-01 -4.684379994869232178e-01 1.095028370618820190e-01 -3.370701074600219727e-01 -2.736997008323669434e-01 -1.408273726701736450e-01 -1.005349028855562210e-02 1.271927952766418457e-01 -1.987835466861724854e-01 -2.762210965156555176e-01 -8.044147491455078125e-02 -3.802667185664176941e-02 1.436069458723068237e-01 -1.877200454473495483e-01 -9.679666906595230103e-02 1.405143439769744873e-01 6.172375753521919250e-02 -6.295675039291381836e-02 -7.203085720539093018e-02 -2.149625718593597412e-01 3.833504393696784973e-02 -1.652353629469871521e-02 7.138661295175552368e-02 1.445897668600082397e-01
-2.142522931098937988e-01 5.951794795691967010e-03 -1.969208419322967529e-01 -1.247627437114715576e-01 -2.624344229698181152e-01 3.260922133922576904e-01 1.668631136417388916e-01 -1.520282775163650513e-01 -6.294146180152893066e-02 -3.292635381221771240e-01 3.560358881950378418e-01 7.032187283039093018e-02 -9.838332980871200562e-02 -7.701373845338821411e-02 -6.187102943658828735e-02 1.185519844293594360e-01 9.790620952844619751e-02 -4.074164852499961853e-02 4.513721764087677002e-01 -6.771365553140640259e-02 1.032017916440963745e-01 -1.581912487745285034e-01 7.883284986019134521e-02 -9.430261701345443726e-02 7.365914992988109589e-03 -4.032356664538383484e-02 -2.913893461227416992e-01 6.738650798797607422e-02 1.155553609132766724e-01 -3.103612922132015228e-02 1.174174100160598755e-01 7.996802777051925659e-02
3.224476873874664307e-01 -1.373746097087860107e-01 -3.994643390178680420e-01 1.430656462907791138e-01 -5.826465412974357605e-02 2.145328521728515625e-01 1.348379999399185181e-01 -2.538343966007232666e-01 4.438662901520729065e-03 -2.602564096450805664e-01 1.415409594774246216e-01 -1.621606498956680298e-01 -2.073681801557540894e-01 -1.074179038405418396e-01 -2.520923269912600517e-03 -4.778829403221607208e-03 -1.479929536581039429e-01 -1.858936101198196411e-01 1.792607456445693970e-01 -2.531145699322223663e-02 2.524283230304718018e-01 2.681043446063995361e-01 -2.366274297237396240e-01 2.193107036873698235e-03 -1.265995800495147705e-01 5.517776682972908020e-02 -1.737360507249832153e-01 -1.535499244928359985e-01 1.316605210304260254e-01 3.047821670770645142e-02 -7.993879169225692749e-02 1.345852017402648926e-01
3.351756036281585693e-01 -3.272848129272460938e-01 -2.784701585769653320e-01 -2.099540270864963531e-02 -2.026080191135406494e-01 6.751007586717605591e-02 2.348823659121990204e-02 -2.124755410477519035e-03 1.098511517047882080e-01 6.791962683200836182e-02 -4.869993031024932861e-02 -5.520589184015989304e-03 -2.354694902896881104e-02 2.081118077039718628e-01 -3.293890058994293213e-01 1.575006097555160522e-01 1.250499933958053589e-01 -3.380533456802368164e-01 2.787547409534454346e-01 -7.503619790077209473e-02 -9.831723757088184357e-03 -9.234186261892318726e-02 7.194472104310989380e-02 -2.775716483592987061e-01 1.476245932281017303e-03 1.455796360969543457e-01 -2.119231671094894409e-01 1.073525771498680115e-01 1.073705404996871948e-01 -2.049674391746520996e-01 1.215737685561180115e-01 1.004531532526016235e-01
7.319345325231552124e-02 -1.066130623221397400e-01 -2.867090106010437012e-01 -7.839214056730270386e-02 -2.934528291225433350e-01 8.522898703813552856e-02 -1.930266246199607849e-02 3.759405016899108887e-02 -5.476464629173278809e-01 7.046511862426996231e-03 1.737166941165924072e-02 -2.627588808536529541e-01 -2.297898828983306885e-01 2.132248431444168091e-01 5.878468230366706848e-02 -6.612278521060943604e-02 2.209877967834472656e-01 -2.020527571439743042e-01 -1.537431627511978149e-01 -5.790466070175170898e-02 -6.566328555345535278e-02 -9.882492572069168091e-02 1.408043503761291504e-01 5.458193644881248474e-02 -7.976154796779155731e-03 1.301646083593368530e-01 -1.694452315568923950e-01 -2.065756320953369141e-01 2.126547694206237793e-01 -7.645247131586074829e-02 1.176072508096694946e-01 1.324163377285003662e-01
-1.103813052177429199e-01 -1.980435848236083984e-01 -3.375875651836395264e-01 7.866397500038146973e-02 -3.020117282867431641e-01 9.004535153508186340e-03 1.266872584819793701e-01 -7.549829781055450439e-02 2.461169213056564331e-01 -1.989015787839889526e-01 2.615071237087249756e-01 -3.244896531105041504e-01 -1.014438495039939880e-01 5.306708812713623047e-02 -2.565199695527553558e-02 3.767425194382667542e-02 8.305235952138900757e-02 -1.711163222789764404e-01 -3.934628516435623169e-02 2.060073614120483398e-01 4.009614884853363037e-02 -6.655965931713581085e-03 -8.047173172235488892e-02 -1.894503235816955566e-01 -1.258064955472946167e-01 1.059082373976707458e-01 3.183833882212638855e-02 -3.580874800682067871e-01 -1.251799166202545166e-01 -3.047597408294677734e-01 -1.532636731863021851e-01 1.178693398833274841e-01
1.118211913853883743e-02 1.233754754066467285e-01 -1.447452157735824585e-01 1.636279523372650146e-01 -2.243640422821044922e-01 1.563811451196670532e-01 1.803331673145294189e-01 2.062918096780776978e-01 -2.070518210530281067e-02 -5.536288488656282425e-03 -1.639880239963531494e-02 -1.923965066671371460e-01 -4.216447472572326660e-01 -1.007304638624191284e-01 -3.894537389278411865e-01 2.106316387653350830e-01 1.871044635772705078e-01 7.546141743659973145e-02 -1.733781956136226654e-02 6.054599583148956299e-02 4.424464106559753418e-01 -2.083005756139755249e-01 -2.963219769299030304e-02 -5.460588634014129639e-02 7.744771242141723633e-02 -2.617288380861282349e-02 -1.955711543560028076e-01 3.083429299294948578e-03 -3.561134636402130127e-02 -4.841936752200126648e-02 1.021858751773834229e-01 -1.366378962993621826e-01
3.436491489410400391e-01 6.767082214355468750e-02 -2.735624313354492188e-01 3.672776818275451660e-01 -2.094165980815887451e-02 -9.702275507152080536e-03 1.117692664265632629e-01 -1.280920058488845825e-01 5.730679631233215332e-02 -2.960145473480224609e-01 9.711501002311706543e-02 -3.423649370670318604e-01 -4.789018258452415466e-02 -1.402879208326339722e-01 4.958466812968254089e-02 -1.006236579269170761e-02 6.032628938555717468e-03 -9.560731053352355957e-02 -9.519391506910324097e-02 1.499589979648590088e-01 1.769854277372360229e-01 3.251138329505920410e-02 2.065606415271759033e-01 4.795698821544647217e-02 -1.853048801422119141e-01 -2.086684554815292358e-01 -2.611056566238403320e-01 -3.533448576927185059e-01 -2.145996876060962677e-02 5.573032423853874207e-02 -5.519908666610717773e-02 -2.188661880791187286e-02
2.585905194282531738e-01 -2.437090426683425903e-01 -2.128375880420207977e-02 3.455328345298767090e-01 -1.551123112440109253e-01 5.528434179723262787e-03 3.899771571159362793e-01 -5.223315581679344177e-02 -1.182262152433395386e-01 8.322794735431671143e-02 1.138468682765960693e-01 -1.321352571249008179e-01 -2.190736234188079834e-01 6.665652990341186523e-02 -1.751871705055236816e-01 1.514727473258972168e-01 1.393691897392272949e-01 -3.158873617649078369e-01 8.866159617900848389e-02 5.883103236556053162e-02 2.311404198408126831e-01 -2.156545370817184448e-01 -9.051212668418884277e-02 -8.394599705934524536e-02 8.929459750652313232e-02 3.119630813598632812e-01 3.124431334435939789e-02 9.071674197912216187e-02 -1.476880908012390137e-01 -1.653291983529925346e-03 3.669723868370056152e-02 1.850134432315826416e-01
-1.184469237923622131e-01 8.681231178343296051e-03 -3.332349359989166260e-01 1.408185958862304688e-01 -2.496747076511383057e-01 3.181662261486053467e-01 -1.529663503170013428e-01 3.150366842746734619e-01 1.934145577251911163e-02 -1.084800288081169128e-01 1.658224910497665405e-01 -5.916019529104232788e-02 -2.372638285160064697e-01 -1.769841909408569336e-01 4.728730395436286926e-02 7.275174558162689209e-02 -2.724475264549255371e-01 -1.339821666479110718e-01 -9.714037179946899414e-02 2.435595840215682983e-01 1.813021600246429443e-01 -1.010685563087463379e-01 2.014191895723342896e-01 -1.283179968595504761e-01 9.612340480089187622e-02 -9.815748780965805054e-02 -2.445258796215057373e-01 -6.250001490116119385e-02 1.803953796625137329e-01 8.904471248388290405e-02 2.153903245925903320e-01 4.983602557331323624e-03
6.729368865489959717e-02 -1.163870021700859070e-01 -2.873540818691253662e-01 5.616898462176322937e-02 3.187766671180725098e-02 1.346955895423889160e-01 4.264205694198608398e-01 -6.158624216914176941e-02 8.493532426655292511e-03 -7.753667887300252914e-03 2.865601778030395508e-01 -7.353300601243972778e-02 -2.535846531391143799e-01 9.177848696708679199e-02 -5.194095522165298462e-02 -2.500411309301853180e-02 -1.073627080768346786e-02 -3.091070055961608887e-01 5.552318319678306580e-02 -2.590047419071197510e-01 -3.348315134644508362e-02 -2.982003688812255859e-01 1.831773370504379272e-01 -3.256909847259521484e-01 -1.624557077884674072e-01 2.400300651788711548e-02 -2.289200276136398315e-01 -1.330528259277343750e-01 -1.882770098745822906e-02 7.343795150518417358e-02 1.623962968587875366e-01 5.483371764421463013e-02
1.440962851047515869e-01 7.729586213827133179e-02 -2.804510891437530518e-01 4.357123747467994690e-03 -3.309798836708068848e-01 -2.970737870782613754e-03 -2.869600430130958557e-03 3.275251090526580811e-01 9.359329193830490112e-02 6.053585186600685120e-02 1.469967812299728394e-01 -1.182260960340499878e-01 -1.404272466897964478e-01 -4.212305247783660889e-01 -1.003329232335090637e-01 -2.221236564218997955e-02 1.913750618696212769e-01 -1.347784101963043213e-01 4.012031853199005127e-02 -5.803246051073074341e-02 8.517669886350631714e-02 -2.101710289716720581e-01 2.077433466911315918e-01 -2.167474925518035889e-01 -6.140276044607162476e-02 9.170193970203399658e-02 -2.562918961048126221e-01 -1.667963415384292603e-01 2.803777754306793213e-01 6.644722819328308105e-02 7.992909103631973267e-02 -1.599847823381423950e-01
3.037144839763641357e-01 -1.455843355506658554e-02 -1.484640389680862427e-01 4.319072663784027100e-01 -1.853157728910446167e-01 9.151075035333633423e-02 1.454264223575592041e-01 -1.292662471532821655e-01 6.631794571876525879e-02 2.269018590450286865e-01 -4.118147306144237518e-03 -1.329636424779891968e-01 -2.361792623996734619e-01 -1.107881590723991394e-02 -1.452376395463943481e-01 1.344389915466308594e-01 -1.373790856450796127e-02 -1.806994229555130005e-01 1.899297535419464111e-01 -2.549659274518489838e-02 1.159042418003082275e-01 1.012342423200607300e-02 1.276203244924545288e-01 -2.670687139034271240e-01 -1.978335231542587280e-01 1.803399324417114258e-01 -2.069123685359954834e-01 -1.986979544162750244e-01 5.541351158171892166e-03 1.639492511749267578e-01 2.058247774839401245e-01 2.362076640129089355e-01
1.145899370312690735e-01 -3.046871423721313477e-01 -1.300540715456008911e-01 1.185979396104812622e-01 -2.399669401347637177e-02 -2.132228165864944458e-01 4.079447388648986816e-01 9.550588577985763550e-02 -2.214011177420616150e-02 1.707238256931304932e-01 5.093113705515861511e-02 -1.783892512321472168e-01 -2.664846479892730713e-01 1.596765518188476562e-01 -1.342496275901794434e-01 8.407387137413024902e-02 1.493498235940933228e-01 -3.328623175621032715e-01 3.989430144429206848e-02 1.344591379165649414e-02 9.132284671068191528e-02 -2.654624879360198975e-01 1.909009516239166260e-01 -1.113028973340988159e-01 6.606742739677429199e-02 -2.429901808500289917e-01 -2.907408475875854492e-01 -1.867247372865676880e-01 -5.463683605194091797e-02 -8.549033105373382568e-02 1.135766878724098206e-02 -8.643897250294685364e-03
1.870598047971725464e-01 -3.175274133682250977e-01 -2.527035176753997803e-01 4.804013296961784363e-02 -1.117897406220436096e-01 1.072426363825798035e-01 2.237195819616317749e-01 2.730124294757843018e-01 1.541949063539505005e-01 -1.276027113199234009e-01 6.536372750997543335e-02 -2.330577969551086426e-01 -4.768046736717224121e-02 -3.126143515110015869e-01 -5.817640200257301331e-02 2.767725586891174316e-01 1.675538159906864166e-02 -1.299014836549758911e-01 9.198661893606185913e-02 3.487023711204528809e-02 6.777511537075042725e-02 7.788848876953125000e-02 2.075235992670059204e-01 -3.014121949672698975e-01 2.909264862537384033e-01 -1.039210334420204163e-02 -2.103084921836853027e-01 -1.679291278123855591e-01 -1.863690279424190521e-02 9.071444720029830933e-02 2.853184007108211517e-02 -1.811727732419967651e-01
2.710306942462921143e-01 -1.858965158462524414e-01 -5.489748716354370117e-01 7.027533836662769318e-03 -1.269877403974533081e-01 2.160444855690002441e-01 -5.255655199289321899e-02 3.523011133074760437e-02 -6.800627708435058594e-02 1.368517279624938965e-01 -1.156783923506736755e-01 1.295216530561447144e-01 -4.376633465290069580e-01 4.856455698609352112e-02 1.402721852064132690e-01 -2.824972271919250488e-01 1.697666496038436890e-01 -6.727714091539382935e-02 1.496544480323791504e-01 1.167681962251663208e-01 1.003437265753746033e-01 3.999238461256027222e-02 1.636506617069244385e-01 -9.970412356778979301e-04 -1.698846556246280670e-02 3.033737652003765106e-02 -1.753778010606765747e-01 -1.104869619011878967e-01 9.901472926139831543e-02 9.871964156627655029e-02 6.670674681663513184e-02 -2.926066704094409943e-02
3.102938532829284668e-01 -9.606917388737201691e-03 -1.732851564884185791e-01 2.328163236379623413e-01 -1.297030746936798096e-01 2.020328491926193237e-01 9.093309193849563599e-02 3.712951904162764549e-03 -9.204401075839996338e-02 2.532611489295959473e-01 -4.034658893942832947e-02 -1.329648345708847046e-01 -3.900729715824127197e-01 2.086480334401130676e-02 1.086789146065711975e-01 1.988767981529235840e-01 2.221883833408355713e-01 1.762732565402984619e-01 1.876774877309799194e-01 -2.775276079773902893e-02 4.080513119697570801e-02 -1.107007935643196106e-01 -1.365732848644256592e-01 -2.118840217590332031e-01 3.761760145425796509e-02 1.852804273366928101e-01 -3.240474760532379150e-01 -2.135339677333831787e-01 -1.414098292589187622e-01 5.289851501584053040e-02 2.086362540721893311e-01 1.049957945942878723e-01
2.021802812814712524e-01 -1.280568987131118774e-01 -1.759029924869537354e-01 1.470481455326080322e-01 -9.178724139928817749e-02 7.400424778461456299e-02 -1.148294955492019653e-01 -7.649340480566024780e-02 -1.510110497474670410e-01 8.912486582994461060e-02 -2.137873508036136627e-02 -2.707100212574005127e-01 -5.334727764129638672e-01 -8.554392843507230282e-04 8.855735510587692261e-02 2.461952567100524902e-01 2.284514904022216797e-01 2.552366629242897034e-02 2.580514550209045410e-01 -1.838791370391845703e-01 -1.500569283962249756e-01 -1.475492566823959351e-01 1.353098824620246887e-02 -1.326519697904586792e-01 -6.381883472204208374e-02 7.425385061651468277e-03 -2.164113521575927734e-01 1.259670108556747437e-01 1.215595193207263947e-02 -2.178718596696853638e-01 1.985458135604858398e-01 1.746622174978256226e-01
1.364409774541854858e-01 -1.729485988616943359e-01 -2.293091267347335815e-01 1.303534060716629028e-01 -1.986865326762199402e-02 5.031960457563400269e-02 -2.135168761014938354e-02 -1.100560948252677917e-01 1.039536371827125549e-01 -1.671930253505706787e-01 1.277777254581451416e-01 -1.531348377466201782e-01 -3.626767694950103760e-01 1.878814697265625000e-01 -3.329241648316383362e-02 2.285911142826080322e-02 2.824858427047729492e-01 -2.459669560194015503e-01 -7.525069639086723328e-03 2.625919282436370850e-01 2.770099043846130371e-01 -2.763684652745723724e-02 -2.236571311950683594e-01 1.761299371719360352e-01 -4.446960613131523132e-02 1.349654346704483032e-01 -6.822954863309860229e-02 -3.196655809879302979e-01 7.160413265228271484e-02 -2.701160311698913574e-01 -1.129474714398384094e-01 1.834869235754013062e-01
1.420377045869827271e-01 -3.649767041206359863e-01 -2.958644628524780273e-01 1.187365725636482239e-01 1.323277205228805542e-01 -4.193622246384620667e-02 2.797937393188476562e-01 -2.083394117653369904e-02 2.814113628119230270e-03 -1.076166182756423950e-01 2.384493201971054077e-01 -1.614085584878921509e-01 6.470315158367156982e-02 -2.356400191783905029e-01 -1.566088385879993439e-02 1.297302991151809692e-01 2.407775670289993286e-01 -1.439509242773056030e-01 2.273129820823669434e-01 6.048154085874557495e-02 1.699402779340744019e-01 -1.863940358161926270e-01 2.982102036476135254e-01 -1.496706455945968628e-01 2.212859541177749634e-01 1.712623238563537598e-01 -1.879024803638458252e-01 1.402802169322967529e-01 -6.606701016426086426e-02 8.014854043722152710e-02 1.424775421619415283e-01 4.854837805032730103e-02
-1.308749318122863770e-01 -8.635149337351322174e-03 -1.192717924714088440e-01 1.582892984151840210e-01 -1.698702573776245117e-01 1.891790926456451416e-01 -1.249755173921585083e-02 -1.134066954255104065e-01 -2.291859686374664307e-01 -1.820168495178222656e-01 3.314219415187835693e-01 -1.993193179368972778e-01 -3.522567749023437500e-01 -2.834533452987670898e-01 -1.332799941301345825e-01 7.274286448955535889e-02 4.803884401917457581e-02 -1.803927272558212280e-01 2.627103030681610107e-01 1.079191863536834717e-01 4.530946165323257446e-02 8.306184783577919006e-03 -6.276155263185501099e-02 -6.549528986215591431e-02 7.628912478685379028e-02 -2.323148101568222046e-01 -8.827172219753265381e-02 -1.430556327104568481e-01 4.652873426675796509e-02 9.183526784181594849e-02 1.854566484689712524e-01 -3.797900378704071045e-01
-2.870835922658443451e-02 -7.944384962320327759e-02 -2.289539426565170288e-01 -9.476806223392486572e-02 -1.882511526346206665e-01 2.643280327320098877e-01 7.882775366306304932e-02 2.991088628768920898e-01 9.348103404045104980e-02 -2.548421546816825867e-02 4.137115925550460815e-02 -4.491089284420013428e-02 -4.149276018142700195e-02 7.716441154479980469e-02 -1.650750786066055298e-01 -4.963140934705734253e-02 3.540338873863220215e-01 -2.724624276161193848e-01 2.011073529720306396e-01 2.309472113847732544e-01 3.758693933486938477e-01 5.715015903115272522e-02 9.460602700710296631e-02 -1.576541960239410400e-01 2.261992245912551880e-01 7.231498509645462036e-02 -3.235248029232025146e-01 7.365407794713973999e-02 -1.668099611997604370e-01 7.391025312244892120e-03 6.334796547889709473e-02 -9.941095858812332153e-02
-1.248427852988243103e-01 -3.145344927906990051e-02 -1.785448789596557617e-01 -1.330330222845077515e-01 -2.243385836482048035e-02 7.758998125791549683e-02 -2.155328840017318726e-01 -1.088135391473770142e-01 4.293670877814292908e-02 -2.844982780516147614e-02 3.078557550907135010e-01 -2.232894599437713623e-01 -5.790188908576965332e-02 -1.463082432746887207e-01 1.196121051907539368e-01 -1.507422514259815216e-02 2.782693207263946533e-01 -4.568930268287658691e-01 -1.109554991126060486e-01 -1.519732922315597534e-01 1.589211523532867432e-01 9.774129092693328857e-02 5.620561540126800537e-02 1.273625995963811874e-02 -2.997748255729675293e-01 1.575948894023895264e-01 -2.829607129096984863e-01 -1.410182416439056396e-01 1.499711722135543823e-01 -1.377963367849588394e-02 2.635552585124969482e-01 1.262219995260238647e-01
-4.567504301667213440e-02 -2.012943625450134277e-01 -2.515875697135925293e-01 2.124638259410858154e-01 2.221732866019010544e-03 4.502513259649276733e-02 -1.203249990940093994e-01 -3.194938004016876221e-01 -1.897825673222541809e-02 -2.813799977302551270e-01 7.744387537240982056e-02 -2.729041278362274170e-01 -1.058741882443428040e-01 -1.008071079850196838e-01 -4.917738959193229675e-02 -6.244022026658058167e-02 1.365015059709548950e-01 -4.608229696750640869e-01 -7.133989781141281128e-02 -1.681385785341262817e-01 2.712474763393402100e-01 -2.096471935510635376e-02 -1.319896578788757324e-01 2.388276718556880951e-02 1.796986609697341919e-01 -5.994378030300140381e-02 -3.160058856010437012e-01 1.013099774718284607e-01 -2.158473245799541473e-03 -1.859718859195709229e-01 -6.482516974210739136e-02 3.892569243907928467e-02
2.065335772931575775e-02 -1.121204197406768799e-01 -1.911300569772720337e-01 1.944365799427032471e-01 -2.229385077953338623e-01 -6.151016801595687866e-03 9.848917275667190552e-02 -1.840262711048126221e-01 4.887830466032028198e-02 2.942547798156738281e-01 3.211582005023956299e-01 -2.911547124385833740e-01 -1.481762081384658813e-01 2.846552245318889618e-02 -1.751906126737594604e-01 3.155162185430526733e-02 2.088632285594940186e-01 -4.250898957252502441e-02 1.059450432658195496e-01 9.587141871452331543e-02 7.049746811389923096e-02 -5.877780914306640625e-02 -1.239877268671989441e-01 1.132435277104377747e-01 3.251635134220123291e-01 -2.381966076791286469e-02 -1.629160344600677490e-01 -5.740239471197128296e-02 -1.084176227450370789e-01 -3.461748659610748291e-01 1.488546878099441528e-01 3.092988133430480957e-01
9.508760273456573486e-02 -1.649779528379440308e-01 3.225089237093925476e-02 -2.346796393394470215e-01 -2.569298446178436279e-01 2.158524096012115479e-01 -6.023723632097244263e-02 -1.087111532688140869e-01 -1.159981861710548401e-01 -2.860789000988006592e-01 -3.401302918791770935e-02 -1.388356387615203857e-01 -1.862435489892959595e-01 8.921286463737487793e-02 1.335473060607910156e-01 -5.743914842605590820e-02 3.332374393939971924e-01 -5.424575805664062500e-01 -6.731056421995162964e-02 -5.814929679036140442e-02 1.207259222865104675e-01 3.267608117312192917e-03 -7.525702565908432007e-02 1.385391205549240112e-01 -9.944121539592742920e-02 1.554304957389831543e-01 -1.536198109388351440e-01 -7.322113960981369019e-02 5.941535159945487976e-02 -5.381549894809722900e-02 2.548432648181915283e-01 1.141272485256195068e-01
-2.309534102678298950e-01 -1.463491916656494141e-01 -2.571047544479370117e-01 8.011401444673538208e-02 5.112568661570549011e-02 1.538248509168624878e-01 7.249915599822998047e-02 -5.725574120879173279e-02 -7.398557662963867188e-02 -4.147619381546974182e-02 2.414118796586990356e-01 -1.493395715951919556e-01 -2.331324517726898193e-01 -8.671883493661880493e-02 2.993829846382141113e-01 8.845856040716171265e-02 7.401347160339355469e-02 -1.519582718610763550e-01 1.183460354804992676e-01 -5.665834993124008179e-02 2.702652513980865479e-01 1.489812731742858887e-01 6.537184119224548340e-02 -9.090307354927062988e-02 -7.729995530098676682e-03 3.527712225914001465e-01 -2.424539625644683838e-01 -2.418188601732254028e-01 -1.160525605082511902e-01 -3.098303377628326416e-01 -1.609606295824050903e-01 2.002725750207901001e-01
2.522492110729217529e-01 1.064094454050064087e-01 3.638633713126182556e-02 -3.752125427126884460e-02 -2.498325109481811523e-01 1.084647923707962036e-01 2.667449600994586945e-02 7.186145335435867310e-02 -1.671185046434402466e-01 -3.744260370731353760e-01 3.876382112503051758e-02 -1.905705630779266357e-01 -2.134853303432464600e-01 -2.212532609701156616e-01 -1.135518252849578857e-01 1.485181152820587158e-01 8.800666034221649170e-02 -2.780749499797821045e-01 -1.935418844223022461e-01 5.925076454877853394e-02 5.546260997653007507e-02 6.815987825393676758e-02 1.355034857988357544e-01 2.655106969177722931e-02 -2.349378019571304321e-01 -1.279186755418777466e-01 -4.748438894748687744e-01 -1.674685180187225342e-01 1.198015809059143066e-01 5.476040020585060120e-02 5.344529077410697937e-02 -9.337282180786132812e-02
3.059055209159851074e-01 1.209840625524520874e-01 -9.070703387260437012e-02 6.862423568964004517e-02 -2.838713824748992920e-01 1.253425776958465576e-01 8.103860169649124146e-02 2.590515017509460449e-01 -2.809208035469055176e-01 -3.472440242767333984e-01 1.918763518333435059e-01 3.871467337012290955e-02 -1.605930775403976440e-01 -1.358858793973922729e-01 -1.801244020462036133e-01 2.269461750984191895e-01 1.942784637212753296e-01 -1.369344741106033325e-01 -1.252538263797760010e-01 1.293027400970458984e-01 2.002185881137847900e-01 -9.322689473628997803e-02 9.883423894643783569e-02 -1.890450865030288696e-01 -2.259282767772674561e-01 -1.574196070432662964e-01 -1.902155727148056030e-01 -1.287877112627029419e-01 1.911742612719535828e-02 7.279552519321441650e-02 1.175937205553054810e-01 1.076593026518821716e-01
-6.485409289598464966e-02 -3.681516647338867188e-01 -8.043283969163894653e-02 -1.049191653728485107e-01 -9.207829087972640991e-02 2.156570255756378174e-01 9.220478683710098267e-02 -1.851940527558326721e-02 -1.840921491384506226e-01 -4.468929395079612732e-02 2.246046625077724457e-02 -3.045333027839660645e-01 -2.041904330253601074e-01 -1.377357691526412964e-01 -1.841739267110824585e-01 -9.979458898305892944e-02 2.512069940567016602e-01 -3.086636960506439209e-01 5.518650636076927185e-02 1.533837802708148956e-02 2.546060681343078613e-01 -6.494775414466857910e-03 -1.907583884894847870e-02 -4.324632883071899414e-02 2.066805809736251831e-01 1.921204477548599243e-01 -2.433571368455886841e-01 3.274594843387603760e-01 -1.967608481645584106e-01 -7.669895887374877930e-02 1.516068726778030396e-01 5.340727046132087708e-02
1.262920349836349487e-01 -1.873041093349456787e-01 -1.145590245723724365e-01 3.012290596961975098e-01 -2.854254841804504395e-01 1.236230581998825073e-01 4.395725578069686890e-02 -1.397199332714080811e-01 -1.720918715000152588e-02 2.147282212972640991e-01 2.183248996734619141e-01 -1.295078694820404053e-01 -3.645444810390472412e-01 3.954966738820075989e-02 -1.385011896491050720e-02 3.013437613844871521e-02 2.740003168582916260e-01 1.046928763389587402e-01 2.544722259044647217e-01 1.772602051496505737e-01 4.639311134815216064e-02 -4.578598961234092712e-02 -7.595141232013702393e-02 -1.492851972579956055e-01 2.791078090667724609e-01 -3.962017223238945007e-02 -2.234392017126083374e-01 8.343717455863952637e-02 -6.067651510238647461e-02 -5.092657729983329773e-02 3.491428196430206299e-01 -3.808015957474708557e-02
1.871451139450073242e-01 -1.000204384326934814e-01 -3.411408662796020508e-01 2.738277316093444824e-01 -1.905460208654403687e-01 -1.342852562665939331e-01 -2.069724202156066895e-01 3.976083919405937195e-02 2.400153130292892456e-02 -2.432816429063677788e-03 1.816662997007369995e-01 -4.532286152243614197e-02 -5.150797963142395020e-01 1.084503829479217529e-01 -1.200924515724182129e-01 1.497087925672531128e-01 1.084480658173561096e-01 9.806679934263229370e-02 2.372147440910339355e-01 1.175379678606987000e-01 -2.841008640825748444e-02 -2.446338236331939697e-01 6.640113890171051025e-02 -8.079550415277481079e-02 -1.821587979793548584e-02 1.855131238698959351e-01 -9.147502481937408447e-02 -9.570155292749404907e-02 -1.940420418977737427e-01 -1.540495753288269043e-01 1.705550700426101685e-01 9.753446280956268311e-02
-7.380381971597671509e-02 -5.429179966449737549e-02 -2.095478326082229614e-01 -4.926577582955360413e-02 -2.567496597766876221e-01 1.583116352558135986e-01 7.708137482404708862e-02 2.248890846967697144e-01 7.518942654132843018e-02 -2.715331614017486572e-01 1.360044032335281372e-01 -1.448767259716987610e-02 -1.096832603216171265e-01 3.174294903874397278e-02 -1.982963979244232178e-01 -8.942256867885589600e-02 -2.230250276625156403e-02 -1.917070895433425903e-01 2.656647190451622009e-02 2.747209668159484863e-01 2.257044911384582520e-01 2.229205071926116943e-01 -1.042923517525196075e-02 -7.035013288259506226e-02 1.796718984842300415e-01 7.391864061355590820e-02 -3.479274213314056396e-01 -1.298387199640274048e-01 3.200790584087371826e-01 1.824301183223724365e-01 3.131446242332458496e-01 1.036959663033485413e-01
-1.514643430709838867e-01 9.967719018459320068e-02 -1.566359847784042358e-01 -2.371840737760066986e-02 -2.580267786979675293e-01 -7.743171416223049164e-03 -6.133820861577987671e-02 -1.864341273903846741e-02 -1.308499872684478760e-01 1.114772707223892212e-01 6.195859052240848541e-03 -1.634688489139080048e-02 -2.377188652753829956e-01 -9.380552917718887329e-02 -1.589898318052291870e-01 1.124287173151969910e-01 4.536237716674804688e-01 -1.569394618272781372e-01 2.364279627799987793e-01 3.802977874875068665e-02 -7.305592298507690430e-02 1.537930220365524292e-01 -1.671088044531643391e-03 2.818478271365165710e-02 -3.398980945348739624e-02 -1.450727134943008423e-01 -3.710252046585083008e-01 -1.205106917768716812e-02 -1.213075444102287292e-01 -1.610409617424011230e-01 3.934850990772247314e-01 2.552910745143890381e-01
-2.258342206478118896e-01 -1.894844174385070801e-01 -2.533614635467529297e-01 5.302784219384193420e-02 -9.056226909160614014e-02 9.724763780832290649e-02 -1.889979690313339233e-01 -1.650523394346237183e-01 -3.617314621806144714e-02 -7.435025274753570557e-02 3.459012880921363831e-02 -2.602547407150268555e-01 -3.494881987571716309e-01 -1.248740255832672119e-01 1.991908848285675049e-01 -1.359570678323507309e-02 3.601597547531127930e-01 -1.728023886680603027e-01 -1.125262603163719177e-01 5.477419123053550720e-02 1.794884353876113892e-01 -5.252090841531753540e-02 -2.951871156692504883e-01 2.382075646892189980e-03 1.693980544805526733e-01 7.363271713256835938e-02 -2.871581912040710449e-01 -8.435756899416446686e-03 3.142008185386657715e-02 -1.861459314823150635e-01 -3.395980969071388245e-02 2.476160973310470581e-01
1.916863024234771729e-01 -1.506024450063705444e-01 -3.126062750816345215e-01 2.371378540992736816e-01 1.122780442237854004e-01 3.016026914119720459e-01 2.278593182563781738e-01 -2.217258214950561523e-01 1.969959586858749390e-02 -1.357086002826690674e-01 1.953519731760025024e-01 -1.837274730205535889e-01 -7.058338820934295654e-02 -3.158385455608367920e-01 -1.913485699333250523e-03 1.384138762950897217e-01 5.494430288672447205e-02 -2.874366641044616699e-01 -3.425944596529006958e-02 2.564745955169200897e-02 1.451041102409362793e-01 2.355225980281829834e-01 -2.521469295024871826e-01 -1.155918538570404053e-01 -8.772753924131393433e-02 9.590348601341247559e-02 -2.453635334968566895e-01 -2.141583859920501709e-01 1.966817677021026611e-02 -4.406876862049102783e-02 3.163494542241096497e-02 1.087097451090812683e-02
-1.448271274566650391e-01 -2.217693924903869629e-01 -6.297021359205245972e-02 2.415748536586761475e-01 -4.452978670597076416e-01 9.534083306789398193e-02 6.709959357976913452e-02 2.278033494949340820e-01 -1.566629260778427124e-01 1.885622888803482056e-01 2.272457443177700043e-02 -7.570951711386442184e-03 -1.285263597965240479e-01 -1.806829422712326050e-01 -3.209728896617889404e-01 -1.284270435571670532e-01 7.522132992744445801e-02 -1.757616996765136719e-01 -4.864044021815061569e-03 -1.404127329587936401e-01 1.476182639598846436e-01 -3.350694850087165833e-02 1.231649424880743027e-02 6.409518420696258545e-02 1.414438188076019287e-01 1.208199709653854370e-01 -2.754747569561004639e-01 -2.074643522500991821e-01 -1.524792164564132690e-01 -7.225076854228973389e-02 3.020566105842590332e-01 1.329834163188934326e-01
4.864671453833580017e-02 -1.314172297716140747e-01 -1.831169426441192627e-01 5.357753112912178040e-02 -1.447248607873916626e-01 -4.245202243328094482e-02 3.473075330257415771e-01 -4.921413026750087738e-03 1.112644448876380920e-01 1.315855234861373901e-01 2.830678820610046387e-01 -1.918248385190963745e-01 -3.113506138324737549e-01 5.209409631788730621e-03 2.217314541339874268e-01 7.043072581291198730e-02 -1.161426492035388947e-02 -1.655293554067611694e-01 2.000584453344345093e-01 -1.209838464856147766e-01 1.276476830244064331e-01 -1.663428992033004761e-01 2.493771910667419434e-01 -8.618659526109695435e-02 -1.130342781543731689e-01 -5.790045857429504395e-02 -3.695182502269744873e-01 -1.438471525907516479e-01 -1.468947157263755798e-02 1.852813214063644409e-01 2.673711180686950684e-01 1.663809865713119507e-01
-7.124469429254531860e-02 -2.128897905349731445e-01 -3.649163842201232910e-01 -1.980431564152240753e-02 -2.716230452060699463e-01 2.858690917491912842e-02 -7.339685410261154175e-02 1.144932657480239868e-01 7.051614671945571899e-02 -3.076942861080169678e-01 1.555006019771099091e-03 -1.571166664361953735e-01 -1.290374547243118286e-01 -3.602992743253707886e-02 -1.634210050106048584e-01 -1.497301161289215088e-01 1.643521189689636230e-01 -3.047499619424343109e-02 5.181824415922164917e-02 2.839937210083007812e-01 1.020942032337188721e-01 1.557113677263259888e-01 -1.503186821937561035e-01 -1.020877957344055176e-01 1.667361557483673096e-01 8.940412849187850952e-02 -3.024010360240936279e-01 1.297441720962524414e-01 2.921307981014251709e-01 1.960306465625762939e-01 2.906699180603027344e-01 -1.571692526340484619e-02
1.419097185134887695e-01 7.768785953521728516e-02 -2.485848367214202881e-01 3.896813467144966125e-02 3.731111064553260803e-02 -5.562158301472663879e-03 -3.920148313045501709e-02 8.325105905532836914e-02 -1.787417083978652954e-01 -1.947095990180969238e-01 -6.287679821252822876e-02 -2.656801044940948486e-01 -3.859285712242126465e-01 4.635271057486534119e-02 6.436359882354736328e-02 -3.567335009574890137e-02 4.502847790718078613e-01 -1.616167873144149780e-01 6.424745172262191772e-02 -6.541813164949417114e-02 -7.766519486904144287e-02 1.631396710872650146e-01 2.549101784825325012e-02 -1.979693025350570679e-01 -2.782261371612548828e-01 1.564323306083679199e-01 -8.811580389738082886e-02 -3.953311741352081299e-01 -2.968907821923494339e-03 3.990631923079490662e-02 3.919571638107299805e-02 1.444894075393676758e-01
-2.259752005338668823e-01 -2.669734656810760498e-01 -1.163327023386955261e-01 9.232174605131149292e-03 -1.463914513587951660e-01 1.795339137315750122e-01 1.956578195095062256e-01 -4.096787888556718826e-03 1.151542365550994873e-01 -8.749175071716308594e-02 1.969446390867233276e-01 -2.512236833572387695e-01 -3.891375362873077393e-01 -1.967342942953109741e-02 2.362422049045562744e-01 -3.768850490450859070e-02 1.621811985969543457e-01 -1.797295361757278442e-01 1.538514643907546997e-01 1.474382579326629639e-01 1.383634060621261597e-01 1.121007949113845825e-01 1.816447824239730835e-02 -4.399898648262023926e-02 -1.593051105737686157e-01 2.241409868001937866e-01 -1.653325855731964111e-01 -1.527733206748962402e-01 -1.939600892364978790e-02 -3.384797871112823486e-01 -1.383527964353561401e-01 2.045721411705017090e-01
9.566333889961242676e-02 -1.373979598283767700e-01 -1.650871336460113525e-01 1.323203444480895996e-01 -1.727207750082015991e-01 -6.184260547161102295e-02 1.758539676666259766e-02 3.832238540053367615e-02 -1.011472865939140320e-01 -2.373420447111129761e-01 4.267805442214012146e-02 -3.614040836691856384e-02 -9.121514111757278442e-02 -6.058719009160995483e-02 -2.097484916448593140e-01 -4.251888990402221680e-01 5.795092880725860596e-02 -2.466309964656829834e-01 -1.551962494850158691e-01 -4.657972604036331177e-02 1.773594915866851807e-01 4.426781088113784790e-02 1.957746148109436035e-01 -8.542747236788272858e-04 1.932652108371257782e-02 -2.085593491792678833e-01 -2.042187154293060303e-01 -1.843722909688949585e-01 -3.211707472801208496e-01 -1.725068874657154083e-02 3.470851778984069824e-01 2.822088599205017090e-01
1.395701617002487183e-01 -1.511335968971252441e-01 -5.858357623219490051e-02 5.830831453204154968e-02 -2.925121188163757324e-01 2.524435520172119141e-01 -1.035143211483955383e-01 3.137578666210174561e-01 3.718748316168785095e-02 -4.615266993641853333e-02 -4.245211184024810791e-02 -3.396784886717796326e-02 -1.787550896406173706e-01 -5.542546138167381287e-02 -1.087210848927497864e-01 7.407590001821517944e-02 2.728973329067230225e-01 -2.111889719963073730e-01 2.924553751945495605e-01 7.977358996868133545e-02 2.989279627799987793e-01 1.738262828439474106e-03 3.908867016434669495e-03 -2.241019606590270996e-01 1.556598246097564697e-01 -8.984731882810592651e-02 -4.703703820705413818e-01 4.990237206220626831e-02 2.589688822627067566e-02 -3.762428462505340576e-02 1.623154245316982269e-02 -1.569661945104598999e-01
9.878053516149520874e-02 -2.514431774616241455e-01 -2.042579203844070435e-01 6.907827407121658325e-02 -2.927008569240570068e-01 7.862588018178939819e-02 4.012983292341232300e-02 3.382773101329803467e-01 -7.085092365741729736e-02 3.308099880814552307e-02 2.779599428176879883e-01 -2.422739714384078979e-01 -1.068162545561790466e-01 -1.761791259050369263e-01 -2.516830526292324066e-02 -2.354704737663269043e-01 1.122155934572219849e-01 -1.378095299005508423e-01 3.096859157085418701e-01 -1.331497076898813248e-02 2.445924282073974609e-02 -1.464255601167678833e-01 2.110537737607955933e-01 -3.275343775749206543e-01 6.341021507978439331e-02 8.826255798339843750e-02 -2.243629842996597290e-01 1.380148977041244507e-01 -1.051058545708656311e-01 -1.641040146350860596e-01 -1.060924902558326721e-01 8.244137279689311981e-03
1.982711628079414368e-02 -1.654640287160873413e-01 -2.445975551381707191e-03 3.231967240571975708e-02 -2.036517113447189331e-01 9.591978043317794800e-02 3.275803923606872559e-01 -5.932323262095451355e-02 1.684587299823760986e-01 6.400972604751586914e-02 2.846567332744598389e-01 -1.812378168106079102e-01 -2.879478931427001953e-01 1.985404938459396362e-01 1.539197862148284912e-01 -8.112539071589708328e-04 2.168381400406360626e-02 -3.316062688827514648e-01 8.139639347791671753e-02 -2.910597026348114014e-01 1.655350029468536377e-01 -1.056251954287290573e-02 1.033094450831413269e-01 -6.771957874298095703e-02 -4.474106058478355408e-02 -1.753773093223571777e-01 -3.600555360317230225e-01 -2.861604094505310059e-01 5.990595370531082153e-02 9.212654829025268555e-02 1.187885254621505737e-01 4.774098098278045654e-02
-1.458560209721326828e-02 -1.742482930421829224e-01 -5.533358454704284668e-01 1.096469834446907043e-01 6.506206840276718140e-02 7.535447180271148682e-02 2.001232653856277466e-01 -1.464546173810958862e-01 -7.082718610763549805e-02 -1.014011278748512268e-01 1.092213168740272522e-01 -5.044091120362281799e-02 -3.037616237998008728e-02 -1.711294949054718018e-01 1.037008687853813171e-01 2.644977532327175140e-02 2.279894798994064331e-01 -1.271013021469116211e-01 3.572981059551239014e-02 1.803238093852996826e-01 2.720323204994201660e-01 1.277321726083755493e-01 -9.007303416728973389e-02 6.560438871383666992e-02 -2.929523289203643799e-01 1.392616182565689087e-01 -1.131043732166290283e-01 -2.556897997856140137e-01 -2.405872941017150879e-01 -2.451226711273193359e-01 4.759685322642326355e-02 9.976136498153209686e-03
4.630590677261352539e-01 6.424831598997116089e-02 -5.071368813514709473e-01 5.215819552540779114e-02 -2.112291008234024048e-01 -4.936945810914039612e-02 1.540372818708419800e-01 6.580133736133575439e-02 8.905033767223358154e-02 3.860327601432800293e-02 -9.413931518793106079e-02 -4.247245937585830688e-02 -2.706648409366607666e-01 -7.575014978647232056e-02 1.977095156908035278e-01 -6.994829326868057251e-02 7.879605889320373535e-02 -1.623678505420684814e-01 1.837445050477981567e-01 1.085005402565002441e-01 1.020286902785301208e-01 -1.277377605438232422e-01 1.110736131668090820e-01 -2.025709301233291626e-01 1.717745698988437653e-02 3.285654261708259583e-02 -2.111390084028244019e-01 -1.364925205707550049e-01 -6.809379905462265015e-02 2.530068159103393555e-01 -1.934345439076423645e-02 1.074648350477218628e-01
-3.098072856664657593e-02 -1.800381578505039215e-02 -6.421989947557449341e-02 2.549699842929840088e-01 -1.723586618900299072e-01 -9.988174773752689362e-03 -7.166250795125961304e-02 -6.335304677486419678e-02 1.983100473880767822e-01 -2.458871304988861084e-01 1.031979992985725403e-01 -2.924456298351287842e-01 5.172260850667953491e-02 1.018149778246879578e-01 7.004290074110031128e-02 2.041547447443008423e-01 3.382807672023773193e-01 -4.587618112564086914e-01 -1.848847568035125732e-01 5.395987257361412048e-02 1.577573716640472412e-01 -2.161526978015899658e-01 -3.306575352326035500e-03 -2.706174040213227272e-03 7.488399744033813477e-02 -7.619772851467132568e-02 -3.885684162378311157e-02 -2.711406648159027100e-01 1.415777057409286499e-01 5.945549905300140381e-02 2.357595264911651611e-01 1.892539262771606445e-01
-9.514713287353515625e-02 -1.905347555875778198e-01 -7.956724613904953003e-03 1.819024533033370972e-01 -1.179134771227836609e-01 1.955717653036117554e-01 2.241018414497375488e-02 5.226649045944213867e-01 -3.550104796886444092e-02 -2.342666126787662506e-02 2.134021371603012085e-01 -3.252820372581481934e-01 -1.991116404533386230e-01 -1.047252044081687927e-01 -1.108637675642967224e-01 1.598168164491653442e-01 -6.573016196489334106e-02 -2.191421985626220703e-01 5.101117491722106934e-02 5.080068111419677734e-02 1.971405558288097382e-02 -2.033978253602981567e-01 2.468709498643875122e-01 -3.004328906536102295e-01 -1.717850193381309509e-02 1.769224107265472412e-01 -1.070969179272651672e-01 -7.859523594379425049e-02 -5.205396190285682678e-02 -8.364664763212203979e-02 -4.858854785561561584e-02 2.055578082799911499e-01
2.804077230393886566e-02 -9.884165972471237183e-02 -3.469896614551544189e-01 3.909023106098175049e-01 5.921153724193572998e-02 1.209461390972137451e-01 1.075021252036094666e-01 -3.157092034816741943e-01 3.119622543454170227e-02 -2.876186668872833252e-01 1.758889108896255493e-01 -1.844304800033569336e-01 -2.019647955894470215e-01 -2.507491707801818848e-01 -9.334170818328857422e-02 9.279902279376983643e-02 -2.370590344071388245e-02 -1.976435482501983643e-01 7.531992346048355103e-02 2.038505487143993378e-02 1.261131316423416138e-01 1.880419254302978516e-01 -1.161716058850288391e-01 -4.288601502776145935e-02 -7.224962860345840454e-02 5.891108885407447815e-02 -2.520349025726318359e-01 -4.932317510247230530e-02 1.981237232685089111e-01 -2.867141962051391602e-01 8.342020213603973389e-02 -4.314471408724784851e-02
2.600445449352264404e-01 -9.995558112859725952e-02 -1.549799740314483643e-01 2.838503718376159668e-01 2.263165637850761414e-02 4.214331135153770447e-02 3.277641236782073975e-01 -7.926017045974731445e-02 5.637626722455024719e-02 3.551397845149040222e-02 1.756824851036071777e-01 -2.723039686679840088e-01 -1.965776681900024414e-01 -1.018249318003654480e-01 -5.119011923670768738e-02 5.875911191105842590e-02 5.546486005187034607e-02 -1.258027702569961548e-01 -1.123733744025230408e-01 -1.367759406566619873e-01 -3.570891544222831726e-02 -2.940636500716209412e-02 6.230353564023971558e-02 -3.440299034118652344e-01 -2.298977673053741455e-01 5.894613638520240784e-02 -3.671811223030090332e-01 -3.458616137504577637e-01 -2.710841037333011627e-02 1.479644924402236938e-01 1.650087088346481323e-01 -4.490639641880989075e-02
-1.126030310988426208e-01 -1.962793618440628052e-01 -2.103306651115417480e-01 1.142232790589332581e-01 -1.149252131581306458e-01 -3.099025972187519073e-02 -5.915301293134689331e-02 -2.842321805655956268e-02 -1.221702247858047485e-02 -1.442052870988845825e-01 2.913682460784912109e-01 -2.250925600528717041e-01 -1.394596248865127563e-01 -9.239359200000762939e-02 2.331030815839767456e-01 -6.972545385360717773e-02 5.290764197707176208e-02 -2.047348767518997192e-01 -6.826075911521911621e-02 -6.501669436693191528e-02 4.262180626392364502e-01 3.247335851192474365e-01 -7.830037921667098999e-02 -6.484529376029968262e-02 -5.638680234551429749e-02 2.426773905754089355e-01 -2.870620489120483398e-01 -2.090542465448379517e-01 -3.788896650075912476e-02 -1.019749715924263000e-01 -1.747750341892242432e-01 2.184725254774093628e-01
-7.344387471675872803e-02 -1.164133995771408081e-01 -3.439789116382598877e-01 2.495696991682052612e-01 1.765471324324607849e-02 -6.758987903594970703e-02 3.521369099617004395e-01 7.945791631937026978e-02 -2.142427861690521240e-02 -1.591975390911102295e-01 2.173953801393508911e-01 -5.995057523250579834e-02 -4.237217456102371216e-02 -3.633570671081542969e-02 -1.460392475128173828e-01 7.596332579851150513e-02 1.872132867574691772e-01 -3.366080820560455322e-01 1.895688772201538086e-01 1.985234320163726807e-01 3.711725771427154541e-01 -1.525570005178451538e-01 1.262392699718475342e-01 3.612408041954040527e-02 1.784227192401885986e-01 1.601347625255584717e-01 -1.073651909828186035e-01 1.984933167695999146e-01 -1.338261216878890991e-01 1.502298414707183838e-01 7.753976434469223022e-02 -3.874038159847259521e-02
-2.247107215225696564e-02 -3.245203197002410889e-02 -2.377940416336059570e-01 2.310884296894073486e-01 -6.807772815227508545e-02 1.380635648965835571e-01 2.749155163764953613e-01 1.712311208248138428e-01 1.265646219253540039e-01 -5.928140878677368164e-02 2.254020273685455322e-01 -8.328368514776229858e-02 -4.651572555303573608e-02 -1.565144658088684082e-01 -9.725886583328247070e-02 -3.049013614654541016e-01 5.377107858657836914e-02 -3.769720494747161865e-01 4.097720980644226074e-01 8.294214308261871338e-02 1.320419162511825562e-01 -2.042786628007888794e-01 2.779460549354553223e-01 2.936763502657413483e-02 -1.286610960960388184e-01 6.491713225841522217e-02 -1.108950152993202209e-01 7.610696554183959961e-02 -6.342171877622604370e-02 1.788244545459747314e-01 1.460743248462677002e-01 -1.644531637430191040e-02
3.909300547093153000e-03 -1.446023676544427872e-02 -1.916887909173965454e-01 2.531785964965820312e-01 1.852633059024810791e-01 1.009434554725885391e-02 -7.450604438781738281e-02 1.719769537448883057e-01 -1.284392625093460083e-01 -4.650980532169342041e-01 2.099295854568481445e-01 -1.841456294059753418e-01 -2.928568124771118164e-01 -1.326099410653114319e-02 1.852824240922927856e-01 -2.250982224941253662e-01 1.037928909063339233e-01 -3.154565691947937012e-01 1.583583801984786987e-01 -5.030986666679382324e-02 -9.379865974187850952e-02 5.295052751898765564e-02 1.216856688261032104e-01 -4.345466569066047668e-02 -2.548862695693969727e-01 1.042794585227966309e-01 -1.063646823167800903e-01 -2.799347937107086182e-01 -1.215596422553062439e-01 3.057214058935642242e-02 -6.754467729479074478e-03 1.342740003019571304e-02
2.372454553842544556e-01 -1.417553722858428955e-01 -6.061061471700668335e-02 -9.238176792860031128e-02 -2.809255421161651611e-01 1.386403590440750122e-01 -1.964160054922103882e-02 1.558964848518371582e-01 8.629964292049407959e-02 -2.194413542747497559e-01 2.951944768428802490e-01 -1.447627544403076172e-01 -9.119680523872375488e-02 -8.134914934635162354e-02 -4.855139181017875671e-02 1.958524249494075775e-02 -1.780729889869689941e-01 -2.103674560785293579e-01 -5.663947016000747681e-02 1.832752674818038940e-01 -2.291768416762351990e-02 -1.541713625192642212e-01 2.391633391380310059e-02 8.165271580219268799e-02 7.752999663352966309e-02 3.906126916408538818e-01 -4.071932733058929443e-01 -8.404270559549331665e-02 2.492987513542175293e-01 1.352575719356536865e-01 2.103209048509597778e-01 8.231179416179656982e-02
[truncated: 3,277,099 more chars]
