# Supplementary material for: The Language of Innovation
Source: PLoS One. 2020 Apr 30;15(4):e0230107. doi: 10.1371/journal.pone.0230107 (PMC7194493; doi:10.1371/journal.pone.0230107)
Supplement: S29 File — (GZ) [file pone.0230107.s029.tar.gz › 2007-2011/V2Run_20_VS_4500_embeddings2007-2011ED32.txt]

-4.422767832875251770e-02 2.948454581201076508e-02 -1.189045608043670654e-01 -1.957566738128662109e-01 -2.340262234210968018e-01 1.643289625644683838e-01 1.115279495716094971e-01 -6.635133922100067139e-02 6.980723887681961060e-02 1.434763520956039429e-01 -1.021295934915542603e-01 2.621420100331306458e-02 -3.411205857992172241e-02 -1.072615906596183777e-01 7.017011195421218872e-02 -1.029332056641578674e-01 -1.289729028940200806e-01 3.993389606475830078e-01 1.531864553689956665e-01 7.257308065891265869e-02 1.543413102626800537e-01 -3.286449611186981201e-01 -9.365101903676986694e-02 -8.134216070175170898e-02 3.135456517338752747e-02 3.923263847827911377e-01 -2.147564478218555450e-02 -6.353304721415042877e-03 -1.838277429342269897e-01 -4.895105361938476562e-01 -2.078628726303577423e-02 -5.846210289746522903e-03
-1.224243864417076111e-01 -2.479043602943420410e-01 3.507652580738067627e-01 -1.953481733798980713e-01 3.890771418809890747e-02 2.319833450019359589e-02 -3.018838763236999512e-01 -6.828437000513076782e-02 -1.097096428275108337e-01 2.101239413022994995e-01 -2.299435734748840332e-01 1.531592011451721191e-01 1.467321068048477173e-01 -1.282604932785034180e-01 -1.516085956245660782e-02 -6.480966508388519287e-02 1.586364805698394775e-01 2.193517386913299561e-01 -1.903101652860641479e-01 -8.887953311204910278e-02 -8.670407347381114960e-03 -8.582526445388793945e-02 -9.337224811315536499e-02 -1.400787085294723511e-01 5.841780826449394226e-02 2.106842994689941406e-01 1.206131502985954285e-01 -1.880869269371032715e-01 -4.641743376851081848e-02 -4.626210033893585205e-01 -8.853970468044281006e-02 1.210874542593955994e-01
2.878813073039054871e-02 -3.774010241031646729e-01 2.292610257863998413e-01 -1.328364461660385132e-01 -1.104073897004127502e-01 -2.601047977805137634e-02 -1.447119563817977905e-01 -1.945511847734451294e-01 3.761470019817352295e-01 -1.750896871089935303e-01 -1.641391813755035400e-01 1.944446414709091187e-01 1.552930921316146851e-01 1.581502109766006470e-01 5.248830839991569519e-02 1.517006456851959229e-01 -5.329375714063644409e-02 3.721702992916107178e-01 -8.806326240301132202e-02 -2.123702690005302429e-02 1.335388720035552979e-01 -1.865810453891754150e-01 3.671474382281303406e-02 2.241207659244537354e-02 7.166219502687454224e-02 2.576307058334350586e-01 -5.043921992182731628e-02 -9.790883213281631470e-02 1.802443861961364746e-01 -1.367823332548141479e-01 2.139221727848052979e-01 1.357741653919219971e-01
-3.102115690708160400e-01 -3.013421297073364258e-01 -7.312025874853134155e-02 -2.429954558610916138e-01 -3.787525743246078491e-02 -1.943589150905609131e-01 -1.080490425229072571e-01 -2.788650393486022949e-01 9.834110736846923828e-02 -2.734155021607875824e-02 1.229780167341232300e-01 2.989668250083923340e-01 -1.043489575386047363e-01 -1.376747041940689087e-01 1.324281841516494751e-01 8.667842298746109009e-02 1.846056133508682251e-01 1.242071464657783508e-01 1.954253166913986206e-01 1.543161869049072266e-01 8.598897606134414673e-02 1.501304358243942261e-01 1.322636902332305908e-01 -1.748357117176055908e-01 -8.501131087541580200e-02 2.393247932195663452e-01 2.364035844802856445e-01 -1.605633646249771118e-01 -1.928543150424957275e-01 -2.281708270311355591e-01 -1.569939702749252319e-01 2.287836000323295593e-02
-2.974763214588165283e-01 -1.973597109317779541e-01 1.032045669853687286e-02 -1.285736858844757080e-01 -5.334004387259483337e-02 -1.402701251208782196e-02 -1.348638981580734253e-01 -2.594654560089111328e-01 1.099977362900972366e-02 5.265722423791885376e-02 1.435746848583221436e-01 -5.989112704992294312e-02 -6.188567355275154114e-02 2.059647738933563232e-01 -9.917120635509490967e-02 2.125032097101211548e-01 4.164211153984069824e-01 8.279584348201751709e-02 -5.926858168095350266e-03 -5.038947612047195435e-02 2.036173343658447266e-01 -1.666022688150405884e-01 -4.474514350295066833e-02 1.813495606184005737e-01 -3.663510456681251526e-02 3.687815666198730469e-01 1.647702306509017944e-01 -1.996023058891296387e-01 -1.409764736890792847e-01 -3.260455727577209473e-01 -9.434025734663009644e-02 1.125792488455772400e-01
-9.785624593496322632e-02 -1.835784316062927246e-01 -4.683857783675193787e-02 -1.655824482440948486e-01 -1.407509297132492065e-01 1.628499664366245270e-02 -4.725505411624908447e-02 6.923066079616546631e-02 1.167523562908172607e-01 -8.616240322589874268e-02 9.742365777492523193e-02 4.850671440362930298e-02 1.474076062440872192e-01 -1.765436828136444092e-01 3.079315833747386932e-02 2.923157215118408203e-01 3.050367832183837891e-01 -9.756114333868026733e-02 3.229238465428352356e-02 -5.270518362522125244e-02 2.041209302842617035e-02 -5.458778887987136841e-02 -6.580682843923568726e-02 -1.084708049893379211e-02 -1.476497203111648560e-01 3.802950382232666016e-01 -1.396656334400177002e-01 -1.904845535755157471e-01 -1.532865166664123535e-01 -5.648894906044006348e-01 -1.135039031505584717e-01 1.894476115703582764e-01
-2.554039955139160156e-01 -4.351959824562072754e-01 -1.096619442105293274e-01 -1.936771720647811890e-01 -1.268328279256820679e-01 -1.569473743438720703e-01 -8.967142552137374878e-02 -1.737103164196014404e-01 1.745685786008834839e-01 -5.007435753941535950e-02 5.102331191301345825e-02 2.938583120703697205e-02 2.479054965078830719e-02 2.064215838909149170e-01 6.664605438709259033e-02 2.005179412662982941e-02 2.814864814281463623e-01 -1.994701847434043884e-02 -8.205847442150115967e-02 1.995261907577514648e-01 3.896021097898483276e-02 1.443170011043548584e-01 1.382740098051726818e-03 2.291225045919418335e-01 1.705513000488281250e-01 3.443417847156524658e-01 1.957813836634159088e-02 -2.236212231218814850e-02 -1.666641607880592346e-02 -3.898439109325408936e-01 -5.994705110788345337e-02 -1.642292290925979614e-01
-2.057125046849250793e-02 -1.446998566389083862e-01 -3.975028917193412781e-02 -3.573893010616302490e-01 1.987760365009307861e-01 1.378612220287322998e-01 -1.772218570113182068e-02 3.854066506028175354e-02 2.500738501548767090e-01 1.571311205625534058e-01 -3.898956477642059326e-01 -1.139127388596534729e-01 1.662597358226776123e-01 5.425355955958366394e-02 1.435377150774002075e-01 1.350907385349273682e-01 2.514104545116424561e-01 8.297769725322723389e-02 7.372368127107620239e-02 1.384100317955017090e-02 4.102202132344245911e-02 8.136060088872909546e-03 1.495271027088165283e-01 -1.250457167625427246e-01 6.771498918533325195e-02 2.061278223991394043e-01 8.944354951381683350e-02 -3.685658797621726990e-02 -1.803691834211349487e-01 -4.519446492195129395e-01 -5.946162343025207520e-02 2.348102778196334839e-01
-2.436394095420837402e-01 -4.362943768501281738e-01 -3.010462224483489990e-01 -1.865025758743286133e-01 -1.038768235594034195e-02 3.264007344841957092e-02 -1.539614945650100708e-01 -3.313111066818237305e-01 -3.286008164286613464e-02 -1.404570639133453369e-01 8.221195638179779053e-02 1.720418222248554230e-02 6.043245270848274231e-02 -3.976622968912124634e-02 1.178549043834209442e-02 -7.439569570124149323e-03 3.654883801937103271e-01 2.179218828678131104e-01 2.551725134253501892e-02 3.062617033720016479e-02 -5.149571597576141357e-02 1.471875160932540894e-01 -8.016481250524520874e-02 1.031439378857612610e-01 1.319689899682998657e-01 1.129517182707786560e-01 3.631260246038436890e-02 -1.153651326894760132e-01 -2.194172292947769165e-01 -3.730368912220001221e-01 -1.619945280253887177e-02 -2.310853451490402222e-02
-1.924775987863540649e-01 -3.263102173805236816e-01 -2.094925343990325928e-01 -1.843278706073760986e-01 3.477144986391067505e-02 -5.977001786231994629e-02 -1.138999965041875839e-02 -1.786983758211135864e-01 2.312156409025192261e-01 3.523702500388026237e-03 2.333864420652389526e-01 4.657363519072532654e-02 2.351620197296142578e-01 1.999595910310745239e-01 1.413993239402770996e-01 1.687595695257186890e-01 1.673696935176849365e-01 -7.899216562509536743e-02 3.210437297821044922e-01 -7.255471497774124146e-02 -9.353819489479064941e-02 -1.336654741317033768e-02 1.101611033082008362e-01 1.487538125365972519e-02 1.344066411256790161e-01 2.681661546230316162e-01 4.054792597889900208e-02 -1.180497780442237854e-01 -2.171320319175720215e-01 -3.933286070823669434e-01 1.173337772488594055e-01 5.334975570440292358e-02
-3.551787137985229492e-02 -4.587509930133819580e-01 3.211382776498794556e-02 1.038586273789405823e-01 -2.088098078966140747e-01 -3.806821629405021667e-02 2.033295109868049622e-02 -3.522042334079742432e-01 2.919538021087646484e-01 -1.996806114912033081e-01 1.090653315186500549e-01 -1.094798324629664421e-03 1.659830510616302490e-01 -1.821521855890750885e-02 -4.106230102479457855e-03 -1.721236668527126312e-02 -1.332573592662811279e-01 3.787657618522644043e-01 -5.871190503239631653e-02 1.820969395339488983e-02 -1.429947763681411743e-01 -6.245696544647216797e-02 -2.920170500874519348e-02 -1.500764936208724976e-01 1.157136783003807068e-01 1.932182908058166504e-01 3.686477616429328918e-02 1.420380175113677979e-01 1.449612826108932495e-01 -2.466998696327209473e-01 2.501685023307800293e-01 1.109767183661460876e-01
-5.477163940668106079e-02 -1.756677478551864624e-01 -1.445500999689102173e-01 1.479288488626480103e-01 -1.145692169666290283e-01 -8.614930510520935059e-02 -2.926086485385894775e-01 1.451756358146667480e-01 1.164625734090805054e-01 -5.358877032995223999e-02 -2.519041299819946289e-01 1.236623898148536682e-01 -4.904365539550781250e-02 3.305326774716377258e-02 -1.848378591239452362e-02 1.492907106876373291e-01 3.556090220808982849e-02 1.803050935268402100e-01 1.351942270994186401e-01 2.031252719461917877e-02 1.658002734184265137e-01 -2.223212644457817078e-02 1.952890902757644653e-01 1.651713438332080841e-02 1.852064728736877441e-01 4.318952560424804688e-01 1.244711950421333313e-01 7.719685882329940796e-02 -1.914156675338745117e-01 -4.520014226436614990e-01 -2.412454187870025635e-01 1.204898655414581299e-01
-2.670387327671051025e-01 -2.300240099430084229e-01 -7.915561646223068237e-02 -1.502499878406524658e-01 -1.050072163343429565e-01 -7.939587533473968506e-02 -1.675603538751602173e-01 -3.444895148277282715e-01 1.086202263832092285e-01 -9.866918437182903290e-03 2.028068294748663902e-03 5.764406919479370117e-02 -9.748471528291702271e-02 -1.127358675003051758e-01 8.831539191305637360e-03 4.365349560976028442e-02 1.842527389526367188e-01 8.103173226118087769e-02 1.179967150092124939e-01 -1.795973442494869232e-02 -1.321915388107299805e-01 4.645030200481414795e-02 4.049529507756233215e-02 1.370310485363006592e-01 -1.577822417020797729e-01 3.394853174686431885e-01 4.724728688597679138e-02 -2.628880441188812256e-01 -2.625999748706817627e-01 -4.416990578174591064e-01 -3.932956978678703308e-02 -2.674652934074401855e-01
-1.685794144868850708e-01 -2.300807386636734009e-01 -2.322354018688201904e-01 -9.662854671478271484e-02 1.154937967658042908e-01 -1.781848818063735962e-01 -1.468352973461151123e-02 -4.022730886936187744e-01 1.992649435997009277e-01 -1.157947443425655365e-02 -2.184472382068634033e-01 -7.883146405220031738e-03 3.738828375935554504e-02 -8.124796301126480103e-02 -1.483791023492813110e-01 -8.035327494144439697e-02 -5.369889736175537109e-02 3.149052560329437256e-01 3.894790634512901306e-02 -1.249813213944435120e-01 2.314084470272064209e-01 -1.891835033893585205e-01 1.227283105254173279e-01 -1.403648108243942261e-01 -7.532057911157608032e-02 1.823627650737762451e-01 -2.566135823726654053e-01 -2.660157680511474609e-01 -1.249183863401412964e-01 -2.845925390720367432e-01 2.835043147206306458e-02 8.896695822477340698e-02
-1.660279333591461182e-01 -3.194744884967803955e-01 1.415149718523025513e-01 5.235668644309043884e-02 -5.363590270280838013e-02 -8.407027274370193481e-02 -1.720980852842330933e-01 -1.481065452098846436e-01 2.321121096611022949e-01 1.376986801624298096e-01 -1.675799340009689331e-01 8.957429975271224976e-02 1.754068732261657715e-01 -6.014277413487434387e-02 2.682030200958251953e-01 1.713797599077224731e-01 2.873011827468872070e-01 4.162532836198806763e-02 -3.162256181240081787e-01 -6.677671521902084351e-02 1.596629470586776733e-01 -7.564700394868850708e-02 1.438343971967697144e-01 1.494767330586910248e-02 -7.665689289569854736e-02 3.132162392139434814e-01 7.428121566772460938e-02 3.030045516788959503e-02 -1.712567061185836792e-01 -2.959091961383819580e-01 2.650624513626098633e-01 5.521081760525703430e-02
-5.519034713506698608e-02 -4.127215445041656494e-01 -1.252259463071823120e-01 -1.530210226774215698e-01 -9.398650377988815308e-02 -1.889500766992568970e-01 2.119007855653762817e-01 -2.603384554386138916e-01 2.549232840538024902e-01 -1.126781478524208069e-01 -9.560893476009368896e-02 1.953415945172309875e-02 4.008598998188972473e-02 -5.517024174332618713e-02 7.519293576478958130e-02 1.656720228493213654e-02 -1.385808289051055908e-01 3.445354104042053223e-01 6.302674114704132080e-02 4.341055080294609070e-02 -8.007489144802093506e-02 -2.221576422452926636e-01 4.128963947296142578e-01 -1.515281666070222855e-02 9.277407079935073853e-02 2.377780675888061523e-01 -1.753404438495635986e-01 -4.479380324482917786e-02 -1.165910959243774414e-01 -8.231142163276672363e-02 1.801981180906295776e-01 1.074191555380821228e-01
-3.205421566963195801e-01 -1.830627918243408203e-01 1.449828892946243286e-01 -2.667253911495208740e-01 -1.784973591566085815e-01 6.919249892234802246e-02 5.415098275989294052e-03 -5.890236794948577881e-02 -1.397847831249237061e-01 -9.637913852930068970e-02 -1.906980723142623901e-01 -1.807291209697723389e-01 2.723403573036193848e-01 1.493329461663961411e-02 -6.670746952295303345e-02 -9.097991138696670532e-02 3.107872009277343750e-01 1.678669899702072144e-01 -8.658432215452194214e-02 -1.934254765510559082e-01 1.150130257010459900e-01 -3.204196318984031677e-02 2.619305551052093506e-01 1.898924261331558228e-02 -1.649044640362262726e-02 2.190176397562026978e-01 2.337765693664550781e-01 1.439511328935623169e-01 -1.842734813690185547e-01 -3.686601519584655762e-01 -6.384566891938447952e-03 5.509350914508104324e-03
-6.718616187572479248e-02 -4.491133391857147217e-01 3.463700041174888611e-02 8.839556947350502014e-03 -8.708550781011581421e-02 5.136215314269065857e-02 -2.049375623464584351e-01 -1.688133925199508667e-01 6.671997159719467163e-02 -1.933716982603073120e-01 -5.981146171689033508e-02 3.846010938286781311e-02 3.977746143937110901e-02 -1.215801760554313660e-01 -7.755415141582489014e-02 -2.371017076075077057e-02 -1.868881136178970337e-01 4.641845524311065674e-01 8.156736195087432861e-02 -8.174645900726318359e-02 4.529866203665733337e-02 -1.548283249139785767e-01 1.318364497274160385e-02 -1.409726291894912720e-01 5.193599313497543335e-02 2.178018391132354736e-01 -1.426199823617935181e-01 -1.082078292965888977e-01 9.216006100177764893e-02 -1.965666711330413818e-01 3.468126803636550903e-02 4.490257799625396729e-01
-3.737647831439971924e-01 -8.061356842517852783e-02 2.056371420621871948e-01 3.845991194248199463e-02 1.307406928390264511e-02 -1.130157038569450378e-01 2.864466607570648193e-02 -1.334516406059265137e-01 3.821279108524322510e-02 7.419773843139410019e-03 -1.726327687501907349e-01 7.410740107297897339e-02 2.803787291049957275e-01 -3.117881417274475098e-01 1.403236091136932373e-01 2.006364315748214722e-01 -5.017490684986114502e-02 9.682120382785797119e-02 -1.233147829771041870e-01 -8.080208301544189453e-02 1.053116172552108765e-01 -1.286462992429733276e-01 1.862521767616271973e-01 1.030742898583412170e-01 -1.334030926227569580e-01 3.671755194664001465e-01 1.373372673988342285e-01 6.464622914791107178e-02 -1.232552081346511841e-01 -4.540996253490447998e-01 3.915982320904731750e-02 2.673385478556156158e-02
-2.115279138088226318e-01 -3.679093718528747559e-01 -2.111210860311985016e-02 -3.814088180661201477e-02 1.608471758663654327e-02 -1.217091456055641174e-01 -4.785795882344245911e-02 3.188292682170867920e-02 2.022988200187683105e-01 -8.793775737285614014e-02 -7.411156594753265381e-02 2.118060141801834106e-01 1.505528241395950317e-01 -1.485278010368347168e-01 1.530796140432357788e-01 2.006690204143524170e-01 4.074940681457519531e-01 1.918606311082839966e-01 2.837437018752098083e-02 -6.161252409219741821e-02 -2.120754271745681763e-01 2.536348998546600342e-01 -9.859643131494522095e-02 1.703213155269622803e-01 1.369901895523071289e-01 3.437912166118621826e-01 -3.951561450958251953e-02 -8.434206992387771606e-02 -3.019737824797630310e-02 -2.955236732959747314e-01 5.147274211049079895e-02 1.223656162619590759e-02
-3.006928861141204834e-01 -2.991788089275360107e-01 -1.422761231660842896e-01 5.540595855563879013e-03 -1.385490447282791138e-01 -2.016613930463790894e-01 2.185437381267547607e-01 -6.274258345365524292e-02 1.176925376057624817e-01 -1.262503117322921753e-02 1.548845767974853516e-01 -1.285373121500015259e-01 6.539741158485412598e-02 -6.401868909597396851e-02 1.535988319665193558e-02 7.597751915454864502e-02 3.838572800159454346e-01 6.703974306583404541e-02 6.537207216024398804e-02 2.546279318630695343e-02 -1.579777747392654419e-01 8.835448324680328369e-02 7.541661150753498077e-03 2.484209537506103516e-01 -5.773262307047843933e-02 3.674405813217163086e-01 -4.231087490916252136e-02 5.559333041310310364e-02 -2.108838707208633423e-01 -3.230037689208984375e-01 -2.461708486080169678e-01 1.241368502378463745e-01
-3.134847879409790039e-01 -4.571835696697235107e-01 -1.912667900323867798e-01 -1.362081430852413177e-02 -1.182655319571495056e-01 -8.232901245355606079e-02 -1.291757524013519287e-01 -1.775069385766983032e-01 -8.917230367660522461e-02 -1.359022110700607300e-01 1.877155303955078125e-01 1.451258212327957153e-01 -2.280712276697158813e-01 -7.327141240239143372e-03 2.714099287986755371e-01 -1.485781967639923096e-01 -3.470737859606742859e-02 1.164492219686508179e-01 -3.183723893016576767e-03 -3.728516772389411926e-02 1.394049823284149170e-01 7.445563375949859619e-02 3.884069994091987610e-02 1.925792098045349121e-01 -1.205645874142646790e-02 2.406045645475387573e-01 -6.301207840442657471e-02 -2.188463956117630005e-01 -2.038096487522125244e-01 -3.002547025680541992e-01 -1.592726856470108032e-01 9.877241402864456177e-02
-3.583363294601440430e-01 -4.420643746852874756e-01 -2.058281451463699341e-01 -2.753493003547191620e-02 -6.877268850803375244e-02 -3.638662025332450867e-02 1.031555980443954468e-02 -1.739941537380218506e-01 2.927857041358947754e-01 -1.817560940980911255e-01 -4.881857708096504211e-02 9.870946407318115234e-02 1.279790699481964111e-01 -1.981477998197078705e-02 5.069529265165328979e-02 2.690758705139160156e-01 3.555915355682373047e-01 1.507735252380371094e-01 1.045791059732437134e-01 2.021777071058750153e-02 -9.798872470855712891e-02 6.226119585335254669e-04 -1.613142900168895721e-02 9.222007542848587036e-02 1.977282911539077759e-01 2.520926892757415771e-01 -4.397215321660041809e-02 -8.246334642171859741e-02 -2.327683866024017334e-01 -7.797219604253768921e-02 -1.240656524896621704e-01 -8.979611098766326904e-02
-1.268225312232971191e-01 -3.170560598373413086e-01 -2.421187609434127808e-02 -2.866451144218444824e-01 -9.142065048217773438e-02 -6.623832881450653076e-02 1.457076668739318848e-01 -2.377427369356155396e-01 3.207267820835113525e-02 -1.014261618256568909e-01 -2.110776007175445557e-01 2.133188247680664062e-01 1.074231714010238647e-01 9.669166058301925659e-02 -7.473480701446533203e-02 -2.191316187381744385e-01 -2.269650436937808990e-02 2.839933335781097412e-01 -5.016374960541725159e-02 2.079478353261947632e-01 7.695747539401054382e-03 -3.170604705810546875e-01 1.202488020062446594e-01 -1.670356541872024536e-01 4.093997925519943237e-02 2.099024802446365356e-01 -3.053789436817169189e-01 -1.747291833162307739e-01 -1.895781904458999634e-01 -1.677651554346084595e-01 -4.936705343425273895e-03 1.754144281148910522e-01
1.214432623237371445e-02 -3.064897060394287109e-01 1.718696206808090210e-02 -1.155514568090438843e-01 -3.190296888351440430e-02 8.301651477813720703e-02 7.658673822879791260e-02 -1.910666227340698242e-01 2.888377606868743896e-01 -3.271537125110626221e-01 -1.128166988492012024e-01 1.023362874984741211e-01 -7.035718299448490143e-03 -5.509429425001144409e-02 -1.050537154078483582e-01 7.961512356996536255e-02 1.976289553567767143e-03 4.458293020725250244e-01 -1.839337348937988281e-01 7.749002426862716675e-02 2.048381268978118896e-01 -2.145566195249557495e-01 4.542975127696990967e-02 -5.905881151556968689e-02 1.345582753419876099e-01 4.481201171875000000e-01 -1.197733543813228607e-02 -1.389294397085905075e-02 -3.231621161103248596e-02 -9.030591696500778198e-02 -1.156788505613803864e-02 2.171043008565902710e-01
9.956488013267517090e-02 8.095819503068923950e-02 -1.450108364224433899e-02 -7.229232043027877808e-02 -1.383546181023120880e-02 -8.535408228635787964e-02 -7.718354463577270508e-02 -3.003123700618743896e-01 1.649161726236343384e-01 1.226592212915420532e-01 1.594769358634948730e-01 2.556846141815185547e-01 6.992883235216140747e-02 4.235575720667839050e-02 8.159209787845611572e-02 5.135365575551986694e-02 3.712628781795501709e-01 3.136276453733444214e-02 1.391161233186721802e-02 -7.777647115290164948e-03 -1.799333691596984863e-01 -6.921190768480300903e-02 9.398052096366882324e-02 5.639190599322319031e-02 1.681372523307800293e-01 2.883822917938232422e-01 8.630459010601043701e-02 -9.863775968551635742e-02 -1.777324676513671875e-01 -6.061756014823913574e-01 -9.768161922693252563e-02 -1.335549517534673214e-03
2.622618898749351501e-02 -4.627239406108856201e-01 -9.417405724525451660e-02 3.597030043601989746e-02 -1.794533617794513702e-02 6.809275597333908081e-02 -6.132017448544502258e-02 -4.393262863159179688e-01 1.041566878557205200e-01 -7.420367747545242310e-02 -2.679114043712615967e-01 -8.011247031390666962e-03 -4.907543584704399109e-02 -1.664416119456291199e-02 2.094268202781677246e-01 -2.855318486690521240e-01 3.606289997696876526e-02 4.657005667686462402e-01 8.199723064899444580e-02 1.609432846307754517e-01 -6.401094794273376465e-02 -1.160304993391036987e-01 -6.789439171552658081e-02 -4.071163013577461243e-03 1.342208031564950943e-02 5.845359340310096741e-02 -5.787377804517745972e-02 -1.235309913754463196e-01 1.093411669135093689e-01 -1.697236895561218262e-01 1.439007818698883057e-01 1.936540380120277405e-02
-2.751214206218719482e-01 -2.786667346954345703e-01 -2.071060240268707275e-01 -3.799108266830444336e-01 -1.402606517076492310e-01 -4.302491992712020874e-02 -6.517373770475387573e-02 -2.380776107311248779e-01 1.451215296983718872e-01 -1.909149587154388428e-01 8.852528780698776245e-02 1.742602139711380005e-01 8.490048348903656006e-02 4.381584003567695618e-02 -2.654709480702877045e-02 1.235289201140403748e-01 2.002181261777877808e-01 5.081758648157119751e-02 1.162529140710830688e-01 -5.204608663916587830e-02 -1.690530329942703247e-01 6.856869161128997803e-02 -5.019487813115119934e-02 3.004727363586425781e-01 3.295018970966339111e-01 2.822760641574859619e-01 7.079026848077774048e-02 -8.291857689619064331e-02 -1.377918720245361328e-01 -2.006441503763198853e-01 -1.086784079670906067e-01 -9.737796062836423516e-05
-1.761803179979324341e-01 -3.892276287078857422e-01 1.208538003265857697e-02 -2.048589736223220825e-01 2.012593746185302734e-01 -8.945077657699584961e-02 -7.535701990127563477e-02 -4.012961983680725098e-01 6.196059659123420715e-02 -5.586758628487586975e-02 1.032151430845260620e-01 5.230287462472915649e-02 -1.612646579742431641e-01 -4.845318198204040527e-02 1.756622493267059326e-01 2.604157105088233948e-02 2.694517076015472412e-01 1.032112017273902893e-01 8.452855050563812256e-02 -2.263684570789337158e-02 1.181125715374946594e-01 4.905301705002784729e-02 4.897044226527214050e-02 6.219409406185150146e-02 -3.575757145881652832e-02 3.068691492080688477e-01 1.505295932292938232e-01 -1.029659882187843323e-01 -1.427287980914115906e-02 -4.728367626667022705e-01 -4.971685633063316345e-02 -1.067254617810249329e-01
-2.745354175567626953e-01 8.447223156690597534e-02 -2.768249809741973877e-01 -3.016225993633270264e-01 -4.019620642066001892e-02 -6.299847364425659180e-02 -6.607748568058013916e-02 -2.362019121646881104e-01 1.928440332412719727e-01 -6.610833108425140381e-02 -1.105471551418304443e-01 2.326144576072692871e-01 1.599813699722290039e-01 2.428804337978363037e-01 1.230360716581344604e-01 -1.112991869449615479e-01 -6.774504482746124268e-02 1.894259452819824219e-01 -2.309874147176742554e-01 -8.864980190992355347e-03 2.145598083734512329e-01 -2.619991302490234375e-01 1.485778242349624634e-01 -6.304974853992462158e-02 -9.573405236005783081e-02 3.196525275707244873e-01 3.457898646593093872e-02 -8.791602402925491333e-02 -1.856702119112014771e-01 -2.463690340518951416e-01 -6.844603270292282104e-02 9.687916934490203857e-02
-3.634496927261352539e-01 -1.878197640180587769e-01 3.409986197948455811e-02 -2.182947546243667603e-01 -4.369597136974334717e-02 -3.761812299489974976e-02 -8.054065704345703125e-02 -3.884498476982116699e-01 8.580911159515380859e-02 -1.117152720689773560e-01 -1.476633697748184204e-01 1.346963737159967422e-02 1.121286675333976746e-01 2.300377748906612396e-02 2.496758252382278442e-01 -7.923913002014160156e-02 -1.836683005094528198e-01 -2.547656930983066559e-02 8.548050373792648315e-02 5.287181213498115540e-02 1.496158838272094727e-01 -1.666289418935775757e-01 7.180147618055343628e-02 2.041723728179931641e-01 3.268505036830902100e-01 9.625995159149169922e-02 -1.483621448278427124e-01 3.726901113986968994e-01 -7.106035947799682617e-02 -1.672856807708740234e-01 1.515686959028244019e-01 1.583312600851058960e-01
-2.023830115795135498e-01 -3.281643986701965332e-01 1.380490362644195557e-01 -2.993930131196975708e-02 -1.370479762554168701e-01 -1.667730510234832764e-01 -2.457162588834762573e-01 9.012172929942607880e-03 4.561521112918853760e-02 5.643127486109733582e-02 7.265327125787734985e-02 2.417879998683929443e-01 -3.569358214735984802e-02 -1.512046903371810913e-01 1.497809141874313354e-01 1.200209558010101318e-01 4.825722575187683105e-01 7.736036926507949829e-02 8.219952881336212158e-02 -4.705378413200378418e-02 9.200362861156463623e-02 8.383058756589889526e-02 -8.520447462797164917e-02 1.265773475170135498e-01 -7.647344470024108887e-02 7.625960558652877808e-02 -3.357693180441856384e-02 3.064042702317237854e-02 -2.228325009346008301e-01 -4.236092865467071533e-01 -2.545416653156280518e-01 -1.161873340606689453e-02
-3.124520778656005859e-01 -2.497526705265045166e-01 -1.500093042850494385e-01 -2.437854260206222534e-01 -5.414593219757080078e-02 1.962092518806457520e-02 -8.580462634563446045e-02 -2.978021800518035889e-01 7.772446423768997192e-02 1.193725690245628357e-01 2.997522242367267609e-02 1.561202555894851685e-01 -4.248178750276565552e-02 -9.797532111406326294e-02 1.844535470008850098e-01 -3.341946378350257874e-02 4.869325459003448486e-01 1.317588835954666138e-01 4.323995113372802734e-02 -5.835205316543579102e-02 8.000376820564270020e-02 2.569811604917049408e-02 -1.193941161036491394e-01 2.667430974543094635e-02 -2.802836708724498749e-02 2.993968725204467773e-01 9.070425480604171753e-02 -6.912454962730407715e-02 -2.320263721048831940e-02 -4.095573127269744873e-01 -8.364185690879821777e-02 -7.825715839862823486e-02
-6.549694389104843140e-02 -2.093757390975952148e-01 -7.473593950271606445e-02 -1.815369427204132080e-01 1.395795196294784546e-01 6.270740181207656860e-02 -1.863933056592941284e-01 -8.654048666357994080e-03 -7.646279036998748779e-02 5.087712779641151428e-02 -1.194179058074951172e-01 -2.103392481803894043e-01 4.043740034103393555e-01 -7.838280498981475830e-02 1.791677623987197876e-01 -1.452506929636001587e-01 5.358140915632247925e-02 1.640921980142593384e-01 -1.091732457280158997e-01 7.604856789112091064e-02 2.143518254160881042e-02 1.468030661344528198e-01 2.882443070411682129e-01 -3.269522264599800110e-02 1.314184721559286118e-02 3.220574557781219482e-01 -7.489880919456481934e-02 3.352736532688140869e-01 -2.401000857353210449e-01 -3.385963737964630127e-01 -5.742904543876647949e-02 1.188696995377540588e-01
-1.119141131639480591e-01 -2.044452428817749023e-01 -8.374974876642227173e-02 -4.913978874683380127e-01 -5.763621255755424500e-02 -3.485335409641265869e-02 -3.231087923049926758e-01 -5.560353398323059082e-03 6.813808530569076538e-02 1.902681589126586914e-01 -1.920264512300491333e-01 1.461766809225082397e-01 3.088454008102416992e-01 -2.481776922941207886e-01 1.023292914032936096e-02 -3.489809110760688782e-03 1.032262146472930908e-01 1.347094774246215820e-01 8.679183572530746460e-02 -1.135897040367126465e-01 1.475927233695983887e-01 4.594814497977495193e-03 2.173373103141784668e-02 3.359121382236480713e-01 1.417160928249359131e-01 2.666255831718444824e-01 -1.783608645200729370e-01 3.083505667746067047e-02 9.805071353912353516e-02 -1.155641153454780579e-01 1.194890402257442474e-02 -2.537586353719234467e-02
-4.989129677414894104e-02 -2.644793689250946045e-01 -2.315267026424407959e-01 -1.354281753301620483e-01 -6.885267049074172974e-02 1.995524764060974121e-02 1.150917932391166687e-01 -2.838666141033172607e-01 -1.159016042947769165e-02 8.216251432895660400e-02 1.160246506333351135e-01 2.707472741603851318e-01 1.140488684177398682e-01 1.168190389871597290e-01 2.485355287790298462e-01 5.340497940778732300e-02 3.034308850765228271e-01 2.108666449785232544e-01 -1.937243528664112091e-02 -9.540730156004428864e-03 6.913337111473083496e-02 -2.842483110725879669e-03 2.404666692018508911e-01 6.737186014652252197e-02 -1.107008904218673706e-01 2.553529441356658936e-01 -1.568770557641983032e-01 -2.366795092821121216e-01 -2.760134339332580566e-01 -3.161402940750122070e-01 1.273939162492752075e-01 1.308714300394058228e-01
2.716659195721149445e-02 -2.883544564247131348e-01 1.210539713501930237e-01 -1.991505920886993408e-01 -2.482239902019500732e-01 1.402100026607513428e-01 1.431660652160644531e-01 -2.891565263271331787e-01 2.167143523693084717e-01 -2.905361950397491455e-01 -7.138710469007492065e-02 1.083591729402542114e-01 -3.151538223028182983e-02 -1.086310371756553650e-01 3.089278377592563629e-02 3.805673494935035706e-02 1.581048406660556793e-02 4.477249681949615479e-01 -2.968191355466842651e-02 -2.804821170866489410e-02 2.076285183429718018e-01 -1.701906770467758179e-01 2.097417227923870087e-02 -6.515353173017501831e-02 1.275641620159149170e-01 3.728416562080383301e-01 4.191842675209045410e-02 5.040742456912994385e-03 2.915524318814277649e-02 1.703004352748394012e-02 1.559152547270059586e-02 2.746307253837585449e-01
4.177816957235336304e-02 -3.555053472518920898e-01 -4.484928771853446960e-02 -1.866437145508825779e-03 -8.922475576400756836e-02 3.185263574123382568e-01 1.238680556416511536e-01 -2.498280107975006104e-01 1.307148635387420654e-01 -1.017476841807365417e-01 -1.324925422668457031e-01 2.243403047323226929e-01 2.991077005863189697e-01 -4.428712278604507446e-02 -3.231389820575714111e-02 9.151879698038101196e-02 -1.349221616983413696e-01 3.706302642822265625e-01 7.524079829454421997e-02 1.262920498847961426e-01 -9.933684766292572021e-02 -9.740602970123291016e-02 2.563015930354595184e-02 7.686600834131240845e-02 2.987738847732543945e-01 6.922626495361328125e-02 1.079712361097335815e-01 -6.364131718873977661e-02 1.301227509975433350e-01 -2.419501692056655884e-01 -6.536160130053758621e-03 3.132514655590057373e-01
-1.282804161310195923e-01 -2.988408207893371582e-01 8.162302523851394653e-02 -4.097688198089599609e-02 1.632525771856307983e-02 -2.421607077121734619e-01 -1.255926862359046936e-02 -7.442396134138107300e-02 2.078979611396789551e-01 -9.313702583312988281e-02 8.556844294071197510e-02 2.956394255161285400e-01 1.134803667664527893e-01 9.061995893716812134e-02 -1.298450082540512085e-01 -1.157535314559936523e-01 -5.287292599678039551e-02 -2.520230971276760101e-02 1.929721981287002563e-01 6.303185969591140747e-02 1.260897666215896606e-01 -1.276140566915273666e-02 1.843229234218597412e-01 1.396464705467224121e-01 -1.529371887445449829e-01 5.087435841560363770e-01 -4.888863489031791687e-02 -2.418477386236190796e-01 -1.104282438755035400e-01 -3.206896483898162842e-01 6.122532114386558533e-02 2.174127250909805298e-01
-2.977456152439117432e-02 9.058048017323017120e-03 -1.892467886209487915e-01 -1.358133107423782349e-01 -6.322921067476272583e-02 1.686849594116210938e-01 -2.988374829292297363e-01 -1.467943787574768066e-01 -1.025119330734014511e-02 1.379494518041610718e-01 -8.835616707801818848e-02 -1.016375869512557983e-01 3.469770550727844238e-01 1.983181014657020569e-02 1.787680536508560181e-01 1.752241551876068115e-01 1.661745160818099976e-01 3.104479014873504639e-01 -4.186546802520751953e-02 -1.286660879850387573e-01 4.198369756340980530e-02 -9.158069640398025513e-02 2.144581377506256104e-01 -1.767360270023345947e-01 -1.055248174816370010e-02 2.720727324485778809e-01 -3.596302121877670288e-02 -2.703500986099243164e-01 -1.051797941327095032e-01 -3.120349645614624023e-01 -1.220907494425773621e-01 2.814560830593109131e-01
-1.188197955489158630e-01 -5.210072994232177734e-01 3.327200247440487146e-04 -1.512381136417388916e-01 -6.633642315864562988e-02 3.833302855491638184e-02 -9.952338412404060364e-03 -3.280121088027954102e-01 2.160365730524063110e-01 -2.654440402984619141e-01 -7.139384746551513672e-02 9.704318642616271973e-02 1.272926330566406250e-01 1.866060309112071991e-02 -2.408675663173198700e-02 7.104954123497009277e-02 -2.106207013130187988e-01 2.869319617748260498e-01 -2.417711168527603149e-02 7.162650674581527710e-02 9.167054295539855957e-02 -7.332875579595565796e-02 2.669132351875305176e-01 -7.997994124889373779e-02 -4.975113272666931152e-02 2.819256484508514404e-01 -1.365617662668228149e-01 7.432816084474325180e-03 1.210435479879379272e-01 -1.452561318874359131e-01 -1.726656109094619751e-01 1.847174465656280518e-01
-2.964145131409168243e-02 -2.670183181762695312e-01 -1.819750852882862091e-02 -2.280843704938888550e-01 1.926319301128387451e-02 3.157202526926994324e-02 9.914314001798629761e-02 -2.576677799224853516e-01 2.838238477706909180e-01 -3.376574218273162842e-01 -1.105544343590736389e-01 1.300428993999958038e-02 5.920125916600227356e-02 -6.972845643758773804e-02 3.033882379531860352e-02 1.240845471620559692e-01 -7.226058840751647949e-02 4.852687120437622070e-01 -8.497866243124008179e-02 8.801109343767166138e-02 1.540015041828155518e-01 -2.400396019220352173e-01 -9.214987605810165405e-02 -4.007722809910774231e-02 1.269616093486547470e-02 3.496454060077667236e-01 -5.007853178540244699e-05 3.955006599426269531e-02 9.193216264247894287e-02 -1.417106837034225464e-01 7.990704476833343506e-02 2.454201728105545044e-01
-1.424836218357086182e-01 -1.177042499184608459e-01 -1.553026884794235229e-01 -1.136588901281356812e-01 5.555905029177665710e-02 -1.197237521409988403e-01 -1.683477610349655151e-01 -8.270316570997238159e-02 1.432099640369415283e-01 2.764274179935455322e-01 -4.842882975935935974e-02 2.131168395280838013e-01 2.476778477430343628e-01 -1.931380294263362885e-02 1.095605120062828064e-01 3.938342630863189697e-01 2.561574578285217285e-01 1.878565996885299683e-01 -4.383049905300140381e-02 -4.832821711897850037e-02 -2.261508069932460785e-02 1.866436935961246490e-02 6.612855195999145508e-02 1.560889929533004761e-01 -7.341065257787704468e-02 3.829562664031982422e-01 2.195907980203628540e-01 7.682159543037414551e-02 3.623526915907859802e-02 -3.397923111915588379e-01 -1.887112706899642944e-01 9.686997532844543457e-02
-1.168885082006454468e-01 -4.263271689414978027e-01 -1.302398890256881714e-01 -1.220979690551757812e-01 -7.852566987276077271e-02 -1.858107894659042358e-01 -1.256585568189620972e-01 -3.161726295948028564e-01 -3.952811006456613541e-03 -1.169351339340209961e-01 8.438891172409057617e-02 2.376964837312698364e-01 -6.610085815191268921e-02 -9.645433723926544189e-02 2.149549275636672974e-01 1.213953644037246704e-01 1.819468438625335693e-01 1.580041646957397461e-01 6.666006892919540405e-02 -8.869774639606475830e-02 -5.124873295426368713e-02 -2.615507924929261208e-03 2.903962507843971252e-02 3.056572675704956055e-01 5.796046461910009384e-03 1.798549592494964600e-01 1.815898865461349487e-01 -2.892971336841583252e-01 8.425220102071762085e-02 -3.565411567687988281e-01 -1.869994401931762695e-02 1.159151196479797363e-01
-2.060396373271942139e-01 -2.837674021720886230e-01 -1.887396723031997681e-01 -1.741818040609359741e-01 -1.386646181344985962e-01 -1.207471080124378204e-02 3.565553575754165649e-02 -2.832838892936706543e-01 2.467289939522743225e-02 1.907858881168067455e-03 -8.910898119211196899e-03 2.524816989898681641e-01 -1.145722866058349609e-01 -9.204090386629104614e-02 7.141478359699249268e-02 -9.401012212038040161e-02 1.210112795233726501e-01 1.270973533391952515e-01 1.124518439173698425e-01 9.340243786573410034e-02 1.705507189035415649e-01 -1.067820712924003601e-01 -1.573553681373596191e-01 2.748284041881561279e-01 2.907472290098667145e-02 2.773898839950561523e-01 7.304151356220245361e-02 -3.953432738780975342e-01 -9.060329198837280273e-02 -3.999629616737365723e-01 -8.922214806079864502e-02 -4.101346060633659363e-02
-1.808743923902511597e-01 8.161310851573944092e-02 1.830025017261505127e-01 2.112144045531749725e-02 -1.055689081549644470e-01 1.737514436244964600e-01 -2.027352005243301392e-01 6.994659453630447388e-02 1.473574638366699219e-01 4.326285049319267273e-02 1.170647069811820984e-01 -1.123700514435768127e-01 3.272797763347625732e-01 -1.109277680516242981e-01 1.124795973300933838e-01 -2.995067834854125977e-02 -5.586427450180053711e-02 3.028409779071807861e-01 1.513358205556869507e-01 1.207119971513748169e-02 -2.579117380082607269e-02 -5.255072610452771187e-04 1.254406124353408813e-01 3.217246532440185547e-01 7.848828285932540894e-02 2.795960605144500732e-01 -8.719807118177413940e-02 -1.201560348272323608e-01 -4.399139434099197388e-03 -4.284940659999847412e-01 1.041817516088485718e-01 3.432657122611999512e-01
-2.633939087390899658e-01 -4.242275059223175049e-01 -8.845335245132446289e-02 -3.703523427248001099e-02 1.375215500593185425e-01 -2.014574110507965088e-01 -1.774976700544357300e-01 -5.001103505492210388e-02 7.783295214176177979e-02 -9.376169741153717041e-02 4.271525144577026367e-02 6.208172440528869629e-02 3.813201487064361572e-01 -2.814126014709472656e-01 -2.627472393214702606e-02 -6.449062377214431763e-02 1.134257093071937561e-01 1.145432516932487488e-01 4.485787078738212585e-02 -4.511798918247222900e-02 1.304575055837631226e-01 -7.008695602416992188e-02 1.873224377632141113e-01 6.754184607416391373e-03 -9.525377303361892700e-02 2.800812423229217529e-01 9.493046998977661133e-02 -1.280679851770401001e-01 -6.926689296960830688e-02 -2.964480221271514893e-01 -2.735506892204284668e-01 -1.744658648967742920e-01
-2.783352434635162354e-01 -3.625566661357879639e-01 -1.060406565666198730e-01 -4.128613471984863281e-01 -2.200062200427055359e-02 -5.909326300024986267e-02 -3.158894926309585571e-02 -2.222936004400253296e-01 3.807535767555236816e-02 9.043023735284805298e-02 1.414711326360702515e-01 3.224071264266967773e-01 -8.634484559297561646e-02 -6.860306859016418457e-02 -5.915819853544235229e-02 -9.607642143964767456e-02 -1.115877879783511162e-03 3.156881332397460938e-01 9.267819672822952271e-02 -6.979167461395263672e-02 2.550892345607280731e-02 -1.164575144648551941e-01 1.156210079789161682e-01 7.216262072324752808e-02 -1.090215668082237244e-01 2.084553837776184082e-01 1.214614883065223694e-01 -2.224783152341842651e-01 -2.101400643587112427e-01 -2.192661166191101074e-01 8.170168101787567139e-02 -1.791789531707763672e-01
-1.024787053465843201e-01 -1.772863864898681641e-01 1.545787006616592407e-01 -4.020546749234199524e-02 -1.464580595493316650e-01 1.480899155139923096e-01 -2.502259016036987305e-01 -1.688666492700576782e-01 7.756660133600234985e-02 -7.908427156507968903e-03 -1.290816217660903931e-01 -2.882186770439147949e-01 4.928693920373916626e-02 -6.678940355777740479e-02 4.214562475681304932e-02 -6.677518039941787720e-02 1.154393106698989868e-01 3.089510202407836914e-01 1.572796106338500977e-01 1.358458399772644043e-01 -6.007651239633560181e-02 -1.310162693262100220e-01 4.423754513263702393e-01 2.226168960332870483e-01 2.842113971710205078e-01 2.528177499771118164e-01 -4.386106133460998535e-02 -1.816339641809463501e-01 -1.224213615059852600e-01 -1.972287297248840332e-01 -1.172594204545021057e-01 1.177729666233062744e-01
-3.232963755726814270e-02 -3.383774459362030029e-01 5.382964387536048889e-02 3.212723881006240845e-02 -2.626221477985382080e-01 1.074931696057319641e-01 2.231954969465732574e-02 -2.812705338001251221e-01 3.029485344886779785e-01 -8.509514480829238892e-02 -9.787201136350631714e-02 -1.610896550118923187e-02 2.459125816822052002e-01 -1.191381216049194336e-01 -6.058946251869201660e-02 -6.124861538410186768e-02 -2.182028144598007202e-01 3.966940641403198242e-01 1.014233287423849106e-02 1.533626317977905273e-01 1.028839424252510071e-01 -7.781141996383666992e-02 1.066536977887153625e-01 -7.282715290784835815e-03 -3.806551918387413025e-02 3.376185894012451172e-01 -1.066917926073074341e-01 -3.038939535617828369e-01 9.812335669994354248e-02 -1.353749036788940430e-01 -4.415784031152725220e-02 1.539433747529983521e-01
8.602571487426757812e-02 -3.871614933013916016e-01 4.816250503063201904e-02 5.770287290215492249e-02 8.396302908658981323e-02 -7.002408057451248169e-02 -7.116588205099105835e-02 4.735253006219863892e-02 9.312717616558074951e-02 -4.828433971852064133e-03 3.346031997352838516e-03 -9.853749722242355347e-02 1.575905084609985352e-01 -1.317138522863388062e-01 -1.283829212188720703e-01 -1.147324144840240479e-01 5.085254907608032227e-01 3.746880590915679932e-01 1.734925806522369385e-01 -8.213396370410919189e-02 2.647806406021118164e-01 -7.051730901002883911e-02 4.947160929441452026e-02 4.070125147700309753e-02 8.382044732570648193e-02 2.525095343589782715e-01 -3.991648182272911072e-02 -9.190344065427780151e-02 -1.072162091732025146e-01 -2.711234688758850098e-01 -2.148036807775497437e-01 -2.365816757082939148e-02
-2.763391733169555664e-01 -6.140220165252685547e-02 1.622713804244995117e-01 1.931475289165973663e-02 6.144512817263603210e-02 -3.213699162006378174e-01 -3.013938069343566895e-01 -3.367617726325988770e-03 -4.913528263568878174e-02 -7.208591699600219727e-02 -1.021521091461181641e-01 -2.196500450372695923e-01 3.817561641335487366e-02 -1.382871270179748535e-01 2.437867075204849243e-01 6.261379458010196686e-03 4.579141736030578613e-01 1.699469834566116333e-01 7.929811626672744751e-02 -1.195048689842224121e-01 1.670885384082794189e-01 -3.758534416556358337e-02 8.139242418110370636e-03 7.129883021116256714e-02 1.252580136060714722e-01 3.274713158607482910e-01 3.612980619072914124e-02 7.083512097597122192e-02 -1.613700091838836670e-01 -2.787090241909027100e-01 -1.464188992977142334e-01 2.980611287057399750e-02
-2.040212154388427734e-01 -4.132132530212402344e-01 -2.387116290628910065e-02 -2.325932085514068604e-01 -1.072650253772735596e-01 -1.718067526817321777e-01 -1.526355594396591187e-01 8.441717177629470825e-02 -5.636682361364364624e-02 8.623131364583969116e-02 2.883116528391838074e-02 -2.050465345382690430e-02 9.015524387359619141e-02 -2.281299382448196411e-01 3.872031718492507935e-02 5.638934671878814697e-02 1.347769498825073242e-01 1.878785490989685059e-01 2.284604609012603760e-01 9.287628531455993652e-02 2.165075242519378662e-01 -9.315571933984756470e-02 -1.393064409494400024e-01 1.871666610240936279e-01 2.062730938196182251e-01 3.147690892219543457e-01 2.298635095357894897e-01 1.094012241810560226e-02 -3.627912998199462891e-01 7.699421048164367676e-02 1.265463978052139282e-01 1.112620159983634949e-01
8.561626821756362915e-02 -3.346366286277770996e-01 -1.593861356377601624e-02 -2.286049723625183105e-01 -1.770391128957271576e-02 1.766680777072906494e-01 -2.192794159054756165e-02 -2.425307929515838623e-01 3.092797696590423584e-01 -2.407216429710388184e-01 -5.651808902621269226e-02 8.813697099685668945e-02 -3.626261837780475616e-03 -4.370742291212081909e-02 7.896019518375396729e-02 1.131889820098876953e-01 -1.571221947669982910e-01 3.851308822631835938e-01 -1.264160126447677612e-01 6.240669265389442444e-02 6.921414285898208618e-02 -2.098907083272933960e-01 -6.671488285064697266e-02 -3.795113041996955872e-02 -4.861982539296150208e-02 4.147683978080749512e-01 -1.020063087344169617e-01 -5.563667416572570801e-02 1.010382026433944702e-01 -2.397104948759078979e-01 1.334231644868850708e-01 1.755559742450714111e-01
-2.788361907005310059e-01 -3.410888910293579102e-01 -1.661745309829711914e-01 -7.456240803003311157e-02 -9.416022896766662598e-02 -2.654990926384925842e-02 -6.392613798379898071e-02 -1.582349687814712524e-01 2.288756817579269409e-01 -7.618487626314163208e-02 -3.777197003364562988e-02 1.594312489032745361e-01 -5.035967752337455750e-02 1.377914249897003174e-01 7.844789326190948486e-02 1.397807449102401733e-01 3.485691845417022705e-01 2.980935871601104736e-01 8.487289398908615112e-02 9.902791678905487061e-02 -1.340760588645935059e-01 1.921951323747634888e-01 -8.415428549051284790e-02 2.746904194355010986e-01 1.204019710421562195e-01 3.142356276512145996e-01 -1.073384210467338562e-01 -4.718157649040222168e-02 -2.086853832006454468e-01 -1.833694130182266235e-01 -1.636154353618621826e-01 -7.769371569156646729e-02
-4.117888212203979492e-01 -2.097197026014328003e-01 -4.747075960040092468e-02 -1.853260844945907593e-01 -9.670104086399078369e-02 -1.290364116430282593e-01 5.942275747656822205e-02 -4.068159162998199463e-01 1.039941832423210144e-01 2.506601810455322266e-02 1.467762165702879429e-03 2.329321056604385376e-01 3.333861008286476135e-02 5.048460140824317932e-02 2.752901017665863037e-01 7.343451678752899170e-02 3.682858645915985107e-01 1.157069019973278046e-02 2.199258953332901001e-01 -1.791044324636459351e-02 1.086704619228839874e-02 2.699635550379753113e-02 -8.641090244054794312e-03 1.638478338718414307e-01 -1.114275585860013962e-02 1.392031013965606689e-01 -5.853864550590515137e-02 -1.586881130933761597e-01 1.208737608976662159e-03 -3.760939240455627441e-01 -7.935848087072372437e-03 -4.930694028735160828e-02
-2.660868875682353973e-02 -8.793640136718750000e-02 1.982470303773880005e-01 -7.273704558610916138e-02 2.728860592469573021e-03 1.937198042869567871e-01 -2.389357388019561768e-01 -6.814955174922943115e-02 2.534689903259277344e-01 -8.040997385978698730e-02 -4.065194353461265564e-02 -1.668052226305007935e-01 3.373095532879233360e-03 -1.865829378366470337e-01 8.990440517663955688e-02 -6.670557707548141479e-02 7.947106659412384033e-02 2.542482316493988037e-01 5.576959624886512756e-02 2.074461430311203003e-01 1.707029789686203003e-01 -1.846620142459869385e-01 3.668906986713409424e-01 1.316218972206115723e-01 3.101437091827392578e-01 4.113282859325408936e-01 1.880903393030166626e-01 -1.385038048028945923e-01 -1.037192344665527344e-01 -1.703941375017166138e-01 -1.865887083113193512e-02 8.829041570425033569e-02
1.099880188703536987e-01 -4.054622948169708252e-01 3.436267003417015076e-02 8.926916867494583130e-03 -3.293310105800628662e-02 9.717369824647903442e-02 -1.040403768420219421e-01 -2.544413805007934570e-01 3.509178757667541504e-01 -2.611097097396850586e-01 -7.214605808258056641e-02 1.274729520082473755e-02 9.802704676985740662e-03 -8.073093369603157043e-03 -8.968548476696014404e-02 5.863805487751960754e-02 -7.970000803470611572e-02 3.831284642219543457e-01 -4.359616711735725403e-02 1.099679991602897644e-01 1.748979687690734863e-01 -2.935396432876586914e-01 -8.637626469135284424e-02 -1.183278188109397888e-01 2.103890851140022278e-02 3.206726312637329102e-01 -4.223998636007308960e-02 -7.178214192390441895e-02 9.042312204837799072e-02 -2.582641243934631348e-01 1.207342147827148438e-01 1.510097235441207886e-01
6.147175654768943787e-02 -4.822684228420257568e-01 -1.928738085553050041e-03 -3.164109885692596436e-01 -1.077337563037872314e-01 -1.841979920864105225e-01 9.863892197608947754e-02 -2.766806781291961670e-01 2.718015611171722412e-01 -8.220016211271286011e-02 -8.267674595117568970e-02 -6.405994296073913574e-02 1.414690911769866943e-01 1.444565653800964355e-01 -1.781680732965469360e-01 -1.580777913331985474e-01 -2.786238119006156921e-02 3.658571541309356689e-01 1.159476488828659058e-01 2.237933501601219177e-02 1.782811060547828674e-02 -1.665469706058502197e-01 2.388402819633483887e-01 -2.955552935600280762e-02 8.445287495851516724e-02 2.717512249946594238e-01 -1.062229573726654053e-01 4.925645515322685242e-02 4.178121685981750488e-03 -6.238608807325363159e-02 -3.637855499982833862e-02 8.969943225383758545e-02
-2.103424966335296631e-01 -4.931831955909729004e-01 1.975740119814872742e-02 -4.579815268516540527e-02 -3.179779648780822754e-01 1.163001954555511475e-01 -3.120323084294795990e-02 -1.245445311069488525e-01 2.755694687366485596e-01 -2.364791184663772583e-01 -2.657050490379333496e-01 1.394209414720535278e-01 -2.051917091012001038e-02 -2.435181476175785065e-02 -1.619819668121635914e-03 -6.274603772908449173e-03 -2.618186473846435547e-01 3.698757886886596680e-01 -1.041408814489841461e-02 -1.784384250640869141e-02 1.431155670434236526e-02 -1.506716609001159668e-01 3.756082057952880859e-02 -4.786487296223640442e-02 -1.058306097984313965e-01 2.747305333614349365e-01 -1.368535216897726059e-02 -9.790974855422973633e-02 1.436430588364601135e-02 -1.447010785341262817e-01 5.348710715770721436e-02 5.580959841609001160e-02
-1.722303777933120728e-01 -2.898836731910705566e-01 -2.395574152469635010e-01 -2.316693216562271118e-02 1.112118139863014221e-01 -3.165835887193679810e-02 -2.619475126266479492e-01 -8.003469556570053101e-02 1.521215885877609253e-01 2.695082724094390869e-01 8.671256154775619507e-02 1.631913520395755768e-02 -7.068859785795211792e-02 -3.159170225262641907e-02 1.522527169436216354e-02 2.782949209213256836e-01 2.597604095935821533e-01 1.229897961020469666e-01 -4.840795323252677917e-02 -1.344519108533859253e-01 1.264334563165903091e-02 -2.490755543112754822e-02 1.384431421756744385e-01 -1.340068969875574112e-02 1.035681925714015961e-02 4.240574240684509277e-01 -8.081165701150894165e-02 -1.158436313271522522e-01 -2.939757704734802246e-02 -4.493599236011505127e-01 -1.350109279155731201e-01 9.329332411289215088e-02
1.175630912184715271e-01 -2.930803596973419189e-01 1.158473938703536987e-01 -4.555122181773185730e-02 -2.152325585484504700e-02 4.083394538611173630e-03 -2.389195747673511505e-02 -2.418716549873352051e-01 2.195985317230224609e-01 -4.149683415889739990e-01 -1.069845855236053467e-01 -1.220748759806156158e-02 -2.741110883653163910e-02 3.457620739936828613e-02 -1.172980200499296188e-02 5.890797078609466553e-02 -4.253172501921653748e-02 5.056433081626892090e-01 -1.416314542293548584e-01 7.119945436716079712e-02 1.216619387269020081e-01 -2.508229613304138184e-01 2.829462289810180664e-02 1.220035105943679810e-01 4.461582377552986145e-02 3.896815478801727295e-01 -3.387838136404752731e-03 3.095555491745471954e-02 6.153814867138862610e-02 -1.552585661411285400e-01 9.976481646299362183e-02 1.378184258937835693e-01
-1.533600836992263794e-01 -6.456934660673141479e-02 1.043175756931304932e-01 -3.627234697341918945e-01 1.160323098301887512e-01 2.487706094980239868e-01 -1.145553588867187500e-01 -3.560143336653709412e-02 1.639561206102371216e-01 1.117367018014192581e-02 -2.888920009136199951e-01 5.963829811662435532e-03 4.624095931649208069e-02 -1.568896174430847168e-01 1.898087561130523682e-01 3.071238994598388672e-01 8.063563704490661621e-02 1.615463197231292725e-01 -2.709174752235412598e-01 1.286752820014953613e-01 2.342384606599807739e-01 -5.758230388164520264e-02 5.632391944527626038e-02 1.056966036558151245e-01 -6.928884983062744141e-02 2.585283517837524414e-01 7.594311982393264771e-02 1.410001367330551147e-01 -2.147465050220489502e-01 -2.509455680847167969e-01 7.819449901580810547e-02 2.548411190509796143e-01
-1.309247463941574097e-01 -1.091358065605163574e-01 -2.116039693355560303e-01 -2.417117170989513397e-02 2.504815161228179932e-02 -4.247454926371574402e-02 -1.322384327650070190e-01 6.309825181961059570e-02 6.950380653142929077e-02 -1.451120153069496155e-02 -2.637248933315277100e-01 4.827906563878059387e-02 1.518667340278625488e-01 1.368337869644165039e-01 1.025968492031097412e-01 1.966241896152496338e-01 2.597424387931823730e-01 2.020278871059417725e-01 -3.753636032342910767e-02 5.998945608735084534e-02 3.396451845765113831e-02 -4.044586420059204102e-01 1.286373287439346313e-01 1.211426183581352234e-01 2.929339408874511719e-01 2.707210779190063477e-01 2.490538805723190308e-01 1.094936802983283997e-01 -1.437368839979171753e-01 -3.615243732929229736e-01 -1.293569505214691162e-01 1.527337878942489624e-01
1.544709056615829468e-01 -2.709090411663055420e-01 1.700137406587600708e-01 -1.006344258785247803e-01 -8.857038617134094238e-02 9.530802257359027863e-03 -4.127327725291252136e-02 -3.203047513961791992e-01 2.347186356782913208e-01 -2.900923192501068115e-01 -1.406634747982025146e-01 1.484349370002746582e-01 4.314612224698066711e-02 2.778864465653896332e-02 -4.104218911379575729e-03 8.817050606012344360e-02 -1.527844816446304321e-01 4.597313404083251953e-01 -7.662410289049148560e-02 8.547503501176834106e-02 5.911942198872566223e-02 -7.045197486877441406e-02 6.390681117773056030e-02 -7.299302518367767334e-02 5.282098427414894104e-02 4.102898538112640381e-01 -3.806042298674583435e-02 -8.646551519632339478e-02 5.499936267733573914e-02 -2.023494690656661987e-01 4.835354536771774292e-02 2.605492472648620605e-01
-1.215125471353530884e-01 -4.120727255940437317e-02 -1.299653202295303345e-01 -1.038632914423942566e-01 -2.095689773559570312e-01 -3.376134335994720459e-01 -2.781463265419006348e-01 -3.369551599025726318e-01 1.675034314393997192e-01 5.696762725710868835e-02 -9.230744838714599609e-02 4.262481629848480225e-02 -3.544252365827560425e-02 -2.440662831068038940e-01 -5.719240382313728333e-02 -6.443597376346588135e-02 1.080526188015937805e-01 2.992595434188842773e-01 1.339409202337265015e-01 1.295487135648727417e-01 1.207000836730003357e-01 -2.481379806995391846e-01 -3.852938534691929817e-03 2.544834911823272705e-01 2.870995998382568359e-01 -1.311927586793899536e-01 -4.850959032773971558e-02 1.344297528266906738e-01 -1.775247901678085327e-01 -1.496922820806503296e-01 1.500036865472793579e-01 1.542907059192657471e-01
-1.123549193143844604e-01 -2.903892099857330322e-01 -4.773201793432235718e-02 -1.613049358129501343e-01 -2.009114921092987061e-01 -5.209145136177539825e-03 9.363270550966262817e-02 -3.890376687049865723e-01 7.607543468475341797e-02 -1.098471879959106445e-01 -4.077056795358657837e-02 1.252669394016265869e-01 8.117316290736198425e-03 1.534775793552398682e-01 1.287154853343963623e-01 -3.769863024353981018e-02 3.052689135074615479e-01 1.758462339639663696e-01 1.297721564769744873e-01 -8.296731859445571899e-02 3.905213251709938049e-02 2.471504658460617065e-01 -1.159922480583190918e-01 -1.203730106353759766e-01 9.793882817029953003e-02 2.977231740951538086e-01 1.205996051430702209e-01 -2.571558952331542969e-01 -1.176615282893180847e-01 -3.678827881813049316e-01 -4.313945397734642029e-02 -1.705567836761474609e-01
-2.282055765390396118e-01 -3.440310955047607422e-01 1.166352704167366028e-01 7.130208611488342285e-02 -1.607493869960308075e-02 3.700774163007736206e-02 -6.592766195535659790e-02 -4.271258413791656494e-01 -5.861082673072814941e-02 1.548372954130172729e-01 -7.486186176538467407e-02 2.459698617458343506e-01 1.095153242349624634e-01 -1.107479911297559738e-02 1.778950244188308716e-01 -9.660819545388221741e-03 2.537458240985870361e-01 -7.155915349721908569e-02 1.731991469860076904e-01 1.203774884343147278e-01 7.041083276271820068e-02 1.604264676570892334e-01 -3.434627503156661987e-02 1.031531766057014465e-01 -3.590020909905433655e-02 2.322950214147567749e-01 -1.976319216191768646e-02 -1.192825213074684143e-01 -1.519840806722640991e-01 -4.743232131004333496e-01 4.809450730681419373e-02 -9.121511876583099365e-02
5.454600602388381958e-02 -2.181856930255889893e-01 1.954526305198669434e-01 -1.514741927385330200e-01 1.388205289840698242e-01 2.011021375656127930e-01 -6.781483441591262817e-02 -2.872844338417053223e-01 1.848939210176467896e-01 1.038890331983566284e-01 1.447568386793136597e-01 -8.537846058607101440e-02 1.559458952397108078e-02 -2.716951444745063782e-02 8.750078082084655762e-02 2.408035993576049805e-01 2.823923528194427490e-01 1.713274270296096802e-01 1.375601738691329956e-01 -2.859845757484436035e-01 6.078633666038513184e-02 -2.326577305793762207e-01 2.007839828729629517e-01 -2.824780717492103577e-02 1.048886403441429138e-01 -7.646983861923217773e-02 -2.175007574260234833e-02 -6.632007658481597900e-02 -2.527801096439361572e-01 -3.528531193733215332e-01 -2.304836660623550415e-01 1.720193624496459961e-01
-3.298797011375427246e-01 -3.924840092658996582e-01 -1.182407438755035400e-01 -1.231359317898750305e-01 4.243368655443191528e-02 -2.305667996406555176e-01 -1.208012700080871582e-01 -3.354315459728240967e-01 1.258112639188766479e-01 2.499057352542877197e-01 -3.494550660252571106e-02 -6.116483360528945923e-03 6.365438550710678101e-02 -1.101950928568840027e-02 -6.203058362007141113e-02 -6.908615678548812866e-02 2.010712325572967529e-01 1.046677380800247192e-01 1.627250611782073975e-01 -1.659322343766689301e-02 -1.720534637570381165e-02 7.612849771976470947e-02 -1.142692714929580688e-01 -3.611779585480690002e-02 1.398475468158721924e-01 1.689961999654769897e-01 1.551112532615661621e-01 -1.265586316585540771e-01 -1.284608095884323120e-01 -4.270763397216796875e-01 7.549539953470230103e-02 -2.054421156644821167e-01
-1.134152337908744812e-01 -1.170699894428253174e-01 -6.395860761404037476e-02 -1.289580762386322021e-01 -2.554543912410736084e-01 7.394408434629440308e-02 -2.673754282295703888e-02 -4.387390986084938049e-02 -5.695910006761550903e-02 1.240454614162445068e-01 -4.162911474704742432e-01 -7.690946012735366821e-02 2.051630616188049316e-01 -1.798531264066696167e-01 1.175619512796401978e-01 6.515095382928848267e-02 1.831242144107818604e-01 1.670052260160446167e-01 -2.213582545518875122e-01 1.351657062768936157e-01 8.100968599319458008e-02 9.638489573262631893e-04 2.212560772895812988e-01 5.869613960385322571e-02 5.458275973796844482e-02 3.450818955898284912e-01 2.109927535057067871e-01 7.619680836796760559e-03 -3.115875422954559326e-01 -3.540012538433074951e-01 -8.917826414108276367e-02 6.592401117086410522e-02
-1.353734731674194336e-01 1.384577304124832153e-01 2.004711478948593140e-01 -9.653577953577041626e-02 1.842848258092999458e-03 3.453465551137924194e-02 -2.018257230520248413e-02 -3.264559507369995117e-01 2.296352535486221313e-01 2.068932652473449707e-01 -6.550697237253189087e-02 -1.745739728212356567e-01 6.192981451749801636e-02 1.409412473440170288e-01 1.389475017786026001e-01 1.662342399358749390e-01 -2.374188601970672607e-02 -3.925911616533994675e-03 -8.088545501232147217e-02 -1.830670088529586792e-01 2.233597338199615479e-01 7.740116864442825317e-02 -5.721319094300270081e-02 4.871191456913948059e-02 1.569280922412872314e-01 2.947980165481567383e-01 -1.911444962024688721e-01 -2.084587663412094116e-01 -1.741872429847717285e-01 -4.754692912101745605e-01 -2.107547223567962646e-01 9.674318134784698486e-02
6.199180707335472107e-02 -4.116251766681671143e-01 4.976854659616947174e-03 -1.614615023136138916e-01 -1.379911899566650391e-01 -1.986195296049118042e-01 -4.547978565096855164e-02 -2.404764294624328613e-01 3.297657668590545654e-01 -7.642484456300735474e-02 -1.181317642331123352e-01 2.646256685256958008e-01 4.935831949114799500e-02 -9.099286049604415894e-02 -1.073600873351097107e-01 4.772539064288139343e-02 -6.759779900312423706e-02 4.640424251556396484e-01 5.017622932791709900e-02 8.377973735332489014e-02 -2.200935035943984985e-02 -2.612803876399993896e-01 1.821986436843872070e-01 -6.164946779608726501e-02 8.213375508785247803e-02 2.104986459016799927e-01 -2.165991812944412231e-01 -4.185160249471664429e-02 -1.219528913497924805e-02 -8.926758891902863979e-05 -1.314273327589035034e-01 8.255910128355026245e-02
-6.698160432279109955e-03 -2.729310989379882812e-01 1.571979820728302002e-01 1.200744733214378357e-01 -7.804501801729202271e-02 1.529197245836257935e-01 -7.553767878562211990e-03 -2.852155268192291260e-01 2.199803292751312256e-01 -2.909560799598693848e-01 -6.669035553932189941e-02 1.133167073130607605e-01 8.044317364692687988e-02 1.417809575796127319e-01 7.872021198272705078e-02 6.987998634576797485e-02 -1.557094752788543701e-01 4.854179322719573975e-01 -8.833258412778377533e-03 2.089047133922576904e-01 6.613892316818237305e-02 -2.612262368202209473e-01 -2.088986337184906006e-02 -1.403424739837646484e-01 9.956947714090347290e-02 3.049970865249633789e-01 -3.871458396315574646e-02 -3.359187394380569458e-02 2.152285724878311157e-02 -1.413471847772598267e-01 3.575889626517891884e-03 2.551575899124145508e-01
-2.285605520009994507e-01 -1.913312673568725586e-01 2.414211779832839966e-01 -1.657753288745880127e-01 -3.625120967626571655e-02 8.130421489477157593e-02 3.545483201742172241e-02 -2.817580997943878174e-01 1.759606041014194489e-02 3.130850382149219513e-03 -1.280197314918041229e-02 -4.182932153344154358e-02 2.870646119117736816e-01 2.576624155044555664e-01 7.982367277145385742e-02 8.316507190465927124e-02 3.194065392017364502e-02 1.394206006079912186e-02 -2.001615613698959351e-01 2.221694439649581909e-01 6.901719421148300171e-02 -2.268939018249511719e-01 2.547194063663482666e-01 1.679251529276371002e-02 6.656465679407119751e-02 6.697343289852142334e-02 1.943911463022232056e-01 -1.868543177843093872e-01 -1.735622882843017578e-01 -3.835120201110839844e-01 -8.194664120674133301e-02 3.080815374851226807e-01
5.474006384611129761e-02 -2.442170381546020508e-01 6.787877064198255539e-03 -1.352126598358154297e-01 -1.450536847114562988e-01 1.614766716957092285e-01 1.056101359426975250e-02 -3.407561779022216797e-01 2.933241426944732666e-01 -1.484291851520538330e-01 -1.812575161457061768e-01 7.006687670946121216e-02 -8.616876602172851562e-02 9.511921554803848267e-02 6.788150221109390259e-02 -5.489003658294677734e-02 -5.184500291943550110e-02 2.044015377759933472e-01 1.015350148081779480e-01 -5.796134937554597855e-03 -9.908073395490646362e-02 -3.561001718044281006e-01 3.207229077816009521e-01 -2.071634232997894287e-01 1.728373765945434570e-01 2.978557348251342773e-01 -2.789077758789062500e-01 1.381030082702636719e-01 -8.548313379287719727e-02 -1.212777346372604370e-01 -4.273262992501258850e-02 -9.619981795549392700e-02
-4.680740460753440857e-02 -3.069832026958465576e-01 8.571079373359680176e-02 -2.789103193208575249e-03 -2.668695524334907532e-02 9.609483182430267334e-02 -4.341032356023788452e-02 -2.771203219890594482e-01 3.497123122215270996e-01 -3.523887991905212402e-01 -1.448848396539688110e-01 1.023239195346832275e-01 2.633495256304740906e-02 2.392112743109464645e-03 -7.765126973390579224e-02 3.567033633589744568e-02 -9.574728086590766907e-03 3.980128765106201172e-01 -3.340565040707588196e-02 -3.418010845780372620e-02 -1.295223273336887360e-02 -2.804487943649291992e-01 -1.271117012947797775e-02 -8.656533807516098022e-02 1.063850987702608109e-02 3.926213383674621582e-01 -1.628932729363441467e-02 1.600107178092002869e-02 1.686533093452453613e-01 -2.285782247781753540e-01 5.942336469888687134e-02 1.880858242511749268e-01
-5.352799966931343079e-02 -3.348192870616912842e-01 -3.051132857799530029e-01 1.873286217451095581e-01 -1.763331890106201172e-01 -1.300116777420043945e-01 -6.789238750934600830e-02 1.326865702867507935e-01 1.008860021829605103e-01 -3.430352732539176941e-02 -3.000583648681640625e-01 1.059435866773128510e-02 2.010363042354583740e-01 -7.245194911956787109e-02 5.614922568202018738e-02 2.578990161418914795e-01 1.569617092609405518e-01 3.402252495288848877e-01 2.038079202175140381e-01 -1.527608484029769897e-01 9.955123066902160645e-02 -1.270545125007629395e-01 3.880653530359268188e-02 -2.303258329629898071e-02 3.325092419981956482e-02 2.418798804283142090e-01 1.793522387742996216e-01 3.795454278588294983e-02 -1.136052533984184265e-01 -3.353436291217803955e-01 -4.409818723797798157e-02 1.261851191520690918e-01
-1.516502797603607178e-01 -2.930506765842437744e-01 3.233256340026855469e-01 -1.303016543388366699e-01 -2.076403610408306122e-02 -7.539155334234237671e-02 -4.379307851195335388e-02 -2.942536957561969757e-02 7.868010550737380981e-02 1.863521486520767212e-01 -2.227688282728195190e-01 -6.775087863206863403e-02 3.198741078376770020e-01 1.279464066028594971e-01 1.436921060085296631e-01 -8.747184276580810547e-02 3.416399359703063965e-01 2.132282555103302002e-01 -1.088669449090957642e-01 -1.747082322835922241e-01 -6.928427144885063171e-03 -4.491926357150077820e-02 2.223764061927795410e-01 2.615689933300018311e-01 1.618925333023071289e-01 -2.569594979286193848e-02 -4.345729574561119080e-02 -1.880563646554946899e-01 -5.628902465105056763e-02 -3.503226637840270996e-01 -4.129142314195632935e-02 4.865585267543792725e-02
4.124471545219421387e-02 -6.871453672647476196e-02 -3.180844336748123169e-02 1.075699850916862488e-01 -1.833739876747131348e-01 1.264653801918029785e-01 -3.130672574043273926e-01 -2.199112623929977417e-01 8.788735605776309967e-03 -2.127669155597686768e-01 -6.202137842774391174e-02 -1.992405056953430176e-01 3.624039292335510254e-01 -8.131310343742370605e-02 1.787219494581222534e-01 1.408367604017257690e-01 8.807314932346343994e-02 2.690000534057617188e-01 3.275735080242156982e-01 1.291807275265455246e-02 9.436083026230335236e-03 2.212175130844116211e-01 4.283251985907554626e-02 1.017818041145801544e-02 7.794550061225891113e-02 1.366341859102249146e-01 -2.800850868225097656e-01 -2.689979039132595062e-02 -2.474736720323562622e-01 -2.989652454853057861e-01 1.069283708930015564e-01 -4.313629120588302612e-02
-2.532949447631835938e-01 -2.476813197135925293e-01 -2.583057805895805359e-02 -8.676850050687789917e-02 2.502900781109929085e-03 -6.186879053711891174e-02 -1.428061723709106445e-01 8.162820339202880859e-02 -7.288327813148498535e-02 1.027818173170089722e-01 1.276285499334335327e-01 -1.568017601966857910e-01 4.580345004796981812e-02 -2.600681595504283905e-02 5.932569876313209534e-02 1.224418953061103821e-01 1.745969504117965698e-01 1.363968700170516968e-01 -9.131927043199539185e-02 2.354723773896694183e-02 1.636372692883014679e-02 1.505373120307922363e-01 2.617157101631164551e-01 1.735758334398269653e-01 8.552490733563899994e-03 2.616483271121978760e-01 1.478650867938995361e-01 1.224576383829116821e-01 -1.313511431217193604e-01 -5.080600976943969727e-01 -1.594633460044860840e-01 4.142903983592987061e-01
-2.542575001716613770e-01 -1.553282141685485840e-01 -2.767671048641204834e-01 -2.520910203456878662e-01 2.907234057784080505e-02 -1.276461780071258545e-01 -5.626969784498214722e-02 -4.425767064094543457e-02 -1.097139492630958557e-01 -2.973178343381732702e-04 -1.319436132907867432e-01 7.084798812866210938e-02 3.213447704911231995e-02 1.007969528436660767e-01 1.319632530212402344e-01 2.828260064125061035e-01 3.776258789002895355e-03 1.645057797431945801e-01 2.186518311500549316e-01 5.224883090704679489e-03 -2.924951352179050446e-02 5.727764591574668884e-02 -6.964278966188430786e-02 3.812814876437187195e-02 1.738426536321640015e-01 4.278428554534912109e-01 -9.866816550493240356e-02 -4.296074211597442627e-01 -4.317897837609052658e-03 -3.217757046222686768e-01 8.778166770935058594e-02 -3.954798355698585510e-02
-2.833967842161655426e-02 -4.331441819667816162e-01 -3.623710945248603821e-02 -7.069162279367446899e-02 -2.248000800609588623e-01 -2.414773777127265930e-02 1.976238191127777100e-01 -2.473948150873184204e-01 2.419140189886093140e-01 -1.823828816413879395e-01 -6.643033027648925781e-02 1.517862528562545776e-01 2.471870332956314087e-01 9.356608986854553223e-02 -8.344744145870208740e-02 1.246223151683807373e-01 -5.772970989346504211e-02 3.515514731407165527e-01 -9.616015851497650146e-02 -9.853318333625793457e-02 8.982778340578079224e-02 -2.750501930713653564e-01 1.713550090789794922e-01 -6.816738843917846680e-02 3.561011329293251038e-02 2.377658933401107788e-01 -1.931229829788208008e-01 -1.370256533846259117e-03 -8.778329193592071533e-02 -1.723654270172119141e-01 -6.483066827058792114e-02 2.048931419849395752e-01
-2.901633381843566895e-01 -3.483241498470306396e-01 2.400383912026882172e-02 -3.747160732746124268e-01 -6.071427091956138611e-02 -3.609115257859230042e-02 6.605880707502365112e-02 -2.447166293859481812e-01 -1.219460442662239075e-01 6.208391860127449036e-02 2.127776443958282471e-01 1.496257632970809937e-01 -5.379676818847656250e-02 -1.098285019397735596e-01 4.862399399280548096e-02 -8.102770894765853882e-02 1.395971179008483887e-01 6.790112704038619995e-02 3.998790681362152100e-02 -3.418883681297302246e-02 -9.448422119021415710e-03 1.680265180766582489e-02 5.646064132452011108e-02 1.163576692342758179e-01 1.397386789321899414e-01 1.574982702732086182e-01 2.852326631546020508e-02 -1.998930573463439941e-01 -3.377370163798332214e-02 -5.431048274040222168e-01 7.521469146013259888e-02 -2.077172845602035522e-01
4.072040691971778870e-02 -2.886831164360046387e-01 -1.423865407705307007e-01 7.548412680625915527e-02 -1.091098636388778687e-01 -1.923412829637527466e-02 -1.873945295810699463e-01 5.681641772389411926e-02 -1.398657113313674927e-01 -1.567885279655456543e-01 -2.347495406866073608e-01 9.979578852653503418e-02 1.600209921598434448e-01 2.376203238964080811e-01 9.353411942720413208e-02 2.162745594978332520e-01 2.160094529390335083e-01 3.196597993373870850e-01 4.400856420397758484e-02 6.362884491682052612e-02 1.268772184848785400e-01 -1.827298402786254883e-01 1.042605862021446228e-01 6.152262538671493530e-02 2.596125006675720215e-01 2.105749696493148804e-01 2.568259835243225098e-01 -2.180020883679389954e-02 -1.412151753902435303e-01 -3.800821900367736816e-01 -7.389505952596664429e-02 1.568314880132675171e-01
-1.489636451005935669e-01 -2.242186814546585083e-01 -1.308636516332626343e-01 2.254870980978012085e-01 -5.467453226447105408e-02 -2.836893796920776367e-01 -6.634766608476638794e-02 -2.447399944067001343e-01 2.804368436336517334e-01 -8.908902108669281006e-02 -7.075540721416473389e-02 -8.294777572154998779e-02 1.730413734912872314e-01 -5.822912231087684631e-02 3.273574709892272949e-01 -2.550202012062072754e-01 2.574815601110458374e-02 2.933358550071716309e-01 2.583212852478027344e-01 -8.870167285203933716e-02 1.536209974437952042e-02 5.363246053457260132e-02 2.381912767887115479e-01 1.164659559726715088e-01 -4.819590970873832703e-02 8.999871462583541870e-02 1.975811272859573364e-02 2.221536822617053986e-02 1.314220875501632690e-01 -2.442188560962677002e-01 -1.681595742702484131e-01 2.378643453121185303e-01
-3.082806430757045746e-02 -3.268508613109588623e-01 8.313243091106414795e-02 -1.174430325627326965e-01 -1.520249545574188232e-01 3.176378458738327026e-02 -1.052668392658233643e-01 -2.125555276870727539e-01 2.684461474418640137e-01 1.673779338598251343e-01 9.605575352907180786e-03 -6.715312600135803223e-02 4.195843264460563660e-02 1.644939184188842773e-01 -2.758130133152008057e-01 4.841566830873489380e-02 -1.500888317823410034e-01 2.544925510883331299e-01 1.833385825157165527e-01 -1.378928869962692261e-01 -1.557737737894058228e-01 -7.414806634187698364e-02 -2.047056257724761963e-01 2.542839944362640381e-01 -2.236017584800720215e-01 3.502616584300994873e-01 -1.086279749870300293e-01 -1.260189414024353027e-01 -2.100281268358230591e-01 -1.310565322637557983e-01 -1.252601109445095062e-02 2.028838992118835449e-01
-9.315244853496551514e-02 -3.037104010581970215e-01 -1.630788892507553101e-01 -2.806128263473510742e-01 -1.556343436241149902e-01 -2.205144613981246948e-01 -7.658997178077697754e-02 -9.354568272829055786e-02 6.933140754699707031e-02 -2.541928086429834366e-03 3.409276902675628662e-02 1.601190418004989624e-01 1.452270746231079102e-01 -1.865155249834060669e-02 1.240589767694473267e-01 -1.668546646833419800e-01 1.402027010917663574e-01 1.683355271816253662e-01 2.023824900388717651e-01 -5.304365605115890503e-02 1.129183918237686157e-02 -8.204343169927597046e-02 -1.943949908018112183e-01 -1.957185380160808563e-02 -1.731188744306564331e-01 2.134244143962860107e-01 2.429592609405517578e-01 -1.534585952758789062e-01 -3.360057473182678223e-01 -3.732473254203796387e-01 8.197918534278869629e-02 -2.369921654462814331e-01
-3.400868773460388184e-01 -3.568249344825744629e-01 4.306503012776374817e-02 -1.953663080930709839e-01 -9.309451282024383545e-02 -1.190813407301902771e-01 -3.729194104671478271e-01 -2.354991883039474487e-01 6.463383138179779053e-02 1.008635461330413818e-01 5.515526514500379562e-03 -1.199166774749755859e-01 2.617484331130981445e-01 -3.765831887722015381e-01 -5.487257149070501328e-03 -1.209524422883987427e-01 1.569304913282394409e-01 2.226458936929702759e-01 -1.740568317472934723e-02 2.100784331560134888e-01 -8.541128039360046387e-02 -4.951144754886627197e-02 -2.898509241640567780e-02 1.706195324659347534e-01 3.278056159615516663e-02 1.499435901641845703e-01 -9.311083704233169556e-02 5.327653884887695312e-02 1.228769049048423767e-01 6.192000582814216614e-02 -5.105124041438102722e-02 1.758801192045211792e-01
-1.064977720379829407e-01 -3.587056696414947510e-01 -2.137195132672786713e-02 4.431085661053657532e-03 -2.138871252536773682e-01 -1.248971298336982727e-01 -1.208746805787086487e-01 2.633343338966369629e-01 1.399933733046054840e-02 -3.726295754313468933e-02 -3.381504714488983154e-01 3.561830520629882812e-02 -5.820016376674175262e-03 -8.872430771589279175e-03 1.799815595149993896e-01 2.949226498603820801e-01 1.071558669209480286e-01 1.908989250659942627e-01 1.201216876506805420e-02 -3.658045455813407898e-02 1.788185238838195801e-01 -2.313210666179656982e-01 1.088836938142776489e-01 7.913509756326675415e-02 2.356562912464141846e-01 1.346281170845031738e-01 1.683099195361137390e-02 -1.194366887211799622e-01 -2.603693604469299316e-01 -3.913043737411499023e-01 -5.262378230690956116e-02 1.123704314231872559e-01
4.211198911070823669e-02 -2.974511981010437012e-01 -1.873625256121158600e-02 -1.991928517818450928e-01 -2.231111377477645874e-01 8.141335099935531616e-02 -2.929047681391239166e-02 -2.722634375095367432e-01 1.896902024745941162e-01 -2.974203824996948242e-01 -9.348762035369873047e-02 5.658475309610366821e-02 1.197063252329826355e-01 -4.994360730051994324e-03 -1.018317192792892456e-01 1.331871449947357178e-01 -1.498933434486389160e-01 5.167814493179321289e-01 9.453160688281059265e-03 -2.174190594814717770e-04 1.210786029696464539e-01 -1.625800877809524536e-01 4.823006317019462585e-02 -1.088829264044761658e-01 -1.188621204346418381e-02 3.478590548038482666e-01 -1.703580766916275024e-01 -2.871019579470157623e-02 1.117828786373138428e-01 -1.429643332958221436e-01 1.575122624635696411e-01 7.648599892854690552e-02
-1.101837307214736938e-01 -1.932876259088516235e-01 -2.021007239818572998e-01 -2.883669734001159668e-01 -1.412741541862487793e-01 -2.712691016495227814e-02 5.408049374818801880e-02 -1.887327879667282104e-01 1.251751650124788284e-02 1.632719486951828003e-01 2.581437230110168457e-01 1.504033058881759644e-01 -3.162049874663352966e-02 1.386950016021728516e-01 3.471306711435317993e-02 2.036527991294860840e-01 2.531891167163848877e-01 2.144362479448318481e-01 1.185577549040317535e-02 -5.525533854961395264e-02 -3.736583888530731201e-02 -1.158690005540847778e-01 1.889839172363281250e-01 -5.891775246709585190e-03 -9.758470952510833740e-02 7.936803996562957764e-02 -7.628546655178070068e-02 -1.405576020479202271e-01 -3.448761999607086182e-01 -4.489655494689941406e-01 1.866294741630554199e-01 1.663725525140762329e-01
-1.212721690535545349e-01 -1.531033962965011597e-01 1.143678054213523865e-01 -7.341733667999505997e-03 7.363332062959671021e-02 -2.699567563831806183e-02 -3.235489502549171448e-02 -4.234926402568817139e-01 1.043768301606178284e-01 1.965411752462387085e-01 7.490316033363342285e-02 -1.297457423061132431e-02 -1.539458781480789185e-01 4.626535624265670776e-02 2.370503991842269897e-01 1.244091778062283993e-03 1.801318079233169556e-01 2.436946481466293335e-01 4.459854215383529663e-02 -3.827884793281555176e-02 -3.365236520767211914e-02 1.409119814634323120e-01 1.838833391666412354e-01 1.833968460559844971e-01 -6.140779703855514526e-02 7.891602814197540283e-02 -1.041361764073371887e-01 -2.996665984392166138e-02 -3.369243144989013672e-01 -4.839709401130676270e-01 -2.674630880355834961e-01 -9.513407014310359955e-03
-3.455509543418884277e-01 -1.248835772275924683e-01 2.061980068683624268e-01 -1.869308799505233765e-01 -1.817534565925598145e-01 3.772010281682014465e-02 -4.745792225003242493e-02 1.936386376619338989e-01 8.712001889944076538e-02 -3.878439962863922119e-02 -9.627253562211990356e-02 -8.052886277437210083e-02 9.321609884500503540e-02 -1.520708948373794556e-02 -4.067295417189598083e-02 1.810573157854378223e-03 4.299441277980804443e-01 3.954137563705444336e-01 -3.758028149604797363e-02 -2.989760600030422211e-02 2.696593105792999268e-01 -9.648113511502742767e-03 2.071004956960678101e-01 1.295187622308731079e-01 -2.722253836691379547e-02 1.654627025127410889e-01 1.863113939762115479e-01 -1.401711851358413696e-01 -1.577538549900054932e-01 -2.951133549213409424e-01 -4.424219578504562378e-02 7.421334832906723022e-02
-6.791111826896667480e-02 -2.502084076404571533e-01 1.490541249513626099e-01 -2.307333946228027344e-01 -1.959861256182193756e-02 4.628701135516166687e-02 -2.731365859508514404e-01 1.284412443637847900e-01 1.845803409814834595e-01 7.137770205736160278e-02 1.849396675825119019e-01 7.974480092525482178e-02 3.110525012016296387e-01 -2.349603772163391113e-01 -4.395211115479469299e-02 -1.640825122594833374e-01 3.755778372287750244e-01 2.624087035655975342e-01 2.458139508962631226e-01 -5.779063329100608826e-02 3.389201685786247253e-02 -2.156523466110229492e-01 9.296809881925582886e-02 1.263534724712371826e-01 1.318146139383316040e-01 3.065424859523773193e-01 5.093740299344062805e-02 1.544606238603591919e-01 -5.759160500019788742e-03 1.193427573889493942e-02 1.368552893400192261e-01 2.268855646252632141e-02
-1.759085655212402344e-01 -3.506012558937072754e-01 -2.557441890239715576e-01 -2.070187330245971680e-01 -9.416498988866806030e-02 -2.863720804452896118e-02 -1.858503669500350952e-01 8.747324347496032715e-02 2.514037489891052246e-02 -5.923710018396377563e-02 -6.784955412149429321e-02 -1.255565434694290161e-01 9.420184791088104248e-02 2.829427458345890045e-02 -4.524905607104301453e-02 2.712855339050292969e-01 1.049339249730110168e-01 7.832078635692596436e-02 -1.157593354582786560e-01 -2.722788751125335693e-01 3.230787813663482666e-01 -6.089122593402862549e-02 -3.470261767506599426e-02 1.121352463960647583e-01 1.619039326906204224e-01 3.915380239486694336e-01 1.850176751613616943e-01 -4.635039716958999634e-02 -9.546492993831634521e-02 -3.310228884220123291e-01 -8.533180505037307739e-02 8.805425465106964111e-02
8.292978256940841675e-02 -5.321647226810455322e-02 2.032313793897628784e-01 -3.732310533523559570e-01 -3.634255751967430115e-02 1.806365698575973511e-01 -6.146680563688278198e-02 -1.982593089342117310e-01 1.761449277400970459e-01 1.994363367557525635e-01 6.898788362741470337e-02 7.298589497804641724e-02 -1.384156793355941772e-01 -6.265501677989959717e-02 2.669063508510589600e-01 1.913168132305145264e-01 7.432621717453002930e-02 1.557400375604629517e-01 1.603500545024871826e-01 -2.238354235887527466e-01 2.275002002716064453e-01 -4.447865113615989685e-02 3.600405296310782433e-03 5.590881779789924622e-02 4.906886816024780273e-02 1.346886008977890015e-01 7.817814499139785767e-02 -1.588370800018310547e-01 -3.004622161388397217e-01 -4.488051533699035645e-01 7.591580599546432495e-02 -9.493838995695114136e-02
-9.907685220241546631e-02 -1.438598930835723877e-01 -2.226828485727310181e-01 5.437315255403518677e-02 -1.806990057229995728e-01 -6.846016272902488708e-03 -6.961898505687713623e-02 2.130602449178695679e-01 -5.043950304388999939e-02 -8.990997821092605591e-02 -2.258242517709732056e-01 9.114591032266616821e-02 1.402715891599655151e-01 -5.426046252250671387e-02 -1.420376170426607132e-02 2.014957815408706665e-01 1.739068031311035156e-01 3.774216473102569580e-01 3.796531632542610168e-02 -1.052927970886230469e-01 2.118240445852279663e-01 -2.009620815515518188e-01 7.915703952312469482e-02 1.457967050373554230e-02 2.723527848720550537e-01 1.789393573999404907e-01 4.808508232235908508e-02 -2.931256406009197235e-02 -1.921552568674087524e-01 -4.478758275508880615e-01 -1.780958026647567749e-01 2.123565226793289185e-01
1.284774690866470337e-01 -2.837438583374023438e-01 -2.620078027248382568e-01 4.231135174632072449e-02 -3.006463944911956787e-01 -1.398628503084182739e-01 -1.363243162631988525e-01 2.808991670608520508e-01 -4.957999289035797119e-02 -2.345097996294498444e-02 -3.048174679279327393e-01 5.508821830153465271e-02 1.555906385183334351e-01 3.799271536991000175e-03 9.502523392438888550e-02 1.283386349678039551e-01 4.519135504961013794e-02 2.870838046073913574e-01 1.107671018689870834e-02 1.004259437322616577e-01 6.016663089394569397e-02 -1.351789534091949463e-01 8.924828469753265381e-02 7.620093971490859985e-02 1.911415904760360718e-01 2.979003787040710449e-01 4.816162958741188049e-02 9.606367908418178558e-03 -4.429072514176368713e-02 -4.295206069946289062e-01 -1.176391392946243286e-01 1.345854997634887695e-01
-2.321169152855873108e-02 -4.037817418575286865e-01 -1.697518974542617798e-01 -1.380683928728103638e-01 -4.856928810477256775e-02 3.377388417720794678e-02 2.944945357739925385e-03 -1.349626332521438599e-01 3.507010638713836670e-01 -1.992512643337249756e-01 2.820230834186077118e-02 3.865813091397285461e-02 8.660458028316497803e-02 -3.937730193138122559e-02 -8.830552548170089722e-02 2.295636087656021118e-01 1.316806972026824951e-01 1.834359467029571533e-01 9.165653586387634277e-02 1.645493507385253906e-01 -1.356848180294036865e-01 5.430778861045837402e-02 -2.400573343038558960e-01 2.552720606327056885e-01 2.441145777702331543e-01 2.449562847614288330e-01 -4.805049672722816467e-02 -5.256423726677894592e-02 -1.610218882560729980e-01 -3.187327086925506592e-01 -6.126831844449043274e-02 -2.138519734144210815e-01
-1.620795577764511108e-01 -3.707126677036285400e-01 -6.352438777685165405e-02 -1.753116697072982788e-01 -2.391758933663368225e-02 -9.400896728038787842e-02 -4.285493399947881699e-03 -2.108765952289104462e-02 -1.924485340714454651e-02 6.148523837327957153e-02 2.231449186801910400e-01 2.703315913677215576e-01 -1.840173080563545227e-02 -6.584624946117401123e-02 1.268637031316757202e-01 2.135368436574935913e-01 8.864063769578933716e-02 6.523961573839187622e-02 6.246463581919670105e-02 2.577253282070159912e-01 -5.547230690717697144e-02 -8.753431588411331177e-02 1.831327229738235474e-01 3.540863096714019775e-01 8.978933840990066528e-02 3.558090031147003174e-01 -1.336140483617782593e-01 -2.733896672725677490e-01 -2.549561858177185059e-01 -1.974326074123382568e-01 1.062089577317237854e-01 6.048471108078956604e-02
-3.731433153152465820e-01 -2.978712022304534912e-01 -7.324964553117752075e-02 -2.353895157575607300e-01 3.637329861521720886e-02 3.622204437851905823e-02 -3.865430504083633423e-02 -1.903496831655502319e-01 2.421050369739532471e-01 -2.414717823266983032e-01 -5.987652391195297241e-02 8.491558581590652466e-02 2.286296635866165161e-01 1.239289492368698120e-01 -4.251112788915634155e-02 2.007523924112319946e-01 2.133905291557312012e-01 1.507961899042129517e-01 1.370585560798645020e-01 2.400432527065277100e-01 -9.357516467571258545e-02 1.099585518240928650e-01 -2.190508395433425903e-01 -2.938990481197834015e-03 -3.202039748430252075e-02 2.838422060012817383e-01 7.943449914455413818e-02 1.613046042621135712e-02 -2.459912095218896866e-03 -2.981606423854827881e-01 -4.938372969627380371e-02 -2.010390758514404297e-01
1.419244334101676941e-03 -1.697452366352081299e-02 -1.030528992414474487e-01 -2.421572208404541016e-01 1.357939988374710083e-01 -9.098647534847259521e-02 -1.034363210201263428e-01 -3.893404453992843628e-02 1.212003752589225769e-01 3.063225746154785156e-01 -2.974485158920288086e-01 -1.269364804029464722e-01 1.417812854051589966e-01 -2.024717479944229126e-01 1.247199717909097672e-02 2.133834958076477051e-01 1.010040268301963806e-01 2.910059094429016113e-01 -1.727079786360263824e-02 2.833933010697364807e-02 2.005127966403961182e-01 -2.890265360474586487e-02 3.229782730340957642e-02 -8.956007659435272217e-02 -1.135629508644342422e-02 3.696180284023284912e-01 1.819266825914382935e-01 1.161713749170303345e-01 -1.203612089157104492e-01 -4.020681083202362061e-01 1.558882892131805420e-01 2.043067663908004761e-01
-2.780735790729522705e-01 -8.232209086418151855e-02 -3.515926748514175415e-02 -4.602091908454895020e-01 -1.637124270200729370e-01 -5.215809866786003113e-02 -3.078747689723968506e-01 1.305240839719772339e-01 8.693993091583251953e-02 2.471371293067932129e-01 -8.017188310623168945e-02 -4.319575428962707520e-02 1.577893346548080444e-01 -2.024700641632080078e-01 -3.920261189341545105e-02 -9.866761416196823120e-02 -4.663985967636108398e-02 2.578305602073669434e-01 1.593463271856307983e-01 -4.766616970300674438e-02 2.515019476413726807e-01 -3.343280851840972900e-01 2.553703449666500092e-02 2.057047635316848755e-01 1.755575686693191528e-01 1.760047674179077148e-01 -7.929789274930953979e-02 9.712509810924530029e-02 -7.503247354179620743e-03 -1.243696063756942749e-01 6.926593836396932602e-03 5.433072336018085480e-03
-8.664827793836593628e-02 -1.797076910734176636e-01 -6.685138493776321411e-02 -8.476239442825317383e-02 -3.658311069011688232e-02 -4.578839987516403198e-02 -2.252891212701797485e-01 1.795718222856521606e-01 1.513500213623046875e-01 3.476965054869651794e-02 -1.374854594469070435e-01 -1.305275410413742065e-01 3.511752486228942871e-01 1.954687237739562988e-01 -1.451593786478042603e-01 -7.850022614002227783e-02 4.138011857867240906e-02 5.984500423073768616e-02 -4.116043820977210999e-02 4.471318051218986511e-02 2.889391407370567322e-02 -1.443075388669967651e-01 1.423385646194219589e-02 2.501367628574371338e-01 -4.405348747968673706e-02 2.609352767467498779e-01 -2.159283310174942017e-02 -3.077926933765411377e-01 -2.416864186525344849e-01 -5.244512557983398438e-01 -1.405891776084899902e-01 3.756732493638992310e-02
-2.598530054092407227e-01 -1.164670800790190697e-03 1.378729939460754395e-01 -8.464129269123077393e-02 -4.384852945804595947e-02 1.228358596563339233e-01 -2.955374419689178467e-01 -3.574575856328010559e-02 2.530671656131744385e-01 1.553676906041800976e-03 7.621085736900568008e-03 -1.383635848760604858e-01 2.204000949859619141e-01 -2.279566675424575806e-01 8.568972349166870117e-02 1.016773059964179993e-01 7.490500807762145996e-02 3.412438929080963135e-01 1.980011463165283203e-01 9.213703125715255737e-02 1.044834479689598083e-01 -2.703496813774108887e-01 3.111538887023925781e-01 1.263934671878814697e-01 7.853307574987411499e-02 2.961992025375366211e-01 1.041012331843376160e-01 -1.608031541109085083e-01 -1.162314880639314651e-02 -1.337867826223373413e-01 -5.408922210335731506e-02 2.847729623317718506e-01
5.538107454776763916e-02 -3.484496176242828369e-01 8.876211196184158325e-02 -1.891404539346694946e-01 -1.148345023393630981e-01 1.351205855607986450e-01 1.513121929019689560e-02 -2.727813720703125000e-01 2.286712080240249634e-01 -2.070665359497070312e-01 -8.724388480186462402e-02 -3.787379339337348938e-02 5.240187421441078186e-02 8.745865523815155029e-02 8.946237154304981232e-03 1.961233317852020264e-01 -1.443174779415130615e-01 5.288775563240051270e-01 -5.999037623405456543e-02 7.192624360322952271e-02 1.613223999738693237e-01 -1.883151978254318237e-01 -9.634306281805038452e-02 -1.302801072597503662e-01 -8.895244449377059937e-02 3.326888382434844971e-01 -1.247582864016294479e-02 5.078584328293800354e-02 4.725985694676637650e-03 -1.249128803610801697e-01 9.829495102167129517e-02 1.701676994562149048e-01
-1.513032764196395874e-01 -2.912729978561401367e-01 8.108087629079818726e-02 -3.159098327159881592e-01 2.721582911908626556e-02 1.640611886978149414e-01 2.482111938297748566e-02 -1.851279437541961670e-01 2.934606969356536865e-01 -4.901859536767005920e-02 -8.819514513015747070e-02 8.274108916521072388e-02 1.922449320554733276e-01 1.862449198961257935e-01 -9.675809997133910656e-04 -1.097421348094940186e-01 4.248244687914848328e-02 3.797637522220611572e-01 1.562048047780990601e-01 1.532435864210128784e-01 -1.165273264050483704e-01 1.053909733891487122e-01 -2.248956449329853058e-02 5.270997807383537292e-02 -2.348462045192718506e-01 2.125179469585418701e-01 -2.887621894478797913e-02 -1.835355721414089203e-02 -1.672917753458023071e-01 -4.254285246133804321e-02 -9.946671128273010254e-02 4.164814949035644531e-01
-1.961947828531265259e-01 -1.026358976960182190e-01 -2.021150887012481689e-01 -4.508874192833900452e-02 1.566437818109989166e-02 -8.121228218078613281e-02 -1.214745715260505676e-01 -1.273984648287296295e-02 1.595961898565292358e-01 1.886257380247116089e-01 -3.943156450986862183e-02 -1.088613346219062805e-01 1.040294319391250610e-01 1.946662664413452148e-01 1.075245067477226257e-01 2.515825331211090088e-01 1.912181973457336426e-01 1.518326550722122192e-01 2.192297391593456268e-02 9.918263554573059082e-02 -2.114112377166748047e-01 -1.883872300386428833e-01 1.193058788776397705e-01 -1.818102598190307617e-01 -1.405865103006362915e-01 3.707800805568695068e-01 5.288444831967353821e-02 -1.787958145141601562e-01 -2.485778778791427612e-01 -4.332296848297119141e-01 -5.941439419984817505e-02 2.141900956630706787e-01
-1.274200975894927979e-01 -2.436416894197463989e-01 -9.667782485485076904e-02 -1.644098013639450073e-01 9.933554381132125854e-02 -1.586687415838241577e-01 -1.518481671810150146e-01 -1.780616119503974915e-02 6.489393860101699829e-02 -4.327166453003883362e-02 5.389088392257690430e-02 1.723943799734115601e-01 2.447042912244796753e-01 4.765769466757774353e-02 2.256081402301788330e-01 5.086791887879371643e-02 -1.092995181679725647e-01 3.206099569797515869e-01 1.961165852844715118e-02 -8.607266098260879517e-02 -1.427258700132369995e-01 -2.718391455709934235e-02 2.208538204431533813e-01 -1.415162384510040283e-01 -1.493237316608428955e-01 1.110273227095603943e-01 -6.185497343540191650e-02 -3.778623640537261963e-01 -3.301855027675628662e-01 -4.149728119373321533e-01 1.902809180319309235e-02 -1.013765227980911732e-03
-2.046183347702026367e-01 -8.411119133234024048e-02 5.161000043153762817e-02 -4.734463244676589966e-02 -7.193153351545333862e-02 -7.321748882532119751e-02 -3.748790826648473740e-03 1.199342543259263039e-03 1.854536831378936768e-01 -5.175490863621234894e-03 2.751304805278778076e-01 -1.966538652777671814e-02 1.108051389455795288e-01 1.371863037347793579e-01 -1.095626875758171082e-01 -1.127825528383255005e-01 -3.535068780183792114e-02 1.577350199222564697e-01 2.111513614654541016e-01 6.074529886245727539e-02 7.281316071748733521e-02 -2.284529507160186768e-01 -2.044860124588012695e-01 -3.253966569900512695e-01 3.395857214927673340e-01 3.040295839309692383e-01 8.658729493618011475e-02 2.502083480358123779e-01 -1.564573794603347778e-01 -3.072189986705780029e-01 -2.579770088195800781e-01 -1.625194102525711060e-01
-2.219436019659042358e-01 -4.265329837799072266e-01 -5.316760390996932983e-02 6.006544828414916992e-02 4.437755793333053589e-03 8.505547791719436646e-02 2.540888637304306030e-02 -1.233677566051483154e-01 2.131767570972442627e-01 -2.072554677724838257e-01 2.697109803557395935e-02 7.923831045627593994e-02 1.660140454769134521e-01 1.306000947952270508e-01 -4.870844632387161255e-02 1.007840409874916077e-01 2.425418943166732788e-01 1.205662339925765991e-01 -1.501497626304626465e-01 -3.862748667597770691e-02 -1.956901997327804565e-01 -3.857133910059928894e-03 -1.875074058771133423e-01 -5.261768028140068054e-02 2.037797868251800537e-01 4.185856282711029053e-01 -8.255061693489551544e-03 5.418793484568595886e-02 -6.676659733057022095e-02 -3.669342398643493652e-01 -2.278237789869308472e-02 -2.317441105842590332e-01
-1.912925243377685547e-01 -2.152666896581649780e-01 -1.949670016765594482e-01 -1.875987052917480469e-01 -7.646518945693969727e-02 -3.925914689898490906e-02 -1.480949223041534424e-01 -2.949594259262084961e-01 1.992373764514923096e-01 -1.143145114183425903e-01 1.598977744579315186e-01 -9.915132075548171997e-02 3.610552847385406494e-02 -6.627798080444335938e-02 -1.944428496062755585e-02 7.437131553888320923e-02 3.787091076374053955e-01 1.952921450138092041e-01 1.053187772631645203e-01 1.303976178169250488e-01 5.310282111167907715e-02 1.233434453606605530e-01 -1.612002253532409668e-01 1.387889534235000610e-01 1.352222859859466553e-01 4.353327453136444092e-01 -9.516809880733489990e-02 -2.734295725822448730e-01 -4.280861839652061462e-02 -1.711765676736831665e-01 -1.787518709897994995e-01 1.142261829227209091e-02
-7.747551053762435913e-02 -3.096221685409545898e-01 -6.571285426616668701e-02 -2.397152362391352654e-03 -2.254645675420761108e-01 1.083107292652130127e-01 -1.927471160888671875e-01 -2.476741671562194824e-01 2.320588231086730957e-01 -7.698757946491241455e-02 -2.118710726499557495e-01 5.615690723061561584e-02 1.519616693258285522e-01 1.274750977754592896e-01 -9.040141850709915161e-02 -6.601315923035144806e-03 -1.308752596378326416e-01 3.833390772342681885e-01 9.929729998111724854e-02 1.593601554632186890e-01 -1.537900120019912720e-01 -9.006009995937347412e-02 -2.977929264307022095e-02 -1.031888201832771301e-01 3.177261054515838623e-01 3.429495990276336670e-01 2.277194410562515259e-01 1.640189066529273987e-02 1.446615457534790039e-01 -1.287276390939950943e-02 -4.101143032312393188e-02 2.031625509262084961e-01
-2.540171444416046143e-01 -8.211012929677963257e-02 -1.164498627185821533e-01 -4.036772549152374268e-01 -7.435619831085205078e-02 -2.778233885765075684e-01 -1.701516062021255493e-01 -2.241553068161010742e-01 1.477847546339035034e-01 1.855798996984958649e-02 -6.302174925804138184e-02 2.370005249977111816e-01 2.390039861202239990e-01 -4.489948973059654236e-02 -1.646259725093841553e-01 -2.186114341020584106e-01 6.950297206640243530e-02 3.494015336036682129e-01 -5.818083416670560837e-03 -9.493211656808853149e-02 2.919785380363464355e-01 -3.642481192946434021e-02 2.593498826026916504e-01 1.917412038892507553e-03 6.981068290770053864e-03 1.994722336530685425e-01 -4.860090836882591248e-02 1.038467139005661011e-02 -1.288328319787979126e-01 -9.094119817018508911e-02 1.140901446342468262e-01 6.287549436092376709e-02
-5.758308991789817810e-02 -3.663809895515441895e-01 5.781043320894241333e-02 5.007989238947629929e-03 -4.153470695018768311e-02 4.821093007922172546e-02 3.946315124630928040e-02 -2.621884942054748535e-01 2.860612273216247559e-01 -3.402196466922760010e-01 -1.691113710403442383e-01 2.101749926805496216e-02 1.762295812368392944e-01 8.233484812080860138e-03 -1.343043334782123566e-02 1.107263043522834778e-01 -3.327646479010581970e-02 3.791798353195190430e-01 -7.853828370571136475e-02 6.378981284797191620e-03 2.462007552385330200e-01 -2.659642696380615234e-01 -6.536520272493362427e-02 -9.734389185905456543e-02 3.115694783627986908e-02 3.843077421188354492e-01 4.612166958395391703e-04 1.578658446669578552e-02 9.828898310661315918e-02 -1.641264557838439941e-01 4.507899656891822815e-02 1.755265444517135620e-01
-4.505439996719360352e-01 -1.201747283339500427e-01 -1.965275267139077187e-03 1.344828903675079346e-01 -1.589741855859756470e-01 -1.583473533391952515e-01 -3.299233317375183105e-02 -8.093628287315368652e-02 1.837642192840576172e-01 -7.629819959402084351e-02 -1.959070097655057907e-03 1.386762261390686035e-01 2.280264161527156830e-03 7.120839320123195648e-03 -2.459180541336536407e-02 -1.166225969791412354e-01 3.324585855007171631e-01 2.337574064731597900e-01 1.457677781581878662e-01 -2.402238547801971436e-01 1.539512164890766144e-02 1.353225298225879669e-02 1.993969231843948364e-01 2.252158373594284058e-01 1.866689696907997131e-02 2.151517868041992188e-01 3.426913917064666748e-02 -3.325469195842742920e-01 -3.622046113014221191e-02 -3.664969503879547119e-01 -6.585892289876937866e-02 -2.729027764871716499e-03
-1.212984621524810791e-01 -3.527454435825347900e-01 -2.475763261318206787e-01 -1.867805272340774536e-01 -8.820466697216033936e-03 -2.329832017421722412e-01 -9.697923064231872559e-02 -2.827717065811157227e-01 2.189281582832336426e-01 -3.075727224349975586e-01 4.733697976917028427e-03 9.280014783143997192e-02 1.436019837856292725e-01 1.221845299005508423e-01 -6.538229435682296753e-02 1.323255598545074463e-01 3.329805135726928711e-01 2.149201184511184692e-01 1.970335692167282104e-01 5.208516493439674377e-02 -1.457226574420928955e-01 3.837442770600318909e-02 -3.103299438953399658e-02 2.011510431766510010e-01 9.386873990297317505e-02 2.824881374835968018e-01 8.689596317708492279e-03 8.555509150028228760e-03 -1.781137734651565552e-01 -1.436182856559753418e-01 -7.221730053424835205e-02 -5.824367329478263855e-02
2.236330062150955200e-01 -3.758511245250701904e-01 1.143190041184425354e-01 -2.323910593986511230e-01 -1.360995173454284668e-01 1.077095977962017059e-02 -2.960965782403945923e-02 -3.539160192012786865e-01 2.122365087270736694e-01 -8.616252243518829346e-02 -2.280140519142150879e-01 1.343436352908611298e-02 -5.335236713290214539e-02 -1.063142940402030945e-01 -8.301271498203277588e-02 4.862248897552490234e-03 -1.254688650369644165e-01 1.198130100965499878e-01 1.319791227579116821e-01 -1.443408876657485962e-01 -1.646932959556579590e-01 -2.464499622583389282e-01 1.297306418418884277e-01 -7.913307100534439087e-02 2.831313014030456543e-01 3.500276207923889160e-01 -1.135933250188827515e-01 -5.076321773231029510e-03 -1.942194998264312744e-01 -1.250968873500823975e-01 1.008922383189201355e-01 -1.127338036894798279e-01
-2.039749622344970703e-01 -9.849499911069869995e-02 2.392442226409912109e-01 -1.677585989236831665e-01 -1.119639575481414795e-01 -1.214948818087577820e-01 -2.468964755535125732e-01 5.588405951857566833e-02 6.709634326398372650e-03 -1.026375219225883484e-02 -4.947326704859733582e-02 -1.094417870044708252e-01 3.699434176087379456e-02 2.332780510187149048e-02 2.834270521998405457e-02 -1.045204140245914459e-02 4.632879495620727539e-01 1.668364107608795166e-01 2.550665736198425293e-01 -1.726597249507904053e-01 9.960203617811203003e-02 1.037332192063331604e-01 -4.736644402146339417e-02 2.028339803218841553e-01 -5.873835831880569458e-02 4.082859158515930176e-01 3.675435483455657959e-02 8.400510996580123901e-02 -1.451077461242675781e-01 -3.276532292366027832e-01 -1.803340911865234375e-01 1.167828366160392761e-01
-2.610979080200195312e-01 -2.263024151325225830e-01 1.586942523717880249e-01 -5.362495407462120056e-02 7.137962430715560913e-02 5.680323392152786255e-02 1.452290862798690796e-01 -6.902661919593811035e-02 1.081267818808555603e-01 -2.441308349370956421e-01 7.313838694244623184e-03 1.063712015748023987e-01 1.221210509538650513e-01 6.425151973962783813e-02 5.747168883681297302e-02 6.897725909948348999e-02 3.999130129814147949e-01 4.116534888744354248e-01 9.859353303909301758e-02 -1.089587435126304626e-01 1.468410193920135498e-01 1.915438771247863770e-01 1.134894639253616333e-01 1.965810507535934448e-01 2.149820625782012939e-01 9.145745635032653809e-02 -5.079785734415054321e-02 4.811633750796318054e-02 -3.619647324085235596e-01 -1.620909124612808228e-01 1.269144415855407715e-01 1.224012300372123718e-01
-3.528494536876678467e-01 -1.897019892930984497e-01 2.686371803283691406e-01 -1.469427198171615601e-01 -7.628252357244491577e-02 -4.853660706430673599e-03 -1.311068981885910034e-01 -1.236189063638448715e-02 1.873546391725540161e-01 7.114584743976593018e-02 -4.442223906517028809e-02 -5.114772543311119080e-02 3.195312619209289551e-01 -1.991867572069168091e-01 1.775375753641128540e-01 4.682986438274383545e-02 -9.193655103445053101e-02 1.961764395236968994e-01 -1.859888434410095215e-01 -1.635555773973464966e-01 -4.993843287229537964e-02 -1.545692831277847290e-01 3.859321027994155884e-02 1.150202471762895584e-02 -1.620415784418582916e-02 3.462925925850868225e-02 3.289090469479560852e-02 1.392943412065505981e-01 -2.692000865936279297e-01 -3.884522616863250732e-01 1.278440654277801514e-01 3.230873942375183105e-01
-3.140449523925781250e-01 4.763457924127578735e-02 1.921936869621276855e-01 -3.267641738057136536e-02 -1.322221010923385620e-01 6.923971325159072876e-02 -1.246533691883087158e-01 4.679109901189804077e-02 9.058255702257156372e-02 2.809213101863861084e-02 -8.425948023796081543e-02 -2.196046561002731323e-01 4.146247506141662598e-01 -5.386981368064880371e-02 1.703477799892425537e-01 -2.577840983867645264e-01 1.376644074916839600e-01 4.204808175563812256e-01 7.232251018285751343e-02 -1.758068916387856007e-03 -2.679086104035377502e-02 1.424015611410140991e-01 1.307129114866256714e-01 1.338458359241485596e-01 1.174014359712600708e-01 2.179726809263229370e-01 -1.572346985340118408e-01 2.973349578678607941e-02 -6.792195141315460205e-02 -3.090406954288482666e-01 -3.730330988764762878e-02 2.027066946029663086e-01
-3.318199217319488525e-01 -9.833072125911712646e-02 3.244428932666778564e-01 -1.639520972967147827e-01 -9.443594515323638916e-02 3.553622588515281677e-02 -9.348093718290328979e-02 8.224590122699737549e-02 9.509224444627761841e-02 -7.619433104991912842e-02 -5.060474947094917297e-02 -2.908988296985626221e-01 1.649142242968082428e-02 -8.512191474437713623e-03 1.266148239374160767e-01 -1.019726917147636414e-01 2.371358126401901245e-02 2.959305942058563232e-01 4.416301250457763672e-01 -5.341662559658288956e-03 4.143844917416572571e-02 -1.163468509912490845e-01 8.470418304204940796e-02 -1.485399603843688965e-01 -1.190579980611801147e-01 1.867081820964813232e-01 1.642356663942337036e-01 -2.149298936128616333e-01 -8.759648352861404419e-02 -2.818425595760345459e-01 -1.863318681716918945e-01 1.478763967752456665e-01
-1.543434411287307739e-01 -3.501649200916290283e-01 4.039997234940528870e-02 -1.734412461519241333e-01 -1.327623426914215088e-01 1.474288478493690491e-02 5.645097792148590088e-02 -2.783457934856414795e-01 3.010193407535552979e-01 -1.838539093732833862e-01 -6.629295647144317627e-02 2.179371193051338196e-02 -1.431701891124248505e-02 7.012961804866790771e-02 -9.908235818147659302e-02 1.141404062509536743e-01 -1.637600660324096680e-01 4.767265319824218750e-01 -1.691749095916748047e-01 -5.028533563017845154e-02 4.928865283727645874e-02 -1.452152431011199951e-01 3.718603402376174927e-02 1.372627727687358856e-02 1.220581531524658203e-01 3.555485606193542480e-01 -2.060949802398681641e-01 -1.309710443019866943e-01 6.208421662449836731e-02 -9.592089802026748657e-02 -2.661647461354732513e-02 2.026363015174865723e-01
-1.802852749824523926e-01 -1.466094851493835449e-01 6.725110858678817749e-02 2.622062526643276215e-02 -5.214866623282432556e-02 8.566267788410186768e-02 -2.245479375123977661e-01 -3.640089556574821472e-02 1.194410175085067749e-01 9.195773862302303314e-03 -8.194414526224136353e-02 -2.588403224945068359e-01 1.732211410999298096e-01 -5.179283767938613892e-02 1.472270786762237549e-01 -9.374967962503433228e-02 4.448848590254783630e-02 2.821905016899108887e-01 -9.993266314268112183e-02 3.663657605648040771e-01 1.109585538506507874e-01 -4.267006367444992065e-02 -5.468551069498062134e-02 6.210450083017349243e-02 3.815214037895202637e-01 1.673169136047363281e-01 -2.186482399702072144e-01 -2.506524324417114258e-01 -7.952969521284103394e-02 -2.563635408878326416e-01 1.660498529672622681e-01 3.117102980613708496e-01
-2.525317966938018799e-01 -3.492971658706665039e-01 -2.878632210195064545e-02 -2.670188248157501221e-01 -5.625734478235244751e-02 -1.968918889760971069e-01 -2.675437740981578827e-02 -2.679550275206565857e-02 -2.006171345710754395e-01 1.124440282583236694e-01 1.451155841350555420e-01 1.361747086048126221e-01 2.126667201519012451e-01 -4.011218249797821045e-01 1.395611613988876343e-01 2.413005679845809937e-01 1.848973631858825684e-01 2.107008844614028931e-01 2.842647433280944824e-01 1.264924854040145874e-01 1.188019216060638428e-01 -2.086061686277389526e-01 -1.015567540889605880e-04 1.389066427946090698e-01 8.262886852025985718e-02 1.635351479053497314e-01 -2.082194201648235321e-02 8.040659874677658081e-02 1.059839650988578796e-01 -9.941493719816207886e-02 -5.830047279596328735e-02 -7.145119458436965942e-02
-2.440884560346603394e-01 -3.382202982902526855e-01 -1.560277491807937622e-01 -1.402306109666824341e-01 -2.858502045273780823e-02 -2.053740620613098145e-01 1.547504332847893238e-03 -2.006372362375259399e-01 1.315090358257293701e-01 -1.921465247869491577e-01 -5.301535129547119141e-02 1.320920139551162720e-01 1.808260977268218994e-01 -3.333223238587379456e-02 1.111702769994735718e-01 1.774362325668334961e-01 1.769815385341644287e-01 1.000835523009300232e-01 5.186767131090164185e-02 1.777831465005874634e-01 -1.987166106700897217e-01 8.671124279499053955e-02 -2.058260142803192139e-01 2.117632925510406494e-01 2.565642893314361572e-01 3.426321446895599365e-01 -8.327578753232955933e-02 -7.093787193298339844e-03 -2.970943748950958252e-01 -2.048676162958145142e-01 -1.169199869036674500e-01 -5.172141268849372864e-02
-8.563958853483200073e-02 -1.955957561731338501e-01 -1.611083000898361206e-01 -3.287485837936401367e-01 -3.967400640249252319e-02 4.712429828941822052e-03 3.917048126459121704e-02 -1.628896743059158325e-01 4.131822660565376282e-02 -1.247860211879014969e-02 2.012215405702590942e-01 2.816132605075836182e-01 -5.000093206763267517e-02 1.629332304000854492e-01 4.204493388533592224e-02 6.248834077268838882e-03 6.732930243015289307e-02 1.956703066825866699e-01 1.961244642734527588e-02 -1.405552327632904053e-01 -9.417940676212310791e-02 9.075957536697387695e-02 3.153553605079650879e-01 -5.610777437686920166e-02 -3.937315195798873901e-02 3.365896046161651611e-01 -6.258990615606307983e-02 -1.293255537748336792e-01 -1.846427470445632935e-01 -5.066021084785461426e-01 1.476135700941085815e-01 8.672469109296798706e-02
-3.123087882995605469e-01 -1.452224105596542358e-01 1.655880957841873169e-01 5.718873813748359680e-03 -2.970418930053710938e-01 1.325794216245412827e-02 -1.592477969825267792e-02 -2.949825488030910492e-02 1.459728479385375977e-01 1.566415578126907349e-01 9.724383801221847534e-02 -9.363669157028198242e-02 3.862717151641845703e-01 -2.350466847419738770e-01 5.527574568986892700e-02 -3.153544664382934570e-02 6.394100934267044067e-02 2.410183101892471313e-01 -2.738459110260009766e-01 -1.285460293292999268e-01 -1.471413997933268547e-03 -3.537411987781524658e-02 -3.454770892858505249e-02 1.508235335350036621e-01 1.808383129537105560e-02 1.805833429098129272e-01 2.660539560019969940e-02 9.249591082334518433e-02 -1.503182649612426758e-01 -3.491425812244415283e-01 -2.707476913928985596e-02 3.542570471763610840e-01
-5.696591362357139587e-02 -1.282465755939483643e-01 -5.543495342135429382e-02 7.317269593477249146e-02 -2.909950539469718933e-02 1.135478317737579346e-01 -1.645306646823883057e-01 -1.158714592456817627e-01 3.273499906063079834e-01 3.757187351584434509e-02 2.896284870803356171e-02 -1.333320047706365585e-03 1.631874032318592072e-02 -9.494277834892272949e-02 4.045006632804870605e-01 -4.049293100833892822e-01 4.097174853086471558e-03 3.332481682300567627e-01 2.297277301549911499e-01 -1.417941600084304810e-01 6.355450302362442017e-02 -2.407186627388000488e-01 -2.550255507230758667e-02 2.149436622858047485e-01 7.679903507232666016e-02 2.474098354578018188e-01 -4.578723385930061340e-02 8.927129209041595459e-02 5.798540543764829636e-03 -1.852069348096847534e-01 -1.629202365875244141e-01 2.013044804334640503e-01
1.246525906026363373e-02 -3.414308428764343262e-01 -3.202179446816444397e-02 -2.442741692066192627e-01 -9.172347187995910645e-02 -1.091203317046165466e-01 1.755826175212860107e-01 -3.607251644134521484e-01 2.257556915283203125e-01 -5.355595424771308899e-02 -1.847746372222900391e-01 4.394717141985893250e-02 -8.039358071982860565e-03 1.835125032812356949e-03 -1.040809527039527893e-01 -1.643081195652484894e-03 -1.105195358395576477e-01 4.487097561359405518e-01 -1.162647753953933716e-01 6.433356553316116333e-02 1.270482898689806461e-03 -1.089843288064002991e-01 2.656364142894744873e-01 -1.526428759098052979e-01 2.275678068399429321e-01 3.156548440456390381e-01 -7.003127038478851318e-02 -8.457860350608825684e-02 -1.545744687318801880e-01 -1.087009534239768982e-01 2.914931066334247589e-02 5.913228541612625122e-02
-1.860251128673553467e-01 -2.390712052583694458e-01 -2.888613343238830566e-01 -2.153777182102203369e-01 7.215880788862705231e-03 -3.730770200490951538e-02 -9.214243292808532715e-02 -2.996713817119598389e-01 4.426599293947219849e-02 -2.058841735124588013e-01 6.591965910047292709e-03 -6.469971965998411179e-03 5.598659440875053406e-02 8.757061511278152466e-02 1.356913447380065918e-01 2.267953604459762573e-01 2.374757081270217896e-01 8.513814210891723633e-02 1.834744811058044434e-01 -1.111606229096651077e-02 2.357340008020401001e-01 2.521074116230010986e-01 -2.543152123689651489e-02 1.866501420736312866e-01 1.589911431074142456e-01 4.001884162425994873e-01 -1.004436761140823364e-01 -1.229375526309013367e-01 -1.332636326551437378e-01 -2.470623701810836792e-01 -6.959290802478790283e-02 8.527911454439163208e-02
1.749007850885391235e-01 -3.752435445785522461e-01 1.309228539466857910e-01 -1.939609199762344360e-01 -1.376905292272567749e-01 6.662131845951080322e-02 6.153853982686996460e-02 -1.554255038499832153e-01 2.794763743877410889e-01 -1.180168241262435913e-01 -2.855702638626098633e-01 -8.660929650068283081e-02 2.990608103573322296e-02 -9.649523347616195679e-02 1.363222748041152954e-01 1.135621313005685806e-02 1.218855381011962891e-01 1.966253966093063354e-01 -1.274534314870834351e-02 1.810690909624099731e-01 -6.050919648259878159e-03 -4.804322030395269394e-03 -3.138378087896853685e-05 -1.621952652931213379e-01 2.988885045051574707e-01 3.570588231086730957e-01 -3.004731833934783936e-01 -8.789806626737117767e-03 -1.078937109559774399e-02 -1.097931489348411560e-01 5.398630723357200623e-02 2.781884670257568359e-01
-3.229897618293762207e-01 1.577860563993453979e-01 1.300456672906875610e-01 4.653628543019294739e-02 -2.373307049274444580e-01 7.944949716329574585e-02 -2.545034289360046387e-01 -1.213084459304809570e-01 1.092246770858764648e-01 1.357438266277313232e-01 -1.197947189211845398e-03 -2.870204858481884003e-02 2.582117319107055664e-01 -5.663419514894485474e-02 2.010942548513412476e-01 -8.701454848051071167e-02 -4.183924570679664612e-02 3.829593956470489502e-01 1.627688109874725342e-01 4.554003849625587463e-02 -2.391932718455791473e-02 6.560321152210235596e-02 1.194381564855575562e-01 1.547245830297470093e-01 -8.389347046613693237e-02 2.540087997913360596e-01 7.405874785035848618e-03 -1.281597279012203217e-02 -1.141055375337600708e-01 -4.140953719615936279e-01 1.355451345443725586e-01 2.565202116966247559e-01
-1.493256986141204834e-01 -1.138421371579170227e-01 -7.446510717272758484e-04 -1.983345299959182739e-01 -1.609918922185897827e-01 3.076346591114997864e-02 -1.951226890087127686e-01 6.089205294847488403e-02 1.638482809066772461e-01 8.462265878915786743e-02 1.059371456503868103e-01 -7.520843297243118286e-02 1.570320278406143188e-01 1.289915293455123901e-01 2.859180867671966553e-01 2.017491310834884644e-01 7.134129852056503296e-02 6.590849906206130981e-02 5.022937431931495667e-02 -2.043642103672027588e-01 -1.990177780389785767e-01 -1.850924491882324219e-01 9.569998085498809814e-02 -1.989471912384033203e-01 6.381990760564804077e-02 3.934733569622039795e-01 -2.014593593776226044e-02 -1.320910006761550903e-01 -4.553636610507965088e-01 -1.895615756511688232e-01 1.695625036954879761e-01 1.304102241992950439e-01
-5.439907312393188477e-02 -3.393056690692901611e-01 8.704879134893417358e-02 -2.249724417924880981e-01 -9.761945158243179321e-02 -7.194782048463821411e-02 1.034243926405906677e-01 -3.087574839591979980e-01 1.388694196939468384e-01 -1.088073179125785828e-01 -1.007968336343765259e-01 3.181161880493164062e-01 5.546312779188156128e-02 -8.665165305137634277e-02 1.297987066209316254e-02 6.203888356685638428e-02 -6.080758944153785706e-02 4.130951166152954102e-01 -1.620816811919212341e-02 3.690583631396293640e-03 1.377163976430892944e-01 -1.553699076175689697e-01 3.056357800960540771e-01 -3.523995354771614075e-02 3.918864205479621887e-02 2.899349033832550049e-01 -3.284741342067718506e-01 1.142292544245719910e-01 6.221466511487960815e-02 -8.303292840719223022e-02 -4.105108790099620819e-03 1.272755563259124756e-01
6.488839536905288696e-02 -3.182152211666107178e-01 -7.751327753067016602e-02 -3.442552089691162109e-01 -2.182751446962356567e-01 4.812776111066341400e-03 8.035884052515029907e-02 -3.030151426792144775e-01 2.312879711389541626e-01 1.242216601967811584e-01 -2.749005556106567383e-01 2.149791419506072998e-01 2.868293225765228271e-02 3.416859731078147888e-02 -5.176156759262084961e-03 3.453278215602040291e-03 -1.489869356155395508e-01 3.622777760028839111e-01 6.611146777868270874e-02 6.227137893438339233e-02 3.770474717020988464e-02 -2.993001043796539307e-01 2.022269666194915771e-01 -6.484104692935943604e-02 9.584832191467285156e-02 3.289208114147186279e-01 -6.451138854026794434e-02 2.711191400885581970e-02 -1.861511170864105225e-02 -3.405841812491416931e-02 8.399353921413421631e-02 5.194473266601562500e-02
-2.703841626644134521e-01 -3.198646605014801025e-01 3.024053759872913361e-02 -2.269520759582519531e-01 7.809260487556457520e-02 -6.783533096313476562e-02 -2.756238728761672974e-02 1.339928805828094482e-01 -1.355806738138198853e-01 5.531657859683036804e-02 1.739583611488342285e-01 9.325312823057174683e-02 2.598553895950317383e-01 -9.554367512464523315e-02 1.552786529064178467e-01 8.937522768974304199e-02 2.384420782327651978e-01 1.474960446357727051e-01 4.639389216899871826e-01 1.435240954160690308e-01 1.924171596765518188e-01 -6.115114316344261169e-02 1.213904246687889099e-01 1.285038888454437256e-01 3.983840718865394592e-02 8.931756764650344849e-02 -1.391049027442932129e-01 -1.340205967426300049e-01 -1.826930791139602661e-01 -2.534290850162506104e-01 -1.998112499713897705e-01 -5.221058800816535950e-02
-2.799808382987976074e-01 7.863858342170715332e-02 4.349097609519958496e-02 1.857613585889339447e-02 -2.970366775989532471e-01 1.122216284275054932e-01 -2.302744090557098389e-01 -1.354546546936035156e-01 1.457602530717849731e-01 1.424174308776855469e-01 2.759802853688597679e-03 -1.322884112596511841e-01 2.921254634857177734e-01 -5.750378966331481934e-02 5.566743388772010803e-02 3.680003283079713583e-04 -1.096795126795768738e-01 4.570037424564361572e-01 1.833405941724777222e-01 6.701249629259109497e-02 -5.022539291530847549e-03 4.451153799891471863e-02 2.273020446300506592e-01 1.946969479322433472e-01 -8.057119697332382202e-02 2.073173820972442627e-01 -3.355939313769340515e-02 1.905464567244052887e-02 -8.808155357837677002e-02 -2.625174224376678467e-01 2.013507336378097534e-01 2.673360705375671387e-01
-6.213261932134628296e-02 3.314330056309700012e-02 3.542713448405265808e-02 -2.184164710342884064e-02 7.914065383374691010e-03 1.576429009437561035e-01 -1.795365363359451294e-01 -1.960362643003463745e-01 2.371363639831542969e-01 -1.331295818090438843e-01 -3.395344689488410950e-02 -1.792227029800415039e-01 2.598390281200408936e-01 -2.804982364177703857e-01 -1.107432991266250610e-01 1.262481696903705597e-02 1.046170294284820557e-01 2.454470694065093994e-01 3.924022912979125977e-01 1.328856199979782104e-01 1.826387830078601837e-02 -1.003316193819046021e-01 2.682092785835266113e-01 1.713128834962844849e-01 1.794780194759368896e-01 2.847156226634979248e-01 -1.996806636452674866e-02 -1.821152865886688232e-01 5.790385976433753967e-02 -3.455526232719421387e-01 -5.268729105591773987e-02 7.067366689443588257e-02
-1.217746455222368240e-02 -2.660838365554809570e-01 2.890333533287048340e-01 -1.153624132275581360e-01 -2.391545623540878296e-01 2.351859398186206818e-02 -7.657430320978164673e-02 -6.590898334980010986e-02 1.779984533786773682e-01 1.476372182369232178e-01 1.032381281256675720e-01 2.538811862468719482e-01 1.040972694754600525e-01 -2.895049154758453369e-01 -1.995156556367874146e-01 -1.525600091554224491e-04 1.069875285029411316e-01 1.807588934898376465e-01 -1.469437591731548309e-02 3.067321479320526123e-01 -1.966307312250137329e-02 -2.822550237178802490e-01 2.226013131439685822e-02 1.791502982378005981e-01 2.022091895341873169e-01 4.462264105677604675e-02 -1.416543275117874146e-01 1.116626635193824768e-01 -3.396092727780342102e-02 -3.064385950565338135e-01 2.185295075178146362e-01 1.786168217658996582e-01
-2.005478292703628540e-01 -1.992278993129730225e-01 1.147136166691780090e-01 -2.068258523941040039e-01 -1.458068490028381348e-01 -4.064163565635681152e-02 -7.439564913511276245e-02 -2.537575736641883850e-02 -2.153926193714141846e-01 4.974326863884925842e-02 -4.813544079661369324e-02 3.276757597923278809e-01 3.643846884369850159e-02 -2.653305232524871826e-01 8.104826509952545166e-02 1.039239242672920227e-01 -8.787997812032699585e-02 1.660764217376708984e-01 3.257696032524108887e-01 8.391994982957839966e-02 -3.925408422946929932e-02 -1.925591826438903809e-01 4.667790979146957397e-02 1.208885535597801208e-01 2.510772645473480225e-01 3.720954656600952148e-01 -7.921596616506576538e-02 -1.482317745685577393e-01 -3.547746688127517700e-02 -2.134277671575546265e-01 -1.684286296367645264e-01 -2.803614735603332520e-01
-3.818310201168060303e-01 -1.330424994230270386e-01 2.948544025421142578e-01 1.290812902152538300e-02 -3.576565980911254883e-01 -1.979628354310989380e-01 -1.735170930624008179e-01 -1.260629594326019287e-01 -1.729150712490081787e-01 -1.059141531586647034e-01 -1.691604107618331909e-01 7.203957438468933105e-02 1.389486938714981079e-01 2.462318837642669678e-01 1.416180934756994247e-02 1.440470516681671143e-01 3.526465222239494324e-02 2.108499556779861450e-01 2.416578084230422974e-01 -1.416686624288558960e-01 -1.106664314866065979e-01 -9.385325759649276733e-02 4.407689347863197327e-02 -4.825180396437644958e-02 5.150180310010910034e-02 1.591948121786117554e-01 -4.226559773087501526e-02 1.798299103975296021e-01 -1.709225177764892578e-01 -1.225641593337059021e-01 -3.136093616485595703e-01 7.923281937837600708e-02
-6.428453326225280762e-02 -4.090760648250579834e-01 9.527220390737056732e-03 1.881082169711589813e-02 -1.316642761230468750e-01 2.090216875076293945e-01 -5.191152915358543396e-02 -2.039934843778610229e-01 2.766502201557159424e-01 -5.941401422023773193e-02 -1.003521531820297241e-01 1.189008578658103943e-01 2.638359665870666504e-01 -9.822118282318115234e-02 -9.735199809074401855e-02 -3.215714544057846069e-02 -1.741140782833099365e-01 2.907660603523254395e-01 1.631145328283309937e-01 3.771395608782768250e-02 4.011701792478561401e-02 -1.755824238061904907e-01 -6.611571460962295532e-02 -1.185589507222175598e-01 -2.920555509626865387e-02 4.071466028690338135e-01 -9.750315546989440918e-02 -5.285992100834846497e-02 1.179026365280151367e-01 -1.896705627441406250e-01 1.466721743345260620e-01 2.909256517887115479e-01
-2.379263192415237427e-01 5.215160548686981201e-02 -3.931966610252857208e-03 -2.676918730139732361e-02 -1.628233939409255981e-01 -3.504009544849395752e-01 -1.174320355057716370e-01 -1.656711101531982422e-01 1.731786578893661499e-01 3.415306806564331055e-01 1.217360794544219971e-01 -4.773301258683204651e-02 5.803599953651428223e-02 -2.384196817874908447e-01 4.690640419721603394e-02 4.432259127497673035e-02 -7.799769192934036255e-02 2.215940505266189575e-01 2.581656575202941895e-01 1.242719665169715881e-01 6.829899549484252930e-02 -2.534586787223815918e-01 -3.855553269386291504e-02 9.205010533332824707e-02 -2.221905451733618975e-04 2.478807605803012848e-02 -3.036786913871765137e-01 5.468798801302909851e-02 3.219531616196036339e-03 -3.906570374965667725e-01 2.306215912103652954e-01 -5.931732058525085449e-02
-2.845029830932617188e-01 -1.316146105527877808e-01 9.710425138473510742e-02 -7.805217057466506958e-02 -1.556104272603988647e-01 -3.221165537834167480e-01 2.225279621779918671e-02 4.583419859409332275e-02 1.686877012252807617e-02 9.991764277219772339e-02 2.190888077020645142e-01 1.212413981556892395e-01 -9.734450280666351318e-02 -4.335823655128479004e-02 -2.015819698572158813e-01 1.899239374324679375e-03 -1.854189187288284302e-01 2.027579843997955322e-01 5.293844640254974365e-02 2.622340023517608643e-01 3.545501455664634705e-02 -2.120945751667022705e-01 8.043991774320602417e-02 1.769656836986541748e-01 1.958531588315963745e-01 2.458061426877975464e-01 -2.000435739755630493e-01 -1.537968516349792480e-01 1.727327518165111542e-02 -3.995811939239501953e-01 7.262845057994127274e-03 -2.777181267738342285e-01
-2.909685075283050537e-01 1.015146002173423767e-01 2.871240861713886261e-02 7.977499812841415405e-02 -7.430117577314376831e-02 2.026898413896560669e-01 -2.496513873338699341e-01 8.362101763486862183e-02 1.997445374727249146e-01 9.583225846290588379e-02 -5.751855671405792236e-03 7.503460161387920380e-03 2.439969033002853394e-01 -1.077789440751075745e-01 2.006803005933761597e-01 -1.117256879806518555e-01 3.390099853277206421e-02 4.012095034122467041e-01 8.439838886260986328e-02 6.975177675485610962e-02 -3.603119775652885437e-02 2.482464350759983063e-02 8.654422312974929810e-02 2.255241423845291138e-01 -6.221694126725196838e-02 2.922761738300323486e-01 -2.575410716235637665e-02 -3.882111981511116028e-02 -7.042668759822845459e-02 -4.109176695346832275e-01 6.987536698579788208e-02 3.229701519012451172e-01
-7.824586331844329834e-02 -3.073758780956268311e-01 3.201376646757125854e-02 -2.551730275154113770e-01 -2.108284235000610352e-01 -8.371944725513458252e-02 -1.297842562198638916e-01 -3.417746722698211670e-01 2.325447201728820801e-01 -1.673218421638011932e-02 -4.380093142390251160e-02 1.977124959230422974e-01 -1.276205629110336304e-01 5.680840834975242615e-02 3.597973659634590149e-02 -1.254210472106933594e-01 -2.117936760187149048e-01 6.910382211208343506e-02 5.364709347486495972e-02 -4.236036539077758789e-02 1.586464233696460724e-02 -1.600490212440490723e-01 3.523316383361816406e-01 -1.081598177552223206e-01 1.297246962785720825e-01 1.679762899875640869e-01 -1.374301910400390625e-01 -5.323222652077674866e-02 -4.289225041866302490e-01 -1.976949870586395264e-01 -6.338687986135482788e-02 7.996426522731781006e-02
-4.449140280485153198e-02 -2.644220292568206787e-01 -1.038452237844467163e-01 -8.753712475299835205e-02 -1.742697954177856445e-01 2.863599732518196106e-02 -1.322128772735595703e-01 1.896419227123260498e-01 1.521592438220977783e-01 2.704721093177795410e-01 1.093141436576843262e-01 1.550829876214265823e-02 1.068394407629966736e-01 2.245349884033203125e-01 1.136154234409332275e-01 2.125038355588912964e-01 2.260776907205581665e-01 8.089839667081832886e-02 -2.561539039015769958e-02 1.759445108473300934e-02 -6.776798516511917114e-02 -7.623257488012313843e-02 8.728522807359695435e-02 1.841773837804794312e-02 7.179070264101028442e-02 3.102987110614776611e-01 1.337000578641891479e-01 3.562027215957641602e-02 -2.006865441799163818e-01 -4.969283640384674072e-01 -2.196761071681976318e-01 2.521677017211914062e-01
-1.941744983196258545e-01 9.293297678232192993e-02 1.360604614019393921e-01 -1.076143607497215271e-01 -1.720783114433288574e-01 1.666213572025299072e-01 -3.230985403060913086e-01 -1.650791801512241364e-02 1.952781081199645996e-01 -1.881723664700984955e-02 2.176203951239585876e-02 1.139204725623130798e-01 3.388194143772125244e-01 -1.193451229482889175e-02 1.206382364034652710e-01 -9.667503833770751953e-02 5.703961849212646484e-02 4.966485202312469482e-01 1.250657886266708374e-01 -9.968543797731399536e-02 3.801214694976806641e-02 3.765293210744857788e-02 1.442314237356185913e-01 2.024839967489242554e-01 -1.806761920452117920e-01 2.204048782587051392e-01 1.360473036766052246e-01 -5.788847804069519043e-03 -1.358976364135742188e-01 -2.880357801914215088e-01 1.441665366291999817e-02 1.708383709192276001e-01
-2.943305373191833496e-01 -1.168995201587677002e-01 1.928025335073471069e-01 -1.606534421443939209e-01 -2.967488765716552734e-02 5.213996767997741699e-02 -2.964419722557067871e-01 -2.197384387254714966e-01 2.003291696310043335e-01 1.370665878057479858e-01 2.853570878505706787e-02 -1.405086964368820190e-01 2.265608310699462891e-01 -8.094701333902776241e-04 2.016495019197463989e-01 -7.625052332878112793e-02 -9.138404577970504761e-02 4.209261238574981689e-01 -1.414474695920944214e-01 3.093546256422996521e-02 8.898566663265228271e-02 3.568276390433311462e-02 3.213498368859291077e-02 7.412255555391311646e-02 1.090595573186874390e-01 7.161727547645568848e-02 1.703426241874694824e-02 -1.045527607202529907e-01 -2.085040360689163208e-01 -1.731688976287841797e-01 -4.796992056071758270e-03 4.424193799495697021e-01
-8.278857916593551636e-02 -2.165387421846389771e-01 -2.407415360212326050e-01 1.181237176060676575e-01 -4.389416053891181946e-02 -7.870826870203018188e-02 -1.191245317459106445e-01 2.352090179920196533e-01 1.359299384057521820e-02 -5.317466799169778824e-03 -1.911736130714416504e-01 -1.097644399851560593e-02 8.399409055709838867e-02 1.652779579162597656e-01 1.764015853404998779e-01 1.914155632257461548e-01 5.590469390153884888e-02 3.040205836296081543e-01 -5.064849555492401123e-02 -2.600871399044990540e-02 9.417340159416198730e-02 -1.688115894794464111e-01 1.897823512554168701e-01 1.757355779409408569e-02 2.217608690261840820e-01 2.514021396636962891e-01 9.496842324733734131e-02 -2.166970632970333099e-02 -2.414233386516571045e-01 -4.800919890403747559e-01 -1.780613958835601807e-01 2.070381194353103638e-01
-1.903639584779739380e-01 -1.133916750550270081e-01 2.096845358610153198e-01 -9.530729800462722778e-02 -8.941034786403179169e-03 3.473186120390892029e-02 -1.875280886888504028e-01 -1.219738423824310303e-01 2.311893999576568604e-01 2.082715332508087158e-01 9.615664929151535034e-02 -7.136484235525131226e-02 3.907338380813598633e-01 -7.912196218967437744e-02 1.211185306310653687e-01 -1.099187359213829041e-01 3.820899501442909241e-02 2.898643314838409424e-01 -1.327261794358491898e-02 4.740245640277862549e-02 2.014750540256500244e-01 6.389814615249633789e-02 5.591955035924911499e-02 1.420348286628723145e-01 2.107555717229843140e-01 1.646631509065628052e-01 -7.622187584638595581e-02 -1.921907812356948853e-01 -2.647979259490966797e-01 -1.932114958763122559e-01 1.000846829265356064e-02 4.146855473518371582e-01
-2.091650962829589844e-01 -1.332658827304840088e-01 2.090405970811843872e-01 -3.736086785793304443e-01 -2.011744081974029541e-01 -1.092900987714529037e-02 -2.328862249851226807e-01 -1.558603048324584961e-01 2.442138642072677612e-01 6.023623282089829445e-04 -1.089465245604515076e-01 1.714531183242797852e-01 -2.969733206555247307e-03 -1.445727646350860596e-01 -1.610625535249710083e-02 -2.723036408424377441e-01 3.181377053260803223e-02 1.028477996587753296e-01 -4.114443436264991760e-02 6.974188238382339478e-02 3.928985446691513062e-02 -4.288125336170196533e-01 1.107427626848220825e-01 2.245629951357841492e-02 1.123070940375328064e-01 7.453508675098419189e-02 -1.325116492807865143e-02 3.289834782481193542e-02 -2.709808051586151123e-01 -2.410083562135696411e-01 1.444117724895477295e-02 2.690267562866210938e-01
-1.766601502895355225e-01 -2.945340871810913086e-01 5.167826265096664429e-02 -2.204081118106842041e-01 -2.168826460838317871e-01 -9.433884173631668091e-02 -2.849640548229217529e-01 5.412831902503967285e-02 -1.482561044394969940e-02 1.447288990020751953e-01 -1.905793882906436920e-02 3.140185773372650146e-02 1.473392546176910400e-01 -9.079761058092117310e-02 1.420305967330932617e-01 2.691675424575805664e-01 2.278340011835098267e-01 1.916905194520950317e-01 4.273745790123939514e-02 -5.823170766234397888e-02 3.779717385768890381e-01 -1.003088057041168213e-01 1.140670254826545715e-01 -1.879006624221801758e-02 6.713002920150756836e-02 2.558614909648895264e-01 1.150124371051788330e-01 1.438525915145874023e-01 -1.038804575800895691e-01 -1.621710807085037231e-01 -1.971439719200134277e-01 -3.249868452548980713e-01
-2.519181668758392334e-01 -2.473452389240264893e-01 -1.376077830791473389e-01 -1.667155325412750244e-01 -7.916351407766342163e-02 -1.598115861415863037e-01 -1.632879972457885742e-01 -3.076238334178924561e-01 3.754018843173980713e-01 -2.855770885944366455e-01 7.345875352621078491e-02 3.502944484353065491e-02 4.838014394044876099e-02 9.969684761017560959e-04 1.563608944416046143e-01 1.474791616201400757e-01 1.144887581467628479e-01 1.936523616313934326e-01 -1.328090112656354904e-02 8.457115292549133301e-02 -1.607436239719390869e-01 1.270349919795989990e-01 -1.589408069849014282e-01 1.539355963468551636e-01 1.712363511323928833e-01 2.597994208335876465e-01 -2.880341932177543640e-02 -4.528393503278493881e-03 -2.056798338890075684e-01 -2.572574615478515625e-01 -5.733070895075798035e-02 -1.989185214042663574e-01
-2.012791186571121216e-01 -1.091290488839149475e-01 -4.553254693746566772e-02 -6.423825025558471680e-02 -1.648304611444473267e-01 -3.183921426534652710e-02 -1.654429584741592407e-01 -1.090737581253051758e-01 2.642491459846496582e-01 -5.407901015132665634e-03 -4.511763900518417358e-02 -7.219928503036499023e-02 -7.867102324962615967e-02 1.112609654664993286e-01 3.506308794021606445e-01 -3.728395700454711914e-01 7.424839586019515991e-02 2.910063862800598145e-01 2.305340319871902466e-01 -1.450721919536590576e-01 5.643691122531890869e-02 1.859606988728046417e-02 1.810749247670173645e-02 1.337637901306152344e-01 7.722318172454833984e-02 2.633449733257293701e-01 -9.899352490901947021e-02 5.205106362700462341e-02 2.134858965873718262e-01 -3.072953224182128906e-01 -2.495656311511993408e-01 2.001203596591949463e-01
-1.570227444171905518e-01 -1.130757406353950500e-01 9.442242980003356934e-02 2.678369730710983276e-02 7.502095401287078857e-02 1.246571913361549377e-01 -8.850049972534179688e-02 -1.618004441261291504e-01 2.673081308603286743e-02 1.355741359293460846e-02 2.657067961990833282e-02 -2.844038307666778564e-01 2.638462781906127930e-01 -4.111967980861663818e-02 1.594675183296203613e-01 -2.625410072505474091e-02 1.667566746473312378e-01 3.625941574573516846e-01 9.717547334730625153e-03 3.255922794342041016e-01 1.123429015278816223e-01 -9.727976471185684204e-02 -2.951900288462638855e-02 -2.370946295559406281e-02 4.483214020729064941e-01 1.040289849042892456e-01 -5.372563377022743225e-02 -9.678863734006881714e-02 -1.185310557484626770e-01 -2.438979297876358032e-01 2.184656113386154175e-01 2.891266345977783203e-01
-1.645461469888687134e-01 -8.905056118965148926e-02 -1.459517627954483032e-01 -2.791514396667480469e-01 -1.557677388191223145e-01 -2.028156667947769165e-01 -1.218648552894592285e-01 -1.868270784616470337e-01 3.524399995803833008e-01 -1.186767965555191040e-01 4.255168884992599487e-02 2.076550126075744629e-01 2.013404220342636108e-01 -1.885430067777633667e-01 -4.230825230479240417e-02 -2.352600544691085815e-01 -2.260135710239410400e-01 2.621135413646697998e-01 -4.881846904754638672e-02 -8.363290131092071533e-02 -3.466091677546501160e-02 -1.878338456153869629e-01 6.998346745967864990e-02 -1.146446838974952698e-01 -9.256924688816070557e-02 1.419299989938735962e-01 -2.269023060798645020e-01 -1.161478236317634583e-01 -2.419999241828918457e-01 -2.807106077671051025e-01 -1.145100295543670654e-01 7.943824678659439087e-02
-1.147463023662567139e-01 -2.456325143575668335e-01 -1.909376680850982666e-01 7.353971898555755615e-02 -1.270064711570739746e-01 -1.241973266005516052e-01 -1.303005218505859375e-01 3.531312346458435059e-01 -3.623153083026409149e-03 -1.480502188205718994e-01 -2.228585630655288696e-01 -1.879337057471275330e-02 3.870256617665290833e-02 -3.436772897839546204e-02 2.915175259113311768e-02 2.308768928050994873e-01 1.029610708355903625e-01 3.821153044700622559e-01 1.032438427209854126e-01 2.943066321313381195e-02 1.320636123418807983e-01 -1.850161105394363403e-01 1.366628892719745636e-02 4.232943430542945862e-02 1.115642413496971130e-01 2.536703944206237793e-01 1.381885558366775513e-01 5.930537357926368713e-02 -9.816580265760421753e-02 -4.071374237537384033e-01 -1.590872406959533691e-01 2.463936358690261841e-01
-1.322102453559637070e-02 -4.110150039196014404e-01 1.201182827353477478e-01 -6.899961084127426147e-02 -1.127070561051368713e-02 1.433765515685081482e-02 -7.149145752191543579e-02 -3.201858401298522949e-01 3.219383060932159424e-01 -2.259440422058105469e-01 -1.598682850599288940e-01 -6.381557881832122803e-02 5.670125782489776611e-02 -6.347363442182540894e-02 -4.459623247385025024e-02 1.455907523632049561e-01 -1.759366840124130249e-01 4.319747388362884521e-01 3.318972513079643250e-02 3.465280681848526001e-02 1.399436742067337036e-01 -2.431577295064926147e-01 -6.269277632236480713e-02 6.593382358551025391e-02 -8.881381899118423462e-02 3.261874616146087646e-01 -4.274265095591545105e-02 -1.074926182627677917e-02 4.974488168954849243e-02 -9.146627783775329590e-02 1.686402596533298492e-02 2.340635806322097778e-01
-2.624883353710174561e-01 -8.781950175762176514e-02 -4.355810582637786865e-02 -1.515368819236755371e-01 2.506634220480918884e-02 7.003372907638549805e-02 -8.269799500703811646e-02 1.230895146727561951e-01 -1.757034212350845337e-01 -6.523535400629043579e-02 2.814123034477233887e-01 2.981587648391723633e-01 1.615212857723236084e-01 2.841641902923583984e-01 3.651827201247215271e-02 9.961640834808349609e-02 1.178018078207969666e-01 2.900178730487823486e-01 2.432205975055694580e-01 1.983441263437271118e-01 -1.377660781145095825e-01 -1.646102964878082275e-01 1.908025294542312622e-01 5.494529008865356445e-02 -2.054823376238346100e-02 3.395383656024932861e-01 -2.671603560447692871e-01 -5.012895911931991577e-02 1.098914220929145813e-01 -2.370605319738388062e-01 -8.034179359674453735e-02 5.813807249069213867e-02
2.839811332523822784e-02 -2.740298211574554443e-01 2.448493987321853638e-02 -1.731104105710983276e-01 -1.205494925379753113e-01 -7.298866659402847290e-02 -4.733008891344070435e-02 1.465079188346862793e-01 9.856590628623962402e-02 -6.572298705577850342e-02 2.544513046741485596e-01 4.248848930001258850e-02 9.272319078445434570e-02 -3.213286772370338440e-02 4.029721915721893311e-01 2.048624157905578613e-01 2.130573987960815430e-01 8.492413908243179321e-02 2.965735644102096558e-02 -1.542624533176422119e-01 -1.171045750379562378e-02 7.581467926502227783e-02 1.081187576055526733e-01 -1.667191833257675171e-01 5.804501101374626160e-02 3.937685489654541016e-01 -2.203895896673202515e-02 2.090088650584220886e-02 -1.977514773607254028e-01 -2.421589344739913940e-01 -2.002634108066558838e-01 3.681708276271820068e-01
-9.354706853628158569e-02 -2.945330142974853516e-01 -2.965181320905685425e-02 -2.591425478458404541e-01 -2.541338652372360229e-02 -1.491933017969131470e-01 -1.400571037083864212e-02 -3.276956453919410706e-02 1.823533773422241211e-01 1.875662617385387421e-02 -4.861867800354957581e-02 2.315140217542648315e-01 2.686550654470920563e-02 1.439090818166732788e-01 3.565701097249984741e-02 -2.501807175576686859e-02 -2.168915122747421265e-01 2.222857624292373657e-01 1.458368599414825439e-01 -1.768515110015869141e-01 -4.901615530252456665e-02 1.934716999530792236e-01 -5.406211316585540771e-02 6.543968617916107178e-02 -2.731703221797943115e-01 3.775571584701538086e-01 -8.709903806447982788e-02 -1.169864274561405182e-02 -1.054748967289924622e-01 -2.925989329814910889e-01 -1.305758804082870483e-01 4.058010578155517578e-01
-3.633871674537658691e-01 -1.994999200105667114e-01 2.694134116172790527e-01 1.390300840139389038e-01 -2.492917925119400024e-01 1.928821653127670288e-01 -1.998700052499771118e-01 -4.168493300676345825e-02 4.434604644775390625e-01 1.113976910710334778e-01 -2.231943793594837189e-02 -1.913612894713878632e-02 1.910511404275894165e-01 -1.733253002166748047e-01 9.787065535783767700e-02 2.529798448085784912e-02 -1.020582206547260284e-02 2.072801887989044189e-01 -1.007373854517936707e-01 1.480274647474288940e-01 5.294748023152351379e-02 -2.222651541233062744e-01 1.927135325968265533e-02 8.797670155763626099e-02 9.019326418638229370e-02 1.606960296630859375e-01 -1.311259567737579346e-01 6.536172237247228622e-03 -3.351806402206420898e-01 -4.273788258433341980e-02 2.086340636014938354e-02 -8.521018177270889282e-02
3.461139975115656853e-03 -2.993382513523101807e-01 1.885748207569122314e-01 -1.124266535043716431e-01 -1.765781790018081665e-01 -1.046978309750556946e-01 6.191686913371086121e-02 -1.234800815582275391e-01 -3.103115260601043701e-01 1.172644942998886108e-01 1.117711141705513000e-01 1.828372478485107422e-02 2.723459899425506592e-01 1.872092671692371368e-02 1.869373321533203125e-01 2.361696362495422363e-01 7.381914556026458740e-02 3.339966535568237305e-01 2.517009675502777100e-01 -8.395472168922424316e-02 1.348287314176559448e-01 -2.524165213108062744e-01 -1.295949704945087433e-02 2.265838161110877991e-02 1.190166398882865906e-01 3.365235328674316406e-01 -7.398297544568777084e-03 1.880503445863723755e-01 -2.753057777881622314e-01 1.498521212488412857e-02 -6.330334395170211792e-02 -3.362856572493910789e-03
-1.012666523456573486e-01 -1.278844848275184631e-02 4.786829650402069092e-01 -2.519730031490325928e-01 -7.153986394405364990e-02 3.824697434902191162e-02 2.462859749794006348e-01 -1.504187136888504028e-01 6.396815180778503418e-03 -6.898754090070724487e-02 6.142833083868026733e-02 -4.073183983564376831e-02 2.458492964506149292e-01 -1.097386106848716736e-01 2.161744534969329834e-01 1.493494957685470581e-01 3.159369900822639465e-02 4.323391616344451904e-01 6.279541552066802979e-02 -2.417897731065750122e-01 -5.052681639790534973e-02 4.684159532189369202e-02 1.009144037961959839e-01 -2.307235822081565857e-02 2.292123585939407349e-01 1.148333400487899780e-01 -1.630674749612808228e-01 2.264986634254455566e-01 -1.497515141963958740e-01 -1.334092915058135986e-01 6.640161573886871338e-02 -3.608938679099082947e-02
-1.870266497135162354e-01 -1.493532210588455200e-01 1.341309957206249237e-02 -1.364760994911193848e-01 -8.087391406297683716e-02 -3.702852129936218262e-02 -2.663870751857757568e-01 4.999238252639770508e-02 1.119097545742988586e-01 8.714342862367630005e-02 9.946599602699279785e-02 1.667684465646743774e-01 1.413265466690063477e-01 -2.942156195640563965e-01 1.448704395443201065e-02 2.487532347440719604e-01 1.167506203055381775e-01 3.269626796245574951e-01 7.851662486791610718e-02 -2.927500903606414795e-01 2.124417573213577271e-01 -3.746908158063888550e-02 1.527406722307205200e-01 1.201734989881515503e-01 2.680195681750774384e-02 3.333732783794403076e-01 1.905319839715957642e-01 1.660502701997756958e-01 -2.109116166830062866e-01 -1.830194741487503052e-01 -6.192399654537439346e-03 -2.561838030815124512e-01
6.194311380386352539e-02 3.697891253978013992e-03 1.380212903022766113e-01 -1.011477038264274597e-01 -2.701009809970855713e-01 -2.985741756856441498e-02 -1.327667087316513062e-01 -1.058156937360763550e-01 -5.096123367547988892e-02 -5.950992181897163391e-02 -1.989869475364685059e-01 -7.968073338270187378e-02 1.390515714883804321e-01 2.298338115215301514e-01 2.453674972057342529e-01 -2.550610005855560303e-01 1.620393991470336914e-01 6.888613849878311157e-02 2.155086994171142578e-01 3.330360651016235352e-01 1.364451944828033447e-01 1.255781203508377075e-01 9.729550778865814209e-02 2.010414376854896545e-02 -6.924947351217269897e-02 3.628298640251159668e-01 -5.944130569696426392e-02 -3.296542912721633911e-02 -1.925633698701858521e-01 -4.194214642047882080e-01 1.665931046009063721e-01 -1.640953123569488525e-02
-3.379093110561370850e-01 -1.291593760251998901e-01 -3.305171132087707520e-01 -1.995757073163986206e-01 3.772307187318801880e-02 -6.198691949248313904e-02 -8.758588880300521851e-02 -1.654828898608684540e-02 9.500766545534133911e-02 -1.618224978446960449e-01 6.420182436704635620e-02 2.493375241756439209e-01 -5.611233413219451904e-03 4.534184560179710388e-02 -1.088192593306303024e-02 -8.388882875442504883e-02 9.553855657577514648e-02 1.588671207427978516e-01 2.584815919399261475e-01 -5.192855745553970337e-02 2.534027397632598877e-01 -1.437822356820106506e-02 -1.292014494538307190e-02 1.895144730806350708e-01 4.683716222643852234e-02 4.789101779460906982e-01 -1.036456897854804993e-01 -5.416694283485412598e-02 -2.253237366676330566e-01 -3.003423511981964111e-01 5.882555618882179260e-02 4.544828832149505615e-02
-2.675070762634277344e-01 -2.308772206306457520e-01 -4.033081233501434326e-02 -8.973570913076400757e-02 -1.579954475164413452e-01 -2.118692994117736816e-01 1.912651360034942627e-01 -5.360418185591697693e-02 1.830124668776988983e-02 -2.317776978015899658e-01 1.251249313354492188e-01 2.984443008899688721e-01 2.241832204163074493e-02 -6.361038982868194580e-02 3.988971002399921417e-03 -1.009986847639083862e-01 3.511681258678436279e-01 2.928785085678100586e-01 1.700264811515808105e-01 -2.211381345987319946e-01 4.679845273494720459e-02 -1.180418767035007477e-02 6.864137947559356689e-02 2.514407336711883545e-01 2.112849056720733643e-02 1.150429174304008484e-01 1.740235984325408936e-01 -1.234180331230163574e-01 -1.597829312086105347e-01 -3.536941409111022949e-01 -6.629059463739395142e-02 1.058763563632965088e-01
-4.930612817406654358e-02 -2.053826153278350830e-01 1.439688205718994141e-01 -6.671887636184692383e-02 -5.669480189681053162e-02 -2.242282629013061523e-01 5.204453319311141968e-02 -2.955879569053649902e-01 1.269369721412658691e-01 -1.507872939109802246e-01 -2.483936548233032227e-01 -3.152976557612419128e-02 6.393457204103469849e-02 -1.405817717313766479e-01 1.080134138464927673e-01 1.684996038675308228e-01 -6.728357821702957153e-02 3.317164182662963867e-01 -2.053330093622207642e-01 1.699706763029098511e-01 -3.084007091820240021e-02 1.090125273913145065e-02 6.478347629308700562e-02 -1.477996259927749634e-01 9.756310284137725830e-02 4.433768987655639648e-01 -1.744792163372039795e-01 4.997128248214721680e-02 1.413593143224716187e-01 -2.588407993316650391e-01 1.295212954282760620e-01 2.562367022037506104e-01
-1.249345988035202026e-01 -8.611854910850524902e-02 1.368415504693984985e-01 -1.712832599878311157e-01 6.180956843309104443e-04 2.461369186639785767e-01 -2.055562883615493774e-01 -2.854171693325042725e-01 2.701010406017303467e-01 -2.977738529443740845e-02 -5.166141688823699951e-02 -1.722145676612854004e-01 1.040010973811149597e-01 -5.749463662505149841e-02 -2.923996746540069580e-02 -1.870348863303661346e-02 -6.010837480425834656e-02 3.248699307441711426e-01 1.180634349584579468e-01 1.499662548303604126e-01 8.568879961967468262e-02 -1.436496675014495850e-01 3.360836505889892578e-01 1.658298522233963013e-01 2.928306460380554199e-01 2.263419628143310547e-01 7.729534804821014404e-02 -2.475589811801910400e-01 -1.010194718837738037e-01 -2.386659532785415649e-01 -9.796032309532165527e-02 1.676353216171264648e-01
-1.964832991361618042e-01 -7.561644911766052246e-02 3.018547296524047852e-01 -7.277581095695495605e-02 -2.449674606323242188e-01 3.250652551651000977e-02 -1.610274016857147217e-01 -1.548327654600143433e-01 1.441736072301864624e-01 -3.524242714047431946e-02 -1.009651795029640198e-01 -1.128930822014808655e-01 1.547049880027770996e-01 -8.857744932174682617e-02 -1.192712690681219101e-02 -1.807170920073986053e-02 -1.742481887340545654e-01 3.213161826133728027e-01 -1.131139919161796570e-01 2.049978673458099365e-01 -1.129800230264663696e-01 8.364206179976463318e-03 3.307243585586547852e-01 -4.980317130684852600e-02 3.268422782421112061e-01 1.672213077545166016e-01 1.598247289657592773e-01 6.971070170402526855e-02 -5.743162706494331360e-02 -3.567716181278228760e-01 2.336071133613586426e-01 8.724584430456161499e-02
-1.089014764875173569e-02 -4.603056013584136963e-01 2.680626884102821350e-02 -2.681812345981597900e-01 -1.670725643634796143e-01 -1.525762025266885757e-02 -9.798676706850528717e-03 -3.329142332077026367e-01 1.072086915373802185e-01 -1.975448280572891235e-01 -1.685370355844497681e-01 1.321998238563537598e-01 2.470212429761886597e-02 3.407267286092974246e-05 -4.421659186482429504e-02 5.899310111999511719e-02 -6.622864305973052979e-02 4.568980038166046143e-01 -1.612508669495582581e-02 -3.192533925175666809e-02 2.163865417242050171e-02 -3.204884231090545654e-01 2.509654462337493896e-01 -4.221551120281219482e-03 3.596070036292076111e-02 1.954388618469238281e-01 -1.628537774085998535e-01 5.307676270604133606e-02 -1.203836724162101746e-01 -1.316580455750226974e-02 -2.158256806433200836e-02 9.632571041584014893e-02
1.229569762945175171e-01 -1.190290302038192749e-01 -5.899137468077242374e-04 -1.684847772121429443e-01 -1.133356392383575439e-01 4.146054759621620178e-02 -2.133365422487258911e-01 -1.315811276435852051e-01 1.137581095099449158e-01 2.583977878093719482e-01 -9.885018691420555115e-03 4.039095342159271240e-01 3.122965991497039795e-02 1.424918621778488159e-01 -1.156175583600997925e-01 -1.635767333209514618e-02 2.263301983475685120e-02 1.461522579193115234e-01 4.410551115870475769e-02 -8.013731241226196289e-02 1.291617900133132935e-01 4.874316230416297913e-02 -9.373591095209121704e-02 -9.947471320629119873e-02 -9.984754025936126709e-02 5.326243042945861816e-01 -1.771621406078338623e-01 -1.577716767787933350e-01 -1.580786556005477905e-01 -3.531527519226074219e-01 8.504419028759002686e-02 1.105264127254486084e-01
3.038912080228328705e-02 -1.037205010652542114e-01 1.516003161668777466e-01 -1.502456218004226685e-01 -2.212614752352237701e-02 2.334145903587341309e-01 -3.036022186279296875e-01 -1.766515970230102539e-01 1.426589041948318481e-01 -4.901409894227981567e-02 -7.318964600563049316e-02 -1.002265661954879761e-01 8.520061522722244263e-02 -2.249891459941864014e-01 6.783752143383026123e-02 2.820728160440921783e-02 -4.594616591930389404e-02 3.527744412422180176e-01 4.129467606544494629e-01 1.743633300065994263e-01 1.711966842412948608e-02 -1.358908861875534058e-01 1.802936941385269165e-01 1.058729887008666992e-01 -1.801348291337490082e-02 1.499199569225311279e-01 1.363152414560317993e-01 -1.028485745191574097e-01 -1.579129546880722046e-01 -1.362763643264770508e-01 -3.483226001262664795e-01 2.371034175157546997e-01
-3.265154063701629639e-01 -7.836233079433441162e-02 1.658476144075393677e-02 -1.437963992357254028e-01 -3.562816381454467773e-01 8.932188153266906738e-02 2.710580825805664062e-02 1.720968931913375854e-01 1.767086833715438843e-01 2.241523470729589462e-03 -2.106761634349822998e-01 -1.584420725703239441e-02 2.077838033437728882e-01 -1.758151948451995850e-01 1.387839317321777344e-01 5.494964495301246643e-02 -5.624742060899734497e-02 4.559243023395538330e-01 5.667222291231155396e-02 4.391888901591300964e-02 -1.265574991703033447e-01 8.790133520960807800e-03 -7.207293063402175903e-02 -8.478064090013504028e-02 -1.178241986781358719e-02 3.126101940870285034e-02 -3.822929859161376953e-01 -1.895691156387329102e-01 8.296706713736057281e-03 -2.309296876192092896e-01 -6.424172967672348022e-02 -2.083814740180969238e-01
-2.323863655328750610e-01 -2.472773492336273193e-01 -1.939860135316848755e-01 -2.073133289813995361e-01 -1.194015815854072571e-01 -1.574826240539550781e-01 8.848591148853302002e-02 -3.561152815818786621e-01 2.723072469234466553e-01 -2.138074487447738647e-01 -5.484880134463310242e-02 7.970398664474487305e-02 -4.513424355536699295e-03 -2.160628512501716614e-02 2.735947631299495697e-02 1.170562654733657837e-01 2.945767641067504883e-01 1.893053203821182251e-01 5.126499012112617493e-02 2.110774815082550049e-01 -2.679359167814254761e-02 1.756063103675842285e-01 -1.343875378370285034e-01 2.328734844923019409e-01 1.885819137096405029e-01 3.093553185462951660e-01 5.496710538864135742e-02 -4.455007985234260559e-02 -1.864839941263198853e-01 -2.025350481271743774e-01 2.156912907958030701e-02 -1.416081748902797699e-02
-2.134337872266769409e-01 -5.366744473576545715e-03 3.368418291211128235e-02 -1.616154313087463379e-01 -3.201840072870254517e-02 2.131343334913253784e-01 -3.328989446163177490e-01 4.031939804553985596e-02 2.235849946737289429e-01 7.323274761438369751e-02 -7.905514538288116455e-02 -1.233921125531196594e-01 2.373383045196533203e-01 9.409764409065246582e-02 3.739409614354372025e-03 9.248896688222885132e-02 2.334613204002380371e-01 1.679170280694961548e-01 2.746181190013885498e-02 1.565374284982681274e-01 -1.133235320448875427e-01 -1.561733037233352661e-01 1.051484942436218262e-01 -1.713244915008544922e-01 -1.024853438138961792e-02 2.653983235359191895e-01 -5.825055018067359924e-02 -1.234644278883934021e-01 -1.579381525516510010e-01 -4.055001735687255859e-01 -5.728139728307723999e-02 3.876217603683471680e-01
-1.931283026933670044e-01 -4.155831877142190933e-03 9.332279115915298462e-02 -4.292261227965354919e-02 1.235152184963226318e-01 1.456851810216903687e-01 -2.510655522346496582e-01 -3.797095715999603271e-01 2.131539434194564819e-01 6.309773027896881104e-02 -3.661784529685974121e-02 -7.581133861094713211e-03 1.500505656003952026e-01 -8.769466727972030640e-02 -1.388043444603681564e-02 -1.920663006603717804e-02 6.521964818239212036e-02 1.845591217279434204e-01 2.719006128609180450e-02 3.746999800205230713e-01 9.191379696130752563e-02 -2.295092791318893433e-01 2.160449475049972534e-01 -7.399457693099975586e-02 1.033861935138702393e-01 2.523787617683410645e-01 6.333889067173004150e-02 -2.631449401378631592e-01 -6.079298909753561020e-04 -3.898060917854309082e-01 8.157699555158615112e-02 1.669875234365463257e-01
-2.255016267299652100e-01 -2.762880921363830566e-01 -3.020641803741455078e-01 -3.213724792003631592e-01 7.135705649852752686e-02 -1.945847719907760620e-01 1.128860190510749817e-02 9.937255829572677612e-02 2.326087504625320435e-01 -1.290914565324783325e-01 7.737831771373748779e-02 2.017790377140045166e-01 -3.672155737876892090e-02 3.918747603893280029e-02 8.813685178756713867e-02 -2.451578900218009949e-02 1.815089732408523560e-01 3.001993894577026367e-01 7.457673549652099609e-02 -8.949980884790420532e-02 2.229886651039123535e-01 2.298525534570217133e-03 1.688756048679351807e-01 8.909870684146881104e-02 9.945445694029331207e-03 2.945935130119323730e-01 1.306472532451152802e-02 1.556185483932495117e-01 -2.951995134353637695e-01 -2.337339222431182861e-01 -9.129227139055728912e-03 -1.437113434076309204e-01
-3.681749999523162842e-01 -4.514401033520698547e-02 1.123941317200660706e-01 -9.925127774477005005e-02 -5.708262324333190918e-02 1.426877360790967941e-02 -2.375644594430923462e-01 -1.666949838399887085e-01 2.277336120605468750e-01 1.746262609958648682e-01 1.513302624225616455e-01 -1.556946933269500732e-01 2.454641908407211304e-01 1.713090948760509491e-02 1.897760480642318726e-01 1.078258175402879715e-02 -1.634234786033630371e-01 3.693200945854187012e-01 -9.704989939928054810e-02 5.364074185490608215e-02 9.464730322360992432e-02 -9.559610858559608459e-03 -9.027530252933502197e-02 1.398639678955078125e-01 1.752646714448928833e-01 4.926573857665061951e-02 -2.503908053040504456e-02 -7.510273903608322144e-02 -2.093975096940994263e-01 -2.158585935831069946e-01 1.868087984621524811e-02 4.286010861396789551e-01
1.190059352666139603e-02 -3.376622200012207031e-01 9.406443685293197632e-02 -1.248960345983505249e-01 -8.977545797824859619e-02 1.550910901278257370e-02 -1.430893689393997192e-02 -1.303855627775192261e-01 2.702291011810302734e-01 -2.826398015022277832e-01 -3.902694582939147949e-02 1.002171486616134644e-01 1.028224453330039978e-01 -3.487119078636169434e-02 -7.600902020931243896e-02 4.337517544627189636e-02 -5.280772689729928970e-03 4.948475062847137451e-01 -4.911185428500175476e-02 1.201544329524040222e-01 1.977636069059371948e-01 -2.292895466089248657e-01 -1.055522188544273376e-01 -9.078332036733627319e-02 -7.804471999406814575e-02 3.706231713294982910e-01 2.271238341927528381e-02 -2.551017515361309052e-02 2.209994792938232422e-01 -1.792775392532348633e-01 1.975225806236267090e-01 1.205573156476020813e-01
-2.801547944545745850e-01 -1.673699915409088135e-01 1.714620739221572876e-01 -1.046634688973426819e-01 -2.560947276651859283e-02 1.999026536941528320e-01 -2.113739959895610809e-02 -1.193860992789268494e-01 9.082239866256713867e-02 6.461301445960998535e-02 1.987601444125175476e-02 -1.843186467885971069e-01 4.085087776184082031e-01 -3.443555235862731934e-01 -1.579271852970123291e-01 1.955329068005084991e-02 3.104052841663360596e-01 2.504039704799652100e-01 2.984136156737804413e-02 1.103927791118621826e-01 2.755468785762786865e-01 -2.179225385189056396e-01 6.901068985462188721e-02 1.093233078718185425e-01 6.118809431791305542e-02 1.612039655447006226e-01 -2.441310696303844452e-02 -4.344093427062034607e-02 -1.389516443014144897e-01 -1.495967209339141846e-01 1.811095140874385834e-02 2.318733036518096924e-01
-9.174639731645584106e-02 -9.482529759407043457e-02 1.044626981019973755e-01 -1.199952233582735062e-02 -1.720542013645172119e-01 2.098168730735778809e-01 -1.745720803737640381e-01 -1.018383130431175232e-01 1.936814337968826294e-01 -2.987335203215479851e-03 -7.875046879053115845e-02 -3.161745071411132812e-01 1.438292413949966431e-01 -2.484231442213058472e-01 -1.126856915652751923e-02 3.123550303280353546e-02 -1.242307107895612717e-02 3.144527375698089600e-01 1.197637319564819336e-01 6.756058335304260254e-02 5.038923397660255432e-02 -1.674708724021911621e-01 3.823330104351043701e-01 6.044704839587211609e-02 2.226398587226867676e-01 2.691648006439208984e-01 2.935956604778766632e-02 -1.597507745027542114e-01 -1.110929027199745178e-01 -2.852134704589843750e-01 -5.293063819408416748e-02 2.943094074726104736e-01
-2.759060636162757874e-02 -2.193490266799926758e-01 -6.487790495157241821e-02 -1.584921181201934814e-01 -5.022551491856575012e-02 -3.565517254173755646e-03 -7.488178461790084839e-02 1.187441200017929077e-01 2.786221206188201904e-01 -9.257418103516101837e-03 4.454908892512321472e-02 4.705905914306640625e-01 1.678977459669113159e-01 2.134077399969100952e-01 7.865784317255020142e-02 5.723923817276954651e-02 1.371493935585021973e-01 2.391829341650009155e-01 2.497348748147487640e-02 2.628339454531669617e-02 7.062239199876785278e-02 -4.603930562734603882e-02 -7.771692425012588501e-02 9.805506467819213867e-02 -1.766924858093261719e-01 1.391305774450302124e-01 -2.066531181335449219e-01 -8.039146661758422852e-02 -2.186182886362075806e-01 -3.261196315288543701e-01 -7.774064689874649048e-02 3.939149081707000732e-01
-2.193947136402130127e-01 -1.895398050546646118e-01 2.078851461410522461e-01 8.380397222936153412e-03 -1.364182233810424805e-01 -1.971914917230606079e-01 -1.143340468406677246e-01 1.610761582851409912e-01 1.361513137817382812e-01 -9.488296508789062500e-02 -2.402038872241973877e-01 7.149611413478851318e-02 1.522018164396286011e-01 -1.704393476247787476e-01 2.246488444507122040e-02 5.723251402378082275e-02 2.052870541810989380e-01 2.298919707536697388e-01 -7.417396456003189087e-02 -1.961652040481567383e-01 1.147950589656829834e-01 8.095327019691467285e-02 2.222097665071487427e-01 3.330321982502937317e-02 5.388129875063896179e-02 2.687658965587615967e-01 2.431585639715194702e-01 2.982862107455730438e-02 -2.257466912269592285e-01 -4.766224026679992676e-01 6.732978671789169312e-02 -5.278009921312332153e-02
-2.440261095762252808e-01 -1.415169890969991684e-02 -5.534606799483299255e-02 -1.564306020736694336e-01 -3.715275228023529053e-01 -1.440088897943496704e-01 -2.756998836994171143e-01 -1.413808017969131470e-01 6.631845235824584961e-02 -6.565741449594497681e-02 -1.527607142925262451e-01 -6.743191182613372803e-02 1.547617316246032715e-01 2.114589810371398926e-01 3.811347484588623047e-02 6.501627620309591293e-03 2.390316128730773926e-01 1.097339168190956116e-01 2.846241295337677002e-01 -3.819767758250236511e-02 1.540916040539741516e-02 -1.484772264957427979e-01 -4.932877421379089355e-02 2.128309309482574463e-01 1.663859635591506958e-01 7.316768914461135864e-02 -1.395426988601684570e-01 2.560679018497467041e-01 -2.742852270603179932e-01 -3.340203166007995605e-01 1.022158712148666382e-01 -1.191745996475219727e-01
-1.386889349669218063e-02 -2.184171527624130249e-01 7.516736537218093872e-02 -9.705586731433868408e-02 -1.415585875511169434e-01 -1.202656254172325134e-01 3.794176876544952393e-02 -1.976995617151260376e-01 -1.622517965734004974e-02 1.418242603540420532e-01 -9.447172284126281738e-02 1.170103624463081360e-01 3.836788237094879150e-01 1.622253656387329102e-01 2.517583370208740234e-01 1.560145914554595947e-01 1.600184440612792969e-01 4.142805337905883789e-01 3.022656738758087158e-01 -2.707482129335403442e-02 2.344841808080673218e-01 -1.140860319137573242e-01 -8.856423199176788330e-02 -1.707197427749633789e-01 1.282965838909149170e-01 1.626333594322204590e-01 -1.659658402204513550e-01 5.012831464409828186e-02 -1.513905078172683716e-01 1.750902384519577026e-01 -1.789655089378356934e-01 -6.978928297758102417e-02
-1.008593477308750153e-02 1.867808960378170013e-02 -3.628905862569808960e-02 -1.434913128614425659e-01 1.607923954725265503e-02 -2.006318978965282440e-02 -2.193192690610885620e-01 -1.395023614168167114e-01 2.657504379749298096e-01 -6.703668832778930664e-02 -1.723101139068603516e-01 4.591586813330650330e-02 3.265534937381744385e-01 -2.063553780317306519e-01 -2.257357090711593628e-01 2.535093724727630615e-01 2.490928918123245239e-01 2.180827111005783081e-01 -2.198225855827331543e-01 -7.896479964256286621e-02 9.992957115173339844e-03 -5.448487401008605957e-02 2.096324861049652100e-01 -1.414612401276826859e-03 1.776986420154571533e-01 2.040610611438751221e-01 -1.083125621080398560e-01 1.015782356262207031e-01 -1.070353090763092041e-01 -3.078065514564514160e-01 1.362988501787185669e-01 3.268531858921051025e-01
-7.513502240180969238e-02 -1.050312668085098267e-01 -1.641163378953933716e-01 1.599361654371023178e-03 3.610230609774589539e-02 5.644429102540016174e-02 -2.003487944602966309e-01 -4.505071416497230530e-02 2.653669118881225586e-01 -1.952872872352600098e-01 4.865471273660659790e-03 4.118338227272033691e-02 3.252352178096771240e-01 1.545878499746322632e-02 -2.971380017697811127e-02 8.541280031204223633e-02 2.219623327255249023e-01 1.842465251684188843e-01 -1.107776910066604614e-01 9.170133620500564575e-02 -8.693621307611465454e-02 -2.205888368189334869e-02 -2.087691333144903183e-03 -3.185837715864181519e-02 8.187431097030639648e-02 3.828365206718444824e-01 1.580362915992736816e-01 -2.226406782865524292e-01 -2.932170629501342773e-01 -3.437187373638153076e-01 -2.629253268241882324e-01 -2.669039070606231689e-01
-2.332909405231475830e-01 -3.175897896289825439e-01 5.824204534292221069e-02 1.718488484621047974e-01 -1.893500685691833496e-01 1.443867683410644531e-01 -6.932181119918823242e-02 -1.580436080694198608e-01 1.294003278017044067e-01 4.147249460220336914e-02 2.733457684516906738e-01 1.364391297101974487e-01 1.279529035091400146e-01 -5.956509709358215332e-02 2.492205947637557983e-01 1.143075618892908096e-02 3.651486039161682129e-01 7.258347421884536743e-02 1.751550734043121338e-01 1.018639132380485535e-01 -5.929391086101531982e-02 9.969373047351837158e-02 4.797063767910003662e-02 -2.805259525775909424e-01 2.131852321326732635e-03 2.852014303207397461e-01 3.318885713815689087e-02 -1.917044669389724731e-01 -5.699885636568069458e-02 -3.024675846099853516e-01 1.921999752521514893e-01 -7.977171987295150757e-02
-3.815070539712905884e-02 -3.540096879005432129e-01 1.163948178291320801e-01 -5.441422387957572937e-02 -2.451833896338939667e-02 2.120748758316040039e-01 6.176143418997526169e-03 -2.966027855873107910e-01 2.869120240211486816e-01 -3.184762895107269287e-01 -8.627700060606002808e-02 1.407052576541900635e-02 8.855126798152923584e-02 7.412932068109512329e-02 -3.238252922892570496e-02 1.084238141775131226e-01 -5.989919230341911316e-02 3.908130824565887451e-01 -2.994254464283585548e-04 4.747378453612327576e-02 1.033668294548988342e-01 -3.007301390171051025e-01 -7.653850317001342773e-02 -3.138253837823867798e-02 -7.973929494619369507e-02 3.597378432750701904e-01 -1.196788474917411804e-01 3.147481754422187805e-02 9.019762277603149414e-02 -2.254689484834671021e-01 5.637911334633827209e-02 1.606857329607009888e-01
-1.299978196620941162e-01 -1.173783317208290100e-01 -1.463841795921325684e-01 -1.386203467845916748e-01 4.246538877487182617e-02 7.362093031406402588e-02 -1.954592317342758179e-01 -1.944969892501831055e-01 2.771041914820671082e-02 -8.695037662982940674e-02 1.830950528383255005e-01 4.956427961587905884e-02 1.833948045969009399e-01 -2.587690949440002441e-03 1.491886228322982788e-01 2.888326346874237061e-01 2.380677908658981323e-01 -4.457501694560050964e-02 1.174132060259580612e-02 -1.221730411052703857e-01 -6.342790089547634125e-03 -2.086313068866729736e-02 8.997801691293716431e-02 -1.218670383095741272e-01 4.329282045364379883e-02 4.294760227203369141e-01 5.698903463780879974e-03 1.429522410035133362e-02 -2.291543036699295044e-01 -5.210208892822265625e-01 9.305253624916076660e-03 2.324208617210388184e-01
-6.811882555484771729e-02 -3.030140101909637451e-01 6.783322244882583618e-02 -1.369604468345642090e-01 -9.326166659593582153e-02 1.350091099739074707e-01 -6.121934205293655396e-02 -4.666791856288909912e-01 1.312838345766067505e-01 6.364159286022186279e-02 -1.900619268417358398e-01 -2.045774273574352264e-02 1.132290288805961609e-01 -7.819905877113342285e-02 -1.182958483695983887e-01 -3.074882924556732178e-02 -9.334485977888107300e-02 -3.471067547798156738e-02 2.250394523143768311e-01 2.689861357212066650e-01 1.687490940093994141e-01 -6.776967644691467285e-02 -7.753842324018478394e-02 -5.021782591938972473e-02 1.669526845216751099e-01 2.274386584758758545e-01 -1.007313951849937439e-01 4.107190966606140137e-01 -1.530400961637496948e-01 -2.816906273365020752e-01 4.009899275843054056e-04 -6.550003588199615479e-02
-1.949319988489151001e-01 -2.616506814956665039e-01 8.981647342443466187e-02 -3.658476471900939941e-01 -1.335880458354949951e-01 -1.795762628316879272e-01 -8.677747100591659546e-02 -1.031979620456695557e-01 -3.435409367084503174e-01 2.052772045135498047e-01 4.109789151698350906e-03 3.127054497599601746e-02 -8.040756732225418091e-02 -2.931334376335144043e-01 1.327103078365325928e-01 6.687457859516143799e-02 -6.677675992250442505e-02 2.533940374851226807e-01 2.609316110610961914e-01 5.786832794547080994e-02 1.243049055337905884e-01 -1.299120783805847168e-01 6.642310321331024170e-02 1.155742406845092773e-01 3.152190744876861572e-01 2.945338189601898193e-01 -6.116545945405960083e-02 2.651415765285491943e-03 -1.078095193952322006e-02 -1.500185728073120117e-01 -1.715097762644290924e-02 -6.890083849430084229e-02
-3.903635591268539429e-02 -2.581797838211059570e-01 -2.959219515323638916e-01 1.804915517568588257e-01 -1.998256295919418335e-01 -1.355701237916946411e-01 -3.065710887312889099e-02 1.491888314485549927e-01 2.316031046211719513e-02 -1.584801077842712402e-02 -7.881300896406173706e-02 -1.047209203243255615e-01 6.210411712527275085e-02 -1.103771012276411057e-02 -6.220620591193437576e-03 6.760181486606597900e-02 9.346658736467361450e-02 1.581135541200637817e-01 2.162628769874572754e-01 -1.115087270736694336e-01 1.065752059221267700e-01 -1.169997751712799072e-01 -1.369874477386474609e-01 1.050106063485145569e-01 2.011860907077789307e-01 3.344874978065490723e-01 1.935630887746810913e-01 6.400844454765319824e-02 -1.439393311738967896e-01 -4.697712957859039307e-01 5.796994641423225403e-02 3.422678411006927490e-01
2.686046622693538666e-02 -1.532612740993499756e-01 2.093161270022392273e-02 -5.013686418533325195e-02 3.219785913825035095e-02 6.586054712533950806e-02 -2.393587231636047363e-01 -2.503378549590706825e-03 -1.886371523141860962e-01 -2.798487199470400810e-03 -6.929042935371398926e-02 -2.206160873174667358e-01 2.848115563392639160e-01 -4.333808901719748974e-04 1.424198597669601440e-01 -2.493451721966266632e-02 -1.508819609880447388e-01 -1.220984570682048798e-02 5.399143695831298828e-02 5.180408060550689697e-02 2.879837900400161743e-02 -3.235564827919006348e-01 -2.332812249660491943e-01 5.999689921736717224e-03 -3.881684690713882446e-02 2.932081222534179688e-01 -1.500395536422729492e-01 6.409519165754318237e-02 -4.282394945621490479e-01 -4.683738946914672852e-01 6.900382041931152344e-02 9.469550102949142456e-02
1.054504513740539551e-02 -3.963333070278167725e-01 7.838260382413864136e-03 2.950317692011594772e-03 -5.295765027403831482e-02 7.781940046697854996e-03 -5.043700709939002991e-02 -3.295541405677795410e-01 3.215185999870300293e-01 -3.076789975166320801e-01 -1.402888000011444092e-01 2.401206828653812408e-02 4.212745279073715210e-02 9.026964008808135986e-02 -5.658458545804023743e-02 1.226209774613380432e-01 6.537508964538574219e-02 3.977094888687133789e-01 -1.047116965055465698e-01 1.957105472683906555e-02 7.955839484930038452e-02 -1.669998764991760254e-01 2.468677237629890442e-02 -9.553344547748565674e-02 -1.899988949298858643e-02 3.758589625358581543e-01 1.347784232348203659e-02 -9.769469499588012695e-02 6.315790116786956787e-02 -1.900118738412857056e-01 7.619026303291320801e-02 2.593463063240051270e-01
-1.934086978435516357e-01 -1.991611123085021973e-01 9.335991740226745605e-02 -2.031114399433135986e-01 -2.708137631416320801e-01 1.186220347881317139e-01 2.233853936195373535e-02 1.789608038961887360e-02 -2.827147394418716431e-02 4.263754561543464661e-02 -2.400655746459960938e-01 -4.553588107228279114e-02 2.417106628417968750e-01 -7.421220839023590088e-02 1.054502278566360474e-01 -5.110249295830726624e-02 1.285116523504257202e-01 3.666841089725494385e-01 -6.439121812582015991e-02 8.837552741169929504e-04 4.614489376544952393e-01 1.242452859878540039e-01 -2.859405800700187683e-02 1.317818313837051392e-01 2.954888902604579926e-02 3.874324262142181396e-01 -6.931996345520019531e-02 -3.959127515554428101e-02 -1.524378210306167603e-01 -1.059048250317573547e-01 2.381586469709873199e-02 -2.251589745283126831e-01
-1.684858798980712891e-01 -1.650419086217880249e-01 2.250229120254516602e-01 -3.892218694090843201e-02 1.109998375177383423e-01 -1.147130727767944336e-01 1.810318529605865479e-01 9.212314337491989136e-02 7.068043202161788940e-02 -6.447575241327285767e-02 -7.172455638647079468e-02 2.908594906330108643e-02 2.786533832550048828e-01 3.634754940867424011e-02 -8.683223277330398560e-02 -2.847797051072120667e-02 3.689891695976257324e-01 2.436807602643966675e-01 1.217450127005577087e-01 -1.107000038027763367e-01 3.541494905948638916e-01 -1.115923076868057251e-01 -9.698173403739929199e-02 1.711949557065963745e-01 1.549212932586669922e-01 1.688290834426879883e-01 -3.963549807667732239e-02 -8.275552093982696533e-02 -2.893551066517829895e-02 -4.397662878036499023e-01 -2.346797138452529907e-01 1.165944412350654602e-01
-2.939214408397674561e-01 -2.660377621650695801e-01 2.442393451929092407e-01 -6.079630553722381592e-02 -1.302370876073837280e-01 4.654854908585548401e-02 -1.367567479610443115e-01 -1.929400116205215454e-01 1.589701920747756958e-01 1.081524193286895752e-01 -3.425395116209983826e-02 1.663461476564407349e-01 1.048650592565536499e-01 -9.884870797395706177e-02 -3.628024086356163025e-02 1.263805925846099854e-01 1.128243654966354370e-01 1.358143538236618042e-01 -7.221894711256027222e-02 -8.705819398164749146e-02 2.346176803112030029e-01 2.003208398818969727e-01 1.208145245909690857e-01 -7.837897539138793945e-02 -1.616435348987579346e-01 1.637312322854995728e-01 1.615636199712753296e-01 1.344614773988723755e-01 9.207916446030139923e-03 -5.439443588256835938e-01 1.740591973066329956e-01 -1.315317451953887939e-01
-1.144262999296188354e-01 -2.543439269065856934e-01 -1.961619108915328979e-01 -2.749034464359283447e-01 -5.396220460534095764e-02 -1.409093290567398071e-01 5.512994527816772461e-02 -2.056865543127059937e-01 3.177184164524078369e-01 -2.989654541015625000e-01 3.613842651247978210e-02 2.494045905768871307e-02 9.452228993177413940e-02 1.428783126175403595e-02 3.051495552062988281e-02 1.450760662555694580e-01 1.982927173376083374e-01 2.945167422294616699e-01 9.524177759885787964e-02 2.266953140497207642e-02 -2.226472049951553345e-01 1.241000369191169739e-01 -1.078668236732482910e-01 2.406227290630340576e-01 2.279057204723358154e-01 1.771601587533950806e-01 -9.282582253217697144e-02 -9.168460965156555176e-02 -8.401321619749069214e-02 -2.762240767478942871e-01 -2.173025608062744141e-01 -1.249023675918579102e-01
-3.156410753726959229e-01 -9.945234656333923340e-02 -1.617827080190181732e-02 -4.889170452952384949e-02 -9.581501036882400513e-02 -1.224398091435432434e-01 1.419263482093811035e-01 -6.028861552476882935e-02 9.138791263103485107e-02 -1.903598606586456299e-01 -1.524807512760162354e-02 3.200078606605529785e-01 4.762833938002586365e-03 7.649259269237518311e-02 1.869188994169235229e-01 -7.353040575981140137e-02 3.028827905654907227e-01 1.472764462232589722e-01 5.182674527168273926e-02 -2.243149280548095703e-01 5.894351005554199219e-02 -5.927219986915588379e-02 5.681362003087997437e-02 1.730189919471740723e-01 5.607482790946960449e-02 3.006012439727783203e-01 1.281417459249496460e-01 -2.399369627237319946e-01 -2.422349601984024048e-01 -4.304528236389160156e-01 -1.261520534753799438e-01 1.116824895143508911e-01
1.530733983963727951e-02 -2.178431749343872070e-01 -2.841093838214874268e-01 -2.325619906187057495e-01 1.043605208396911621e-01 1.731234937906265259e-01 -2.122213244438171387e-01 -4.051492735743522644e-02 8.799120038747787476e-02 1.275339275598526001e-01 2.764632701873779297e-01 8.391839265823364258e-02 2.093197405338287354e-01 3.327451273798942566e-02 6.345839798450469971e-02 2.142822295427322388e-01 1.588918268680572510e-01 1.327899098396301270e-01 3.024324402213096619e-02 -5.030413344502449036e-02 -3.022969700396060944e-02 -1.471908092498779297e-01 -1.629545539617538452e-01 -1.306199282407760620e-01 3.225630149245262146e-02 3.521115779876708984e-01 -4.712511971592903137e-02 -1.487818509340286255e-01 -9.967488795518875122e-02 -3.704300522804260254e-01 -1.300172954797744751e-01 3.188413381576538086e-01
-1.445380151271820068e-01 -2.148749530315399170e-01 -2.275411933660507202e-01 4.410787299275398254e-02 -1.409180015325546265e-01 6.918122619390487671e-02 -1.605975627899169922e-01 2.703667283058166504e-01 5.366333201527595520e-02 -3.441828489303588867e-02 -2.978733479976654053e-01 3.305588662624359131e-02 1.262257248163223267e-01 7.896785438060760498e-02 1.425349712371826172e-01 1.644999533891677856e-01 7.122732698917388916e-02 2.344398200511932373e-01 -3.244932368397712708e-02 9.620165079832077026e-02 -2.477800473570823669e-02 -1.897953748703002930e-01 8.904805406928062439e-03 -1.439495533704757690e-01 2.167224586009979248e-01 3.093748986721038818e-01 1.488985866308212280e-01 -1.385565251111984253e-01 -1.728929877281188965e-01 -4.382849037647247314e-01 -1.276095062494277954e-01 2.053105533123016357e-01
-2.102517932653427124e-01 -2.845613062381744385e-01 1.023089736700057983e-01 -2.471895068883895874e-01 -3.122096695005893707e-02 2.827169001102447510e-02 1.382327079772949219e-01 -9.792270511388778687e-02 2.323727756738662720e-01 -2.001214772462844849e-01 9.706227481365203857e-02 8.341311663389205933e-02 1.172580718994140625e-01 7.080528885126113892e-02 -3.525660559535026550e-02 -1.277742832899093628e-01 -2.305845618247985840e-01 2.145554423332214355e-01 2.225846946239471436e-01 -2.516300380229949951e-01 1.207351908087730408e-01 4.877594485878944397e-02 -1.728942394256591797e-01 1.407334953546524048e-01 -4.637784883379936218e-02 2.739906013011932373e-01 -1.223307251930236816e-01 -1.215656176209449768e-01 -1.840069144964218140e-01 -3.004121780395507812e-01 -7.879284769296646118e-02 3.316970169544219971e-01
-6.914520263671875000e-02 1.260517910122871399e-02 3.939004838466644287e-01 1.603325083851814270e-02 -2.794700488448143005e-02 -9.110730886459350586e-02 -6.899081915616989136e-02 -6.757829338312149048e-02 3.285193443298339844e-02 -1.934030950069427490e-01 4.750912636518478394e-02 -2.166439294815063477e-01 8.484451472759246826e-02 -1.214734464883804321e-01 -2.458017086610198021e-03 7.818167656660079956e-02 9.436919540166854858e-02 4.173594117164611816e-01 2.917060554027557373e-01 -4.481042921543121338e-02 -1.009227521717548370e-02 -1.822682470083236694e-01 1.230445802211761475e-01 -1.564871668815612793e-01 2.252250313758850098e-01 -6.745547056198120117e-02 -1.725079864263534546e-01 8.880671858787536621e-02 -2.661690413951873779e-01 -3.809709846973419189e-01 -2.174673378467559814e-01 -7.837788760662078857e-02
1.466938108205795288e-01 -3.700968027114868164e-01 -1.023844853043556213e-01 1.701589487493038177e-02 -4.580689966678619385e-02 -5.244432389736175537e-02 -2.298973798751831055e-01 -3.617532253265380859e-01 1.801660209894180298e-01 -2.467086166143417358e-01 -1.146061047911643982e-01 9.195449203252792358e-02 1.275442242622375488e-01 -5.797249078750610352e-02 2.734319269657135010e-01 -1.035969704389572144e-01 -1.338551640510559082e-01 2.654738724231719971e-01 3.437387570738792419e-02 3.855415806174278259e-02 -7.735892385244369507e-02 -2.775840461254119873e-01 2.323110029101371765e-02 7.605728507041931152e-02 6.413012742996215820e-02 2.079271227121353149e-01 1.323261260986328125e-01 2.887146174907684326e-01 2.236402779817581177e-01 -1.867476850748062134e-01 1.780422404408454895e-02 9.103199094533920288e-02
-3.120559453964233398e-01 -3.249420523643493652e-01 4.515710100531578064e-02 2.208408266305923462e-01 -3.037245199084281921e-02 -1.081413328647613525e-01 1.738088577985763550e-02 -1.395807117223739624e-01 1.064265742897987366e-01 4.794948548078536987e-02 -1.240341737866401672e-01 1.463379859924316406e-01 -4.201146215200424194e-02 -1.560641676187515259e-01 9.568858891725540161e-02 1.286370307207107544e-01 2.823686599731445312e-01 2.538861893117427826e-02 1.183599308133125305e-01 2.324842289090156555e-02 2.828494012355804443e-01 1.313754320144653320e-01 -1.111332885921001434e-02 -2.020208537578582764e-01 4.138093069195747375e-02 2.198126465082168579e-01 1.635244637727737427e-01 1.081483364105224609e-01 -6.601192057132720947e-02 -5.331975817680358887e-01 -1.131631061434745789e-02 -3.457070514559745789e-02
-3.407450616359710693e-01 -4.257170855998992920e-01 -1.746995598077774048e-01 -2.605544924736022949e-01 -9.577712416648864746e-02 -9.666229784488677979e-02 3.960893023759126663e-03 -4.260064288973808289e-02 2.897838652133941650e-01 -2.586373686790466309e-01 1.208048593252897263e-02 9.090082347393035889e-02 3.849351033568382263e-02 1.212529465556144714e-02 4.603793844580650330e-03 1.328126490116119385e-01 1.404426395893096924e-01 2.792961597442626953e-01 5.565913394093513489e-02 6.548081338405609131e-02 -2.355350404977798462e-01 1.851343959569931030e-01 -1.364932507276535034e-01 1.744018793106079102e-01 2.094901204109191895e-01 1.122177094221115112e-01 -8.459138125181198120e-02 9.019507467746734619e-02 -1.943445205688476562e-01 -1.914707869291305542e-01 -2.197886258363723755e-02 -1.214003413915634155e-01
-2.283938825130462646e-01 1.596979424357414246e-02 -9.137702733278274536e-02 -1.478255242109298706e-01 1.519597228616476059e-02 3.808483853936195374e-02 -2.724642157554626465e-01 -1.543514728546142578e-01 2.557370960712432861e-01 8.304443210363388062e-02 -8.520628511905670166e-02 -1.421076804399490356e-01 3.652248084545135498e-01 -6.671442091464996338e-02 1.320978850126266479e-01 -6.392102688550949097e-02 -9.449589252471923828e-02 4.568062126636505127e-01 -5.778818204998970032e-02 2.013245820999145508e-01 7.292178273200988770e-02 1.550500988960266113e-01 -1.105209067463874817e-01 3.031330741941928864e-02 2.047413140535354614e-01 -1.586673315614461899e-03 -1.066444069147109985e-01 -2.334605008363723755e-01 -1.656164675951004028e-01 -2.040860205888748169e-01 2.535689622163772583e-02 2.775296568870544434e-01
1.510724145919084549e-02 -2.030912339687347412e-01 6.333291530609130859e-02 -5.280669406056404114e-02 -4.562229216098785400e-01 1.740192323923110962e-01 -1.834553480148315430e-01 -2.411527782678604126e-01 2.304406166076660156e-01 -8.800219744443893433e-02 -1.298877298831939697e-01 1.012898311018943787e-01 -1.101985871791839600e-01 -2.054119855165481567e-01 5.841041356325149536e-02 -2.058776915073394775e-01 -3.128958493471145630e-02 1.040889620780944824e-01 -1.098313927650451660e-01 1.216677576303482056e-02 6.392116099596023560e-02 -1.430986076593399048e-01 1.660784631967544556e-01 1.193268671631813049e-01 3.038924634456634521e-01 6.949076801538467407e-02 -5.828685313463211060e-02 1.574812978506088257e-01 -1.634439378976821899e-01 -3.692785799503326416e-01 -1.678834706544876099e-01 -1.622633039951324463e-01
-8.920153230428695679e-02 -1.585401594638824463e-02 4.741091653704643250e-02 -4.011026918888092041e-01 1.037468239665031433e-01 -8.159810304641723633e-02 -1.078063901513814926e-02 -3.386424183845520020e-01 2.168193906545639038e-01 -1.261024475097656250e-01 4.746383521705865860e-03 -1.055113598704338074e-01 1.254807412624359131e-01 -3.227802217006683350e-01 3.032738342881202698e-02 1.946655064821243286e-01 -8.616860210895538330e-02 1.204274445772171021e-01 1.030520275235176086e-01 1.959483474493026733e-01 5.442939326167106628e-02 -3.406018614768981934e-01 -1.461584866046905518e-01 -2.024783752858638763e-04 2.502734214067459106e-02 2.603077888488769531e-01 7.091344147920608521e-02 1.649294495582580566e-01 -3.826054930686950684e-02 -2.327632904052734375e-01 1.022355351597070694e-02 -3.098186850547790527e-01
-2.977809011936187744e-01 -3.537074327468872070e-01 -2.357387244701385498e-01 -2.372254878282546997e-01 1.301799267530441284e-01 1.923466473817825317e-02 -1.517579704523086548e-01 -2.674374580383300781e-01 2.335887551307678223e-01 -1.932626813650131226e-01 -6.775750964879989624e-02 -5.039583146572113037e-02 1.145250424742698669e-01 2.167114317417144775e-01 1.097010672092437744e-01 1.719238013029098511e-01 1.422299146652221680e-01 1.856998801231384277e-01 -1.935141906142234802e-02 6.156382709741592407e-02 -6.396488100290298462e-02 9.785696864128112793e-02 -1.893659085035324097e-01 4.436826705932617188e-02 3.724899142980575562e-02 3.180769979953765869e-01 9.750731289386749268e-02 3.145316615700721741e-02 -7.669477164745330811e-02 -2.985779643058776855e-01 -7.962549477815628052e-02 -1.923004090785980225e-01
-1.629768013954162598e-01 -4.337567389011383057e-01 1.148657426238059998e-01 -2.877512872219085693e-01 -2.586717307567596436e-01 7.374083995819091797e-02 -5.213855579495429993e-02 -4.013459384441375732e-01 4.240967333316802979e-02 -1.602291762828826904e-01 -5.728677660226821899e-02 -2.820446714758872986e-02 1.262555420398712158e-01 -6.992045789957046509e-02 6.999294459819793701e-02 3.267874708399176598e-03 -1.472176462411880493e-01 -9.413921087980270386e-02 3.397054672241210938e-01 1.282702982425689697e-01 7.320248335599899292e-02 -2.042018920183181763e-01 1.880221366882324219e-01 6.355541292577981949e-03 1.222318485379219055e-01 -9.153398871421813965e-02 -7.607831060886383057e-02 6.834241747856140137e-02 -1.909831762313842773e-01 -2.296897470951080322e-01 1.587430685758590698e-01 -5.308072641491889954e-02
-1.248523592948913574e-01 -4.832241833209991455e-01 -3.946089372038841248e-02 -9.342180192470550537e-02 -1.229483187198638916e-01 -1.053212806582450867e-01 -9.936660528182983398e-02 -1.910170316696166992e-01 -1.345229744911193848e-01 -5.785809829831123352e-02 -1.518826633691787720e-01 -2.581053040921688080e-02 6.991590559482574463e-02 -2.757360935211181641e-01 5.137494206428527832e-02 2.359002456068992615e-02 7.714763283729553223e-02 1.502287685871124268e-01 1.545276492834091187e-01 -1.828243732452392578e-01 3.005969226360321045e-01 -2.062602192163467407e-01 -7.447280734777450562e-02 1.824188083410263062e-01 -8.613472431898117065e-02 3.765553832054138184e-01 1.847595423460006714e-01 -7.579638622701168060e-03 -2.664579451084136963e-01 -3.954824805259704590e-02 -1.634365064091980457e-03 -1.588602215051651001e-01
-1.213339939713478088e-01 -1.415223926305770874e-01 -4.036454856395721436e-02 1.784581542015075684e-01 -4.115383923053741455e-01 -1.947783492505550385e-02 -2.466874569654464722e-01 -5.158699676394462585e-02 2.304985225200653076e-01 1.532425079494714737e-02 -4.521308466792106628e-02 7.789879292249679565e-02 1.824882440268993378e-02 1.224293038249015808e-01 6.440489669330418110e-04 -1.204017177224159241e-01 4.346734844148159027e-03 4.340348020195960999e-02 2.116467654705047607e-01 -4.895323142409324646e-02 1.667558699846267700e-01 -4.199957549571990967e-01 -6.870912015438079834e-02 2.153196930885314941e-01 2.192727774381637573e-01 2.020040154457092285e-01 -4.012956097722053528e-02 5.820972472429275513e-02 -2.047210782766342163e-01 -1.566761285066604614e-01 1.347536314278841019e-02 3.772426843643188477e-01
-7.537516951560974121e-02 -3.932882249355316162e-01 8.141873031854629517e-02 -1.391923427581787109e-01 -1.527967751026153564e-01 -1.085994392633438110e-01 1.092229336500167847e-01 -3.689129054546356201e-01 2.487258911132812500e-01 -5.619746819138526917e-02 -8.870683610439300537e-02 3.041283786296844482e-02 -1.027817372232675552e-02 1.197582855820655823e-01 -4.732860997319221497e-02 1.277515199035406113e-02 -1.557622849941253662e-01 4.105991125106811523e-01 3.388522937893867493e-02 -4.305006563663482666e-02 1.605705320835113525e-01 -1.470798403024673462e-01 8.056568354368209839e-02 -9.625228494405746460e-02 7.859214395284652710e-02 3.396911323070526123e-01 -3.022491335868835449e-01 -3.383187949657440186e-02 2.938212128356099129e-03 -8.905946463346481323e-02 -6.045225262641906738e-02 2.347736805677413940e-01
-3.300071358680725098e-01 4.634183272719383240e-02 -1.488683968782424927e-01 -1.234772503376007080e-01 -1.215818375349044800e-01 5.743409320712089539e-02 -5.374570563435554504e-02 -1.253578811883926392e-01 1.617421507835388184e-01 2.211878299713134766e-01 -1.139658689498901367e-01 2.574241161346435547e-02 3.643277287483215332e-02 1.120163798332214355e-01 2.156530469655990601e-01 1.774702370166778564e-01 1.377951204776763916e-01 2.104959040880203247e-01 -1.487683653831481934e-01 9.580462239682674408e-03 -1.111097410321235657e-01 -2.110896408557891846e-01 1.606020182371139526e-01 4.715938586741685867e-03 -9.614986926317214966e-02 3.179354071617126465e-01 -8.665043115615844727e-02 -1.475871652364730835e-01 -4.823397397994995117e-01 -2.472106963396072388e-01 -1.645502597093582153e-01 7.445850223302841187e-02
-2.423320710659027100e-01 -1.400914490222930908e-01 -1.320486515760421753e-01 -1.431648284196853638e-01 -2.099213749170303345e-01 -1.000926494598388672e-01 -5.534586682915687561e-02 -3.111868798732757568e-01 -2.825484238564968109e-02 -1.442938894033432007e-01 1.453655362129211426e-01 2.829050123691558838e-01 -1.801709979772567749e-01 4.454556480050086975e-02 1.565342545509338379e-01 -1.513344496488571167e-01 1.056813970208168030e-01 2.457066327333450317e-01 3.207669407129287720e-02 -7.206354755908250809e-03 1.688428409397602081e-02 -8.866070769727230072e-03 4.051028192043304443e-02 2.140014916658401489e-01 1.905333101749420166e-01 2.068627774715423584e-01 1.711633950471878052e-01 -3.095286488533020020e-01 3.350373124703764915e-03 -3.914763033390045166e-01 -2.151042520999908447e-01 -3.060845844447612762e-02
-3.390769064426422119e-01 -2.120892405509948730e-01 8.252363651990890503e-02 -5.454390123486518860e-02 -3.718561232089996338e-01 8.617388457059860229e-02 -2.842882275581359863e-01 -1.801272630691528320e-01 1.595414131879806519e-01 2.561412453651428223e-01 3.706404939293861389e-02 2.781723253428936005e-02 8.646052330732345581e-02 -3.822581171989440918e-01 -7.380884140729904175e-02 -9.341209381818771362e-02 -2.380008064210414886e-02 1.214313581585884094e-01 -1.227266713976860046e-01 -5.564967636018991470e-03 9.823454916477203369e-02 -2.052977681159973145e-01 1.855891942977905273e-01 -1.953402347862720490e-02 1.700574308633804321e-01 1.693738996982574463e-01 -6.790113449096679688e-02 1.370328068733215332e-01 -1.394060850143432617e-01 -2.460210472345352173e-01 4.015546292066574097e-02 1.752606630325317383e-01
-8.672897517681121826e-02 -2.383133172988891602e-01 -8.496083319187164307e-02 -1.760639697313308716e-01 -3.551536425948143005e-02 3.032142855226993561e-02 -1.645892560482025146e-01 -1.005210801959037781e-01 -5.369476601481437683e-02 2.813410945236682892e-02 6.179286167025566101e-02 2.149878069758415222e-02 1.156325042247772217e-01 1.489881128072738647e-01 2.800811529159545898e-01 -3.711820393800735474e-02 4.419821500778198242e-02 1.500798612833023071e-01 9.946930408477783203e-02 1.021679788827896118e-01 3.081955313682556152e-01 -3.946247696876525879e-01 -1.376328766345977783e-01 -2.709321379661560059e-01 4.638753086328506470e-02 1.230221241712570190e-02 -1.857379823923110962e-01 2.973729074001312256e-01 -8.213673532009124756e-02 -4.095135331153869629e-01 2.167923450469970703e-01 -1.404714584350585938e-02
-1.865387856960296631e-01 -1.402534097433090210e-01 1.731948554515838623e-01 -2.647428028285503387e-02 -6.237741187214851379e-02 7.127204537391662598e-02 -6.559944897890090942e-02 -5.762198567390441895e-02 8.335375227034091949e-03 -2.411868609488010406e-02 1.087132245302200317e-01 1.284121768549084663e-03 3.928933441638946533e-01 3.607942489907145500e-04 1.914966106414794922e-01 -1.120006665587425232e-01 -6.268984824419021606e-02 3.277669847011566162e-01 3.179608583450317383e-01 -2.694412879645824432e-02 -1.531544029712677002e-01 -3.369217216968536377e-01 6.136739253997802734e-02 -7.234036177396774292e-02 6.951635330915451050e-02 1.389884650707244873e-01 4.555149376392364502e-01 -1.359341889619827271e-01 -1.901745200157165527e-01 -1.086696907877922058e-01 -6.668332219123840332e-02 1.431312412023544312e-01
-2.361376732587814331e-01 -2.096546143293380737e-01 1.159650385379791260e-01 -1.940326094627380371e-01 6.740912795066833496e-02 1.664944887161254883e-01 -7.758781313896179199e-02 1.761050671339035034e-01 1.142151802778244019e-01 8.295919746160507202e-03 -1.111745685338973999e-01 -3.232807219028472900e-01 -7.333395187743008137e-04 -8.269465714693069458e-02 -2.286720573902130127e-01 -5.264989286661148071e-02 1.414467841386795044e-01 3.439323306083679199e-01 1.412159949541091919e-01 1.110834181308746338e-01 1.828514635562896729e-01 -1.878506839275360107e-01 8.242954500019550323e-03 3.452850878238677979e-01 3.287416696548461914e-02 2.221865057945251465e-01 -2.077355086803436279e-01 -1.474104970693588257e-01 -2.578700184822082520e-01 -1.975020617246627808e-01 -9.029874950647354126e-02 -2.060528844594955444e-02
-1.918550282716751099e-01 -1.739286184310913086e-01 8.040753006935119629e-02 -1.413901150226593018e-01 -1.875301152467727661e-01 -1.090845912694931030e-01 -6.847101449966430664e-02 5.541316047310829163e-02 1.543521136045455933e-01 1.244213059544563293e-01 -7.430645078420639038e-02 -1.379952132701873779e-01 4.391197264194488525e-01 4.121243953704833984e-02 3.311302512884140015e-02 1.080673746764659882e-02 8.079456165432929993e-03 2.982169687747955322e-01 -7.603061199188232422e-02 -1.595231443643569946e-01 -2.281144261360168457e-01 -1.264948397874832153e-01 -1.316908467561006546e-02 1.215780153870582581e-01 -2.207745462656021118e-01 1.643814295530319214e-01 1.002140864729881287e-01 -1.840088218450546265e-01 -3.141010105609893799e-01 -3.471478521823883057e-01 -2.139939218759536743e-01 6.482972949743270874e-02
-1.369368582963943481e-01 8.940838277339935303e-02 1.062392443418502808e-02 -9.138388186693191528e-02 -1.497137248516082764e-01 1.034588068723678589e-01 -1.053611095994710922e-02 -3.256593644618988037e-01 1.537812203168869019e-01 2.018011510372161865e-01 -1.516693234443664551e-01 -1.904886513948440552e-01 -9.303671121597290039e-02 2.132131904363632202e-02 1.248497292399406433e-01 3.691611811518669128e-02 2.353993505239486694e-01 3.457924127578735352e-01 -1.613887846469879150e-01 2.434602677822113037e-01 1.053120642900466919e-01 -9.448640048503875732e-02 -5.816604942083358765e-02 1.665069460868835449e-01 1.630233377218246460e-01 2.092522680759429932e-01 9.240341186523437500e-02 -3.249807655811309814e-01 -2.485173344612121582e-01 -1.851342916488647461e-01 7.576126605272293091e-02 2.794011235237121582e-01
-1.607842296361923218e-01 -3.326583802700042725e-01 -1.252191066741943359e-01 -2.235549092292785645e-01 -1.506757140159606934e-01 -7.719243317842483521e-02 -8.186344802379608154e-02 -2.276316136121749878e-01 2.054678648710250854e-01 -3.090617358684539795e-01 -7.011841237545013428e-02 3.180819749832153320e-02 -5.189423263072967529e-02 -3.299751505255699158e-02 -4.698035866022109985e-02 1.760565936565399170e-01 2.158617228269577026e-01 1.148577332496643066e-01 1.071317568421363831e-01 1.270768195390701294e-01 -2.231312692165374756e-01 1.597640961408615112e-01 -1.179784610867500305e-01 1.242355108261108398e-01 2.670566439628601074e-01 3.619862198829650879e-01 3.299090266227722168e-02 1.975237391889095306e-02 -2.561276555061340332e-01 -2.517463862895965576e-01 -6.988316774368286133e-02 -1.510228030383586884e-02
-2.561428844928741455e-01 -1.034958586096763611e-01 -1.382962018251419067e-01 -5.280656740069389343e-02 -5.086192861199378967e-02 7.040865719318389893e-02 -2.470226585865020752e-01 -8.605270087718963623e-02 4.396229237318038940e-02 -9.449464268982410431e-03 2.302005887031555176e-03 -6.495555862784385681e-03 1.228968426585197449e-02 2.762219309806823730e-01 2.191887944936752319e-01 -2.019480988383293152e-02 -9.703484922647476196e-02 4.991924017667770386e-02 1.227510999888181686e-02 1.167475432157516479e-01 3.158564269542694092e-01 -3.141501545906066895e-01 -5.837441980838775635e-02 -1.141287609934806824e-01 -7.831412553787231445e-02 2.102945446968078613e-01 -7.495540380477905273e-02 3.815735578536987305e-01 -3.327756002545356750e-02 -4.880326986312866211e-01 -1.122512221336364746e-01 -6.921327114105224609e-02
-1.206123828887939453e-01 1.543931663036346436e-01 1.072047278285026550e-01 1.142977848649024963e-01 6.763479113578796387e-02 2.199152018874883652e-03 -5.201785825192928314e-03 -4.870760440826416016e-01 2.245819382369518280e-02 1.483221948146820068e-01 -6.381889432668685913e-02 -1.315759122371673584e-01 1.817199587821960449e-01 2.587236650288105011e-02 2.149429917335510254e-01 6.413547694683074951e-02 1.385493427515029907e-01 3.976944684982299805e-01 8.672263473272323608e-02 3.599421307444572449e-02 -1.229385752230882645e-02 -8.855384588241577148e-02 -1.618611998856067657e-02 6.418583542108535767e-02 8.076078444719314575e-02 2.054010629653930664e-01 9.730139374732971191e-02 -2.831685543060302734e-01 -1.958148479461669922e-01 -2.129128724336624146e-01 8.343653380870819092e-02 3.738528490066528320e-01
-2.437659502029418945e-01 -4.553376138210296631e-01 3.903836011886596680e-02 -9.208372980356216431e-02 5.073634907603263855e-02 6.635765079408884048e-03 -5.056419596076011658e-02 -8.993339538574218750e-02 3.359051644802093506e-01 -2.877949178218841553e-01 5.103564262390136719e-02 -1.416158825159072876e-01 1.846113801002502441e-01 1.082573682069778442e-01 4.364500567317008972e-02 2.463834881782531738e-01 4.688681662082672119e-02 1.487716883420944214e-01 8.455149829387664795e-02 -4.318564012646675110e-02 -2.554884850978851318e-01 1.637978553771972656e-01 -1.435193121433258057e-01 1.441370137035846710e-02 7.024459540843963623e-02 2.931219041347503662e-01 -1.503591239452362061e-01 -1.929485797882080078e-02 -1.131769120693206787e-01 -2.618826925754547119e-01 -7.815463840961456299e-02 -1.888419091701507568e-01
-1.361266374588012695e-01 -3.048413395881652832e-01 -1.787444800138473511e-01 -2.502291202545166016e-01 -2.379997521638870239e-01 -2.190469950437545776e-01 -6.947240792214870453e-03 -1.562594771385192871e-01 2.143716812133789062e-01 -2.241308093070983887e-01 -8.844485878944396973e-02 5.322016775608062744e-02 -2.942060818895697594e-03 5.329032242298126221e-02 -1.135551370680332184e-02 1.279235333204269409e-01 3.632210791110992432e-01 1.308744251728057861e-01 2.206797301769256592e-01 3.156180307269096375e-02 -3.118976764380931854e-02 1.739958375692367554e-01 2.892090566456317902e-02 1.324739754199981689e-01 2.531277239322662354e-01 4.907879233360290527e-02 -8.722919225692749023e-02 -2.474980056285858154e-01 -1.483967453241348267e-01 -3.607349395751953125e-01 -2.406868524849414825e-02 -4.728858917951583862e-02
-1.817119270563125610e-01 -2.221437692642211914e-01 -1.089493259787559509e-01 1.229348592460155487e-02 -3.059902489185333252e-01 -2.377260774374008179e-01 -4.069201052188873291e-01 -1.883601993322372437e-01 1.246628686785697937e-01 -7.490628212690353394e-02 1.204570084810256958e-01 -4.824111238121986389e-04 1.256647855043411255e-01 1.350160837173461914e-01 2.866216376423835754e-02 1.070503890514373779e-01 2.748296558856964111e-01 -7.299639284610748291e-02 1.634149253368377686e-01 -1.264086067676544189e-01 2.334053963422775269e-01 -3.470286428928375244e-01 -1.411451995372772217e-01 4.917852953076362610e-02 2.406257204711437225e-02 2.375387102365493774e-01 -8.310220390558242798e-02 1.220645383000373840e-01 -1.427699923515319824e-01 -2.131212949752807617e-01 -2.282540313899517059e-02 -8.071795105934143066e-02
-8.949446678161621094e-02 -4.425877034664154053e-01 8.980595320463180542e-02 -1.693138927221298218e-01 -1.134661957621574402e-01 -5.876238644123077393e-02 -1.646044999361038208e-01 1.770434975624084473e-01 1.181948110461235046e-01 1.024488732218742371e-01 -5.872316285967826843e-02 -1.076868921518325806e-01 2.612686157226562500e-02 -1.828238517045974731e-01 6.404295563697814941e-02 1.809055060148239136e-01 1.911810040473937988e-01 2.659609019756317139e-01 -8.424664847552776337e-03 -1.234681755304336548e-01 1.916923969984054565e-01 -7.191995531320571899e-02 3.512229397892951965e-02 -4.116183519363403320e-02 -3.827025368809700012e-02 3.123119175434112549e-01 1.661165803670883179e-01 1.718029379844665527e-01 -2.256993651390075684e-01 -2.496503442525863647e-01 -2.448476999998092651e-01 -2.781807184219360352e-01
-2.484272718429565430e-01 -1.942185014486312866e-01 5.371131002902984619e-02 -1.676333844661712646e-01 4.079288989305496216e-02 -6.207155436277389526e-02 6.832581758499145508e-02 1.086151972413063049e-01 1.081922277808189392e-01 9.834559261798858643e-02 -6.256985664367675781e-02 1.545104384422302246e-01 4.818083718419075012e-02 -1.023568734526634216e-01 1.249255314469337463e-01 1.172236353158950806e-01 9.750235825777053833e-02 1.146837025880813599e-01 -1.449815370142459869e-02 -1.708321273326873779e-01 2.891080081462860107e-01 7.072791457176208496e-02 1.608907990157604218e-02 8.239481598138809204e-02 1.086589843034744263e-01 4.456033408641815186e-01 2.742982208728790283e-01 1.330574750900268555e-01 -2.252261936664581299e-01 -4.596437811851501465e-01 -1.121059283614158630e-01 -1.752598732709884644e-01
-1.553591936826705933e-01 -1.912982314825057983e-01 7.974427193403244019e-02 -2.408072650432586670e-01 5.918399244546890259e-02 -1.410754173994064331e-01 -7.565426081418991089e-02 9.755793958902359009e-02 -1.156556531786918640e-01 -6.642331834882497787e-03 1.664144396781921387e-01 2.599158138036727905e-02 5.937213823199272156e-02 3.012504279613494873e-01 2.055730521678924561e-01 1.713448911905288696e-01 3.806386142969131470e-02 3.445841372013092041e-01 3.405844271183013916e-01 1.141103878617286682e-01 9.228128939867019653e-02 -1.607768088579177856e-01 3.437833115458488464e-02 9.012421220541000366e-02 -1.198764666914939880e-01 2.618848681449890137e-01 5.961767584085464478e-02 1.344273239374160767e-01 1.992286443710327148e-01 -3.121291100978851318e-01 2.757083475589752197e-01 1.341758072376251221e-01
-1.754330098628997803e-01 -1.971793025732040405e-01 -1.266766455955803394e-03 -1.748363524675369263e-01 -2.483627498149871826e-01 -2.131837308406829834e-01 -1.435489207506179810e-01 -2.655754387378692627e-01 6.390282511711120605e-02 4.041994735598564148e-02 -5.438572168350219727e-02 1.224112287163734436e-01 2.618882060050964355e-01 1.916030943393707275e-01 2.730655968189239502e-01 -1.947670429944992065e-01 -1.046663746237754822e-01 6.722202897071838379e-02 -2.721653319895267487e-02 1.093466356396675110e-01 1.163146197795867920e-01 2.031781896948814392e-02 -1.041761133819818497e-03 -6.243782490491867065e-02 2.823842465877532959e-01 3.840167075395584106e-02 3.513902425765991211e-01 1.736762225627899170e-01 -1.744363456964492798e-01 -2.477448731660842896e-01 -1.203751340508460999e-01 2.699770033359527588e-01
-2.731591463088989258e-01 -2.517883181571960449e-01 -8.026481419801712036e-02 -8.481141924858093262e-02 -3.299862146377563477e-01 -1.286958158016204834e-01 1.865975409746170044e-01 -2.014720439910888672e-01 7.539234310388565063e-02 -2.316740900278091431e-01 1.403673142194747925e-01 2.223785817623138428e-01 -2.153649181127548218e-01 -1.099181920289993286e-01 1.545646786689758301e-01 -4.537275806069374084e-02 3.136917054653167725e-01 1.292497217655181885e-01 9.339983575046062469e-03 3.778091818094253540e-02 1.045761108398437500e-01 -3.370281308889389038e-03 9.357710182666778564e-02 8.247782289981842041e-02 2.189111560583114624e-01 1.598150581121444702e-01 1.820985674858093262e-01 -2.617144286632537842e-01 -8.654404431581497192e-03 -2.964184284210205078e-01 -1.262464523315429688e-01 1.115331277251243591e-01
2.329142391681671143e-01 -3.063124716281890869e-01 -2.132508754730224609e-01 -3.587664067745208740e-01 -1.734133437275886536e-02 -2.589120902121067047e-02 -1.310684531927108765e-01 -1.867052763700485229e-01 9.059782326221466064e-02 -2.231070548295974731e-01 -2.929512858390808105e-01 1.512883603572845459e-01 -8.001901954412460327e-02 2.019709944725036621e-01 7.473981380462646484e-02 1.446753591299057007e-01 -9.677807986736297607e-02 2.450644671916961670e-01 1.310171335935592651e-01 1.688207834959030151e-01 1.267742961645126343e-01 -4.429817572236061096e-02 2.590755224227905273e-01 1.524776965379714966e-02 2.017149180173873901e-01 1.590546518564224243e-01 -2.152222692966461182e-01 3.386048227548599243e-02 -1.175973489880561829e-01 -2.020908892154693604e-01 -1.243648901581764221e-01 1.592543534934520721e-02
-7.811535149812698364e-02 1.482471730560064316e-02 -8.448309265077114105e-03 -2.926720082759857178e-01 -1.776606589555740356e-01 2.425927221775054932e-01 -1.482844948768615723e-01 -1.615216284990310669e-01 2.529763281345367432e-01 -3.540595993399620056e-02 6.134177371859550476e-02 -2.373349219560623169e-01 9.992253780364990234e-02 -9.034597128629684448e-02 -8.749027736485004425e-03 -2.506592078134417534e-03 8.677417039871215820e-02 3.181634545326232910e-01 2.055728286504745483e-01 1.138017550110816956e-01 5.907685682177543640e-02 -1.199306696653366089e-01 3.196874856948852539e-01 1.948858499526977539e-01 2.386121004819869995e-01 2.333767563104629517e-01 8.941522240638732910e-02 -1.582792848348617554e-01 6.712166219949722290e-02 -1.791401207447052002e-01 -2.148825675249099731e-01 2.768486142158508301e-01
-2.303302735090255737e-01 -3.740362226963043213e-01 -1.053677573800086975e-01 -1.861934810876846313e-01 -7.253915816545486450e-02 -1.108946949243545532e-01 -3.922920301556587219e-02 -1.457311213016510010e-01 2.675653100013732910e-01 -2.157727479934692383e-01 -3.903330489993095398e-02 1.152542680501937866e-01 8.035355061292648315e-02 4.825344681739807129e-02 8.368133008480072021e-02 2.357944101095199585e-01 1.774437576532363892e-01 2.142805755138397217e-01 6.582532078027725220e-02 -1.061022132635116577e-01 -7.961245626211166382e-02 1.231642588973045349e-01 -2.099233418703079224e-01 2.594595849514007568e-01 2.465182393789291382e-01 3.603053987026214600e-01 -1.020970046520233154e-01 3.865430504083633423e-02 -2.249313592910766602e-01 -1.252720206975936890e-01 -3.336128965020179749e-02 -1.442165672779083252e-01
-1.301904320716857910e-01 -2.714022099971771240e-01 7.598511129617691040e-02 -1.701240688562393188e-01 -2.138891369104385376e-01 -1.194297820329666138e-01 -8.799359947443008423e-02 -9.293619543313980103e-02 -2.679863572120666504e-01 1.722898781299591064e-01 1.986061334609985352e-01 2.043117135763168335e-01 7.821197807788848877e-02 -2.496095299720764160e-01 -2.172654494643211365e-02 6.646966189146041870e-02 -1.125624105334281921e-01 3.637462556362152100e-01 2.619500458240509033e-01 1.454367190599441528e-01 8.828204125165939331e-02 -7.497458159923553467e-02 1.324814260005950928e-01 3.023054637014865875e-02 1.626179665327072144e-01 3.321503102779388428e-01 3.484443575143814087e-02 -1.145586147904396057e-01 2.572914585471153259e-02 -1.747700870037078857e-01 -2.465805709362030029e-01 -1.803791821002960205e-01
-1.111056059598922729e-01 -8.785866945981979370e-02 -7.919447124004364014e-02 -2.639834955334663391e-02 -2.619390189647674561e-01 1.986046582460403442e-01 -2.629323303699493408e-01 -3.038478493690490723e-01 1.949260234832763672e-01 -3.367201611399650574e-02 -3.667266806587576866e-03 1.190347671508789062e-01 2.621763646602630615e-01 -3.031996190547943115e-01 -1.674039214849472046e-01 -2.762284316122531891e-02 -6.479456275701522827e-02 1.508869528770446777e-01 2.050949484109878540e-01 4.899008199572563171e-02 5.745961889624595642e-02 -3.031126856803894043e-01 2.176557928323745728e-01 -4.674029722809791565e-02 8.076974749565124512e-02 2.726331818848848343e-03 -1.804477721452713013e-01 1.116942465305328369e-01 -2.156452648341655731e-02 -3.718917071819305420e-01 1.800316274166107178e-01 1.475593298673629761e-01
-2.371350228786468506e-01 -1.464340686798095703e-01 1.020028218626976013e-01 1.294049620628356934e-02 -2.068917453289031982e-02 -3.375397026538848877e-01 -8.366281539201736450e-02 -7.518149912357330322e-02 -5.142006650567054749e-02 2.777463495731353760e-01 1.468105763196945190e-01 2.008683383464813232e-01 -7.696684449911117554e-02 -1.349412351846694946e-01 -1.856532506644725800e-02 8.238829672336578369e-02 -1.538073569536209106e-01 2.684862017631530762e-01 9.713347256183624268e-02 1.736916452646255493e-01 5.345674604177474976e-02 -2.641761302947998047e-01 -1.055918261408805847e-01 1.868202537298202515e-01 2.627624273300170898e-01 2.228606343269348145e-01 -1.547185629606246948e-01 -1.878727674484252930e-01 -3.831932321190834045e-02 -3.896691501140594482e-01 -7.033432275056838989e-02 -1.467627584934234619e-01
2.034140564501285553e-02 -3.679747283458709717e-01 2.306975573301315308e-01 -2.269030315801501274e-03 6.407761573791503906e-02 -1.083322688937187195e-01 1.126972958445549011e-01 1.689338684082031250e-01 1.001739948987960815e-01 1.676836609840393066e-02 -9.479015320539474487e-02 -1.635150760412216187e-01 2.769751250743865967e-01 -1.271467208862304688e-01 -7.207778841257095337e-02 -2.798284031450748444e-02 2.399092167615890503e-01 3.699839711189270020e-01 1.626361310482025146e-01 1.024785172194242477e-02 3.004459142684936523e-01 -1.325235813856124878e-01 -1.333327889442443848e-01 3.117358088493347168e-01 -4.239819571375846863e-02 1.264030337333679199e-01 -1.363245211541652679e-02 -5.475028604269027710e-02 -1.316687911748886108e-01 -3.539866209030151367e-01 3.765812516212463379e-02 -1.295131631195545197e-02
-2.551089227199554443e-01 -2.424622178077697754e-01 3.186791017651557922e-02 -2.209058701992034912e-01 1.384111791849136353e-01 1.019196119159460068e-03 -1.140142157673835754e-01 -5.828116461634635925e-02 1.277957390993833542e-02 -7.316309958696365356e-02 -1.027743741869926453e-01 6.515166908502578735e-02 -1.513748764991760254e-01 9.578541666269302368e-02 2.453205436468124390e-01 2.505783736705780029e-01 2.217257022857666016e-01 2.530663013458251953e-01 4.259804487228393555e-01 7.800959795713424683e-02 1.565555185079574585e-01 -1.028883531689643860e-01 -8.254828304052352905e-02 3.107256628572940826e-02 3.747915476560592651e-02 9.623028337955474854e-02 5.799825862050056458e-02 1.287977695465087891e-01 1.133911684155464172e-01 -1.319169998168945312e-01 3.388785421848297119e-01 3.098979592323303223e-01
1.306746602058410645e-01 -1.594499498605728149e-01 2.189378589391708374e-01 -1.175419762730598450e-01 9.009394049644470215e-02 -5.680608376860618591e-02 -2.261310070753097534e-01 1.124686449766159058e-01 -1.695474609732627869e-02 -4.852565377950668335e-02 -8.140963315963745117e-02 -6.880380213260650635e-03 4.521700367331504822e-02 -4.244006425142288208e-02 3.361438959836959839e-02 -6.569295376539230347e-02 2.808998823165893555e-01 3.243218660354614258e-01 3.189294040203094482e-01 1.764946281909942627e-01 1.891037672758102417e-01 -1.428629159927368164e-01 -5.683591589331626892e-03 4.567152857780456543e-01 -4.398208484053611755e-02 1.613999605178833008e-01 3.539649769663810730e-02 -6.918581202626228333e-03 -3.365670144557952881e-01 -2.692329883575439453e-01 3.073066473007202148e-02 -6.536877900362014771e-02
-3.256926238536834717e-01 -1.998834908008575439e-01 7.602415978908538818e-02 -1.290880292654037476e-01 -2.210354506969451904e-01 1.903250962495803833e-01 8.258034288883209229e-02 6.459710747003555298e-02 7.155195809900760651e-03 1.627573072910308838e-01 2.789818122982978821e-02 1.175176203250885010e-01 2.904193699359893799e-01 -4.580008611083030701e-02 3.287265300750732422e-01 9.085713326930999756e-02 2.070869132876396179e-02 3.665339946746826172e-01 -1.227219030261039734e-01 1.233387514948844910e-01 -1.655423939228057861e-01 -7.534806430339813232e-02 -2.534655928611755371e-01 5.687108263373374939e-02 -4.620812460780143738e-02 3.544088453054428101e-02 -2.597830593585968018e-01 1.724159717559814453e-01 1.191819831728935242e-02 -3.208304941654205322e-01 1.357922982424497604e-02 -1.486388593912124634e-01
-2.163472324609756470e-01 -3.164271414279937744e-01 -4.459065943956375122e-02 -9.298788756132125854e-02 -8.090507239103317261e-02 -9.314654767513275146e-02 -2.303853034973144531e-01 -2.278459444642066956e-02 5.469250306487083435e-02 1.518772393465042114e-01 -3.778312355279922485e-02 5.873084533959627151e-03 2.002637833356857300e-01 -2.743285298347473145e-01 2.242963612079620361e-01 2.637114226818084717e-01 4.451151937246322632e-02 6.582943350076675415e-02 -1.581403240561485291e-02 -1.579154878854751587e-01 2.582148313522338867e-01 -3.333442285656929016e-02 -1.432863324880599976e-01 3.667375538498163223e-03 5.182991921901702881e-02 4.455597400665283203e-01 2.118032872676849365e-01 1.646300256252288818e-01 -1.827321797609329224e-01 -2.424183934926986694e-01 1.290181302465498447e-03 -1.603572219610214233e-01
-1.955118477344512939e-01 -8.524490147829055786e-02 1.765789240598678589e-01 1.200477331876754761e-01 -1.502335518598556519e-01 -1.320019066333770752e-01 -1.430172175168991089e-01 -2.201610207557678223e-01 3.133961260318756104e-01 3.100218251347541809e-03 2.189824879169464111e-01 1.146544702351093292e-02 -1.056060865521430969e-01 -1.910329610109329224e-02 2.865788042545318604e-01 -1.733869761228561401e-01 -1.118768081068992615e-01 2.160777151584625244e-01 2.333048731088638306e-01 -3.268364071846008301e-01 -6.812494248151779175e-02 4.120879247784614563e-02 -1.028149873018264771e-01 2.542412467300891876e-02 2.304692268371582031e-01 2.076410204172134399e-01 6.952309608459472656e-02 3.567777574062347412e-02 6.773130595684051514e-02 -2.851275205612182617e-01 -1.460285037755966187e-01 2.870809435844421387e-01
9.498500078916549683e-02 -2.692452371120452881e-01 -8.869729936122894287e-02 -2.109782248735427856e-01 -1.798457205295562744e-01 -2.088447511196136475e-01 1.153632104396820068e-01 -3.209686651825904846e-02 1.381667703390121460e-01 -1.476802676916122437e-01 1.166565492749214172e-01 -8.698376268148422241e-02 2.334916889667510986e-01 -2.152238041162490845e-01 1.835864335298538208e-01 -1.812304407358169556e-01 -4.871774092316627502e-02 3.331123292446136475e-01 -1.447080518119037151e-03 -2.174897491931915283e-01 -5.302522331476211548e-02 4.565598443150520325e-02 2.464590407907962799e-02 9.552620351314544678e-03 1.048118323087692261e-01 -6.377766281366348267e-02 1.447183638811111450e-01 -1.874729096889495850e-01 -6.067471206188201904e-02 -5.214453339576721191e-01 -1.774930953979492188e-01 4.329779371619224548e-02
-3.443450853228569031e-02 -1.510898917913436890e-01 5.490539595484733582e-02 1.919153332710266113e-01 -2.334094792604446411e-01 -1.042913943529129028e-01 -3.843604922294616699e-01 -7.603599876165390015e-02 1.224957630038261414e-01 -2.093888521194458008e-01 4.184108984190970659e-04 -2.478776276111602783e-01 1.614924222230911255e-01 -8.583850413560867310e-02 3.434732258319854736e-01 1.677532643079757690e-01 1.808455958962440491e-02 1.545327007770538330e-01 2.054306566715240479e-01 1.274968832731246948e-01 5.455681681632995605e-02 1.425549685955047607e-01 3.359917178750038147e-02 1.703444272279739380e-01 -8.738091588020324707e-02 2.281488627195358276e-01 -5.041803047060966492e-02 1.276970058679580688e-01 -8.394788950681686401e-02 -3.936557173728942871e-01 1.892525851726531982e-01 7.028476148843765259e-02
-5.855158343911170959e-02 7.755411416292190552e-02 1.883094012737274170e-01 -9.696484357118606567e-02 -1.824994236230850220e-01 9.070088714361190796e-02 -1.432683020830154419e-01 -5.578916147351264954e-02 -1.811685562133789062e-01 3.309086337685585022e-02 6.518284976482391357e-02 -1.733308881521224976e-01 -1.431674212217330933e-01 -1.839563697576522827e-01 2.652176618576049805e-01 3.199734091758728027e-01 3.205932676792144775e-02 2.664053738117218018e-01 2.009888440370559692e-01 1.340301036834716797e-01 -3.446226194500923157e-02 3.161779418587684631e-02 -8.135360479354858398e-02 -4.755848087370395660e-03 1.618718951940536499e-01 3.549870252609252930e-01 -1.752521395683288574e-01 -8.942743390798568726e-02 -3.474681675434112549e-01 -2.860679924488067627e-01 -1.599748432636260986e-01 -1.642417907714843750e-01
-2.236503958702087402e-01 -3.799244463443756104e-01 -5.316061433404684067e-03 -3.808016702532768250e-02 -1.117736473679542542e-01 6.794757791794836521e-04 -3.764066845178604126e-02 -6.593880057334899902e-02 2.029003500938415527e-01 5.609431490302085876e-02 -1.058119386434555054e-01 1.883791685104370117e-01 6.598173826932907104e-02 1.049551814794540405e-01 -2.165334224700927734e-01 -1.198150441050529480e-01 6.900429725646972656e-02 3.793504834175109863e-01 8.646404743194580078e-02 -7.083722949028015137e-02 2.257126122713088989e-01 3.597221896052360535e-02 -2.167168706655502319e-01 1.264765560626983643e-01 -1.161037087440490723e-01 4.160251021385192871e-01 -5.759556777775287628e-03 -1.051455959677696228e-01 -1.446300595998764038e-01 -6.830404698848724365e-02 1.581887453794479370e-01 3.060615062713623047e-01
-2.031666785478591919e-01 -1.079466566443443298e-01 4.599121212959289551e-02 -4.304373264312744141e-02 4.112590849399566650e-02 2.081636935472488403e-01 -1.197324246168136597e-01 8.461023867130279541e-02 2.154670208692550659e-01 -4.892272129654884338e-02 -4.964518919587135315e-02 -1.000789254903793335e-01 2.158783972263336182e-01 -5.882469564676284790e-02 1.420903056859970093e-01 -9.359767660498619080e-03 4.517644271254539490e-02 3.910059928894042969e-01 -5.441240221261978149e-02 5.713312327861785889e-02 -7.131161540746688843e-02 7.551052421331405640e-02 3.348894715309143066e-01 2.184306681156158447e-01 7.697489578276872635e-03 1.297749876976013184e-01 4.998711124062538147e-02 -1.735753268003463745e-01 3.229956701397895813e-02 -5.388190150260925293e-01 2.577368617057800293e-01 7.626684010028839111e-02
-8.073885738849639893e-02 -5.016106963157653809e-01 -1.071535050868988037e-02 -1.460037678480148315e-01 6.555206328630447388e-02 1.488431096076965332e-01 7.784349471330642700e-02 -1.632519364356994629e-01 -2.851534262299537659e-02 8.367753028869628906e-02 1.195034384727478027e-01 2.824547886848449707e-01 -1.712533086538314819e-02 -2.906218357384204865e-02 1.110930666327476501e-01 -5.943112820386886597e-02 1.269357055425643921e-01 4.215133190155029297e-02 1.839961111545562744e-01 6.399989873170852661e-02 -2.931751310825347900e-01 -6.823693960905075073e-02 -2.303415536880493164e-02 6.482359766960144043e-02 1.955214329063892365e-02 3.195241987705230713e-01 2.051475942134857178e-01 -1.229887381196022034e-01 -2.327570877969264984e-02 -3.453668355941772461e-01 -2.510508298873901367e-01 2.206090688705444336e-01
1.514453738927841187e-01 -2.557092905044555664e-01 -1.337201744318008423e-01 -1.782873831689357758e-02 -2.282291650772094727e-01 -7.568517327308654785e-02 -3.228582814335823059e-02 -2.449284046888351440e-01 2.870843410491943359e-01 1.428294181823730469e-01 -5.213834717869758606e-02 3.133852034807205200e-02 1.526319980621337891e-01 1.387737393379211426e-01 -3.031072951853275299e-02 -2.216509282588958740e-01 1.319128181785345078e-02 -1.183646637946367264e-02 3.107591569423675537e-01 -1.347591727972030640e-01 1.915037631988525391e-01 -1.335771530866622925e-01 -1.203624978661537170e-01 -8.409091830253601074e-02 1.786185055971145630e-01 1.057539209723472595e-01 -2.798469737172126770e-02 4.661128669977188110e-02 -1.477782130241394043e-01 -3.733603954315185547e-01 4.128758236765861511e-02 4.188112318515777588e-01
-1.571366488933563232e-01 -1.147004216909408569e-01 6.292819976806640625e-03 7.895763218402862549e-02 -1.605995148420333862e-01 -7.788031548261642456e-02 8.522302657365798950e-02 -3.334217518568038940e-02 7.071540504693984985e-02 1.009250804781913757e-01 1.497925966978073120e-01 5.728876683861017227e-03 1.788049787282943726e-01 -5.296548455953598022e-02 -7.743722945451736450e-02 1.859502196311950684e-01 2.568317651748657227e-01 1.988279968500137329e-01 1.339225620031356812e-01 -5.995534360408782959e-02 7.123702019453048706e-02 2.792904675006866455e-01 -1.450741291046142578e-01 1.399440616369247437e-01 1.749440729618072510e-01 6.064652800559997559e-01 -1.528633874841034412e-03 1.005449239164590836e-02 -1.603427231311798096e-01 -2.536311745643615723e-01 1.648781634867191315e-02 2.511667013168334961e-01
4.609123989939689636e-02 -2.196635603904724121e-01 -5.703935027122497559e-02 -4.874238371849060059e-02 -2.389168143272399902e-01 9.472324699163436890e-02 1.295931041240692139e-01 -1.714786738157272339e-01 4.015552997589111328e-01 -1.370878666639328003e-01 -1.932265907526016235e-01 -8.511387556791305542e-02 1.258845180273056030e-01 3.206616267561912537e-02 1.131932660937309265e-01 3.027965500950813293e-02 3.149145096540451050e-02 1.718523204326629639e-01 2.860634028911590576e-01 1.345342099666595459e-01 1.170617192983627319e-01 -5.840543285012245178e-02 7.760591059923171997e-02 -1.093870401382446289e-01 4.247211217880249023e-01 1.643495112657546997e-01 -2.643947601318359375e-01 -4.224972054362297058e-02 1.469806861132383347e-02 -2.122706323862075806e-01 1.135791689157485962e-01 2.714640200138092041e-01
-1.244172379374504089e-01 -1.477441936731338501e-01 8.275077491998672485e-02 3.725615143775939941e-02 -1.902366429567337036e-01 -3.503644168376922607e-01 -3.596748709678649902e-01 -2.728387415409088135e-01 1.981614232063293457e-01 1.333089470863342285e-01 1.193773075938224792e-01 1.893403679132461548e-01 1.549153029918670654e-01 -4.686369001865386963e-02 -9.369494393467903137e-03 2.131633809767663479e-04 2.379414066672325134e-02 1.421704739332199097e-01 2.986884713172912598e-01 9.418760426342487335e-03 -1.014397516846656799e-01 -1.493126600980758667e-01 4.994187131524085999e-02 1.653466373682022095e-01 1.270999461412429810e-01 -1.622616648674011230e-01 -1.319969147443771362e-01 1.868633776903152466e-01 -2.313679307699203491e-01 -3.581323921680450439e-01 6.663222610950469971e-02 6.875381618738174438e-02
3.809627890586853027e-02 -7.412801682949066162e-02 3.124563992023468018e-01 -7.448162138462066650e-02 -1.731050759553909302e-01 -1.351774483919143677e-01 3.572319075465202332e-02 -1.243967860937118530e-01 -1.560183167457580566e-01 1.327541172504425049e-01 -3.388147568330168724e-03 4.907760024070739746e-02 3.063413500785827637e-01 2.081698626279830933e-01 1.748148500919342041e-01 1.627751886844635010e-01 1.409941613674163818e-01 3.669994771480560303e-01 1.886365413665771484e-01 -2.020235210657119751e-01 1.700352579355239868e-01 -2.328491955995559692e-01 -4.849471151828765869e-02 8.712152391672134399e-02 1.000833585858345032e-01 3.638420701026916504e-01 -2.191399484872817993e-01 6.401761621236801147e-02 -8.761765062808990479e-02 -3.119519911706447601e-02 -2.359943240880966187e-01 -5.802959576249122620e-02
-2.464122921228408813e-01 -1.431398987770080566e-01 2.448837757110595703e-01 -8.381921797990798950e-02 -9.559021145105361938e-02 -5.859769508242607117e-02 -1.188355982303619385e-01 -2.452631592750549316e-01 1.210312247276306152e-01 1.900464147329330444e-01 -4.727764055132865906e-02 -1.071170195937156677e-01 3.631810545921325684e-01 -1.319719702005386353e-01 4.254774004220962524e-02 1.176089420914649963e-01 1.953732371330261230e-01 1.903596371412277222e-01 2.026237249374389648e-01 -1.516934782266616821e-01 6.186771392822265625e-02 1.736878901720046997e-01 -4.952986165881156921e-02 -3.658564388751983643e-01 -5.183836072683334351e-02 9.495031088590621948e-02 -8.070968836545944214e-02 -2.943657636642456055e-01 -2.054572850465774536e-02 -2.840898931026458740e-01 1.789027452468872070e-01 9.348317980766296387e-02
-2.780523151159286499e-02 -1.835365593433380127e-01 6.480111926794052124e-02 1.432341337203979492e-01 -3.764688670635223389e-01 9.682695567607879639e-02 -2.864285409450531006e-01 -3.657121658325195312e-01 1.931230723857879639e-01 -4.810536280274391174e-02 -1.549659948796033859e-02 -6.864431500434875488e-02 1.432675421237945557e-01 2.212428674101829529e-02 2.077906578779220581e-01 7.853988558053970337e-02 1.907901465892791748e-01 2.225419282913208008e-01 1.398677192628383636e-02 3.687492012977600098e-01 2.418738454580307007e-01 3.825814649462699890e-02 1.711514741182327271e-01 1.318512763828039169e-02 2.355487197637557983e-01 7.737113628536462784e-03 6.467083841562271118e-02 -1.615398190915584564e-02 -2.206687256693840027e-02 -2.491121441125869751e-01 3.292185813188552856e-02 -1.544889062643051147e-01
-5.959545820951461792e-02 1.783693395555019379e-02 2.290695160627365112e-01 -9.199374914169311523e-02 -5.721585080027580261e-02 -2.060781866312026978e-01 -6.918594241142272949e-02 1.396569162607192993e-01 8.857087045907974243e-02 -1.072936430573463440e-01 -6.408470124006271362e-02 1.638459861278533936e-01 5.219798907637596130e-02 1.037468481808900833e-02 2.065274864435195923e-01 -4.373886808753013611e-02 6.033802404999732971e-03 4.608118534088134766e-01 3.922257721424102783e-01 -7.554386276751756668e-03 -7.709024846553802490e-02 -7.592406868934631348e-02 -1.989695616066455841e-02 6.673851609230041504e-02 -2.302361130714416504e-01 2.089409083127975464e-01 -5.667226761579513550e-02 9.097804129123687744e-02 -3.621928691864013672e-01 -3.210099339485168457e-01 -5.695009604096412659e-02 1.974494159221649170e-01
-1.270382106304168701e-01 -6.468023359775543213e-02 1.502584517002105713e-01 -2.273614108562469482e-01 -9.235657006502151489e-02 1.618800461292266846e-01 -1.094868853688240051e-01 -2.270311117172241211e-01 2.043006718158721924e-01 9.804030507802963257e-02 1.871764808893203735e-01 -3.378715515136718750e-01 2.241402268409729004e-01 1.151735112071037292e-01 -1.395118683576583862e-01 2.202708087861537933e-02 1.504266113042831421e-01 3.918116092681884766e-01 6.782463192939758301e-02 2.402698993682861328e-01 1.618069969117641449e-02 -2.568599767982959747e-02 1.185204535722732544e-01 1.649868488311767578e-02 2.159560769796371460e-01 2.214794307947158813e-01 1.680347174406051636e-01 -1.710934638977050781e-01 8.698987215757369995e-02 -2.151608169078826904e-01 2.091550529003143311e-01 1.364736706018447876e-01
1.981037110090255737e-02 -1.918457746505737305e-01 4.345259815454483032e-02 1.661863364279270172e-02 -1.685905307531356812e-01 8.218563161790370941e-03 2.794000320136547089e-02 -1.076460927724838257e-01 1.453780233860015869e-01 1.117188576608896255e-02 -1.078362166881561279e-01 8.980283141136169434e-02 6.996862590312957764e-02 7.599723339080810547e-02 -1.185346096754074097e-01 -1.591935753822326660e-01 1.982780992984771729e-01 2.801042795181274414e-01 -1.549392193555831909e-01 2.315859198570251465e-01 9.548216313123703003e-02 -3.769814074039459229e-01 2.712785005569458008e-01 -2.684526890516281128e-02 1.334035545587539673e-01 1.910162717103958130e-01 2.488552965223789215e-02 4.321869090199470520e-02 3.282938003540039062e-01 -4.667152762413024902e-01 -1.109242625534534454e-02 1.591027975082397461e-01
-1.874865889549255371e-01 -2.900590002536773682e-01 -2.135764658451080322e-01 -3.372513055801391602e-01 -1.750931143760681152e-01 -1.534564197063446045e-01 -1.030363980680704117e-02 -1.844524592161178589e-01 2.340605556964874268e-01 -2.442675828933715820e-01 -3.395653516054153442e-02 -4.139635711908340454e-02 -1.859805174171924591e-02 4.325443878769874573e-02 1.353370845317840576e-01 1.131171658635139465e-01 3.219697475433349609e-01 2.648600935935974121e-01 8.742299675941467285e-02 8.745148777961730957e-02 -1.863965541124343872e-01 1.197545304894447327e-01 -6.636254489421844482e-02 2.755286395549774170e-01 1.757569462060928345e-01 2.493367195129394531e-01 6.042998284101486206e-02 1.712615368887782097e-03 -1.423365622758865356e-01 -1.774018704891204834e-01 -8.182040573956328444e-07 -1.241927891969680786e-01
-1.975726634263992310e-01 -3.978609740734100342e-01 8.681827783584594727e-02 -1.858364790678024292e-01 -4.892069101333618164e-02 2.443004697561264038e-01 -1.648123711347579956e-01 -1.099536269903182983e-01 4.036835432052612305e-01 9.642826020717620850e-02 -1.820175945758819580e-01 7.894225418567657471e-03 9.315175563097000122e-02 -2.284744754433631897e-02 -1.453091502189636230e-01 3.608302026987075806e-02 -1.095078215003013611e-01 4.126482605934143066e-01 1.685990542173385620e-01 2.117022126913070679e-01 -1.157816201448440552e-01 -3.762705624103546143e-02 7.949316501617431641e-02 -9.343711286783218384e-02 -1.577045768499374390e-01 1.492348462343215942e-01 -1.191780194640159607e-01 -1.254409998655319214e-01 -1.275388598442077637e-01 -1.444498356431722641e-02 -6.091606616973876953e-02 1.988763809204101562e-01
-2.721526622772216797e-01 -3.019682504236698151e-02 -2.394201159477233887e-01 -6.013931706547737122e-02 -7.863997668027877808e-02 -1.605051159858703613e-01 1.082926839590072632e-01 -2.826432324945926666e-02 -6.582043319940567017e-02 -2.148755639791488647e-01 -1.140385959297418594e-02 2.633350491523742676e-01 1.831211894750595093e-01 4.370182007551193237e-02 2.213986068964004517e-01 -8.008962124586105347e-02 2.646803259849548340e-01 1.923537403345108032e-01 6.506298482418060303e-02 -6.191928312182426453e-02 2.338371127843856812e-01 1.537998616695404053e-01 4.654147103428840637e-02 6.355108320713043213e-02 3.244988620281219482e-02 3.929629921913146973e-01 -1.887961030006408691e-01 -8.702847361564636230e-02 -2.417533695697784424e-01 -3.798194825649261475e-01 3.575948253273963928e-02 8.010641485452651978e-02
-3.282485306262969971e-01 -2.752586603164672852e-01 -8.720450848340988159e-02 -2.510336935520172119e-01 -2.941060066223144531e-02 6.605429947376251221e-02 -7.492205500602722168e-02 -1.965508908033370972e-01 2.371229082345962524e-01 -2.263762056827545166e-01 3.443446755409240723e-02 1.464452296495437622e-01 5.825439840555191040e-02 -1.452308148145675659e-02 9.213586896657943726e-02 8.265919983386993408e-02 2.889870703220367432e-01 1.224142834544181824e-01 8.032280951738357544e-02 2.962094545364379883e-02 -6.274965405464172363e-02 1.863331794738769531e-01 -8.115630596876144409e-02 3.180880546569824219e-01 1.910768449306488037e-01 3.604462742805480957e-01 -1.626344397664070129e-02 -1.488387137651443481e-01 -1.590090245008468628e-01 -2.734406888484954834e-01 -6.867359578609466553e-02 -3.856093063950538635e-02
-8.321966975927352905e-03 -3.515590429306030273e-01 -9.213744848966598511e-02 -7.014708966016769409e-02 -1.034360099583864212e-02 -1.044602021574974060e-01 -1.143635660409927368e-01 1.544921193271875381e-02 3.042763769626617432e-01 1.889102607965469360e-01 -3.340226784348487854e-02 -1.927712857723236084e-01 -4.364031925797462463e-02 1.375580579042434692e-01 1.194720715284347534e-01 -3.002531528472900391e-01 -9.785888344049453735e-02 4.320071637630462646e-01 2.072724252939224243e-01 -1.372597366571426392e-01 1.400307267904281616e-01 -1.292338371276855469e-01 4.680291563272476196e-02 5.724670365452766418e-02 1.367014646530151367e-01 -2.902427222579717636e-03 5.444605648517608643e-02 2.636660635471343994e-01 -7.375525683164596558e-02 -3.421708643436431885e-01 3.706087917089462280e-02 -1.786902546882629395e-01
-2.891737818717956543e-01 -2.276027500629425049e-01 6.745881401002407074e-03 -9.950684010982513428e-02 -2.538150846958160400e-01 9.005709737539291382e-02 -1.118026226758956909e-01 -2.070219516754150391e-01 1.383794993162155151e-01 1.713957488536834717e-01 -1.635484993457794189e-01 -7.304346561431884766e-02 2.409153431653976440e-01 -4.253539443016052246e-01 2.263649366796016693e-02 -3.639355674386024475e-02 -3.786640986800193787e-02 2.870454490184783936e-01 -8.265609294176101685e-02 -3.465080633759498596e-02 4.831829294562339783e-02 -1.434597373008728027e-01 2.613504528999328613e-01 6.802098359912633896e-03 1.515510957688093185e-02 1.434677094221115112e-01 -7.325425744056701660e-02 -8.220075070858001709e-02 -2.324951142072677612e-01 -1.198420152068138123e-01 1.148121580481529236e-01 3.281235694885253906e-01
-2.420905679464340210e-01 -1.648518443107604980e-01 2.371844202280044556e-01 -3.486206829547882080e-01 -3.000426106154918671e-02 -4.700838029384613037e-02 1.262951046228408813e-01 -1.281667351722717285e-01 -1.533827930688858032e-01 4.834197089076042175e-02 5.660034343600273132e-02 1.754856705665588379e-01 -2.352678626775741577e-01 -1.691335141658782959e-01 6.351251155138015747e-02 1.467787772417068481e-01 -1.939287334680557251e-01 2.827081978321075439e-01 3.116807639598846436e-01 5.385066568851470947e-02 3.792314976453781128e-02 -2.079318650066852570e-02 -1.967197656631469727e-01 8.736688643693923950e-02 2.456969916820526123e-01 3.023879826068878174e-01 9.632146358489990234e-02 2.028429694473743439e-02 6.769289821386337280e-02 -2.631721496582031250e-01 -1.301483660936355591e-01 -1.161221414804458618e-01
-2.405120134353637695e-01 -2.543595135211944580e-01 9.944798052310943604e-02 -1.593109667301177979e-01 1.654639840126037598e-02 2.139883041381835938e-01 -5.535770580172538757e-02 -3.516544401645660400e-02 7.138749957084655762e-02 1.512483060359954834e-01 4.320482164621353149e-02 -1.621273756027221680e-01 3.221422433853149414e-01 -1.759728044271469116e-01 -8.694522082805633545e-02 -9.683887660503387451e-02 1.627210229635238647e-01 2.475365996360778809e-01 -3.462732210755348206e-02 1.076259464025497437e-01 2.534162700176239014e-01 -1.172218322753906250e-01 9.082370251417160034e-02 3.053138852119445801e-01 -1.709240078926086426e-01 1.297533512115478516e-01 -2.130074501037597656e-01 -1.423491090536117554e-01 -1.415450423955917358e-01 -3.703762888908386230e-01 -1.873039603233337402e-01 8.487167768180370331e-03
-9.491139650344848633e-02 -1.780383139848709106e-01 -2.190617471933364868e-02 -2.185068652033805847e-02 -1.728807389736175537e-01 -1.663852334022521973e-01 1.862113624811172485e-01 -1.438309997320175171e-01 -1.797365397214889526e-01 -1.110326349735260010e-01 1.465764641761779785e-02 7.750937249511480331e-03 7.471193373203277588e-02 1.062004268169403076e-01 2.195426523685455322e-01 -1.508845984935760498e-01 2.721104919910430908e-01 2.931559681892395020e-01 4.538950026035308838e-01 4.860786721110343933e-02 1.872163861989974976e-01 5.763606354594230652e-02 1.311753243207931519e-01 3.076164424419403076e-02 6.092303083278238773e-04 2.907192707061767578e-01 -3.001073300838470459e-01 -2.233940549194812775e-02 7.314768433570861816e-02 -3.233802318572998047e-01 4.990771785378456116e-02 -1.668505556881427765e-02
-1.782048642635345459e-01 -5.382307991385459900e-02 -1.910545229911804199e-01 -1.096486598253250122e-01 -1.028842926025390625e-01 -1.382599323987960815e-01 -6.365510821342468262e-02 3.227403759956359863e-01 -7.138623297214508057e-02 -5.553991720080375671e-02 -2.713456749916076660e-02 2.150667160749435425e-01 1.662989258766174316e-01 1.994047015905380249e-01 2.021198160946369171e-02 2.002055197954177856e-01 8.391765505075454712e-02 3.118170201778411865e-01 2.724304795265197754e-01 -3.950134292244911194e-02 -5.253775510936975479e-03 -1.445252075791358948e-02 2.166120111942291260e-01 4.325680807232856750e-02 1.001814976334571838e-01 3.560137748718261719e-01 1.111022606492042542e-01 -1.476533710956573486e-01 3.394720843061804771e-03 -4.522845447063446045e-01 -2.852651849389076233e-02 -1.021529287099838257e-01
-2.470687478780746460e-01 4.427242651581764221e-02 1.444956362247467041e-01 1.179774478077888489e-01 -1.865876019001007080e-01 9.853538870811462402e-02 -1.999182105064392090e-01 9.202344343066215515e-03 2.139795422554016113e-01 1.413173377513885498e-01 -4.673679545521736145e-02 -1.212890297174453735e-01 3.101354241371154785e-01 -1.805097460746765137e-01 1.248601749539375305e-01 -1.199487075209617615e-01 -7.104650139808654785e-02 4.302460849285125732e-01 -2.396667376160621643e-02 -2.739588916301727295e-02 -3.722531720995903015e-02 -5.096165463328361511e-02 6.847298145294189453e-02 1.402099430561065674e-01 -6.030309945344924927e-03 3.208681344985961914e-01 -4.837360605597496033e-02 9.944955259561538696e-02 -1.583340913057327271e-01 -2.946538329124450684e-01 1.205154061317443848e-01 3.387811779975891113e-01
-1.594709604978561401e-01 -2.964036166667938232e-01 -5.013630539178848267e-02 -9.313469380140304565e-02 -2.968599461019039154e-02 7.848814129829406738e-02 -5.977681279182434082e-02 -2.304613403975963593e-02 -2.744154632091522217e-01 -2.111629992723464966e-01 -1.462536514736711979e-03 -1.059493869543075562e-01 1.673230677843093872e-01 -7.634688168764114380e-02 2.315281331539154053e-01 1.652052551507949829e-01 -9.913977980613708496e-02 2.341181486845016479e-01 1.699144393205642700e-01 -4.517310857772827148e-02 2.150079607963562012e-01 -2.872869372367858887e-01 -2.161827683448791504e-02 -2.846015384420752525e-03 1.051613092422485352e-01 4.116113185882568359e-01 -3.641640394926071167e-02 2.512288987636566162e-01 -3.489376008510589600e-01 -4.684781655669212341e-03 -1.598068475723266602e-01 3.877417370676994324e-02
-4.090075194835662842e-01 4.552158713340759277e-02 1.855746656656265259e-01 -2.389553636312484741e-01 -2.471659928560256958e-01 -1.289930492639541626e-01 1.184030785225331783e-03 -1.932020634412765503e-01 1.235340535640716553e-01 2.229765206575393677e-01 -3.148034214973449707e-02 -1.134291440248489380e-01 1.028576120734214783e-01 -6.694021821022033691e-02 -9.362085163593292236e-02 7.139291614294052124e-02 2.242994122207164764e-02 1.288068890571594238e-01 -7.029595226049423218e-02 6.889706850051879883e-02 -9.055028110742568970e-02 3.013095073401927948e-02 9.553184360265731812e-02 1.852143257856369019e-01 -1.661780290305614471e-02 4.163947403430938721e-01 8.812850713729858398e-02 2.034478820860385895e-02 -4.834709167480468750e-01 -1.148872300982475281e-01 8.358190953731536865e-02 -3.456348180770874023e-02
-1.536328196525573730e-01 -1.681465059518814087e-01 1.288580745458602905e-01 1.255015726201236248e-03 -3.934010118246078491e-02 1.760438084602355957e-01 -2.204124629497528076e-01 -1.956824362277984619e-01 2.077181637287139893e-01 -5.223627015948295593e-02 -1.622346043586730957e-02 -5.636212602257728577e-02 9.863801300525665283e-02 -5.249745026230812073e-02 3.226156160235404968e-02 3.219124674797058105e-02 5.452880263328552246e-02 2.298747152090072632e-01 1.357466429471969604e-01 3.137042522430419922e-01 1.520050317049026489e-01 -1.039998233318328857e-01 4.048220515251159668e-01 8.145643025636672974e-02 2.337335795164108276e-01 1.748657226562500000e-01 7.762052118778228760e-02 -2.985813021659851074e-01 -1.281343251466751099e-01 -3.028302788734436035e-01 -5.046176165342330933e-02 2.829850614070892334e-01
-2.064617723226547241e-01 -1.014000475406646729e-01 1.925579458475112915e-01 1.439791917800903320e-02 -8.455960080027580261e-03 9.726032614707946777e-02 -7.940074056386947632e-02 -1.930109113454818726e-01 2.134546190500259399e-01 1.179521605372428894e-01 8.735975623130798340e-02 -1.335111558437347412e-01 3.376646637916564941e-01 -3.604129701852798462e-02 1.650266647338867188e-01 9.387253224849700928e-02 2.013710588216781616e-01 -9.207972884178161621e-02 1.015572622418403625e-01 -4.518960043787956238e-02 5.516020953655242920e-02 -6.106018647551536560e-02 -1.231133639812469482e-01 -2.180972695350646973e-01 7.504647225141525269e-02 2.802888751029968262e-01 -9.629503637552261353e-02 -3.968753218650817871e-01 5.239395797252655029e-02 -4.350887835025787354e-01 -6.699545681476593018e-02 2.050135582685470581e-01
-1.579459160566329956e-01 -6.425359100103378296e-02 5.758053436875343323e-02 -8.828531950712203979e-02 -1.263109594583511353e-01 3.057430386543273926e-01 -7.713871449232101440e-02 -3.585352301597595215e-01 3.912282288074493408e-01 -8.105292171239852905e-02 6.623633205890655518e-02 1.306805610656738281e-01 4.942895099520683289e-02 1.770100444555282593e-01 8.512140251696109772e-03 -5.346580967307090759e-02 2.567026391625404358e-02 3.504207730293273926e-01 2.099045962095260620e-01 -1.351396553218364716e-02 -1.192678585648536682e-01 3.522744774818420410e-02 1.531446129083633423e-01 6.198599934577941895e-02 -2.405901551246643066e-01 2.300232052803039551e-01 -4.795736633241176605e-03 4.334967210888862610e-02 3.646356239914894104e-02 -2.352783381938934326e-01 1.817981749773025513e-01 2.918781936168670654e-01
-5.074390396475791931e-02 -4.346744120121002197e-01 8.972967416048049927e-02 -2.581595480442047119e-01 6.069371476769447327e-02 -1.535373479127883911e-01 -1.015742868185043335e-01 5.847241263836622238e-03 5.114817526191473007e-03 2.974408678710460663e-02 7.305642124265432358e-03 5.574837699532508850e-02 2.791773974895477295e-01 -1.298701763153076172e-01 2.209026217460632324e-01 -1.087018102407455444e-02 5.895962938666343689e-02 7.661630213260650635e-02 8.512245118618011475e-02 -8.358022570610046387e-02 3.236970901489257812e-01 -1.577904522418975830e-01 -3.233224526047706604e-02 3.283246234059333801e-02 1.223022714257240295e-01 4.860205650329589844e-01 1.307014524936676025e-01 2.170232534408569336e-01 -4.687283560633659363e-02 -1.664025187492370605e-01 -6.456696242094039917e-02 -2.087863236665725708e-01
-1.011751443147659302e-01 -3.389551937580108643e-01 -5.216620117425918579e-02 1.267676502466201782e-01 -1.439837813377380371e-01 9.540260583162307739e-02 9.344941377639770508e-02 -5.457351729273796082e-02 1.694322973489761353e-01 1.038896292448043823e-01 -7.773814350366592407e-02 1.500070840120315552e-01 1.478162556886672974e-01 3.003935217857360840e-01 -1.672938913106918335e-01 -5.763684958219528198e-02 -1.443859636783599854e-01 1.437762528657913208e-01 -6.575827300548553467e-02 -1.279894858598709106e-01 2.102673500776290894e-01 2.234361506998538971e-02 -3.702177107334136963e-02 -6.910664588212966919e-02 -6.392709910869598389e-02 3.656217753887176514e-01 -5.297591164708137512e-02 4.710583016276359558e-02 -1.474781632423400879e-01 -4.635963439941406250e-01 1.809934228658676147e-01 2.789139747619628906e-01
1.117443144321441650e-01 -2.656813561916351318e-01 -2.967455387115478516e-01 -6.124312058091163635e-02 -3.438081145286560059e-01 -9.658493846654891968e-02 -1.529424339532852173e-01 -1.602605581283569336e-01 3.771407529711723328e-02 -1.477247383445501328e-02 -6.466262129833921790e-05 -4.605126976966857910e-01 6.190194562077522278e-02 1.729808151721954346e-01 1.092705577611923218e-01 2.390462468611076474e-04 -2.254462055861949921e-02 1.117987707257270813e-01 1.112471073865890503e-01 5.360446125268936157e-02 5.490437895059585571e-02 -5.964425578713417053e-02 1.676920503377914429e-01 3.073107004165649414e-01 1.606162488460540771e-01 1.536100655794143677e-01 -1.837330013513565063e-01 1.264110356569290161e-01 -1.741832643747329712e-01 -2.869844138622283936e-01 -4.500140622258186340e-02 1.336358487606048584e-01
1.368336975574493408e-01 -3.202840089797973633e-01 -2.362074106931686401e-01 -9.944706410169601440e-02 -3.196088075637817383e-01 -1.188212484121322632e-01 9.670016169548034668e-02 -2.127415984869003296e-01 3.138415813446044922e-01 -1.872484572231769562e-02 -2.577948272228240967e-01 -2.446804493665695190e-01 -5.083335097879171371e-03 1.265633255243301392e-01 1.754657924175262451e-01 8.948840945959091187e-02 -7.474923878908157349e-02 1.754650175571441650e-01 1.646836996078491211e-01 2.642701864242553711e-01 2.430905550718307495e-01 -8.456383645534515381e-02 7.317185401916503906e-02 1.602399796247482300e-01 -4.360367730259895325e-02 -2.455057017505168915e-02 -1.967049241065979004e-01 -4.232222214341163635e-02 -1.177162453532218933e-01 -2.503660023212432861e-01 -4.469507560133934021e-02 -9.991342574357986450e-02
-1.578996926546096802e-01 -2.230036407709121704e-01 9.938658028841018677e-02 1.057771667838096619e-01 -8.960653841495513916e-02 2.178063616156578064e-02 2.511431463062763214e-02 -1.060728356242179871e-01 2.254186272621154785e-01 1.856071501970291138e-02 -1.843807548284530640e-01 -1.712691634893417358e-01 2.105761021375656128e-01 -3.331729769706726074e-01 -9.706585109233856201e-02 -8.811642229557037354e-02 -4.765263572335243225e-02 2.263404726982116699e-01 -2.345453053712844849e-01 -1.291778236627578735e-01 -3.053952455520629883e-01 -9.331058710813522339e-02 1.279214620590209961e-01 -4.321930930018424988e-02 1.177870184183120728e-01 1.817651391029357910e-01 -2.223766036331653595e-02 1.927933394908905029e-01 -3.346256613731384277e-01 -3.844302296638488770e-01 7.821048796176910400e-02 3.172161057591438293e-02
-2.624484598636627197e-01 -4.700408130884170532e-02 -4.181454479694366455e-01 -8.486761152744293213e-02 4.816326312720775604e-03 -2.537432014942169189e-01 -7.202936708927154541e-02 -7.847224920988082886e-02 5.274742841720581055e-02 -2.058010548353195190e-01 7.309244573116302490e-02 2.459249347448348999e-01 5.596837773919105530e-02 -3.246641159057617188e-02 1.598474532365798950e-01 6.032981351017951965e-02 2.577103674411773682e-01 1.147174313664436340e-01 9.825708717107772827e-02 6.954829394817352295e-02 1.084496676921844482e-01 -1.056761667132377625e-01 -1.062583029270172119e-01 4.229414463043212891e-02 2.341505587100982666e-01 4.585553407669067383e-01 -1.712988466024398804e-01 -4.319860786199569702e-02 1.230293139815330505e-02 -2.517482340335845947e-01 1.913288682699203491e-01 1.594419404864311218e-02
-6.096868962049484253e-02 3.971006348729133606e-02 1.519636809825897217e-01 -2.758121490478515625e-01 -2.129302620887756348e-01 -1.322190463542938232e-01 -2.298664599657058716e-01 1.443988382816314697e-01 -9.675938636064529419e-02 -9.591002599336206913e-04 4.881051927804946899e-02 1.335318386554718018e-01 2.360755950212478638e-01 1.627176403999328613e-01 1.628244519233703613e-01 -2.519314549863338470e-02 2.850054204463958740e-01 2.706857919692993164e-01 3.873518407344818115e-01 3.409421145915985107e-01 -7.501156628131866455e-02 -6.127253919839859009e-02 1.449282560497522354e-02 9.636825323104858398e-02 1.247435957193374634e-01 2.247518450021743774e-01 -9.899719059467315674e-02 -1.360591202974319458e-01 1.638645827770233154e-01 -2.272742986679077148e-01 8.328495919704437256e-02 2.469720318913459778e-02
-4.169347137212753296e-02 -1.936243176460266113e-01 1.038272827863693237e-01 -9.950422495603561401e-02 7.780992891639471054e-03 -1.187893003225326538e-01 6.136461347341537476e-02 -1.814910024404525757e-01 2.684766948223114014e-01 -1.499530673027038574e-01 -2.418124973773956299e-01 -5.782262235879898071e-02 -3.170862048864364624e-02 -1.693797260522842407e-01 -5.953400954604148865e-02 2.402165681123733521e-01 -2.473020367324352264e-02 4.400096535682678223e-01 -1.663350015878677368e-01 1.133544221520423889e-01 1.037112623453140259e-01 -4.310783371329307556e-02 -5.606956779956817627e-03 -1.405030041933059692e-01 1.582805663347244263e-01 2.794518768787384033e-01 -2.400517463684082031e-01 -4.334482550621032715e-02 2.461685985326766968e-01 -3.309296071529388428e-01 -4.579920321702957153e-03 2.048920989036560059e-01
-9.788634628057479858e-02 -7.916878163814544678e-02 -2.288307249546051025e-01 6.769240647554397583e-02 -1.174483224749565125e-01 5.665154755115509033e-02 -4.247150942683219910e-02 2.320150285959243774e-01 7.686214894056320190e-02 -7.647998631000518799e-02 -1.872954070568084717e-01 6.086212769150733948e-02 9.337978810071945190e-02 1.495736390352249146e-01 1.474335342645645142e-01 2.328518331050872803e-01 1.274057030677795410e-01 3.829700350761413574e-01 2.825738629326224327e-03 6.431989371776580811e-02 1.307137310504913330e-01 -2.189987450838088989e-01 7.316434383392333984e-02 1.381686180830001831e-01 4.304523766040802002e-02 3.129923641681671143e-01 1.675148606300354004e-01 -1.327915340662002563e-01 -3.157240152359008789e-01 -3.415960967540740967e-01 -2.296908646821975708e-01 1.606373339891433716e-01
-2.077439129352569580e-01 -1.359154134988784790e-01 4.922172799706459045e-02 -1.641704142093658447e-01 -1.693917252123355865e-02 -3.454979136586189270e-02 6.137694418430328369e-02 -3.676378428936004639e-01 3.685337305068969727e-01 -1.279675364494323730e-01 -1.194836348295211792e-01 1.322056800127029419e-01 1.773176938295364380e-01 1.536348611116409302e-01 -2.617166936397552490e-01 -8.533014357089996338e-02 -1.185883954167366028e-01 2.885627150535583496e-01 3.188124299049377441e-01 -1.205887943506240845e-01 5.964317545294761658e-02 -6.897867191582918167e-03 -9.050773084163665771e-02 1.391132771968841553e-01 -1.033050864934921265e-01 1.643089801073074341e-01 -1.165063381195068359e-01 7.004878669977188110e-02 -1.891234815120697021e-01 -1.840739995241165161e-01 3.036024048924446106e-02 2.871127724647521973e-01
-5.705412104725837708e-02 -1.945377737283706665e-01 1.277731209993362427e-01 -1.363175213336944580e-01 -3.347174497321248055e-03 1.472245063632726669e-02 -6.674720346927642822e-02 -2.163106650114059448e-01 2.315526604652404785e-01 -4.134507104754447937e-02 -5.092621967196464539e-02 2.089075595140457153e-01 1.315387785434722900e-01 -7.426699250936508179e-02 -2.182089835405349731e-01 1.608573645353317261e-02 2.349855750799179077e-02 3.302618861198425293e-01 2.500172555446624756e-01 -1.007046997547149658e-01 -1.240510866045951843e-01 -2.119289524853229523e-02 -1.748078763484954834e-01 1.811107248067855835e-01 -3.085852265357971191e-01 1.812064796686172485e-01 -9.303591400384902954e-02 -1.895949617028236389e-02 -2.061410248279571533e-01 -2.231428325176239014e-01 -1.395157128572463989e-01 4.358498454093933105e-01
-1.174074131995439529e-02 -1.608438491821289062e-01 2.011892646551132202e-01 -8.305243402719497681e-02 -1.914224587380886078e-03 -2.247756719589233398e-01 1.022091805934906006e-01 -3.262450397014617920e-01 2.038829624652862549e-01 -5.934314802289009094e-02 -1.647386401891708374e-01 -1.782976686954498291e-01 8.678996562957763672e-02 -7.882492244243621826e-02 -6.788138300180435181e-02 1.933118849992752075e-01 6.395802646875381470e-02 3.221151530742645264e-01 -2.138479799032211304e-01 7.207290083169937134e-02 1.096997223794460297e-02 -7.828450947999954224e-02 -2.754585817456245422e-03 -1.243524551391601562e-01 1.482104510068893433e-01 4.603551030158996582e-01 -1.735787987709045410e-01 -6.194997578859329224e-02 8.368667215108871460e-02 -2.249606400728225708e-01 8.754557371139526367e-02 2.929757833480834961e-01
-2.739605307579040527e-01 -6.900827586650848389e-02 -1.592236384749412537e-02 -1.472268998622894287e-02 -1.707492321729660034e-01 1.117302775382995605e-01 -1.066618710756301880e-01 8.264407515525817871e-02 3.261815384030342102e-02 2.631698250770568848e-01 1.128875315189361572e-01 1.210967893712222576e-03 7.600250840187072754e-02 2.201619297266006470e-01 8.185043931007385254e-02 -1.984885632991790771e-01 -3.158760815858840942e-02 3.138186633586883545e-01 7.654108107089996338e-02 -1.019186675548553467e-01 2.977222502231597900e-01 -2.284830361604690552e-01 -2.067111432552337646e-02 1.345915645360946655e-01 -2.848893031477928162e-02 1.550872325897216797e-01 9.130449593067169189e-02 2.597939074039459229e-01 -1.980556696653366089e-01 -3.991086184978485107e-01 3.190260529518127441e-01 -1.896423846483230591e-02
-2.014213353395462036e-01 -1.107572242617607117e-01 2.044170349836349487e-02 -1.142783761024475098e-01 2.867791801691055298e-02 6.165811046957969666e-02 -1.837185211479663849e-02 -2.313212603330612183e-01 -4.094660580158233643e-01 -8.865749090909957886e-02 9.675565361976623535e-02 -1.452710032463073730e-01 2.160275280475616455e-01 4.644959792494773865e-02 1.625443845987319946e-01 2.213013768196105957e-01 -7.525981962680816650e-02 5.057876110076904297e-01 2.741050906479358673e-02 -1.135909110307693481e-01 4.116894677281379700e-02 -1.399676799774169922e-01 -6.949233263731002808e-02 1.557659655809402466e-01 -6.599327176809310913e-02 2.362188994884490967e-01 -8.160170912742614746e-02 1.697932928800582886e-01 -2.939320206642150879e-01 -1.852770596742630005e-01 -5.551581457257270813e-02 6.268831901252269745e-03
-2.487803995609283447e-01 -4.637922346591949463e-01 -5.290290340781211853e-03 -2.440793365240097046e-01 2.481052577495574951e-01 -1.659226715564727783e-01 -1.898540854454040527e-01 1.300444174557924271e-02 1.984566152095794678e-01 8.978139609098434448e-02 -5.185242369771003723e-02 1.044427379965782166e-01 2.489973306655883789e-01 -1.578357666730880737e-01 4.209072887897491455e-02 6.798199377954006195e-03 9.292016923427581787e-02 1.784968376159667969e-01 2.367142401635646820e-02 -7.227502763271331787e-02 3.239248991012573242e-01 -1.013402491807937622e-01 -8.640069514513015747e-02 5.061685293912887573e-02 2.572778798639774323e-02 4.237014055252075195e-01 2.523017860949039459e-02 -1.975502632558345795e-02 -5.089081078767776489e-02 -1.265407055616378784e-01 -1.044075563549995422e-02 -1.300123780965805054e-01
-1.831113174557685852e-02 -2.685200572013854980e-01 2.458936721086502075e-01 9.146879613399505615e-02 -3.849944844841957092e-02 1.109907403588294983e-01 -2.157306969165802002e-01 -2.782628238201141357e-01 8.185173571109771729e-02 -8.965759724378585815e-02 -2.444191128015518188e-01 1.428686976432800293e-01 1.078133359551429749e-01 1.568891257047653198e-01 1.036078333854675293e-01 -1.445156894624233246e-02 -1.088601052761077881e-01 3.120308816432952881e-01 4.731070995330810547e-02 3.304145634174346924e-01 -1.487903296947479248e-01 1.363586168736219406e-02 5.917839333415031433e-02 -4.754191730171442032e-03 3.101887702941894531e-01 3.437660038471221924e-01 6.739604473114013672e-02 7.696750760078430176e-02 8.217006921768188477e-02 -5.546019598841667175e-02 -1.353332549333572388e-01 2.818018198013305664e-01
-1.766470074653625488e-01 -1.055971086025238037e-01 2.489614114165306091e-02 -9.575577080249786377e-02 -6.032414361834526062e-02 -1.897808164358139038e-02 -3.808351606130599976e-02 -3.950493037700653076e-01 1.598876565694808960e-01 1.349100936204195023e-02 2.064135915134102106e-04 9.971064329147338867e-02 2.945839762687683105e-01 -6.790886633098125458e-03 2.529547736048698425e-02 -8.794555068016052246e-02 -2.825263738632202148e-01 6.424753367900848389e-02 4.074020683765411377e-01 1.247263047844171524e-02 8.875948190689086914e-02 -2.367217838764190674e-01 5.320138880051672459e-04 5.945978686213493347e-02 8.498792350292205811e-02 2.172793447971343994e-02 -6.522402167320251465e-02 3.177591264247894287e-01 -1.550396084785461426e-01 -4.095947742462158203e-01 -1.818329989910125732e-01 -1.157356239855289459e-02
-3.040015101432800293e-01 -3.876535892486572266e-01 -5.317324027419090271e-02 -6.387103348970413208e-02 -1.795651614665985107e-01 1.950183808803558350e-01 1.818053238093852997e-02 -2.142718881368637085e-01 7.667057216167449951e-02 1.532450914382934570e-01 3.057892620563507080e-01 1.345015317201614380e-01 2.180658280849456787e-01 3.023443929851055145e-02 3.420009315013885498e-01 5.940092355012893677e-02 2.414174377918243408e-01 1.035843882709741592e-02 1.328251212835311890e-01 -4.877308756113052368e-02 4.827946051955223083e-02 1.065858528017997742e-01 -7.399126887321472168e-02 -1.437806785106658936e-01 3.672213852405548096e-02 2.684620618820190430e-01 -3.754403442144393921e-02 -1.540851742029190063e-01 3.531237691640853882e-02 -2.839564085006713867e-01 1.080321148037910461e-01 1.165793165564537048e-01
8.300174772739410400e-02 -3.985767066478729248e-02 8.033769577741622925e-02 2.019146978855133057e-01 -3.039467036724090576e-01 1.599594950675964355e-01 -4.481953084468841553e-01 -1.618267148733139038e-01 5.784746631979942322e-02 -5.553645268082618713e-02 -1.174017116427421570e-01 -2.048487216234207153e-01 1.319578438997268677e-01 8.864448219537734985e-02 2.640606760978698730e-01 6.470309942960739136e-02 9.279388934373855591e-02 3.349376022815704346e-01 5.378771945834159851e-02 1.191637516021728516e-01 1.023193150758743286e-01 8.905542641878128052e-02 -2.601055428385734558e-02 2.664073109626770020e-01 8.212620764970779419e-02 1.732881665229797363e-01 -7.800991088151931763e-02 -3.938656300306320190e-02 -1.388155668973922729e-01 -3.186218142509460449e-01 1.770841181278228760e-01 1.157728284597396851e-01
-1.382535994052886963e-01 -2.295510023832321167e-01 -2.571560740470886230e-01 6.727156788110733032e-02 -2.475310862064361572e-01 -8.861499279737472534e-02 -1.685550995171070099e-02 1.766145825386047363e-01 7.983678579330444336e-02 -4.327774047851562500e-02 -3.835474252700805664e-01 1.107937991619110107e-01 1.706166714429855347e-01 7.876376807689666748e-02 1.465496569871902466e-01 9.520152956247329712e-02 8.880139887332916260e-02 1.706281453371047974e-01 2.122547775506973267e-01 2.791922539472579956e-02 4.506861418485641479e-02 -1.705898493528366089e-01 1.180814430117607117e-01 1.834549903869628906e-01 1.797437518835067749e-01 2.797218263149261475e-01 8.115636557340621948e-02 2.338089346885681152e-01 -2.183904796838760376e-01 -3.735173642635345459e-01 -1.596449501812458038e-02 5.118567124009132385e-02
-1.878663599491119385e-01 7.894185930490493774e-02 2.313056737184524536e-01 -1.478717029094696045e-01 -1.545703597366809845e-02 1.092992536723613739e-02 -2.576577365398406982e-01 3.749763965606689453e-02 2.071802765130996704e-01 -4.300350323319435120e-02 1.140155643224716187e-01 -1.837988197803497314e-02 3.242177963256835938e-01 1.182646974921226501e-01 1.520337015390396118e-01 -1.186484023928642273e-01 5.272072553634643555e-02 4.359807372093200684e-01 2.405963838100433350e-01 -7.205576449632644653e-02 -7.258055731654167175e-03 -1.353566944599151611e-01 1.690046787261962891e-01 1.940831094980239868e-01 -1.969827562570571899e-01 1.276286244392395020e-01 1.995352059602737427e-01 3.645742312073707581e-02 -1.071810573339462280e-01 -3.563055396080017090e-01 -8.420390635728836060e-02 1.350537091493606567e-01
-1.516269296407699585e-01 -6.688211858272552490e-02 3.394645750522613525e-01 -3.217411637306213379e-01 -1.664271801710128784e-01 -8.369009941816329956e-02 1.290868371725082397e-01 -6.702093034982681274e-02 -1.395185142755508423e-01 3.550100140273571014e-03 1.323922276496887207e-01 8.906725049018859863e-02 -1.477170921862125397e-02 -4.038057476282119751e-02 3.056314885616302490e-01 1.182303130626678467e-01 -1.487615108489990234e-01 3.768948018550872803e-01 2.406460344791412354e-01 -6.117687560617923737e-03 -9.753818064928054810e-02 -2.572611868381500244e-01 -5.992216523736715317e-03 -2.620784007012844086e-02 1.420942842960357666e-01 2.263804525136947632e-01 1.268099844455718994e-01 2.926070392131805420e-01 -1.493664085865020752e-01 -1.749505549669265747e-01 5.725402757525444031e-02 -1.259638667106628418e-01
-3.124410808086395264e-01 -4.595786631107330322e-01 3.658318892121315002e-02 -2.621278399601578712e-03 2.233324572443962097e-02 4.903292655944824219e-02 -9.221158921718597412e-02 3.699226304888725281e-02 3.537758886814117432e-01 -1.392593979835510254e-01 1.428519636392593384e-01 1.797850877046585083e-01 2.275975495576858521e-01 5.432126298546791077e-02 -2.610772289335727692e-02 2.453714162111282349e-01 1.635653674602508545e-01 1.226090118288993835e-01 2.531129121780395508e-02 -6.163313612341880798e-02 -3.320238785818219185e-03 1.219553872942924500e-01 -4.780840501189231873e-02 1.485260389745235443e-02 2.097478955984115601e-01 2.337709367275238037e-01 7.748077809810638428e-02 -3.849421814084053040e-02 -1.124157309532165527e-01 -3.436486423015594482e-01 -1.247787475585937500e-01 -2.192772030830383301e-01
-1.297930479049682617e-01 -4.334264993667602539e-02 -1.768792979419231415e-02 -1.377524286508560181e-01 -2.083054482936859131e-01 1.431319266557693481e-01 -2.258669137954711914e-01 3.384153172373771667e-02 4.039784520864486694e-02 1.463974639773368835e-02 -3.002291172742843628e-02 -4.110411554574966431e-02 2.818737328052520752e-01 1.332841515541076660e-01 6.248962879180908203e-02 1.837777793407440186e-01 1.132900267839431763e-01 2.089138776063919067e-01 1.177112758159637451e-01 -1.113140210509300232e-01 -1.539159119129180908e-01 -1.824948489665985107e-01 1.543898582458496094e-01 -2.655895650386810303e-01 -5.259453132748603821e-02 2.676771581172943115e-01 2.140562683343887329e-01 -2.106500566005706787e-01 -3.457195162773132324e-01 -3.016749918460845947e-01 -9.046080708503723145e-02 2.986553609371185303e-01
-2.899225950241088867e-01 -2.429596185684204102e-01 5.662878975272178650e-02 -8.291569352149963379e-02 -1.943905651569366455e-01 1.405324786901473999e-01 1.449503600597381592e-01 8.922265470027923584e-02 6.951812654733657837e-02 3.889315202832221985e-02 -4.285120591521263123e-02 -6.941225845366716385e-03 1.632440835237503052e-01 4.221770167350769043e-02 3.256786465644836426e-01 -7.086156308650970459e-02 1.669059097766876221e-01 4.269417524337768555e-01 -1.502280533313751221e-01 5.047129839658737183e-02 -1.673761457204818726e-01 1.529168058186769485e-02 -4.100192710757255554e-02 -2.508677840232849121e-01 8.636608719825744629e-02 -6.296435743570327759e-02 -2.346976995468139648e-01 2.181339561939239502e-01 -7.422649115324020386e-02 -3.787773251533508301e-01 -9.154686331748962402e-02 -1.140519827604293823e-01
2.417316474020481110e-02 -7.240939140319824219e-02 1.192769315093755722e-02 1.604715883731842041e-01 -3.828704059123992920e-01 1.620692759752273560e-01 -4.934962987899780273e-01 -1.478807181119918823e-01 -4.521206021308898926e-03 -1.511644721031188965e-01 1.440581306815147400e-02 -9.667210280895233154e-02 2.382522076368331909e-01 8.863648027181625366e-02 1.528786271810531616e-01 -5.342768505215644836e-02 1.092737913131713867e-01 3.533836603164672852e-01 1.441488862037658691e-01 1.576448082923889160e-01 8.721031993627548218e-02 1.082060560584068298e-01 -6.746850162744522095e-02 2.024902850389480591e-01 -4.165344685316085815e-02 1.344493180513381958e-01 -7.554459571838378906e-02 -5.059001967310905457e-02 -1.530096828937530518e-01 -3.266055583953857422e-01 3.519336134195327759e-02 4.990611225366592407e-03
-2.274372577667236328e-01 -5.002918094396591187e-02 1.624445170164108276e-01 -1.370775550603866577e-01 9.170352667570114136e-02 -1.354723125696182251e-01 -1.711823344230651855e-01 -1.545818746089935303e-01 2.982027828693389893e-01 1.712823361158370972e-01 1.334077119827270508e-01 -3.494428470730781555e-02 1.463408321142196655e-01 -1.614715903997421265e-01 3.258334398269653320e-01 7.420536130666732788e-02 -1.766718327999114990e-01 3.148134648799896240e-01 -1.452291458845138550e-01 -7.653685659170150757e-02 7.301349192857742310e-02 4.977519810199737549e-02 -2.048204243183135986e-01 1.424709856510162354e-01 1.835690587759017944e-01 5.930840224027633667e-02 1.625664979219436646e-01 -8.256190270185470581e-02 -1.763492226600646973e-01 -2.718498110771179199e-01 -4.743858799338340759e-02 3.451766371726989746e-01
-1.227766275405883789e-02 -2.489697784185409546e-01 1.765710562467575073e-01 -2.008180320262908936e-01 -1.442988663911819458e-01 -1.633621752262115479e-02 -8.483787998557090759e-03 -1.876562684774398804e-01 1.599256992340087891e-01 2.151245065033435822e-02 1.458238810300827026e-02 7.044497132301330566e-02 -4.584337025880813599e-02 -1.938389241695404053e-01 -1.107324585318565369e-01 4.118146374821662903e-03 1.916134804487228394e-01 2.502779364585876465e-01 -2.131372392177581787e-01 3.339263796806335449e-01 8.396583795547485352e-02 -4.151666164398193359e-01 4.711581021547317505e-02 1.393440514802932739e-01 1.676108390092849731e-01 2.232225686311721802e-01 -6.182166561484336853e-02 4.600587114691734314e-02 1.949039399623870850e-01 -2.709073722362518311e-01 1.393560618162155151e-01 2.341286242008209229e-01
-2.563176751136779785e-01 -2.170964926481246948e-01 -7.429534196853637695e-02 -3.527904450893402100e-01 -5.781804025173187256e-02 2.739757671952247620e-02 1.303741037845611572e-01 -7.259092293679714203e-03 -3.008505105972290039e-01 7.541651278734207153e-02 2.061821967363357544e-01 2.388668358325958252e-01 1.344095617532730103e-01 -3.599052503705024719e-02 -4.097957909107208252e-02 2.702918052673339844e-01 -8.011049591004848480e-03 2.746651172637939453e-01 1.724837869405746460e-01 4.664262756705284119e-02 -9.030295908451080322e-02 -6.930778920650482178e-02 1.765090674161911011e-01 3.640631958842277527e-02 3.095589280128479004e-01 2.008862048387527466e-01 -6.963375210762023926e-02 -1.464876681566238403e-01 -2.988484315574169159e-02 -3.521379232406616211e-01 -4.058175906538963318e-02 -6.541796773672103882e-02
5.013064295053482056e-02 -2.337786704301834106e-01 1.710537523031234741e-01 -6.519248336553573608e-02 8.702693134546279907e-02 -2.785436436533927917e-02 -2.238651216030120850e-01 -8.388727158308029175e-02 1.109126880764961243e-01 -2.090517431497573853e-01 -4.841051623225212097e-02 -6.619124859571456909e-02 1.523431241512298584e-01 7.016494125127792358e-02 3.764617070555686951e-02 -1.252298057079315186e-02 -2.035184055566787720e-01 -1.031525507569313049e-01 3.238284289836883545e-01 1.138105839490890503e-01 1.156619787216186523e-01 -4.401690792292356491e-03 -2.956396341323852539e-01 6.795894354581832886e-02 3.265475034713745117e-01 8.855713158845901489e-02 -4.139634221792221069e-02 1.168615147471427917e-01 -2.233996689319610596e-01 -5.259356498718261719e-01 -1.017500758171081543e-01 9.683635830879211426e-02
-1.456517428159713745e-01 -9.950130432844161987e-02 9.793584048748016357e-02 -3.373994305729866028e-02 1.272786259651184082e-01 5.577562004327774048e-02 -1.859196573495864868e-01 -2.805882990360260010e-01 2.097846120595932007e-01 8.940540999174118042e-02 5.348540097475051880e-02 -1.371499709784984589e-02 2.101790457963943481e-01 6.325400620698928833e-02 1.134326457977294922e-01 7.086194306612014771e-02 -1.870420575141906738e-01 1.642096787691116333e-01 1.034636050462722778e-02 3.288273513317108154e-01 9.761740267276763916e-02 -1.172629818320274353e-01 4.030178189277648926e-01 -1.394671648740768433e-01 2.508804202079772949e-01 2.167947739362716675e-01 7.275114953517913818e-02 -1.332952380180358887e-01 -2.821772173047065735e-02 -3.806910514831542969e-01 2.004217058420181274e-01 1.010030880570411682e-01
-7.708848267793655396e-02 -5.580568313598632812e-01 -1.170815750956535339e-01 6.723820418119430542e-02 8.090669289231300354e-03 1.727004535496234894e-02 7.275648415088653564e-02 -8.508274704217910767e-02 -2.441533468663692474e-02 4.285693913698196411e-02 2.679626829922199249e-02 -9.186934679746627808e-03 -1.890415251255035400e-01 -2.270520105957984924e-02 5.625096336007118225e-02 -7.976850867271423340e-02 1.616017371416091919e-01 1.166696473956108093e-02 1.782801896333694458e-01 -2.232957258820533752e-02 -1.782490760087966919e-01 -3.229890465736389160e-01 -1.148766502737998962e-01 -6.469966471195220947e-02 1.482626646757125854e-01 3.013017475605010986e-01 7.962132245302200317e-02 -3.164978623390197754e-01 8.105115033686161041e-03 -3.603703379631042480e-01 -1.297817528247833252e-01 1.562948822975158691e-01
-1.707959920167922974e-01 -4.590525925159454346e-01 -1.375347524881362915e-01 -3.123817741870880127e-01 -2.037400603294372559e-01 1.097640395164489746e-01 -3.683700785040855408e-02 -8.773946017026901245e-02 1.103344038128852844e-01 -9.972870349884033203e-02 1.086498498916625977e-01 8.590546995401382446e-02 1.113292798399925232e-01 2.265492267906665802e-02 2.112174034118652344e-01 7.157959043979644775e-02 3.644082844257354736e-01 2.809245139360427856e-02 1.007785126566886902e-01 3.206789121031761169e-02 -1.259871870279312134e-01 8.963876962661743164e-02 6.656294222921133041e-03 -7.435943186283111572e-02 -1.023380085825920105e-01 3.603043854236602783e-01 7.879576832056045532e-02 -1.384236961603164673e-01 -1.154554337263107300e-01 -3.245622813701629639e-01 1.333617419004440308e-01 2.594495750963687897e-02
-1.328874081373214722e-01 -1.093564182519912720e-01 6.723158806562423706e-02 -7.541584223508834839e-02 -3.004510998725891113e-01 -2.902411669492721558e-02 -1.793543696403503418e-01 -8.536840230226516724e-02 9.935538470745086670e-02 1.316558867692947388e-01 1.120543181896209717e-01 1.759900450706481934e-01 1.602289080619812012e-01 -2.612278461456298828e-01 -4.311201721429824829e-02 -1.503186523914337158e-01 1.063786968588829041e-01 2.209482192993164062e-01 -1.220139563083648682e-01 3.779246211051940918e-01 5.591842345893383026e-03 -2.098126709461212158e-01 4.421117901802062988e-02 1.570648401975631714e-01 1.713116317987442017e-01 1.039574667811393738e-01 -2.228697836399078369e-01 1.150610595941543579e-01 9.198041260242462158e-02 -3.623816668987274170e-01 2.407040745019912720e-01 2.262629866600036621e-01
-9.646186232566833496e-02 -2.901617884635925293e-01 -1.573058962821960449e-01 6.809462606906890869e-02 -2.019036859273910522e-01 1.509891450405120850e-02 -8.998371660709381104e-02 -7.336585968732833862e-02 7.317902147769927979e-02 2.507186233997344971e-01 -6.261426955461502075e-02 -6.158808618783950806e-02 -1.429905556142330170e-02 -9.395775198936462402e-02 1.449296325445175171e-01 -2.878981232643127441e-01 -7.103456556797027588e-02 5.382531285285949707e-01 1.741586923599243164e-01 -1.877507120370864868e-01 2.618257701396942139e-01 2.108230255544185638e-02 -1.734477430582046509e-01 -3.736173361539840698e-02 -5.692255869507789612e-02 1.111961156129837036e-02 -8.139451593160629272e-02 7.479842752218246460e-02 1.772899366915225983e-02 -3.867758214473724365e-01 6.835413724184036255e-02 -5.299439281225204468e-02
-2.801492512226104736e-01 -9.168886393308639526e-02 2.057812809944152832e-01 -1.778306812047958374e-01 -1.756864637136459351e-01 1.259907037019729614e-01 -3.469237387180328369e-01 -1.902030408382415771e-01 2.216585278511047363e-01 -2.396585606038570404e-02 -7.329455763101577759e-02 -2.397812455892562866e-01 1.404533535242080688e-01 -2.324529364705085754e-02 -4.215041175484657288e-02 -4.468132555484771729e-02 -5.387971550226211548e-02 2.545760869979858398e-01 3.058301210403442383e-01 2.411790192127227783e-01 1.214547902345657349e-01 -1.444315761327743530e-01 1.897674202919006348e-01 1.526082307100296021e-01 6.437199562788009644e-02 2.702286839485168457e-01 4.121496155858039856e-02 -1.811459362506866455e-01 9.342417865991592407e-02 -1.326615363359451294e-01 1.479180306196212769e-01 1.582463830709457397e-01
-3.363055288791656494e-01 -4.221040606498718262e-01 -1.555738411843776703e-02 -1.501827239990234375e-01 2.091144621372222900e-01 4.563905298709869385e-02 -4.446987435221672058e-02 -1.532471776008605957e-01 2.251592278480529785e-01 -2.535586059093475342e-01 -9.571063332259654999e-03 8.464441634714603424e-03 1.645572930574417114e-01 1.615016311407089233e-01 -1.397814452648162842e-01 1.466454863548278809e-01 1.298757493495941162e-01 2.274324148893356323e-01 1.306308712810277939e-02 2.725604921579360962e-02 1.846050098538398743e-02 1.962152570486068726e-01 -5.400447174906730652e-02 1.000580713152885437e-01 2.162980884313583374e-01 3.376093506813049316e-01 -3.905661776661872864e-02 -7.449296861886978149e-02 -1.717859506607055664e-01 -2.236770689487457275e-01 -1.788700371980667114e-01 -6.816351413726806641e-02
-1.311635375022888184e-01 -8.466146141290664673e-02 -8.563876897096633911e-02 -2.009007930755615234e-01 -1.805608421564102173e-01 -5.879902280867099762e-03 2.107549272477626801e-02 -3.225469887256622314e-01 4.102923721075057983e-02 1.823610663414001465e-01 1.821820139884948730e-01 2.594225704669952393e-01 6.151340901851654053e-03 1.831191182136535645e-01 1.232791393995285034e-01 1.936058104038238525e-01 1.379590481519699097e-01 1.499429494142532349e-01 -2.142192050814628601e-02 -4.161324352025985718e-02 -7.023583352565765381e-02 1.942687784321606159e-03 2.237333804368972778e-01 -9.718143939971923828e-02 -1.456277072429656982e-01 3.053577244281768799e-01 -1.470636129379272461e-01 -6.500661373138427734e-02 -3.218353986740112305e-01 -4.261736273765563965e-01 1.132985875010490417e-01 1.504938006401062012e-01
-3.078891634941101074e-01 1.315672043710947037e-02 -6.271206773817539215e-03 -2.018299996852874756e-01 2.126199193298816681e-02 -1.511169821023941040e-01 -5.089601036161184311e-03 3.323467448353767395e-02 2.066294699907302856e-01 -1.703483313322067261e-01 4.288057796657085419e-03 -1.306118369102478027e-01 2.482293397188186646e-01 6.113023310899734497e-02 -7.735884934663772583e-02 5.572535097599029541e-02 6.056396290659904480e-03 1.654906421899795532e-01 3.117407560348510742e-01 -6.667000800371170044e-02 5.937812477350234985e-02 -1.504060775041580200e-01 -1.782138794660568237e-01 -2.749382853507995605e-01 3.541739881038665771e-01 2.783672325313091278e-02 2.284385077655315399e-02 1.982771456241607666e-01 -3.982726950198411942e-03 -4.748955965042114258e-01 -1.387269943952560425e-01 5.669716745615005493e-02
-5.936354026198387146e-02 -3.134701550006866455e-01 2.573640644550323486e-01 -1.819902658462524414e-02 1.231325492262840271e-01 -1.191206872463226318e-01 9.073069691658020020e-02 -3.740569809451699257e-03 -2.499738475307822227e-03 4.087249562144279480e-02 -2.232155650854110718e-01 3.878470137715339661e-02 3.579614758491516113e-01 -4.781313985586166382e-02 -1.831719875335693359e-01 -1.348767429590225220e-01 2.247943431138992310e-01 4.383186995983123779e-01 1.188717857003211975e-01 1.145523041486740112e-02 1.133224666118621826e-01 -1.417953819036483765e-01 -1.776472292840480804e-02 2.861119806766510010e-01 -1.158563569188117981e-01 1.114980503916740417e-01 9.227378666400909424e-02 -7.481557130813598633e-02 -1.747621148824691772e-01 -2.842166423797607422e-01 -1.399481594562530518e-01 1.263384670019149780e-01
-3.795110583305358887e-01 3.680171445012092590e-02 1.266873776912689209e-01 5.473310127854347229e-02 -2.526496946811676025e-01 -2.469334751367568970e-01 -2.404548376798629761e-01 -2.423093020915985107e-01 -1.018334776163101196e-01 -6.408613920211791992e-02 7.581032067537307739e-02 3.238828852772712708e-02 6.442476063966751099e-02 -1.197952032089233398e-01 8.674618601799011230e-02 1.690874248743057251e-01 -2.172047272324562073e-02 4.710709452629089355e-01 -7.988973520696163177e-03 -4.734209552407264709e-02 -1.425301581621170044e-01 -2.845921516418457031e-01 -1.800251007080078125e-01 -1.441661566495895386e-01 8.827371895313262939e-02 1.335582733154296875e-01 -1.527329087257385254e-01 3.376067429780960083e-02 -2.504496872425079346e-01 -5.459692329168319702e-02 -1.298175901174545288e-01 8.062520623207092285e-02
-2.175802737474441528e-01 4.283557937014847994e-04 1.383122988045215607e-02 4.984653089195489883e-03 -5.800533294677734375e-02 -6.775142252445220947e-02 -1.258489638566970825e-01 -3.533633798360824585e-02 2.514490783214569092e-01 -2.837543562054634094e-02 -1.370440572500228882e-01 -1.547617167234420776e-01 8.623113483190536499e-02 -5.720371380448341370e-02 2.175254076719284058e-01 -3.550559282302856445e-01 -5.189926922321319580e-02 2.590886056423187256e-01 3.038040101528167725e-01 -1.015875488519668579e-01 -8.275931328535079956e-02 -1.361586302518844604e-01 1.419668458402156830e-02 4.040686786174774170e-02 1.698795408010482788e-01 3.063545227050781250e-01 6.640090723522007465e-04 -8.030249178409576416e-02 2.246168702840805054e-01 -3.264303505420684814e-01 -3.426901102066040039e-01 1.824280172586441040e-01
-5.727308988571166992e-02 -1.138514801859855652e-01 3.765547648072242737e-03 -1.101167872548103333e-01 -1.216373369097709656e-01 -1.893052458763122559e-01 3.027194924652576447e-02 -7.190828025341033936e-02 2.252410650253295898e-01 -6.030893698334693909e-02 -2.460765540599822998e-01 -1.442949771881103516e-01 1.521200984716415405e-01 -6.410976499319076538e-02 -4.247434809803962708e-02 1.433755904436111450e-01 -1.239405293017625809e-02 4.116492867469787598e-01 -2.895409762859344482e-01 3.718283399939537048e-02 4.899589344859123230e-02 -2.444857172667980194e-02 1.942018978297710419e-02 -1.603617966175079346e-01 1.796840280294418335e-01 4.283734261989593506e-01 -2.267948985099792480e-01 -1.456500031054019928e-02 1.914109885692596436e-01 -2.536762654781341553e-01 1.645079106092453003e-01 2.239069938659667969e-01
-2.893554791808128357e-02 -2.338776588439941406e-01 2.555783689022064209e-01 -1.298541277647018433e-01 -3.628014922142028809e-01 -2.405971884727478027e-01 4.436228424310684204e-02 7.059831172227859497e-02 2.449565529823303223e-01 -1.606322079896926880e-01 -1.629100763238966465e-03 -6.743049621582031250e-02 1.249018013477325439e-01 3.733382746577262878e-02 2.840934097766876221e-01 1.634200364351272583e-01 1.333346813917160034e-01 3.525564372539520264e-01 -9.013608843088150024e-02 -5.996749177575111389e-02 -1.326092183589935303e-01 -1.954610198736190796e-01 -1.831977814435958862e-01 5.485761910676956177e-02 -9.137246757745742798e-02 2.525393292307853699e-02 2.876499295234680176e-01 -1.125423610210418701e-01 -2.541914880275726318e-01 -1.865189522504806519e-01 5.265962798148393631e-03 3.272576257586479187e-02
-3.977840542793273926e-01 -3.547103703022003174e-01 1.469518542289733887e-01 7.617330551147460938e-02 -4.077336937189102173e-02 5.429091863334178925e-03 -2.585100568830966949e-02 1.270449310541152954e-01 1.832067966461181641e-01 7.402694784104824066e-03 5.026486888527870178e-02 1.580780744552612305e-01 2.169660925865173340e-01 -1.409077346324920654e-01 4.727932438254356384e-02 2.501593530178070068e-01 -4.503315687179565430e-02 -1.165977679193019867e-02 -2.871410176157951355e-02 -1.134469285607337952e-01 -2.322394773364067078e-02 4.823361057788133621e-03 -1.804604530334472656e-01 -4.755523055791854858e-02 1.226821914315223694e-01 5.017464160919189453e-01 1.638932377099990845e-01 -4.009027499705553055e-03 -2.340955734252929688e-01 -2.765583097934722900e-01 -2.026533521711826324e-02 -2.344019897282123566e-02
-3.787227571010589600e-01 -2.538616955280303955e-01 -7.421981543302536011e-02 1.685764081776142120e-02 -1.485655903816223145e-01 -1.540894359350204468e-01 1.678579747676849365e-01 3.038889355957508087e-02 1.846095025539398193e-01 -1.573009639978408813e-01 7.119879592210054398e-03 2.874939441680908203e-01 8.311895653605461121e-03 -1.857289485633373260e-02 1.567629873752593994e-01 3.622810915112495422e-02 3.397113084793090820e-01 2.593525946140289307e-01 8.170421421527862549e-02 -4.994883015751838684e-02 1.589168459177017212e-01 1.702570915222167969e-01 -1.528539955615997314e-01 1.740200817584991455e-01 2.354041039943695068e-01 3.236930072307586670e-01 3.162462264299392700e-02 -1.194923073053359985e-01 -1.648391336202621460e-01 -1.926315426826477051e-01 -5.853465571999549866e-02 -2.614281699061393738e-02
2.187042310833930969e-02 -1.287274956703186035e-01 4.283629357814788818e-01 2.216453105211257935e-02 -1.014419347047805786e-01 -7.635916024446487427e-02 1.030240952968597412e-01 -1.254747062921524048e-01 -1.030044406652450562e-01 2.011642418801784515e-02 7.526446133852005005e-02 1.564921736717224121e-01 5.360966175794601440e-02 8.764755725860595703e-02 1.191584616899490356e-01 1.229104846715927124e-01 -2.870180178433656693e-03 6.026062965393066406e-01 3.041949355974793434e-03 -1.832874715328216553e-01 -1.792571395635604858e-01 -7.640605419874191284e-02 1.487329453229904175e-01 -7.653433084487915039e-02 1.048471778631210327e-01 1.174743920564651489e-01 -1.594556868076324463e-01 6.548639386892318726e-02 -1.829710006713867188e-01 -3.099162280559539795e-01 7.398687303066253662e-02 -1.524811536073684692e-01
-2.314078211784362793e-01 -2.236672341823577881e-01 4.913471639156341553e-03 -1.343971788883209229e-01 -2.138199470937252045e-02 -9.855496138334274292e-02 9.870397299528121948e-02 -1.894540153443813324e-02 2.379194945096969604e-01 2.104056328535079956e-01 6.472524255514144897e-02 1.644460409879684448e-01 8.850806206464767456e-02 -2.165084183216094971e-01 4.581579193472862244e-02 -3.526927437633275986e-03 1.104368176311254501e-02 3.709995746612548828e-01 -7.246512919664382935e-02 -3.797211647033691406e-01 2.122432738542556763e-01 -1.206701807677745819e-02 -4.213460534811019897e-02 -4.409133642911911011e-02 -5.156718660145998001e-03 3.840852379798889160e-01 -1.763805299997329712e-01 -2.551122009754180908e-01 -1.189987733960151672e-01 -1.764458566904067993e-01 2.092933952808380127e-01 -1.355257723480463028e-02
-2.059041261672973633e-01 -1.902920156717300415e-01 6.526264548301696777e-02 -1.235518977046012878e-02 1.201494634151458740e-01 3.351446986198425293e-01 1.428845134796574712e-04 5.461419001221656799e-02 1.093044281005859375e-01 -3.867769986391067505e-02 -3.517903387546539307e-02 -3.049170598387718201e-02 2.156736403703689575e-01 -7.046232372522354126e-02 6.636050343513488770e-02 1.000856831669807434e-01 8.221842348575592041e-02 4.600340425968170166e-01 -1.038703173398971558e-01 1.874184757471084595e-01 -1.007007807493209839e-02 5.363543704152107239e-02 3.031609356403350830e-01 1.522002816200256348e-01 1.177854612469673157e-01 1.946160197257995605e-02 1.210292801260948181e-01 -1.209714561700820923e-01 5.532159283757209778e-02 -4.917394816875457764e-01 1.866654902696609497e-01 1.122973021119832993e-02
-1.446994394063949585e-01 -6.627514958381652832e-02 1.229070797562599182e-01 1.866184733808040619e-02 -2.704717218875885010e-01 1.571857556700706482e-02 -2.350466400384902954e-01 -1.328978389501571655e-01 1.650603413581848145e-01 2.495691329240798950e-01 3.095395490527153015e-02 1.102818995714187622e-01 7.798146456480026245e-02 -2.211508899927139282e-01 -3.620588406920433044e-02 -6.757430732250213623e-02 1.893890835344791412e-02 2.233576476573944092e-01 6.831138581037521362e-02 3.725069463253021240e-01 -2.208283403888344765e-03 -2.363008111715316772e-01 -1.162591576576232910e-01 2.447609603404998779e-01 1.838021129369735718e-01 -1.429528463631868362e-02 -1.375835388898849487e-01 6.531519442796707153e-02 9.281730279326438904e-03 -4.294071495532989502e-01 1.915922462940216064e-01 2.192698419094085693e-01
-1.625969260931015015e-01 -2.750847935676574707e-01 4.476747289299964905e-02 -1.790268719196319580e-02 -2.165935374796390533e-02 -1.681063789874315262e-03 -1.361694335937500000e-01 -4.791900049895048141e-03 3.670091331005096436e-01 -1.137017682194709778e-01 7.453768700361251831e-02 1.983654052019119263e-01 -1.516005098819732666e-01 1.959705650806427002e-01 -9.367945045232772827e-02 1.624706387519836426e-01 -1.795170456171035767e-01 3.745102882385253906e-01 3.082508146762847900e-01 -8.464556932449340820e-02 -5.967949703335762024e-02 3.747061267495155334e-02 1.082438528537750244e-01 2.108599990606307983e-01 -1.008823662996292114e-01 1.823360621929168701e-01 1.661892682313919067e-01 1.602533645927906036e-02 -1.328424066305160522e-01 -2.468609064817428589e-01 2.526532411575317383e-01 1.946998238563537598e-01
-1.710992455482482910e-01 -6.033715233206748962e-02 -1.814540028572082520e-01 1.111633107066154480e-01 -2.162261754274368286e-01 -1.857017166912555695e-02 -7.909938693046569824e-02 1.829357743263244629e-01 8.326354436576366425e-03 4.512393847107887268e-03 -3.394578099250793457e-01 6.761170923709869385e-02 1.327578276395797729e-01 5.666332319378852844e-03 1.567256748676300049e-01 2.002994567155838013e-01 6.511736661195755005e-02 2.668495774269104004e-01 1.097527965903282166e-01 8.858156204223632812e-02 1.074946820735931396e-01 -1.488607376813888550e-01 1.290319021791219711e-02 -4.773472249507904053e-02 2.336278557777404785e-01 2.598689496517181396e-01 1.699116975069046021e-01 -3.302031382918357849e-02 -8.202110230922698975e-02 -4.490445554256439209e-01 -1.458427608013153076e-01 3.457381129264831543e-01
-8.373092859983444214e-02 -2.832938730716705322e-01 6.131521984934806824e-02 -1.956606507301330566e-01 -2.237593829631805420e-01 1.801401227712631226e-01 3.702689707279205322e-02 -5.215236544609069824e-01 1.710470318794250488e-01 -1.315929740667343140e-01 3.227660059928894043e-02 6.501793861389160156e-02 -5.380919575691223145e-02 -1.847111582756042480e-01 7.963123172521591187e-02 -2.103412747383117676e-01 -6.520026177167892456e-02 5.817389115691184998e-02 9.224139899015426636e-02 9.179400652647018433e-02 1.013332530856132507e-01 -1.303746253252029419e-01 1.137718781828880310e-01 8.588095754384994507e-02 2.610912621021270752e-01 -2.700858749449253082e-02 -5.549782514572143555e-02 2.546925246715545654e-01 -1.915283650159835815e-01 -2.962713539600372314e-01 -1.484659165143966675e-01 -1.409583240747451782e-01
-3.629949390888214111e-01 -1.771343946456909180e-01 -3.003451973199844360e-02 -2.032556980848312378e-01 -2.363838106393814087e-01 -2.129696458578109741e-01 5.157515034079551697e-02 -8.797345310449600220e-02 -1.940056532621383667e-01 1.444150954484939575e-01 7.079509645700454712e-02 2.003708481788635254e-01 -8.755205571651458740e-02 -1.311255693435668945e-01 -3.476687520742416382e-02 4.981212690472602844e-02 -1.418811082839965820e-01 3.438013792037963867e-01 3.057509958744049072e-01 2.132630348205566406e-01 4.894526302814483643e-02 -1.760678440332412720e-01 -2.707700245082378387e-02 2.216126620769500732e-01 1.466789394617080688e-01 2.628647089004516602e-01 -1.586614400148391724e-01 -8.275250345468521118e-02 -4.282204061746597290e-02 -1.950950324535369873e-01 -1.019803509116172791e-01 -1.316880136728286743e-01
-1.454757899045944214e-01 -7.032389193773269653e-02 1.387402601540088654e-02 -4.920172691345214844e-02 4.125443100929260254e-02 7.993470877408981323e-02 -5.268904194235801697e-02 -1.387715786695480347e-01 2.930892705917358398e-01 -6.248583644628524780e-02 6.126981973648071289e-02 -5.768958479166030884e-02 1.007230803370475769e-01 -1.323541253805160522e-02 3.638570904731750488e-01 -3.129422068595886230e-01 -9.739365428686141968e-02 3.972416222095489502e-01 2.235994637012481689e-01 -3.027256131172180176e-01 -5.599930137395858765e-02 -7.766607403755187988e-02 -1.646748930215835571e-02 2.180222868919372559e-01 1.744015961885452271e-01 2.586027383804321289e-01 -1.096649095416069031e-01 9.716599434614181519e-02 1.826625913381576538e-01 -2.289644032716751099e-01 -3.641463816165924072e-02 1.784543395042419434e-01
-8.739022910594940186e-02 -1.979855448007583618e-01 -6.556722521781921387e-02 -2.464814484119415283e-02 -3.030959144234657288e-02 -8.124581724405288696e-02 -1.500465869903564453e-01 -7.708474248647689819e-02 1.191765293478965759e-01 3.469843268394470215e-01 -1.400578469038009644e-01 1.174989640712738037e-01 3.493605554103851318e-01 -4.921685531735420227e-02 -6.044715270400047302e-02 3.262724280357360840e-01 2.273985892534255981e-01 3.239679038524627686e-01 -8.485031872987747192e-02 9.483002126216888428e-02 1.376737356185913086e-01 -2.397245168685913086e-02 1.573584377765655518e-01 3.804301097989082336e-02 7.583901286125183105e-02 6.824986077845096588e-03 8.548056706786155701e-03 8.866156637668609619e-02 -2.266739457845687866e-01 -2.897916734218597412e-01 -2.227509766817092896e-01 3.039261698722839355e-01
5.644359812140464783e-02 -3.036476075649261475e-01 1.842046342790126801e-02 1.819273978471755981e-01 -1.318394690752029419e-01 -2.569791972637176514e-01 -7.883416861295700073e-02 -2.891030162572860718e-02 7.764352113008499146e-02 2.230895310640335083e-01 8.113306015729904175e-02 -1.291509419679641724e-01 -9.710116684436798096e-02 -1.310995779931545258e-02 1.033150330185890198e-01 -1.586081534624099731e-01 1.570008993148803711e-01 2.621144652366638184e-01 1.721237897872924805e-01 6.006509810686111450e-02 1.760516613721847534e-01 -2.421687245368957520e-01 -9.033475071191787720e-02 4.961667954921722412e-02 5.618498101830482483e-02 -6.351310759782791138e-02 1.098296791315078735e-01 2.581540644168853760e-01 -2.339433431625366211e-01 -5.120692253112792969e-01 1.589792966842651367e-01 -3.533569723367691040e-02
-1.051351130008697510e-01 -4.357677400112152100e-01 1.510128658264875412e-02 -1.906179040670394897e-01 1.225109174847602844e-01 -3.009892813861370087e-02 -1.450373232364654541e-01 6.957862526178359985e-02 8.077099174261093140e-02 7.403095066547393799e-02 -6.330858916044235229e-02 2.239065170288085938e-01 2.231457084417343140e-01 -1.044785752892494202e-01 2.802967727184295654e-01 1.942253857851028442e-02 2.085345834493637085e-01 2.414491474628448486e-01 1.420602202415466309e-01 -5.326515063643455505e-02 4.296491742134094238e-01 -1.071558147668838501e-01 -1.502204537391662598e-01 4.490207508206367493e-02 -3.131392970681190491e-02 2.869398295879364014e-01 1.316504329442977905e-01 1.487095654010772705e-01 -1.064837500452995300e-01 -1.157866790890693665e-01 -1.376981139183044434e-01 -5.444939061999320984e-02
-1.982959359884262085e-01 -1.295301020145416260e-01 2.495936155319213867e-01 -1.377473771572113037e-01 -1.539381295442581177e-01 2.466425150632858276e-01 -2.063380330801010132e-01 -7.231424748897552490e-02 7.136026024818420410e-02 -7.114411890506744385e-02 7.409107685089111328e-02 -2.559671700000762939e-01 9.990692883729934692e-02 -1.505541503429412842e-01 6.254581734538078308e-03 2.804848551750183105e-02 4.405904561281204224e-02 1.435054689645767212e-01 1.782407313585281372e-01 1.136691197752952576e-01 7.576786726713180542e-02 -1.291850060224533081e-01 3.709377348423004150e-01 1.841800063848495483e-01 3.499703109264373779e-01 2.928312420845031738e-01 1.202731579542160034e-01 1.691326498985290527e-02 -9.997661411762237549e-02 -2.447411417961120605e-01 -1.880249679088592529e-01 1.620460301637649536e-01
1.274821907281875610e-01 9.550816565752029419e-02 1.094239670783281326e-02 4.252242669463157654e-02 -3.246836364269256592e-01 -5.838767066597938538e-02 -2.158385068178176880e-01 -1.081418097019195557e-01 -4.288582131266593933e-02 -1.714886426925659180e-01 1.418097019195556641e-01 -1.048922464251518250e-01 1.508792191743850708e-01 1.481214761734008789e-01 4.065884277224540710e-02 -1.884088814258575439e-01 2.141863256692886353e-01 6.286056339740753174e-02 1.890870034694671631e-01 1.218315809965133667e-01 6.365884840488433838e-02 -8.148773759603500366e-02 1.493316236883401871e-02 6.312903761863708496e-02 -3.683304786682128906e-02 5.255839824676513672e-01 -1.154505014419555664e-01 1.864224225282669067e-01 -1.702737063169479370e-01 -4.236989021301269531e-01 1.087904274463653564e-01 4.689307883381843567e-03
-1.532219648361206055e-01 -1.032378599047660828e-01 4.453584551811218262e-02 3.096046857535839081e-02 2.022261731326580048e-02 1.269831322133541107e-02 -1.895111203193664551e-01 -7.592166960239410400e-02 1.851471215486526489e-01 -5.918858200311660767e-02 -2.497322708368301392e-01 2.522421814501285553e-02 3.337163925170898438e-01 6.468992680311203003e-02 1.076106447726488113e-02 2.527088858187198639e-02 2.009585052728652954e-01 2.664573788642883301e-01 -2.503977417945861816e-01 -7.763562351465225220e-02 -6.929141283035278320e-02 -3.778843209147453308e-02 4.083824809640645981e-03 -1.239780411124229431e-01 9.642466157674789429e-02 1.909029632806777954e-01 1.145683974027633667e-01 -4.322883859276771545e-02 -4.909236133098602295e-01 -4.419429898262023926e-01 -1.888083666563034058e-02 6.666427105665206909e-02
-3.337371647357940674e-01 -1.682435348629951477e-02 -6.447621434926986694e-02 -1.580040901899337769e-01 -9.733881056308746338e-02 -1.107615306973457336e-01 -6.642984598875045776e-02 -8.341559208929538727e-03 9.114255011081695557e-02 -1.667775511741638184e-01 2.020408809185028076e-01 -1.013480871915817261e-01 1.559082865715026855e-01 1.246536709368228912e-02 -1.696365475654602051e-01 2.753221802413463593e-02 -8.782813698053359985e-02 3.013231754302978516e-01 2.129746675491333008e-01 -2.452315948903560638e-02 1.356660425662994385e-01 -1.668212711811065674e-01 -1.918640732765197754e-01 -2.380610555410385132e-01 3.264640271663665771e-01 1.008718181401491165e-02 -1.178409233689308167e-01 8.891946822404861450e-02 -1.249515488743782043e-01 -4.215804040431976318e-01 -2.895881235599517822e-01 4.371796548366546631e-02
-2.573599219322204590e-01 -1.711914390325546265e-01 -2.325012721121311188e-02 -1.528727561235427856e-01 1.644529215991497040e-02 -1.281160265207290649e-01 -6.233043968677520752e-02 1.372064203023910522e-01 -1.373720169067382812e-01 -7.176967710256576538e-02 2.109369337558746338e-01 1.308759003877639771e-01 1.592660993337631226e-01 4.173269867897033691e-02 3.947583492845296860e-03 2.681737244129180908e-01 2.919523119926452637e-01 2.210777401924133301e-01 3.937292098999023438e-01 6.314107775688171387e-02 -9.948837012052536011e-02 6.771118193864822388e-02 4.609181731939315796e-02 2.441100403666496277e-02 -5.308755859732627869e-02 4.029945433139801025e-01 -3.750447183847427368e-02 -5.192533880472183228e-02 -7.808930240571498871e-03 -3.269015550613403320e-01 -1.004907265305519104e-01 2.445304989814758301e-01
-2.873746454715728760e-01 -1.017439961433410645e-01 3.845454379916191101e-02 -2.484198510646820068e-01 -1.927341967821121216e-01 -2.548010051250457764e-01 -4.045390784740447998e-01 8.473633974790573120e-02 -1.803731471300125122e-01 1.202401369810104370e-01 7.397046685218811035e-02 -4.452809691429138184e-02 -5.943782161921262741e-03 1.602488309144973755e-01 3.634976595640182495e-02 2.082289941608905792e-02 2.207949757575988770e-01 1.927533298730850220e-01 3.324407935142517090e-01 1.172108650207519531e-01 2.047515064477920532e-01 -3.575892448425292969e-01 -1.199396401643753052e-01 -1.847338164225220680e-03 1.194236949086189270e-01 1.856031566858291626e-01 -7.552880048751831055e-02 -2.259550802409648895e-02 -3.554728999733924866e-02 -1.475779563188552856e-01 1.290288716554641724e-01 9.771365672349929810e-03
1.478717196732759476e-02 -3.273380398750305176e-01 -1.471535265445709229e-01 -2.179028838872909546e-01 -1.151446774601936340e-01 2.923926338553428650e-02 1.272703055292367935e-02 -4.431271255016326904e-01 1.295655220746994019e-01 -9.076503664255142212e-02 -1.577579379081726074e-01 1.557953208684921265e-01 2.795465290546417236e-01 -1.198586151003837585e-01 1.132380813360214233e-01 -8.262653648853302002e-02 -4.024606943130493164e-02 3.947580754756927490e-01 -6.868010014295578003e-02 6.169741973280906677e-02 1.551654376089572906e-02 -2.613788247108459473e-01 3.001234531402587891e-01 2.351806126534938812e-02 1.061067432165145874e-01 1.490504294633865356e-01 -2.268458902835845947e-01 3.537267819046974182e-02 -6.565994024276733398e-02 1.627798075787723064e-03 -8.839740604162216187e-02 5.508039891719818115e-02
4.869789630174636841e-02 -2.164384275674819946e-01 1.517975181341171265e-01 -3.699702024459838867e-02 6.970991939306259155e-02 -1.795971393585205078e-01 -2.161019295454025269e-01 2.950859442353248596e-02 -6.596213579177856445e-02 -6.095578428357839584e-03 1.797557435929775238e-02 -8.467161655426025391e-02 -6.714708358049392700e-02 3.530216589570045471e-02 2.848069667816162109e-01 2.066795676946640015e-01 3.263912796974182129e-01 1.802488714456558228e-01 9.460533410310745239e-02 -9.550902992486953735e-02 -1.162973269820213318e-01 -7.393010705709457397e-02 -1.325977742671966553e-01 1.413375884294509888e-01 -1.318947374820709229e-01 4.136242866516113281e-01 -1.099329814314842224e-01 1.250105202198028564e-01 -2.884496748447418213e-01 -2.674501538276672363e-01 3.610051050782203674e-02 3.381522893905639648e-01
-3.543509542942047119e-01 -3.946150839328765869e-01 6.346081942319869995e-02 -3.984167415183037519e-04 -1.256100535392761230e-01 3.284695744514465332e-02 -1.073253154754638672e-02 -1.888407021760940552e-01 5.624210834503173828e-02 6.856357306241989136e-02 6.605647038668394089e-03 5.083877593278884888e-02 3.837804496288299561e-02 -1.875990480184555054e-01 -8.674049377441406250e-02 1.151858493685722351e-01 2.950842380523681641e-01 1.546842157840728760e-01 -3.046107105910778046e-02 1.654534041881561279e-02 2.373872697353363037e-01 7.696948200464248657e-02 3.218501806259155273e-02 -2.034724503755569458e-01 -1.935317218303680420e-01 9.034617245197296143e-02 1.755852401256561279e-01 1.479158103466033936e-01 2.458556788042187691e-03 -5.231575965881347656e-01 5.472096148878335953e-03 -7.162610441446304321e-02
5.428426340222358704e-02 -9.011945873498916626e-02 5.279700085520744324e-02 -2.005717158317565918e-01 -3.403157293796539307e-01 4.356193169951438904e-02 9.535337239503860474e-02 -9.636242687702178955e-02 3.388576805591583252e-01 -2.407557666301727295e-01 -3.037741482257843018e-01 1.132159829139709473e-01 3.722552955150604248e-02 -4.010479152202606201e-02 4.327719286084175110e-02 7.324188202619552612e-02 -4.615586623549461365e-02 2.137101590633392334e-01 2.336706370115280151e-01 2.280763387680053711e-01 6.823966652154922485e-02 -1.176251769065856934e-01 7.637152820825576782e-02 6.024990603327751160e-02 3.672874569892883301e-01 1.677320003509521484e-01 -2.286226004362106323e-01 6.972341239452362061e-02 5.401041731238365173e-02 -1.402660757303237915e-01 9.400691092014312744e-02 2.962059974670410156e-01
-7.731333607807755470e-04 -2.112118750810623169e-01 -2.426046319305896759e-02 -3.426925837993621826e-01 -1.368698328733444214e-01 -5.709702894091606140e-02 -2.324588410556316376e-02 -4.391626715660095215e-01 1.589306592941284180e-01 -1.566806584596633911e-01 -1.016952693462371826e-01 4.628515243530273438e-02 -9.360866993665695190e-02 1.152042821049690247e-01 4.242802783846855164e-02 4.612435027956962585e-02 -2.429689466953277588e-01 2.189178913831710815e-01 9.121342748403549194e-02 4.610374569892883301e-02 -7.760367821902036667e-03 -4.781844317913055420e-01 2.013788521289825439e-01 3.573132678866386414e-02 2.009094506502151489e-01 2.113452255725860596e-01 2.199598401784896851e-02 -1.475459188222885132e-01 -9.654587507247924805e-02 -1.037506535649299622e-01 -6.287674605846405029e-02 1.201308146119117737e-01
1.122656315565109253e-01 -3.960455060005187988e-01 1.107449978590011597e-01 -9.913004189729690552e-02 -1.082213073968887329e-01 1.021700818091630936e-02 1.078365650027990341e-02 1.679504476487636566e-02 1.107355877757072449e-01 -2.628422155976295471e-02 -6.209177896380424500e-02 4.927806556224822998e-02 3.544808179140090942e-02 -6.916251033544540405e-02 1.890633553266525269e-01 -1.518356949090957642e-01 3.840111196041107178e-01 1.860418617725372314e-01 1.598733067512512207e-01 1.079725623130798340e-01 3.446254730224609375e-01 1.519115827977657318e-02 7.079651951789855957e-02 3.446343243122100830e-01 4.422365501523017883e-02 2.307997494935989380e-01 3.888723999261856079e-02 1.781560480594635010e-01 -2.899430394172668457e-01 -1.712171584367752075e-01 -1.433432251214981079e-01 -1.663755327463150024e-01
-5.322469770908355713e-02 -2.871256172657012939e-01 -3.151833638548851013e-02 -3.455210030078887939e-01 -2.242859154939651489e-01 3.332857787609100342e-02 -5.160582810640335083e-02 -3.479035198688507080e-01 7.448371499776840210e-02 -7.494724821299314499e-03 -3.072009980678558350e-01 6.730161607265472412e-02 -2.047576308250427246e-01 5.674035474658012390e-02 -1.970398575067520142e-01 3.194677457213401794e-02 -5.619600787758827209e-02 1.548125892877578735e-01 7.801073789596557617e-02 1.349734663963317871e-01 -1.941806226968765259e-01 -4.753217697143554688e-01 1.148517206311225891e-01 1.183984056115150452e-01 1.293231248855590820e-01 1.891032755374908447e-01 5.145098268985748291e-02 2.559632807970046997e-02 -3.950591385364532471e-02 -1.649976223707199097e-01 -4.477507993578910828e-02 2.975573763251304626e-02
-1.399508118629455566e-01 -1.958044767379760742e-01 2.383494935929775238e-02 3.153470903635025024e-02 6.176531687378883362e-02 -8.332490921020507812e-02 2.087489515542984009e-01 -1.194655150175094604e-01 5.580543726682662964e-02 -2.499528974294662476e-02 6.895896792411804199e-02 1.598192453384399414e-01 3.892410695552825928e-01 1.855701580643653870e-02 -1.867323815822601318e-01 2.564652562141418457e-01 8.349692076444625854e-02 1.849593520164489746e-01 7.874539494514465332e-02 4.257481079548597336e-03 -2.841421961784362793e-01 -6.167333945631980896e-02 6.160487607121467590e-02 4.861331731081008911e-02 1.781486570835113525e-01 3.754092752933502197e-01 -7.473167032003402710e-02 -2.256122678518295288e-01 -3.544411957263946533e-01 -2.745156884193420410e-01 1.215119585394859314e-01 4.864083603024482727e-02
-2.583659291267395020e-01 -4.579634964466094971e-02 -1.348440162837505341e-02 -3.735123872756958008e-01 1.477200631052255630e-02 -1.815988123416900635e-01 -6.265620142221450806e-02 -3.471060991287231445e-01 1.990051567554473877e-01 -1.130373924970626831e-01 -9.752413630485534668e-02 2.785387337207794189e-01 9.765344113111495972e-02 -1.218932941555976868e-01 1.204641759395599365e-01 -2.701389491558074951e-01 -5.975246801972389221e-02 1.457245796918869019e-01 -3.648947924375534058e-02 -1.867424547672271729e-01 -1.943687349557876587e-02 -2.142932116985321045e-01 9.940060228109359741e-02 -1.057997494935989380e-01 8.257870376110076904e-02 2.301308959722518921e-01 -1.263548582792282104e-01 -6.018973886966705322e-02 -2.050989419221878052e-01 -2.379951030015945435e-01 -2.124046534299850464e-01 1.758443564176559448e-01
1.393554639071226120e-02 -9.818468987941741943e-02 2.690181508660316467e-02 -2.143566869199275970e-02 -9.535911679267883301e-02 -1.209996268153190613e-01 1.178932785987854004e-01 -3.156771957874298096e-01 2.695499956607818604e-01 -1.345189940184354782e-02 -2.124340981245040894e-01 -1.668789833784103394e-01 1.633446216583251953e-01 -1.051992475986480713e-01 -3.496335819363594055e-02 1.230020001530647278e-01 2.423470839858055115e-02 3.754755258560180664e-01 -2.600052654743194580e-01 6.844943761825561523e-02 2.032566629350185394e-02 -1.029530018568038940e-01 3.457258269190788269e-02 -1.258215755224227905e-01 8.839037269353866577e-02 3.320208489894866943e-01 -2.688466906547546387e-01 -3.038808144629001617e-02 1.121192723512649536e-01 -3.254288733005523682e-01 1.712734401226043701e-01 2.661275565624237061e-01
-1.052055805921554565e-01 1.186410486698150635e-01 -3.781897947192192078e-02 -1.445367634296417236e-01 -2.670409157872200012e-03 1.180962100625038147e-01 -1.808085590600967407e-01 -3.069313429296016693e-02 3.385249376296997070e-01 -9.449270367622375488e-02 -1.507477760314941406e-01 -6.023588031530380249e-02 1.001974269747734070e-01 -5.729613453149795532e-02 3.339269161224365234e-01 -1.715167462825775146e-01 2.676137164235115051e-02 5.064111351966857910e-01 1.955365389585494995e-01 -1.022369265556335449e-01 8.054982870817184448e-02 -1.741409068927168846e-04 2.003775686025619507e-01 2.078101634979248047e-01 1.556770950555801392e-01 1.685609966516494751e-01 -2.665553987026214600e-02 -4.748844355344772339e-02 2.320774942636489868e-01 -1.852587461471557617e-01 -1.596318185329437256e-02 2.471623271703720093e-01
2.868116497993469238e-01 -3.215556144714355469e-01 -6.893768906593322754e-02 -5.052839592099189758e-02 -1.822776496410369873e-01 -3.625622391700744629e-02 -1.454123556613922119e-01 -2.097241282463073730e-01 1.593576818704605103e-01 -2.380562275648117065e-01 -1.996443420648574829e-01 -2.482363767921924591e-02 2.099574655294418335e-01 -5.993678793311119080e-02 1.472350209951400757e-01 -2.642215788364410400e-01 -5.295808985829353333e-02 3.691032826900482178e-01 1.608715653419494629e-01 -1.818908452987670898e-01 3.158469125628471375e-02 -2.628653049468994141e-01 4.691751301288604736e-02 7.292720675468444824e-02 2.762580215930938721e-01 1.366261485964059830e-02 2.812734106555581093e-03 1.326721608638763428e-01 -4.658744670450687408e-03 -2.209113836288452148e-01 1.416380610316991806e-02 1.640155762434005737e-01
-1.169267669320106506e-01 -1.528051197528839111e-01 4.372444748878479004e-02 1.764423698186874390e-01 -1.083656325936317444e-01 9.991555660963058472e-02 -1.050810236483812332e-02 5.965552106499671936e-02 2.339960485696792603e-01 -1.417796760797500610e-01 -1.304067205637693405e-02 1.421742737293243408e-01 4.910607635974884033e-02 -3.271197900176048279e-02 4.083586037158966064e-01 -2.408644258975982666e-01 2.709353528916835785e-02 2.890296876430511475e-01 1.895818859338760376e-01 -2.766135931015014648e-01 -4.973027482628822327e-02 -6.386514008045196533e-02 1.079995632171630859e-01 8.280926197767257690e-02 1.715136170387268066e-01 1.892030984163284302e-01 -1.458893716335296631e-01 6.770339608192443848e-02 2.176505327224731445e-01 -3.821424245834350586e-01 -2.301078736782073975e-01 1.476768851280212402e-01
-4.124381393194198608e-02 -2.615862488746643066e-01 3.045555390417575836e-02 -7.525926083326339722e-02 -6.859628111124038696e-02 7.913308218121528625e-03 1.387142539024353027e-01 1.561679989099502563e-01 2.086167335510253906e-01 2.414100617170333862e-01 7.949505932629108429e-03 4.608087986707687378e-02 -9.047160274349153042e-04 4.286577925086021423e-02 2.083864510059356689e-01 6.745054852217435837e-03 2.418835908174514771e-01 1.720237731933593750e-01 1.529286056756973267e-01 1.679862141609191895e-01 3.028309643268585205e-01 -1.867610961198806763e-01 -1.037233024835586548e-01 3.584630191326141357e-01 6.416377425193786621e-02 4.190053045749664307e-01 9.070165455341339111e-02 6.304694712162017822e-02 -1.925032138824462891e-01 -2.098441570997238159e-01 -2.148965001106262207e-01 -2.971902303397655487e-02
-2.084638029336929321e-01 -1.079001277685165405e-01 9.205272793769836426e-02 -8.159724622964859009e-02 -1.235517188906669617e-01 1.786380261182785034e-01 -1.254528462886810303e-01 -3.356947004795074463e-02 1.520682126283645630e-01 -2.636056244373321533e-01 -5.544206127524375916e-02 -3.399924039840698242e-01 5.643568560481071472e-02 -3.164413869380950928e-01 5.362798273563385010e-02 4.097612202167510986e-02 -5.629339814186096191e-02 2.167998552322387695e-01 2.884460985660552979e-01 2.303427457809448242e-01 4.586756229400634766e-02 -5.231249332427978516e-02 3.062413930892944336e-01 2.422544658184051514e-01 1.568458825349807739e-01 2.248699516057968140e-01 1.208577156066894531e-01 -1.936703026294708252e-01 -5.782495811581611633e-02 -2.523274123668670654e-01 -6.993070244789123535e-02 6.036360189318656921e-02
5.115314200520515442e-02 -7.902216166257858276e-02 -9.776315838098526001e-02 -2.109897881746292114e-02 -1.124982014298439026e-01 -8.777956664562225342e-02 -3.517393767833709717e-01 -1.058634296059608459e-01 1.431135386228561401e-01 5.658156797289848328e-02 -2.144165933132171631e-01 1.231476385146379471e-02 5.640419200062751770e-02 2.415970526635646820e-02 1.464257836341857910e-01 -2.243380248546600342e-01 4.043352007865905762e-01 9.732549637556076050e-02 4.232856333255767822e-01 9.407988190650939941e-02 5.158221349120140076e-02 -1.590035408735275269e-01 -1.728653758764266968e-01 -2.027533054351806641e-01 6.241094693541526794e-02 1.247404143214225769e-01 -1.217162460088729858e-01 1.726338639855384827e-02 8.923032134771347046e-02 -4.130997657775878906e-01 7.127923518419265747e-02 -4.824497178196907043e-02
-2.087182402610778809e-01 -2.816404104232788086e-01 1.095860674977302551e-01 -1.535585671663284302e-01 -3.530265986919403076e-01 -1.782885380089282990e-02 2.074280679225921631e-01 -7.502584252506494522e-03 2.176394164562225342e-01 3.334915339946746826e-01 -8.756243437528610229e-02 -7.305376976728439331e-02 3.180491626262664795e-01 3.504124656319618225e-02 2.749320678412914276e-02 -7.138988934457302094e-03 -5.754262208938598633e-03 4.320949316024780273e-01 4.573041200637817383e-02 -1.999073326587677002e-01 1.632824242115020752e-01 1.743092238903045654e-01 -7.383242715150117874e-03 1.963475942611694336e-01 3.665503859519958496e-02 1.204365417361259460e-01 -6.240174546837806702e-02 -6.093586981296539307e-02 -1.233307421207427979e-01 -9.102145582437515259e-02 8.010598272085189819e-02 -1.445928514003753662e-01
8.814306557178497314e-02 -9.361763298511505127e-02 1.797999814152717590e-02 -1.597762852907180786e-01 -1.365451067686080933e-01 -2.109898626804351807e-01 6.349692493677139282e-02 -9.117452055215835571e-02 2.340654730796813965e-01 -1.531772017478942871e-01 -1.185385063290596008e-01 -4.585191234946250916e-02 1.743279695510864258e-01 -7.649350166320800781e-02 -1.027085408568382263e-01 1.978534460067749023e-01 8.839831501245498657e-02 5.075919032096862793e-01 -1.587133556604385376e-01 9.290379285812377930e-02 6.131687760353088379e-02 2.201472781598567963e-02 3.703207522630691528e-02 -1.743581891059875488e-01 1.425528228282928467e-01 3.047676980495452881e-01 -1.289604604244232178e-01 -3.946141153573989868e-02 2.540254890918731689e-01 -3.058156967163085938e-01 1.259558647871017456e-01 2.473005950450897217e-01
4.256781563162803650e-02 -3.601124286651611328e-01 3.040978685021400452e-02 -4.624992143362760544e-04 -1.765032298862934113e-02 -1.001606602221727371e-02 -7.587512582540512085e-02 -2.681455314159393311e-01 1.784188598394393921e-01 1.546532362699508667e-01 -1.776437312364578247e-01 2.633622586727142334e-01 2.384912669658660889e-01 1.203289926052093506e-01 1.334799081087112427e-01 -1.118994057178497314e-01 -2.121825329959392548e-02 2.089591175317764282e-01 1.595927029848098755e-01 2.635011970996856689e-01 1.261399537324905396e-01 -1.059518530964851379e-01 1.757269352674484253e-01 -2.148423939943313599e-01 4.209810197353363037e-01 5.471821129322052002e-02 3.859224170446395874e-02 -8.213561959564685822e-03 9.436541795730590820e-02 -1.548572480678558350e-01 1.372887752950191498e-02 2.703825533390045166e-01
-1.802166104316711426e-01 -4.527308642864227295e-01 5.238987505435943604e-02 -9.603433310985565186e-02 2.367315143346786499e-01 -3.428178429603576660e-01 9.973052889108657837e-03 -2.749333158135414124e-02 2.173477113246917725e-01 1.141817942261695862e-01 -1.119560934603214264e-02 9.333272278308868408e-02 3.841414153575897217e-01 2.752949669957160950e-02 2.816203236579895020e-02 2.157778944820165634e-03 9.230285137891769409e-02 3.084274232387542725e-01 -1.618853360414505005e-01 4.026596620678901672e-02 2.019361108541488647e-01 -7.130161672830581665e-02 9.708926826715469360e-02 2.460695505142211914e-01 8.200144395232200623e-03 9.468763321638107300e-02 1.345629841089248657e-01 3.835487738251686096e-02 -7.052710652351379395e-02 -2.632703781127929688e-01 -5.570944771170616150e-02 -6.796905398368835449e-02
-1.223828122019767761e-01 -1.738619506359100342e-01 1.819305866956710815e-01 -8.544939756393432617e-02 2.670207247138023376e-02 -6.167460232973098755e-02 2.000458687543869019e-01 -2.019504457712173462e-01 1.022914946079254150e-01 -1.470294892787933350e-01 -2.911515831947326660e-01 -7.100884616374969482e-02 -1.341979019343852997e-02 -4.005025327205657959e-02 1.591232568025588989e-01 1.882269978523254395e-01 -2.923473902046680450e-02 3.706380128860473633e-01 -1.573775410652160645e-01 1.043061316013336182e-01 7.189758867025375366e-02 -4.562834650278091431e-02 -8.683972992002964020e-03 -2.005795687437057495e-01 6.226852536201477051e-02 3.468258976936340332e-01 -2.996250391006469727e-01 -3.092413395643234253e-02 9.319574385881423950e-02 -3.239006102085113525e-01 1.704057455062866211e-01 2.562868893146514893e-01
-2.783012948930263519e-02 -9.704530984163284302e-02 5.257144197821617126e-02 -6.120770797133445740e-02 -2.861400246620178223e-01 -1.985762566328048706e-01 -4.340408742427825928e-01 -1.004678755998611450e-01 -8.427321910858154297e-03 -4.396066069602966309e-02 -1.207867786288261414e-01 5.677100643515586853e-02 1.699059307575225830e-01 1.362531930208206177e-01 -5.014501884579658508e-02 1.834659427404403687e-01 1.532776206731796265e-01 2.014907151460647583e-01 1.873145103454589844e-01 -2.374574542045593262e-01 -1.402984745800495148e-02 -3.219276666641235352e-01 -1.793618500232696533e-01 1.438823640346527100e-01 8.453523367643356323e-02 5.406977981328964233e-02 -2.896988987922668457e-01 5.158296972513198853e-02 -2.064531892538070679e-01 -2.797528803348541260e-01 1.693427413702011108e-01 -3.988051414489746094e-02
-2.276462018489837646e-01 -8.426017314195632935e-02 2.091943845152854919e-02 -7.142420113086700439e-02 5.065142363309860229e-02 -7.582271099090576172e-02 -2.510997951030731201e-01 -2.782976329326629639e-01 3.288487493991851807e-01 1.784270107746124268e-01 6.960219144821166992e-02 -1.557547748088836670e-01 1.014196276664733887e-01 -1.193658560514450073e-01 2.682469487190246582e-01 1.309303194284439087e-01 -7.066021859645843506e-02 3.345424830913543701e-01 -8.200746029615402222e-02 -2.139783091843128204e-02 8.509217947721481323e-02 2.302164584398269653e-02 -1.886380761861801147e-01 -3.075155243277549744e-02 5.219676345586776733e-02 4.925497341901063919e-03 1.931074857711791992e-01 -1.341706812381744385e-01 -2.412579655647277832e-01 -1.794971227645874023e-01 -2.716464400291442871e-01 3.366828858852386475e-01
3.695768862962722778e-02 -4.172793626785278320e-01 -8.410193771123886108e-02 -1.018534377217292786e-01 -6.807532161474227905e-02 1.116929799318313599e-01 -9.978645294904708862e-02 1.226522177457809448e-01 -1.593964397907257080e-01 -2.309156022965908051e-02 3.473158553242683411e-02 -1.333867898210883141e-03 3.933257758617401123e-01 -1.526456624269485474e-01 1.549578607082366943e-01 2.306406572461128235e-02 -1.403529662638902664e-03 -1.268447656184434891e-02 7.325637340545654297e-02 -1.095607993192970753e-03 5.483416095376014709e-02 -1.811301261186599731e-01 3.873971581924706697e-04 1.530119478702545166e-01 -1.591781340539455414e-02 3.678727746009826660e-01 -7.755941897630691528e-02 1.825007051229476929e-01 -4.931837618350982666e-01 -2.284775674343109131e-01 1.115338038653135300e-02 -5.954450927674770355e-03
-2.070649713277816772e-01 -1.890626698732376099e-01 8.081491291522979736e-02 -9.364182502031326294e-02 9.987679123878479004e-02 2.214887291193008423e-01 4.471978172659873962e-02 -6.476447731256484985e-02 3.171687945723533630e-02 2.701929509639739990e-01 -1.492848545312881470e-01 -1.699126511812210083e-01 2.024326324462890625e-01 -3.673639595508575439e-01 2.129447273910045624e-02 -1.139745786786079407e-01 2.049880474805831909e-01 3.465224206447601318e-01 8.916496485471725464e-02 7.242293655872344971e-02 1.754299700260162354e-01 -4.719650000333786011e-02 6.797144562005996704e-02 2.289191633462905884e-01 -7.396584004163742065e-02 9.334944933652877808e-02 -1.600845903158187866e-01 -1.361591368913650513e-01 -2.257113754749298096e-01 -3.680260181427001953e-01 -2.180210687220096588e-02 1.255830526351928711e-01
-3.488088548183441162e-01 -7.203415036201477051e-02 -1.956838369369506836e-02 -1.513509266078472137e-02 -9.271507710218429565e-02 -1.780703663825988770e-01 -1.931268349289894104e-02 -4.218619689345359802e-02 2.556701302528381348e-01 1.251524966210126877e-02 -7.113697379827499390e-02 -1.167365629225969315e-02 6.041737645864486694e-02 1.048713028430938721e-01 2.478682547807693481e-01 -3.098496198654174805e-01 -8.220412582159042358e-02 3.403142988681793213e-01 3.456928431987762451e-01 -3.023274242877960205e-01 9.537456929683685303e-02 -1.255694776773452759e-01 -2.879487909376621246e-02 -2.103345282375812531e-02 1.545314192771911621e-01 2.255743741989135742e-01 -4.510308429598808289e-02 3.185686096549034119e-02 2.034492641687393188e-01 -2.341034710407257080e-01 -1.442717164754867554e-01 1.811736524105072021e-01
-8.435752987861633301e-02 -1.966885179281234741e-01 2.329989075660705566e-01 -1.667362153530120850e-01 2.560322880744934082e-01 -2.576393783092498779e-01 3.466619178652763367e-02 7.180978357791900635e-02 1.347314715385437012e-01 5.980178341269493103e-02 1.625489294528961182e-01 1.049663200974464417e-01 2.132105678319931030e-01 1.059247404336929321e-01 2.392471432685852051e-01 1.428761780261993408e-01 -2.627758309245109558e-02 3.674268126487731934e-01 -3.075166791677474976e-02 -2.010962665081024170e-01 1.436094641685485840e-01 -4.612475633621215820e-02 1.180845648050308228e-01 -1.026398986577987671e-01 1.196077018976211548e-01 3.545985519886016846e-01 -1.326297372579574585e-01 -2.240976840257644653e-01 -2.208129763603210449e-01 -2.234160155057907104e-01 -6.285181641578674316e-02 -7.436508685350418091e-02
-3.511557877063751221e-01 -2.366693019866943359e-01 1.205851435661315918e-01 -2.314045876264572144e-01 -1.594635397195816040e-01 -9.392881393432617188e-02 -1.840721368789672852e-01 -2.120688855648040771e-01 1.480840295553207397e-01 -1.065810024738311768e-02 9.339112788438796997e-02 8.847307413816452026e-03 -8.235117793083190918e-02 -3.958556652069091797e-01 -2.135726064443588257e-02 -1.501168310642242432e-01 1.549880653619766235e-01 2.304895222187042236e-01 2.105578407645225525e-02 2.125390321016311646e-01 3.248966485261917114e-02 -3.737084269523620605e-01 -3.639113903045654297e-02 -3.191612660884857178e-02 5.527569726109504700e-02 1.482415664941072464e-02 -1.676879674196243286e-01 2.958653271198272705e-01 -2.474455721676349640e-02 -1.219555586576461792e-01 1.172234565019607544e-01 9.048311412334442139e-02
3.405149653553962708e-02 -3.251012861728668213e-01 -3.230929970741271973e-01 -3.439868092536926270e-01 -1.129365265369415283e-01 -1.377781182527542114e-01 -2.024895697832107544e-02 -1.613311618566513062e-01 1.435719728469848633e-01 -4.849056899547576904e-02 -1.457230746746063232e-01 4.200841858983039856e-02 -2.041798532009124756e-01 1.434075236320495605e-01 1.313715577125549316e-01 1.957026720046997070e-01 -1.520291715860366821e-01 3.421259224414825439e-01 1.642373576760292053e-02 7.948463410139083862e-02 1.496389955282211304e-01 -8.321704715490341187e-02 1.914576441049575806e-01 -2.247737534344196320e-02 2.297955900430679321e-01 8.636245876550674438e-02 -2.267902493476867676e-01 1.865500807762145996e-01 -5.204380303621292114e-02 -1.095234751701354980e-01 -2.453759014606475830e-01 1.176425591111183167e-01
-4.287765920162200928e-01 -4.256752133369445801e-02 1.887211389839649200e-02 -1.692686676979064941e-01 -2.935025990009307861e-01 -2.539449334144592285e-01 -1.169694662094116211e-01 -1.376528143882751465e-01 3.050670623779296875e-01 6.788662821054458618e-02 6.948775798082351685e-02 -1.861760318279266357e-01 4.278305917978286743e-02 2.052169144153594971e-01 1.916134357452392578e-01 2.795884758234024048e-02 -3.283318877220153809e-01 1.144054234027862549e-01 6.131737306714057922e-02 9.388771839439868927e-03 1.468807011842727661e-01 8.672539144754409790e-02 -2.209346294403076172e-01 -4.878819361329078674e-02 1.228508278727531433e-01 5.419298261404037476e-02 -1.718838140368461609e-02 1.005649492144584656e-01 -1.576436907052993774e-01 -3.049924075603485107e-01 -3.777878731489181519e-02 1.752117276191711426e-01
-4.219214618206024170e-02 -2.747112214565277100e-01 2.302239686250686646e-01 -4.604611992835998535e-01 4.258294031023979187e-02 -5.302778631448745728e-02 -1.683834753930568695e-02 2.610513754189014435e-02 -1.266767829656600952e-01 9.270614944398403168e-03 1.308446973562240601e-01 8.761024475097656250e-02 1.554457098245620728e-01 2.716425061225891113e-01 5.560884252190589905e-02 1.251569837331771851e-01 1.257239431142807007e-01 2.560569047927856445e-01 6.679632514715194702e-02 5.729680508375167847e-02 -7.614457607269287109e-02 1.400601025670766830e-02 1.752150990068912506e-02 -1.520821452140808105e-01 3.623676002025604248e-01 2.816821336746215820e-01 -1.184799745678901672e-01 1.810228079557418823e-01 3.640516474843025208e-02 -2.048805505037307739e-01 -2.171084135770797729e-01 -1.674860417842864990e-01
-2.832647860050201416e-01 -8.467485755681991577e-02 2.530572712421417236e-01 -1.278153657913208008e-01 -1.094960570335388184e-01 1.129968538880348206e-01 -1.562162786722183228e-01 -5.158864893019199371e-03 -1.577220670878887177e-02 -1.517652720212936401e-01 -1.711490750312805176e-01 -2.986993193626403809e-01 1.363863795995712280e-01 -2.533622980117797852e-01 1.413378268480300903e-01 1.260681748390197754e-01 1.812114715576171875e-01 3.864985406398773193e-01 2.028850652277469635e-02 1.429022848606109619e-01 1.153043210506439209e-01 -1.147386059165000916e-01 3.506448864936828613e-01 5.142540112137794495e-02 2.275480329990386963e-01 1.464199423789978027e-01 7.932618260383605957e-02 -1.547539681196212769e-01 8.179948478937149048e-02 -1.989451795816421509e-01 2.996168471872806549e-02 1.297553479671478271e-01
-2.317594289779663086e-01 -1.036713868379592896e-01 1.502242237329483032e-01 -3.173813223838806152e-01 -1.988381743431091309e-01 -1.035709865391254425e-02 -3.003808259963989258e-01 -3.009330630302429199e-01 2.866115868091583252e-01 -6.715136021375656128e-02 -1.738720983266830444e-01 -1.017697378993034363e-01 -6.718622893095016479e-02 -9.326353669166564941e-02 8.332259953022003174e-03 -1.698468625545501709e-01 -2.534788250923156738e-01 1.005500331521034241e-01 2.097624242305755615e-01 5.842079222202301025e-02 -6.149384006857872009e-02 -7.726413756608963013e-02 -1.344007402658462524e-01 -7.810281962156295776e-02 2.662943005561828613e-01 1.346102952957153320e-01 9.352507442235946655e-02 -1.462375838309526443e-02 -2.610972225666046143e-01 -2.536319792270660400e-01 1.852400749921798706e-01 4.400757327675819397e-02
-1.726336032152175903e-01 -1.157990023493766785e-01 2.524889707565307617e-01 1.355146914720535278e-01 -8.214250952005386353e-02 8.099170774221420288e-02 -2.030688971281051636e-01 -4.810341820120811462e-02 1.641779243946075439e-01 -7.646283507347106934e-02 -6.716285645961761475e-02 -1.352054923772811890e-01 2.147680968046188354e-01 -2.055282145738601685e-01 -7.543569058179855347e-02 4.403813555836677551e-02 -4.884225502610206604e-02 2.831793725490570068e-01 6.510976701974868774e-02 2.270117700099945068e-01 -8.378179743885993958e-03 -8.139822632074356079e-02 2.818423807621002197e-01 -7.679746299982070923e-02 3.697806000709533691e-01 2.428258657455444336e-01 2.242372035980224609e-01 -6.480592489242553711e-02 -1.479001250118017197e-02 -3.082512319087982178e-01 -7.808170467615127563e-02 2.903944551944732666e-01
1.108225509524345398e-01 -1.472496241331100464e-01 1.200572475790977478e-01 -1.778047680854797363e-01 -2.865846157073974609e-01 -7.188890129327774048e-02 6.332982331514358521e-02 -6.193488836288452148e-03 3.378097116947174072e-01 -2.648976445198059082e-01 -1.874110102653503418e-01 6.522157043218612671e-02 -1.578182354569435120e-02 -2.269795909523963928e-02 1.469461321830749512e-01 3.882132098078727722e-02 4.166646301746368408e-02 1.676645278930664062e-01 1.333735138177871704e-01 3.454647362232208252e-01 9.542476385831832886e-02 -6.585057824850082397e-02 -3.242285922169685364e-02 -5.712765827775001526e-02 3.089198768138885498e-01 2.967840135097503662e-01 -3.223773241043090820e-01 8.879806846380233765e-02 -4.092412814497947693e-02 -9.749425947666168213e-02 1.724162101745605469e-01 2.452792078256607056e-01
-3.558420240879058838e-01 6.408741325139999390e-02 -1.042969226837158203e-01 3.184043243527412415e-02 8.371885865926742554e-02 1.327207237482070923e-01 7.405543327331542969e-02 -2.126287817955017090e-01 2.601949125528335571e-02 1.141421496868133545e-02 -1.707316637039184570e-01 1.147743239998817444e-01 -4.116126149892807007e-02 1.351788789033889771e-01 3.345379829406738281e-01 -1.066318377852439880e-01 2.836705148220062256e-01 2.615280151367187500e-01 1.381288319826126099e-01 -5.108567699790000916e-02 -9.944583475589752197e-02 -1.516970098018646240e-01 -4.886718466877937317e-03 1.296341866254806519e-01 1.512618064880371094e-01 1.457938849925994873e-01 9.669206291437149048e-02 -2.701356410980224609e-01 -3.045060485601425171e-02 -3.854477703571319580e-01 -2.309044636785984039e-02 3.144851326942443848e-01
-1.348966360092163086e-01 -2.817561626434326172e-01 5.451557040214538574e-02 4.136821255087852478e-02 2.193487882614135742e-01 -1.881944239139556885e-01 1.610477566719055176e-01 3.267665952444076538e-02 9.475725889205932617e-02 -5.634150654077529907e-02 -1.410253643989562988e-01 -1.064880043268203735e-01 1.492639034986495972e-01 -6.731855124235153198e-02 -1.829621642827987671e-01 -1.654748767614364624e-01 3.534750342369079590e-01 2.338721454143524170e-01 1.821474134922027588e-01 1.603225320577621460e-01 2.579529881477355957e-01 -1.632671654224395752e-01 -1.343443244695663452e-01 1.624546051025390625e-01 9.184203296899795532e-02 2.350663393735885620e-01 4.468544200062751770e-02 1.455984264612197876e-01 -1.244754344224929810e-02 -3.821118474006652832e-01 -1.791548579931259155e-01 1.218312904238700867e-01
9.822888672351837158e-02 8.970675058662891388e-03 1.947726495563983917e-02 5.592079833149909973e-02 -1.699390709400177002e-01 2.570268698036670685e-02 -1.156568974256515503e-01 -6.073256209492683411e-02 -3.551202639937400818e-02 3.009886853396892548e-02 -2.064485102891921997e-02 -4.780097678303718567e-02 1.951724439859390259e-01 1.710064895451068878e-02 9.715619683265686035e-02 1.776897720992565155e-02 1.185051202774047852e-01 1.220654994249343872e-01 4.080799818038940430e-01 2.597943544387817383e-01 4.876065999269485474e-02 2.321361377835273743e-02 4.555610939860343933e-02 -3.037378937005996704e-02 -1.605699658393859863e-01 4.946640431880950928e-01 -6.484440714120864868e-02 1.199080422520637512e-01 -2.678493857383728027e-01 -4.671752452850341797e-01 1.957543194293975830e-01 -2.979072928428649902e-02
-3.171157538890838623e-01 -1.310855448246002197e-01 -1.877717673778533936e-01 -3.315653279423713684e-02 2.039083093404769897e-01 -9.358315169811248779e-02 1.807013452053070068e-01 -2.644831314682960510e-02 1.302494555711746216e-01 -1.257735639810562134e-01 2.674856968224048615e-02 3.079263865947723389e-01 1.533237248659133911e-01 6.581512838602066040e-02 -3.519615158438682556e-02 3.687104582786560059e-01 1.523122657090425491e-02 3.856222331523895264e-01 3.952368721365928650e-02 -9.248712658882141113e-02 -1.781115867197513580e-02 4.074145108461380005e-02 9.179912507534027100e-02 1.390704512596130371e-01 1.245994865894317627e-01 1.901123374700546265e-01 -1.598041802644729614e-01 -1.914891302585601807e-01 -1.493065506219863892e-01 -3.631415665149688721e-01 8.664076775312423706e-02 -6.724835187196731567e-02
9.448823519051074982e-03 -1.590644866228103638e-01 1.463352590799331665e-01 3.120213188230991364e-02 -4.034481644630432129e-01 -2.169463336467742920e-01 -3.076045215129852295e-01 -7.275639474391937256e-02 1.054905075579881668e-02 -1.236766278743743896e-01 5.287316069006919861e-02 1.103450804948806763e-01 4.487652704119682312e-02 1.456659734249114990e-01 1.207400858402252197e-01 -2.188732475042343140e-02 6.200364977121353149e-02 1.427636891603469849e-01 1.760013848543167114e-01 -1.812797039747238159e-01 1.602716445922851562e-01 -9.212099760770797729e-02 1.282123103737831116e-02 2.257923632860183716e-01 5.812238156795501709e-02 8.354817330837249756e-02 -1.198469251394271851e-01 2.436753809452056885e-01 -3.903941214084625244e-01 -3.610974252223968506e-01 1.829006224870681763e-01 8.201695047318935394e-03
8.229297399520874023e-02 -1.408654004335403442e-01 1.916560977697372437e-01 -2.638555467128753662e-01 2.609879523515701294e-02 1.811252832412719727e-01 -1.441501826047897339e-01 -1.506348699331283569e-01 1.403035819530487061e-01 4.751221463084220886e-02 1.886151283979415894e-01 -1.680589020252227783e-01 3.261855617165565491e-02 -3.948048129677772522e-02 -5.311026424169540405e-02 -7.713172584772109985e-02 -8.144214749336242676e-02 3.244342505931854248e-01 1.080458164215087891e-01 4.655185714364051819e-02 2.635819315910339355e-01 -1.234280169010162354e-01 3.412481546401977539e-01 4.286040738224983215e-02 3.148791491985321045e-01 2.226758897304534912e-01 1.123161837458610535e-01 -8.292637020349502563e-02 6.009970232844352722e-02 -2.714218199253082275e-01 4.497784376144409180e-02 3.415583968162536621e-01
-1.661219149827957153e-01 -1.228461489081382751e-01 -1.890129595994949341e-02 -4.522796720266342163e-02 1.761502772569656372e-01 1.219504922628402710e-01 -2.263841778039932251e-01 -1.704368293285369873e-01 2.367706149816513062e-01 2.526780590415000916e-02 2.057256922125816345e-02 -1.469723731279373169e-01 2.544741332530975342e-01 1.343034803867340088e-01 8.564103394746780396e-02 5.804919078946113586e-02 8.176688849925994873e-02 3.297238051891326904e-01 -3.120613656938076019e-02 3.684580028057098389e-01 7.808163017034530640e-02 1.729273796081542969e-02 6.145730242133140564e-02 -1.519708707928657532e-02 3.560146689414978027e-01 -3.227614983916282654e-02 -2.104841172695159912e-01 -2.264762818813323975e-01 -1.522298306226730347e-01 -3.011577427387237549e-01 1.196839734911918640e-01 2.058371454477310181e-01
-9.698665887117385864e-02 6.161111593246459961e-02 -1.877281665802001953e-01 -8.672901242971420288e-02 -2.693867087364196777e-01 -5.727333575487136841e-02 -4.797390475869178772e-02 -1.534070074558258057e-01 8.120618760585784912e-02 -2.558097243309020996e-01 2.680840790271759033e-01 -1.075359582901000977e-01 2.572618126869201660e-01 -1.973731368780136108e-01 2.565080225467681885e-01 -2.167744785547256470e-01 4.925222322344779968e-02 2.056473791599273682e-01 2.548232674598693848e-01 -1.097262501716613770e-01 1.283106803894042969e-01 -1.233803555369377136e-01 -1.763617098331451416e-01 1.630505621433258057e-01 1.605617403984069824e-01 1.631546914577484131e-01 -1.825937628746032715e-01 8.450519293546676636e-02 1.473560556769371033e-02 -2.278261780738830566e-01 -2.730531692504882812e-01 1.957759261131286621e-01
-2.769832909107208252e-01 -2.382708787918090820e-01 -2.343970537185668945e-01 -2.655307352542877197e-01 4.206006228923797607e-02 -5.165623035281896591e-03 1.976836472749710083e-02 -6.377086788415908813e-02 -1.320741232484579086e-02 9.871313348412513733e-03 2.936722934246063232e-01 4.972517862915992737e-02 -1.570042967796325684e-01 5.386462900787591934e-03 -4.002892598509788513e-02 2.863181829452514648e-01 -2.483077906072139740e-02 2.069293707609176636e-01 8.062936365604400635e-02 -1.230771094560623169e-01 -1.935427635908126831e-01 -1.471536308526992798e-01 1.857547461986541748e-01 2.413327097892761230e-01 1.007956713438034058e-01 3.478328585624694824e-01 -2.326096221804618835e-02 -1.740138232707977295e-01 2.460807375609874725e-02 -2.987192571163177490e-01 -1.892234832048416138e-01 1.816573441028594971e-01
2.082448638975620270e-02 -8.207353204488754272e-02 2.666392624378204346e-01 -2.526896297931671143e-01 -6.997061520814895630e-02 1.195008009672164917e-01 -9.911123663187026978e-02 -1.037143096327781677e-01 2.595674097537994385e-01 4.881427064538002014e-02 -9.497202001512050629e-03 1.647073179483413696e-01 8.818166702985763550e-02 -1.667806506156921387e-01 -1.802475601434707642e-01 5.484983325004577637e-02 1.136615127325057983e-01 2.114188969135284424e-01 -2.597509650513529778e-03 3.932692706584930420e-01 1.157607734203338623e-01 -3.320636451244354248e-01 1.093384623527526855e-01 1.474456489086151123e-01 1.986657530069351196e-01 2.334755063056945801e-01 -3.757886216044425964e-02 7.940921932458877563e-02 1.372186541557312012e-01 -3.145268857479095459e-01 2.252756655216217041e-01 1.010492071509361267e-01
-1.298822015523910522e-01 -1.240217760205268860e-01 -1.791792809963226318e-01 -1.875361353158950806e-01 1.142368093132972717e-01 1.837768107652664185e-01 -1.120442077517509460e-01 -1.653147786855697632e-01 8.034695684909820557e-02 -1.798580400645732880e-02 4.092323407530784607e-02 1.870201975107192993e-01 1.750434041023254395e-01 5.573166534304618835e-02 2.034136466681957245e-02 -8.178522437810897827e-02 -8.662997931241989136e-02 2.034723162651062012e-01 -1.673765480518341064e-01 1.090814918279647827e-01 3.749457374215126038e-02 -1.317311674356460571e-01 1.002039909362792969e-01 -1.033598184585571289e-01 1.223783269524574280e-01 9.344100207090377808e-02 -1.214948296546936035e-01 -2.438254803419113159e-01 -5.382639765739440918e-01 -4.072924852371215820e-01 -1.814684458076953888e-02 2.175351679325103760e-01
7.746026664972305298e-02 -5.201525688171386719e-01 4.235301911830902100e-02 -9.329062700271606445e-02 -1.053481772541999817e-01 1.382357031106948853e-01 1.279943436384201050e-01 -1.231417879462242126e-01 1.529460251331329346e-01 -2.275048345327377319e-01 -7.469598948955535889e-02 -1.107328105717897415e-02 2.554836217314004898e-03 -3.999104723334312439e-02 6.486246734857559204e-02 -1.760547906160354614e-01 -3.838204443454742432e-01 2.639020979404449463e-01 1.152729392051696777e-01 1.542636007070541382e-01 -6.700969487428665161e-02 -3.256513178348541260e-01 2.760525792837142944e-02 1.198518872261047363e-01 1.322711110115051270e-01 1.506312936544418335e-01 -1.933021098375320435e-01 5.694407224655151367e-02 -6.814119219779968262e-02 -2.539596855640411377e-01 4.931066185235977173e-02 3.810651972889900208e-02
-1.820781826972961426e-01 -1.778013706207275391e-01 -3.127518296241760254e-01 1.429959833621978760e-01 -3.877343237400054932e-02 -7.508457452058792114e-02 -2.207070142030715942e-01 6.758711487054824829e-02 -9.327904880046844482e-02 1.065904423594474792e-01 -1.021708771586418152e-01 -4.038879275321960449e-02 3.908368200063705444e-02 -3.454154357314109802e-02 8.150400966405868530e-02 1.834034323692321777e-01 1.159474477171897888e-01 2.842938005924224854e-01 2.251479625701904297e-01 2.282728068530559540e-02 1.920687220990657806e-02 -5.730560049414634705e-02 1.122305467724800110e-01 2.821502685546875000e-01 -2.984153665602207184e-02 2.637312412261962891e-01 7.801973074674606323e-02 -6.095901131629943848e-02 -2.809071242809295654e-01 -3.939773142337799072e-01 -1.885313838720321655e-01 3.002720773220062256e-01
-9.900351613759994507e-02 -9.906636923551559448e-02 9.850283712148666382e-02 -1.935449689626693726e-01 -1.837610602378845215e-01 -7.399514317512512207e-02 6.958483159542083740e-02 -2.325838655233383179e-01 2.066701352596282959e-01 -4.252545908093452454e-02 -1.032472997903823853e-01 -1.131623610854148865e-01 1.272021532058715820e-01 -9.160286933183670044e-02 -5.605548620223999023e-02 2.064276188611984253e-01 -4.556404426693916321e-02 1.832756251096725464e-01 -2.249184697866439819e-01 1.619451493024826050e-01 3.286666050553321838e-02 -2.819233238697052002e-01 -1.243306789547204971e-03 -3.808083012700080872e-02 3.846397623419761658e-02 4.617387652397155762e-01 -1.793641299009323120e-01 8.453051745891571045e-02 2.560425996780395508e-01 -2.673876583576202393e-01 2.636440470814704895e-02 3.323956429958343506e-01
-7.388702034950256348e-02 -4.704840853810310364e-02 1.996406167745590210e-01 -1.053563877940177917e-01 -1.937942355871200562e-01 2.788831591606140137e-01 -1.465027183294296265e-01 -1.591323912143707275e-01 1.422672569751739502e-01 -9.363986551761627197e-03 -5.847239866852760315e-02 -1.719072461128234863e-01 5.385005846619606018e-02 -3.055161833763122559e-01 1.195389032363891602e-02 -4.488451406359672546e-02 1.007964238524436951e-01 2.375797778367996216e-01 1.107412651181221008e-01 2.166072577238082886e-01 1.329046189785003662e-01 -1.430258005857467651e-01 2.643193900585174561e-01 1.103792861104011536e-01 3.257638514041900635e-01 3.939726054668426514e-01 1.160380467772483826e-01 -1.309229582548141479e-01 -1.945233643054962158e-01 -1.444779336452484131e-01 -8.424474298954010010e-02 1.544314026832580566e-01
-4.051002860069274902e-02 -1.669508963823318481e-01 4.615446552634239197e-02 -4.390770941972732544e-02 -1.756379753351211548e-01 -3.683198615908622742e-02 -9.948520362377166748e-02 -7.312092930078506470e-02 2.216160744428634644e-01 2.110084332525730133e-02 3.027139604091644287e-01 2.602403163909912109e-01 9.389384835958480835e-02 -8.778729243203997612e-04 3.017404377460479736e-01 3.496341109275817871e-01 2.060879468917846680e-01 2.947142906486988068e-02 6.706754863262176514e-02 -5.906319990754127502e-02 -5.673325434327125549e-02 -1.569267064332962036e-01 1.344916373491287231e-01 -5.718560516834259033e-02 -8.096332103013992310e-02 4.317983984947204590e-01 -1.133659780025482178e-01 -6.534712016582489014e-02 -3.051895201206207275e-01 -2.467288821935653687e-01 5.195027962327003479e-02 1.434550732374191284e-01
-2.110881656408309937e-01 -2.039386481046676636e-01 2.643574178218841553e-01 -2.583490908145904541e-01 4.023649170994758606e-02 -2.665046751499176025e-01 3.888734057545661926e-02 5.798919871449470520e-02 4.803186166100203991e-04 -3.713111206889152527e-02 8.053097873926162720e-02 7.506130635738372803e-02 1.793104410171508789e-02 9.854405373334884644e-02 1.300373673439025879e-01 -2.587006799876689911e-02 -1.137820109724998474e-01 3.735823631286621094e-01 -4.988576844334602356e-02 -1.244380772113800049e-01 1.871832013130187988e-01 4.896340519189834595e-02 1.617836207151412964e-01 -6.573040783405303955e-02 3.921330720186233521e-02 3.307572007179260254e-01 -1.265982091426849365e-01 -2.482513636350631714e-01 -3.258554637432098389e-01 -3.031268119812011719e-01 8.254934102296829224e-03 -1.828951090574264526e-01
-2.444990724325180054e-01 -2.342267036437988281e-01 -1.910764873027801514e-01 -2.635034620761871338e-01 -8.699817210435867310e-02 -6.460279971361160278e-02 -7.607711106538772583e-02 -3.031575381755828857e-01 1.762564182281494141e-01 -2.001987993717193604e-01 -1.119428277015686035e-01 -2.053108299151062965e-03 -8.175436407327651978e-02 8.343564718961715698e-02 -2.664215117692947388e-02 1.663884967565536499e-01 2.891260385513305664e-01 1.295730769634246826e-01 4.985723271965980530e-02 8.641590923070907593e-02 -1.466239541769027710e-01 1.582897603511810303e-01 -1.654091924428939819e-01 2.303678244352340698e-01 1.620556861162185669e-01 3.007529377937316895e-01 -7.682256400585174561e-02 3.103717789053916931e-02 -1.975511014461517334e-01 -3.512974083423614502e-01 -9.378853440284729004e-02 -1.101162806153297424e-01
-1.880844980478286743e-01 -3.625565469264984131e-01 -1.452358365058898926e-01 -2.619055211544036865e-01 1.119465902447700500e-01 -7.251378893852233887e-02 1.523865163326263428e-01 3.587301122024655342e-03 9.757220745086669922e-02 -1.606552451848983765e-01 1.580587774515151978e-01 7.160373777151107788e-02 -2.505309879779815674e-02 8.889960497617721558e-02 -2.373082330450415611e-03 1.127613484859466553e-01 7.636412978172302246e-02 2.607243359088897705e-01 6.582159548997879028e-02 6.576731055974960327e-02 -1.923951953649520874e-01 4.032642766833305359e-02 -6.562360376119613647e-02 1.989845484495162964e-01 2.790526747703552246e-01 2.828027307987213135e-01 -7.198533415794372559e-02 -3.169398009777069092e-01 -3.249293565750122070e-01 -2.516121268272399902e-01 2.314479649066925049e-02 1.336361765861511230e-01
1.644199490547180176e-01 -1.067614927887916565e-01 2.356899082660675049e-01 4.653663560748100281e-02 -2.038769125938415527e-01 1.495685055851936340e-02 -6.702370475977659225e-03 -1.846243292093276978e-01 2.227116525173187256e-01 3.908511996269226074e-02 -8.065880089998245239e-02 4.370895773172378540e-02 1.924655586481094360e-01 8.025156706571578979e-02 1.733817905187606812e-01 -2.234869869425892830e-03 -2.777177654206752777e-02 2.480609267950057983e-01 6.438107043504714966e-02 6.345091760158538818e-02 -1.547998636960983276e-01 -1.926274895668029785e-01 -2.074903845787048340e-01 1.301151812076568604e-01 -2.928800284862518311e-01 1.793762892484664917e-01 9.845266491174697876e-02 -2.053479850292205811e-01 1.167007535696029663e-01 -5.396564006805419922e-01 -1.687715202569961548e-01 -1.280521787703037262e-02
-2.138483226299285889e-01 -6.405800580978393555e-02 1.580270230770111084e-01 1.225305348634719849e-01 -2.404770553112030029e-01 -2.626994550228118896e-01 -1.433098316192626953e-01 -1.749740988016128540e-01 -2.426261156797409058e-01 -6.810479611158370972e-02 -2.266750857234001160e-02 1.466155499219894409e-01 2.330995947122573853e-01 -8.544691652059555054e-02 1.674700677394866943e-01 1.000946909189224243e-01 4.237600788474082947e-02 4.899381995201110840e-01 1.090746489353477955e-03 -6.443183124065399170e-02 -8.756607770919799805e-02 -1.622715890407562256e-01 -9.485480189323425293e-02 -8.911436796188354492e-02 6.140562891960144043e-02 8.665093220770359039e-03 -2.935983240604400635e-01 -2.121722325682640076e-03 -2.929563224315643311e-01 -1.731313467025756836e-01 -1.651363670825958252e-01 1.300901025533676147e-01
-7.926869392395019531e-02 -6.930229812860488892e-02 -4.096699412912130356e-03 -8.856533467769622803e-02 2.641409076750278473e-02 -1.679302304983139038e-01 6.692935526371002197e-02 -2.999151349067687988e-01 2.118867188692092896e-01 1.308711767196655273e-01 2.249133586883544922e-02 1.713279783725738525e-01 1.299334913492202759e-01 1.040751710534095764e-01 -1.741663664579391479e-01 -2.039118902757763863e-03 -1.090852990746498108e-01 2.166397273540496826e-01 4.591470211744308472e-02 -5.042360723018646240e-02 -8.015181869268417358e-02 2.198089659214019775e-01 -1.410964727401733398e-01 -1.808247528970241547e-02 -6.269359588623046875e-02 5.762699842453002930e-01 -1.158911436796188354e-01 -1.617495864629745483e-01 -1.773405075073242188e-01 -3.140508234500885010e-01 9.548059664666652679e-03 2.520968019962310791e-01
-3.793285787105560303e-01 -5.372295156121253967e-02 1.242087036371231079e-01 -7.247070968151092529e-02 -1.180972978472709656e-01 6.730625778436660767e-02 -7.455520331859588623e-02 1.544290184974670410e-01 1.747270822525024414e-01 8.757542073726654053e-02 -1.248015090823173523e-01 -1.107107475399971008e-01 1.539591550827026367e-01 2.638381160795688629e-02 6.323886662721633911e-02 1.704035513103008270e-02 4.356302917003631592e-01 2.951784431934356689e-01 1.782690584659576416e-01 -2.129874192178249359e-02 3.258729875087738037e-01 1.397986561059951782e-01 8.227635920047760010e-02 2.101708650588989258e-01 -1.954002305865287781e-02 2.436584532260894775e-01 -5.163463950157165527e-02 4.890367016196250916e-02 -2.374304831027984619e-01 -2.640666663646697998e-01 -1.918652281165122986e-02 1.133253499865531921e-01
-2.647596895694732666e-01 2.762721665203571320e-02 2.188049852848052979e-01 -9.658495336771011353e-02 -1.130475029349327087e-01 8.958172053098678589e-02 -3.046640455722808838e-01 -4.181180149316787720e-02 6.082236021757125854e-02 4.740071669220924377e-02 -2.401375398039817810e-02 1.173761114478111267e-01 2.916837334632873535e-01 1.120628509670495987e-02 1.743261218070983887e-01 -5.231143441051244736e-03 -3.170135617256164551e-02 3.768114745616912842e-01 9.909091889858245850e-02 -1.494153887033462524e-01 -5.422629415988922119e-02 6.770167499780654907e-02 2.324491739273071289e-01 2.732644379138946533e-01 -2.717844247817993164e-01 1.183977052569389343e-01 2.498341910541057587e-02 -4.871675372123718262e-02 -6.933011859655380249e-02 -4.121831059455871582e-01 -2.933995053172111511e-02 2.069525867700576782e-01
-5.403876677155494690e-02 -1.189910620450973511e-01 -9.654184430837631226e-02 2.349037490785121918e-02 -5.051287263631820679e-02 -5.832276120781898499e-02 -1.002003103494644165e-01 -2.710434198379516602e-01 3.140477836132049561e-02 7.378840446472167969e-02 8.446553349494934082e-02 3.645741045475006104e-01 2.543244361877441406e-01 -1.189249306917190552e-01 -2.420545741915702820e-02 -2.280143499374389648e-01 -2.094938047230243683e-02 2.575597763061523438e-01 -9.979268908500671387e-02 -1.958830952644348145e-01 -3.089706040918827057e-02 -9.059541672468185425e-02 2.728737294673919678e-01 -1.866311728954315186e-01 -1.244304478168487549e-01 3.630686998367309570e-01 -3.813544660806655884e-02 2.532523125410079956e-03 -1.679685264825820923e-01 -4.300214648246765137e-01 9.463544189929962158e-02 3.609096258878707886e-02
2.480146102607250214e-02 -2.998350858688354492e-01 1.199205294251441956e-01 -4.297740384936332703e-02 -1.575179994106292725e-01 -1.936678308993577957e-03 -3.712038695812225342e-02 -7.742267102003097534e-02 3.385499119758605957e-01 7.616767287254333496e-02 -2.170552313327789307e-01 3.373509943485260010e-01 1.096028164029121399e-01 2.901596724987030029e-01 -1.662645936012268066e-01 -7.939281314611434937e-02 3.624572977423667908e-02 2.551663219928741455e-01 4.321736097335815430e-02 -1.303874999284744263e-01 5.023986101150512695e-02 1.247919052839279175e-01 -5.892547965049743652e-02 7.184647768735885620e-02 -4.222912341356277466e-02 3.573990464210510254e-01 4.952530562877655029e-02 -2.629799768328666687e-02 -2.575621306896209717e-01 -2.626717686653137207e-01 3.044096007943153381e-02 2.619783580303192139e-01
-1.728115230798721313e-01 5.316961556673049927e-03 -3.745099529623985291e-02 -1.400057673454284668e-01 -1.012679636478424072e-01 -5.026149153709411621e-01 -9.910468012094497681e-02 -3.318162262439727783e-02 -5.414330586791038513e-02 1.256974041461944580e-01 -5.015879496932029724e-02 -2.959569171071052551e-02 7.844112068414688110e-02 -1.327816545963287354e-01 3.216541558504104614e-02 -1.168133020401000977e-01 -1.400325745344161987e-01 2.235066592693328857e-01 2.026285678148269653e-01 2.525649070739746094e-01 -1.594760827720165253e-02 -3.375802338123321533e-01 -1.349771618843078613e-01 5.266151204705238342e-02 3.498868644237518311e-01 1.276004463434219360e-01 -1.549031585454940796e-01 5.239539314061403275e-03 -9.293090552091598511e-02 -3.504354059696197510e-01 9.438461065292358398e-02 4.498657956719398499e-02
-2.303062677383422852e-01 -3.046929538249969482e-01 4.794965684413909912e-02 -9.502414613962173462e-02 -4.034674763679504395e-01 2.706404030323028564e-01 -9.494906407780945301e-05 8.539275079965591431e-02 1.119106113910675049e-01 1.103463545441627502e-01 -8.136235177516937256e-03 -8.032166957855224609e-02 1.473763138055801392e-01 -2.866793572902679443e-01 -9.531317651271820068e-02 -7.961303927004337311e-03 2.431204766035079956e-01 3.794406652450561523e-01 1.147320941090583801e-01 -5.845989286899566650e-02 -2.248520962893962860e-02 -1.990883499383926392e-01 -1.940950006246566772e-01 -1.853438168764114380e-01 -7.243856042623519897e-02 2.297024987637996674e-02 -2.266554832458496094e-01 -1.826549321413040161e-01 -1.037849560379981995e-01 -1.113826259970664978e-01 -8.096511662006378174e-02 5.588863790035247803e-02
2.164261043071746826e-02 -1.549314558506011963e-01 -7.948940247297286987e-02 -2.986275590956211090e-03 -2.612049877643585205e-01 2.321688458323478699e-02 -2.446654587984085083e-01 -9.211143106222152710e-02 1.149488762021064758e-01 -1.928069442510604858e-01 8.433489501476287842e-02 9.421319700777530670e-03 2.031306475400924683e-01 -6.709554581902921200e-04 2.682796120643615723e-01 2.152303457260131836e-01 -1.895713508129119873e-01 3.091668784618377686e-01 1.155157163739204407e-01 1.153077483177185059e-01 1.818471029400825500e-02 2.155231684446334839e-01 -2.102585434913635254e-01 3.518470525741577148e-01 -1.945740431547164917e-01 1.687776744365692139e-01 -1.659256815910339355e-01 -9.064221382141113281e-02 -1.209812313318252563e-01 -3.272425234317779541e-01 6.534399092197418213e-02 -1.179177239537239075e-01
-8.788827061653137207e-02 -2.561630308628082275e-01 -2.652000784873962402e-01 1.801253855228424072e-01 -1.171964332461357117e-01 3.709601704031229019e-03 -8.096484094858169556e-02 1.513331085443496704e-01 -1.380913406610488892e-01 -1.493211388587951660e-01 -1.328268349170684814e-01 1.268572174012660980e-02 1.227013692259788513e-01 -7.638824731111526489e-02 1.755334734916687012e-01 1.615177839994430542e-01 -7.587449252605438232e-02 1.754863560199737549e-01 1.273612976074218750e-01 -7.891069352626800537e-02 1.658730804920196533e-01 -2.551212012767791748e-01 -4.966385662555694580e-02 2.137384116649627686e-01 2.801887989044189453e-01 3.413512110710144043e-01 2.147321850061416626e-01 9.094913303852081299e-02 -2.457613795995712280e-01 -3.619339168071746826e-01 5.585901811718940735e-02 -6.230180617421865463e-03
-2.405258119106292725e-01 -1.680952161550521851e-01 -9.625481441617012024e-03 -7.004764676094055176e-02 1.112148016691207886e-01 -2.699111402034759521e-02 -1.577701717615127563e-01 -3.229304254055023193e-01 1.275658309459686279e-01 -2.413091957569122314e-01 -6.455103307962417603e-02 1.881551891565322876e-01 1.695274114608764648e-01 -1.796881407499313354e-01 1.841811463236808777e-02 -1.355728805065155029e-01 -2.206945568323135376e-01 1.945258826017379761e-01 -1.369239687919616699e-01 1.219516526907682419e-02 2.210788875818252563e-01 -4.620797336101531982e-01 -6.265344470739364624e-02 -1.025002226233482361e-01 2.865393087267875671e-02 1.895378977060317993e-01 -1.061519905924797058e-01 -1.564892977476119995e-01 -1.359820365905761719e-01 -2.116162180900573730e-01 1.205231472849845886e-01 2.005755007266998291e-01
-1.462875157594680786e-01 -2.192772626876831055e-01 -2.455128170549869537e-02 1.244722157716751099e-01 -1.798691153526306152e-01 -1.090851947665214539e-01 4.305738210678100586e-02 -4.434144869446754456e-02 4.368180036544799805e-02 5.273202434182167053e-02 2.668360173702239990e-01 -2.586511895060539246e-02 1.199454739689826965e-01 -7.205391675233840942e-02 1.617046818137168884e-02 2.678847908973693848e-01 1.556597799062728882e-01 1.934862285852432251e-01 -2.496181800961494446e-02 -1.395648866891860962e-01 -2.602241560816764832e-02 2.242676913738250732e-01 -1.407934427261352539e-01 2.573042176663875580e-02 2.069721966981887817e-01 6.383748054504394531e-01 6.369159370660781860e-02 -3.708456177264451981e-03 -6.175455451011657715e-02 -2.753206491470336914e-01 8.698451519012451172e-02 5.787229537963867188e-02
-3.302022516727447510e-01 5.189452320337295532e-03 -2.401755936443805695e-02 -2.527564391493797302e-02 8.480241894721984863e-02 1.351550072431564331e-01 -5.639655515551567078e-02 1.280951686203479767e-02 3.021195903420448303e-02 -1.061359792947769165e-01 -7.013876736164093018e-02 9.909754991531372070e-02 -9.037642925977706909e-02 5.059370398521423340e-02 3.011460304260253906e-01 -1.736584156751632690e-01 1.399277597665786743e-01 3.744928836822509766e-01 2.146318256855010986e-01 -1.542215794324874878e-01 5.940869450569152832e-02 -1.308488100767135620e-02 8.030577003955841064e-02 2.960269749164581299e-01 5.436147749423980713e-02 1.024576947093009949e-01 -8.313867449760437012e-02 -2.807346880435943604e-01 -3.275822475552558899e-02 -4.373855888843536377e-01 -2.110484428703784943e-02 2.880463898181915283e-01
-2.535569369792938232e-01 -7.770155370235443115e-02 -1.037486717104911804e-01 1.078865230083465576e-01 2.644594386219978333e-02 -5.747722461819648743e-02 -5.039024725556373596e-02 -1.493521630764007568e-01 1.545520722866058350e-01 1.383311450481414795e-01 -1.998540461063385010e-01 -3.231301903724670410e-02 2.993404865264892578e-01 2.423945367336273193e-01 7.702039089053869247e-03 -8.444492518901824951e-02 1.666045784950256348e-01 1.241874396800994873e-01 -2.972714900970458984e-01 7.646201550960540771e-02 -1.944204047322273254e-02 -2.326419502496719360e-01 -7.948525249958038330e-02 -4.114218428730964661e-02 -2.720920741558074951e-02 4.093106389045715332e-01 -3.251276537775993347e-02 -7.263591140508651733e-02 -2.762545347213745117e-01 -3.673068583011627197e-01 -2.303215116262435913e-01 -8.205785416066646576e-03
-3.601315245032310486e-02 -3.494942486286163330e-01 2.714412212371826172e-01 -2.066696137189865112e-01 -2.225657701492309570e-01 -6.099993735551834106e-02 -2.410172820091247559e-01 2.618488157168030739e-03 4.070822522044181824e-02 1.003385558724403381e-01 1.633479073643684387e-02 -1.686405539512634277e-01 4.482950270175933838e-01 -3.148689270019531250e-01 -1.689385771751403809e-01 2.766653522849082947e-02 1.492145061492919922e-01 2.002492845058441162e-01 -3.290063515305519104e-02 -1.274403333663940430e-01 1.625270098447799683e-01 -7.395565509796142578e-02 1.005143448710441589e-01 1.144273802638053894e-01 -1.643608883023262024e-02 2.577735781669616699e-01 -3.945670276880264282e-02 1.005828827619552612e-01 5.017597228288650513e-02 -1.300834715366363525e-01 8.547782152891159058e-02 1.976290047168731689e-01
-1.031596213579177856e-01 -2.922873497009277344e-01 1.948490440845489502e-01 -1.275944113731384277e-01 -1.382404118776321411e-01 -2.001499384641647339e-02 1.284257173538208008e-01 -1.509829908609390259e-01 -9.615351259708404541e-02 1.648565232753753662e-01 -1.253277212381362915e-01 -1.780869513750076294e-01 4.252759814262390137e-01 2.498541474342346191e-01 1.919671148061752319e-01 1.872188001871109009e-01 1.466227322816848755e-01 3.743185698986053467e-01 -2.889976091682910919e-02 6.822422146797180176e-02 1.366155892610549927e-01 -1.388409584760665894e-01 -8.192814886569976807e-02 7.732292264699935913e-02 8.388176560401916504e-02 2.405687868595123291e-01 -1.549567878246307373e-01 -6.002475321292877197e-02 -3.936017677187919617e-02 1.171513088047504425e-02 -2.486742436885833740e-01 -1.343949139118194580e-01
1.111848875880241394e-01 -3.307455182075500488e-01 1.718690544366836548e-01 -1.059960052371025085e-01 -4.519549384713172913e-02 1.285406947135925293e-01 -4.718564823269844055e-02 -3.146793544292449951e-01 -7.596434652805328369e-02 1.409760564565658569e-01 -7.079848647117614746e-02 -4.464839026331901550e-02 -6.981138139963150024e-03 -2.912851050496101379e-02 8.082044124603271484e-02 -1.066296100616455078e-01 1.870820075273513794e-01 1.566238254308700562e-01 2.726541645824909210e-02 2.566051185131072998e-01 8.618995547294616699e-02 -4.555718898773193359e-01 1.296056956052780151e-01 1.118558868765830994e-01 1.017357930541038513e-01 2.367566525936126709e-01 6.278715282678604126e-02 3.726674988865852356e-02 2.562231719493865967e-01 -3.210923075675964355e-01 1.119458824396133423e-01 2.068457156419754028e-01
-8.479012548923492432e-02 -1.528422087430953979e-01 -1.100414097309112549e-01 -1.160583719611167908e-01 1.211312860250473022e-01 -2.094093896448612213e-02 -2.474262267351150513e-01 7.134692277759313583e-03 1.348044276237487793e-01 4.982610791921615601e-02 -2.268874831497669220e-02 2.870391011238098145e-01 2.936570048332214355e-01 -2.250823192298412323e-02 3.920290619134902954e-02 6.544412672519683838e-02 1.492992192506790161e-01 1.518553644418716431e-01 -1.208395659923553467e-01 4.822473973035812378e-02 1.645351946353912354e-01 -1.505006998777389526e-01 7.066707313060760498e-02 -1.226217448711395264e-01 7.688876707106828690e-03 2.830219268798828125e-01 -4.974758625030517578e-02 -8.289393037557601929e-02 -5.017455816268920898e-01 -4.057773053646087646e-01 1.573798954486846924e-01 9.304835647344589233e-02
-1.130781024694442749e-01 -1.998834460973739624e-01 -1.967830657958984375e-01 1.706629246473312378e-01 -1.064170524477958679e-01 -1.554106920957565308e-01 -1.089439392089843750e-01 1.630228459835052490e-01 -6.411852687597274780e-02 -2.675800770521163940e-02 -3.758822679519653320e-01 3.928922116756439209e-02 2.035923451185226440e-01 5.625122785568237305e-02 7.743595540523529053e-02 1.063210070133209229e-01 6.554656475782394409e-02 2.536292076110839844e-01 1.687152981758117676e-01 9.603109955787658691e-02 1.975745707750320435e-01 -1.122380122542381287e-01 3.744700551033020020e-02 3.139914199709892273e-02 2.797641456127166748e-01 2.661487460136413574e-01 1.117077842354774475e-01 -2.346184849739074707e-02 -1.764924824237823486e-01 -4.308278858661651611e-01 -1.257406473159790039e-01 2.021827399730682373e-01
-2.095191329717636108e-01 5.091331526637077332e-02 -6.057813018560409546e-02 -1.104291379451751709e-01 -2.406892329454421997e-01 1.731532216072082520e-01 -1.665608137845993042e-01 -2.037019841372966766e-02 1.830629557371139526e-01 -1.087910383939743042e-01 8.700399845838546753e-02 1.370508372783660889e-01 1.703438758850097656e-01 1.372649520635604858e-01 2.130745649337768555e-01 1.332690417766571045e-01 1.387195438146591187e-01 1.152477860450744629e-01 1.960470341145992279e-02 -1.306502223014831543e-01 -2.013397961854934692e-01 -2.561185359954833984e-01 2.233370579779148102e-02 -3.055374920368194580e-01 3.560045361518859863e-02 2.360887527465820312e-01 1.012607440352439880e-01 -1.481832414865493774e-01 -3.630076348781585693e-01 -3.213669359683990479e-01 3.437139093875885010e-02 2.518709003925323486e-01
6.123120710253715515e-02 -1.079577803611755371e-01 8.479277044534683228e-02 -2.777871489524841309e-01 -2.622024416923522949e-01 -1.420811377465724945e-02 1.428260095417499542e-02 -4.569754377007484436e-02 -2.717620134353637695e-01 3.360135480761528015e-02 2.757456339895725250e-02 1.522861123085021973e-01 8.531539142131805420e-02 -1.865139901638031006e-01 1.595831364393234253e-01 3.560063838958740234e-01 -4.305116832256317139e-02 3.856899440288543701e-01 2.689617574214935303e-01 -3.732361644506454468e-02 -2.069505751132965088e-01 -1.116563752293586731e-01 2.233704552054405212e-02 1.596784144639968872e-01 2.551412284374237061e-01 2.791003286838531494e-01 -6.121329218149185181e-02 1.010803133249282837e-02 6.030781567096710205e-02 -2.052197903394699097e-01 -7.419732958078384399e-02 -1.790289431810379028e-01
-2.379727214574813843e-01 5.924733728170394897e-02 7.472828775644302368e-02 -1.142368465662002563e-01 1.846553012728691101e-02 1.553364098072052002e-01 -3.284602761268615723e-01 -6.716817617416381836e-02 2.410687208175659180e-01 1.340359598398208618e-01 7.707760483026504517e-02 -1.193572878837585449e-01 2.522794604301452637e-01 -3.309504315257072449e-02 4.994681477546691895e-02 -1.348357498645782471e-01 1.158066373318433762e-02 3.916806578636169434e-01 1.201477870345115662e-01 1.641609072685241699e-01 1.178544685244560242e-01 -1.895271390676498413e-01 1.157682612538337708e-01 2.488911524415016174e-02 2.107670158147811890e-01 2.811725139617919922e-01 7.693234831094741821e-02 -1.537166237831115723e-01 -1.225416362285614014e-01 -2.489738017320632935e-01 -1.608039066195487976e-02 3.370734155178070068e-01
-8.851160295307636261e-03 -5.711221322417259216e-02 4.109766334295272827e-02 -3.912527561187744141e-01 5.114148836582899094e-03 -1.337815523147583008e-01 7.551736384630203247e-02 -2.052789926528930664e-01 -1.798319667577743530e-01 2.556491829454898834e-02 1.344344019889831543e-02 -1.302624791860580444e-01 9.415270178578794003e-04 1.500784903764724731e-01 3.493959307670593262e-01 2.577149868011474609e-01 -3.449787572026252747e-02 4.412551522254943848e-01 3.025747537612915039e-01 -1.082354187965393066e-01 -1.374335587024688721e-01 -1.893432289361953735e-01 -6.509105116128921509e-02 -8.777714520692825317e-02 1.427607536315917969e-01 1.755382567644119263e-01 1.077823713421821594e-01 1.407423168420791626e-01 -1.725005507469177246e-01 -1.747684329748153687e-01 -3.770684450864791870e-02 -6.913860887289047241e-02
-1.527612358331680298e-01 3.520438447594642639e-02 8.335933089256286621e-02 3.492716699838638306e-02 -2.279386967420578003e-01 -4.789850860834121704e-02 -2.805913984775543213e-01 -3.406871259212493896e-01 2.591587305068969727e-01 1.788320541381835938e-01 1.240079551935195923e-01 7.163053750991821289e-02 1.844980865716934204e-01 4.633929580450057983e-02 -1.222088932991027832e-01 -9.282398968935012817e-02 -1.100151687860488892e-01 3.522553443908691406e-01 2.497669011354446411e-01 1.518342494964599609e-01 -2.505690045654773712e-02 -8.278630673885345459e-02 1.646239310503005981e-01 2.141620963811874390e-01 1.176561713218688965e-01 -7.711929269134998322e-03 -9.946426749229431152e-02 3.603002727031707764e-01 -1.301611810922622681e-01 -2.176847457885742188e-01 -3.332639113068580627e-02 1.330113112926483154e-01
-2.856930792331695557e-01 -4.122102260589599609e-01 1.746961921453475952e-01 2.880103886127471924e-02 8.613105863332748413e-02 2.726286649703979492e-02 -9.164843708276748657e-03 -1.620476096868515015e-01 4.633960500359535217e-02 6.777308881282806396e-02 -1.739247702062129974e-02 8.146762847900390625e-02 1.665288805961608887e-01 -9.269227087497711182e-02 -1.522655948065221310e-03 2.869688272476196289e-01 1.894024312496185303e-01 1.020876765251159668e-01 -8.019982278347015381e-02 -8.694405108690261841e-02 1.319220960140228271e-01 -8.497694879770278931e-02 7.071773707866668701e-02 -3.519411012530326843e-02 -2.442728541791439056e-02 3.477866649627685547e-01 2.980501651763916016e-01 1.660785637795925140e-02 -1.588634699583053589e-01 -4.172812998294830322e-01 -6.314096599817276001e-02 -2.123463600873947144e-01
-5.299171805381774902e-02 -1.611429899930953979e-01 9.439641237258911133e-02 -8.561731129884719849e-02 -2.471271753311157227e-01 1.132161170244216919e-01 -1.327245235443115234e-01 -1.413678377866744995e-01 1.960946768522262573e-01 1.491035819053649902e-01 2.162703499197959900e-02 1.973932087421417236e-01 1.232112422585487366e-01 -3.275156617164611816e-01 -3.011470474302768707e-02 -1.255884915590286255e-01 5.994475260376930237e-02 2.449646741151809692e-01 -1.085178628563880920e-01 4.106871187686920166e-01 3.305222094058990479e-02 -2.318694740533828735e-01 7.317938655614852905e-02 1.547477245330810547e-01 1.478376835584640503e-01 1.126424223184585571e-01 -1.620837897062301636e-01 2.130811512470245361e-01 5.276112258434295654e-02 -3.190648257732391357e-01 1.766887009143829346e-01 1.844626665115356445e-01
-2.075295001268386841e-01 -1.065404191613197327e-01 5.163227766752243042e-02 -1.309210062026977539e-01 -1.334201246500015259e-01 -1.082352083176374435e-02 -3.471328616142272949e-01 -1.749424040317535400e-01 -6.698215007781982422e-02 2.000465057790279388e-02 -2.814770042896270752e-01 -7.826544344425201416e-02 -7.919982075691223145e-02 2.387231960892677307e-02 -4.230145737528800964e-02 8.415558934211730957e-02 1.257374882698059082e-01 1.362466514110565186e-01 1.798961162567138672e-01 -1.583050042390823364e-01 1.946352720260620117e-01 -3.733711540699005127e-01 -1.580433100461959839e-01 6.321856379508972168e-02 1.959627866744995117e-01 2.374553829431533813e-01 -1.594669073820114136e-01 1.281200349330902100e-01 9.901272505521774292e-02 -3.202309012413024902e-01 9.032158553600311279e-02 -3.091844320297241211e-01
-1.058553252369165421e-02 -1.016882583498954773e-01 4.778780043125152588e-02 2.240673452615737915e-02 -4.668844640254974365e-01 1.638694256544113159e-01 -2.420052587985992432e-01 -3.635222315788269043e-01 1.226391196250915527e-01 1.633473485708236694e-02 1.916117034852504730e-02 -1.013763174414634705e-01 1.764643490314483643e-01 -1.096157506108283997e-01 2.158543914556503296e-01 7.026668637990951538e-02 -6.382713466882705688e-02 2.827848494052886963e-01 -6.317327916622161865e-02 3.072581887245178223e-01 2.811653017997741699e-01 1.321479957550764084e-02 1.008029803633689880e-01 7.026549428701400757e-02 1.986298561096191406e-01 4.232640564441680908e-02 -2.273324877023696899e-02 -9.083701670169830322e-02 -1.504976600408554077e-01 -2.218021750450134277e-01 -1.098476722836494446e-02 -1.784057319164276123e-01
-2.156132087111473083e-02 -2.032845914363861084e-01 1.285923868417739868e-01 -3.174605965614318848e-02 -7.344754878431558609e-03 6.251440942287445068e-02 8.343870192766189575e-02 1.762335449457168579e-01 2.499939650297164917e-01 3.153615593910217285e-01 -3.717150539159774780e-02 1.574056409299373627e-02 -1.137374192476272583e-01 9.073311090469360352e-02 1.687146425247192383e-01 1.100979223847389221e-01 3.674972355365753174e-01 1.564941257238388062e-01 2.452197223901748657e-01 7.484380155801773071e-02 1.121820360422134399e-01 -7.333937287330627441e-02 3.385319188237190247e-02 2.849974036216735840e-01 2.064041346311569214e-01 3.734908401966094971e-01 6.574279814958572388e-02 -2.102122753858566284e-01 -1.240579932928085327e-01 -2.725685238838195801e-01 -1.647913902997970581e-01 -1.698920503258705139e-02
-2.404110878705978394e-02 -1.118140220642089844e-01 2.265227884054183960e-01 -9.584317356348037720e-02 -1.706066913902759552e-02 -3.889291882514953613e-01 -8.268511295318603516e-02 3.426508605480194092e-02 2.201654762029647827e-02 -1.284327954053878784e-01 -2.110870368778705597e-02 -1.493772566318511963e-01 1.006732136011123657e-01 -1.525850128382444382e-02 2.020444422960281372e-01 -1.824957281351089478e-01 1.016067117452621460e-01 5.333966016769409180e-01 2.213873416185379028e-01 -1.180740594863891602e-01 -4.188456013798713684e-02 -1.030438467860221863e-01 -1.558217704296112061e-01 1.170927509665489197e-01 -9.878323227167129517e-02 1.253474950790405273e-01 1.661531478166580200e-01 -2.639541588723659515e-02 -2.678434848785400391e-01 -2.999738454818725586e-01 -1.262670755386352539e-01 5.500026792287826538e-02
-5.820289254188537598e-02 -1.894526034593582153e-01 -2.385035753250122070e-01 -1.028142496943473816e-02 3.732496872544288635e-02 -8.360397070646286011e-02 -1.875067800283432007e-01 1.281270533800125122e-01 1.657085120677947998e-01 1.181184500455856323e-01 -4.917918518185615540e-02 6.620453298091888428e-02 7.864449918270111084e-02 -2.093389630317687988e-01 9.017409384250640869e-02 3.684462308883666992e-01 1.678173243999481201e-01 3.398636579513549805e-01 -1.129601076245307922e-01 -2.268449664115905762e-01 2.337162792682647705e-01 -1.529714167118072510e-01 2.012682892382144928e-02 -3.240993618965148926e-02 1.786592751741409302e-01 3.914204239845275879e-01 1.209359765052795410e-01 1.334399282932281494e-01 -2.103781104087829590e-01 -1.668397188186645508e-01 -1.520980298519134521e-01 -3.887170553207397461e-02
1.695534437894821167e-01 -1.152467727661132812e-01 1.699848473072052002e-01 1.439450085163116455e-01 -1.663681864738464355e-01 -6.088457885198295116e-04 -1.418648511171340942e-01 -1.227428987622261047e-01 2.526192069053649902e-01 -5.207031965255737305e-02 6.973383482545614243e-03 -2.346351929008960724e-02 1.833550930023193359e-01 -1.338302902877330780e-02 6.946334242820739746e-02 8.365637063980102539e-02 -1.781520545482635498e-01 2.595389187335968018e-01 6.904207915067672729e-02 -2.049285359680652618e-02 -1.423475444316864014e-01 -1.810593008995056152e-01 -1.287699639797210693e-01 -2.143592946231365204e-02 -2.263916134834289551e-01 1.440409868955612183e-01 1.985030435025691986e-02 -2.243123799562454224e-01 1.737274974584579468e-02 -5.730403065681457520e-01 -3.269070088863372803e-01 -1.037921849638223648e-02
-2.193559557199478149e-01 -3.703261017799377441e-01 -8.819279819726943970e-02 -2.099316716194152832e-01 9.616152942180633545e-02 -6.709370762109756470e-03 -2.466019801795482635e-02 -2.290768474340438843e-01 4.905747994780540466e-02 1.880911886692047119e-01 1.819224804639816284e-01 1.159516125917434692e-01 -1.536176633089780807e-02 1.078485995531082153e-01 1.137138996273279190e-02 2.242240905761718750e-01 1.029625013470649719e-01 3.280226141214370728e-02 5.966524779796600342e-02 -5.514275282621383667e-03 -1.447284072637557983e-01 -1.227580606937408447e-01 3.727262094616889954e-02 -3.351866453886032104e-02 -1.598746627569198608e-01 3.415274918079376221e-01 -1.074800714850425720e-01 -7.317191362380981445e-02 -8.289989829063415527e-02 -4.049664139747619629e-01 -2.482639998197555542e-01 3.294071257114410400e-01
-2.637991905212402344e-01 2.038457430899143219e-02 -8.049220591783523560e-02 -9.554754197597503662e-02 -2.556821107864379883e-01 2.094296813011169434e-01 -1.434936076402664185e-01 -1.529121845960617065e-01 -5.411623045802116394e-02 -1.329962015151977539e-01 1.650536991655826569e-02 -3.898293897509574890e-02 -1.132555305957794189e-01 1.244380250573158264e-01 -3.210995793342590332e-01 -2.926771715283393860e-02 3.890192881226539612e-02 3.810735940933227539e-01 2.355499267578125000e-01 -2.961004339158535004e-02 -1.901642531156539917e-01 -1.642709076404571533e-01 -5.776054784655570984e-02 6.367261707782745361e-02 5.679255723953247070e-02 3.087270855903625488e-01 2.688395380973815918e-01 -2.488990314304828644e-02 2.350575104355812073e-02 -3.192404210567474365e-01 2.168601602315902710e-01 1.092771738767623901e-01
-3.083300888538360596e-01 -1.713144481182098389e-01 1.668354310095310211e-02 -2.454022169113159180e-01 -5.060048028826713562e-02 2.721842320170253515e-04 -1.341787427663803101e-01 3.400456160306930542e-02 6.869617849588394165e-02 -2.138874381780624390e-01 1.150537431240081787e-01 -1.995609328150749207e-02 7.695642858743667603e-02 8.102625608444213867e-02 -1.870900690555572510e-01 -9.662589989602565765e-03 -1.069374829530715942e-01 2.710209488868713379e-01 1.966966539621353149e-01 -1.791405119001865387e-02 1.150081455707550049e-01 -1.930870264768600464e-01 -3.252571225166320801e-01 -2.192346900701522827e-01 2.241240888833999634e-01 -1.070937793701887131e-02 4.293536767363548279e-02 2.524797618389129639e-01 -1.859868317842483521e-01 -3.937855362892150879e-01 -2.166767567396163940e-01 -2.948843874037265778e-02
-3.190512061119079590e-01 -2.838784158229827881e-01 -2.649673521518707275e-01 -9.458676725625991821e-02 9.567205607891082764e-02 4.266894981265068054e-02 2.671894244849681854e-02 -8.080597035586833954e-03 1.958558559417724609e-01 -1.548931375145912170e-02 -1.819861121475696564e-02 6.076608318835496902e-03 2.595869004726409912e-01 -9.056398272514343262e-02 2.678009308874607086e-02 1.486494988203048706e-01 3.333012163639068604e-01 1.836329996585845947e-01 1.106633171439170837e-01 1.125287846662104130e-03 1.398914158344268799e-01 1.344684362411499023e-01 -1.955788582563400269e-01 1.063460409641265869e-01 1.712332665920257568e-01 4.029293060302734375e-01 1.243341621011495590e-02 2.332200668752193451e-02 -4.595266655087471008e-02 -3.173658251762390137e-01 -1.322423368692398071e-01 -1.799468249082565308e-01
-2.975601851940155029e-01 6.973556242883205414e-03 1.810585260391235352e-01 6.209105625748634338e-02 -2.761926054954528809e-01 7.672675698995590210e-02 -2.445463277399539948e-02 -2.216462790966033936e-01 -7.375165075063705444e-02 1.256511211395263672e-01 -1.252280175685882568e-01 -8.296478539705276489e-02 1.571931391954421997e-01 1.412080824375152588e-01 2.819143533706665039e-01 -1.721766740083694458e-01 5.004295613616704941e-03 1.917356997728347778e-01 8.568177372217178345e-02 -1.218161731958389282e-02 -1.134661361575126648e-01 1.492962688207626343e-01 9.512735158205032349e-02 1.337937414646148682e-01 1.357917673885822296e-02 2.014536261558532715e-01 1.377518773078918457e-01 -1.414960622787475586e-01 -1.897742599248886108e-01 -4.499732553958892822e-01 1.393887549638748169e-01 3.181812763214111328e-01
9.130592644214630127e-02 -1.425555199384689331e-01 1.378309912979602814e-02 -1.538692694157361984e-02 -1.191198732703924179e-02 4.045112803578376770e-02 -1.714927405118942261e-01 -1.671043932437896729e-01 -1.114622727036476135e-01 5.618377029895782471e-02 2.607914060354232788e-02 3.556535542011260986e-01 1.226145997643470764e-01 -1.017753481864929199e-01 6.935578584671020508e-02 -1.144372448325157166e-01 4.292193055152893066e-02 1.808853447437286377e-01 -2.503331601619720459e-01 -4.443510249257087708e-02 1.146230846643447876e-01 3.007509978488087654e-03 1.300939172506332397e-01 -7.267487794160842896e-02 -1.020044609904289246e-01 5.035881400108337402e-01 -2.161414735019207001e-02 7.212739437818527222e-02 -3.153932094573974609e-01 -3.692217469215393066e-01 2.399936914443969727e-01 1.677124053239822388e-01
-2.634622752666473389e-01 -1.908913552761077881e-01 -6.919731944799423218e-02 2.360322922468185425e-01 4.131289944052696228e-02 1.587511897087097168e-01 9.054287523031234741e-02 -2.188455499708652496e-02 2.978253662586212158e-01 2.027714811265468597e-02 1.479518562555313110e-01 7.780871540307998657e-02 -2.764143981039524078e-02 9.640418738126754761e-02 4.036035388708114624e-02 1.157765090465545654e-01 4.510842263698577881e-02 2.663843631744384766e-01 2.407129704952239990e-01 1.477510109543800354e-02 -6.300426274538040161e-02 -6.185340881347656250e-02 1.362796276807785034e-01 9.242621064186096191e-02 5.244825780391693115e-02 1.538138389587402344e-01 -1.477968841791152954e-01 3.118997216224670410e-01 -1.049572154879570007e-01 -3.547106683254241943e-01 1.674968898296356201e-01 4.235854744911193848e-01
-4.151122272014617920e-01 -2.334644943475723267e-01 1.567852944135665894e-01 -2.424923181533813477e-01 -4.032387435436248779e-01 1.551284939050674438e-01 4.031764343380928040e-03 -1.266422718763351440e-01 1.152335628867149353e-01 2.467569261789321899e-01 -1.358992159366607666e-01 -2.051320970058441162e-01 1.488148719072341919e-01 -9.563399106264114380e-02 2.025665342807769775e-01 -1.489642355591058731e-02 2.375179529190063477e-02 4.048581719398498535e-01 4.393678531050682068e-02 9.450181573629379272e-02 3.982389345765113831e-03 -1.257164627313613892e-01 -1.339947879314422607e-01 -7.523421943187713623e-02 -3.900370746850967407e-02 6.661050021648406982e-02 -3.717272356152534485e-02 -8.619110286235809326e-02 -1.697512716054916382e-01 6.414134800434112549e-02 -1.304800361394882202e-01 -1.773458346724510193e-02
-2.625620178878307343e-02 -3.593128919601440430e-01 -4.844002798199653625e-02 -6.535239052027463913e-03 -1.151139959692955017e-01 1.885282248258590698e-02 -9.379238635301589966e-02 -4.181551039218902588e-01 1.419504582881927490e-01 6.813220679759979248e-03 -8.674310892820358276e-02 1.710648089647293091e-01 1.807388067245483398e-01 4.305440001189708710e-03 3.080069273710250854e-02 1.322883367538452148e-01 -9.967465698719024658e-02 4.301556050777435303e-01 -1.642879843711853027e-01 -5.967596918344497681e-02 7.677088677883148193e-02 -2.587829828262329102e-01 1.641604751348495483e-01 7.966336607933044434e-02 5.802438780665397644e-02 3.156628012657165527e-01 -3.281244039535522461e-01 6.469032913446426392e-02 -3.252136707305908203e-02 3.498984500765800476e-02 -5.014396458864212036e-02 1.053856536746025085e-01
-2.052863240242004395e-01 -2.947074547410011292e-02 9.130400419235229492e-02 1.095427665859460831e-02 -2.368485033512115479e-01 1.586889028549194336e-01 -1.841128617525100708e-01 -2.423031777143478394e-01 3.328164517879486084e-01 5.171896144747734070e-02 -1.721885949373245239e-01 -2.308985404670238495e-02 2.491018176078796387e-01 -3.913438618183135986e-01 4.045479744672775269e-02 -1.219388768076896667e-01 3.329864889383316040e-02 1.206434741616249084e-01 -1.182440370321273804e-01 4.649163037538528442e-02 -9.941197186708450317e-02 -1.337190270423889160e-01 8.961128443479537964e-02 -7.408421486616134644e-02 3.182054162025451660e-01 1.843522638082504272e-01 1.845544390380382538e-02 5.932992696762084961e-02 -1.749585121870040894e-01 -3.073154687881469727e-01 1.592604517936706543e-01 1.915893852710723877e-01
-2.570928335189819336e-01 -1.725328713655471802e-01 1.745288372039794922e-01 1.001011356711387634e-01 -9.326484054327011108e-02 6.516247987747192383e-02 2.184765413403511047e-02 -2.140973508358001709e-01 2.483918815851211548e-01 -1.021509841084480286e-01 -1.630402654409408569e-01 2.173434197902679443e-01 1.487966030836105347e-01 1.567450165748596191e-01 -5.974880978465080261e-02 -4.700436070561408997e-02 -1.499429047107696533e-01 3.292006254196166992e-01 2.697187066078186035e-01 -7.558155059814453125e-02 1.270123869180679321e-01 -6.365161389112472534e-02 -1.642936766147613525e-01 -2.870513498783111572e-02 -1.690394431352615356e-01 3.501343727111816406e-01 -4.278343543410301208e-02 4.073681309819221497e-02 -1.108084842562675476e-01 -1.643636226654052734e-01 2.219920754432678223e-01 3.246598243713378906e-01
1.634783893823623657e-01 -2.429312169551849365e-01 7.054663449525833130e-02 -1.314275562763214111e-01 -3.336063921451568604e-01 -7.143251597881317139e-02 1.496889889240264893e-01 -2.175694555044174194e-01 2.610779404640197754e-01 -1.614371091127395630e-01 -2.377844750881195068e-01 2.234313264489173889e-02 1.265470534563064575e-01 5.385183542966842651e-02 8.124610781669616699e-02 1.129627577029168606e-03 5.637157009914517403e-04 2.268200516700744629e-01 1.474674046039581299e-01 2.210314869880676270e-01 6.775593757629394531e-02 -1.235863491892814636e-01 8.112717419862747192e-02 4.281477257609367371e-02 2.955079078674316406e-01 2.239811718463897705e-01 -2.690487504005432129e-01 -1.300555616617202759e-01 -7.524477550759911537e-04 -1.034098565578460693e-01 2.385868132114410400e-02 3.751046657562255859e-01
-2.128396183252334595e-01 -2.750566415488719940e-02 3.266262412071228027e-01 -1.234527584165334702e-02 -1.428071856498718262e-01 1.824493557214736938e-01 -6.031032279133796692e-02 7.248760666698217392e-03 1.608909070491790771e-01 -1.045631915330886841e-01 -3.837267309427261353e-02 -1.209063231945037842e-01 9.658159315586090088e-02 -2.231258340179920197e-02 1.206509545445442200e-01 4.006057605147361755e-02 2.699098885059356689e-01 2.872252464294433594e-01 -1.471495032310485840e-01 1.707860678434371948e-01 2.535828053951263428e-01 -1.081828549504280090e-01 3.475020825862884521e-01 -1.193509623408317566e-01 3.203371167182922363e-01 1.741770505905151367e-01 9.022653847932815552e-02 -7.383761554956436157e-02 1.193707510828971863e-01 -3.314273953437805176e-01 -5.411125719547271729e-02 1.417320072650909424e-01
-2.198658436536788940e-01 -1.653921008110046387e-01 1.106803566217422485e-01 -5.582722648978233337e-02 -1.238909829407930374e-02 3.325671330094337463e-02 -8.826491236686706543e-02 -3.302799761295318604e-01 1.766153126955032349e-01 -2.254403941333293915e-02 -1.120251268148422241e-01 1.116598471999168396e-01 1.690874397754669189e-01 -9.499468654394149780e-02 5.433043837547302246e-02 -3.300948441028594971e-02 -3.837538063526153564e-01 1.620373278856277466e-01 2.927685678005218506e-01 -6.755973678082227707e-03 -2.908313181251287460e-03 -1.364619731903076172e-01 8.229455351829528809e-02 1.976194828748703003e-01 1.076785996556282043e-01 -1.054635345935821533e-01 -7.322469353675842285e-02 3.390450775623321533e-01 -1.983892470598220825e-01 -3.937322795391082764e-01 -1.765706390142440796e-01 9.912705980241298676e-03
-1.841630190610885620e-01 -7.531150430440902710e-02 1.392489671707153320e-01 1.560155185870826244e-03 -4.076325148344039917e-02 4.041510075330734253e-02 -1.044656634330749512e-01 -2.387499809265136719e-01 3.595813512802124023e-01 -2.675220370292663574e-01 6.391667574644088745e-02 9.112748503684997559e-02 -1.106163337826728821e-01 -2.505625411868095398e-02 2.911263145506381989e-02 -2.143951952457427979e-01 6.511660665273666382e-02 3.517699837684631348e-01 2.566622197628021240e-01 -2.626557648181915283e-01 6.314832717180252075e-02 -1.247060447931289673e-01 -8.529001474380493164e-02 1.348827965557575226e-02 -1.598868817090988159e-01 2.013742923736572266e-01 -2.456028908491134644e-01 -2.223579138517379761e-01 2.870636060833930969e-02 -1.988341957330703735e-01 -6.922638416290283203e-02 2.932653725147247314e-01
-2.356449216604232788e-01 -9.171529114246368408e-02 1.176253035664558411e-01 5.590787157416343689e-02 -8.936670422554016113e-02 -1.518516838550567627e-01 2.361863106489181519e-02 -2.119451910257339478e-01 3.670670390129089355e-01 1.982161775231361389e-02 -8.571582287549972534e-02 -1.711288839578628540e-01 -9.329533576965332031e-02 8.881841599941253662e-02 1.742613911628723145e-01 -1.751427501440048218e-01 -7.115883380174636841e-02 2.830084264278411865e-01 2.514663636684417725e-01 -2.449488341808319092e-01 1.308960765600204468e-01 -8.397296071052551270e-02 -2.195791155099868774e-01 1.500986516475677490e-01 3.081623315811157227e-01 1.938589960336685181e-01 -1.051681414246559143e-01 -2.334586530923843384e-02 1.322022676467895508e-01 -1.543691307306289673e-01 -2.903406620025634766e-01 1.417676955461502075e-01
-1.854126602411270142e-01 -2.288705259561538696e-01 -3.039507865905761719e-01 -9.142468869686126709e-02 -6.767419725656509399e-02 -2.042889595031738281e-01 -1.701951324939727783e-01 -9.561935439705848694e-03 1.890830248594284058e-01 3.934789914637804031e-03 1.488883942365646362e-01 1.713128387928009033e-01 4.699608311057090759e-02 8.698366582393646240e-02 2.306138128042221069e-01 2.071136049926280975e-02 2.356653064489364624e-01 1.608116924762725830e-01 1.825817078351974487e-01 1.577193103730678558e-02 1.496381163597106934e-01 5.860830843448638916e-02 -1.548298150300979614e-01 1.303347051143646240e-01 5.639620497822761536e-02 3.275702297687530518e-01 -4.390179738402366638e-02 7.851357758045196533e-02 -3.972494602203369141e-01 -3.149594366550445557e-01 6.342976540327072144e-02 -1.583679914474487305e-01
-2.032722830772399902e-01 -4.495491087436676025e-02 -9.737254679203033447e-02 2.241018600761890411e-02 -1.527459025382995605e-01 3.342637717723846436e-01 -1.568136662244796753e-01 -4.789748042821884155e-02 2.419602274894714355e-01 2.347116470336914062e-01 -2.059997431933879852e-02 8.661374449729919434e-02 5.834010988473892212e-02 8.875076472759246826e-02 1.016971543431282043e-01 2.294223159551620483e-01 -3.057164512574672699e-02 4.264386296272277832e-01 2.148146927356719971e-01 3.525213897228240967e-01 8.015149831771850586e-02 -1.258104890584945679e-01 1.630587726831436157e-01 -3.024146892130374908e-02 2.480979710817337036e-01 2.051198184490203857e-01 -6.744027882814407349e-02 8.729109540581703186e-03 8.843395113945007324e-02 -5.574111640453338623e-02 4.838287457823753357e-02 2.538378536701202393e-01
-1.824315078556537628e-02 -6.977144163101911545e-03 -3.139784187078475952e-02 -5.506143905222415924e-03 -2.032193094491958618e-01 -3.878895193338394165e-02 2.605303376913070679e-02 -3.611355423927307129e-01 1.593752354383468628e-01 -8.809245191514492035e-03 1.781522184610366821e-01 -1.290557682514190674e-01 -7.697536051273345947e-02 6.731337308883666992e-02 4.412054717540740967e-01 1.951148957014083862e-01 1.529354602098464966e-01 4.047411978244781494e-01 -2.021226659417152405e-02 -2.154159396886825562e-01 -5.256341397762298584e-02 -5.726059526205062866e-02 7.080789655447006226e-02 -5.131293088197708130e-02 -8.073999732732772827e-02 3.237954899668693542e-02 1.608393341302871704e-01 -9.658069908618927002e-02 -1.952247321605682373e-02 -4.358045160770416260e-01 -1.235075592994689941e-01 -1.077549308538436890e-01
-3.423313498497009277e-01 -1.680347695946693420e-02 2.343635857105255127e-01 -1.638966500759124756e-01 -1.790519058704376221e-01 2.675178349018096924e-01 -1.720860898494720459e-01 -7.037343829870223999e-02 3.674226999282836914e-02 -1.833871752023696899e-01 9.784387797117233276e-02 -3.290488570928573608e-02 2.078862190246582031e-01 3.584575653076171875e-02 1.337582319974899292e-01 2.981960773468017578e-02 -6.425063312053680420e-02 4.261286556720733643e-01 2.944568991661071777e-01 7.040522247552871704e-02 -6.650277227163314819e-02 -5.387898418121039867e-04 2.068848013877868652e-01 1.854415424168109894e-02 -1.859218925237655640e-01 1.874527633190155029e-01 2.072754949331283569e-01 1.321366429328918457e-01 -6.256555765867233276e-02 -1.285981833934783936e-01 -2.547867596149444580e-01 1.148365214467048645e-01
-8.564306795597076416e-02 -2.110202163457870483e-01 1.275955587625503540e-01 -2.545884847640991211e-01 -7.087719440460205078e-02 -1.179622858762741089e-01 1.789124906063079834e-01 -2.540039122104644775e-01 -3.103765845298767090e-01 1.532161533832550049e-01 -3.390184044837951660e-02 2.298705279827117920e-01 -6.516267359256744385e-02 -1.198582202196121216e-01 -3.287572786211967468e-02 3.073479235172271729e-02 2.175401151180267334e-02 3.965508937835693359e-01 3.786756992340087891e-01 -4.916578996926546097e-03 -1.343221664428710938e-01 -4.689579457044601440e-02 1.683699935674667358e-01 1.615956574678421021e-01 1.528819501399993896e-01 2.513796985149383545e-01 1.427146047353744507e-01 5.925298854708671570e-02 -4.900771751999855042e-02 -2.396420687437057495e-01 -5.997919291257858276e-02 -8.612892031669616699e-02
-2.144850343465805054e-01 -7.482148706912994385e-02 -1.402502059936523438e-01 -1.385527253150939941e-01 -7.182551175355911255e-02 -2.489469014108181000e-02 -2.508533559739589691e-02 2.026015222072601318e-01 -1.010177880525588989e-01 9.185383468866348267e-02 1.747418791055679321e-01 1.685715764760971069e-01 1.325792074203491211e-01 3.013338446617126465e-01 2.099716812372207642e-01 2.133139222860336304e-01 1.254479587078094482e-01 2.053756564855575562e-01 1.161502972245216370e-01 2.315121889114379883e-01 -1.713981293141841888e-02 3.725342452526092529e-02 2.166012376546859741e-01 -1.091384440660476685e-01 6.539823114871978760e-02 4.049590826034545898e-01 -1.606039255857467651e-01 -2.353450655937194824e-01 4.218430258333683014e-03 -3.845038115978240967e-01 -4.772498831152915955e-02 3.755402192473411560e-02
-4.059327766299247742e-02 -3.125548958778381348e-01 -6.425767391920089722e-02 -5.639608949422836304e-02 6.203367561101913452e-02 -1.573278903961181641e-01 -1.184724457561969757e-02 1.735979616641998291e-01 2.885910570621490479e-01 -1.969623379409313202e-02 1.119818836450576782e-01 1.886560581624507904e-02 -2.592954933643341064e-01 3.077247180044651031e-02 2.364205718040466309e-01 -1.441761702299118042e-01 3.303336501121520996e-01 3.866129815578460693e-01 1.360902786254882812e-01 5.507725849747657776e-02 -1.896748691797256470e-01 -1.701616346836090088e-01 -3.354366123676300049e-02 2.518207430839538574e-01 1.398360431194305420e-01 2.227035611867904663e-01 -1.638593822717666626e-01 1.263581365346908569e-01 9.242165088653564453e-02 -1.635683476924896240e-01 4.482530057430267334e-02 1.848149150609970093e-01
-1.608905941247940063e-01 -1.517220586538314819e-01 1.768261045217514038e-01 -2.652813196182250977e-01 -2.146686464548110962e-01 -1.068601757287979126e-01 -1.011647880077362061e-01 7.309456169605255127e-02 -3.332630395889282227e-01 -2.220064550638198853e-01 2.564659714698791504e-01 2.456066906452178955e-01 1.091491058468818665e-01 -3.117977641522884369e-02 -4.400666430592536926e-02 1.563062220811843872e-01 6.559533625841140747e-02 2.086273133754730225e-01 2.357504367828369141e-01 2.156681567430496216e-01 9.404860436916351318e-02 -4.808204621076583862e-02 -1.900658458471298218e-01 1.016816794872283936e-01 5.696054175496101379e-02 2.043264806270599365e-01 -2.283834479749202728e-02 4.379606246948242188e-02 9.384262561798095703e-02 -4.089024066925048828e-01 -1.318826526403427124e-01 -4.792578518390655518e-02
-2.067081183195114136e-01 -2.246313095092773438e-01 -2.529451847076416016e-01 -2.415264546871185303e-01 6.564197689294815063e-02 -6.535664200782775879e-02 5.818989500403404236e-02 -1.580940186977386475e-01 2.085080146789550781e-01 -2.620748877525329590e-01 4.226374998688697815e-02 1.456378996372222900e-01 -1.656121462583541870e-01 -4.932836443185806274e-02 7.495777308940887451e-02 1.905446797609329224e-01 1.577742993831634521e-01 2.312166541814804077e-01 6.731954216957092285e-02 8.525308221578598022e-02 -1.934100836515426636e-01 4.284533113241195679e-02 6.289990246295928955e-02 2.212793827056884766e-01 3.253746330738067627e-01 3.855552971363067627e-01 -6.480126827955245972e-02 -6.985220313072204590e-02 -2.397617995738983154e-01 -1.817308068275451660e-01 -3.305394574999809265e-02 -5.542235448956489563e-02
-1.279081106185913086e-01 -1.046190634369850159e-01 -1.959852501749992371e-02 -5.481613799929618835e-02 -2.367894798517227173e-01 -3.380503505468368530e-02 -9.844564646482467651e-02 -8.261323720216751099e-02 1.800048500299453735e-01 1.264407634735107422e-01 1.746265683323144913e-03 3.557500839233398438e-01 1.806923151016235352e-01 -1.648402214050292969e-01 1.783295422792434692e-01 -7.471233606338500977e-02 1.686826907098293304e-02 3.919674158096313477e-01 -2.567706704139709473e-01 -1.697572916746139526e-01 1.085825413465499878e-01 -1.153765842318534851e-01 3.658488392829895020e-02 -2.286591380834579468e-01 -9.871202707290649414e-02 6.622415781021118164e-02 9.456351399421691895e-02 -4.730483889579772949e-02 -3.750458061695098877e-01 -3.313138782978057861e-01 1.222081482410430908e-01 7.315341383218765259e-02
-3.042396605014801025e-01 -1.899988204240798950e-01 1.566357165575027466e-01 -1.602935045957565308e-02 -2.287740856409072876e-01 -1.700061857700347900e-01 -1.359648108482360840e-01 -6.042829155921936035e-02 2.323069870471954346e-01 2.806309163570404053e-01 -2.791804447770118713e-02 1.681722551584243774e-01 3.052248060703277588e-01 -8.389277756214141846e-02 -4.107548296451568604e-02 -2.268564552068710327e-01 -8.221381157636642456e-02 2.836231291294097900e-01 -1.926384419202804565e-01 -1.526542454957962036e-01 -3.251222893595695496e-02 -1.030283868312835693e-01 -6.893909722566604614e-02 1.054061502218246460e-01 5.069968849420547485e-02 6.761387735605239868e-02 2.164766937494277954e-01 1.591589301824569702e-01 -2.564159631729125977e-01 -3.154622316360473633e-01 1.350305881351232529e-02 9.002103656530380249e-02
-1.511452645063400269e-01 2.500854618847370148e-02 1.212691515684127808e-01 -6.410498172044754028e-02 -1.740273982286453247e-01 4.814352840185165405e-03 -2.102909535169601440e-01 1.106951013207435608e-01 -3.180043771862983704e-02 7.686235010623931885e-02 1.812652498483657837e-02 9.800896048545837402e-02 1.781164407730102539e-01 2.457938790321350098e-01 3.090986423194408417e-02 6.230402737855911255e-02 1.928306221961975098e-01 3.285125494003295898e-01 5.101515650749206543e-01 2.425557076930999756e-01 -1.413829177618026733e-01 1.372211277484893799e-01 1.198780164122581482e-01 2.023061662912368774e-01 1.189889460802078247e-01 1.476959139108657837e-01 8.636375516653060913e-02 -1.290338933467864990e-01 1.749135553836822510e-02 -3.541154265403747559e-01 8.747068233788013458e-03 1.137028634548187256e-01
-1.027400195598602295e-01 -1.061772927641868591e-01 -6.399814039468765259e-02 -1.273010969161987305e-01 -9.456557035446166992e-02 1.648953258991241455e-01 1.246124953031539917e-01 -1.382825430482625961e-02 5.013221502304077148e-01 -1.147672310471534729e-01 1.299414434470236301e-03 1.199585199356079102e-02 -9.094059467315673828e-02 -1.926136910915374756e-01 3.164595961570739746e-01 -1.741806566715240479e-01 5.905131623148918152e-02 3.456479609012603760e-01 3.436967432498931885e-01 -2.432036101818084717e-01 9.959690272808074951e-02 2.036242745816707611e-02 1.034293100237846375e-01 1.687672138214111328e-01 1.060249134898185730e-01 7.447066158056259155e-02 -5.911041796207427979e-02 1.071644648909568787e-01 6.949707865715026855e-03 -2.195273488759994507e-01 -1.110776364803314209e-01 1.530581116676330566e-01
-2.525393366813659668e-01 -1.959110647439956665e-01 -1.826629936695098877e-01 1.305768191814422607e-01 2.706269547343254089e-02 -3.585663810372352600e-02 -1.120913848280906677e-01 -2.026734799146652222e-01 9.457483142614364624e-02 1.272401958703994751e-01 -6.711430102586746216e-02 -1.359858214855194092e-01 -1.061566546559333801e-01 1.362708657979965210e-01 2.386532127857208252e-01 -3.421590924263000488e-01 -1.570825576782226562e-01 2.669876217842102051e-01 2.693750560283660889e-01 -1.809621900320053101e-01 1.198085257783532143e-03 -1.069750487804412842e-01 -6.426661461591720581e-02 1.970780193805694580e-01 1.527149975299835205e-01 2.294609695672988892e-01 -1.581791043281555176e-02 2.620289027690887451e-01 8.227811753749847412e-02 -3.458009958267211914e-01 -9.434620290994644165e-02 6.288307160139083862e-02
-2.713662981986999512e-01 -3.642791882157325745e-02 1.859428286552429199e-01 -1.417473703622817993e-01 -3.296238780021667480e-01 -1.246776953339576721e-01 -9.607418626546859741e-02 8.034516870975494385e-02 -8.870574086904525757e-02 -1.121169850230216980e-01 -2.404720187187194824e-01 -1.071616262197494507e-01 1.692848950624465942e-01 -3.644199296832084656e-02 2.597115933895111084e-01 8.160608261823654175e-02 7.341654505580663681e-03 4.452841281890869141e-01 6.491165608167648315e-02 9.742727503180503845e-03 -2.200369387865066528e-01 -2.701525688171386719e-01 -1.590296328067779541e-01 -1.202267780900001526e-01 -5.021229386329650879e-02 7.321479916572570801e-02 -1.023286283016204834e-01 8.083040267229080200e-02 -2.127644717693328857e-01 -2.403037995100021362e-01 -2.081000357866287231e-01 -4.061228409409523010e-02
-5.644149333238601685e-02 -5.979560688138008118e-02 -1.332676112651824951e-01 -2.609250247478485107e-01 -3.035174906253814697e-01 -2.783212624490261078e-02 -1.735752820968627930e-01 -1.997557431459426880e-01 1.004179194569587708e-01 -2.216941565275192261e-01 2.564690113067626953e-01 -3.758819028735160828e-02 1.123065724968910217e-01 -9.477617591619491577e-02 2.802553474903106689e-01 -1.952818632125854492e-01 1.271924190223217010e-02 1.824718117713928223e-01 2.110657840967178345e-01 -9.530889242887496948e-02 1.878133714199066162e-01 7.634612917900085449e-02 -3.822429338470101357e-03 2.487705834209918976e-02 1.381853520870208740e-01 1.429960876703262329e-01 -1.537908762693405151e-01 2.109202742576599121e-01 1.440075188875198364e-01 -2.545995116233825684e-01 -3.751422166824340820e-01 1.302871853113174438e-01
-1.645375639200210571e-01 -1.528096944093704224e-01 -5.769427400082349777e-03 -1.037618368864059448e-01 -2.296744659543037415e-02 -2.915959954261779785e-01 9.094366431236267090e-02 6.001881510019302368e-02 -3.742310032248497009e-02 -2.289557009935379028e-01 1.993300169706344604e-01 1.735070794820785522e-01 1.500267535448074341e-01 8.919334411621093750e-02 1.185379549860954285e-01 9.394446760416030884e-02 2.382626831531524658e-01 2.219282239675521851e-01 4.544098675251007080e-01 -1.981668919324874878e-02 5.342501029372215271e-02 -4.068956151604652405e-02 1.427035182714462280e-01 1.524498164653778076e-01 1.605535745620727539e-01 3.913179636001586914e-01 -1.120352596044540405e-01 -1.705679446458816528e-01 1.812782697379589081e-02 -2.411987036466598511e-01 1.318612415343523026e-02 -1.552427858114242554e-01
-1.014418900012969971e-01 -2.680168151855468750e-01 -1.690505445003509521e-01 -1.532902419567108154e-01 1.046598404645919800e-01 4.484028369188308716e-02 -4.965504165738821030e-03 -4.202830195426940918e-01 -6.402216851711273193e-02 1.990512609481811523e-01 1.221356019377708435e-01 1.434158533811569214e-01 -1.405491121113300323e-02 2.856573462486267090e-02 1.277870386838912964e-01 1.762318611145019531e-01 1.033248230814933777e-01 1.460503935813903809e-01 1.282171756029129028e-01 -3.363811224699020386e-02 -3.941230848431587219e-02 -5.052919313311576843e-02 1.202714890241622925e-01 7.723343372344970703e-02 -1.996006518602371216e-01 3.499924242496490479e-01 -7.915983349084854126e-02 -2.525250017642974854e-01 -2.409442961215972900e-01 -4.092235267162322998e-01 3.201413154602050781e-02 1.246584653854370117e-01
-1.529211997985839844e-01 -1.578726321458816528e-01 3.982717916369438171e-02 2.115998566150665283e-01 -2.027852386236190796e-01 2.055671066045761108e-01 -3.346014022827148438e-01 -1.628273725509643555e-01 -1.474694460630416870e-01 -5.672135576605796814e-02 -7.430300861597061157e-02 -2.103181332349777222e-01 1.173786148428916931e-01 2.214662432670593262e-01 2.027975916862487793e-01 5.108327791094779968e-02 1.393569074571132660e-02 2.096080780029296875e-01 1.507114470005035400e-01 2.145047783851623535e-01 1.919958293437957764e-01 8.678665012121200562e-02 -8.183152228593826294e-02 1.472032517194747925e-01 9.038627147674560547e-02 7.700321823358535767e-02 -3.579959645867347717e-02 -5.849368125200271606e-02 3.770726919174194336e-02 -5.207529664039611816e-01 1.170333251357078552e-01 1.071428209543228149e-01
6.993699818849563599e-02 -4.558157026767730713e-01 1.453426480293273926e-01 6.638590246438980103e-02 -6.125735491514205933e-02 1.086355894804000854e-01 -5.667337030172348022e-02 -3.178465962409973145e-01 1.825425326824188232e-01 -1.658477336168289185e-01 -1.465589851140975952e-01 -2.393434196710586548e-02 8.781094849109649658e-02 -4.691393300890922546e-02 1.284376680850982666e-01 -5.462158843874931335e-02 -1.759311407804489136e-01 4.887537658214569092e-01 -2.732114680111408234e-02 8.880355954170227051e-02 1.199978962540626526e-01 -2.433610409498214722e-01 -4.451658949255943298e-02 -5.024486780166625977e-02 6.253618001937866211e-02 2.897429168224334717e-01 -6.707346439361572266e-02 5.315264314413070679e-02 1.768079698085784912e-01 -1.822631657123565674e-01 7.768692821264266968e-02 8.630711585283279419e-02
-2.252820879220962524e-01 -5.886363331228494644e-03 3.250385820865631104e-01 -1.361550688743591309e-01 -3.077468276023864746e-01 -5.694226548075675964e-02 -2.737839221954345703e-01 2.792145684361457825e-02 -1.422828584909439087e-01 1.851473003625869751e-02 -6.736303120851516724e-02 8.367849886417388916e-02 2.430024184286594391e-02 7.391656190156936646e-02 2.345042228698730469e-01 -8.119223266839981079e-02 2.566831409931182861e-01 4.424717128276824951e-01 2.225146256387233734e-02 -2.052443474531173706e-02 -3.300817608833312988e-01 -7.707352191209793091e-02 2.443140372633934021e-02 -1.651780307292938232e-02 -5.264665931463241577e-02 1.445383131504058838e-01 -3.672783449292182922e-02 1.647958606481552124e-01 -6.584025919437408447e-02 -3.016324639320373535e-01 -5.477495491504669189e-02 -1.507877260446548462e-01
-1.685567200183868408e-01 -1.643201708793640137e-01 -2.612319402396678925e-02 -2.440032809972763062e-01 1.248078197240829468e-01 -2.187581062316894531e-01 -2.122859954833984375e-01 -1.872442811727523804e-01 1.805367618799209595e-01 -1.581459492444992065e-01 2.863642573356628418e-01 9.259732067584991455e-02 1.821278482675552368e-01 -2.733617424964904785e-01 -1.418703645467758179e-01 6.510717421770095825e-02 -1.242265030741691589e-01 1.914216428995132446e-01 5.202471837401390076e-02 -2.810947895050048828e-01 1.844975501298904419e-01 -1.631529927253723145e-01 -9.086617082357406616e-02 1.872351393103599548e-02 2.466045618057250977e-01 2.038508057594299316e-01 -7.843644171953201294e-02 -1.020995303988456726e-01 -2.917281389236450195e-01 -2.255773097276687622e-01 -2.569976262748241425e-02 4.131137207150459290e-02
-1.334417313337326050e-01 -2.794225215911865234e-01 -2.353996783494949341e-01 -3.176210820674896240e-01 -2.579173073172569275e-02 -1.100628972053527832e-01 -7.590171694755554199e-02 -2.177690565586090088e-01 2.493780553340911865e-01 -2.314058542251586914e-01 3.525477647781372070e-02 -2.328372932970523834e-02 7.788619957864284515e-03 5.400134623050689697e-02 1.004477366805076599e-01 1.754320263862609863e-01 8.053117990493774414e-02 2.270601689815521240e-01 1.402452141046524048e-01 5.544766411185264587e-02 -1.238655224442481995e-01 1.714395284652709961e-01 -2.133593857288360596e-01 1.273565292358398438e-01 2.698828876018524170e-01 2.612822055816650391e-01 -5.568597465753555298e-02 4.512492194771766663e-02 -2.874691784381866455e-01 -2.537932097911834717e-01 -1.010775789618492126e-01 -1.723986268043518066e-01
1.035344377160072327e-01 -1.648754626512527466e-01 4.130519460886716843e-03 3.756590560078620911e-02 -1.471191346645355225e-01 -4.904074966907501221e-02 -3.261379599571228027e-01 -4.745040461421012878e-02 -4.923089966177940369e-02 -2.737095355987548828e-01 7.057630270719528198e-02 -2.815732061862945557e-01 4.313444495201110840e-01 -9.297596663236618042e-02 6.841462850570678711e-02 2.023892663419246674e-02 -1.403511408716440201e-02 3.226648643612861633e-02 4.159720987081527710e-02 8.836992830038070679e-02 -1.478657275438308716e-01 -3.468917310237884521e-02 -5.459825322031974792e-02 1.479841321706771851e-01 2.546577155590057373e-02 2.781448662281036377e-01 -7.291835546493530273e-02 1.418831944465637207e-01 -3.718436956405639648e-01 -3.548808693885803223e-01 1.908014416694641113e-01 6.167799234390258789e-02
-2.913990020751953125e-01 -7.315908372402191162e-02 2.157248556613922119e-01 -1.882508695125579834e-01 -1.900974065065383911e-01 2.493945360183715820e-01 -1.891470700502395630e-01 -3.279524669051170349e-02 1.260409951210021973e-01 -5.528910458087921143e-02 -7.983202487230300903e-02 -9.549578279256820679e-02 1.597888916730880737e-01 -1.236088052392005920e-01 2.567505538463592529e-01 7.755411416292190552e-02 -1.617857217788696289e-01 2.747316658496856689e-01 2.462065368890762329e-01 9.459100663661956787e-03 -1.627661436796188354e-01 -1.754413247108459473e-01 1.096554175019264221e-01 1.404739618301391602e-01 -9.476485848426818848e-02 2.378047108650207520e-01 4.230169057846069336e-01 -5.150701850652694702e-02 -4.300733655691146851e-02 -1.525094062089920044e-01 -1.074907407164573669e-01 1.010419130325317383e-01
-2.095543444156646729e-01 -2.744849584996700287e-02 2.487807720899581909e-01 -1.812196224927902222e-01 -7.681871950626373291e-02 2.090226113796234131e-01 -2.137983888387680054e-01 -2.040392011404037476e-01 1.213001385331153870e-01 -1.203923150897026062e-01 6.152519956231117249e-02 -2.501672804355621338e-01 1.476107239723205566e-01 -2.315877974033355713e-01 -9.815004467964172363e-02 1.013665348291397095e-01 1.060659587383270264e-01 1.362108588218688965e-01 2.224034518003463745e-01 2.412105202674865723e-01 -1.190832443535327911e-02 -1.641965359449386597e-01 3.272874951362609863e-01 1.541981697082519531e-01 1.420702487230300903e-01 2.161839902400970459e-01 1.883607916533946991e-02 -1.117386147379875183e-01 -7.950948923826217651e-02 -3.207845091819763184e-01 -1.451856195926666260e-01 1.650803089141845703e-01
-3.756713867187500000e-02 -3.878208994865417480e-01 1.022873520851135254e-01 -1.563581377267837524e-01 4.828872159123420715e-02 3.176116198301315308e-02 -2.616475336253643036e-02 -1.991239935159683228e-01 2.624813318252563477e-01 -2.778360545635223389e-01 -1.620459705591201782e-01 6.293289363384246826e-02 6.773104518651962280e-02 -7.896631211042404175e-02 1.337490975856781006e-01 9.112615883350372314e-02 -1.429531574249267578e-01 4.629385769367218018e-01 -1.356931328773498535e-01 -2.881978079676628113e-02 -3.402863815426826477e-02 -1.718270480632781982e-01 -5.042428895831108093e-02 -5.927739664912223816e-02 1.841085404157638550e-02 3.066356778144836426e-01 -2.329193949699401855e-01 1.023151800036430359e-01 1.242507696151733398e-01 -1.503133624792098999e-01 -8.159602433443069458e-02 2.485333085060119629e-01
-1.527518481016159058e-01 -3.694895505905151367e-01 -6.124889105558395386e-02 -1.439491100609302521e-02 -3.536726906895637512e-02 2.025844715535640717e-02 1.021085530519485474e-01 -3.196739852428436279e-01 -6.307336688041687012e-02 9.191247820854187012e-02 3.118530809879302979e-01 -2.687511499971151352e-03 -6.918333470821380615e-02 -5.201084911823272705e-02 1.212147027254104614e-01 1.155588626861572266e-01 1.105536818504333496e-01 1.684553474187850952e-01 1.041204780340194702e-01 -6.311545614153146744e-03 -5.992833524942398071e-02 2.073420435190200806e-01 -1.089944392442703247e-01 1.304229050874710083e-01 7.798167318105697632e-02 5.772694945335388184e-01 7.417598366737365723e-02 -1.714618057012557983e-01 -9.217334538698196411e-02 -2.301392853260040283e-01 1.003683060407638550e-01 6.304171681404113770e-02
-2.557162940502166748e-01 -2.183560878038406372e-01 1.607526540756225586e-01 -2.414803355932235718e-01 -5.276367440819740295e-02 1.655359715223312378e-01 -9.638822823762893677e-02 -3.946460187435150146e-01 1.916393190622329712e-01 -5.834270268678665161e-02 -1.714828461408615112e-01 1.401571631431579590e-01 1.091439500451087952e-01 -6.138713657855987549e-02 -1.406165361404418945e-01 2.254599332809448242e-02 -1.070148125290870667e-01 1.349239051342010498e-01 3.173477053642272949e-01 9.521233290433883667e-02 1.581932753324508667e-01 -2.208108603954315186e-01 1.197859719395637512e-01 -7.895155251026153564e-02 -4.959878697991371155e-02 -4.200905561447143555e-02 -6.888975203037261963e-02 3.385343253612518311e-01 -8.851888775825500488e-02 -2.604880332946777344e-01 -1.664202846586704254e-02 2.215232402086257935e-01
1.360083464533090591e-02 -2.968166768550872803e-01 1.695066690444946289e-01 -2.405872941017150879e-01 -8.555398136377334595e-02 -1.572161167860031128e-01 -3.489479720592498779e-01 -1.510957926511764526e-01 -1.752800643444061279e-01 5.515148490667343140e-02 -1.796232769265770912e-03 -5.965856835246086121e-03 1.193850189447402954e-01 -1.050698906183242798e-01 1.837431825697422028e-02 1.002033948898315430e-01 1.159114111214876175e-02 2.716420292854309082e-01 1.020748093724250793e-01 -2.512665688991546631e-01 1.391258835792541504e-01 4.356283694505691528e-02 -5.676885321736335754e-02 -7.998251169919967651e-02 2.941173911094665527e-01 3.989377617835998535e-01 6.672408431768417358e-02 9.717892855405807495e-03 -2.428914606571197510e-02 -1.633174270391464233e-01 -1.813034713268280029e-01 -3.005108535289764404e-01
-2.868841886520385742e-01 -2.211517244577407837e-01 3.178221583366394043e-01 7.715873420238494873e-02 -3.062722831964492798e-02 1.520367264747619629e-01 -6.771907955408096313e-02 -1.954142749309539795e-01 5.213536694645881653e-02 1.606104373931884766e-01 -6.860864907503128052e-02 -2.961492240428924561e-01 8.156044036149978638e-02 -5.754078924655914307e-02 -1.488329023122787476e-01 3.639098256826400757e-02 7.079956680536270142e-02 1.657519489526748657e-01 1.712771803140640259e-01 2.759901285171508789e-01 3.571183383464813232e-01 -1.030499935150146484e-01 1.983826905488967896e-01 2.402547001838684082e-01 8.002192527055740356e-02 1.553829610347747803e-01 -1.534025836735963821e-02 -1.005390211939811707e-01 -2.605340480804443359e-01 -2.398975193500518799e-01 -3.252444788813591003e-02 -5.853417795151472092e-03
-3.010072186589241028e-02 -1.113483384251594543e-01 -1.117032989859580994e-01 -2.195009589195251465e-01 -1.082601472735404968e-01 4.106849804520606995e-02 -5.424970388412475586e-02 -3.083781898021697998e-01 3.741994127631187439e-02 4.961280152201652527e-02 2.257821261882781982e-01 1.208778023719787598e-01 -6.556255370378494263e-02 1.510397046804428101e-01 1.693376302719116211e-01 2.549943923950195312e-01 2.193681895732879639e-01 1.306605041027069092e-01 9.006299078464508057e-02 -3.701208159327507019e-02 -1.077906638383865356e-01 -4.525970295071601868e-02 1.946819126605987549e-01 -6.448825448751449585e-02 -1.484273672103881836e-01 3.899634480476379395e-01 -5.794908851385116577e-02 -5.610186606645584106e-02 -2.917210161685943604e-01 -4.548805654048919678e-01 2.749506849795579910e-03 1.459289491176605225e-01
-1.393537223339080811e-01 -3.540326952934265137e-01 3.161764517426490784e-02 -1.684524416923522949e-01 5.414578691124916077e-02 8.908367902040481567e-02 1.366746723651885986e-01 -2.880536019802093506e-01 2.886678278446197510e-01 4.980511590838432312e-02 1.329129002988338470e-02 2.131601572036743164e-01 2.600828930735588074e-02 2.468336932361125946e-02 -1.137675866484642029e-01 -2.042453922331333160e-02 -1.185613423585891724e-01 2.578205764293670654e-01 -1.913967281579971313e-01 -2.352766878902912140e-02 1.762568503618240356e-01 -7.891323417425155640e-02 2.026016861200332642e-01 9.387443214654922485e-02 7.346090674400329590e-02 3.190213143825531006e-01 -3.312444090843200684e-01 -1.256306916475296021e-01 -4.345019161701202393e-02 -2.126345485448837280e-01 4.996521398425102234e-02 2.830733358860015869e-01
-2.742171883583068848e-01 -3.130515217781066895e-01 -1.662272214889526367e-01 -2.489914745092391968e-01 8.375905454158782959e-02 2.071278728544712067e-02 1.032805442810058594e-01 4.002041369676589966e-02 1.700673997402191162e-01 -2.021358460187911987e-01 3.082361519336700439e-01 4.341727122664451599e-02 1.373218186199665070e-02 5.988940969109535217e-02 1.289958163397386670e-04 2.216756045818328857e-01 1.205157861113548279e-02 2.927312552928924561e-01 3.162600472569465637e-02 -3.106235759332776070e-03 -9.562133997678756714e-02 -2.365288324654102325e-02 4.839495569467544556e-02 2.701527476310729980e-01 2.124916017055511475e-01 3.432805836200714111e-01 -3.647087514400482178e-02 -3.110958933830261230e-01 -2.060532271862030029e-01 -1.494615972042083740e-01 3.190930467098951340e-03 -9.190214797854423523e-03
-1.754986047744750977e-01 7.586605846881866455e-02 -2.113344520330429077e-01 3.863448649644851685e-02 -9.411811828613281250e-02 2.741086184978485107e-01 -8.964446187019348145e-02 -8.876751363277435303e-02 1.913686841726303101e-01 2.118075489997863770e-01 2.261390089988708496e-01 7.805620133876800537e-02 3.532711416482925415e-02 -1.181382164359092712e-01 1.645216792821884155e-01 3.077500164508819580e-01 -1.101556569337844849e-01 4.855167567729949951e-01 2.110993266105651855e-01 2.531887777149677277e-02 1.077553555369377136e-01 -2.232687920331954956e-02 1.200251951813697815e-01 6.348483264446258545e-02 7.428426295518875122e-02 2.516534030437469482e-01 3.023942233994603157e-03 2.577702999114990234e-01 3.117905370891094208e-02 -2.030948549509048462e-01 1.640550605952739716e-02 2.006990164518356323e-01
-7.068262994289398193e-02 -3.619796633720397949e-01 -1.276199817657470703e-01 -1.647220253944396973e-01 -1.634235531091690063e-01 2.235126644372940063e-01 -3.388949036598205566e-01 -2.430333346128463745e-01 2.289419770240783691e-01 1.997604221105575562e-01 1.915825456380844116e-01 -1.105680540204048157e-01 4.959691688418388367e-02 -1.595442295074462891e-01 -1.732770726084709167e-02 2.733668386936187744e-01 6.187849491834640503e-02 3.219030499458312988e-01 2.299846708774566650e-01 1.060628741979598999e-01 4.336949437856674194e-02 -7.496534287929534912e-02 2.541573047637939453e-01 -3.376403450965881348e-02 -1.260892748832702637e-01 5.747660994529724121e-02 -9.404738992452621460e-02 6.057750806212425232e-02 -7.454355712980031967e-03 -4.009027779102325439e-02 4.935649223625659943e-03 2.180582135915756226e-01
-5.921229347586631775e-02 8.702068775892257690e-02 -8.852340281009674072e-02 -3.585033118724822998e-01 1.005236655473709106e-01 -1.777958571910858154e-01 -3.208338841795921326e-02 -1.374317407608032227e-01 1.284780204296112061e-01 -2.177709341049194336e-01 -2.817565575242042542e-02 -4.566049948334693909e-02 5.656103044748306274e-02 -2.544035911560058594e-01 -1.449040770530700684e-01 7.543449103832244873e-02 1.714459508657455444e-01 3.026043176651000977e-01 -1.565260067582130432e-02 2.398566342890262604e-02 1.972124725580215454e-01 -3.350293934345245361e-01 -7.459183037281036377e-02 -8.643401414155960083e-02 -2.631915919482707977e-02 3.346242904663085938e-01 -3.398338705301284790e-02 -1.994992345571517944e-01 -1.925660222768783569e-01 -3.106173872947692871e-01 2.157444879412651062e-02 -2.364376634359359741e-01
-3.161684572696685791e-01 -2.766616344451904297e-01 1.202071905136108398e-01 -1.773468255996704102e-01 -2.620529830455780029e-01 1.698891073465347290e-01 -6.333985924720764160e-02 1.270730793476104736e-01 4.569889605045318604e-02 1.150836870074272156e-01 -1.652202606201171875e-01 1.082723587751388550e-02 2.340858280658721924e-01 -2.873608767986297607e-01 6.976849585771560669e-02 -1.542608812451362610e-02 1.385946571826934814e-01 3.517172932624816895e-01 6.223980337381362915e-02 -1.984469778835773468e-02 -2.856903336942195892e-02 -1.177246645092964172e-01 -6.338796019554138184e-02 -1.871697306632995605e-01 -3.024613559246063232e-01 -2.402507700026035309e-02 -2.732850015163421631e-01 -3.430960699915885925e-02 8.797860145568847656e-02 -2.885360121726989746e-01 -1.186474263668060303e-01 2.784909680485725403e-02
-2.684186697006225586e-01 -3.658518493175506592e-01 1.270213425159454346e-01 -1.661964505910873413e-01 3.195506930351257324e-01 -1.876223087310791016e-01 -4.109428077936172485e-02 -3.348153084516525269e-02 2.230367511510848999e-01 1.377199590206146240e-01 -4.372622072696685791e-02 2.273566722869873047e-01 1.910795271396636963e-01 -1.415995955467224121e-01 1.039944067597389221e-01 -1.139978989958763123e-01 3.470220789313316345e-02 1.878820061683654785e-01 4.009466245770454407e-02 -3.437006846070289612e-02 2.529186010360717773e-01 -5.895828828215599060e-02 1.225523203611373901e-01 1.212031543254852295e-01 9.393018484115600586e-02 3.399635851383209229e-01 1.036365237087011337e-02 -8.443092554807662964e-02 -2.548933923244476318e-01 -2.364163696765899658e-01 3.967043012380599976e-02 -1.304568201303482056e-01
[truncated: 3,272,632 more chars]
