# Supplementary material for: The Language of Innovation
Source: PLoS One. 2020 Apr 30;15(4):e0230107. doi: 10.1371/journal.pone.0230107 (PMC7194493; doi:10.1371/journal.pone.0230107)
Supplement: S29 File — (GZ) [file pone.0230107.s029.tar.gz › 2007-2011/V2Run_21_VS_4500_embeddings2007-2011ED32.txt]

-1.344911158084869385e-01 -1.253805756568908691e-01 1.746836118400096893e-02 2.258166670799255371e-01 1.228416711091995239e-01 -1.347798407077789307e-01 -5.788066983222961426e-02 1.033844575285911560e-01 -1.166778504848480225e-01 -1.894823908805847168e-01 1.306559517979621887e-02 -3.294801115989685059e-01 1.414429694414138794e-01 1.142228245735168457e-01 1.767687946557998657e-01 -1.295006871223449707e-01 2.974540926516056061e-02 1.950151622295379639e-01 2.064403519034385681e-02 -2.238296121358871460e-01 -3.189757168292999268e-01 1.918459385633468628e-01 -2.154737114906311035e-01 -2.153994143009185791e-01 -2.119167000055313110e-01 -1.698913425207138062e-01 -6.831000745296478271e-02 3.897435963153839111e-01 -5.373083800077438354e-02 2.293945848941802979e-02 2.536439895629882812e-01 -9.684651345014572144e-02
2.505470514297485352e-01 7.172042876482009888e-02 2.516768686473369598e-02 2.490817308425903320e-01 5.996966361999511719e-02 -3.069848120212554932e-01 1.156235560774803162e-01 1.100884154438972473e-01 -2.030315548181533813e-01 -5.410224199295043945e-02 -2.311992645263671875e-01 3.103243000805377960e-02 2.022204399108886719e-01 1.427299529314041138e-01 2.505800426006317139e-01 -3.499022126197814941e-01 -9.172561019659042358e-02 2.353417873382568359e-01 7.669585198163986206e-02 7.321618497371673584e-02 -1.194477900862693787e-01 1.071549803018569946e-01 2.194409370422363281e-01 -3.059772253036499023e-01 -2.705173939466476440e-02 -8.088026195764541626e-03 -2.566379904747009277e-01 9.422129392623901367e-02 6.167253106832504272e-02 -1.603947430849075317e-01 1.722385883331298828e-01 1.540406942367553711e-01
-1.003801301121711731e-01 8.447953499853610992e-03 -3.383246362209320068e-01 -4.882537946105003357e-02 -2.502152919769287109e-01 -3.621041774749755859e-01 1.598002910614013672e-01 1.414611786603927612e-01 2.586230635643005371e-01 -8.546803146600723267e-02 -1.407044976949691772e-01 -3.194336593151092529e-01 1.385986506938934326e-01 1.322555541992187500e-02 9.857925772666931152e-02 -1.204970329999923706e-01 4.793228954076766968e-02 1.142824366688728333e-01 -5.929587036371231079e-02 4.738993570208549500e-02 -2.114944756031036377e-01 1.944216489791870117e-01 6.524104159325361252e-03 -2.355192303657531738e-01 -1.384714245796203613e-01 2.043125182390213013e-01 9.453348815441131592e-03 -1.128630414605140686e-01 -2.073587030172348022e-01 2.583330497145652771e-02 2.696180343627929688e-01 -2.116993665695190430e-01
-5.139357596635818481e-02 -7.499212771654129028e-02 -3.111998736858367920e-02 2.149903960525989532e-02 1.192635763436555862e-02 -1.095227226614952087e-01 -1.269608885049819946e-01 1.655083149671554565e-01 1.366006135940551758e-01 -2.621329724788665771e-01 1.049170643091201782e-01 5.687909200787544250e-03 5.332538485527038574e-02 1.063468679785728455e-01 1.194008141756057739e-01 -2.129068374633789062e-01 2.555274665355682373e-01 1.912158429622650146e-01 -2.460241168737411499e-01 -4.937076664646156132e-05 -3.726398348808288574e-01 1.143272519111633301e-01 -1.474113911390304565e-01 -7.974258065223693848e-02 -4.177680909633636475e-01 -8.980143815279006958e-02 1.272652745246887207e-01 1.528606861829757690e-01 1.361237466335296631e-01 1.370586156845092773e-01 3.966014087200164795e-01 5.772105604410171509e-02
7.215376198291778564e-02 3.386383876204490662e-02 -5.232601892203092575e-03 1.588083952665328979e-01 1.482906341552734375e-01 -1.832167059183120728e-01 8.799768984317779541e-03 2.424809783697128296e-01 1.152590513229370117e-01 1.227975189685821533e-01 1.254671253263950348e-02 4.972426965832710266e-02 8.811135590076446533e-02 3.221768140792846680e-01 1.438018530607223511e-01 -3.337060213088989258e-01 1.262992024421691895e-01 4.008890986442565918e-01 -4.377371370792388916e-01 -1.091135740280151367e-01 -1.574872583150863647e-01 1.403316259384155273e-01 -1.089496016502380371e-01 5.561172589659690857e-02 -9.759236872196197510e-02 1.665768325328826904e-01 -1.903399527072906494e-01 1.320678293704986572e-01 1.736058294773101807e-01 -4.437724128365516663e-02 1.035195067524909973e-01 7.722463458776473999e-02
7.717109471559524536e-02 -1.139473542571067810e-01 -5.539830029010772705e-02 1.277680248022079468e-01 -8.680080063641071320e-03 6.817877292633056641e-02 4.829067736864089966e-02 1.461194753646850586e-01 1.714230328798294067e-01 -8.037115447223186493e-03 -1.442552953958511353e-01 -4.909469932317733765e-02 5.051078647375106812e-02 1.900032162666320801e-02 2.963862121105194092e-01 -2.511220574378967285e-01 1.204815413802862167e-02 4.229402840137481689e-01 -2.141778469085693359e-01 -2.920013964176177979e-01 -9.207516163587570190e-02 1.073312908411026001e-01 1.104410737752914429e-01 -2.732142992317676544e-02 -2.785118520259857178e-01 1.404458004981279373e-02 -2.972502410411834717e-01 1.922623999416828156e-02 1.628860235214233398e-01 3.043798208236694336e-01 3.083839118480682373e-01 -5.381090939044952393e-02
-1.606114357709884644e-01 -4.533794242888689041e-03 -8.679478615522384644e-02 3.139641880989074707e-02 1.134498193860054016e-01 -2.331855595111846924e-01 -8.319768123328685760e-03 1.575933694839477539e-01 1.237328443676233292e-02 -9.608130902051925659e-02 1.202846914529800415e-01 1.210727840662002563e-01 1.710558980703353882e-01 1.730748713016510010e-01 5.273140221834182739e-02 -3.233029246330261230e-01 -2.428051531314849854e-01 2.732723355293273926e-01 -3.844734728336334229e-01 -1.718296408653259277e-01 -4.166717231273651123e-01 1.311560273170471191e-01 7.448966801166534424e-02 -1.088530495762825012e-01 -2.193583399057388306e-01 5.212406814098358154e-02 6.479678303003311157e-02 -1.560018360614776611e-01 3.697790205478668213e-02 2.252270579338073730e-01 1.297027319669723511e-01 -3.163773939013481140e-02
1.332624405622482300e-01 -1.838080002926290035e-03 -1.473057735711336136e-02 2.871245145797729492e-01 -2.580647170543670654e-01 -1.681021153926849365e-01 -4.927356913685798645e-02 3.629094660282135010e-01 -2.362459748983383179e-01 -1.753412000834941864e-02 -3.265008702874183655e-02 -7.284055650234222412e-02 1.291504353284835815e-01 -1.036473214626312256e-01 1.496706306934356689e-01 -1.964232027530670166e-01 -7.373149506747722626e-03 2.641763985157012939e-01 -9.054991602897644043e-02 -2.925566732883453369e-01 -2.836748063564300537e-01 -2.557340078055858612e-02 1.252286583185195923e-01 -2.955787479877471924e-01 -2.338439226150512695e-01 2.508092522621154785e-01 -1.104433313012123108e-01 1.517194211483001709e-01 3.303151577711105347e-02 1.902559027075767517e-02 -1.303075104951858521e-01 -2.553036436438560486e-02
5.161713436245918274e-02 -2.824600040912628174e-01 -2.272406965494155884e-01 1.783796697854995728e-01 2.155323326587677002e-02 -1.157869920134544373e-01 -9.630933403968811035e-02 1.055636256933212280e-01 7.926869392395019531e-02 -5.515588819980621338e-02 1.366388499736785889e-01 -2.815822139382362366e-02 1.223985776305198669e-01 2.406291663646697998e-01 5.702768638730049133e-02 -1.620398759841918945e-01 -1.206259150058031082e-02 4.273410141468048096e-01 -3.396387696266174316e-01 -2.965508401393890381e-01 -2.986177802085876465e-01 6.946425884962081909e-02 -6.238295696675777435e-03 -1.993505656719207764e-01 -2.276832759380340576e-01 1.013078764081001282e-01 5.337881669402122498e-02 -9.515060484409332275e-02 -1.080996617674827576e-01 -2.687144652009010315e-02 2.490731477737426758e-01 1.820168085396289825e-02
6.105370819568634033e-02 -7.463321089744567871e-02 -1.361350417137145996e-01 2.292690128087997437e-01 -6.412558257579803467e-02 -2.919892780482769012e-02 -8.156681060791015625e-02 6.949737668037414551e-02 3.377903699874877930e-01 -3.389600664377212524e-02 -1.919230632483959198e-02 -1.223218739032745361e-01 6.491274572908878326e-03 -1.442590504884719849e-01 1.414337158203125000e-01 -4.024823009967803955e-01 -7.745485007762908936e-02 2.239013612270355225e-01 -4.974873065948486328e-01 -7.502799481153488159e-02 -3.269155323505401611e-01 -8.408284187316894531e-02 6.605095416307449341e-02 -1.787728518247604370e-01 -2.864359617233276367e-01 -1.433726493269205093e-02 -3.093863651156425476e-02 -6.696994602680206299e-02 8.278855681419372559e-02 9.033904224634170532e-02 7.829722017049789429e-02 -3.699036687612533569e-02
-1.064325869083404541e-01 1.361657232046127319e-01 -2.215589731931686401e-01 3.917954862117767334e-02 4.039701446890830994e-02 -1.608461588621139526e-01 3.140434026718139648e-01 -1.846350170671939850e-02 1.309992969036102295e-01 -5.413941293954849243e-02 4.293786361813545227e-02 -5.183129310607910156e-01 3.362569957971572876e-02 1.324857622385025024e-01 -5.457650497555732727e-02 -1.182332858443260193e-01 -3.448176756501197815e-02 7.046532630920410156e-02 -3.179681599140167236e-01 6.150961294770240784e-02 -3.488831818103790283e-01 9.227529168128967285e-02 3.119680657982826233e-02 -1.606745719909667969e-01 1.341080665588378906e-01 -1.287192553281784058e-01 -1.202516853809356689e-01 -5.996854603290557861e-02 -2.552386224269866943e-01 -2.386681502684950829e-03 1.786351203918457031e-01 -2.215324044227600098e-01
-5.812383815646171570e-02 6.219972297549247742e-02 2.645190246403217316e-02 -5.662813037633895874e-02 -7.263474166393280029e-02 -3.676403164863586426e-01 2.405252754688262939e-01 1.959125846624374390e-01 1.523171812295913696e-01 2.518210373818874359e-02 1.639787852764129639e-01 -2.543775141239166260e-01 1.439041644334793091e-01 -1.971008479595184326e-01 1.499585658311843872e-01 -2.552295923233032227e-01 -1.389036625623703003e-01 3.448326885700225830e-01 -9.152198582887649536e-02 -8.552074432373046875e-02 -2.385824918746948242e-01 -1.292447447776794434e-01 9.107749909162521362e-03 -2.001878470182418823e-01 -1.281550228595733643e-01 1.742798984050750732e-01 -2.668856680393218994e-01 -5.631559062749147415e-03 1.621178388595581055e-01 2.098010629415512085e-01 -2.682698890566825867e-02 1.811232566833496094e-01
-8.701898157596588135e-02 1.502940338104963303e-02 -4.748464748263359070e-02 1.617724150419235229e-01 -3.634085133671760559e-02 -1.125409528613090515e-01 -1.980136632919311523e-01 1.256641298532485962e-01 2.115998566150665283e-01 -4.205491766333580017e-02 -4.839090630412101746e-02 6.158176809549331665e-03 -6.208317354321479797e-02 2.649820148944854736e-01 8.175463229417800903e-02 -2.316468805074691772e-01 -8.011728525161743164e-02 3.950236439704895020e-01 -2.005648016929626465e-01 -2.096123546361923218e-01 -3.771742880344390869e-01 9.212233126163482666e-02 -1.584848165512084961e-01 -2.004473209381103516e-01 -2.280322462320327759e-01 8.062245324254035950e-03 6.947319954633712769e-02 1.537982746958732605e-02 3.208482265472412109e-01 1.516124140471220016e-02 2.943838834762573242e-01 4.268088936805725098e-02
-2.607761025428771973e-01 7.462940365076065063e-02 -8.802314847707748413e-02 3.154563605785369873e-01 -1.582227461040019989e-02 -1.996476799249649048e-01 -4.000337421894073486e-02 7.515322417020797729e-02 -7.598678022623062134e-02 -2.940475940704345703e-01 -4.620895534753799438e-02 -1.888470649719238281e-01 8.998861908912658691e-02 9.618972986936569214e-02 3.409541547298431396e-01 -1.957566738128662109e-01 -1.104200258851051331e-02 1.379411369562149048e-01 -2.467490732669830322e-01 2.375772595405578613e-02 -2.173863351345062256e-02 6.306815147399902344e-02 4.777505248785018921e-02 -1.859017461538314819e-02 -1.474712193012237549e-01 -2.064644545316696167e-02 -6.286440789699554443e-02 1.535083055496215820e-01 -1.825425922870635986e-01 -3.425998687744140625e-01 3.879345953464508057e-01 -1.768972128629684448e-01
2.160286754369735718e-01 5.002488568425178528e-02 -8.950065076351165771e-02 7.513253390789031982e-02 -1.550398617982864380e-01 -2.722913958132266998e-02 1.809311956167221069e-01 2.851397395133972168e-01 4.040776193141937256e-02 -5.202216655015945435e-02 -1.969623267650604248e-01 -3.449799492955207825e-03 6.767123937606811523e-03 -1.283844560384750366e-01 4.189102351665496826e-02 -2.332627475261688232e-01 -5.277266353368759155e-02 1.842916309833526611e-01 -3.028950989246368408e-01 8.041834831237792969e-02 -2.350625395774841309e-01 1.156990882009267807e-02 7.805342972278594971e-02 -4.115813076496124268e-01 -2.921438217163085938e-01 9.985788911581039429e-02 -2.066920250654220581e-01 -1.975412368774414062e-01 -5.060381069779396057e-02 -2.633136808872222900e-01 1.389994919300079346e-01 2.199871391057968140e-01
-4.319612681865692139e-02 8.112606406211853027e-02 -2.048118859529495239e-01 3.135107159614562988e-01 -1.241250783205032349e-01 -1.692291051149368286e-01 -8.153897523880004883e-02 1.620053499937057495e-01 1.070866584777832031e-01 -5.851111561059951782e-02 5.474286526441574097e-02 -3.263677358627319336e-01 3.123240470886230469e-01 -1.103220432996749878e-01 2.978622019290924072e-01 -1.603947430849075317e-01 1.666471920907497406e-02 3.064018301665782928e-02 -1.394838541746139526e-01 -1.735799759626388550e-01 -2.148986011743545532e-01 4.196881502866744995e-02 8.996224403381347656e-02 -1.664380729198455811e-02 -1.395388543605804443e-01 -8.725392632186412811e-03 -4.442494735121726990e-02 1.107392162084579468e-01 -4.673294723033905029e-01 -1.577906869351863861e-02 2.024261355400085449e-01 -1.590130627155303955e-01
1.647209227085113525e-01 -8.063150942325592041e-02 -1.604688316583633423e-01 2.386666387319564819e-01 8.378435857594013214e-03 -8.378124982118606567e-02 2.399976104497909546e-01 2.602364718914031982e-01 -3.045320510864257812e-01 -3.155420720577239990e-02 2.944680489599704742e-02 -8.825232833623886108e-02 -9.019329398870468140e-02 2.046793103218078613e-01 1.490358859300613403e-01 -1.303796619176864624e-01 -8.569744229316711426e-02 1.170614212751388550e-01 -3.249534070491790771e-01 5.935283377766609192e-02 -1.483324170112609863e-01 -3.369815647602081299e-02 -9.090775996446609497e-02 -3.495912253856658936e-01 -3.275408148765563965e-01 1.904125660657882690e-01 -1.574478000402450562e-01 1.944601237773895264e-01 7.036585360765457153e-02 -4.721284657716751099e-02 5.324354395270347595e-02 2.442769706249237061e-01
5.000971257686614990e-02 -7.171408832073211670e-02 -1.240355148911476135e-01 6.188061833381652832e-02 1.323741823434829712e-01 -3.962325453758239746e-01 2.328205257654190063e-01 4.681359231472015381e-02 3.257123008370399475e-02 1.546133891679346561e-03 -9.710761159658432007e-02 -4.633356034755706787e-01 1.197625920176506042e-01 -1.246715150773525238e-02 2.741177678108215332e-01 -3.355660662055015564e-02 1.370547413825988770e-01 2.317303866147994995e-01 -2.595145814120769501e-02 1.109081357717514038e-01 -9.702508151531219482e-02 1.275971978902816772e-01 -2.715297602117061615e-02 -2.360205948352813721e-01 9.414649754762649536e-02 -1.084297671914100647e-01 -9.194898605346679688e-02 8.953960984945297241e-02 -2.763783633708953857e-01 -2.305400744080543518e-02 3.689247667789459229e-01 -9.259782731533050537e-02
2.648227810859680176e-01 -1.264251470565795898e-01 8.256992325186729431e-03 4.461226612329483032e-02 -5.392295122146606445e-02 -9.713883697986602783e-02 2.358375340700149536e-01 3.731489926576614380e-02 -6.006638705730438232e-02 9.223860502243041992e-02 -1.570829451084136963e-01 -2.368899621069431305e-02 4.153760150074958801e-02 -7.840409129858016968e-02 2.584402859210968018e-01 -5.989928543567657471e-02 1.132104694843292236e-01 2.642441689968109131e-01 -2.397771328687667847e-01 -1.755447983741760254e-01 -1.603881269693374634e-01 2.367163896560668945e-01 1.558957397937774658e-01 -3.126449882984161377e-01 -3.723885118961334229e-01 6.055420637130737305e-02 -1.192228123545646667e-01 4.384586587548255920e-02 -1.521868109703063965e-01 -1.357489973306655884e-01 2.557105422019958496e-01 2.943715155124664307e-01
-5.191793665289878845e-03 -7.194145768880844116e-02 -1.437694579362869263e-01 4.189385473728179932e-02 5.210750177502632141e-02 -1.180819720029830933e-01 1.611680537462234497e-01 1.292471736669540405e-01 1.717258244752883911e-02 -4.491767585277557373e-01 -1.414096504449844360e-01 -6.949743628501892090e-02 7.071650028228759766e-02 1.660574972629547119e-02 9.629388153553009033e-02 -4.175218939781188965e-02 8.884640038013458252e-02 2.432676106691360474e-01 -2.908043861389160156e-01 -2.074042409658432007e-01 -4.281228184700012207e-01 -4.025270789861679077e-02 -8.999010547995567322e-03 -1.308417320251464844e-01 -3.074369430541992188e-01 4.602947086095809937e-02 -5.219952017068862915e-02 -3.023807704448699951e-01 8.912537246942520142e-02 2.152938395738601685e-01 1.657019406557083130e-01 2.339285425841808319e-02
-3.990162909030914307e-02 -7.326006144285202026e-02 -2.191670471802353859e-03 1.936202347278594971e-01 5.331983789801597595e-02 -1.143007278442382812e-01 2.992498874664306641e-01 2.022391557693481445e-01 2.088094949722290039e-01 2.235377021133899689e-02 -2.232093662023544312e-01 1.550268679857254028e-01 -8.264043368399143219e-03 7.810916006565093994e-02 -1.822538301348686218e-02 -1.269675046205520630e-01 -4.999029636383056641e-02 3.069029748439788818e-01 -3.915675878524780273e-01 -2.599000632762908936e-01 -3.743164539337158203e-01 -5.184350535273551941e-02 -1.557971984148025513e-01 -1.594665944576263428e-01 -1.323609948158264160e-01 5.959364026784896851e-02 -4.279561713337898254e-02 -6.637421995401382446e-02 3.131449520587921143e-01 1.281479448080062866e-01 5.918063223361968994e-02 -1.151210218667984009e-01
-1.103815510869026184e-01 -2.292471379041671753e-01 -6.267696619033813477e-02 -5.611346289515495300e-02 2.425039261579513550e-01 -1.202550679445266724e-01 -5.070796236395835876e-02 2.260639667510986328e-01 3.776960670948028564e-01 -7.332011312246322632e-02 -1.019371673464775085e-02 -6.580653786659240723e-02 1.258409619331359863e-01 1.564949601888656616e-01 2.578603327274322510e-01 -1.798137277364730835e-01 5.591079592704772949e-02 1.875350028276443481e-01 -4.279437065124511719e-01 -1.239449307322502136e-01 -2.074444442987442017e-01 -3.530512750148773193e-02 1.583351753652095795e-02 -2.379468232393264771e-01 4.994526132941246033e-02 5.165494047105312347e-03 2.243323028087615967e-01 8.716896921396255493e-02 7.842678576707839966e-02 3.286372125148773193e-02 3.222822546958923340e-01 -1.180074643343687057e-02
-4.221535101532936096e-02 -9.904357045888900757e-02 -7.486043125391006470e-02 2.134976089000701904e-01 8.597857505083084106e-02 -9.170005470514297485e-02 3.106381297111511230e-01 -1.352163255214691162e-01 1.247771158814430237e-01 -2.137741297483444214e-01 6.710603833198547363e-02 -2.237652055919170380e-02 5.724707245826721191e-02 -3.106233663856983185e-02 4.600757360458374023e-02 -1.414782553911209106e-01 5.970203876495361328e-02 1.709717810153961182e-01 -4.670363366603851318e-01 -3.314338922500610352e-01 -4.230694770812988281e-01 8.595108985900878906e-02 -1.852455548942089081e-02 -1.521252542734146118e-01 -2.296707034111022949e-01 8.707240223884582520e-02 5.770204588770866394e-02 4.589933529496192932e-02 -6.661022454500198364e-02 1.156807616353034973e-01 2.311631441116333008e-01 7.965577393770217896e-02
-2.038742303848266602e-01 1.411773562431335449e-01 -1.723678410053253174e-01 2.385147809982299805e-01 -1.237301528453826904e-01 -2.691790461540222168e-01 -1.484520384110510349e-03 1.248411685228347778e-01 6.096647121012210846e-03 -1.572116166353225708e-01 1.740277111530303955e-01 -8.541975170373916626e-02 6.377410888671875000e-02 1.419989764690399170e-01 2.837786674499511719e-01 -2.997999638319015503e-02 1.295009851455688477e-01 3.387236893177032471e-01 -5.641467496752738953e-02 -6.462968885898590088e-02 -2.951484918594360352e-01 1.086487993597984314e-01 2.275664359331130981e-01 -2.188198268413543701e-01 -2.129845023155212402e-01 -1.496468391269445419e-02 5.782438092865049839e-04 1.814496517181396484e-01 -2.841970026493072510e-01 -1.992394775152206421e-01 1.584222316741943359e-01 -1.379605382680892944e-01
-2.104690223932266235e-01 3.639931231737136841e-02 -2.786834537982940674e-01 1.524342149496078491e-01 -3.216470032930374146e-02 -4.125966727733612061e-01 7.836024463176727295e-02 2.551008760929107666e-01 7.484453171491622925e-02 -4.083022475242614746e-02 4.309603944420814514e-02 -3.281695842742919922e-01 1.790378689765930176e-01 1.803213171660900116e-02 1.473210155963897705e-01 4.545718804001808167e-02 2.075990661978721619e-02 3.113448619842529297e-01 -5.859308317303657532e-02 5.844459310173988342e-02 -8.628938347101211548e-02 2.341624051332473755e-01 2.501208186149597168e-01 -1.290628314018249512e-01 -1.693740487098693848e-01 9.109620749950408936e-02 -8.750782161951065063e-02 -1.125891506671905518e-01 -2.205862849950790405e-01 5.453800037503242493e-02 2.539373934268951416e-01 -1.373717039823532104e-01
1.837159693241119385e-01 -9.774339199066162109e-02 -1.446475535631179810e-01 -4.711235687136650085e-02 -1.389074176549911499e-01 -9.899303317070007324e-02 7.660946249961853027e-02 2.639770209789276123e-01 4.563310369849205017e-02 2.355072274804115295e-02 1.558812242001295090e-02 -7.726301997900009155e-02 4.843504354357719421e-02 2.000728398561477661e-01 1.947314590215682983e-01 -3.284955918788909912e-01 -5.873051658272743225e-02 5.406180024147033691e-01 -1.207371875643730164e-01 1.015100479125976562e-01 -3.601410388946533203e-01 -6.904760003089904785e-02 -1.613425835967063904e-02 1.126072332262992859e-01 -2.922163307666778564e-01 -5.388434976339340210e-02 -5.257047340273857117e-02 -7.902359217405319214e-02 1.930118203163146973e-01 1.739935576915740967e-02 1.035270243883132935e-01 -1.351477950811386108e-01
-1.154914498329162598e-01 1.365790702402591705e-02 -2.053440064191818237e-01 1.251133531332015991e-01 -5.537880212068557739e-02 -1.382466107606887817e-01 1.116337776184082031e-01 -4.593813791871070862e-02 1.913345456123352051e-01 1.218844503164291382e-01 -1.703338176012039185e-01 -3.877064287662506104e-01 6.467771530151367188e-02 2.001749873161315918e-01 3.743617236614227295e-01 -9.519229829311370850e-02 4.051358625292778015e-02 4.037383794784545898e-01 -3.107546567916870117e-01 -1.632893234491348267e-01 3.487787768244743347e-02 1.227949485182762146e-01 -2.078399658203125000e-01 -6.193523760885000229e-03 7.723378390073776245e-02 -2.024721801280975342e-01 5.051287636160850525e-02 -5.241852719336748123e-03 -2.542260587215423584e-01 5.862370133399963379e-02 4.016118496656417847e-02 -3.193699195981025696e-02
-1.984563469886779785e-01 -1.768733263015747070e-01 -7.281997054815292358e-02 8.774196356534957886e-02 1.450719237327575684e-01 -1.641664355993270874e-01 1.176236793398857117e-01 -6.923166662454605103e-02 2.049428373575210571e-01 -1.564979255199432373e-01 1.254663318395614624e-01 -7.070142775774002075e-02 1.623301953077316284e-01 5.033707618713378906e-02 1.572292745113372803e-01 -2.094215899705886841e-01 -1.956208422780036926e-02 3.947566747665405273e-01 -4.268056750297546387e-01 -2.744810283184051514e-01 -3.073095977306365967e-01 1.093453541398048401e-01 -1.876966208219528198e-01 3.339725360274314880e-02 -1.749158650636672974e-01 -4.083764925599098206e-02 -1.255645900964736938e-01 -1.573498696088790894e-01 5.712551996111869812e-02 -3.531118109822273254e-02 1.492742300033569336e-01 -9.469170868396759033e-02
1.942896982654929161e-03 -7.636797428131103516e-02 -2.731949985027313232e-01 -7.919096946716308594e-02 -6.298709195107221603e-03 -2.821570336818695068e-01 -2.262281626462936401e-01 1.564821004867553711e-01 1.478669792413711548e-01 -1.249548792839050293e-01 -1.483302265405654907e-01 -1.536125876009464264e-02 1.867820769548416138e-01 1.450436711311340332e-01 1.876355707645416260e-01 -2.686145901679992676e-01 -4.084565863013267517e-02 3.096031248569488525e-01 -3.862474560737609863e-01 -9.702650457620620728e-02 -3.287173211574554443e-01 5.431202426552772522e-02 -1.175569817423820496e-01 -5.881392955780029297e-02 -2.031015306711196899e-01 3.167766705155372620e-02 5.916664749383926392e-02 -5.982492491602897644e-02 1.096095070242881775e-01 -2.780952118337154388e-02 2.534412443637847900e-01 1.554880291223526001e-01
-1.681579463183879852e-02 2.157417088747024536e-01 -4.440698307007551193e-03 2.293143570423126221e-01 -1.015969812870025635e-01 -2.330724149942398071e-01 -5.391675978899002075e-02 3.780106306076049805e-01 1.567559540271759033e-01 1.279936581850051880e-01 2.456429414451122284e-02 -5.115455761551856995e-02 -3.826845064759254456e-02 -1.288578957319259644e-01 4.529582560062408447e-01 -2.129516154527664185e-01 1.576291210949420929e-02 3.308969438076019287e-01 -1.615967154502868652e-01 -3.765978664159774780e-02 -7.715800404548645020e-02 -1.049649640917778015e-01 1.367960721254348755e-01 -1.491779088973999023e-01 -9.045810997486114502e-02 -1.582749374210834503e-02 1.506856381893157959e-01 -1.032378077507019043e-01 -7.507858425378799438e-02 -1.538389921188354492e-01 3.332318067550659180e-01 2.362091327086091042e-03
-3.742172718048095703e-01 8.745917677879333496e-02 8.611527830362319946e-02 6.043121963739395142e-02 -3.244274854660034180e-01 1.266482472419738770e-01 -8.829492144286632538e-03 7.302041351795196533e-02 -1.099938005208969116e-01 6.225411221385002136e-02 -8.915137499570846558e-02 -2.182068377733230591e-01 2.877629697322845459e-01 -3.970830515027046204e-02 4.060878604650497437e-02 3.093113750219345093e-02 2.321015894412994385e-01 2.239559777081012726e-02 -3.804633915424346924e-01 1.392738074064254761e-01 -3.437398374080657959e-01 1.725399680435657501e-02 -1.956521570682525635e-01 -2.285538613796234131e-01 -6.613149493932723999e-02 -2.014819085597991943e-01 8.233858272433280945e-03 -1.949027553200721741e-02 -1.276234723627567291e-02 -1.406273692846298218e-01 2.507618963718414307e-01 1.688101701438426971e-02
1.054354831576347351e-01 -3.101221323013305664e-01 -5.178836733102798462e-02 8.791964501142501831e-02 -2.742602303624153137e-02 -1.533283144235610962e-01 1.714677512645721436e-01 2.636580467224121094e-01 2.131217904388904572e-02 -1.275810152292251587e-01 -2.062877863645553589e-01 1.741083115339279175e-01 1.393811255693435669e-01 1.541606038808822632e-01 3.525238335132598877e-01 -2.001400887966156006e-01 -3.292675316333770752e-02 9.997592866420745850e-02 -2.940673232078552246e-01 -2.310936152935028076e-01 -2.881798744201660156e-01 -9.445822983980178833e-02 -1.691175848245620728e-01 -1.139249801635742188e-01 -1.019303128123283386e-01 -1.587700396776199341e-01 -1.587719768285751343e-01 4.295842349529266357e-02 1.504313796758651733e-01 2.245455980300903320e-01 1.384808421134948730e-01 1.503602862358093262e-01
9.948187321424484253e-02 -9.581000357866287231e-02 -2.299614846706390381e-01 8.540140092372894287e-02 8.525501005351543427e-03 -1.911896020174026489e-01 -8.618340641260147095e-02 3.692912459373474121e-01 1.361083239316940308e-01 -8.146048337221145630e-02 -3.258968517184257507e-02 6.518729776144027710e-02 1.620391309261322021e-01 6.608356535434722900e-02 9.561651200056076050e-02 -3.157333135604858398e-01 7.267639040946960449e-03 2.295920401811599731e-01 -2.353419363498687744e-01 -2.917066514492034912e-01 -3.647443056106567383e-01 1.539641916751861572e-01 -2.362205684185028076e-01 -1.544518619775772095e-01 -9.509652107954025269e-02 2.714853361248970032e-02 1.234000083059072495e-02 -9.555879980325698853e-02 3.519568964838981628e-02 1.052810773253440857e-01 3.144762217998504639e-01 1.023067757487297058e-01
6.246336549520492554e-02 -9.034956246614456177e-02 1.749446541070938110e-01 2.437483072280883789e-01 -1.811920106410980225e-01 9.791496396064758301e-02 2.091993093490600586e-01 3.328010737895965576e-01 -3.398298323154449463e-01 -2.120050787925720215e-01 -3.528156876564025879e-02 -1.456506401300430298e-01 -7.974314939929172397e-05 4.367059841752052307e-02 5.123968049883842468e-02 -2.665668427944183350e-01 -1.801025494933128357e-02 1.495272666215896606e-01 -1.342766284942626953e-01 -1.365135908126831055e-01 -2.599689364433288574e-01 -1.797738969326019287e-01 9.287698566913604736e-02 -2.193150371313095093e-01 -2.390927821397781372e-01 1.108323559165000916e-01 -5.972874537110328674e-02 1.598931550979614258e-01 -2.802502810955047607e-01 -2.168945595622062683e-02 1.844511181116104126e-01 1.220893189311027527e-01
-3.999013900756835938e-01 -4.579177498817443848e-02 1.642247885465621948e-01 4.092131555080413818e-02 8.087572455406188965e-02 -1.840993762016296387e-03 1.794285923242568970e-01 2.284488081932067871e-01 -5.060307681560516357e-03 -5.036885663866996765e-02 -2.171143293380737305e-01 2.512209489941596985e-02 5.171924829483032227e-02 1.452591568231582642e-01 1.057728528976440430e-01 -3.325677812099456787e-01 -1.226382255554199219e-01 1.076604947447776794e-01 -4.084858894348144531e-01 1.256057918071746826e-01 -9.597072750329971313e-02 8.613006025552749634e-02 -1.499231345951557159e-02 -3.116899430751800537e-01 9.895613044500350952e-02 1.822822391986846924e-01 -3.728543967008590698e-02 2.636704146862030029e-01 -1.616651713848114014e-01 7.266239821910858154e-02 1.267116665840148926e-01 1.945199966430664062e-01
1.669666171073913574e-01 -9.770208038389682770e-03 -7.695832848548889160e-02 2.310753986239433289e-02 -1.742247939109802246e-01 5.096258129924535751e-03 -1.217311769723892212e-01 1.550989151000976562e-01 2.540546655654907227e-01 -2.122298181056976318e-01 -2.107603661715984344e-02 -1.225646212697029114e-01 5.294426530599594116e-02 5.655672773718833923e-02 1.549011468887329102e-01 -2.240681201219558716e-01 4.607762023806571960e-02 4.079612791538238525e-01 -3.738427758216857910e-01 -5.103686451911926270e-02 -3.456380963325500488e-01 3.206640854477882385e-02 1.105798035860061646e-01 -1.170516237616539001e-01 -3.850913420319557190e-02 1.563976258039474487e-01 -6.810977309942245483e-02 5.066560953855514526e-02 5.134468153119087219e-02 -1.053080037236213684e-01 4.043802022933959961e-01 -1.527139544486999512e-01
-2.294553071260452271e-01 7.443983107805252075e-02 -2.462114542722702026e-01 2.133029997348785400e-01 -1.177966892719268799e-01 -4.901125133037567139e-01 1.974204629659652710e-01 2.198864668607711792e-01 5.565529689192771912e-02 2.510840445756912231e-02 1.870929636061191559e-02 -3.384266793727874756e-01 4.697343334555625916e-02 2.792537584900856018e-02 1.332453638315200806e-01 3.846992040053009987e-03 -1.175490170717239380e-01 2.268995940685272217e-01 -1.343892067670822144e-01 8.370521664619445801e-02 -8.034756779670715332e-02 1.018517315387725830e-01 1.375747919082641602e-01 -2.040297836065292358e-01 -7.549689710140228271e-02 1.383598297834396362e-01 -2.163074538111686707e-02 -4.938419908285140991e-02 -3.720895051956176758e-01 6.995648145675659180e-02 1.171268746256828308e-01 -4.845177009701728821e-02
1.291750222444534302e-01 -1.403111964464187622e-01 -3.152101635932922363e-01 2.293333858251571655e-01 -1.091605350375175476e-01 -1.439445167779922485e-01 2.436704933643341064e-01 3.596432507038116455e-02 -5.623947829008102417e-03 2.038808912038803101e-01 6.516269594430923462e-02 -4.500412940979003906e-01 3.060953319072723389e-02 1.656843125820159912e-01 1.158335506916046143e-01 -1.638488844037055969e-02 3.896792605519294739e-02 2.761187851428985596e-01 -1.012966856360435486e-01 6.122747808694839478e-02 -2.293858528137207031e-01 6.596583873033523560e-02 -8.337029814720153809e-02 -6.428290903568267822e-02 9.216695092618465424e-03 1.591899693012237549e-01 -2.496025711297988892e-01 6.204134225845336914e-02 -2.782866060733795166e-01 -2.933204174041748047e-01 1.065209731459617615e-01 -4.108535870909690857e-02
-8.593614399433135986e-02 -5.346960201859474182e-02 -1.713849157094955444e-01 1.582730710506439209e-01 -7.328383624553680420e-02 -4.879047274589538574e-01 -6.352011859416961670e-02 2.191318571567535400e-01 2.171152234077453613e-01 -7.979524880647659302e-02 -9.718626737594604492e-02 1.379927545785903931e-01 6.173222139477729797e-02 -2.153896987438201904e-01 3.907874599099159241e-02 -4.465053603053092957e-02 9.680992364883422852e-02 3.501919209957122803e-01 -1.807228028774261475e-01 9.356641024351119995e-02 -1.640699058771133423e-01 4.389813914895057678e-02 7.566183060407638550e-02 -3.444864600896835327e-02 -2.124966233968734741e-01 -2.360897362232208252e-01 -1.362455338239669800e-01 1.361915767192840576e-01 8.920515328645706177e-02 -6.586533784866333008e-02 3.470662236213684082e-01 -1.555812805891036987e-01
2.536855041980743408e-01 2.047268599271774292e-01 7.805443555116653442e-02 3.973883390426635742e-01 -1.122332215309143066e-01 8.434873819351196289e-02 1.562428176403045654e-01 4.030283093452453613e-01 -1.386608090251684189e-02 -1.209911238402128220e-02 3.532166406512260437e-02 -3.636238276958465576e-01 1.721881926059722900e-01 -4.731917008757591248e-02 6.822628527879714966e-02 -3.265130817890167236e-01 1.218390017747879028e-01 2.093875408172607422e-01 -9.910567849874496460e-02 -1.857220530509948730e-01 -1.515292227268218994e-01 1.829049438238143921e-01 2.188452146947383881e-02 -3.317121416330337524e-02 -8.360560983419418335e-02 1.679674685001373291e-01 -1.368288546800613403e-01 1.545171290636062622e-01 8.601840585470199585e-03 -3.443636745214462280e-02 1.736968941986560822e-02 7.645085453987121582e-02
-1.875468641519546509e-01 1.253289431333541870e-01 -4.306803941726684570e-01 1.894339621067047119e-01 -1.271205842494964600e-01 -3.668695390224456787e-01 1.629085689783096313e-01 1.757139526307582855e-02 -2.273160964250564575e-02 6.232263054698705673e-03 -5.510669946670532227e-02 -2.688250839710235596e-01 2.058898210525512695e-01 9.318653494119644165e-02 1.975540518760681152e-01 -4.488201811909675598e-02 3.633486852049827576e-02 6.723555922508239746e-02 -1.389860659837722778e-01 -5.473790690302848816e-02 -1.882473826408386230e-01 1.667361110448837280e-01 4.780977591872215271e-02 -2.062847912311553955e-01 -5.903426185250282288e-02 8.187507092952728271e-02 -1.058952789753675461e-02 1.732502132654190063e-01 -2.466677725315093994e-01 1.422087252140045166e-01 3.499051034450531006e-01 -4.606297239661216736e-02
-2.595605850219726562e-01 7.993289828300476074e-02 -3.645344972610473633e-01 1.426000893115997314e-01 -6.972529739141464233e-02 -4.026592373847961426e-01 1.621385365724563599e-01 2.828539609909057617e-01 1.139339208602905273e-01 -7.570721209049224854e-03 -5.626098811626434326e-02 -4.156714677810668945e-01 1.435087025165557861e-01 3.593036159873008728e-02 6.340744346380233765e-02 4.839028406422585249e-04 2.064242260530591011e-03 2.243138849735260010e-01 -8.418557792901992798e-02 -6.012934818863868713e-02 4.060239531099796295e-03 2.545453906059265137e-01 1.341674178838729858e-01 -1.805090457201004028e-01 -1.463022232055664062e-01 5.078017245978116989e-03 -1.014742031693458557e-01 -5.407106876373291016e-02 -1.434955298900604248e-01 2.816637977957725525e-02 2.143297344446182251e-01 -8.027754724025726318e-02
6.910245120525360107e-02 -4.854551330208778381e-02 1.798129826784133911e-01 -7.668540626764297485e-02 4.703305289149284363e-02 -2.081796675920486450e-01 6.079507991671562195e-02 3.705796301364898682e-01 -3.100005164742469788e-02 -9.308319538831710815e-02 -6.230337545275688171e-02 -1.484561115503311157e-01 7.183254230767488480e-03 -2.745330100879073143e-03 2.546314597129821777e-01 -2.668441534042358398e-01 1.394955217838287354e-01 2.240733504295349121e-01 -2.712476551532745361e-01 -3.788191080093383789e-01 -3.131752014160156250e-01 5.280255898833274841e-02 -4.975278675556182861e-02 -2.380648851394653320e-01 -5.479446426033973694e-02 2.355999872088432312e-02 -2.885155379772186279e-01 -2.018024772405624390e-01 7.588176429271697998e-02 -9.290479868650436401e-02 8.422616869211196899e-02 2.568414248526096344e-02
7.279247045516967773e-02 -9.546273201704025269e-02 -1.116099283099174500e-01 -9.091146290302276611e-03 1.152696087956428528e-01 -2.429242134094238281e-01 -7.194525003433227539e-02 3.547434806823730469e-01 2.984487414360046387e-01 -2.284316122531890869e-01 -7.151190936565399170e-02 -7.647524029016494751e-02 5.797220394015312195e-02 3.032681345939636230e-01 4.505024477839469910e-02 -1.665795594453811646e-01 -1.070235818624496460e-01 2.942965626716613770e-01 -3.943409621715545654e-01 -2.060311138629913330e-01 -2.331931442022323608e-01 6.647709012031555176e-02 -1.480495780706405640e-01 -6.428202241659164429e-02 -1.761307716369628906e-01 -1.652047336101531982e-01 -1.566251926124095917e-02 3.634738922119140625e-02 -2.629973925650119781e-02 -1.006015911698341370e-01 2.595089748501777649e-02 -2.004260122776031494e-01
-5.395939201116561890e-02 -1.602536290884017944e-01 -1.390960216522216797e-01 1.434681713581085205e-01 2.360467612743377686e-01 -8.950595743954181671e-03 -7.977147400379180908e-02 2.554932534694671631e-01 2.847773134708404541e-01 -3.425168097019195557e-01 2.661046013236045837e-02 -1.022877544164657593e-01 1.754306703805923462e-01 1.158416122198104858e-01 9.190705418586730957e-02 -2.807368636131286621e-01 -7.620929926633834839e-02 2.672047913074493408e-01 -2.677092254161834717e-01 -8.644561469554901123e-02 -2.888791859149932861e-01 1.741939783096313477e-01 -6.303895264863967896e-02 -1.540200114250183105e-01 -5.742076784372329712e-02 -2.549315392971038818e-01 6.490121036767959595e-02 2.620464190840721130e-02 1.303703188896179199e-01 -1.181784719228744507e-01 2.179083824157714844e-01 1.162969991564750671e-01
9.849981963634490967e-02 1.888395100831985474e-01 1.805150210857391357e-01 9.836588054895401001e-02 -1.277054250240325928e-01 -2.198810726404190063e-01 7.136812806129455566e-02 3.314130604267120361e-01 7.716347277164459229e-02 3.240448608994483948e-02 -1.944860219955444336e-01 -2.146475017070770264e-01 2.677292525768280029e-01 -1.678954213857650757e-01 1.134964153170585632e-01 -2.171708643436431885e-02 -7.837409526109695435e-02 3.856516778469085693e-01 -1.445983648300170898e-01 5.192352109588682652e-04 8.434458076953887939e-02 8.395346999168395996e-02 -2.405870109796524048e-01 -4.004033803939819336e-01 1.978640444576740265e-02 1.606087982654571533e-01 5.734802782535552979e-02 2.077531516551971436e-01 8.493252098560333252e-02 1.400664299726486206e-01 1.349255740642547607e-01 -5.336943268775939941e-02
-1.673512160778045654e-01 3.838266711682081223e-03 1.296758931130170822e-02 9.658087044954299927e-02 -3.090954618528485298e-03 -2.678232491016387939e-01 9.418783336877822876e-02 1.815355718135833740e-01 -5.324185639619827271e-02 -9.227282553911209106e-02 -2.384077161550521851e-01 1.457022726535797119e-01 -2.285799682140350342e-01 8.174683153629302979e-02 1.920358836650848389e-01 -1.758836023509502411e-02 -1.659359037876129150e-01 3.092529773712158203e-01 -2.699549198150634766e-01 -3.340743482112884521e-01 -1.679094284772872925e-01 1.632673889398574829e-01 -6.304736249148845673e-03 -1.167660504579544067e-01 -2.659066617488861084e-01 7.565626502037048340e-02 -4.628317058086395264e-02 1.089557558298110962e-01 6.983782351016998291e-02 -7.337614893913269043e-02 3.455771505832672119e-01 2.589916884899139404e-01
-1.294310986995697021e-01 -6.630412489175796509e-02 -2.420453578233718872e-01 1.405970752239227295e-01 2.338578701019287109e-01 -1.217709630727767944e-01 -3.109134733676910400e-01 3.150984346866607666e-01 6.227380782365798950e-02 -2.421086430549621582e-01 -5.083932727575302124e-02 -3.861414641141891479e-02 -1.127191726118326187e-02 -9.810169786214828491e-02 1.037115007638931274e-01 -1.302999705076217651e-01 -8.045102655887603760e-02 1.233727559447288513e-01 -3.543512225151062012e-01 -6.784491986036300659e-02 -1.766037940979003906e-01 2.086952328681945801e-01 -2.184440568089485168e-02 -2.081896513700485229e-01 -2.113235592842102051e-01 -1.585608907043933868e-02 8.319136500358581543e-02 2.492259889841079712e-01 4.104181751608848572e-02 -3.906385600566864014e-02 3.786644041538238525e-01 2.541768131777644157e-03
1.471887081861495972e-01 -1.363523863255977631e-02 1.866743266582489014e-01 6.128228828310966492e-02 -8.775929361581802368e-02 -2.024253457784652710e-01 3.128443956375122070e-01 2.055949121713638306e-01 -1.745320558547973633e-01 1.026970595121383667e-01 -5.265629291534423828e-02 -5.251279845833778381e-02 2.897133231163024902e-01 3.764122352004051208e-02 1.689994782209396362e-01 1.433823406696319580e-01 -5.189295485615730286e-02 2.608818411827087402e-01 -2.369802743196487427e-01 -6.497152149677276611e-02 -2.029184997081756592e-01 2.813936471939086914e-01 -2.402675747871398926e-01 -2.075214982032775879e-01 4.625374451279640198e-02 2.546311914920806885e-01 -1.059581637382507324e-01 1.160982176661491394e-01 -2.260879576206207275e-01 6.991599500179290771e-02 2.529708445072174072e-01 -7.585687935352325439e-02
-1.343434303998947144e-01 1.797016859054565430e-01 -2.102473825216293335e-01 1.682931929826736450e-01 -1.015065014362335205e-01 -2.532270252704620361e-01 2.729687988758087158e-01 7.220352441072463989e-02 -1.865299604833126068e-02 3.182961791753768921e-02 -5.094120278954505920e-02 -3.525121510028839111e-01 1.174333319067955017e-01 4.116237536072731018e-02 -2.959428727626800537e-02 -6.633187830448150635e-02 6.886842846870422363e-02 2.525263428688049316e-01 -2.587503790855407715e-01 7.774668186902999878e-02 -1.357993632555007935e-01 3.012086749076843262e-01 -1.027905568480491638e-01 -1.597370137460529804e-03 -9.731684625148773193e-02 3.915043920278549194e-02 -2.673480845987796783e-02 1.779028922319412231e-01 -3.120461702346801758e-01 -1.702310889959335327e-02 3.815339505672454834e-01 -1.617240011692047119e-01
-1.152882128953933716e-01 -1.533599346876144409e-01 -7.397209852933883667e-02 8.595489710569381714e-02 -4.579052701592445374e-02 -4.329814612865447998e-01 1.208548322319984436e-01 3.682180047035217285e-01 -1.248008906841278076e-01 -3.816536394879221916e-03 -1.563591063022613525e-01 3.593567013740539551e-02 7.366859167814254761e-02 3.683298453688621521e-02 -7.256720215082168579e-02 6.686120480298995972e-02 -3.963303193449974060e-02 3.168161511421203613e-01 -2.944105267524719238e-01 -1.375999599695205688e-01 -7.908865064382553101e-02 -1.186261232942342758e-02 5.726268142461776733e-02 -1.482611298561096191e-01 -1.378328502178192139e-01 1.305774301290512085e-01 2.099839597940444946e-02 2.485249564051628113e-02 -3.416163474321365356e-02 4.037226438522338867e-01 1.380459815263748169e-01 3.052645921707153320e-01
2.086682468652725220e-01 -2.540169954299926758e-01 -8.158450014889240265e-03 -1.128324419260025024e-01 -1.032082512974739075e-01 -2.506879866123199463e-01 1.878561228513717651e-01 1.946583539247512817e-01 -2.498804628849029541e-01 -5.768609791994094849e-02 -7.369389384984970093e-02 -7.658857852220535278e-02 1.991699337959289551e-01 6.251142174005508423e-02 1.182370409369468689e-01 -1.407482028007507324e-01 -2.378826886415481567e-01 1.095602363348007202e-01 -3.458085656166076660e-01 -1.323063522577285767e-01 -1.843600869178771973e-01 -3.171631693840026855e-02 -1.634355783462524414e-01 -1.071698740124702454e-01 1.942640542984008789e-02 1.167300343513488770e-01 -2.764711678028106689e-01 -8.363647758960723877e-02 2.008869498968124390e-01 1.614642292261123657e-01 3.130143880844116211e-01 1.931730508804321289e-01
-3.194512426853179932e-01 -2.389688640832901001e-01 1.185468807816505432e-01 9.686606936156749725e-03 -1.429174691438674927e-01 -1.198351457715034485e-01 1.128551214933395386e-01 2.158095389604568481e-01 3.621380403637886047e-02 -2.975766658782958984e-01 7.322412729263305664e-02 -3.141787648200988770e-02 7.532266527414321899e-02 2.341302856802940369e-02 1.044636499136686325e-02 -1.117744892835617065e-01 1.270689219236373901e-01 -5.180789902806282043e-02 -2.093839645385742188e-01 -8.603527396917343140e-02 -3.628875017166137695e-01 9.326096624135971069e-02 4.097603261470794678e-03 -1.362375766038894653e-01 -7.526519894599914551e-02 5.107845738530158997e-02 -2.693837583065032959e-01 1.287537068128585815e-01 6.942690163850784302e-02 2.620657980442047119e-01 4.147349596023559570e-01 2.135553061962127686e-01
-3.350870907306671143e-01 8.177752792835235596e-02 -2.851136326789855957e-01 1.371095031499862671e-01 -7.559990510344505310e-03 -3.378690779209136963e-01 2.381260693073272705e-01 1.696312874555587769e-01 1.900575011968612671e-01 -3.040709719061851501e-02 -3.562830016016960144e-02 -4.037247002124786377e-01 1.472168117761611938e-01 6.594279408454895020e-02 1.082515642046928406e-01 -6.802083551883697510e-02 9.401895850896835327e-02 2.679568231105804443e-01 -4.597811400890350342e-02 -9.192579984664916992e-02 -3.704112395644187927e-02 2.875757813453674316e-01 2.095610834658145905e-02 -1.697549670934677124e-01 -8.989622443914413452e-02 4.004927724599838257e-02 -1.164431050419807434e-01 -3.028886392712593079e-02 -1.338452249765396118e-01 4.548633471131324768e-02 2.665574848651885986e-01 -1.335748434066772461e-01
-1.647048741579055786e-01 -1.284258663654327393e-01 -1.241679862141609192e-01 2.189189195632934570e-01 1.176453977823257446e-01 -2.599707245826721191e-01 1.586763113737106323e-01 5.726486444473266602e-02 -6.306686252355575562e-02 -2.155279368162155151e-01 6.267968099564313889e-03 -5.404977593570947647e-03 1.978603154420852661e-01 7.972951233386993408e-02 6.563154514878988266e-03 -1.627530306577682495e-01 -1.803843490779399872e-02 2.932865023612976074e-01 -3.601429164409637451e-01 -3.002957999706268311e-01 -4.272029101848602295e-01 -1.378805786371231079e-01 -1.182522401213645935e-01 -2.767529524862766266e-02 -2.444973438978195190e-01 7.623761892318725586e-02 7.480540871620178223e-02 3.190197795629501343e-02 4.054611921310424805e-02 1.218510270118713379e-01 1.635257601737976074e-01 -1.506488621234893799e-01
3.989562764763832092e-02 -1.171525120735168457e-01 -5.855384841561317444e-02 1.661611795425415039e-01 -1.091555282473564148e-01 -6.857714802026748657e-02 -7.631406188011169434e-02 2.476060986518859863e-01 1.104670464992523193e-01 -2.470657974481582642e-01 -2.044577598571777344e-01 4.876038804650306702e-02 2.404411286115646362e-01 2.908957600593566895e-01 2.566044591367244720e-02 -3.632956147193908691e-01 -1.379210501909255981e-01 1.887808740139007568e-01 -3.317064642906188965e-01 -6.424683332443237305e-02 -2.498898953199386597e-01 1.580615937709808350e-01 -8.339758217334747314e-02 -6.411219388246536255e-02 -2.473443746566772461e-01 -2.274936251342296600e-02 3.510306403040885925e-02 -1.307943463325500488e-01 7.104028016328811646e-02 -5.874230340123176575e-02 3.434299826622009277e-01 -6.005698442459106445e-02
-6.851221621036529541e-02 5.759429559111595154e-02 1.955236308276653290e-02 1.299610733985900879e-02 -1.861624568700790405e-01 -9.498951584100723267e-02 3.928949534893035889e-01 1.823157817125320435e-01 -2.257020473480224609e-01 -7.331200176849961281e-04 -6.620580703020095825e-02 -2.191937118768692017e-01 2.204220592975616455e-01 4.201040137559175491e-03 1.836351007223129272e-01 1.694596111774444580e-01 8.952315151691436768e-02 3.325141966342926025e-01 -3.204821143299341202e-03 -3.183087334036827087e-02 -2.928567230701446533e-01 2.631509006023406982e-01 -2.431017607450485229e-01 -2.817042768001556396e-01 4.431139212101697922e-03 2.866502702236175537e-01 3.575379773974418640e-02 -2.576521411538124084e-02 -6.407923065125942230e-03 8.024578541517257690e-02 2.040238827466964722e-01 2.075307443737983704e-02
-2.963661253452301025e-01 5.447572097182273865e-02 -2.994135320186614990e-01 1.327461600303649902e-01 6.114093586802482605e-02 -3.605434298515319824e-01 2.504842579364776611e-01 1.072740703821182251e-01 2.433409839868545532e-01 1.852773502469062805e-02 4.512343555688858032e-02 -4.196695685386657715e-01 2.303828001022338867e-01 6.168441846966743469e-02 1.041838750243186951e-01 -1.075348556041717529e-01 1.499291658401489258e-01 1.844840198755264282e-01 -8.255510777235031128e-02 8.230856806039810181e-02 -1.461125910282135010e-01 2.294292300939559937e-01 5.689284205436706543e-02 -1.275154501199722290e-01 -8.849857747554779053e-02 3.170257806777954102e-02 -9.606421738862991333e-02 -1.129654496908187866e-01 -8.515824377536773682e-02 -4.598694294691085815e-02 2.681209743022918701e-01 -3.556139767169952393e-02
-5.291997268795967102e-02 2.094821929931640625e-01 -2.704644501209259033e-01 2.309426963329315186e-01 -9.485001116991043091e-02 -2.639974057674407959e-01 5.911883339285850525e-02 1.033248305320739746e-01 2.351530641317367554e-01 -1.490438431501388550e-01 1.594643443822860718e-01 -1.640723198652267456e-01 9.170790761709213257e-02 -1.538765132427215576e-01 3.686292469501495361e-01 2.051751129329204559e-02 6.466880440711975098e-02 9.465139359235763550e-02 -2.586747109889984131e-01 -8.865320682525634766e-02 -2.072482258081436157e-01 2.589194774627685547e-01 -7.126004248857498169e-02 -1.562407016754150391e-01 -1.347991824150085449e-01 -9.743537008762359619e-02 -3.799356892704963684e-02 2.433189898729324341e-01 -3.131952285766601562e-01 9.213740378618240356e-02 9.090521931648254395e-02 -7.185277342796325684e-02
-2.269846200942993164e-01 -1.438736449927091599e-02 -2.129405289888381958e-01 6.515803933143615723e-02 -1.823918372392654419e-01 -3.272080421447753906e-01 3.267871439456939697e-01 1.492167543619871140e-02 1.398877501487731934e-01 3.193062916398048401e-02 3.917230293154716492e-02 -3.687457740306854248e-01 9.697998315095901489e-02 9.256550669670104980e-02 2.447909563779830933e-01 -1.930298842489719391e-02 -1.012543290853500366e-01 8.820858597755432129e-02 -5.262295156717300415e-02 1.660743057727813721e-01 -2.318522930145263672e-01 3.904363512992858887e-02 -3.750673681497573853e-02 7.979896664619445801e-02 -1.521981805562973022e-01 -1.415849626064300537e-01 -1.938566751778125763e-02 1.492165476083755493e-01 -2.365268021821975708e-01 4.799478128552436829e-02 3.770638406276702881e-01 -1.930218040943145752e-01
4.187522083520889282e-02 1.134773716330528259e-01 -1.426482200622558594e-01 -7.735906541347503662e-02 2.619694732129573822e-02 -2.534210868179798126e-02 5.872400477528572083e-02 4.011897742748260498e-01 2.019565850496292114e-01 -1.066221669316291809e-01 -1.629065722227096558e-01 -7.043793797492980957e-02 3.398513421416282654e-02 -5.689364671707153320e-02 1.912838816642761230e-01 -3.037158548831939697e-01 1.881822049617767334e-01 4.540359079837799072e-01 -3.124911189079284668e-01 -1.766409873962402344e-01 -3.504639863967895508e-01 9.696069359779357910e-02 -4.399519413709640503e-03 -4.465862736105918884e-02 -1.836855858564376831e-01 1.157995313405990601e-01 -8.746456354856491089e-02 6.297202408313751221e-02 6.536440551280975342e-02 4.992942139506340027e-02 -3.171090269461274147e-03 7.894170284271240234e-02
-1.404189169406890869e-01 9.316968172788619995e-02 -3.361873328685760498e-01 8.673533052206039429e-02 -2.508302405476570129e-02 -3.895676434040069580e-01 2.553724646568298340e-01 3.006471693515777588e-01 1.163292080163955688e-01 -3.262219578027725220e-02 -3.446989133954048157e-02 -4.356153607368469238e-01 1.404309272766113281e-01 1.372467428445816040e-01 1.404581367969512939e-01 1.190360635519027710e-02 -2.961284963021171279e-06 1.892669796943664551e-01 -3.796093910932540894e-02 -2.429342456161975861e-02 -1.036422327160835266e-01 2.885550558567047119e-01 4.504905268549919128e-02 -5.207661911845207214e-02 -1.765437275171279907e-01 -8.883254975080490112e-02 -5.897209048271179199e-02 -1.376422345638275146e-01 -1.933320462703704834e-01 -1.266718208789825439e-01 1.610821038484573364e-01 -4.043618962168693542e-02
-2.914323657751083374e-02 5.518520250916481018e-03 8.418248593807220459e-02 4.461973160505294800e-02 -1.464008986949920654e-01 -6.529279798269271851e-02 -4.445256665349006653e-02 2.207724452018737793e-01 -2.674867771565914154e-02 9.836870431900024414e-02 -1.818841397762298584e-01 -1.538226604461669922e-01 2.159668803215026855e-01 2.709335274994373322e-02 1.350025683641433716e-01 -1.937434077262878418e-01 6.459498405456542969e-02 3.541997373104095459e-01 -1.232056617736816406e-01 -6.615425646305084229e-02 1.311298161745071411e-01 2.025613933801651001e-01 1.457001864910125732e-01 -3.233073949813842773e-01 -4.333187341690063477e-01 3.277142643928527832e-01 -1.920461356639862061e-01 2.428898820653557777e-03 8.860009163618087769e-02 -2.234949767589569092e-01 1.337676644325256348e-01 4.944808408617973328e-02
-3.127576410770416260e-02 8.604060858488082886e-03 1.460907757282257080e-01 6.283132731914520264e-02 -1.288027316331863403e-01 -2.183173894882202148e-01 3.035869896411895752e-01 1.995985954999923706e-01 -1.043849717825651169e-02 6.372136529535055161e-03 2.442195117473602295e-01 -1.687211096286773682e-01 1.452077925205230713e-01 -6.698017567396163940e-02 2.562384903430938721e-01 1.471434999257326126e-02 2.187652140855789185e-02 2.827494442462921143e-01 -2.288674265146255493e-01 -2.219177782535552979e-01 -2.618043422698974609e-01 -9.203243069350719452e-03 -2.013497240841388702e-02 -2.996517717838287354e-02 -1.860048174858093262e-01 1.978383958339691162e-01 -4.498762190341949463e-01 2.087986916303634644e-01 2.604964748024940491e-02 6.085480563342571259e-03 -4.556809738278388977e-02 1.523020416498184204e-01
-2.454765439033508301e-01 7.477857917547225952e-02 -2.662259340286254883e-01 4.692377150058746338e-02 -1.326076537370681763e-01 -4.914505183696746826e-01 1.690739095211029053e-01 1.425151973962783813e-01 9.371549636125564575e-02 -7.087807357311248779e-02 6.709699984639883041e-03 -4.017077386379241943e-01 1.648640483617782593e-01 8.503970503807067871e-02 1.430276781320571899e-01 -1.227428242564201355e-01 2.768389508128166199e-02 1.539440453052520752e-01 -1.092138066887855530e-01 -2.526316419243812561e-02 -7.689212262630462646e-02 2.640809118747711182e-01 9.410580247640609741e-02 -1.847633123397827148e-01 -1.473495513200759888e-01 5.440950393676757812e-02 -1.317764669656753540e-01 5.414322391152381897e-02 -2.099538147449493408e-01 -6.649550050497055054e-03 2.350428104400634766e-01 -8.886485546827316284e-02
-1.281735599040985107e-01 -1.250493675470352173e-01 6.250729411840438843e-02 1.928651928901672363e-01 -1.504777818918228149e-01 8.199843019247055054e-02 -8.749855309724807739e-02 7.928628474473953247e-02 7.987155020236968994e-02 2.748091518878936768e-01 1.197621747851371765e-01 -1.841395497322082520e-01 1.954194456338882446e-01 -1.388113945722579956e-01 3.564850389957427979e-01 -9.360084682703018188e-02 -1.579073220491409302e-01 1.646257489919662476e-01 -3.939903974533081055e-01 1.253553181886672974e-01 -1.513112932443618774e-01 7.064529508352279663e-02 -1.125994622707366943e-01 -4.425491988658905029e-01 -3.064231388270854950e-02 -1.840959042310714722e-01 -1.696598678827285767e-01 8.764796704053878784e-02 -5.632530152797698975e-02 -1.371586024761199951e-01 -6.275691092014312744e-02 5.879573896527290344e-02
1.547091603279113770e-01 -1.983567029237747192e-01 -2.586246840655803680e-02 1.847740262746810913e-01 -8.978977799415588379e-02 -3.897671103477478027e-01 -1.968228220939636230e-01 -3.354535251855850220e-02 2.449673563241958618e-01 -1.657911837100982666e-01 1.036864612251520157e-02 3.007921576499938965e-02 2.547617554664611816e-01 5.340441316366195679e-02 -2.812256477773189545e-02 -2.860313951969146729e-01 -1.196682080626487732e-01 3.472358882427215576e-01 -2.559860348701477051e-01 -1.524141877889633179e-01 -3.170564174652099609e-01 1.519604623317718506e-01 -9.569155424833297729e-02 -2.775324508547782898e-02 -8.476630598306655884e-02 -8.152442425489425659e-02 1.311818952672183514e-03 -7.594838738441467285e-02 4.494528472423553467e-02 1.302119493484497070e-01 2.556010484695434570e-01 4.572874307632446289e-02
2.150544524192810059e-01 -1.215112209320068359e-01 -1.950297504663467407e-01 1.792007982730865479e-01 -1.173555031418800354e-01 -2.090389132499694824e-01 -2.289173305034637451e-01 1.700180619955062866e-01 3.329135477542877197e-02 -2.139730900526046753e-01 -2.112288624048233032e-01 6.702614575624465942e-02 1.220686212182044983e-01 2.369646877050399780e-01 2.993335388600826263e-02 -1.056284978985786438e-01 -9.361714869737625122e-02 1.949402242898941040e-01 -3.582736253738403320e-01 -1.739339083433151245e-01 -3.522653877735137939e-01 2.171524167060852051e-01 -2.860575728118419647e-02 -2.407099604606628418e-01 -2.351339906454086304e-01 -6.756164133548736572e-02 -1.551965437829494476e-02 4.019282385706901550e-02 1.487873196601867676e-01 7.176900655031204224e-02 1.430472731590270996e-01 7.813154906034469604e-02
1.657320410013198853e-01 -2.196208536624908447e-01 -2.261064248159527779e-03 4.928318038582801819e-02 -2.150216549634933472e-01 -6.989424675703048706e-02 2.556361258029937744e-01 1.934457719326019287e-01 1.274525821208953857e-01 -8.214194094762206078e-04 -9.834812581539154053e-02 -7.009325921535491943e-02 1.028690338134765625e-01 1.389046572148799896e-02 4.459162354469299316e-01 -3.422245383262634277e-02 3.074068948626518250e-02 2.024441063404083252e-01 -7.979923486709594727e-02 -5.900394544005393982e-02 -3.863090574741363525e-01 3.225829005241394043e-01 -1.202749386429786682e-01 3.276166617870330811e-01 -2.446644753217697144e-02 6.700466573238372803e-02 3.380817919969558716e-02 2.304111421108245850e-01 1.098955571651458740e-01 -1.085957735776901245e-01 1.276198178529739380e-01 -2.960803452879190445e-03
-5.087777972221374512e-02 -1.297200173139572144e-01 -1.501928716897964478e-01 2.710620500147342682e-02 -5.389784649014472961e-02 -2.287050485610961914e-01 -2.085382193326950073e-01 5.569253582507371902e-03 -6.119410693645477295e-02 -1.308887302875518799e-01 -1.321926433593034744e-02 8.950398117303848267e-02 1.551151573657989502e-01 1.455825567245483398e-01 5.403661355376243591e-02 -3.518622219562530518e-01 -5.957485735416412354e-02 2.189420014619827271e-01 -2.398976981639862061e-01 -3.047942221164703369e-01 -3.771039247512817383e-01 1.467848569154739380e-01 -6.469197571277618408e-02 -3.367305099964141846e-01 -1.189702376723289490e-01 4.233391955494880676e-02 -5.612915381789207458e-03 1.833260059356689453e-01 6.836006045341491699e-02 4.627053812146186829e-02 3.307013213634490967e-01 9.215560555458068848e-02
1.661101281642913818e-01 -1.647691726684570312e-01 -8.115834742784500122e-02 1.633437275886535645e-01 5.310120061039924622e-02 -2.042971365153789520e-02 3.131473064422607422e-01 2.533497214317321777e-01 -5.984831228852272034e-02 1.118044331669807434e-01 1.453926414251327515e-01 -2.298635244369506836e-01 7.926122099161148071e-02 -2.147296667098999023e-01 9.520881623029708862e-02 -2.485403567552566528e-01 1.247684657573699951e-01 2.617018520832061768e-01 -5.916304886341094971e-02 -1.106250658631324768e-02 -2.287907600402832031e-01 6.390385329723358154e-02 3.099471889436244965e-02 -2.756802439689636230e-01 -3.341940343379974365e-01 1.912782937288284302e-01 -1.698949784040451050e-01 8.288104832172393799e-02 6.116513162851333618e-02 -2.439982146024703979e-01 9.078041464090347290e-02 2.379680722951889038e-01
2.584947645664215088e-01 -2.031608819961547852e-01 4.945769160985946655e-02 1.881012618541717529e-01 -3.025530278682708740e-01 -2.802573144435882568e-01 2.156840451061725616e-02 2.949267625808715820e-01 3.861567378044128418e-02 2.369872927665710449e-01 -1.030985713005065918e-01 -2.118496149778366089e-01 7.041960209608078003e-02 1.017111688852310181e-01 7.602347433567047119e-02 -2.928815186023712158e-01 -2.076177299022674561e-01 6.414339691400527954e-02 -1.513810753822326660e-01 -1.127371415495872498e-01 -2.290660142898559570e-01 2.964335083961486816e-01 7.988274097442626953e-02 5.787271633744239807e-02 4.157358035445213318e-02 8.026963472366333008e-02 -3.957183659076690674e-02 4.047768190503120422e-03 1.531912237405776978e-01 -2.603334188461303711e-01 1.092678233981132507e-01 -1.751205921173095703e-01
-1.506633162498474121e-01 2.540475726127624512e-01 -1.294360905885696411e-01 8.620689809322357178e-02 -1.488563716411590576e-01 -3.166602253913879395e-01 1.451484393328428268e-02 3.752088174223899841e-02 1.805448234081268311e-01 -8.199005573987960815e-02 7.101720198988914490e-03 -1.520653963088989258e-01 3.790463209152221680e-01 -3.647534921765327454e-02 3.758023679256439209e-01 1.073511037975549698e-02 8.133413642644882202e-02 1.980486810207366943e-01 -2.175446003675460815e-01 4.298804700374603271e-02 -1.664873212575912476e-01 1.424653083086013794e-01 1.160742565989494324e-01 -9.694916754961013794e-02 -7.581579685211181641e-02 6.535961478948593140e-02 -6.797049939632415771e-02 3.349072486162185669e-02 -3.453920781612396240e-01 -4.465056117624044418e-03 3.023481667041778564e-01 -1.526164114475250244e-01
-2.162674665451049805e-01 -8.151859790086746216e-02 -3.328225016593933105e-01 4.629830364137887955e-03 5.867356061935424805e-02 -4.833541512489318848e-01 1.709959656000137329e-01 1.964854151010513306e-01 4.262046515941619873e-02 8.207339048385620117e-02 -4.789436643477529287e-04 -4.204562604427337646e-01 1.773134469985961914e-01 1.240888088941574097e-01 1.235687285661697388e-01 -1.706753969192504883e-01 -7.253963500261306763e-02 1.133239790797233582e-01 -2.357852607965469360e-01 9.625497460365295410e-02 -2.862588874995708466e-02 2.153513282537460327e-01 4.815325140953063965e-02 -1.135759204626083374e-01 -1.211775350384414196e-03 8.953839540481567383e-02 -7.610692828893661499e-02 1.195970699191093445e-01 -1.598914265632629395e-01 -7.804515957832336426e-02 1.596257388591766357e-01 -1.538458615541458130e-01
2.591531872749328613e-01 2.984760403633117676e-01 7.028483599424362183e-02 1.304948776960372925e-01 -1.963381618261337280e-01 -2.371181547641754150e-01 -3.067969158291816711e-02 3.779411017894744873e-01 -1.844600886106491089e-01 1.077959537506103516e-01 -1.621113270521163940e-01 -7.240147143602371216e-02 -8.183512836694717407e-02 1.615845561027526855e-01 2.752193510532379150e-01 -7.815048098564147949e-02 -4.806007817387580872e-02 3.012869060039520264e-01 -1.186273097991943359e-01 1.278711557388305664e-01 -1.500893682241439819e-01 1.490662395954132080e-01 -1.922943741083145142e-01 -3.990847244858741760e-02 -3.201720118522644043e-01 2.680811472237110138e-02 -1.535759568214416504e-01 -5.952809378504753113e-02 -3.599313274025917053e-02 -1.762973070144653320e-01 1.204184219241142273e-01 -8.568497747182846069e-02
-2.011148184537887573e-01 7.551492005586624146e-02 -1.119361668825149536e-01 1.883705854415893555e-01 -1.342582106590270996e-01 -2.237078696489334106e-01 -8.783020079135894775e-02 2.120173126459121704e-01 -5.797303840517997742e-02 -1.336532533168792725e-01 1.404266506433486938e-01 -3.321698307991027832e-01 1.245655566453933716e-01 1.511036157608032227e-01 4.176547229290008545e-01 1.217187270522117615e-01 3.384213149547576904e-02 -8.411448798142373562e-04 -2.163504362106323242e-01 -2.790908887982368469e-02 -3.053291141986846924e-01 6.352068483829498291e-02 -1.624970585107803345e-01 -1.128603443503379822e-01 -8.251036703586578369e-02 -2.625098265707492828e-02 1.515899151563644409e-01 -8.455012738704681396e-02 -3.376832306385040283e-01 1.527582854032516479e-02 2.085317522287368774e-01 -1.603462100028991699e-01
-2.303725779056549072e-01 9.151572734117507935e-02 -2.751210033893585205e-01 1.736343055963516235e-01 -1.639726571738719940e-02 -4.860782325267791748e-01 2.727397084236145020e-01 5.214825272560119629e-02 1.238542273640632629e-01 -3.850853443145751953e-02 -4.281667619943618774e-02 -4.045019149780273438e-01 8.419884741306304932e-02 8.261673152446746826e-02 2.471615672111511230e-01 -6.586898118257522583e-02 1.206298917531967163e-01 1.841308772563934326e-01 -8.800586313009262085e-02 1.090524625033140182e-02 -1.701909154653549194e-01 2.723623216152191162e-01 8.647610247135162354e-02 -5.034066364169120789e-02 -1.464873552322387695e-01 6.901138275861740112e-02 -6.508713960647583008e-02 7.498236373066902161e-03 -9.752926230430603027e-02 4.894198104739189148e-02 1.542642563581466675e-01 -1.474746316671371460e-01
-6.034174561500549316e-02 -1.730927675962448120e-01 1.457874756306409836e-02 6.852207332849502563e-02 -2.870359458029270172e-02 -3.297325968742370605e-01 3.130212128162384033e-01 3.993299901485443115e-01 2.242822200059890747e-01 3.607276827096939087e-02 1.764698922634124756e-01 -2.387283891439437866e-01 -3.874525055289268494e-02 8.941520750522613525e-02 -2.373326336964964867e-03 -1.346688568592071533e-01 -1.191696897149085999e-01 1.753056198358535767e-01 -1.124838646501302719e-02 -1.426340937614440918e-01 -3.119212090969085693e-01 -2.958464622497558594e-02 6.617417931556701660e-02 -2.099866867065429688e-01 -9.749996662139892578e-02 1.075690090656280518e-01 -3.494099378585815430e-01 8.273188769817352295e-02 1.479374170303344727e-01 -6.163085252046585083e-02 -7.147585600614547729e-02 1.851254403591156006e-01
2.024035155773162842e-01 5.261154100298881531e-02 -1.153723523020744324e-01 5.704288557171821594e-02 7.619056105613708496e-02 -2.301672995090484619e-01 2.885173857212066650e-01 1.970514357089996338e-01 -2.791377305984497070e-01 1.046104282140731812e-01 -2.112201750278472900e-01 -2.007643925026059151e-03 2.420884519815444946e-01 -5.474020168185234070e-02 1.368870884180068970e-01 -3.409917354583740234e-01 -1.213181912899017334e-01 8.702056109905242920e-02 -3.199389874935150146e-01 2.122960239648818970e-02 -2.026869803667068481e-01 8.817563205957412720e-02 1.855064928531646729e-01 -2.331712990999221802e-01 -1.043819040060043335e-01 2.461343705654144287e-01 1.838271766901016235e-01 1.862013489007949829e-01 1.283615678548812866e-01 5.785898491740226746e-02 4.268468543887138367e-02 6.649896502494812012e-02
7.929044961929321289e-02 1.508598774671554565e-01 2.691219449043273926e-01 2.391341179609298706e-01 1.332691609859466553e-01 2.199009619653224945e-02 4.303611814975738525e-01 9.396673738956451416e-02 -4.808144643902778625e-03 -1.269589215517044067e-01 6.224182248115539551e-02 -1.530631631612777710e-01 3.611342906951904297e-01 2.320218682289123535e-01 1.174964755773544312e-01 -7.765810936689376831e-03 -2.381802648305892944e-01 1.134330406785011292e-01 -1.185808256268501282e-01 1.143589541316032410e-01 -9.046026319265365601e-02 -2.858907580375671387e-01 5.640209093689918518e-02 -1.498086601495742798e-01 -9.360328316688537598e-02 5.815364047884941101e-02 -1.217909902334213257e-01 -8.945331908762454987e-03 -1.704944223165512085e-01 1.489467024803161621e-01 3.015114963054656982e-01 -7.746153324842453003e-02
1.742213964462280273e-02 -2.639812044799327850e-02 2.616910934448242188e-01 7.381841540336608887e-02 -6.980889476835727692e-03 -1.626490801572799683e-01 1.867956370115280151e-01 3.259900510311126709e-01 7.353226095438003540e-02 -1.421062797307968140e-01 -1.633944064378738403e-01 -9.947013854980468750e-02 -4.526742547750473022e-02 9.936435520648956299e-02 3.162928819656372070e-01 -1.957576870918273926e-01 2.446664720773696899e-01 2.874824106693267822e-01 -1.899683326482772827e-01 -1.820360571146011353e-01 -1.956333070993423462e-01 -2.487238198518753052e-01 -1.846074163913726807e-01 -1.959822922945022583e-01 -2.888556718826293945e-01 2.025685608386993408e-01 -1.012733355164527893e-01 7.807675749063491821e-02 7.914884388446807861e-02 2.143089845776557922e-02 3.706339746713638306e-02 1.079148277640342712e-01
-7.321696728467941284e-03 -2.098549008369445801e-01 -3.667112067341804504e-02 1.303387433290481567e-01 3.000193238258361816e-01 7.471615821123123169e-02 -1.308708172291517258e-02 3.072733879089355469e-01 3.305698037147521973e-01 -1.365593522787094116e-01 1.020420566201210022e-01 6.587352603673934937e-02 1.715334951877593994e-01 -1.099712476134300232e-01 9.077083319425582886e-02 -9.007301181554794312e-02 -1.530655771493911743e-01 3.080930709838867188e-01 -2.375725805759429932e-01 4.237391427159309387e-02 -3.704528212547302246e-01 -8.878121525049209595e-02 3.903653100132942200e-02 -5.406111106276512146e-02 -3.874800801277160645e-01 1.123725548386573792e-01 -1.170715764164924622e-01 6.733269989490509033e-02 -1.059985086321830750e-01 -1.268025301396846771e-02 8.529503643512725830e-02 -1.449666172266006470e-01
-2.196726500988006592e-01 8.114437758922576904e-02 -1.823856532573699951e-01 1.216388344764709473e-01 -2.523306198418140411e-02 -4.616005122661590576e-01 -5.786607041954994202e-03 1.704912483692169189e-01 1.160101965069770813e-01 1.169404760003089905e-01 7.664798945188522339e-02 -1.706678271293640137e-01 1.931072771549224854e-01 -3.343496471643447876e-02 1.882361173629760742e-01 -2.062793634831905365e-02 1.401852667331695557e-01 4.505629092454910278e-02 -1.684288531541824341e-01 4.813265800476074219e-02 -3.158077597618103027e-01 2.022145688533782959e-01 3.689895942807197571e-02 -6.338505446910858154e-02 -1.574995219707489014e-01 1.210281625390052795e-01 1.614150404930114746e-02 1.950365751981735229e-01 -3.372958302497863770e-01 -5.860987585037946701e-03 2.764405012130737305e-01 -2.270167768001556396e-01
3.632646799087524414e-02 -1.214502826333045959e-01 -8.121266961097717285e-02 2.044212631881237030e-02 1.637213826179504395e-01 -1.171484515070915222e-01 -2.958090305328369141e-01 1.450645327568054199e-01 1.250789910554885864e-01 -1.895680129528045654e-01 -1.716933548450469971e-01 6.281441450119018555e-02 1.065780669450759888e-01 1.200701519846916199e-01 2.028165161609649658e-01 -2.612748742103576660e-01 -2.462791502475738525e-01 3.009564876556396484e-01 -3.139333724975585938e-01 -1.860302090644836426e-01 -2.989556193351745605e-01 2.279654443264007568e-01 -1.658644825220108032e-01 -1.694553792476654053e-01 -8.656194061040878296e-02 4.513046517968177795e-02 -5.703842267394065857e-02 3.605221956968307495e-02 -2.624824643135070801e-02 -6.688426434993743896e-02 3.118587434291839600e-01 -9.592675417661666870e-02
4.650344140827655792e-03 -9.368848055601119995e-03 2.222855240106582642e-01 2.510557882487773895e-02 4.862591996788978577e-02 -2.623032331466674805e-01 3.745430707931518555e-01 2.180823534727096558e-01 1.726923584938049316e-01 4.742976278066635132e-02 3.333592116832733154e-01 -1.082232892513275146e-01 1.806541681289672852e-01 -9.656953066587448120e-02 1.136548630893230438e-02 -1.349207013845443726e-01 -1.082189604640007019e-01 1.180916652083396912e-01 -1.866157054901123047e-01 -1.095649898052215576e-01 -3.593922555446624756e-01 1.720790751278400421e-02 -7.050738483667373657e-02 -3.961339965462684631e-02 -2.358655780553817749e-01 1.832742393016815186e-01 -3.916220068931579590e-01 9.973651170730590820e-02 -7.919669151306152344e-03 6.952178478240966797e-02 3.120020031929016113e-03 9.850355982780456543e-02
2.112481147050857544e-01 7.597028464078903198e-02 -9.432497620582580566e-02 -7.878001779317855835e-03 -3.233900964260101318e-01 -3.144738972187042236e-01 8.933683484792709351e-02 4.072689414024353027e-01 2.473935484886169434e-01 -1.156621947884559631e-01 -2.295103371143341064e-01 -2.835861146450042725e-01 2.031474411487579346e-01 1.374972462654113770e-01 3.074078261852264404e-02 -4.241749644279479980e-02 4.910793155431747437e-02 5.582522973418235779e-02 -2.224170565605163574e-01 1.580072939395904541e-01 -6.315422803163528442e-02 -3.647515922784805298e-02 -1.144937798380851746e-01 -1.623186022043228149e-01 -7.519286125898361206e-02 -3.516026213765144348e-02 9.509529918432235718e-02 1.370063573122024536e-01 -1.412585228681564331e-01 1.532530691474676132e-02 2.549742907285690308e-02 3.353231847286224365e-01
1.234807819128036499e-01 -1.182052399963140488e-02 -1.756519526243209839e-01 1.183562632650136948e-02 1.025357097387313843e-01 -2.934563755989074707e-01 3.066284656524658203e-01 3.405317366123199463e-01 1.469961851835250854e-01 6.587434560060501099e-02 3.450046479701995850e-02 -2.202448248863220215e-01 4.686560109257698059e-02 -1.237704791128635406e-02 8.002139627933502197e-02 5.910994857549667358e-02 2.028771862387657166e-02 -1.800421811640262604e-02 -3.446661829948425293e-01 1.488745808601379395e-01 -1.971025615930557251e-01 4.628868773579597473e-03 1.903507262468338013e-01 -7.475975900888442993e-02 -7.418769598007202148e-02 -1.797452121973037720e-01 -2.637405507266521454e-02 4.335217177867889404e-01 -9.003127925097942352e-04 5.763249099254608154e-02 3.008927404880523682e-01 -1.281352788209915161e-01
-4.559281468391418457e-02 -2.102961391210556030e-01 9.162280708551406860e-02 -3.128107264637947083e-02 1.234854087233543396e-01 -1.649163067340850830e-01 -1.140133142471313477e-01 2.727666795253753662e-01 -1.288382858037948608e-01 -1.814297437667846680e-01 -1.525004208087921143e-02 -8.214628696441650391e-02 8.200430870056152344e-02 9.165325015783309937e-02 8.896388858556747437e-02 -3.145246505737304688e-01 -1.336693912744522095e-01 2.153236716985702515e-01 -2.225667089223861694e-01 -2.909552454948425293e-01 -2.309340536594390869e-01 -8.060626685619354248e-03 -1.203389093279838562e-01 -3.651254624128341675e-02 -1.292668133974075317e-01 -3.434581458568572998e-01 -5.221812799572944641e-02 1.450818330049514771e-01 6.184330582618713379e-02 -4.898836836218833923e-02 4.378234744071960449e-01 1.096325665712356567e-01
-1.316082030534744263e-01 -2.151009291410446167e-01 1.565005779266357422e-01 2.864419817924499512e-01 -2.303021401166915894e-01 6.726459413766860962e-02 1.982989162206649780e-01 2.201005816459655762e-02 -5.206889938563108444e-03 1.236617472022771835e-02 -2.189807742834091187e-01 -7.484532147645950317e-02 -8.869296871125698090e-03 5.592213198542594910e-02 7.431872934103012085e-02 -9.786812961101531982e-02 -1.947998851537704468e-01 6.468756496906280518e-02 -3.907744288444519043e-01 -1.411560326814651489e-01 4.699836298823356628e-02 4.413348734378814697e-01 -3.545965999364852905e-02 -2.673811018466949463e-01 -8.187206089496612549e-02 3.233237564563751221e-02 -9.398157894611358643e-02 1.661099046468734741e-01 -1.792038530111312866e-01 4.622061736881732941e-03 3.148331046104431152e-01 -2.306592836976051331e-02
3.361041843891143799e-02 -5.800580233335494995e-02 -7.059121038764715195e-03 3.392203524708747864e-02 -1.634547263383865356e-01 -1.335611492395401001e-01 3.858453929424285889e-01 1.956389546394348145e-01 1.859088391065597534e-01 8.213314414024353027e-02 1.084822863340377808e-01 -1.971031427383422852e-01 2.891099452972412109e-01 -9.336557239294052124e-02 1.211797446012496948e-01 -1.985395252704620361e-01 -1.945994235575199127e-02 -1.767208240926265717e-02 -1.509360130876302719e-02 -1.634296625852584839e-01 -3.755221366882324219e-01 -4.473145306110382080e-02 5.381811410188674927e-02 -2.262490093708038330e-01 -3.535070717334747314e-01 7.656060904264450073e-02 -2.855547368526458740e-01 5.289329960942268372e-02 5.095354095101356506e-02 1.075308024883270264e-01 -3.255632892251014709e-02 2.629634737968444824e-01
-2.238870263099670410e-01 8.627519756555557251e-02 -2.510834336280822754e-01 1.331002712249755859e-01 1.429653726518154144e-02 -3.811424076557159424e-01 1.888930499553680420e-01 6.760657578706741333e-02 1.132546961307525635e-01 -1.680126637220382690e-01 1.049808859825134277e-01 -3.979760408401489258e-01 1.782739013433456421e-01 5.143298208713531494e-02 1.343617141246795654e-01 -1.145616993308067322e-01 -9.927129745483398438e-02 2.003334015607833862e-01 -3.633622080087661743e-02 -1.890835724771022797e-02 -1.315240710973739624e-01 1.604662239551544189e-01 5.969393253326416016e-02 -1.760977953672409058e-01 -1.190676838159561157e-01 1.217589676380157471e-01 -2.898395061492919922e-02 6.429447093978524208e-04 -3.710462152957916260e-01 7.501550763845443726e-02 2.889933884143829346e-01 -1.180336698889732361e-01
1.319142580032348633e-01 1.264966428279876709e-01 2.609232673421502113e-03 -1.400608476251363754e-02 -1.001514866948127747e-01 1.286124289035797119e-01 -3.113199397921562195e-02 5.789984017610549927e-02 2.376727610826492310e-01 -1.087432950735092163e-01 -1.814268343150615692e-02 -1.456143707036972046e-01 -1.510303467512130737e-03 -5.309235421009361744e-04 2.062590718269348145e-01 -3.136244714260101318e-01 1.758287288248538971e-02 3.656625747680664062e-01 -4.392617940902709961e-01 -1.923698000609874725e-02 -3.192392289638519287e-01 9.693893045186996460e-02 -4.140892624855041504e-02 -1.445441599935293198e-02 4.712619818747043610e-03 8.168019354343414307e-02 -1.175658553838729858e-01 1.919688433408737183e-01 1.829649955034255981e-01 -8.163943886756896973e-02 4.036726057529449463e-01 -6.095339730381965637e-02
-6.173899862915277481e-03 -1.075126454234123230e-01 -6.583692133426666260e-02 8.617605268955230713e-02 -3.011415004730224609e-01 4.278530832380056381e-03 -9.952481836080551147e-03 2.601349651813507080e-01 -6.116367131471633911e-02 -1.137837171554565430e-01 -1.610288321971893311e-01 -1.081768944859504700e-01 1.093073859810829163e-01 2.685512006282806396e-01 2.373418360948562622e-01 -8.900114148855209351e-02 -6.415145844221115112e-02 2.759783864021301270e-01 -1.805703192949295044e-01 -1.792363673448562622e-01 -5.013782978057861328e-01 1.762039959430694580e-01 6.015758588910102844e-02 8.603446185588836670e-02 -2.856306545436382294e-02 2.639288641512393951e-02 1.628881841897964478e-01 -5.018103495240211487e-02 3.429352641105651855e-01 -1.097296774387359619e-01 1.164520829916000366e-01 -5.743334069848060608e-02
-9.511626558378338814e-04 -4.729641973972320557e-02 -1.342997997999191284e-01 2.082149684429168701e-01 -6.184946373105049133e-02 -3.259977400302886963e-01 3.668177425861358643e-01 3.305884301662445068e-01 -3.104345798492431641e-01 -2.938029728829860687e-02 -7.284485548734664917e-02 -1.007912773638963699e-02 1.516275554895401001e-01 1.128169298171997070e-01 1.707595884799957275e-01 -1.897296756505966187e-01 -2.900273166596889496e-02 2.060448825359344482e-01 -2.046506106853485107e-01 -8.327495306730270386e-02 -2.407544292509555817e-02 -3.450297936797142029e-02 -2.421392202377319336e-01 -1.223954856395721436e-01 -2.837635278701782227e-01 2.291056960821151733e-01 -2.454972267150878906e-02 5.894276499748229980e-02 2.030325680971145630e-01 -7.805663160979747772e-03 1.534993201494216919e-01 9.739189594984054565e-02
-2.444435209035873413e-01 -1.900629699230194092e-01 -1.085874158889055252e-02 2.472817748785018921e-01 -2.202778309583663940e-01 4.158591479063034058e-02 1.911296695470809937e-01 3.764093518257141113e-01 2.859263680875301361e-02 -7.791140675544738770e-02 -2.143568247556686401e-01 1.949305273592472076e-02 1.138946488499641418e-01 2.058612853288650513e-01 -6.197044998407363892e-02 -1.187120601534843445e-01 -1.470312774181365967e-01 6.620179861783981323e-02 -6.167218089103698730e-02 2.266843430697917938e-02 -8.189934492111206055e-02 1.655434072017669678e-01 -1.023245379328727722e-01 -1.250117570161819458e-01 -1.091589480638504028e-01 1.534086912870407104e-01 -1.187885403633117676e-01 3.712425827980041504e-01 6.544613838195800781e-02 1.439087241888046265e-01 4.254497587680816650e-01 6.308772414922714233e-02
-2.816786170005798340e-01 7.734526693820953369e-02 -2.823965623974800110e-02 -5.420008674263954163e-02 -8.541326224803924561e-02 -2.896207943558692932e-02 2.462512403726577759e-01 3.550084531307220459e-01 1.833068132400512695e-01 2.871869876980781555e-02 9.554630517959594727e-02 7.127474248409271240e-02 4.080298170447349548e-02 9.695807099342346191e-02 1.699595600366592407e-01 -2.503301501274108887e-01 5.971027910709381104e-02 3.127308785915374756e-01 -9.950589388608932495e-02 -1.974359154701232910e-01 -2.807074785232543945e-01 -7.487226277589797974e-02 7.094452530145645142e-02 -1.685162931680679321e-01 -2.868988513946533203e-01 2.821941301226615906e-02 -3.219864666461944580e-01 -1.582075282931327820e-02 6.231757998466491699e-02 1.590828970074653625e-02 1.173520237207412720e-01 3.030834197998046875e-01
-2.061657793819904327e-02 -7.910331338644027710e-02 -4.907707870006561279e-02 -1.736510992050170898e-01 -3.590836524963378906e-01 -9.891086816787719727e-02 3.848916292190551758e-02 3.517712950706481934e-01 2.155492007732391357e-01 3.081829547882080078e-01 -1.938405334949493408e-01 3.179392963647842407e-02 2.172805964946746826e-01 7.406549155712127686e-02 2.287562489509582520e-01 -1.710399836301803589e-01 -3.400722518563270569e-02 2.203274518251419067e-01 -1.630482226610183716e-01 -4.066192731261253357e-02 -3.548345267772674561e-01 2.303683161735534668e-01 3.496573481243103743e-04 1.219435483217239380e-01 -1.081477627158164978e-01 -2.982046082615852356e-02 7.561220973730087280e-02 1.565789431333541870e-01 2.260409891605377197e-01 6.313890218734741211e-02 1.120838895440101624e-01 1.588293723762035370e-02
-2.494178712368011475e-02 -1.756081916391849518e-02 1.085555329918861389e-01 -3.602242842316627502e-02 -1.013792008161544800e-01 -2.833095788955688477e-01 3.147006034851074219e-01 3.444820344448089600e-01 7.324533909559249878e-02 6.248774006962776184e-02 2.828730940818786621e-01 -1.229714378714561462e-01 1.583842337131500244e-01 -2.577243000268936157e-02 -5.739511922001838684e-02 -3.038353100419044495e-02 4.360063467174768448e-03 2.761694788932800293e-01 3.052400890737771988e-03 -1.359533965587615967e-01 -3.354295194149017334e-01 7.011463493108749390e-02 -4.055969789624214172e-02 -2.267024070024490356e-01 -2.999268174171447754e-01 4.696283489465713501e-02 -2.464629709720611572e-01 6.837192922830581665e-02 1.820980012416839600e-01 1.927514821290969849e-01 3.474674373865127563e-02 2.213949859142303467e-01
2.095653489232063293e-02 1.065205484628677368e-01 -4.339699074625968933e-02 -1.258485484868288040e-02 9.853944927453994751e-02 -2.096390277147293091e-01 2.510510683059692383e-01 3.874569833278656006e-01 2.096050381660461426e-01 1.198547482490539551e-01 2.624330520629882812e-01 -1.438521444797515869e-01 2.062997370958328247e-01 -8.367080241441726685e-02 1.886649578809738159e-01 -7.202525436878204346e-02 -1.705373376607894897e-01 1.800102591514587402e-01 7.737252395600080490e-03 -7.527317851781845093e-02 -2.536326050758361816e-01 2.998651191592216492e-02 -2.113223448395729065e-02 -2.775079607963562012e-01 -1.435726433992385864e-01 5.213081464171409607e-02 -4.253610372543334961e-01 7.512687891721725464e-02 1.100745946168899536e-01 6.555578857660293579e-02 -3.132318332791328430e-02 2.096607536077499390e-01
-2.330083101987838745e-01 -3.786809369921684265e-02 -1.703367531299591064e-01 2.322497069835662842e-01 1.378176510334014893e-01 -1.838442683219909668e-01 2.000451833009719849e-01 -9.591533243656158447e-02 1.627497524023056030e-01 -2.370377629995346069e-01 -9.087568521499633789e-02 -1.004559919238090515e-01 1.051227450370788574e-01 9.729459881782531738e-02 7.132533937692642212e-02 -2.408034205436706543e-01 -2.041671723127365112e-01 2.618297636508941650e-01 -1.859815120697021484e-01 -2.956705391407012939e-01 -3.870362043380737305e-01 -2.837237715721130371e-02 -7.325968146324157715e-02 -1.721918433904647827e-01 -2.146796733140945435e-01 8.949252218008041382e-02 1.394993811845779419e-01 -1.916707754135131836e-01 -1.560011357069015503e-01 6.205193698406219482e-02 9.699404239654541016e-02 9.453298896551132202e-02
-6.636191625148057938e-03 1.638294570147991180e-02 -8.547696471214294434e-02 1.366716772317886353e-01 2.222306579351425171e-01 -1.318346560001373291e-01 -1.126590892672538757e-01 2.261577546596527100e-01 3.879559636116027832e-01 -1.959861218929290771e-01 -2.021456509828567505e-02 -1.938639581203460693e-02 2.199136167764663696e-01 -1.662864685058593750e-01 9.090366214513778687e-02 -2.266308069229125977e-01 -1.408799439668655396e-01 -1.251767948269844055e-02 -3.005717694759368896e-01 -1.656572371721267700e-01 -3.295811116695404053e-01 1.175765395164489746e-01 -1.984456479549407959e-01 -9.563960880041122437e-02 -2.005490809679031372e-01 1.836428195238113403e-01 -1.286814808845520020e-01 -5.538024753332138062e-02 4.627585038542747498e-02 -4.499948024749755859e-02 3.096932470798492432e-01 -1.238583922386169434e-01
-5.054808780550956726e-02 -9.695868194103240967e-02 -4.022152721881866455e-02 2.290843427181243896e-01 9.265001863241195679e-03 -2.653465569019317627e-01 6.070012226700782776e-02 -1.759737282991409302e-01 1.293655186891555786e-01 -8.853889256715774536e-02 -1.254358291625976562e-01 -3.469966584816575050e-03 7.580031454563140869e-02 1.517131179571151733e-01 8.798946440219879150e-02 -2.549981176853179932e-01 -1.463196724653244019e-01 1.855460405349731445e-01 -2.125537246465682983e-01 -2.014616280794143677e-01 -4.239505231380462646e-01 -8.423499017953872681e-02 9.131994098424911499e-02 -6.865629553794860840e-02 -4.486287236213684082e-01 -9.630125015974044800e-03 -4.583318904042243958e-02 -1.193870380520820618e-01 -1.578553766012191772e-01 1.497735381126403809e-01 2.504634261131286621e-01 1.329243928194046021e-01
-6.086694076657295227e-02 -1.995920389890670776e-01 9.399476647377014160e-02 8.050950616598129272e-02 -2.319773286581039429e-01 -1.117362156510353088e-01 1.507650166749954224e-01 1.969971656799316406e-01 -7.262118160724639893e-02 -1.002265810966491699e-01 -9.714350849390029907e-02 -2.599852979183197021e-01 6.624881923198699951e-02 -1.716535389423370361e-01 1.026991158723831177e-01 -2.953010797500610352e-01 -6.082183495163917542e-02 4.196474552154541016e-01 -7.974711805582046509e-02 -3.168408274650573730e-01 -9.353236109018325806e-02 1.224800571799278259e-01 5.248706787824630737e-02 -2.445608526468276978e-01 -2.375422418117523193e-01 9.294246137142181396e-02 -2.704730033874511719e-01 1.470089703798294067e-01 -4.149294272065162659e-02 -2.178397178649902344e-01 -8.627983927726745605e-02 -5.956312175840139389e-03
-1.727681607007980347e-01 -1.213760972023010254e-01 6.823991425335407257e-03 1.675503253936767578e-01 -2.473002374172210693e-01 1.099011749029159546e-01 -2.569554140791296959e-03 4.812287390232086182e-01 -3.676788881421089172e-02 7.544568926095962524e-02 -1.560349613428115845e-01 2.814686298370361328e-02 1.814646720886230469e-01 -9.643895179033279419e-02 9.035222232341766357e-02 -1.424573510885238647e-01 -2.041841596364974976e-01 1.122234761714935303e-01 -2.614477276802062988e-01 2.160006165504455566e-01 -1.494304686784744263e-01 1.801638752222061157e-01 1.807004772126674652e-02 -3.629486560821533203e-01 5.795231088995933533e-02 -9.150307625532150269e-03 9.420095384120941162e-02 2.616617381572723389e-01 -1.522610187530517578e-01 7.299996912479400635e-02 1.266212761402130127e-01 1.952794045209884644e-01
1.081537008285522461e-01 1.514623463153839111e-01 1.044150516390800476e-01 3.521312475204467773e-01 6.704844534397125244e-02 -2.160180211067199707e-01 1.820901483297348022e-01 3.575389385223388672e-01 -9.630759805440902710e-02 -9.171704202890396118e-02 1.507436335086822510e-01 -3.627730533480644226e-02 1.057762801647186279e-01 -5.049595609307289124e-02 -8.030307292938232422e-02 -9.883210808038711548e-02 2.429038472473621368e-02 1.989259421825408936e-01 3.394893556833267212e-02 -1.901290416717529297e-01 -2.064403295516967773e-01 1.662320047616958618e-01 2.532040774822235107e-01 -1.441843062639236450e-02 -2.045858055353164673e-01 2.847822904586791992e-01 -1.009067371487617493e-01 1.741559207439422607e-01 2.010459154844284058e-01 1.246209442615509033e-01 3.222390115261077881e-01 1.064926609396934509e-01
1.263030469417572021e-01 1.865928620100021362e-02 1.514082551002502441e-01 1.899525225162506104e-01 -1.196697577834129333e-01 -1.795583665370941162e-01 2.995172739028930664e-01 3.687137663364410400e-01 1.791212894022464752e-02 5.232838913798332214e-03 -1.949594467878341675e-01 -1.163895577192306519e-01 1.903677135705947876e-01 -2.097309976816177368e-01 1.969038546085357666e-01 1.671506613492965698e-01 -9.927288442850112915e-02 3.011088371276855469e-01 -3.466736525297164917e-03 -6.708933413028717041e-02 -9.058681875467300415e-02 2.756715714931488037e-01 -2.031865417957305908e-01 -2.587514817714691162e-01 2.561903186142444611e-02 2.283746302127838135e-01 -7.329476624727249146e-02 1.840796619653701782e-01 -4.303371906280517578e-02 -1.520390361547470093e-01 1.701259911060333252e-01 -1.008819118142127991e-01
-2.417715638875961304e-01 8.143264800310134888e-02 -2.488181442022323608e-01 6.490394473075866699e-02 -4.818823188543319702e-02 -3.949961066246032715e-01 2.592340707778930664e-01 2.828856706619262695e-01 2.380002588033676147e-01 3.793419152498245239e-02 6.431035697460174561e-02 -4.023696184158325195e-01 3.883384913206100464e-02 -1.024544518440961838e-02 8.433689922094345093e-02 -1.157307103276252747e-01 -1.204641088843345642e-01 1.417935788631439209e-01 -9.955623000860214233e-02 -9.657792747020721436e-02 -6.211536005139350891e-02 1.786675602197647095e-01 3.318608552217483521e-02 -2.356296330690383911e-01 -1.546384021639823914e-02 2.071762830018997192e-02 -1.059037297964096069e-01 4.181579221040010452e-03 -2.058610767126083374e-01 3.706989064812660217e-02 2.885245680809020996e-01 -1.783880889415740967e-01
9.438643604516983032e-02 -4.095896705985069275e-02 -1.190452575683593750e-01 4.923312738537788391e-02 -6.699006259441375732e-02 -3.165615797042846680e-01 1.860208064317703247e-01 1.381347477436065674e-01 -4.896841570734977722e-02 -9.971446543931961060e-02 1.165080443024635315e-01 -3.132749199867248535e-01 1.837335824966430664e-01 -1.746497452259063721e-01 1.244710981845855713e-01 2.289552241563796997e-02 1.626096814870834351e-01 9.104326367378234863e-02 -3.471847474575042725e-01 1.376333236694335938e-01 -5.071674659848213196e-02 1.139159053564071655e-01 -7.037237286567687988e-02 -3.928167372941970825e-02 -9.329713881015777588e-02 -6.192132830619812012e-02 2.593834884464740753e-02 1.487933397293090820e-01 1.408663541078567505e-01 1.183470338582992554e-01 5.275008082389831543e-01 -2.576578259468078613e-01
2.360888272523880005e-01 8.991570025682449341e-02 5.822768434882164001e-02 2.596756219863891602e-01 -1.055876985192298889e-01 -8.278688788414001465e-02 -1.785293780267238617e-02 3.130540251731872559e-01 1.065404266119003296e-01 -1.187567338347434998e-01 1.133524626493453979e-01 -3.589145839214324951e-01 -1.222950592637062073e-01 -1.749199479818344116e-01 2.381483018398284912e-01 -1.606826037168502808e-01 6.171360146254301071e-03 3.614021539688110352e-01 -3.153011202812194824e-01 -1.201745718717575073e-01 -2.283617407083511353e-01 1.442542374134063721e-01 2.486645989120006561e-02 -2.590339630842208862e-02 -1.809576004743576050e-01 2.015054076910018921e-01 -1.759737133979797363e-01 5.339702591300010681e-02 1.215909570455551147e-01 6.417466700077056885e-02 8.964680135250091553e-02 3.099744394421577454e-02
8.401004225015640259e-02 2.307321429252624512e-01 1.031064838171005249e-01 1.058029457926750183e-01 3.883777186274528503e-02 -1.081513315439224243e-01 -1.162639930844306946e-01 3.094313144683837891e-01 4.580597952008247375e-02 -6.615814566612243652e-02 4.947713017463684082e-02 -1.186536550521850586e-01 1.796974055469036102e-02 -1.431800872087478638e-01 4.861795157194137573e-02 -2.509532272815704346e-01 -8.476015180349349976e-02 2.871097624301910400e-01 -1.680845618247985840e-01 1.834454759955406189e-02 -3.860785663127899170e-01 3.624113649129867554e-02 2.088696360588073730e-01 8.670681715011596680e-02 -2.835681438446044922e-01 1.090947762131690979e-01 9.627050906419754028e-02 2.876769900321960449e-01 1.268372591584920883e-02 -1.028909385204315186e-01 4.121396839618682861e-01 -3.972876444458961487e-02
-2.286074683070182800e-02 1.039539836347103119e-02 -7.035236060619354248e-02 2.590276598930358887e-01 7.286985963582992554e-02 -2.628434002399444580e-01 -1.744842082262039185e-01 1.096393913030624390e-01 -1.286441236734390259e-01 -2.243949100375175476e-03 1.795280277729034424e-01 -1.156732439994812012e-01 1.340562850236892700e-01 -5.291626229882240295e-02 -1.765548139810562134e-01 2.721361219882965088e-01 -2.934091985225677490e-01 2.115168720483779907e-01 -3.388259410858154297e-01 2.238924503326416016e-01 -3.353912234306335449e-01 1.733379811048507690e-01 3.573411703109741211e-02 -8.705762028694152832e-02 -3.528378903865814209e-02 -1.056359708309173584e-01 -1.889838464558124542e-02 -4.115505144000053406e-03 -1.026259735226631165e-01 4.737000167369842529e-02 1.947032660245895386e-01 3.341922760009765625e-01
9.721881896257400513e-02 8.445592969655990601e-02 -1.149068325757980347e-01 2.661651074886322021e-01 2.201443165540695190e-01 -2.992177903652191162e-01 1.187196150422096252e-01 -1.173940971493721008e-01 6.327240169048309326e-02 -7.869518548250198364e-02 -6.865929812192916870e-02 -8.434849791228771210e-03 -1.335097551345825195e-01 1.368553191423416138e-01 -4.060300532728433609e-03 -1.698065251111984253e-01 -5.660137906670570374e-02 2.307666987180709839e-01 -2.307067662477493286e-01 -2.015162259340286255e-01 -5.227446556091308594e-01 -1.056673564016819000e-02 7.194443605840206146e-03 -3.102298676967620850e-01 -1.359406411647796631e-01 2.047481760382652283e-02 -1.335311233997344971e-01 -1.646309494972229004e-01 -1.054076179862022400e-01 1.951829195022583008e-01 8.808181434869766235e-02 1.111465245485305786e-01
-1.272151321172714233e-01 -1.339531876146793365e-02 -3.994796052575111389e-02 2.349214553833007812e-01 1.084199622273445129e-01 -4.162347689270973206e-02 7.668925821781158447e-02 1.907362341880798340e-01 1.378618627786636353e-01 -7.452160120010375977e-02 -3.212622553110122681e-02 -3.062065318226814270e-02 3.583875000476837158e-01 3.092826008796691895e-01 -9.346743673086166382e-02 -3.350364267826080322e-01 -2.618010155856609344e-02 3.052989244461059570e-01 -3.146600127220153809e-01 -3.412400186061859131e-01 -2.937351763248443604e-01 -2.689852379262447357e-02 -7.124442607164382935e-02 7.323849946260452271e-02 -2.397289127111434937e-01 6.067561730742454529e-02 2.374327555298805237e-02 -8.051376789808273315e-02 -5.636793747544288635e-02 -1.160132810473442078e-01 8.784823119640350342e-02 -1.217651832848787308e-02
-1.579543054103851318e-01 6.108655408024787903e-02 -2.489587366580963135e-01 -1.155300289392471313e-01 -2.164036184549331665e-01 -2.750959992408752441e-01 8.253180235624313354e-02 9.385854355059564114e-04 -5.268742144107818604e-02 1.551193892955780029e-01 -1.981163397431373596e-02 -5.089451670646667480e-01 1.088148653507232666e-01 -1.197351962327957153e-01 1.168572902679443359e-01 9.480405598878860474e-02 -9.473143517971038818e-02 3.983852267265319824e-01 -1.552437990903854370e-01 7.969626039266586304e-02 -1.841780841350555420e-01 1.791390329599380493e-01 -2.931633219122886658e-02 -1.704036295413970947e-01 6.056635826826095581e-02 1.015008166432380676e-01 -2.099420726299285889e-01 1.782370507717132568e-01 -1.737942546606063843e-01 -1.145874038338661194e-01 3.105854801833629608e-02 -5.859830230474472046e-02
-3.272153437137603760e-01 6.554738432168960571e-02 -1.362901329994201660e-01 3.390763998031616211e-01 3.744482062757015228e-03 -1.241993904113769531e-01 -3.676387667655944824e-02 2.605677545070648193e-01 -1.414858922362327576e-02 4.028617963194847107e-02 -1.970910131931304932e-01 1.132903173565864563e-01 -7.900877296924591064e-02 -1.018909588456153870e-01 2.974670529365539551e-01 -1.734095364809036255e-01 -2.001418471336364746e-01 1.838982403278350830e-01 -1.114477291703224182e-01 -1.489615067839622498e-03 -1.526916772127151489e-01 -1.553760282695293427e-02 5.491232872009277344e-02 -2.205324470996856689e-01 -2.234573066234588623e-01 1.768137700855731964e-02 5.225031450390815735e-02 2.911164760589599609e-01 -9.109085798263549805e-02 -2.125827223062515259e-01 3.587705492973327637e-01 -1.674985513091087341e-02
-1.464783698320388794e-01 6.512461602687835693e-02 -2.341845631599426270e-01 1.225686445832252502e-01 6.473212689161300659e-02 -4.339136481285095215e-01 2.562268972396850586e-01 9.771572053432464600e-02 2.422500997781753540e-01 4.787852987647056580e-02 3.615341708064079285e-02 -3.944281339645385742e-01 9.537866711616516113e-02 5.533844977617263794e-02 1.259761452674865723e-01 -8.862597867846488953e-03 -4.572289064526557922e-03 1.504602134227752686e-01 -1.725447773933410645e-01 -8.519624359905719757e-03 -9.187316149473190308e-02 2.576763629913330078e-01 7.048983871936798096e-02 -8.406107127666473389e-02 -1.713793575763702393e-01 5.959784612059593201e-02 -9.722314029932022095e-02 -1.883748620748519897e-01 -2.216793149709701538e-01 -4.562557861208915710e-02 2.932520508766174316e-01 -1.906372904777526855e-01
4.574850201606750488e-02 -2.525390684604644775e-01 -2.528348937630653381e-02 1.939803957939147949e-01 -2.477539144456386566e-02 -3.599843382835388184e-01 1.493988335132598877e-01 1.756744235754013062e-01 2.264482378959655762e-01 -3.585595786571502686e-01 -2.507017552852630615e-01 -5.782185867428779602e-02 2.514797262847423553e-02 6.833842396736145020e-02 2.145043574273586273e-02 -3.069882988929748535e-01 -2.859283424913883209e-02 3.185709118843078613e-01 -1.816229373216629028e-01 8.314045518636703491e-02 -2.010149210691452026e-01 7.040181756019592285e-02 -1.126960217952728271e-01 3.101288340985774994e-02 -1.345018446445465088e-01 2.158196121454238892e-01 1.510798037052154541e-01 1.113281250000000000e-01 1.071820184588432312e-01 4.340281337499618530e-02 2.211040109395980835e-01 5.531847849488258362e-02
-2.180536985397338867e-01 -1.425899714231491089e-01 4.577796533703804016e-02 1.512302309274673462e-01 1.882152259349822998e-01 -2.582951486110687256e-01 1.484819203615188599e-01 -7.972288131713867188e-02 8.427121490240097046e-02 -1.626970022916793823e-01 1.786660850048065186e-01 -1.456942856311798096e-01 7.737199962139129639e-02 9.345709532499313354e-02 9.515945799648761749e-03 -1.785457581281661987e-01 5.154852755367755890e-03 3.843730092048645020e-01 -3.933156430721282959e-01 -1.638874113559722900e-01 -3.283235132694244385e-01 -7.246926426887512207e-02 -3.477167338132858276e-02 -5.151810124516487122e-02 -2.720856368541717529e-01 1.065972596406936646e-01 1.159144863486289978e-01 -1.901193708181381226e-01 5.211962014436721802e-02 -2.178919315338134766e-02 2.377284020185470581e-01 4.777456074953079224e-02
-1.801325678825378418e-01 -8.402897417545318604e-02 -1.154252290725708008e-01 2.376810312271118164e-01 -5.198262259364128113e-02 -1.821142062544822693e-02 5.827312543988227844e-02 1.628522276878356934e-01 1.097882986068725586e-01 -5.093713104724884033e-02 1.407615542411804199e-01 -1.740405410528182983e-01 2.524788677692413330e-01 4.597621411085128784e-02 2.792038917541503906e-01 -5.378786101937294006e-02 2.646652748808264732e-03 6.830305606126785278e-02 -3.339370191097259521e-01 2.437957376241683960e-01 -2.122004479169845581e-01 2.454818189144134521e-01 -8.455879986286163330e-02 -1.167847961187362671e-02 -1.174404174089431763e-01 -9.366346150636672974e-02 1.893805414438247681e-01 -1.621038317680358887e-01 -4.570709764957427979e-01 6.122700497508049011e-02 2.436168193817138672e-01 -3.670602664351463318e-02
5.206560716032981873e-02 -1.428303420543670654e-01 -8.713032305240631104e-02 1.729697734117507935e-01 -3.162177454214543104e-04 -9.842476993799209595e-02 2.344962805509567261e-01 2.638384401798248291e-01 -7.202484458684921265e-02 -9.975271672010421753e-02 -2.176680862903594971e-01 -3.562970831990242004e-02 3.432953655719757080e-01 1.132548153400421143e-01 2.221282720565795898e-01 -1.080525889992713928e-01 -3.267495334148406982e-02 1.254111528396606445e-01 -4.222481846809387207e-01 -1.844962239265441895e-01 -3.567360714077949524e-02 -1.209899857640266418e-01 -9.116117656230926514e-02 -7.937839627265930176e-02 -2.040398120880126953e-02 2.189885675907135010e-01 -1.624100059270858765e-01 6.480004638433456421e-02 2.984718680381774902e-01 1.981574594974517822e-01 1.545524895191192627e-01 2.424306720495223999e-01
1.260934118181467056e-02 -2.546940445899963379e-01 5.795678123831748962e-02 4.403980672359466553e-01 9.548657387495040894e-02 -2.048125118017196655e-01 3.087945878505706787e-01 1.294443011283874512e-01 -2.002951800823211670e-01 -3.906558752059936523e-01 -7.724975794553756714e-02 -1.080978289246559143e-01 5.918774381279945374e-02 -2.282949909567832947e-02 -2.061253599822521210e-02 -7.302439212799072266e-02 3.030970692634582520e-02 2.085360735654830933e-01 -1.075575780123472214e-02 -1.020394712686538696e-01 -4.318024218082427979e-01 7.116689346730709076e-03 -1.828358769416809082e-01 6.976544857025146484e-02 -7.574460655450820923e-02 6.905137747526168823e-02 -1.099002063274383545e-01 9.847675263881683350e-02 4.168651998043060303e-02 6.456024944782257080e-02 1.899156272411346436e-01 -1.825697720050811768e-02
1.578122228384017944e-01 -1.542217135429382324e-01 2.472515255212783813e-01 1.597915440797805786e-01 -2.597861886024475098e-01 -1.772684603929519653e-01 1.620931923389434814e-01 2.699056081473827362e-02 -1.059983000159263611e-01 -5.642220005393028259e-02 -3.432613611221313477e-02 -2.637427449226379395e-01 -8.038461208343505859e-03 -1.327886432409286499e-01 -6.270398735068738461e-04 -1.265067309141159058e-01 4.813519772142171860e-03 1.726465821266174316e-01 -1.458582282066345215e-01 2.631566673517227173e-02 -1.761226505041122437e-01 1.663224101066589355e-01 3.519939258694648743e-02 -5.060989856719970703e-01 -2.608272135257720947e-01 -1.072776615619659424e-01 -2.648596093058586121e-02 1.862730830907821655e-01 1.594451516866683960e-01 -2.312429249286651611e-01 1.772363781929016113e-01 1.636073738336563110e-01
3.455362096428871155e-02 -4.670510813593864441e-02 7.999175041913986206e-02 2.147494852542877197e-01 -2.346810884773731232e-02 -7.525135576725006104e-02 3.669156432151794434e-01 2.812730669975280762e-01 -1.168501675128936768e-01 -1.372665017843246460e-01 -1.915899664163589478e-01 -2.550809085369110107e-01 2.113790363073348999e-01 -1.397261023521423340e-01 7.300060987472534180e-02 -1.757215261459350586e-01 -2.287045419216156006e-01 2.588687241077423096e-01 -2.340236604213714600e-01 1.494477391242980957e-01 5.863557010889053345e-02 8.887281268835067749e-02 -2.003837823867797852e-01 -3.011071383953094482e-01 -1.313758939504623413e-01 1.008734703063964844e-01 6.027089804410934448e-02 2.816951572895050049e-01 1.759441792964935303e-01 8.722173422574996948e-02 4.361363872885704041e-02 -3.285411745309829712e-03
3.533544242382049561e-01 -2.144550159573554993e-02 6.162989884614944458e-03 2.022708356380462646e-01 -8.328771591186523438e-02 -1.437633633613586426e-01 2.101647257804870605e-01 1.270556449890136719e-01 -1.452606469392776489e-01 -2.006227672100067139e-01 -3.313717665150761604e-03 -9.698239713907241821e-02 3.112668395042419434e-01 -1.877310569398105145e-03 1.917869597673416138e-01 2.323077172040939331e-01 -4.124191775918006897e-02 2.542592287063598633e-01 -2.298841178417205811e-01 7.213038951158523560e-02 -2.231575101613998413e-01 2.508012391626834869e-02 -4.119194447994232178e-01 -4.046332836151123047e-02 -1.708402782678604126e-01 8.261047303676605225e-02 -1.608407311141490936e-02 8.558845520019531250e-02 1.112823039293289185e-01 -2.246718853712081909e-02 2.716756165027618408e-01 1.047539561986923218e-01
-2.493178993463516235e-01 5.266021937131881714e-02 -2.697547972202301025e-01 6.983433663845062256e-02 -1.124363690614700317e-01 -3.387600779533386230e-01 2.311571538448333740e-01 1.870717406272888184e-01 2.963181585073471069e-02 -1.400948464870452881e-01 -1.844257414340972900e-01 -3.372446894645690918e-01 1.810324341058731079e-01 -7.686278223991394043e-02 1.745110750198364258e-01 2.679783850908279419e-02 4.622533172369003296e-02 1.813792586326599121e-01 -1.566665470600128174e-01 -4.477861151099205017e-02 -1.677523553371429443e-01 1.310966461896896362e-01 2.184609472751617432e-01 -1.539021581411361694e-01 -1.227451413869857788e-01 6.782937794923782349e-02 -4.683530330657958984e-02 6.372018903493881226e-02 -3.174367249011993408e-01 5.283479019999504089e-02 2.577841579914093018e-01 -1.709821522235870361e-01
-4.698372632265090942e-02 1.374825686216354370e-01 2.572860717773437500e-01 1.527755707502365112e-01 -1.570756882429122925e-01 -1.946924179792404175e-01 3.754312694072723389e-01 3.239271342754364014e-01 -2.486456036567687988e-01 2.004962265491485596e-01 -8.277355879545211792e-02 -3.255365490913391113e-01 7.541836798191070557e-02 8.615168184041976929e-02 -1.429045386612415314e-02 -7.427848875522613525e-02 -4.415021091699600220e-02 4.471929743885993958e-02 -1.838284879922866821e-01 1.729413270950317383e-01 -2.875923216342926025e-01 5.268918350338935852e-02 -3.100693412125110626e-02 -3.233746588230133057e-01 -1.308789104223251343e-02 1.583811044692993164e-01 8.841102570295333862e-02 -6.388950627297163010e-03 -3.607847541570663452e-02 1.205912530422210693e-01 2.813787758350372314e-02 -1.969804763793945312e-01
-3.227302730083465576e-01 -2.795030772686004639e-01 2.648069262504577637e-01 6.679581850767135620e-02 1.557894945144653320e-01 -1.191685572266578674e-01 2.834087796509265900e-02 2.412702590227127075e-01 1.534993946552276611e-01 -1.509697884321212769e-01 -1.555694490671157837e-01 -4.908115044236183167e-02 2.331839688122272491e-02 2.816981077194213867e-01 -2.655514515936374664e-02 -1.162635311484336853e-01 -2.933843135833740234e-01 6.396212615072727203e-03 -1.436552554368972778e-01 1.075924634933471680e-01 -2.037563472986221313e-01 1.903614103794097900e-01 -9.188628196716308594e-02 -1.245614513754844666e-01 -1.936513036489486694e-01 1.179732456803321838e-01 -2.769507765769958496e-01 1.248276308178901672e-01 -5.761202052235603333e-02 -6.952518969774246216e-02 2.992245554924011230e-01 1.309069991111755371e-01
-1.483835726976394653e-01 -1.664413064718246460e-01 -4.380023106932640076e-02 2.701348960399627686e-01 2.457246929407119751e-01 -2.695587873458862305e-01 1.307893842458724976e-01 -4.301092401146888733e-02 1.314898878335952759e-01 -1.245814859867095947e-01 4.609267041087150574e-02 -1.267626509070396423e-02 1.877014338970184326e-01 -6.307891756296157837e-02 8.937466889619827271e-02 -1.057450026273727417e-01 1.472749002277851105e-02 2.094294726848602295e-01 -2.847604453563690186e-01 -3.196268975734710693e-01 -4.372692704200744629e-01 4.872212558984756470e-02 -6.825924664735794067e-02 -1.452988237142562866e-01 -2.650156021118164062e-01 3.675039112567901611e-02 7.043235749006271362e-02 -2.557197213172912598e-01 2.109127305448055267e-02 -4.326435923576354980e-02 1.829648762941360474e-01 7.421059161424636841e-02
1.313702464103698730e-01 -1.416758634150028229e-02 8.093969523906707764e-02 1.856015026569366455e-01 8.360938727855682373e-02 -2.431894652545452118e-02 -1.533364355564117432e-01 2.190320044755935669e-01 2.383977919816970825e-01 3.972658514976501465e-02 -4.077963531017303467e-02 -1.126188263297080994e-01 -2.525701187551021576e-03 -1.692583262920379639e-01 5.932399258017539978e-02 -2.535758316516876221e-01 9.482327103614807129e-02 3.495493233203887939e-01 -3.185393512248992920e-01 2.468287199735641479e-02 -4.468823671340942383e-01 6.596399843692779541e-02 8.885105699300765991e-02 -1.288118213415145874e-01 9.591097012162208557e-03 -8.617313951253890991e-02 -3.540431335568428040e-02 6.586205959320068359e-02 8.804558217525482178e-02 2.920129708945751190e-02 3.992984294891357422e-01 -2.242604792118072510e-01
1.071953698992729187e-01 -1.118600368499755859e-01 2.696001231670379639e-01 1.862771660089492798e-01 -1.376989483833312988e-01 -3.996424376964569092e-02 3.464062213897705078e-01 9.956963360309600830e-02 -2.510312013328075409e-02 1.002483163028955460e-02 -2.153386771678924561e-01 -1.696332842111587524e-01 2.686356939375400543e-02 -1.123804748058319092e-01 1.021906808018684387e-01 -1.600140780210494995e-01 1.670750975608825684e-01 2.375612705945968628e-01 -1.777884960174560547e-01 1.702919043600559235e-02 -1.039988249540328979e-01 1.029165089130401611e-01 -4.620970040559768677e-02 -4.748972952365875244e-01 -3.021723926067352295e-01 -1.983705163002014160e-01 4.675899073481559753e-02 2.993469312787055969e-02 2.498014122247695923e-01 -3.262697905302047729e-02 1.664640456438064575e-01 5.130916833877563477e-02
5.020524933934211731e-02 5.789746716618537903e-02 -1.311726421117782593e-01 2.259132117033004761e-01 -7.626458257436752319e-02 -1.905930191278457642e-01 2.696205973625183105e-01 1.645533144474029541e-01 2.533366084098815918e-01 -2.635501623153686523e-01 -2.631785869598388672e-01 -3.812880814075469971e-01 2.297161370515823364e-01 1.575467288494110107e-01 6.888180971145629883e-02 3.686545416712760925e-02 -1.148037798702716827e-02 2.091270536184310913e-01 -1.172327101230621338e-01 7.150268554687500000e-02 3.607071191072463989e-02 3.469490632414817810e-02 -2.845371961593627930e-01 -1.913735419511795044e-01 7.236399501562118530e-02 -9.739494323730468750e-02 -2.156593650579452515e-02 1.511911451816558838e-01 -1.087810751050710678e-02 -2.522934377193450928e-01 1.134237945079803467e-01 2.334518730640411377e-01
-2.102443426847457886e-01 9.042432904243469238e-02 -1.991319805383682251e-01 1.795429438352584839e-01 -1.062357872724533081e-01 -1.870141327381134033e-01 -7.181579619646072388e-02 1.654673963785171509e-01 -1.173990871757268906e-02 -5.267826095223426819e-02 4.213511943817138672e-02 -1.615077555179595947e-01 2.335768640041351318e-01 6.943124532699584961e-02 3.924000859260559082e-01 -1.159130409359931946e-01 -2.883009612560272217e-02 1.960171014070510864e-01 -2.973297238349914551e-01 -1.033076569437980652e-01 -1.369532495737075806e-01 1.994075924158096313e-01 1.467683613300323486e-01 -4.128974396735429764e-03 -1.852700710296630859e-01 8.906349539756774902e-03 7.560708373785018921e-02 1.652325093746185303e-01 -4.165136218070983887e-01 7.702207565307617188e-02 2.245052307844161987e-01 -1.540096849203109741e-01
-1.934323608875274658e-01 -1.424473077058792114e-01 -9.923470020294189453e-02 1.679966598749160767e-01 -3.861277177929878235e-02 -2.949512004852294922e-02 -9.879452176392078400e-03 1.498449444770812988e-01 2.381685227155685425e-01 -9.374307841062545776e-02 8.061750233173370361e-02 -9.660688042640686035e-02 2.391454875469207764e-01 1.624670028686523438e-01 -1.208258941769599915e-01 -4.429000988602638245e-02 -3.006123565137386322e-02 2.753698229789733887e-01 -5.207690000534057617e-01 -3.273777961730957031e-01 -3.422060012817382812e-01 5.606052279472351074e-02 1.326375603675842285e-01 6.625961512327194214e-02 -1.856319755315780640e-01 2.509362064301967621e-02 -6.239763274788856506e-02 -7.977241277694702148e-02 1.474215537309646606e-01 3.419227153062820435e-02 1.750247478485107422e-01 3.997782617807388306e-02
-2.067064195871353149e-01 7.173113524913787842e-02 -8.529213070869445801e-02 8.273156732320785522e-02 5.404843017458915710e-02 -3.498130738735198975e-01 2.523300051689147949e-01 7.931616157293319702e-02 -9.363027289509773254e-03 3.041642531752586365e-02 -6.528611481189727783e-02 -4.168559610843658447e-01 2.367578446865081787e-01 1.790184341371059418e-02 9.935807436704635620e-02 5.897352844476699829e-02 1.743617802858352661e-01 1.327380654402077198e-03 -2.659874260425567627e-01 -2.349045686423778534e-02 -1.274806708097457886e-01 -3.043877147138118744e-02 -5.128055438399314880e-02 -2.299520969390869141e-01 -3.794012367725372314e-01 1.925259381532669067e-01 4.554682224988937378e-02 -4.379070550203323364e-02 -3.464493751525878906e-01 -9.149946272373199463e-02 -6.090642511844635010e-02 4.984233900904655457e-02
1.521112322807312012e-01 4.668583348393440247e-02 1.797358095645904541e-01 2.775653898715972900e-01 -2.323406338691711426e-01 -1.798022389411926270e-01 1.425829529762268066e-01 2.313218861818313599e-01 7.276438176631927490e-02 -9.322294965386390686e-03 -1.666971743106842041e-01 -1.553443372249603271e-01 4.089868664741516113e-01 -5.777820944786071777e-02 1.596851795911788940e-01 -1.838082373142242432e-01 -1.107433363795280457e-01 1.678844988346099854e-01 -8.373486995697021484e-02 1.545077189803123474e-02 -2.815072238445281982e-02 -3.736221790313720703e-02 -2.578712403774261475e-01 -3.419879078865051270e-01 -1.530915945768356323e-01 8.697045594453811646e-02 1.428662538528442383e-01 2.042311280965805054e-01 2.327665537595748901e-01 1.765250600874423981e-02 1.924431771039962769e-01 4.874301157542504370e-05
1.978991627693176270e-01 1.086031794548034668e-01 1.408751308917999268e-01 1.755466759204864502e-01 -2.259632647037506104e-01 9.832729399204254150e-02 4.711794108152389526e-02 2.321830689907073975e-01 -1.319070011377334595e-01 -1.380635984241962433e-02 1.528469175100326538e-01 -1.932224333286285400e-01 2.332007698714733124e-02 1.886694319546222687e-02 2.522573173046112061e-01 -5.364911630749702454e-02 1.791609823703765869e-02 1.567088514566421509e-01 -3.169108331203460693e-01 1.348231881856918335e-01 -3.876986503601074219e-01 3.494187444448471069e-02 2.375081032514572144e-01 9.220233187079429626e-03 -1.822020560503005981e-01 2.264710366725921631e-01 -1.831946223974227905e-01 2.826996147632598877e-02 7.171034067869186401e-02 3.103680014610290527e-01 2.517557144165039062e-01 2.471119537949562073e-02
-1.730248183012008667e-01 2.171334326267242432e-01 -1.722179949283599854e-01 2.165101319551467896e-01 -1.614902317523956299e-01 -1.954396665096282959e-01 -4.345955699682235718e-02 9.635524451732635498e-02 9.815596789121627808e-02 1.317296829074621201e-02 1.699115335941314697e-02 -2.575387358665466309e-01 1.715714782476425171e-01 1.414798349142074585e-01 3.187329471111297607e-01 -2.364757470786571503e-02 1.400356888771057129e-01 1.340312510728836060e-01 -1.093708202242851257e-01 7.871201634407043457e-02 -2.263614535331726074e-01 -1.131543796509504318e-02 1.937640309333801270e-01 -2.335714697837829590e-01 -1.211519688367843628e-01 8.365922421216964722e-02 -2.057189866900444031e-02 8.774082362651824951e-02 -4.146438837051391602e-01 1.130982041358947754e-01 3.588498830795288086e-01 -2.031783573329448700e-02
-2.960629463195800781e-01 1.110472381114959717e-01 -1.209168806672096252e-01 1.026299595832824707e-01 -2.081685662269592285e-01 -2.377011030912399292e-01 -1.697170734405517578e-02 2.165931910276412964e-01 8.388934284448623657e-02 1.641098596155643463e-02 1.141455918550491333e-01 -2.008844763040542603e-01 1.451489031314849854e-01 1.034501269459724426e-01 3.385324776172637939e-01 -1.159184873104095459e-01 -2.877898141741752625e-02 2.901526987552642822e-01 -9.860082715749740601e-02 9.304645657539367676e-02 -1.807502359151840210e-01 1.171850860118865967e-01 -9.273063391447067261e-02 -4.358431696891784668e-02 -1.605074107646942139e-01 -1.111861434765160084e-03 -1.843703351914882660e-02 1.472259759902954102e-01 -4.527287185192108154e-01 -8.894495666027069092e-03 2.387931495904922485e-01 -1.928232759237289429e-01
-7.353340834379196167e-02 -2.911617159843444824e-01 1.195354908704757690e-01 2.273559719324111938e-01 1.751944869756698608e-01 -8.054261654615402222e-02 -1.185071915388107300e-01 3.588097393512725830e-01 9.877547621726989746e-02 1.332131475210189819e-01 -2.349579781293869019e-01 9.312790632247924805e-02 2.391516417264938354e-02 -3.259619325399398804e-02 -2.105366289615631104e-01 2.843661641236394644e-04 -1.183216422796249390e-01 1.365750283002853394e-01 -2.658794224262237549e-01 -1.624194532632827759e-01 -2.810307741165161133e-01 -3.445226326584815979e-02 -2.774792313575744629e-01 -2.102629691362380981e-01 -2.822557091712951660e-01 1.084559410810470581e-01 -1.212948635220527649e-01 1.278244853019714355e-01 -5.223864316940307617e-02 6.631360948085784912e-02 2.383832931518554688e-01 9.485957026481628418e-02
5.238186195492744446e-02 -3.768592327833175659e-02 2.552211880683898926e-01 2.721548676490783691e-01 -1.632948368787765503e-01 -2.276722192764282227e-01 3.352124989032745361e-01 2.174727320671081543e-01 7.193187624216079712e-02 -6.211500149220228195e-03 -1.032228395342826843e-01 -9.439336508512496948e-02 3.408594429492950439e-01 -1.463522613048553467e-01 2.149449586868286133e-01 -1.164784878492355347e-01 -1.329858899116516113e-01 2.325813174247741699e-01 -7.632830739021301270e-02 4.779234901070594788e-02 2.325197122991085052e-02 -5.566829070448875427e-02 -2.227233648300170898e-01 -2.855047881603240967e-01 -1.214724257588386536e-01 1.037799343466758728e-01 6.801547855138778687e-02 2.626001536846160889e-01 4.484824463725090027e-02 -4.680278152227401733e-02 2.198523432016372681e-01 -1.732687652111053467e-01
5.560316890478134155e-02 9.830593317747116089e-02 5.408778414130210876e-02 3.520238101482391357e-01 4.542906302958726883e-03 -1.562078110873699188e-02 2.408214509487152100e-01 2.524586319923400879e-01 -3.788708150386810303e-02 -2.125773020088672638e-02 -5.732747167348861694e-02 -1.405713409185409546e-01 2.092519402503967285e-01 -3.103516623377799988e-02 -1.041594892740249634e-02 2.336248010396957397e-01 -7.437624782323837280e-02 3.882545828819274902e-01 -1.892277598381042480e-01 1.463314592838287354e-01 -1.694726347923278809e-01 2.733174562454223633e-01 -2.190896123647689819e-01 -2.375967949628829956e-01 4.822610877454280853e-03 2.496622800827026367e-01 1.421705782413482666e-01 2.812050655484199524e-02 -2.322889417409896851e-01 4.923997446894645691e-02 2.235628515481948853e-01 -5.422317981719970703e-02
-1.997323185205459595e-01 -9.795138239860534668e-02 1.399001926183700562e-01 2.062049806118011475e-01 -1.171636059880256653e-01 -2.847910523414611816e-01 1.069709379225969315e-02 8.929838985204696655e-02 1.405032873153686523e-01 1.803759038448333740e-01 -1.558352727442979813e-02 2.670573070645332336e-02 2.397756576538085938e-01 8.000338077545166016e-02 -1.225085929036140442e-02 -1.954826563596725464e-01 -1.758634746074676514e-01 1.805258691310882568e-01 -7.666065543889999390e-02 2.973822951316833496e-01 -7.350615411996841431e-02 2.937377393245697021e-01 -1.739978641271591187e-01 -4.966133534908294678e-01 -1.000313162803649902e-01 -5.166107043623924255e-02 -2.154137790203094482e-01 -9.820422530174255371e-02 -1.536989361047744751e-01 -7.585372030735015869e-02 8.720025420188903809e-03 -7.360590994358062744e-02
-2.105899304151535034e-01 -7.722500711679458618e-02 1.253619641065597534e-01 -3.110427409410476685e-02 2.539858035743236542e-02 -3.319840505719184875e-02 -3.008810579776763916e-01 2.604284584522247314e-01 2.515130639076232910e-01 -7.290261983871459961e-02 -2.177868336439132690e-01 -4.726009815931320190e-02 7.018874585628509521e-02 -7.333958894014358521e-02 3.453151136636734009e-02 4.658269137144088745e-02 -2.212006449699401855e-01 7.397842407226562500e-02 -2.436367869377136230e-01 3.783607855439186096e-02 -3.411756455898284912e-01 3.490527868270874023e-01 -6.875501573085784912e-02 -1.514687091112136841e-01 -2.752875685691833496e-01 -3.464730829000473022e-02 -3.491057753562927246e-01 7.115208357572555542e-02 -4.831179231405258179e-02 3.849315643310546875e-02 2.152103483676910400e-01 7.645706832408905029e-02
-5.044380947947502136e-02 -1.813749969005584717e-01 2.668521367013454437e-02 -3.113524243235588074e-02 -1.618579775094985962e-01 -9.901100397109985352e-02 1.715312898159027100e-01 1.142616868019104004e-01 2.028429061174392700e-01 3.692265748977661133e-01 -1.220504418015480042e-01 -2.981451153755187988e-01 7.095724344253540039e-02 -1.285178959369659424e-01 1.725525110960006714e-01 1.384841054677963257e-01 -2.080599814653396606e-01 1.414069440215826035e-03 -2.976185083389282227e-01 -5.269679054617881775e-02 -4.251685738563537598e-01 -6.618773937225341797e-02 -8.090193569660186768e-02 -3.738411888480186462e-02 4.916365817189216614e-02 -1.214654147624969482e-01 5.274038016796112061e-02 1.123210117220878601e-01 2.847910225391387939e-01 1.539967805147171021e-01 1.191246509552001953e-01 2.309030890464782715e-01
-1.649623960256576538e-01 1.069611683487892151e-01 -1.923361867666244507e-01 1.731684952974319458e-01 -2.246768213808536530e-02 -4.337747991085052490e-01 2.080915719270706177e-01 -2.695313841104507446e-02 1.106576770544052124e-01 4.029224067926406860e-02 7.526360452175140381e-02 -5.293952226638793945e-01 1.324828993529081345e-02 -9.807024151086807251e-02 2.808023802936077118e-02 -5.759355798363685608e-02 1.495198905467987061e-01 2.121367156505584717e-01 -1.519600152969360352e-01 1.045004948973655701e-01 -1.813099682331085205e-01 9.252988547086715698e-02 -1.566834896802902222e-01 -2.340775579214096069e-01 -8.218356221914291382e-02 -7.014851272106170654e-02 -1.819531992077827454e-02 6.677019596099853516e-02 -1.312421411275863647e-01 -1.390075981616973877e-01 2.477363049983978271e-01 -1.069971323013305664e-01
-7.123931497335433960e-02 -2.117926776409149170e-01 4.155339300632476807e-02 2.501889765262603760e-01 -3.184913396835327148e-01 5.054766312241554260e-02 -8.109568804502487183e-02 2.914292551577091217e-02 -2.530364319682121277e-02 -3.435039147734642029e-02 1.526639163494110107e-01 9.217219799757003784e-02 1.473530828952789307e-01 1.222345829010009766e-01 1.672844439744949341e-01 9.239710867404937744e-02 -4.028578996658325195e-01 -2.270061150193214417e-02 -1.908579319715499878e-01 1.078280285000801086e-01 -3.352859020233154297e-01 3.006572090089321136e-02 5.087886005640029907e-02 -4.182091653347015381e-01 -1.678440421819686890e-01 3.000344522297382355e-02 -1.225665062665939331e-01 1.370046436786651611e-01 9.245400130748748779e-02 -1.082646922441199422e-04 1.728588342666625977e-01 -2.541020214557647705e-01
-3.604235947132110596e-01 -1.221343949437141418e-01 -2.761480398476123810e-03 2.551288306713104248e-01 -9.979296475648880005e-03 -3.192050755023956299e-01 -2.424346208572387695e-01 7.863293588161468506e-02 9.773209691047668457e-02 2.299017645418643951e-02 -5.154673755168914795e-02 8.150463551282882690e-02 2.794988267123699188e-02 1.587891131639480591e-01 2.270016074180603027e-01 1.726358234882354736e-01 -1.908530592918395996e-01 1.418847441673278809e-01 -3.238389194011688232e-01 1.509237587451934814e-01 -3.037977218627929688e-01 2.648983001708984375e-01 3.139981999993324280e-03 -7.334906607866287231e-02 -1.889183819293975830e-01 -1.728647202253341675e-02 -2.643612027168273926e-01 6.220632791519165039e-02 1.611950546503067017e-01 2.037126541836187243e-04 -5.745478346943855286e-02 -7.302014529705047607e-02
1.476868391036987305e-01 -1.888055913150310516e-02 2.309950441122055054e-01 1.881030499935150146e-01 -1.121275424957275391e-01 -2.240806221961975098e-01 2.828863263130187988e-01 3.572215437889099121e-01 1.000534221529960632e-01 -5.885323509573936462e-02 -2.540710270404815674e-01 -2.558687925338745117e-01 1.838621944189071655e-01 -1.094542369246482849e-01 2.332083582878112793e-01 -8.066221326589584351e-02 -9.295963495969772339e-02 2.878125607967376709e-01 -3.404314443469047546e-02 -6.081661581993103027e-02 3.312359005212783813e-02 -2.365678362548351288e-02 -2.401402592658996582e-01 -3.058261573314666748e-01 -9.626043587923049927e-02 1.142113059759140015e-01 3.339452296495437622e-02 2.007131129503250122e-01 1.445954591035842896e-01 6.183422729372978210e-02 1.149854287505149841e-01 -1.328436434268951416e-01
-2.555368840694427490e-01 4.899359494447708130e-02 -1.616770029067993164e-01 1.787422895431518555e-01 -3.954845368862152100e-01 1.254598423838615417e-02 2.766581252217292786e-02 2.345449328422546387e-01 1.556145548820495605e-01 -2.060877233743667603e-01 1.075717657804489136e-01 -1.214247718453407288e-01 1.183044388890266418e-01 -1.393126696348190308e-01 4.468692839145660400e-01 -2.584891207516193390e-02 -2.337539941072463989e-02 1.538275480270385742e-01 -1.352484375238418579e-01 4.935393854975700378e-02 -2.647363841533660889e-01 -2.590555138885974884e-02 4.912403598427772522e-02 -8.333209156990051270e-02 -7.153730839490890503e-02 -2.206684648990631104e-01 7.498873025178909302e-02 5.829622969031333923e-02 -1.500491499900817871e-01 -1.163958236575126648e-01 3.282080888748168945e-01 -5.859862267971038818e-02
1.755478382110595703e-01 5.256657674908638000e-02 8.907780051231384277e-02 1.663855612277984619e-01 -8.683953434228897095e-02 -7.123879343271255493e-02 1.621997505426406860e-01 3.870643079280853271e-01 1.187702417373657227e-01 -4.947394877672195435e-02 3.993054851889610291e-02 -6.894980370998382568e-02 -4.672807827591896057e-02 4.396820068359375000e-02 4.368366897106170654e-01 -2.438689768314361572e-01 -3.004780970513820648e-03 2.875206768512725830e-01 -2.381557226181030273e-01 -6.190210580825805664e-02 -3.277823626995086670e-01 -1.524663418531417847e-01 -1.401564329862594604e-01 6.875460501760244370e-03 -2.557018995285034180e-01 -1.303770346567034721e-03 -2.372552305459976196e-01 -2.800070866942405701e-02 2.778554894030094147e-02 1.557459831237792969e-01 -1.491097062826156616e-01 -3.757914528250694275e-02
2.439642548561096191e-01 6.424406915903091431e-02 2.087478786706924438e-01 2.148196399211883545e-01 -1.069727391004562378e-01 -2.959889471530914307e-01 2.193917930126190186e-01 3.017178475856781006e-01 3.897631168365478516e-02 -2.216895483434200287e-02 -3.964862227439880371e-02 -1.307316422462463379e-01 1.826650053262710571e-01 -2.372986264526844025e-02 2.907586991786956787e-01 -1.441891044378280640e-01 -1.837062090635299683e-01 2.032542973756790161e-01 -1.703922897577285767e-01 -1.107541844248771667e-01 9.805358713492751122e-04 -1.344653367996215820e-01 -1.418393999338150024e-01 -2.631973326206207275e-01 -5.147288902662694454e-04 1.996089965105056763e-01 1.618596315383911133e-01 1.893178969621658325e-01 6.038552895188331604e-02 -6.658439524471759796e-03 3.355430662631988525e-01 -8.050299435853958130e-02
6.302789598703384399e-02 8.380331099033355713e-02 2.159326821565628052e-01 2.918757796287536621e-01 -2.816829681396484375e-01 -2.119657099246978760e-01 3.316853940486907959e-01 1.505141258239746094e-01 -8.634077757596969604e-02 1.784752160310745239e-01 -1.735112965106964111e-01 -2.971212267875671387e-01 1.456539034843444824e-01 -6.351417303085327148e-02 2.170491032302379608e-02 -1.563886851072311401e-01 4.165067896246910095e-02 2.007548809051513672e-01 -2.966616749763488770e-01 5.604016408324241638e-02 -9.131897240877151489e-02 1.629093289375305176e-01 2.417281642556190491e-02 -1.965702921152114868e-01 1.919102738611400127e-03 1.141691394150257111e-02 5.291507020592689514e-02 2.976455986499786377e-01 2.147054970264434814e-01 -9.074188023805618286e-02 1.878236085176467896e-01 -6.279153376817703247e-02
9.068282693624496460e-02 3.377825394272804260e-02 1.388408243656158447e-01 1.793764233589172363e-01 -1.649858802556991577e-01 -3.027636408805847168e-01 2.637023031711578369e-01 3.936645984649658203e-01 2.142867743968963623e-01 6.709502637386322021e-02 2.468367964029312134e-01 -9.707731753587722778e-02 1.958107203245162964e-01 -7.445606589317321777e-02 2.127515375614166260e-01 -8.398146182298660278e-02 4.376525804400444031e-02 2.683133780956268311e-01 -5.766384676098823547e-02 -4.151627793908119202e-02 -2.942234277725219727e-01 -4.945688322186470032e-02 2.717859856784343719e-02 -1.062569990754127502e-01 -1.560213863849639893e-01 1.528429388999938965e-01 -3.095009624958038330e-01 5.438878759741783142e-02 4.173444584012031555e-02 7.887416332960128784e-02 1.005383394658565521e-02 2.104661613702774048e-01
-2.865781821310520172e-02 -2.794348821043968201e-02 2.257728129625320435e-01 2.649822831153869629e-01 -2.807959914207458496e-01 -2.289629727602005005e-01 2.622487843036651611e-01 2.365355044603347778e-01 -1.184221133589744568e-01 4.616663977503776550e-02 -2.839364409446716309e-01 -1.869726926088333130e-01 7.057477533817291260e-02 -1.640608310699462891e-01 1.483456641435623169e-01 -2.334483116865158081e-01 2.163516730070114136e-02 2.461620718240737915e-01 -2.796197235584259033e-01 1.026532426476478577e-01 -1.912867277860641479e-02 1.439290940761566162e-01 -2.943546324968338013e-02 -2.485563606023788452e-01 -7.341945171356201172e-02 7.819022238254547119e-02 -5.977774038910865784e-02 9.385646879673004150e-02 2.351192533969879150e-01 -8.152466267347335815e-02 2.385865002870559692e-01 -6.946679204702377319e-02
-1.048710420727729797e-01 3.194373100996017456e-02 -9.063130617141723633e-02 2.017073631286621094e-01 -3.938440084457397461e-01 -1.540395468473434448e-01 9.981176257133483887e-02 7.259779423475265503e-02 -1.573868691921234131e-01 -2.119171433150768280e-02 1.006722524762153625e-01 -4.887456446886062622e-02 9.973324090242385864e-02 -1.050999239087104797e-01 1.460442543029785156e-01 -1.632632315158843994e-01 -1.284570991992950439e-01 2.821380496025085449e-01 6.477320194244384766e-02 1.289602667093276978e-01 -3.392932713031768799e-01 1.465632319450378418e-01 -8.327804505825042725e-02 -4.885402619838714600e-01 -3.867441555485129356e-04 -1.329966038465499878e-01 1.368894334882497787e-02 -4.119775444269180298e-02 -1.133188977837562561e-01 -2.229117602109909058e-01 2.349833101034164429e-01 4.277880489826202393e-02
-1.022036001086235046e-01 -3.352237939834594727e-01 -4.535912722349166870e-02 7.083887606859207153e-02 1.338234841823577881e-01 -1.048949211835861206e-01 1.502790898084640503e-01 3.029004633426666260e-01 -4.944515228271484375e-02 4.566215351223945618e-02 -9.948762506246566772e-02 -3.978609666228294373e-02 1.305837836116552353e-02 -2.652307972311973572e-02 3.868949413299560547e-01 -9.443667531013488770e-02 -1.879945099353790283e-01 3.578968346118927002e-02 -1.800385266542434692e-01 -1.243901923298835754e-01 -3.040484488010406494e-01 1.436439007520675659e-01 -2.641437575221061707e-02 -1.278333216905593872e-01 -1.568973958492279053e-01 6.102529540657997131e-02 -3.683148920536041260e-01 -1.123339086771011353e-01 -5.776379257440567017e-02 -1.536247227340936661e-02 1.897721439599990845e-01 3.471881449222564697e-01
-1.928957700729370117e-01 4.145088046789169312e-02 -1.659456342458724976e-01 1.983315050601959229e-01 3.023393452167510986e-02 -3.052569329738616943e-01 1.210633516311645508e-01 -8.322670310735702515e-02 1.656766980886459351e-01 -6.834948062896728516e-02 6.395623087882995605e-02 -6.175106763839721680e-02 9.702478349208831787e-02 1.337597519159317017e-01 6.459542363882064819e-02 -1.279562413692474365e-01 -1.090718656778335571e-01 2.382074743509292603e-01 -3.787072300910949707e-01 -3.247112929821014404e-01 -3.963125348091125488e-01 -1.511179283261299133e-02 -7.244824618101119995e-02 -1.135188937187194824e-01 -1.963536739349365234e-01 4.658935219049453735e-02 1.285939961671829224e-01 -2.003138512372970581e-01 5.207872949540615082e-03 1.213812306523323059e-01 2.881718277931213379e-01 5.031568929553031921e-02
1.313807815313339233e-01 -9.255967289209365845e-02 3.513165866024792194e-04 1.823236793279647827e-01 -2.731911242008209229e-01 -1.876122504472732544e-01 2.087412476539611816e-01 1.945431977510452271e-01 3.071152865886688232e-01 -3.494491875171661377e-01 -1.979551017284393311e-01 -2.623229622840881348e-01 2.549289166927337646e-01 2.530447244644165039e-01 1.294801831245422363e-01 1.544860154390335083e-01 3.666553646326065063e-02 2.711384892463684082e-01 -1.053138896822929382e-01 1.497994959354400635e-01 -1.125728264451026917e-01 -9.885112196207046509e-02 -3.465628251433372498e-02 -1.133066266775131226e-01 -5.284366756677627563e-02 -1.139484792947769165e-01 5.471920128911733627e-03 1.976565122604370117e-01 -5.030108988285064697e-02 -4.508462920784950256e-02 1.078977808356285095e-01 1.990927159786224365e-01
-1.055840924382209778e-01 1.404974311590194702e-01 2.435292601585388184e-01 1.660049110651016235e-01 -6.459808908402919769e-03 -4.914604127407073975e-02 2.925370037555694580e-01 2.490088641643524170e-01 -2.364147603511810303e-01 1.401930153369903564e-01 -1.201829910278320312e-01 -4.665475785732269287e-01 9.039232879877090454e-02 2.108617685735225677e-02 1.023644767701625824e-02 -2.773820795118808746e-02 1.825567707419395447e-02 1.869626492261886597e-01 -2.064366191625595093e-01 1.230336651206016541e-01 -2.199377715587615967e-01 1.038220673799514771e-01 -1.642121374607086182e-01 -3.649218082427978516e-01 8.798639290034770966e-03 1.904989480972290039e-01 -4.243983328342437744e-02 -1.301411837339401245e-01 7.938225567340850830e-02 -3.328467160463333130e-02 1.972087286412715912e-02 -1.995781362056732178e-01
-1.688032895326614380e-01 2.157416641712188721e-01 -5.164264142513275146e-02 3.846045732498168945e-01 -1.462912410497665405e-01 -5.880692973732948303e-02 -3.992553800344467163e-02 5.729099735617637634e-02 1.394894272089004517e-01 -1.057840213179588318e-01 2.211032062768936157e-02 -2.786360681056976318e-01 8.466270565986633301e-02 -6.205908209085464478e-02 2.535329163074493408e-01 -1.127525195479393005e-01 9.446140378713607788e-03 1.546314060688018799e-01 -1.057213470339775085e-01 6.101186200976371765e-02 -2.258628755807876587e-01 -3.039498440921306610e-02 1.664727926254272461e-01 -2.147188484668731689e-01 -7.553965598344802856e-02 -1.847570836544036865e-01 2.079285830259323120e-01 2.575412690639495850e-01 3.826074302196502686e-02 -3.108816742897033691e-01 3.635512590408325195e-01 5.927356332540512085e-02
-7.206196337938308716e-02 -7.553182542324066162e-02 9.078412503004074097e-02 -6.594527978450059891e-03 3.733078949153423309e-03 -3.103040456771850586e-01 3.069952130317687988e-01 2.949592471122741699e-01 1.920877695083618164e-01 2.022861503064632416e-02 8.831843733787536621e-02 -1.895331293344497681e-01 8.749703317880630493e-02 -1.644646935164928436e-02 5.993194133043289185e-02 -4.808480292558670044e-02 6.617576628923416138e-02 2.637363672256469727e-01 3.920360282063484192e-02 -1.374365389347076416e-01 -2.455697357654571533e-01 -7.014925777912139893e-02 -3.611750155687332153e-02 -2.206095457077026367e-01 -2.273494154214859009e-01 4.454487189650535583e-02 -3.777975440025329590e-01 2.449878603219985962e-01 9.686845541000366211e-02 2.710767388343811035e-01 4.577104002237319946e-03 2.440039366483688354e-01
-1.873598396778106689e-01 8.039801567792892456e-02 -3.118119239807128906e-01 1.367013007402420044e-01 -5.761342495679855347e-02 -3.306794762611389160e-01 2.080336660146713257e-01 3.266538381576538086e-01 1.658553034067153931e-01 1.838704384863376617e-02 -9.450480341911315918e-02 -4.752725362777709961e-01 3.676523268222808838e-02 6.924136728048324585e-02 1.153129041194915771e-01 2.080508321523666382e-02 4.363324865698814392e-02 1.352900713682174683e-01 -5.829035490751266479e-02 1.155244261026382446e-01 -1.275273114442825317e-01 2.508027851581573486e-01 8.471629023551940918e-02 -1.555702686309814453e-01 -1.235262900590896606e-01 2.903432119637727737e-03 -6.511388719081878662e-02 -3.885956481099128723e-02 -1.896623075008392334e-01 -4.769630730152130127e-02 2.665710151195526123e-01 -1.396908462047576904e-01
1.262103766202926636e-01 -2.155156731605529785e-01 4.579845070838928223e-02 2.746568061411380768e-02 1.277470141649246216e-01 -1.196776777505874634e-01 -9.252074360847473145e-02 1.486565619707107544e-01 2.530542612075805664e-01 7.725855708122253418e-02 -3.238009288907051086e-02 -3.812762722373008728e-02 3.017577826976776123e-01 -1.590534150600433350e-01 -1.047765463590621948e-01 -4.951568320393562317e-02 -9.374950081110000610e-02 1.336903870105743408e-01 2.731377817690372467e-02 -2.811493910849094391e-02 -3.480648696422576904e-01 -2.249754406511783600e-02 -1.707563251256942749e-01 -2.277933061122894287e-02 -1.458552479743957520e-01 2.200256735086441040e-01 -2.195518910884857178e-01 1.146791055798530579e-01 2.024007961153984070e-02 3.589875251054763794e-02 5.596060156822204590e-01 -2.138945013284683228e-01
2.098192721605300903e-01 -2.158989012241363525e-01 1.068989560008049011e-01 1.257508806884288788e-02 -1.303216814994812012e-01 1.016802936792373657e-01 3.997560963034629822e-02 3.924791216850280762e-01 3.713730722665786743e-02 -5.682786181569099426e-02 -9.293651580810546875e-02 -3.544476926326751709e-01 7.172077894210815430e-02 1.818077564239501953e-01 2.614557445049285889e-01 -1.047966852784156799e-01 1.773780882358551025e-01 1.387395262718200684e-01 -4.115169346332550049e-01 1.247622817754745483e-02 -1.609561890363693237e-01 -1.530951410531997681e-01 5.760683864355087280e-02 -3.334520012140274048e-02 -1.312695592641830444e-01 -3.049797937273979187e-02 -2.506475150585174561e-01 -7.325945049524307251e-02 -4.347244277596473694e-02 1.937374770641326904e-01 2.373751848936080933e-01 -4.781398922204971313e-02
2.018197774887084961e-01 -2.600106177851557732e-03 -3.367229998111724854e-01 3.892485052347183228e-02 -9.195044636726379395e-03 -3.866387903690338135e-01 6.648667156696319580e-02 3.082171380519866943e-01 1.610392332077026367e-01 -7.695259898900985718e-02 -3.871144726872444153e-02 -9.408543258905410767e-02 1.647894531488418579e-01 -2.627933025360107422e-02 1.793185174465179443e-01 -1.820593327283859253e-02 8.220422267913818359e-02 2.140858620405197144e-01 -1.406307965517044067e-01 3.624680219218134880e-03 -1.273867487907409668e-01 -1.553230136632919312e-01 1.681480854749679565e-01 -1.432340592145919800e-01 2.367870882153511047e-02 -1.547733694314956665e-01 -1.899486333131790161e-01 1.561374217271804810e-01 1.488410681486129761e-01 4.863960295915603638e-02 4.656081795692443848e-01 -7.088880985975265503e-02
-1.837204024195671082e-02 -2.237025797367095947e-01 2.788892090320587158e-01 1.787898242473602295e-01 5.173129215836524963e-02 -1.104419454932212830e-01 3.245803117752075195e-01 1.581783741712570190e-01 -5.467763915657997131e-02 4.205737262964248657e-03 1.004911214113235474e-01 -5.569832399487495422e-02 1.802415847778320312e-01 4.206512123346328735e-02 3.407696187496185303e-01 -1.954439282417297363e-02 -1.517066955566406250e-01 -2.274458296597003937e-02 -2.048053592443466187e-01 3.015379309654235840e-01 -3.555497527122497559e-02 3.346709609031677246e-01 -8.607350289821624756e-02 -2.330159246921539307e-01 -2.165046632289886475e-01 -8.030986785888671875e-02 -5.739020556211471558e-02 1.579881459474563599e-02 2.206528633832931519e-01 -2.432861030101776123e-01 1.768374592065811157e-01 1.634129136800765991e-02
-1.797690987586975098e-01 -1.379811670631170273e-03 2.238517403602600098e-01 -9.370799362659454346e-02 1.097907572984695435e-01 -8.120729774236679077e-02 -2.829666063189506531e-02 2.572317123413085938e-01 1.094949543476104736e-01 1.918994337320327759e-01 -2.214902043342590332e-01 -3.831822872161865234e-01 -1.541792452335357666e-01 -3.156071528792381287e-02 1.508684307336807251e-01 4.639273881912231445e-02 -2.428939789533615112e-01 9.779559075832366943e-02 -1.918545812368392944e-01 1.742278635501861572e-01 -3.988002836704254150e-01 2.988230623304843903e-02 -2.053076215088367462e-02 -9.270939230918884277e-02 -1.513630151748657227e-01 -5.082169920206069946e-02 -1.599597036838531494e-01 -1.088627949357032776e-01 1.509272903203964233e-01 2.870150208473205566e-01 1.932302564382553101e-01 1.367053836584091187e-01
7.836552709341049194e-02 7.302763988263905048e-04 1.233452185988426208e-01 4.371975362300872803e-02 2.924636304378509521e-01 -1.358251273632049561e-02 -2.680975012481212616e-02 8.931828290224075317e-02 -9.311497956514358521e-02 2.007649391889572144e-01 -3.456286787986755371e-01 -3.844671249389648438e-01 1.061452552676200867e-01 -8.606865257024765015e-02 2.263495326042175293e-01 9.605263173580169678e-02 -1.275144219398498535e-01 2.158648371696472168e-01 -3.429257273674011230e-01 -7.099141180515289307e-02 -1.256088614463806152e-01 2.821460962295532227e-01 -1.526296734809875488e-01 2.195166423916816711e-02 -1.926771551370620728e-01 -6.382717192173004150e-02 2.248780429363250732e-01 1.367241293191909790e-01 -5.291349813342094421e-02 2.031534016132354736e-01 -1.586649008095264435e-02 1.657976061105728149e-01
-1.071864068508148193e-01 -1.671031862497329712e-01 -2.088531702756881714e-01 -3.014282695949077606e-02 -7.512868195772171021e-02 -1.122286766767501831e-01 1.011007130146026611e-01 4.294396936893463135e-01 -5.879956856369972229e-02 -1.472561955451965332e-01 -2.159116268157958984e-01 -1.523817777633666992e-01 -1.827492117881774902e-01 4.688814654946327209e-02 2.084862291812896729e-01 -1.701913923025131226e-01 -2.613042891025543213e-01 7.441911846399307251e-02 -1.990189701318740845e-01 -7.282029837369918823e-02 -2.531593143939971924e-01 2.364344149827957153e-01 4.165396466851234436e-02 -6.641243398189544678e-02 -1.617936193943023682e-01 8.861246705055236816e-02 -3.803267180919647217e-01 6.282019615173339844e-02 5.355675145983695984e-02 -8.522198349237442017e-02 8.070176094770431519e-02 2.367250770330429077e-01
-3.685181587934494019e-02 5.217082798480987549e-02 1.426300704479217529e-01 2.439462095499038696e-01 2.555767446756362915e-02 -1.233431324362754822e-01 7.359223067760467529e-02 2.907325923442840576e-01 3.022336214780807495e-02 -1.358247399330139160e-01 -4.581265896558761597e-02 -1.818256825208663940e-01 2.645380795001983643e-01 -5.205720080994069576e-04 -1.715860068798065186e-01 -1.114047989249229431e-01 -3.450523614883422852e-01 3.407821059226989746e-01 1.100302562117576599e-01 -1.405180990695953369e-02 -2.096118628978729248e-01 -2.148601859807968140e-01 -5.648157000541687012e-02 -4.222380220890045166e-01 9.673924744129180908e-02 -1.320164767093956470e-03 3.855865821242332458e-02 -2.335010319948196411e-01 4.646318405866622925e-02 2.201002091169357300e-01 8.465878665447235107e-02 -4.110698401927947998e-02
-2.091870307922363281e-01 -9.944008290767669678e-02 -7.060930877923965454e-02 1.952635049819946289e-01 1.140077225863933563e-02 -1.068995669484138489e-01 -4.530867561697959900e-03 3.025493621826171875e-01 2.080055326223373413e-01 -1.973426342010498047e-01 5.572367459535598755e-02 2.730091661214828491e-02 1.611167043447494507e-01 -1.871877312660217285e-01 -3.020071424543857574e-02 -1.289845407009124756e-01 -7.316803187131881714e-02 2.718503177165985107e-01 -3.506872951984405518e-01 -1.842979341745376587e-01 -3.294114470481872559e-01 -1.456792354583740234e-01 -1.719460450112819672e-02 -1.272785961627960205e-01 2.771404571831226349e-02 3.910757228732109070e-02 -8.634932339191436768e-02 4.158869013190269470e-02 1.563680320978164673e-01 -7.539599388837814331e-02 4.544267952442169189e-01 7.043543457984924316e-02
-3.524717316031455994e-02 -3.262261748313903809e-01 4.022102057933807373e-02 1.984343379735946655e-01 2.926772460341453552e-02 -4.993899762630462646e-01 6.151265278458595276e-02 2.264540493488311768e-01 2.082297056913375854e-01 -2.737921476364135742e-01 -7.478104531764984131e-02 -1.370410770177841187e-01 -2.924105897545814514e-02 1.856458634138107300e-01 -1.197139397263526917e-01 -2.317559421062469482e-01 -3.276629745960235596e-02 1.493663638830184937e-01 -2.106561064720153809e-01 -9.675402939319610596e-02 -3.056624531745910645e-01 1.413431614637374878e-01 -4.835586249828338623e-02 -5.490272305905818939e-04 7.146100699901580811e-02 4.105384647846221924e-02 -1.492582168430089951e-02 -1.042891386896371841e-02 1.987246721982955933e-01 -2.102432399988174438e-02 2.388029694557189941e-01 -5.496089160442352295e-02
-2.106360644102096558e-01 1.535199880599975586e-01 -2.076807990670204163e-02 7.201392203569412231e-02 -7.488957047462463379e-02 -1.726263016462326050e-01 2.715154886245727539e-01 8.121544122695922852e-02 4.806255176663398743e-02 5.827016383409500122e-02 -1.865918040275573730e-01 -4.095038175582885742e-01 8.512385934591293335e-02 -9.782578796148300171e-02 1.370604634284973145e-01 -1.778703629970550537e-01 2.247623056173324585e-01 1.783646345138549805e-01 -8.618595451116561890e-02 -1.687720566987991333e-01 -1.292601972818374634e-01 1.678352504968643188e-01 1.367147415876388550e-01 -1.970694214105606079e-01 -4.370936155319213867e-01 9.861604124307632446e-02 1.000739820301532745e-02 -2.174319699406623840e-02 -3.167583644390106201e-01 7.366502285003662109e-02 3.822189942002296448e-02 -7.776053249835968018e-02
2.371123060584068298e-02 1.018262431025505066e-01 3.317748382687568665e-02 9.858546406030654907e-02 -1.437118798494338989e-01 -1.336841434240341187e-01 3.267365396022796631e-01 2.363031208515167236e-01 -1.556300818920135498e-01 1.221788823604583740e-01 -6.238221004605293274e-02 -1.614518314599990845e-01 2.174088805913925171e-01 1.374081335961818695e-02 2.115133702754974365e-01 1.613120734691619873e-01 5.211180448532104492e-02 3.461161553859710693e-01 -1.375541538000106812e-01 -4.420109838247299194e-02 -1.876340508460998535e-01 3.717500567436218262e-01 -2.388761937618255615e-01 -1.483489722013473511e-01 1.355479508638381958e-01 1.988244801759719849e-01 8.132039755582809448e-02 1.342648416757583618e-01 -1.214111670851707458e-01 -2.278987877070903778e-02 2.923728227615356445e-01 -1.032488495111465454e-01
4.990767315030097961e-02 1.649729907512664795e-01 6.757075339555740356e-02 6.886648386716842651e-02 5.795524269342422485e-02 -1.170089691877365112e-01 2.145421802997589111e-01 2.408073693513870239e-01 -2.561706006526947021e-01 1.796192526817321777e-01 -7.074532657861709595e-02 -4.092601835727691650e-01 4.812083765864372253e-02 2.235201746225357056e-02 3.672481179237365723e-01 6.479763239622116089e-02 -9.703272581100463867e-02 1.278057396411895752e-01 -9.361316263675689697e-02 1.432073954492807388e-02 -2.515126205980777740e-02 1.829346716403961182e-01 -1.213953793048858643e-01 -4.808223247528076172e-01 -1.256700605154037476e-01 4.998675733804702759e-02 -2.256950736045837402e-02 1.092888489365577698e-01 -1.625376790761947632e-01 -2.126507610082626343e-01 1.005888432264328003e-01 2.006876468658447266e-02
-2.068957984447479248e-01 2.311854660511016846e-01 -2.540620267391204834e-01 1.759866774082183838e-01 -3.723108768463134766e-02 -3.044992387294769287e-01 3.082366660237312317e-02 1.975521296262741089e-01 1.642689108848571777e-01 -4.760311171412467957e-02 2.869963459670543671e-02 -1.723560690879821777e-01 2.683260738849639893e-01 2.278635203838348389e-01 3.067905008792877197e-01 -7.624678313732147217e-02 -8.874597400426864624e-02 9.810662269592285156e-02 -1.178934425115585327e-01 1.020256876945495605e-01 -2.521151304244995117e-01 2.125699073076248169e-03 7.689975947141647339e-02 -1.090480834245681763e-01 -9.917629510164260864e-02 1.126447394490242004e-01 4.472090303897857666e-02 3.224518522620201111e-02 -4.353393912315368652e-01 -9.111886471509933472e-02 1.589932143688201904e-01 -1.366148293018341064e-01
7.716232538223266602e-02 1.033170372247695923e-01 -5.600353330373764038e-02 6.899178028106689453e-02 7.537650316953659058e-02 -6.667523086071014404e-02 1.251970976591110229e-01 2.042249739170074463e-01 2.387618124485015869e-01 -1.586416065692901611e-01 -1.291636843234300613e-02 -1.287299543619155884e-01 1.671271026134490967e-02 2.187489904463291168e-02 1.162542924284934998e-01 -7.028663158416748047e-02 3.404899239540100098e-01 2.814317345619201660e-01 -8.867932856082916260e-02 1.890594810247421265e-01 -2.436209470033645630e-01 -1.040815040469169617e-01 2.974293231964111328e-01 -2.964698374271392822e-01 -2.149958461523056030e-01 -1.192830353975296021e-01 -7.140131294727325439e-02 1.324176937341690063e-01 1.545902341604232788e-01 5.668881535530090332e-02 4.395741522312164307e-01 -3.363801911473274231e-02
1.336819976568222046e-01 3.645462170243263245e-02 1.028559654951095581e-01 3.216875195503234863e-01 -2.221243828535079956e-02 -1.734321713447570801e-01 2.562412619590759277e-01 1.821868866682052612e-01 -6.501059234142303467e-02 -2.244392782449722290e-02 1.600843966007232666e-01 -1.717799603939056396e-01 4.369202256202697754e-01 -1.380627006292343140e-01 1.499471217393875122e-01 1.029076725244522095e-01 -1.118048056960105896e-01 3.540822565555572510e-01 -5.050931870937347412e-02 -1.205573379993438721e-01 -1.021447032690048218e-01 2.774958908557891846e-01 -1.257233619689941406e-01 -7.390210032463073730e-02 1.537195742130279541e-01 1.815610527992248535e-01 9.572751075029373169e-02 8.516895771026611328e-02 -1.715585961937904358e-02 -1.443743556737899780e-01 2.579131722450256348e-01 1.003972515463829041e-01
-1.332160234451293945e-01 -7.272133231163024902e-02 4.565671843010932207e-04 -2.572203613817691803e-02 4.024435207247734070e-02 -4.771138727664947510e-02 2.754482328891754150e-01 3.450102731585502625e-02 1.212824583053588867e-01 6.824344396591186523e-02 -1.733957976102828979e-02 -3.013501465320587158e-01 -4.233123734593391418e-02 -1.848570704460144043e-01 7.654403150081634521e-02 -6.058987975120544434e-02 -3.430897891521453857e-01 4.129240810871124268e-01 -1.486891508102416992e-01 1.480237096548080444e-01 -5.314514040946960449e-02 1.833128333091735840e-01 -2.202698588371276855e-01 -1.975282579660415649e-01 -3.141933083534240723e-01 -1.772497892379760742e-01 2.735464572906494141e-01 -1.524745821952819824e-01 1.619869619607925415e-01 3.478261083364486694e-02 1.530512273311614990e-01 6.392037123441696167e-02
-7.979028671979904175e-02 -1.034521758556365967e-01 -1.466679126024246216e-01 3.123398721218109131e-01 2.154544740915298462e-01 -2.182894051074981689e-01 1.573431342840194702e-01 2.724404819309711456e-02 1.531765609979629517e-01 -9.027271717786788940e-02 2.413477897644042969e-01 3.263248875737190247e-02 2.896351516246795654e-01 1.402932703495025635e-01 -3.854369372129440308e-02 -2.136742472648620605e-01 -7.316434383392333984e-02 3.097571432590484619e-01 -2.506170868873596191e-01 -1.314963996410369873e-01 -3.717185556888580322e-01 3.606769442558288574e-02 -1.727120876312255859e-01 -1.004186049103736877e-01 -1.839085817337036133e-01 -1.362898736260831356e-03 8.807187527418136597e-02 -1.957943886518478394e-01 4.036383330821990967e-02 1.007239669561386108e-01 2.234987914562225342e-01 1.484598964452743530e-02
3.077295422554016113e-01 6.459064036607742310e-02 2.095400691032409668e-01 3.465849161148071289e-01 -2.051973342895507812e-01 -1.679179221391677856e-01 1.355977207422256470e-01 3.216168284416198730e-01 -1.685486286878585815e-01 -6.079835817217826843e-02 4.299546033143997192e-02 -1.989372521638870239e-01 1.790945976972579956e-01 -1.673947721719741821e-01 1.382107734680175781e-01 -1.819730699062347412e-01 2.052659913897514343e-02 2.039586752653121948e-01 -2.516131699085235596e-01 5.931856483221054077e-02 -7.818253338336944580e-02 1.774402707815170288e-01 -1.116053760051727295e-01 -6.295529007911682129e-02 -9.679442644119262695e-02 5.211864784359931946e-02 -3.306313455104827881e-01 1.875645071268081665e-01 -6.429978460073471069e-02 5.305745080113410950e-02 1.066844910383224487e-01 -1.461326032876968384e-01
7.205647230148315430e-02 2.109495997428894043e-01 3.989855945110321045e-02 2.066376954317092896e-01 -3.608830645680427551e-02 -1.992190182209014893e-01 1.222313791513442993e-01 2.822680473327636719e-01 -2.156850695610046387e-02 1.798913180828094482e-01 -2.353311628103256226e-01 -2.212737202644348145e-01 5.000108852982521057e-02 -1.885239384137094021e-03 2.452938258647918701e-01 -5.969172343611717224e-02 1.558807045221328735e-01 1.933483630418777466e-01 3.242713212966918945e-02 6.864798069000244141e-02 -2.940458655357360840e-01 3.263880312442779541e-01 -3.410879969596862793e-01 -2.484110146760940552e-01 -2.224428951740264893e-02 1.471284031867980957e-01 3.916804492473602295e-02 -1.085868291556835175e-02 8.158656954765319824e-02 -1.618727147579193115e-01 2.230142503976821899e-01 -1.487626880407333374e-01
-3.642619848251342773e-01 -1.605567038059234619e-01 4.155580420047044754e-03 6.301680207252502441e-02 -6.142875552177429199e-02 -2.021504491567611694e-01 -4.625466838479042053e-02 1.636010408401489258e-01 5.934884026646614075e-02 -1.295287907123565674e-01 7.720998022705316544e-03 -1.312425881624221802e-01 4.826018214225769043e-02 -2.484318166971206665e-01 -1.340973284095525742e-02 -1.067536696791648865e-01 -2.345675835385918617e-03 2.522830367088317871e-01 -3.276320993900299072e-01 -1.915693283081054688e-01 -4.863687455654144287e-01 -1.171525418758392334e-01 1.544496715068817139e-01 8.013946004211902618e-03 -1.152437627315521240e-01 4.619515687227249146e-02 1.092800721526145935e-01 3.938669338822364807e-03 1.124429851770401001e-01 2.979864738881587982e-02 3.305312693119049072e-01 1.369247734546661377e-01
8.727583289146423340e-02 2.238964661955833435e-02 3.555056452751159668e-01 2.224290370941162109e-01 -3.090888559818267822e-01 -1.770977973937988281e-01 3.621533215045928955e-01 4.370146244764328003e-02 -9.663547575473785400e-02 1.166212037205696106e-01 -1.900844722986221313e-01 -2.716939449310302734e-01 7.809896767139434814e-02 -5.109202861785888672e-02 8.820309489965438843e-02 -1.066499203443527222e-01 3.518344461917877197e-02 2.401370555162429810e-01 -3.320237696170806885e-01 -3.697688132524490356e-02 -1.032024100422859192e-01 4.530325904488563538e-02 -1.387938950210809708e-02 -1.827469766139984131e-01 -6.092288717627525330e-02 -2.673641964793205261e-02 4.791365191340446472e-02 1.677834093570709229e-01 2.603762149810791016e-01 -7.118226587772369385e-02 2.265413105487823486e-01 -1.394478976726531982e-01
-2.273514419794082642e-01 5.395288392901420593e-02 -2.690266966819763184e-01 1.119111776351928711e-01 5.613280460238456726e-02 -3.539630770683288574e-01 2.300820052623748779e-01 1.326197236776351929e-01 2.843212187290191650e-01 2.813585288822650909e-02 -1.142768338322639465e-01 -4.890797436237335205e-01 7.563301175832748413e-02 2.914172969758510590e-02 1.915990859270095825e-01 -6.367974728345870972e-02 -7.619322091341018677e-02 1.209963411092758179e-01 -7.138738036155700684e-02 -6.753595173358917236e-02 -9.146472066640853882e-02 3.032373785972595215e-01 1.299908906221389771e-01 -1.289529949426651001e-01 -1.426674574613571167e-01 -3.613669052720069885e-02 1.558036357164382935e-02 -3.605462238192558289e-02 -1.584228277206420898e-01 -2.545279450714588165e-02 1.814436018466949463e-01 -1.857236772775650024e-01
-1.467083841562271118e-01 -1.941021829843521118e-01 1.618287712335586548e-01 3.313894867897033691e-01 -5.632724985480308533e-02 -8.151382952928543091e-02 3.102430105209350586e-01 2.596836388111114502e-01 -9.179308265447616577e-02 1.480279415845870972e-01 -7.195717096328735352e-02 -7.739279419183731079e-02 1.209730952978134155e-01 1.723208348266780376e-03 4.998653009533882141e-02 -7.067825645208358765e-02 1.333836764097213745e-01 3.195306658744812012e-01 -2.945768088102340698e-02 -1.737696677446365356e-02 1.058543659746646881e-02 4.046237766742706299e-01 -1.425921320915222168e-01 -2.853981554508209229e-01 -1.442600488662719727e-01 1.968332231044769287e-01 9.177839383482933044e-03 1.426820904016494751e-01 1.088086813688278198e-01 -3.471797332167625427e-02 2.672207653522491455e-01 1.285551637411117554e-01
3.837096691131591797e-02 -3.657417139038443565e-03 5.678335204720497131e-02 2.121134102344512939e-01 -1.708394289016723633e-01 -5.528186261653900146e-02 4.063423871994018555e-01 3.152275085449218750e-01 -1.197522953152656555e-01 1.052134409546852112e-01 -4.527433961629867554e-02 -1.395659297704696655e-01 2.491570711135864258e-01 -4.643995687365531921e-02 2.541956901550292969e-01 1.527897119522094727e-01 1.275822706520557404e-02 3.429748415946960449e-01 -8.610819280147552490e-02 8.463358879089355469e-02 -1.291302889585494995e-01 2.836244404315948486e-01 -1.384386569261550903e-01 -2.439633905887603760e-01 -6.422266364097595215e-02 2.786197960376739502e-01 -4.848055914044380188e-02 9.332064539194107056e-02 -1.623864620923995972e-01 -7.218956016004085541e-03 1.642739772796630859e-01 6.735560018569231033e-03
1.961418241262435913e-01 -4.312152042984962463e-02 -1.886123120784759521e-01 2.001895457506179810e-01 -1.190425828099250793e-01 -1.903266161680221558e-01 -3.152405470609664917e-02 3.257841467857360840e-01 -2.619010023772716522e-02 4.188222438097000122e-02 1.616480201482772827e-01 -2.559599578380584717e-01 -8.656135201454162598e-02 -1.056443601846694946e-01 -1.054499074816703796e-01 1.354390382766723633e-01 1.575701683759689331e-01 2.939853072166442871e-01 -1.178549155592918396e-01 -7.739156484603881836e-02 -3.703611791133880615e-01 -7.675509154796600342e-02 2.433346658945083618e-01 -6.067779287695884705e-02 -1.058619171380996704e-01 -8.077018707990646362e-02 -9.974079579114913940e-02 1.450488120317459106e-01 3.196626529097557068e-02 1.004112064838409424e-01 4.146695733070373535e-01 -1.242216676473617554e-01
1.267541050910949707e-01 -1.117636859416961670e-01 -1.309616416692733765e-01 -8.125347644090652466e-02 -1.343252360820770264e-01 -2.344096750020980835e-01 2.832574248313903809e-01 1.778037399053573608e-01 -1.333675384521484375e-01 -6.421612203121185303e-02 -8.269127458333969116e-02 -1.055135973729193211e-03 8.526077494025230408e-03 -5.424889922142028809e-02 2.058991938829421997e-01 -2.431197762489318848e-01 -1.491698324680328369e-01 1.314014047384262085e-01 -1.327635943889617920e-01 -3.554218634963035583e-02 -2.329673171043395996e-01 -7.484983652830123901e-02 -1.041055843234062195e-01 -2.856612205505371094e-01 -4.576390385627746582e-01 1.670658588409423828e-01 -2.016493082046508789e-01 1.372734159231185913e-01 2.710638567805290222e-02 2.178224176168441772e-02 2.566438615322113037e-01 2.343760430812835693e-01
-4.834820330142974854e-02 -9.250172227621078491e-02 1.155032813549041748e-01 4.050825536251068115e-02 -3.456032276153564453e-02 -1.722363978624343872e-01 1.061354801058769226e-01 5.253838375210762024e-02 5.095260217785835266e-02 3.508568406105041504e-01 7.507792860269546509e-02 -8.660029619932174683e-02 3.450657725334167480e-01 4.591104015707969666e-02 1.981567144393920898e-01 -8.158123493194580078e-02 -3.374111354351043701e-01 2.546948492527008057e-01 -3.475242257118225098e-01 5.057296529412269592e-02 -1.117084100842475891e-01 -3.000612258911132812e-01 -1.441328525543212891e-01 -1.957458108663558960e-01 8.291161805391311646e-02 -2.059534005820751190e-02 -9.453699737787246704e-02 -1.224275827407836914e-01 6.740103475749492645e-03 1.622216254472732544e-01 2.023298293352127075e-01 2.472467273473739624e-01
-1.051524877548217773e-01 -5.476808175444602966e-02 2.031032890081405640e-01 9.309271723031997681e-02 1.742838919162750244e-01 -2.352045029401779175e-01 7.052010297775268555e-02 1.908949464559555054e-01 7.734366506338119507e-02 3.791307210922241211e-01 -1.088831052184104919e-01 -1.696586012840270996e-01 -8.937147259712219238e-02 -7.034719921648502350e-03 2.106081247329711914e-01 5.474098399281501770e-02 -3.096548318862915039e-01 2.200935930013656616e-01 1.711375415325164795e-01 3.124940581619739532e-02 -4.209759533405303955e-01 1.541191786527633667e-01 -6.368043273687362671e-02 2.920256741344928741e-02 -1.097616627812385559e-01 -9.569843858480453491e-02 -9.517341852188110352e-02 -2.313201725482940674e-01 5.090531334280967712e-02 1.556657850742340088e-01 2.282210141420364380e-01 1.414613723754882812e-01
-1.020993664860725403e-01 1.505412906408309937e-01 1.136417910456657410e-01 4.694003611803054810e-02 -2.695564031600952148e-01 -9.531512856483459473e-02 2.264178842306137085e-01 1.372124552726745605e-01 1.040836945176124573e-01 -1.919282525777816772e-01 8.668033778667449951e-02 -9.390021115541458130e-02 1.303368359804153442e-01 1.070791669189929962e-02 7.707400619983673096e-02 -2.833913266658782959e-01 6.511512398719787598e-02 3.492801189422607422e-01 -1.190735325217247009e-01 3.806699533015489578e-03 -8.050773292779922485e-02 3.050185739994049072e-01 2.544710636138916016e-01 -4.150370359420776367e-01 -2.137239873409271240e-01 2.044957578182220459e-01 -1.277149319648742676e-01 9.412173181772232056e-02 -1.783833354711532593e-01 -9.872674196958541870e-02 -2.206288278102874756e-02 -3.039246797561645508e-02
7.931179553270339966e-02 -1.487420499324798584e-02 7.733575254678726196e-02 2.991267740726470947e-01 3.881722688674926758e-02 -3.039757013320922852e-01 8.528821170330047607e-02 1.260262429714202881e-01 1.056417524814605713e-01 -1.643284410238265991e-02 -4.488219693303108215e-02 -1.827852725982666016e-01 -1.808109134435653687e-01 -1.831246167421340942e-01 -4.868270456790924072e-02 -2.734275162220001221e-01 -6.343173980712890625e-02 3.184402585029602051e-01 -2.020760923624038696e-01 -2.939139306545257568e-01 -3.085567951202392578e-01 1.772974431514739990e-01 9.614662267267704010e-03 8.846817165613174438e-02 -2.641263604164123535e-01 1.093256548047065735e-01 2.888047508895397186e-02 -2.129116654396057129e-01 -8.841902017593383789e-02 8.157827705144882202e-02 1.385930776596069336e-01 2.489602714776992798e-01
1.108716204762458801e-01 6.178106367588043213e-02 4.359249398112297058e-02 1.430598199367523193e-01 -1.156390011310577393e-01 -9.192227572202682495e-02 -2.229139506816864014e-01 4.200831428170204163e-02 -3.882904350757598877e-02 -6.949953734874725342e-02 -3.427077531814575195e-01 -9.197614341974258423e-02 5.818678438663482666e-02 2.398778311908245087e-02 8.798116445541381836e-02 -1.599467694759368896e-01 1.912093013525009155e-01 3.327364921569824219e-01 -5.114490985870361328e-01 -4.235836118459701538e-02 -3.682796359062194824e-01 1.709309518337249756e-01 -1.838122457265853882e-01 -5.192327871918678284e-02 -5.081305652856826782e-02 5.318267643451690674e-02 4.460340365767478943e-02 -1.114841029047966003e-01 -1.089672371745109558e-01 2.375766783952713013e-01 1.360565572977066040e-01 8.956815116107463837e-03
-3.184112608432769775e-01 5.613140761852264404e-02 -3.178050816059112549e-01 1.275787800550460815e-01 1.206330135464668274e-01 -4.017435312271118164e-01 2.366424798965454102e-01 2.163699716329574585e-01 1.180465221405029297e-01 -4.552365839481353760e-02 3.701964765787124634e-02 -4.819366335868835449e-01 -6.057441234588623047e-03 7.986793667078018188e-02 4.253508150577545166e-02 -1.976674981415271759e-02 -2.943016961216926575e-02 1.213289201259613037e-01 -2.421797811985015869e-02 1.939980196766555309e-03 -2.259198576211929321e-01 2.024203687906265259e-01 7.638832554221153259e-03 -1.680023372173309326e-01 -1.150431260466575623e-01 7.185797393321990967e-02 4.238055646419525146e-02 1.075335405766963959e-02 -5.694758892059326172e-02 -1.081698089838027954e-01 1.739619076251983643e-01 -1.979244053363800049e-01
1.619720458984375000e-01 -3.943294659256935120e-02 7.873167842626571655e-02 2.432395368814468384e-01 -1.049557253718376160e-01 -7.091093063354492188e-02 -7.191817462444305420e-02 2.175737023353576660e-01 2.184862196445465088e-01 4.858370497822761536e-02 -4.451712965965270996e-02 -2.109081298112869263e-01 -7.417194545269012451e-02 1.131659969687461853e-01 1.191778853535652161e-01 -2.694570422172546387e-01 1.848672777414321899e-01 4.002915322780609131e-01 -2.644346058368682861e-01 -6.599916517734527588e-02 -3.058158457279205322e-01 5.958953499794006348e-02 2.235511392354965210e-01 -1.273368149995803833e-01 -2.844747304916381836e-01 1.020426824688911438e-01 -1.743312776088714600e-01 -1.228098869323730469e-01 1.143880486488342285e-01 1.824233084917068481e-01 1.322658658027648926e-01 6.315118074417114258e-02
-2.468486428260803223e-01 3.603172674775123596e-02 -1.564834639430046082e-02 1.965773291885852814e-02 8.735789917409420013e-03 -1.867236196994781494e-01 1.791372150182723999e-01 1.771054267883300781e-01 3.506086394190788269e-02 -1.715386100113391876e-02 3.819000348448753357e-02 -5.018077418208122253e-02 4.012065827846527100e-01 2.628380805253982544e-02 2.336675068363547325e-03 -1.389378905296325684e-01 3.936993703246116638e-02 -1.275347769260406494e-01 -3.211500346660614014e-01 5.951318144798278809e-02 -3.340805172920227051e-01 1.811874508857727051e-01 -2.411584407091140747e-01 -2.210239022970199585e-01 -7.449726760387420654e-02 -2.083109319210052490e-01 2.309537678956985474e-02 -2.214198000729084015e-02 -1.974391788244247437e-01 -3.385263979434967041e-01 7.912676036357879639e-02 2.579117715358734131e-01
-3.318687081336975098e-01 -1.712494790554046631e-01 1.446990966796875000e-01 -1.418938189744949341e-01 1.426259726285934448e-01 -9.495776891708374023e-02 -2.336288988590240479e-01 9.048942476511001587e-02 1.672139614820480347e-01 2.446438185870647430e-03 -8.068245649337768555e-02 -9.320475906133651733e-02 7.669768482446670532e-02 6.729324907064437866e-02 2.252960652112960815e-01 8.733180165290832520e-02 -3.593293130397796631e-01 1.371237188577651978e-01 -1.718986630439758301e-01 -6.021043658256530762e-02 -2.289925515651702881e-01 2.416130602359771729e-01 -8.818815648555755615e-02 -2.353321015834808350e-01 -1.936433017253875732e-01 1.901364773511886597e-01 -2.457597404718399048e-01 1.067053303122520447e-01 -1.157729774713516235e-01 1.775763183832168579e-01 2.528495788574218750e-01 7.749232649803161621e-02
-1.285582333803176880e-01 -3.861687844619154930e-03 1.086503565311431885e-01 9.536713361740112305e-02 -1.137434467673301697e-01 -2.746252715587615967e-01 1.277862638235092163e-01 2.870258092880249023e-01 1.552317738533020020e-01 2.726402878761291504e-02 2.302228808403015137e-01 -1.736490428447723389e-01 1.520702242851257324e-01 1.645325869321823120e-01 -4.800100624561309814e-02 -9.307386726140975952e-02 8.797250688076019287e-02 2.271123081445693970e-01 -1.614308506250381470e-01 -1.661753058433532715e-01 -2.276775687932968140e-01 -2.449710965156555176e-01 -6.305046379566192627e-02 -2.549504935741424561e-01 -8.543948084115982056e-02 -2.520173601806163788e-02 -4.087651371955871582e-01 1.160607486963272095e-01 2.865020036697387695e-01 1.164065599441528320e-01 3.766125068068504333e-02 1.642125695943832397e-01
-3.699648380279541016e-02 1.649547815322875977e-01 3.592995554208755493e-02 2.371223121881484985e-01 -1.917866915464401245e-01 8.287475258111953735e-02 3.638814762234687805e-02 2.254841178655624390e-01 -1.849994808435440063e-01 -6.731709092855453491e-02 -9.390559047460556030e-02 -2.136673778295516968e-01 1.290718764066696167e-01 -3.301226496696472168e-01 1.986761242151260376e-01 1.317182928323745728e-02 -3.371732234954833984e-01 1.226077377796173096e-01 2.165295369923114777e-02 -5.039808154106140137e-02 -1.023977920413017273e-01 -1.268867403268814087e-01 8.904403075575828552e-03 -2.009603083133697510e-01 -4.960990697145462036e-02 -2.515673637390136719e-01 -2.841038405895233154e-01 1.816112548112869263e-02 -1.189060509204864502e-01 1.280595660209655762e-01 3.084801137447357178e-01 2.971597909927368164e-01
-1.131576374173164368e-01 1.190037205815315247e-01 -2.855362594127655029e-01 9.974366426467895508e-02 -1.290117353200912476e-01 -4.534731209278106689e-01 2.705581486225128174e-01 1.884306371212005615e-01 1.356930732727050781e-01 -2.515451749786734581e-03 1.432214025408029556e-02 -3.821802139282226562e-01 4.286855459213256836e-02 5.154553800821304321e-02 1.533664762973785400e-01 -4.375431686639785767e-02 4.240766540169715881e-02 2.593695521354675293e-01 -8.638297766447067261e-02 -5.432394519448280334e-02 -1.285298913717269897e-01 1.679901629686355591e-01 3.607291355729103088e-02 -1.420901268720626831e-01 -1.277004331350326538e-01 2.573447860777378082e-02 -1.887183338403701782e-01 -2.259202115237712860e-02 -1.809027642011642456e-01 1.264285594224929810e-01 2.494577616453170776e-01 -2.149377018213272095e-01
-1.250393837690353394e-01 -1.126844584941864014e-01 -1.297802925109863281e-01 1.231595948338508606e-01 1.919881403446197510e-01 -1.261839419603347778e-01 3.193601965904235840e-01 3.708080947399139404e-01 -1.482693254947662354e-01 8.339481055736541748e-02 -8.646911382675170898e-02 -2.737276069819927216e-02 1.226458474993705750e-01 7.937870919704437256e-02 8.060659468173980713e-02 -5.224844068288803101e-02 -1.393835991621017456e-01 1.151643469929695129e-01 -3.817712664604187012e-01 2.422042489051818848e-01 -1.292188763618469238e-01 3.377555906772613525e-01 2.297630161046981812e-01 2.931082807481288910e-02 -1.273679137229919434e-01 -3.676320984959602356e-02 -6.014430150389671326e-02 -1.483606547117233276e-01 6.702788174152374268e-02 1.279250383377075195e-01 1.269270181655883789e-01 2.791956961154937744e-01
3.976530209183692932e-02 -3.372461199760437012e-01 1.373385936021804810e-01 7.313205301761627197e-02 2.458683773875236511e-02 -4.281308352947235107e-01 2.001361697912216187e-01 2.866678535938262939e-01 -1.259651929140090942e-01 -4.679939150810241699e-02 -2.451850324869155884e-01 -8.362732082605361938e-02 1.525509804487228394e-01 1.486044824123382568e-01 6.244804710149765015e-02 -6.473644077777862549e-02 -1.217347830533981323e-01 3.224815055727958679e-02 -3.220547139644622803e-01 -2.395943552255630493e-01 -3.611660748720169067e-02 1.197216287255287170e-01 1.573912203311920166e-01 -5.869337916374206543e-02 -3.384447097778320312e-01 1.309069544076919556e-01 -2.082944102585315704e-02 1.535500865429639816e-02 1.040050983428955078e-01 1.975881755352020264e-01 6.474512070417404175e-02 9.213031828403472900e-02
1.813762038946151733e-01 -1.502328813076019287e-01 -2.265768051147460938e-01 1.562621742486953735e-01 -1.120960563421249390e-01 -1.957442238926887512e-02 -5.590778216719627380e-02 1.148711517453193665e-01 -7.067567110061645508e-02 1.777395792305469513e-02 -4.161155223846435547e-01 -1.377228647470474243e-01 4.175030067563056946e-02 2.819248437881469727e-01 1.654546409845352173e-01 -2.398388683795928955e-01 1.035126745700836182e-01 1.727973818778991699e-01 -6.014733389019966125e-02 -8.593268692493438721e-02 -2.921912074089050293e-01 4.490051046013832092e-02 -9.076151996850967407e-02 -2.890430688858032227e-01 -2.805164158344268799e-01 1.069644931703805923e-02 -6.189498677849769592e-02 -3.110266849398612976e-02 -8.636228740215301514e-02 -1.341322511434555054e-01 1.356953084468841553e-01 3.431301712989807129e-01
-1.789767444133758545e-01 9.667395497672259808e-04 -1.096490323543548584e-01 2.935157418251037598e-01 1.830790489912033081e-01 -1.577734649181365967e-01 2.017609030008316040e-01 -1.339129060506820679e-01 2.461177669465541840e-02 -1.127783209085464478e-01 3.727817162871360779e-02 -1.063760146498680115e-01 2.140025645494461060e-01 1.524738967418670654e-01 7.772932294756174088e-03 -1.540532261133193970e-01 -1.494540125131607056e-01 3.452064990997314453e-01 -2.455391883850097656e-01 -2.344229817390441895e-01 -3.441958129405975342e-01 -5.686871707439422607e-02 -6.057180464267730713e-02 -7.308313995599746704e-02 -3.114935159683227539e-01 -2.018712088465690613e-02 1.746926903724670410e-01 -2.106561660766601562e-01 1.084196045994758606e-01 1.591084711253643036e-02 2.489182054996490479e-01 -1.062031928449869156e-02
1.147197932004928589e-02 -2.539326250553131104e-01 1.108379587531089783e-01 2.326320558786392212e-01 1.296436320990324020e-02 -3.967776000499725342e-01 7.049193978309631348e-02 2.478732168674468994e-01 2.408448755741119385e-01 -3.668861389160156250e-01 -1.195374652743339539e-01 -3.486482426524162292e-02 1.899576513096690178e-03 7.118096947669982910e-02 1.213732510805130005e-01 -2.947835624217987061e-01 -3.050850331783294678e-02 2.477153688669204712e-01 -2.303957045078277588e-01 1.291877590119838715e-02 -2.635445296764373779e-01 9.077151119709014893e-02 5.045143142342567444e-02 -2.875190414488315582e-02 7.957106828689575195e-02 1.260917820036411285e-02 -2.474992908537387848e-02 -6.676043570041656494e-02 2.236768007278442383e-01 2.746150083839893341e-02 2.488448619842529297e-01 -9.632440656423568726e-02
7.249482721090316772e-02 3.072640597820281982e-01 8.700387924909591675e-02 1.853754967451095581e-01 5.772982258349657059e-03 -1.244598105549812317e-01 -1.349529474973678589e-01 2.887535989284515381e-01 2.423857599496841431e-01 -3.415589407086372375e-02 -1.604285240173339844e-01 -1.529314219951629639e-01 -1.276167295873165131e-02 1.163352578878402710e-01 1.904502362012863159e-01 -2.737791538238525391e-01 1.147529035806655884e-01 3.381380736827850342e-01 -2.440485507249832153e-01 -1.679713726043701172e-01 -2.644262909889221191e-01 -6.018204241991043091e-02 7.346826791763305664e-02 3.214681521058082581e-03 -2.638338506221771240e-01 4.821462184190750122e-02 -2.923507988452911377e-01 1.165608316659927368e-01 -5.936201661825180054e-03 1.381893306970596313e-01 1.046690437942743301e-02 -1.511916071176528931e-01
1.205464974045753479e-01 1.006367579102516174e-01 6.851998716592788696e-02 1.929768621921539307e-01 -1.687688529491424561e-01 -2.354778945446014404e-01 2.671318650245666504e-01 2.476390451192855835e-01 1.620621085166931152e-01 -1.090575829148292542e-01 1.576016992330551147e-01 -1.796732842922210693e-01 1.137714907526969910e-01 -1.263089925050735474e-01 1.494671851396560669e-01 -2.616895921528339386e-02 -1.005904525518417358e-01 2.189859896898269653e-01 4.415662959218025208e-02 -8.877002447843551636e-02 -3.466694355010986328e-01 4.592529311776161194e-02 -7.008505612611770630e-02 -1.195522472262382507e-01 -2.994418740272521973e-01 1.176387369632720947e-01 -4.568485319614410400e-01 6.656298786401748657e-02 1.618031859397888184e-01 6.017600744962692261e-02 -6.142956018447875977e-02 9.984829276800155640e-02
4.297098889946937561e-02 6.106602959334850311e-04 -3.136734366416931152e-01 1.149386838078498840e-01 -1.482590194791555405e-02 -3.610402643680572510e-01 5.815051496028900146e-02 1.631631851196289062e-01 1.211135983467102051e-01 -1.172461137175559998e-01 -1.137601807713508606e-01 -2.342247813940048218e-01 1.487285047769546509e-01 -8.220601826906204224e-02 -4.055738821625709534e-02 9.419309347867965698e-02 -6.114979460835456848e-02 5.977218225598335266e-02 -3.444971442222595215e-01 -5.978691205382347107e-02 -1.045882627367973328e-01 9.145209938287734985e-02 6.980047374963760376e-02 -7.683444768190383911e-02 1.101518347859382629e-01 -8.594413101673126221e-02 -1.687629073858261108e-01 2.931108474731445312e-01 1.291172653436660767e-01 -2.311446666717529297e-01 4.749411344528198242e-01 -3.375214338302612305e-02
-8.237269707024097443e-03 -7.135828584432601929e-02 4.276622086763381958e-02 1.125688850879669189e-01 -3.836859017610549927e-02 -1.675646379590034485e-02 4.606111347675323486e-02 5.958511307835578918e-02 -2.205887287855148315e-01 7.819983363151550293e-02 -1.441902667284011841e-01 -2.724838554859161377e-01 2.801940441131591797e-01 -1.083119213581085205e-01 1.945449262857437134e-01 4.692086279392242432e-01 -1.334605962038040161e-01 1.212619990110397339e-01 -3.087370991706848145e-01 1.257208734750747681e-01 -2.894005775451660156e-01 3.079914674162864685e-02 -1.197114884853363037e-01 -1.043218746781349182e-01 -2.152390927076339722e-01 -1.036292966455221176e-02 2.253190129995346069e-01 1.538216173648834229e-01 1.087460592389106750e-01 1.928113996982574463e-01 1.365701407194137573e-01 1.810604631900787354e-01
-1.284867227077484131e-01 1.015375852584838867e-01 -2.137561738491058350e-01 -1.155610457062721252e-01 2.776682749390602112e-02 -1.928705424070358276e-01 1.726168394088745117e-01 1.511308401823043823e-01 3.836236894130706787e-02 2.841607667505741119e-03 -8.604399114847183228e-02 -4.196559190750122070e-01 1.992013901472091675e-01 2.768340408802032471e-01 1.366362422704696655e-01 -1.507520973682403564e-01 1.622088998556137085e-02 1.952293962240219116e-01 -1.918358504772186279e-01 1.849456131458282471e-01 -1.740573048591613770e-01 6.528239697217941284e-02 -2.872785925865173340e-01 -1.313236169517040253e-02 1.974478736519813538e-02 -1.235028132796287537e-01 9.734357893466949463e-02 -1.069761142134666443e-01 -3.575863540172576904e-01 -7.237900793552398682e-02 2.376599162817001343e-01 1.674084961414337158e-01
1.492314487695693970e-01 -1.435468792915344238e-01 -2.054478377103805542e-01 4.269865155220031738e-02 7.527711242437362671e-02 -3.358364999294281006e-01 -5.729934573173522949e-02 1.700674444437026978e-01 -7.941877841949462891e-02 -1.865753829479217529e-01 -2.549914717674255371e-01 -7.226883620023727417e-02 1.073684319853782654e-01 1.121326237916946411e-01 6.124983355402946472e-02 -3.514469265937805176e-01 1.630197167396545410e-01 1.566168665885925293e-01 -2.638733685016632080e-01 -7.559514045715332031e-02 -2.176673561334609985e-01 9.117114543914794922e-02 -1.851108074188232422e-01 -3.217203617095947266e-01 -2.495150715112686157e-01 -6.972670555114746094e-02 -1.774491667747497559e-01 1.650773733854293823e-02 -1.801319047808647156e-02 6.710070371627807617e-02 2.046654000878334045e-02 2.750792205333709717e-01
-1.782568991184234619e-01 -4.033352807164192200e-02 -2.045023590326309204e-01 2.697770595550537109e-01 1.654498577117919922e-01 -2.135495692491531372e-01 2.970670759677886963e-01 -1.043791547417640686e-01 9.749451279640197754e-02 -9.844505041837692261e-02 1.733490079641342163e-02 -3.609254956245422363e-02 1.128095686435699463e-01 8.623713999986648560e-02 -2.548896148800849915e-02 -5.643987655639648438e-02 -1.941860467195510864e-01 1.296747922897338867e-01 -1.270725131034851074e-01 -3.367017805576324463e-01 -4.207353293895721436e-01 4.728979244828224182e-02 -7.635461539030075073e-02 -8.927249908447265625e-02 -3.246288299560546875e-01 -2.608375437557697296e-02 -9.176292270421981812e-02 -1.291383057832717896e-01 5.541056022047996521e-02 5.995943769812583923e-02 3.291369080543518066e-01 -1.087504401803016663e-01
-7.338061928749084473e-02 1.985764652490615845e-01 2.194027751684188843e-01 3.940674364566802979e-01 -2.391208410263061523e-01 -1.887189000844955444e-01 3.887418508529663086e-01 1.141338646411895752e-01 -1.061186715960502625e-01 1.885837912559509277e-01 -1.013921573758125305e-01 -3.426718115806579590e-01 6.289722025394439697e-02 3.890876844525337219e-02 2.395306900143623352e-02 -1.279530525207519531e-01 6.155949831008911133e-02 1.774380058050155640e-01 -2.348120808601379395e-01 -4.368951544165611267e-02 -1.733871847391128540e-01 -3.211466968059539795e-02 -1.966616138815879822e-02 -2.088543772697448730e-01 8.738937973976135254e-02 6.711366027593612671e-02 8.435924351215362549e-02 3.286672011017799377e-02 1.860457509756088257e-01 -7.891937345266342163e-02 1.998356431722640991e-01 -1.712791025638580322e-01
-2.001404166221618652e-01 6.647022068500518799e-02 1.747417896986007690e-01 1.066067665815353394e-01 -6.230563297867774963e-02 -9.526203572750091553e-02 3.261127769947052002e-01 1.091067120432853699e-02 -1.436123717576265335e-02 -1.351360827684402466e-01 1.533976644277572632e-01 1.098388340324163437e-02 3.463206589221954346e-01 5.700065195560455322e-02 2.222647666931152344e-01 -1.061436720192432404e-02 1.361891478300094604e-01 6.128169596195220947e-02 -2.085830271244049072e-01 9.480793029069900513e-02 -3.043328523635864258e-01 2.194613814353942871e-01 -1.239388883113861084e-01 -3.138456344604492188e-01 -4.067830741405487061e-03 -4.313294291496276855e-01 4.170234873890876770e-02 1.862032338976860046e-02 -1.166053637862205505e-01 1.641304790973663330e-01 1.457016319036483765e-01 5.245395936071872711e-03
-8.547285944223403931e-02 -2.541251480579376221e-01 5.607265606522560120e-02 3.456695005297660828e-02 3.551101088523864746e-01 -3.797679964918643236e-04 7.333009690046310425e-02 -1.224171146750450134e-01 -1.436039656400680542e-01 7.771435379981994629e-02 5.322699248790740967e-02 -2.907717227935791016e-01 3.203814625740051270e-01 1.519913785159587860e-02 3.119645714759826660e-01 1.657161563634872437e-01 -4.541205242276191711e-02 1.562249213457107544e-01 -2.129006534814834595e-01 -9.058894962072372437e-02 -2.984995543956756592e-01 1.138353571295738220e-01 6.680762022733688354e-02 -1.354982256889343262e-01 1.344274431467056274e-01 -4.025010019540786743e-02 -1.374884247779846191e-01 -1.481808573007583618e-01 9.821344912052154541e-02 -2.686663269996643066e-01 2.931690812110900879e-01 4.894015565514564514e-02
-1.395820174366235733e-03 -1.080125272274017334e-01 -1.868269741535186768e-01 2.034291028976440430e-01 9.613407403230667114e-02 -2.539239227771759033e-01 -1.416101586073637009e-03 -1.822949573397636414e-02 4.445444419980049133e-02 -7.099228445440530777e-03 9.901238977909088135e-02 -5.616023018956184387e-02 4.879568144679069519e-02 1.032319590449333191e-01 2.283611684106290340e-04 -2.839255928993225098e-01 -1.020806953310966492e-01 2.952010333538055420e-01 -2.282769978046417236e-01 -3.053272664546966553e-01 -4.384892284870147705e-01 -8.352807164192199707e-02 5.301953852176666260e-02 -1.436534970998764038e-01 -3.859178423881530762e-01 3.625887259840965271e-02 4.366078227758407593e-02 -7.593491580337285995e-03 -9.474984556436538696e-02 1.939723789691925049e-01 2.201183736324310303e-01 1.284209042787551880e-01
-2.725965976715087891e-01 -8.715830743312835693e-02 1.052060797810554504e-01 1.044803634285926819e-01 -2.124740183353424072e-01 -1.086550429463386536e-01 1.138559281826019287e-01 2.068339735269546509e-01 1.744907721877098083e-02 1.908245496451854706e-02 -9.361873567104339600e-02 6.699523329734802246e-02 3.984612822532653809e-01 9.633537381887435913e-02 2.827197015285491943e-01 8.623731881380081177e-02 3.392982855439186096e-02 4.762792214751243591e-02 -6.246316060423851013e-02 1.551200747489929199e-01 -3.737965822219848633e-01 -2.876974083483219147e-02 -1.564363390207290649e-01 2.167122811079025269e-02 -1.667646616697311401e-01 -2.847097218036651611e-01 -9.217089414596557617e-02 2.716643735766410828e-02 -3.121497631072998047e-01 -2.547173500061035156e-01 1.881778240203857422e-01 -3.694335371255874634e-02
-2.347892820835113525e-01 -2.113635838031768799e-01 -1.270608454942703247e-01 8.580503612756729126e-02 2.621535770595073700e-02 -1.163072735071182251e-01 2.446594834327697754e-02 5.072348713874816895e-01 9.052251279354095459e-02 -1.175132095813751221e-01 -4.707108438014984131e-02 -1.280596256256103516e-01 -1.528974920511245728e-01 2.002249509096145630e-01 1.223767995834350586e-01 -1.922457367181777954e-01 -2.702676951885223389e-01 -2.296528220176696777e-02 2.422533743083477020e-02 -5.217454582452774048e-02 -2.904080748558044434e-01 8.517865836620330811e-02 4.624842479825019836e-02 -1.633986979722976685e-01 -9.324206411838531494e-02 -1.256567090749740601e-01 -1.706115603446960449e-01 -1.266622543334960938e-01 1.192622035741806030e-01 3.063369076699018478e-03 3.393760919570922852e-01 2.285070866346359253e-01
-6.725099682807922363e-02 -1.293193250894546509e-01 -1.247837021946907043e-02 1.212632935494184494e-02 -3.502526283264160156e-01 -2.720823884010314941e-01 2.079339921474456787e-01 1.208675280213356018e-01 5.849155783653259277e-02 1.922320872545242310e-01 1.079334169626235962e-01 -7.902769744396209717e-02 2.561179995536804199e-01 1.610999405384063721e-01 1.492693275213241577e-01 -5.970617383718490601e-02 -1.175725758075714111e-01 2.009106129407882690e-01 -3.734325468540191650e-01 -7.218331098556518555e-02 3.779228404164314270e-02 -2.024111598730087280e-01 -1.450305879116058350e-01 -3.442078530788421631e-01 6.033342331647872925e-02 -1.961134225130081177e-01 -3.038756847381591797e-01 1.077234670519828796e-01 -2.632701024413108826e-02 -8.495720475912094116e-02 -1.370543520897626877e-02 -1.154488176107406616e-01
-1.564939916133880615e-01 1.797667443752288818e-01 -2.152370363473892212e-01 6.065337453037500381e-03 -5.692668259143829346e-02 -3.415780067443847656e-01 1.374291926622390747e-01 1.975248157978057861e-01 -2.465223520994186401e-02 -6.752313673496246338e-02 1.527329087257385254e-01 -2.360975146293640137e-01 2.013656646013259888e-01 -7.197216618806123734e-03 2.792214751243591309e-01 -3.147251531481742859e-02 1.466972380876541138e-01 7.100026309490203857e-02 -3.042347133159637451e-01 -1.419299654662609100e-02 -2.371871620416641235e-01 9.573502838611602783e-02 5.187247693538665771e-02 -1.913394778966903687e-01 -1.191898360848426819e-01 7.708323001861572266e-02 -1.157520432025194168e-02 6.550882011651992798e-02 -3.796419799327850342e-01 -5.388433113694190979e-03 3.346579968929290771e-01 -1.022095382213592529e-01
1.872189640998840332e-01 1.754864156246185303e-01 -2.346582710742950439e-02 2.406511008739471436e-01 -3.359049558639526367e-01 -5.513504892587661743e-02 2.094208598136901855e-01 2.464706450700759888e-01 9.101057797670364380e-02 -4.610920324921607971e-02 -8.934925496578216553e-02 -1.141443327069282532e-01 1.153113916516304016e-01 -2.415446564555168152e-02 2.742477655410766602e-01 -7.392320781946182251e-02 -3.037343174219131470e-02 1.701769232749938965e-01 -2.464568018913269043e-01 -2.143994905054569244e-02 -2.357915639877319336e-01 9.935575723648071289e-02 2.892281711101531982e-01 2.456322461366653442e-01 -2.983582019805908203e-01 1.920215785503387451e-01 -9.640334546566009521e-02 -2.939488366246223450e-02 2.068163305521011353e-01 -3.141500055789947510e-02 1.551080197095870972e-01 1.575710028409957886e-01
1.918680034577846527e-02 -2.298384159803390503e-01 2.775944769382476807e-02 2.151664495468139648e-01 9.466308355331420898e-02 -1.769147962331771851e-01 -2.185354195535182953e-02 3.460676670074462891e-01 3.741846978664398193e-01 -2.327336966991424561e-01 -2.101577259600162506e-02 6.275477260351181030e-02 1.112267598509788513e-01 3.137498497962951660e-01 2.582547664642333984e-01 -1.585518121719360352e-01 -1.283768862485885620e-01 2.386980056762695312e-01 -1.705875098705291748e-01 -3.943067789077758789e-02 -3.519472777843475342e-01 1.337183564901351929e-01 -1.323364377021789551e-01 -1.077638119459152222e-01 -4.356470704078674316e-02 -1.460706442594528198e-01 1.187891885638237000e-01 -8.168341964483261108e-02 -2.989834919571876526e-02 -6.772090215235948563e-03 7.591477781534194946e-02 -1.110372394323348999e-01
-1.217481121420860291e-01 -1.874539703130722046e-01 1.049122214317321777e-01 3.182159662246704102e-01 -2.120972424745559692e-01 -4.940563067793846130e-02 2.241896092891693115e-01 1.800414919853210449e-01 -1.172645837068557739e-01 1.485998779535293579e-01 6.599872559309005737e-02 6.743577867746353149e-02 3.329311907291412354e-01 -4.448276385664939880e-02 2.885955274105072021e-01 -1.909101456403732300e-01 3.522628918290138245e-02 2.037355154752731323e-01 5.381053197197616100e-04 1.229234859347343445e-01 -1.149705201387405396e-01 2.015474289655685425e-01 -3.585345670580863953e-02 -4.182908833026885986e-01 -1.424124240875244141e-01 -1.145022958517074585e-01 -1.317631453275680542e-01 1.329467594623565674e-01 -1.068212687969207764e-01 -8.567080646753311157e-02 2.317432910203933716e-01 3.924938291311264038e-02
-2.027555704116821289e-01 -2.448659390211105347e-03 -9.196798503398895264e-02 3.473743200302124023e-01 -1.697227507829666138e-01 -2.235822081565856934e-01 5.187484622001647949e-02 -2.191014215350151062e-02 -1.060714498162269592e-01 1.481485366821289062e-01 -1.170581653714179993e-01 -8.246490359306335449e-02 3.127386271953582764e-01 -2.368720471858978271e-01 -1.033989861607551575e-01 -1.488520354032516479e-01 -1.039469316601753235e-01 7.993347197771072388e-02 -2.724561095237731934e-01 -1.115412712097167969e-01 -3.613369762897491455e-01 1.912728846073150635e-01 -2.128619253635406494e-01 1.047547236084938049e-01 7.102142274379730225e-02 -2.233501076698303223e-01 -1.989845931529998779e-02 2.169551141560077667e-02 -5.997782945632934570e-02 1.780091822147369385e-01 1.869759261608123779e-01 2.323459535837173462e-01
2.875339090824127197e-01 1.597333699464797974e-01 -6.095977872610092163e-02 2.110608518123626709e-01 -7.791646569967269897e-02 -3.602173924446105957e-01 1.432776451110839844e-01 5.034405365586280823e-02 -5.247734487056732178e-02 -1.204521134495735168e-01 3.961237519979476929e-02 -1.501031070947647095e-01 2.650202810764312744e-01 -1.807729005813598633e-01 4.391885176301002502e-02 1.679443717002868652e-01 -8.169149607419967651e-02 4.956267401576042175e-02 4.558121412992477417e-02 -8.020814508199691772e-02 -2.463626116514205933e-01 2.921362817287445068e-01 -2.138584554195404053e-01 -1.993202120065689087e-01 -2.566259205341339111e-01 4.471784830093383789e-02 1.080146878957748413e-01 -2.854999899864196777e-02 3.520758152008056641e-01 -1.285818815231323242e-01 1.826019883155822754e-01 8.323952555656433105e-02
-1.576980948448181152e-01 -2.312198728322982788e-01 1.101505607366561890e-01 3.322385549545288086e-01 3.201529979705810547e-01 -3.254337608814239502e-01 1.885656416416168213e-01 2.312188148498535156e-01 -1.699581742286682129e-01 1.182686015963554382e-01 -4.496509954333305359e-02 2.250495366752147675e-02 2.430440634489059448e-01 7.411544024944305420e-02 1.875102519989013672e-01 -2.772501483559608459e-02 6.240442395210266113e-02 3.645009994506835938e-01 -9.661351889371871948e-02 1.537561230361461639e-02 -4.366195946931838989e-02 1.284837424755096436e-01 -2.377702109515666962e-02 3.145248396322131157e-03 5.377165228128433228e-02 2.660845518112182617e-01 6.400162726640701294e-02 2.024206370115280151e-01 -9.266650676727294922e-02 1.430096030235290527e-01 1.774253845214843750e-01 1.060115471482276917e-01
3.070785403251647949e-01 9.863180108368396759e-03 1.321664750576019287e-01 5.904674157500267029e-02 -1.142004355788230896e-01 -3.395475745201110840e-01 1.451952457427978516e-01 1.805068701505661011e-01 -3.123260103166103363e-02 -4.138095304369926453e-03 1.001402288675308228e-01 -3.318086266517639160e-01 -3.863988071680068970e-02 -6.542336940765380859e-02 9.332313388586044312e-02 -3.035776317119598389e-01 -2.242348343133926392e-01 1.324227005243301392e-01 -1.317073553800582886e-01 -5.760316550731658936e-02 -4.845885932445526123e-02 8.756311237812042236e-02 6.995500624179840088e-02 -1.646329164505004883e-01 -2.550812959671020508e-01 -2.762975730001926422e-02 8.234462141990661621e-02 -1.547264121472835541e-02 1.897745281457901001e-01 7.767903059720993042e-02 4.590215981006622314e-01 1.371075361967086792e-01
-7.934499531984329224e-02 1.732903420925140381e-01 1.467075049877166748e-01 1.010076925158500671e-01 -2.185939550399780273e-01 -2.518984079360961914e-01 1.311552226543426514e-01 7.104051113128662109e-02 -7.976995408535003662e-02 1.584881693124771118e-01 -2.074697464704513550e-01 -2.564715147018432617e-01 1.786299049854278564e-01 6.672355532646179199e-02 3.252717554569244385e-01 -2.008702009916305542e-01 -4.424569196999073029e-03 3.754135072231292725e-01 -1.796487718820571899e-01 5.699122324585914612e-02 -1.212708130478858948e-01 9.792911261320114136e-02 -1.187747567892074585e-01 -6.774352490901947021e-02 -6.112290173768997192e-02 3.834806978702545166e-01 1.469177752733230591e-01 -2.340730279684066772e-01 1.359958648681640625e-01 -9.154063463211059570e-02 -4.382969066500663757e-02 -1.470735389739274979e-02
-1.697159409523010254e-01 -1.637397706508636475e-01 -7.336912304162979126e-02 2.197471857070922852e-01 1.619123220443725586e-01 -3.252578973770141602e-01 1.425236463546752930e-01 -5.012026429176330566e-02 2.132859230041503906e-01 -1.403090506792068481e-01 1.508273780345916748e-01 -7.362584024667739868e-02 2.625837624073028564e-01 1.239876449108123779e-01 7.637499272823333740e-02 -1.337588876485824585e-01 -3.920426592230796814e-02 2.827300727367401123e-01 -2.540706098079681396e-01 -2.851608693599700928e-01 -3.461340963840484619e-01 -2.094633877277374268e-02 -9.499320387840270996e-02 -8.090846240520477295e-02 -3.023382127285003662e-01 7.985114306211471558e-02 1.318032667040824890e-02 -2.344509959220886230e-01 4.065945371985435486e-02 -2.689402177929878235e-02 1.248361170291900635e-01 -2.098265476524829865e-02
-2.597414255142211914e-01 8.892462588846683502e-03 -2.366294562816619873e-01 2.622699737548828125e-01 -1.129230260848999023e-01 3.333293274044990540e-02 1.781755685806274414e-01 1.284879595041275024e-01 -2.257232367992401123e-01 1.002296432852745056e-01 -8.787804096937179565e-02 -1.321600973606109619e-01 4.522907137870788574e-01 -1.412123292684555054e-01 1.760465055704116821e-01 3.836163505911827087e-02 -1.197393387556076050e-01 1.856609582901000977e-01 -1.927240937948226929e-01 -4.821247979998588562e-02 -2.966917455196380615e-01 -1.238413807004690170e-02 4.936850816011428833e-02 4.124030470848083496e-02 9.098435193300247192e-02 -1.764828413724899292e-01 -3.077945299446582794e-02 -1.527881436049938202e-02 -6.485581398010253906e-02 1.003223061561584473e-01 1.375010013580322266e-01 3.847415149211883545e-01
2.428158074617385864e-01 8.701369166374206543e-02 1.340302973985671997e-01 1.155766919255256653e-01 -2.521827220916748047e-01 -2.542632259428501129e-02 1.631623059511184692e-01 2.342424243688583374e-01 1.166514977812767029e-01 -5.314539000391960144e-02 -2.472467273473739624e-01 -4.267798960208892822e-01 1.340371370315551758e-01 2.764179110527038574e-01 8.849768340587615967e-02 -1.426488012075424194e-01 -4.380678385496139526e-02 1.011621654033660889e-01 -1.608877778053283691e-01 8.611750602722167969e-02 -1.791450083255767822e-01 1.773117482662200928e-01 -2.388765849173069000e-02 -1.153973862528800964e-01 -1.430494636297225952e-01 3.124682903289794922e-01 5.116229131817817688e-02 -1.772979348897933960e-01 2.303144335746765137e-01 -1.326342076063156128e-01 -6.981712649576365948e-04 -1.687997281551361084e-01
5.771847441792488098e-03 -5.026023834943771362e-03 -1.128655523061752319e-01 1.883699446916580200e-01 -1.839814707636833191e-02 -3.605166971683502197e-01 2.605405151844024658e-01 -2.293177545070648193e-01 1.919714063405990601e-01 -6.309055536985397339e-02 -5.394190177321434021e-02 -3.302785381674766541e-02 5.074542015790939331e-03 1.294481605291366577e-01 6.336978077888488770e-02 -1.927525997161865234e-01 -9.355322271585464478e-02 1.999054402112960815e-01 -3.259020671248435974e-02 -1.779436469078063965e-01 -5.159358978271484375e-01 -8.536751568317413330e-02 6.861265003681182861e-02 -7.246875762939453125e-02 -3.661027252674102783e-01 1.135431677103042603e-01 1.984121650457382202e-02 -8.891794830560684204e-02 -4.856346547603607178e-02 2.153758704662322998e-01 1.698222458362579346e-01 -2.166916802525520325e-02
-1.345473229885101318e-01 -2.114986777305603027e-01 -2.047003656625747681e-01 1.582888215780258179e-01 -7.811937481164932251e-02 -9.206402301788330078e-02 8.084152638912200928e-02 -8.327208459377288818e-02 1.929658800363540649e-01 -2.964079380035400391e-01 1.394625157117843628e-01 -1.366111170500516891e-02 2.764039933681488037e-01 1.707101464271545410e-01 -1.106968224048614502e-01 -2.187082171440124512e-01 -1.599955260753631592e-01 3.545809984207153320e-01 -3.883555829524993896e-01 4.410841967910528183e-03 -3.125819265842437744e-01 -3.014236316084861755e-02 -7.239676266908645630e-02 -1.162812188267707825e-01 -1.895043402910232544e-01 -9.966462850570678711e-03 2.941809408366680145e-02 -1.001717001199722290e-01 8.910420536994934082e-02 1.379077136516571045e-01 1.862501800060272217e-01 -6.081911176443099976e-02
-7.455386221408843994e-02 -8.124413341283798218e-02 8.899346925318241119e-03 8.485224097967147827e-02 -2.772439271211624146e-02 -8.848003298044204712e-02 9.606436640024185181e-02 1.731234937906265259e-01 7.195074111223220825e-02 3.544305860996246338e-01 1.677869260311126709e-02 -1.704917103052139282e-02 1.469150632619857788e-01 8.294072747230529785e-02 1.137008368968963623e-01 -2.670025825500488281e-01 -3.015396296977996826e-01 2.238190770149230957e-01 -3.949789702892303467e-01 -6.471637170761823654e-03 -2.761536538600921631e-01 -2.586180269718170166e-01 -6.589410454034805298e-02 9.583812952041625977e-02 -8.337289094924926758e-02 -2.177869081497192383e-01 -2.476698309183120728e-01 1.220654696226119995e-02 -1.327595859766006470e-01 2.174108289182186127e-02 1.708215922117233276e-01 2.679944634437561035e-01
-1.634239852428436279e-01 -3.360974192619323730e-01 -1.889210045337677002e-01 1.986181177198886871e-02 3.553638979792594910e-02 -1.307146102190017700e-01 1.663606464862823486e-01 4.195308089256286621e-01 -1.726241409778594971e-01 8.545478433370590210e-02 -1.343900263309478760e-01 -1.284424364566802979e-01 -8.585774153470993042e-02 1.198410987854003906e-01 2.060891985893249512e-01 -1.368853598833084106e-01 -5.245468020439147949e-02 4.578531533479690552e-02 -1.968225091695785522e-01 1.838566362857818604e-02 -3.846924006938934326e-01 6.184314377605915070e-03 -6.639358401298522949e-02 -7.089681178331375122e-02 -3.096089661121368408e-01 6.315540987998247147e-03 -2.622562944889068604e-01 -3.157710283994674683e-02 -2.415183931589126587e-02 4.613971710205078125e-02 6.974874436855316162e-02 2.701382637023925781e-01
-1.078926548361778259e-01 -1.719322800636291504e-01 -1.895260661840438843e-01 -6.784306466579437256e-02 7.542825490236282349e-02 -7.467023283243179321e-02 7.488966733217239380e-02 2.381906658411026001e-01 -1.739001870155334473e-01 -9.134557098150253296e-02 -1.656098514795303345e-01 -8.216933161020278931e-02 6.095785275101661682e-02 -5.370082706212997437e-02 1.034215614199638367e-01 -1.994596868753433228e-01 7.037664949893951416e-02 2.950442135334014893e-01 -4.674304276704788208e-02 -2.673756480216979980e-01 -4.048311710357666016e-01 -1.843752339482307434e-03 -5.319708213210105896e-02 -2.180883884429931641e-01 -2.418495714664459229e-01 1.218535080552101135e-01 -2.972251474857330322e-01 1.086255759000778198e-01 2.645517587661743164e-01 -1.199648827314376831e-01 1.814934909343719482e-01 2.099051475524902344e-01
-8.891428820788860321e-03 6.238784641027450562e-02 -1.326606720685958862e-01 -9.561272710561752319e-02 1.304508419707417488e-03 -1.614278405904769897e-01 7.328858971595764160e-02 1.508945077657699585e-01 1.117656007409095764e-01 -1.243580281734466553e-01 -2.091851979494094849e-01 -2.916967496275901794e-02 1.794316023588180542e-01 -2.405119538307189941e-01 1.883414536714553833e-01 1.947298645973205566e-01 -3.177982568740844727e-01 2.584744095802307129e-01 -2.045670151710510254e-02 -6.874158233404159546e-02 -4.248116612434387207e-01 -2.704679667949676514e-01 -3.278349339962005615e-01 -5.766382813453674316e-02 5.962513387203216553e-04 2.003083378076553345e-01 -4.329213872551918030e-02 1.289608478546142578e-01 -1.548235863447189331e-01 8.294139057397842407e-02 2.285180687904357910e-01 4.577736835926771164e-03
-1.568669453263282776e-02 3.158016204833984375e-01 6.832706928253173828e-02 6.773366127163171768e-03 -1.557446867227554321e-01 -1.224605962634086609e-01 -1.445411122404038906e-03 1.383130699396133423e-01 -1.887810230255126953e-01 3.106029927730560303e-01 -1.681966483592987061e-01 -3.042037189006805420e-01 3.627249225974082947e-02 1.611157655715942383e-01 9.155484847724437714e-03 -1.292677596211433411e-03 1.659596562385559082e-01 2.845194041728973389e-01 -2.353307157754898071e-01 -2.002360224723815918e-01 -1.643756181001663208e-01 -2.054379507899284363e-02 -8.917080610990524292e-02 -2.401687353849411011e-01 -1.049732044339179993e-01 -3.345583677291870117e-01 -9.526757895946502686e-02 2.132108062505722046e-01 6.014160066843032837e-02 -1.663729399442672729e-01 9.134510904550552368e-02 2.060439735651016235e-01
-8.290561288595199585e-02 -3.697545826435089111e-01 2.387297526001930237e-02 1.220376640558242798e-01 6.337434053421020508e-02 -2.004388570785522461e-01 -6.965929269790649414e-02 2.742500305175781250e-01 2.778170108795166016e-01 -1.665909886360168457e-01 4.740191996097564697e-02 -2.094514220952987671e-01 1.530905514955520630e-01 2.521246671676635742e-01 -1.039962768554687500e-01 -2.356803864240646362e-01 -4.864300042390823364e-02 2.302600890398025513e-01 -2.372539937496185303e-01 -3.871476650238037109e-02 -3.476943075656890869e-01 2.166585773229598999e-01 -2.101079374551773071e-02 -6.771398335695266724e-02 -7.249139249324798584e-02 -8.354786783456802368e-02 2.338643521070480347e-01 -1.453229337930679321e-01 9.784930944442749023e-02 -1.049783751368522644e-01 9.144861996173858643e-02 -9.609601646661758423e-02
-2.169599533081054688e-01 1.270786970853805542e-01 -3.556327819824218750e-01 7.846421748399734497e-02 5.812519043684005737e-02 -6.961235776543617249e-03 -3.566962853074073792e-02 2.333332151174545288e-01 1.582126468420028687e-01 1.438791770488023758e-02 3.124462962150573730e-01 -2.016720920801162720e-01 3.726602792739868164e-01 2.151124179363250732e-01 2.670896947383880615e-01 8.476686477661132812e-02 -3.449354320764541626e-03 1.701395213603973389e-01 -1.340273022651672363e-01 -4.654645547270774841e-02 -3.253934159874916077e-02 -1.229420583695173264e-02 -1.960310041904449463e-01 -2.022205591201782227e-01 -3.202607631683349609e-01 7.837370783090591431e-02 2.054626867175102234e-02 7.762618362903594971e-02 -2.225469201803207397e-01 -3.722496330738067627e-03 1.329025179147720337e-01 7.628008723258972168e-02
5.371451750397682190e-02 4.619051516056060791e-02 -9.453853219747543335e-02 1.890535354614257812e-01 -1.632147580385208130e-01 5.742303095757961273e-03 3.239356279373168945e-01 4.428062736988067627e-01 -4.473198577761650085e-02 1.738627701997756958e-01 7.002917118370532990e-03 -1.326547563076019287e-01 3.330364823341369629e-01 -6.215004250407218933e-02 3.637757524847984314e-02 1.596499383449554443e-01 -4.671936109662055969e-02 4.140306413173675537e-01 -6.529653072357177734e-02 8.338530547916889191e-03 -1.204633563756942749e-01 2.700956165790557861e-01 -1.497501879930496216e-01 -1.371107548475265503e-01 6.301210075616836548e-02 2.436261028051376343e-01 -7.996609061956405640e-02 9.775914251804351807e-02 -1.226911693811416626e-01 6.573535967618227005e-03 1.689489483833312988e-01 -4.019439592957496643e-02
-2.521077692508697510e-01 -8.674453943967819214e-02 -1.298424601554870605e-01 2.991094291210174561e-01 1.253474056720733643e-01 -1.669232100248336792e-01 1.966833025217056274e-01 -7.793280482292175293e-02 4.043768346309661865e-02 -9.438268095254898071e-02 7.980646938085556030e-02 -4.399291053414344788e-02 9.469099342823028564e-02 1.751627027988433838e-01 1.974855363368988037e-01 -5.299106612801551819e-02 -1.237949356436729431e-01 3.094021677970886230e-01 -2.211129218339920044e-01 -3.404988050460815430e-01 -4.710497260093688965e-01 1.224341895431280136e-02 -4.603894799947738647e-02 1.361520960927009583e-02 -1.222265437245368958e-01 1.963499635457992554e-01 -3.459572792053222656e-02 -1.858895719051361084e-01 6.890575587749481201e-02 7.388301193714141846e-02 1.782332360744476318e-01 5.007395520806312561e-02
-2.107858657836914062e-01 -2.757554948329925537e-01 1.222782433032989502e-01 -1.993814948946237564e-03 7.118299603462219238e-02 -1.701066493988037109e-01 -2.819228470325469971e-01 2.396699190139770508e-01 1.410451233386993408e-01 -6.099630147218704224e-02 -1.730441302061080933e-01 -1.780230551958084106e-01 2.529626339673995972e-02 2.170883864164352417e-01 1.225215047597885132e-01 3.308846428990364075e-02 -2.311464697122573853e-01 9.384096413850784302e-02 -2.585218548774719238e-01 9.856708347797393799e-02 -2.326956689357757568e-01 2.105473726987838745e-01 -7.098734378814697266e-02 -1.993619054555892944e-01 -1.145446375012397766e-01 6.059276685118675232e-02 -4.011882841587066650e-01 1.537275910377502441e-01 -1.052966341376304626e-01 1.279044151306152344e-01 1.760728806257247925e-01 -5.149725824594497681e-02
-2.358811348676681519e-01 9.927968680858612061e-02 5.567438155412673950e-02 3.490096628665924072e-01 -7.006398588418960571e-02 -3.078264892101287842e-01 1.439634263515472412e-01 2.256883680820465088e-02 1.558327227830886841e-01 2.511265873908996582e-01 9.829809516668319702e-02 -1.389911398291587830e-02 2.607170343399047852e-01 1.437672972679138184e-01 2.093056142330169678e-01 -1.116964519023895264e-01 -6.764190644025802612e-02 2.331080846488475800e-02 -1.344369202852249146e-01 8.390727639198303223e-02 -1.084239259362220764e-01 1.422408223152160645e-01 -2.538096606731414795e-01 -4.181679487228393555e-01 7.607895135879516602e-02 7.164382934570312500e-02 -6.517595052719116211e-02 8.814318478107452393e-02 -1.441926956176757812e-01 -2.689028680324554443e-01 1.623990386724472046e-01 -5.145445093512535095e-02
-2.613062858581542969e-01 -1.530093252658843994e-01 1.222260147333145142e-01 2.763441503047943115e-01 -5.564484372735023499e-02 -1.230892091989517212e-01 -3.089122176170349121e-01 3.436947241425514221e-02 -9.637315757572650909e-03 -2.355103939771652222e-01 -1.014487147331237793e-01 -2.757477387785911560e-02 1.100241113454103470e-02 1.283622533082962036e-01 2.884598672389984131e-01 2.443091943860054016e-03 -2.714412808418273926e-01 7.859814912080764771e-02 -3.536180257797241211e-01 -1.005045790225267410e-02 -2.912599146366119385e-01 1.991523504257202148e-01 -1.496753394603729248e-01 -1.687178760766983032e-01 -2.335680872201919556e-01 -5.157973244786262512e-02 -2.734857797622680664e-01 1.325574964284896851e-01 6.579181551933288574e-02 -2.816322958096861839e-03 1.354764495044946671e-02 -3.543262928724288940e-02
-1.335317045450210571e-01 -2.687233388423919678e-01 7.046462595462799072e-02 1.672623753547668457e-01 1.922164410352706909e-01 -4.655308425426483154e-01 2.076813876628875732e-01 2.433518916368484497e-01 -1.786455214023590088e-01 2.159970253705978394e-02 -5.982123687863349915e-02 -6.850169599056243896e-02 1.983467042446136475e-01 1.046328768134117126e-01 2.880680188536643982e-02 -1.546784304082393646e-02 -1.038698405027389526e-01 1.084148734807968140e-01 -1.997267007827758789e-01 -9.122165292501449585e-02 3.473585471510887146e-02 1.085124239325523376e-01 1.124171912670135498e-01 -2.049540132284164429e-01 -1.144295632839202881e-01 1.871477216482162476e-01 -1.505125500261783600e-02 2.756250277161598206e-02 2.008176743984222412e-01 2.752980291843414307e-01 3.123778700828552246e-01 1.667499244213104248e-01
-1.053008288145065308e-01 1.496473848819732666e-01 -8.122736215591430664e-02 5.053488072007894516e-03 2.015045471489429474e-02 -1.180628091096878052e-01 2.584255933761596680e-01 3.259280025959014893e-01 1.503962129354476929e-01 -1.841958053410053253e-02 -1.610639244318008423e-01 -1.028763875365257263e-01 2.742325365543365479e-01 -8.024579286575317383e-02 3.931303042918443680e-03 2.563425600528717041e-01 -1.033822894096374512e-01 2.124068588018417358e-01 -2.541762590408325195e-01 4.936551675200462341e-02 -4.880070090293884277e-01 -3.249960541725158691e-01 -1.266448795795440674e-01 4.063393548130989075e-02 1.069177016615867615e-01 1.862534433603286743e-01 -1.098397448658943176e-01 1.222441531717777252e-02 -1.126032024621963501e-01 -3.735022991895675659e-02 2.066920511424541473e-02 -9.238481521606445312e-02
-6.860620528459548950e-02 -1.467911750078201294e-01 1.262490004301071167e-01 2.657405436038970947e-01 1.200585812330245972e-01 -3.273535966873168945e-01 -1.230506040155887604e-02 3.746353983879089355e-01 -1.313290745019912720e-01 -3.379107639193534851e-02 -2.416679635643959045e-02 -3.872537240386009216e-02 3.343546092510223389e-01 4.862953722476959229e-02 -4.097131267189979553e-02 3.667950257658958435e-02 -2.235670238733291626e-01 4.728720337152481079e-02 -1.100143343210220337e-01 -4.081521183252334595e-02 -7.741020619869232178e-02 -1.034979969263076782e-01 -5.955002084374427795e-02 -1.723457314074039459e-02 -2.179119586944580078e-01 2.810572087764739990e-01 -6.718521565198898315e-02 -6.078720092773437500e-02 -7.048741728067398071e-02 2.744521796703338623e-01 3.325009047985076904e-01 2.745627164840698242e-01
-8.035676181316375732e-02 8.348598144948482513e-03 -1.275879293680191040e-01 3.788194432854652405e-02 2.840819023549556732e-02 -7.372199743986129761e-02 3.220718204975128174e-01 5.555767938494682312e-02 1.283945143222808838e-01 1.592865437269210815e-01 -1.558454036712646484e-01 -3.545106649398803711e-01 1.012923046946525574e-01 -2.030795961618423462e-01 -2.224954813718795776e-01 -1.604374796152114868e-01 -2.667599916458129883e-01 2.376636117696762085e-01 1.705540344119071960e-02 -3.454471379518508911e-02 -2.421140521764755249e-01 2.571831941604614258e-01 2.067145146429538727e-02 -1.583364754915237427e-01 -3.046472668647766113e-01 -1.925528198480606079e-01 2.088383734226226807e-01 1.737762987613677979e-01 1.825198978185653687e-01 1.009616404771804810e-01 4.469368234276771545e-02 1.246587932109832764e-01
-5.529011413455009460e-02 -2.938793003559112549e-01 -1.762540340423583984e-01 -7.790242880582809448e-02 -4.526773840188980103e-02 -8.286251127719879150e-02 1.774462908506393433e-01 2.806363999843597412e-01 6.877230480313301086e-03 7.787988521158695221e-03 -9.953981637954711914e-02 -1.732752323150634766e-01 -2.065023928880691528e-01 -6.004430353641510010e-03 1.976752728223800659e-01 -1.607277393341064453e-01 -3.368846699595451355e-02 1.029052957892417908e-01 -1.987645924091339111e-01 -7.458677142858505249e-02 -4.421575665473937988e-01 1.676370203495025635e-01 -1.540868170559406281e-02 -2.904464602470397949e-01 -1.018567755818367004e-01 1.241971477866172791e-01 -2.911275029182434082e-01 -5.627545714378356934e-02 8.710347861051559448e-02 -8.734250068664550781e-02 1.509004086256027222e-01 2.999168932437896729e-01
1.974828988313674927e-01 -2.043706625699996948e-01 -2.698119031265377998e-03 -3.451291844248771667e-02 -3.309287726879119873e-01 -3.641600310802459717e-01 1.009291410446166992e-01 4.666828736662864685e-02 3.196924030780792236e-01 1.860561594367027283e-02 -6.713059544563293457e-02 -2.083413600921630859e-01 1.693573892116546631e-01 3.151198029518127441e-01 -2.658758126199245453e-02 1.123025715351104736e-01 -2.321636304259300232e-02 3.283537924289703369e-01 -2.209167480468750000e-01 -1.362689677625894547e-02 -8.127617835998535156e-02 6.139298900961875916e-02 -4.514577612280845642e-02 -1.584655493497848511e-01 5.039724707603454590e-02 -1.275106072425842285e-01 -8.986919373273849487e-02 1.698108911514282227e-01 5.482538416981697083e-02 -2.084569483995437622e-01 2.446922808885574341e-01 1.219242364168167114e-01
1.754153817892074585e-01 1.747916787862777710e-01 2.029029726982116699e-01 -5.532473325729370117e-02 -1.093033328652381897e-01 -3.192142248153686523e-01 2.096246778964996338e-01 1.490522772073745728e-01 1.045587509870529175e-01 -4.461679607629776001e-02 -1.380781829357147217e-01 -2.362196333706378937e-02 9.486880898475646973e-02 1.385282874107360840e-01 3.797616809606552124e-02 -1.188520342111587524e-01 -2.358451783657073975e-01 1.251169741153717041e-01 -1.775674372911453247e-01 -1.678057163953781128e-01 -4.071060419082641602e-01 -1.310979016125202179e-02 1.824340969324111938e-01 -1.161671355366706848e-01 -5.313033238053321838e-02 -1.052291840314865112e-01 2.595221400260925293e-01 8.222563564777374268e-02 -3.030545115470886230e-01 -1.351075619459152222e-01 1.651161909103393555e-01 2.629054784774780273e-01
-3.204166889190673828e-02 1.603354811668395996e-01 2.728361189365386963e-01 2.044183611869812012e-01 8.738826960325241089e-02 -9.883137047290802002e-02 1.673786342144012451e-01 3.288595676422119141e-01 9.976726025342941284e-02 -1.651210039854049683e-01 2.465030923485755920e-02 -2.021300494670867920e-01 4.375551342964172363e-01 -3.404706716537475586e-02 1.371356248855590820e-01 5.381524562835693359e-02 -1.526086032390594482e-01 8.738647401332855225e-02 -1.437562853097915649e-01 -2.488536015152931213e-02 -1.029821764677762985e-02 -6.667792052030563354e-02 3.049593046307563782e-02 -2.488200962543487549e-01 -4.177032038569450378e-02 -1.758949756622314453e-01 -3.103194944560527802e-02 -1.690309494733810425e-01 6.563711911439895630e-02 4.138310849666595459e-01 2.280850410461425781e-01 3.259643912315368652e-02
9.986255317926406860e-02 2.050305157899856567e-01 9.362303465604782104e-02 8.519508689641952515e-02 3.684352338314056396e-02 6.803083419799804688e-02 -1.109892055392265320e-01 3.905360996723175049e-01 2.241007983684539795e-02 1.316350251436233521e-01 -9.135138988494873047e-02 -2.686972320079803467e-01 2.572729885578155518e-01 -2.301126951351761818e-03 9.759134799242019653e-02 6.030222028493881226e-02 -3.591970801353454590e-01 -1.384077370166778564e-01 -2.612691000103950500e-02 1.228893175721168518e-02 -3.666207194328308105e-01 1.619023829698562622e-01 -4.466352239251136780e-02 8.501280844211578369e-02 -2.403846234083175659e-01 1.248094812035560608e-01 -7.811592513462528586e-05 1.517101079225540161e-01 6.673528999090194702e-02 3.077706992626190186e-01 2.618209719657897949e-01 2.127961069345474243e-02
-1.811414957046508789e-01 -1.310582607984542847e-01 -2.314807325601577759e-01 2.066369205713272095e-01 8.850479125976562500e-02 -3.947646021842956543e-01 3.300702869892120361e-01 2.813910543918609619e-01 -4.052093625068664551e-02 -7.544442266225814819e-02 -4.934196360409259796e-03 -6.389401387423276901e-03 -8.838405832648277283e-03 1.572421789169311523e-01 4.149118065834045410e-02 -9.770405478775501251e-03 1.783052831888198853e-01 1.389342397451400757e-01 -2.952010929584503174e-01 1.402560025453567505e-01 -1.068027243018150330e-01 -1.592524200677871704e-01 9.125371277332305908e-02 -1.864899694919586182e-01 -6.038317456841468811e-02 -8.326729759573936462e-03 -9.127089381217956543e-02 2.375748157501220703e-01 1.123874485492706299e-01 4.027817025780677795e-02 3.067229092121124268e-01 -2.308806926012039185e-01
1.935476809740066528e-01 1.085946187376976013e-01 8.137430250644683838e-02 1.867199838161468506e-01 6.424051243811845779e-03 -1.549103707075119019e-01 1.526084244251251221e-01 2.648617327213287354e-01 -2.103378623723983765e-02 8.583644777536392212e-02 -2.589606344699859619e-01 -2.725258767604827881e-01 -1.963612437248229980e-02 8.093291521072387695e-02 1.035370603203773499e-01 -1.197030544281005859e-01 3.923821821808815002e-02 3.065482974052429199e-01 -7.823252677917480469e-02 -1.898664683103561401e-01 -8.489741384983062744e-02 -9.777347743511199951e-02 -3.190982639789581299e-01 -3.428300023078918457e-01 -1.462914198637008667e-01 3.160088956356048584e-01 2.060452550649642944e-01 2.220385670661926270e-01 -8.485931903123855591e-02 3.294808417558670044e-02 1.225209087133407593e-01 -2.310808375477790833e-02
-1.367538124322891235e-01 1.212740316987037659e-01 9.337500669062137604e-03 1.173765212297439575e-02 1.227250248193740845e-01 -1.998534947633743286e-01 -2.336220145225524902e-01 2.687644362449645996e-01 1.278137862682342529e-01 -2.852563560009002686e-01 -4.844402521848678589e-02 -2.632668055593967438e-02 3.058361709117889404e-01 2.157935351133346558e-01 1.026501879096031189e-01 -4.956289380788803101e-02 2.536658048629760742e-01 4.278573691844940186e-01 -2.284807264804840088e-01 -1.007105037569999695e-01 -2.846525907516479492e-01 8.569443225860595703e-02 1.762212961912155151e-01 -2.031778395175933838e-01 -1.157242432236671448e-01 -2.602432109415531158e-02 -4.913771897554397583e-02 -6.705527752637863159e-02 1.595483273267745972e-01 2.974116243422031403e-03 -5.774773657321929932e-02 -1.023053824901580811e-01
-1.204661875963211060e-01 5.665028095245361328e-02 -2.502217888832092285e-02 1.636875271797180176e-01 -1.656586080789566040e-01 -4.054043292999267578e-01 -4.384315107017755508e-03 3.298641443252563477e-01 -7.565385103225708008e-02 9.849523752927780151e-02 3.814253723248839378e-03 -2.648829817771911621e-01 2.250608354806900024e-01 1.512397676706314087e-01 1.566917300224304199e-01 -6.259791553020477295e-02 1.941221207380294800e-01 1.024227961897850037e-01 -4.172773063182830811e-01 2.107267454266548157e-02 3.054892085492610931e-02 -2.137763053178787231e-01 -1.320897229015827179e-02 -2.449897974729537964e-01 1.013448163866996765e-01 -2.529561817646026611e-01 -1.448668390512466431e-01 7.810006290674209595e-02 -5.403446033596992493e-02 -1.760905832052230835e-01 -3.976327832788228989e-03 4.220958799123764038e-02
-2.244734391570091248e-02 -8.198215812444686890e-02 -1.337749138474464417e-02 3.620446622371673584e-01 -4.180138930678367615e-02 -1.518200188875198364e-01 1.756222695112228394e-01 2.436913251876831055e-01 8.464676886796951294e-02 2.212920971214771271e-02 -2.220007479190826416e-01 -1.973285712301731110e-02 1.996287256479263306e-01 1.772154569625854492e-01 -1.404071599245071411e-01 2.086183056235313416e-03 2.849428951740264893e-01 4.907097294926643372e-02 -3.154563605785369873e-01 -7.387370616197586060e-02 -3.333853483200073242e-01 -1.346864402294158936e-01 -3.532062098383903503e-02 -5.615606904029846191e-03 -3.026219606399536133e-01 4.399724304676055908e-02 -3.366336524486541748e-01 -1.375495195388793945e-01 1.780697852373123169e-01 2.232049219310283661e-02 1.181270852684974670e-01 -8.447347581386566162e-02
-1.555085331201553345e-01 -1.076569035649299622e-01 8.258149027824401855e-03 2.785223126411437988e-01 -1.892193406820297241e-01 -3.027955293655395508e-01 2.138355374336242676e-01 1.480058580636978149e-01 -1.636440120637416840e-02 4.728902503848075867e-02 -2.309526689350605011e-02 -4.517413973808288574e-01 3.319495320320129395e-01 2.282243967056274414e-02 2.351384237408638000e-02 1.672952324151992798e-01 1.979760229587554932e-01 1.428311765193939209e-01 -2.472563087940216064e-01 8.567286282777786255e-02 -5.132093280553817749e-02 5.271033197641372681e-02 -1.237280443310737610e-01 -2.032958716154098511e-01 -2.963148951530456543e-01 4.932687431573867798e-02 5.937500298023223877e-02 6.610835343599319458e-02 -1.911828964948654175e-01 -6.623964011669158936e-02 -7.238265126943588257e-02 -1.033157855272293091e-01
1.279705110937356949e-02 6.044039968401193619e-03 1.430517435073852539e-01 2.342683225870132446e-01 -1.610017418861389160e-01 -5.969956517219543457e-02 -1.208702325820922852e-01 5.510459467768669128e-02 5.707102268934249878e-02 3.917389512062072754e-01 2.218418419361114502e-01 2.325797080993652344e-02 2.631225287914276123e-01 1.559129804372787476e-01 1.912519931793212891e-01 -6.462332606315612793e-02 -2.562826871871948242e-01 8.133452385663986206e-02 -3.667629361152648926e-01 -3.870532289147377014e-02 -3.236996531486511230e-01 -1.612655967473983765e-01 -1.025411114096641541e-01 -3.034598231315612793e-01 -1.039196923375129700e-01 -1.100961789488792419e-01 6.318386644124984741e-02 2.164077758789062500e-01 6.134789437055587769e-02 -1.262632459402084351e-01 -2.501221559941768646e-02 -2.791116014122962952e-02
-1.524408608675003052e-01 -1.377329826354980469e-01 1.830347925424575806e-01 -5.095572397112846375e-02 1.150971055030822754e-01 -2.156179398298263550e-01 5.445336923003196716e-03 1.450153440237045288e-01 -2.597743272781372070e-02 3.384580910205841064e-01 -3.260681927204132080e-01 -1.696843057870864868e-01 6.204140186309814453e-02 -1.940735615789890289e-02 2.078927904367446899e-01 1.754906475543975830e-01 -3.734957054257392883e-02 2.464315593242645264e-01 2.992742881178855896e-02 3.028867766261100769e-02 -3.792032599449157715e-01 -4.228073637932538986e-03 -1.614966839551925659e-01 1.865901239216327667e-02 -1.605424433946609497e-01 -2.703793905675411224e-02 -9.406046569347381592e-02 2.453507296741008759e-02 2.939284741878509521e-01 2.948407232761383057e-01 2.585927546024322510e-01 4.453345760703086853e-02
2.095977514982223511e-01 1.409001648426055908e-01 5.328484252095222473e-02 4.432397484779357910e-01 6.034832075238227844e-02 -4.052629694342613220e-03 4.495259001851081848e-02 1.879269033670425415e-01 -8.654098957777023315e-02 -6.655704230070114136e-02 -3.612063527107238770e-01 -1.433990430086851120e-02 1.406781822443008423e-01 1.054947227239608765e-01 1.791678518056869507e-01 -1.577766388654708862e-01 4.782582074403762817e-02 2.329135537147521973e-01 -2.984975874423980713e-01 1.362482160329818726e-01 -6.642454862594604492e-02 3.481109440326690674e-01 7.817428559064865112e-03 -3.659034520387649536e-02 -2.957916855812072754e-01 -1.619707942008972168e-01 6.214639171957969666e-02 9.890083223581314087e-02 1.141555607318878174e-01 8.891297131776809692e-02 5.962829571217298508e-03 1.608522087335586548e-01
-8.450739830732345581e-02 1.298829615116119385e-01 1.454366594552993774e-01 2.093400359153747559e-01 2.330742031335830688e-01 -1.494314074516296387e-01 2.754991650581359863e-01 2.075390815734863281e-01 2.221986465156078339e-02 -1.859455928206443787e-02 -6.774332374334335327e-02 -1.326907873153686523e-01 4.319498538970947266e-01 5.419171229004859924e-02 3.191749155521392822e-01 5.513234809041023254e-02 -2.708018124103546143e-01 -1.885143816471099854e-01 -9.692432731389999390e-02 1.024927273392677307e-01 -3.218433260917663574e-02 2.412799000740051270e-01 2.025860734283924103e-02 -2.656246721744537354e-01 -1.204672083258628845e-02 -8.132438361644744873e-02 -1.681507676839828491e-01 -1.397794336080551147e-01 7.625771313905715942e-02 -8.787930756807327271e-02 2.253614664077758789e-01 -1.415512710809707642e-01
1.709816902875900269e-01 -1.558498889207839966e-01 -3.634808585047721863e-02 1.277069002389907837e-01 -4.267355892807245255e-03 -2.164231985807418823e-01 6.400029361248016357e-02 2.554443776607513428e-01 1.310161054134368896e-01 -6.538226734846830368e-03 -7.574870437383651733e-02 -3.005256652832031250e-01 2.722544670104980469e-01 -1.237340271472930908e-01 1.490450501441955566e-01 1.484641581773757935e-01 -2.621615529060363770e-01 9.370761364698410034e-02 -2.475337982177734375e-01 -7.529199868440628052e-02 -1.686409711837768555e-01 -1.787805110216140747e-01 4.720830172300338745e-02 -1.272212564945220947e-01 -1.024631559848785400e-01 -2.838552370667457581e-02 -2.116874977946281433e-02 3.124265670776367188e-01 2.047590613365173340e-01 1.603376418352127075e-01 3.535614907741546631e-01 2.010463178157806396e-01
1.716049164533615112e-01 2.487074285745620728e-01 -1.334388107061386108e-01 1.018387079238891602e-01 -9.495223313570022583e-02 1.277829408645629883e-01 3.499610126018524170e-01 1.936961561441421509e-01 -1.627048999071121216e-01 7.804971188306808472e-02 -1.095313653349876404e-01 -3.584696352481842041e-01 2.074636965990066528e-01 -1.562795341014862061e-01 -5.860961228609085083e-02 -1.383903995156288147e-02 -6.544796749949455261e-03 1.611014753580093384e-01 -1.577684283256530762e-01 -8.178970310837030411e-04 -2.237104475498199463e-01 1.103090047836303711e-01 -2.506352663040161133e-01 -3.225562572479248047e-01 -1.145111694931983948e-01 1.477114558219909668e-01 -1.291162669658660889e-01 5.444868654012680054e-02 -1.180142629891633987e-02 -3.448995575308799744e-02 2.328578382730484009e-01 -2.468780577182769775e-01
5.806652456521987915e-02 3.131053969264030457e-02 -3.221391439437866211e-01 9.588237851858139038e-02 -1.803916543722152710e-01 -8.781290054321289062e-02 1.184432432055473328e-01 3.082205057144165039e-01 -1.475931853055953979e-01 2.460499554872512817e-01 -2.037659138441085815e-01 -2.379531413316726685e-01 2.437257580459117889e-02 -1.200454775243997574e-02 2.041017264127731323e-01 -1.218023608089424670e-04 4.782090429216623306e-03 2.303713858127593994e-01 1.074735820293426514e-02 -1.170703768730163574e-02 -1.963174641132354736e-01 1.762384474277496338e-01 -2.363247573375701904e-01 -2.975288629531860352e-01 -2.860321402549743652e-01 -1.162695586681365967e-01 -1.763790547847747803e-01 -1.713075041770935059e-01 -2.364526540040969849e-01 3.546369820833206177e-02 7.549621164798736572e-02 -1.567216962575912476e-01
-1.729214340448379517e-01 -1.355323493480682373e-01 -1.589217483997344971e-01 1.819939464330673218e-01 1.759237498044967651e-01 -2.598732709884643555e-01 2.324081212282180786e-01 -4.485646262764930725e-02 1.055733039975166321e-01 -1.498743295669555664e-01 1.360093802213668823e-01 5.277732014656066895e-02 2.606469988822937012e-01 4.614078253507614136e-02 4.409769922494888306e-02 -9.591747075319290161e-02 -1.468194276094436646e-01 3.971502482891082764e-01 -3.459036052227020264e-01 -2.307427227497100830e-01 -2.153932750225067139e-01 3.555736038833856583e-03 -8.112950623035430908e-02 -6.825147569179534912e-02 -3.462847769260406494e-01 -4.734768718481063843e-02 6.039385497570037842e-02 -5.952512100338935852e-02 -1.144412904977798462e-02 1.440344452857971191e-01 2.051838785409927368e-01 -2.436768077313899994e-02
-1.686263084411621094e-02 -1.087246984243392944e-01 -2.405247092247009277e-01 2.174243032932281494e-01 -1.103993654251098633e-01 -1.252390742301940918e-01 3.282544612884521484e-01 2.359377890825271606e-01 3.041110560297966003e-02 8.158454298973083496e-02 1.864485144615173340e-01 -2.909552752971649170e-01 9.059212356805801392e-02 1.386552155017852783e-01 2.841786146163940430e-01 -7.113374024629592896e-02 1.359738111495971680e-01 1.060662232339382172e-02 -3.926533088088035583e-02 1.501019205898046494e-02 -1.106447540223598480e-02 1.997539401054382324e-01 8.425176143646240234e-02 -2.747500538825988770e-01 1.851688721217215061e-03 -3.374160453677177429e-02 2.772475965321063995e-02 3.470396995544433594e-01 1.140752062201499939e-01 6.453588604927062988e-02 3.467938005924224854e-01 -2.201378941535949707e-01
-5.391809158027172089e-03 -1.738621592521667480e-01 1.925835460424423218e-01 1.933930516242980957e-01 4.519603680819272995e-03 -2.130835205316543579e-01 7.790514826774597168e-02 2.833174765110015869e-01 1.307929307222366333e-01 -2.765086889266967773e-01 -5.444881692528724670e-02 -6.948823481798171997e-02 2.965649776160717010e-02 -1.579094212502241135e-03 -2.053179293870925903e-01 -1.184783577919006348e-01 -1.916877329349517822e-01 4.036283493041992188e-01 -2.813497185707092285e-01 -1.368730515241622925e-01 -2.453977614641189575e-01 -1.374055296182632446e-01 1.813719868659973145e-01 -4.112302139401435852e-02 5.710615217685699463e-02 6.341186165809631348e-02 -1.399481445550918579e-01 -1.028475463390350342e-01 5.992604792118072510e-02 -2.403128147125244141e-02 3.812658190727233887e-01 -8.271661400794982910e-02
-1.676989793777465820e-01 -1.333708614110946655e-01 -2.223176956176757812e-01 3.289355337619781494e-01 1.564802080392837524e-01 -2.366544008255004883e-01 6.796003878116607666e-02 1.085476800799369812e-01 9.325186908245086670e-02 -2.022885233163833618e-01 -3.008742444217205048e-02 -4.971055313944816589e-02 9.977047890424728394e-02 3.585592657327651978e-02 1.718385145068168640e-02 -2.024908065795898438e-01 3.132047131657600403e-02 3.683748543262481689e-01 -3.499269783496856689e-01 -2.685867547988891602e-01 -3.637056648731231689e-01 2.902537398040294647e-02 -1.329921185970306396e-01 -9.549913229420781136e-04 -2.397182434797286987e-01 7.190749514847993851e-03 -6.315187364816665649e-02 -1.383681595325469971e-01 1.133341789245605469e-01 9.042268246412277222e-02 9.790840744972229004e-02 -2.653580904006958008e-02
-5.802122876048088074e-02 -1.632467210292816162e-01 -1.693957448005676270e-01 4.550724755972623825e-03 -9.472554922103881836e-02 -1.351913958787918091e-01 1.927088797092437744e-01 1.203355789184570312e-01 -3.472777456045150757e-02 -1.858743727207183838e-01 6.611641030758619308e-03 -2.424430996179580688e-01 3.580628037452697754e-01 3.093564882874488831e-02 3.174467086791992188e-01 -4.782609641551971436e-02 -8.054904639720916748e-02 1.859339624643325806e-01 -1.912138462066650391e-01 -2.579720914363861084e-01 -1.246006637811660767e-01 1.538330912590026855e-01 -2.925147116184234619e-01 1.895894855260848999e-02 5.708914995193481445e-02 -2.130406498908996582e-01 -8.943787217140197754e-02 1.740938276052474976e-01 9.872039780020713806e-03 -6.335278600454330444e-02 3.583450568839907646e-03 4.186105430126190186e-01
-9.649553149938583374e-02 -4.163857176899909973e-02 1.187910065054893494e-01 2.801676392555236816e-01 -1.901137232780456543e-01 -1.562265008687973022e-01 2.368960976600646973e-01 -9.725244343280792236e-02 -5.593478307127952576e-02 -1.526409760117530823e-02 1.542453765869140625e-01 -8.231605589389801025e-02 8.539940416812896729e-02 -8.096923679113388062e-02 2.917348742485046387e-01 -2.158148437738418579e-01 6.243070587515830994e-02 2.591832280158996582e-01 -2.187201678752899170e-01 1.807119101285934448e-01 -9.574885666370391846e-02 2.408317178487777710e-01 -3.990913927555084229e-02 -3.693459331989288330e-01 -1.821315884590148926e-01 1.777325719594955444e-01 7.805640250444412231e-02 8.030906319618225098e-02 -3.211441636085510254e-02 -2.392049431800842285e-01 3.094518184661865234e-01 5.194791778922080994e-02
-5.637982115149497986e-02 -3.565177321434020996e-02 1.743928939104080200e-01 -1.167906373739242554e-01 -4.311376065015792847e-02 -1.296831816434860229e-01 -4.877468347549438477e-01 1.919470429420471191e-01 4.365621879696846008e-02 -6.475903838872909546e-02 4.407001659274101257e-02 -2.489407807588577271e-01 1.955088973045349121e-01 2.016556113958358765e-01 7.440866902470588684e-03 8.548523485660552979e-02 -3.290084898471832275e-01 1.575077623128890991e-01 -2.262227088212966919e-01 5.316716060042381287e-02 -2.955713272094726562e-01 1.672219336032867432e-01 3.932430222630500793e-02 -1.271939128637313843e-01 -1.483629047870635986e-01 1.274189651012420654e-01 -2.498477995395660400e-01 -5.542411282658576965e-02 -2.188451960682868958e-02 -3.745552152395248413e-02 2.667634487152099609e-01 7.013264298439025879e-02
-3.272074833512306213e-02 -2.987472116947174072e-01 2.883198857307434082e-01 2.177332639694213867e-01 4.449086263775825500e-02 -2.513318061828613281e-01 1.544310599565505981e-01 1.677046716213226318e-01 -3.245410025119781494e-01 2.695814147591590881e-02 -3.926796838641166687e-02 -4.346754774451255798e-02 1.473451107740402222e-01 3.493710234761238098e-02 7.278948556631803513e-03 -7.054277509450912476e-02 1.808671653270721436e-01 3.462291061878204346e-01 -8.953398466110229492e-02 4.235541447997093201e-02 -1.113104969263076782e-01 2.173923403024673462e-01 -7.928241789340972900e-02 -1.288086324930191040e-01 -1.858515739440917969e-01 6.779754906892776489e-02 1.320977509021759033e-01 2.604970932006835938e-01 8.749597519636154175e-02 1.928945034742355347e-01 3.218953907489776611e-01 8.201144635677337646e-02
-1.073929220438003540e-01 -3.270215988159179688e-01 1.243569254875183105e-01 1.941906213760375977e-01 -1.578450053930282593e-01 -8.052543550729751587e-02 -8.788777887821197510e-02 1.971426010131835938e-01 1.899221837520599365e-01 -4.496001079678535461e-02 -1.831490397453308105e-01 -1.735930442810058594e-01 3.940517604351043701e-01 1.037319824099540710e-01 -1.887917518615722656e-01 -6.972200702875852585e-03 -1.342605352401733398e-01 3.233109116554260254e-01 -3.651022911071777344e-02 -1.178593859076499939e-01 -3.878020644187927246e-01 -1.224176362156867981e-01 7.640266418457031250e-02 -1.628502160310745239e-01 1.404334902763366699e-01 1.488436311483383179e-01 -4.330284520983695984e-02 -1.240629926323890686e-01 -5.400544777512550354e-02 1.644787192344665527e-01 1.110156103968620300e-01 9.955510497093200684e-02
8.622128516435623169e-02 -2.774465680122375488e-01 1.070278510451316833e-01 -3.651298582553863525e-02 1.944907754659652710e-02 -2.375046461820602417e-01 -3.123891772702336311e-03 2.156127542257308960e-01 3.039294183254241943e-01 -7.336353510618209839e-02 9.753670543432235718e-02 -2.296206355094909668e-02 1.266788989305496216e-01 -2.395421564579010010e-01 -3.335066139698028564e-02 -8.854373544454574585e-02 -2.320937961339950562e-01 3.296217620372772217e-01 -5.278875306248664856e-02 -2.933593466877937317e-02 -2.599805295467376709e-01 -1.090682148933410645e-01 -3.867718577384948730e-02 -7.462618499994277954e-02 -4.374103546142578125e-01 1.661881655454635620e-01 -3.118654191493988037e-01 1.202129721641540527e-01 3.860374912619590759e-02 3.155876696109771729e-02 1.453802287578582764e-01 4.841942340135574341e-02
7.484977692365646362e-02 -4.973910003900527954e-02 3.132721781730651855e-01 2.522545158863067627e-01 -1.394207775592803955e-01 -1.718648225069046021e-01 3.335520327091217041e-01 2.951830029487609863e-01 1.126417052000761032e-02 -8.917233347892761230e-02 -1.762804388999938965e-01 -2.232366800308227539e-01 2.712973058223724365e-01 -1.114254817366600037e-01 1.556477695703506470e-01 -1.821646690368652344e-01 5.981134623289108276e-02 2.857579886913299561e-01 -8.229876309633255005e-02 7.283198088407516479e-02 5.909685418009757996e-02 3.993921726942062378e-02 -1.586439162492752075e-01 -3.874775171279907227e-01 -1.357385665178298950e-01 -1.212311349809169769e-02 4.045690968632698059e-02 2.021502256393432617e-01 5.247668549418449402e-02 -7.810571044683456421e-02 4.768283665180206299e-02 -2.148925326764583588e-02
-1.432248353958129883e-01 -8.852338045835494995e-02 1.567135155200958252e-01 8.346208184957504272e-02 1.181280389428138733e-01 -4.892142117023468018e-02 1.622247397899627686e-01 2.594110071659088135e-01 -7.401262223720550537e-02 -1.181601639837026596e-02 1.242898032069206238e-01 -3.318892717361450195e-01 -1.367900818586349487e-01 -7.866224646568298340e-02 3.279298543930053711e-01 2.979902550578117371e-02 -3.070775866508483887e-01 -6.724375486373901367e-02 -4.963867738842964172e-02 7.636649534106254578e-03 -4.504474401473999023e-01 -2.036984264850616455e-01 -6.583660840988159180e-03 -3.198401927947998047e-01 2.272763662040233612e-02 1.299302559345960617e-02 -1.418388485908508301e-01 -3.237333148717880249e-02 -1.450699567794799805e-01 1.139028817415237427e-01 1.741798818111419678e-01 1.770265698432922363e-01
2.366391383111476898e-02 2.310859598219394684e-02 2.476020008325576782e-01 1.734245717525482178e-01 -1.125543788075447083e-01 1.132703199982643127e-01 2.358546257019042969e-01 1.000007800757884979e-02 -2.293525338172912598e-01 5.842848867177963257e-02 -1.911532282829284668e-01 1.097144037485122681e-01 1.124076023697853088e-01 2.355511859059333801e-02 1.315770149230957031e-01 -6.929650902748107910e-02 -6.747163087129592896e-02 1.652076095342636108e-01 -1.998226493597030640e-01 2.783541381359100342e-01 -4.944699704647064209e-01 7.849226891994476318e-02 9.980993717908859253e-02 3.964588418602943420e-02 -4.505330622196197510e-01 6.651480495929718018e-02 -4.690703749656677246e-02 5.311679467558860779e-02 1.511105597019195557e-01 -2.855207771062850952e-03 1.991286873817443848e-01 5.175269208848476410e-03
4.229523614048957825e-02 1.710271090269088745e-01 7.186751812696456909e-02 2.159807682037353516e-01 -9.783412516117095947e-02 -1.125029325485229492e-01 2.262447774410247803e-01 3.053656816482543945e-01 -1.661878675222396851e-01 1.701452732086181641e-01 -6.763175129890441895e-02 -2.165663987398147583e-01 1.057247072458267212e-01 -4.848844185471534729e-02 2.643626332283020020e-01 5.470708012580871582e-02 -1.234425697475671768e-02 2.929500043392181396e-01 -2.455257624387741089e-02 -9.774352610111236572e-02 -2.671630382537841797e-01 2.839536964893341064e-01 -2.622015774250030518e-01 -1.879877597093582153e-01 1.186227351427078247e-01 3.118076324462890625e-01 -4.704813286662101746e-02 1.071321666240692139e-01 -3.429920226335525513e-02 -6.502005457878112793e-02 2.304624319076538086e-01 -1.424988955259323120e-01
2.732118964195251465e-01 9.115080535411834717e-02 -7.824578881263732910e-02 4.133331179618835449e-01 -2.052998095750808716e-01 -1.014445126056671143e-01 -8.058689534664154053e-02 1.467872411012649536e-01 4.987498372793197632e-02 -3.644796088337898254e-02 -2.032725960016250610e-01 -3.403669595718383789e-02 1.293580085039138794e-01 -8.122009038925170898e-02 2.292867451906204224e-01 -3.305076956748962402e-01 -1.344663798809051514e-01 3.062356412410736084e-01 -1.702914386987686157e-01 1.207129284739494324e-01 -7.831438630819320679e-02 3.611527085304260254e-01 -1.825846433639526367e-01 1.288493513129651546e-03 -2.514084577560424805e-01 5.672981590032577515e-02 -3.737483546137809753e-02 -9.214328229427337646e-02 2.623274922370910645e-02 1.424226760864257812e-01 -6.085937097668647766e-02 4.295052587985992432e-02
9.126294404268264771e-02 -4.544613510370254517e-02 2.907526679337024689e-02 1.827209740877151489e-01 1.107835490256547928e-02 -4.326779842376708984e-01 1.203542500734329224e-01 1.105798780918121338e-01 1.651270985603332520e-01 1.171134971082210541e-02 1.363809108734130859e-01 -2.985519170761108398e-01 2.245105430483818054e-02 2.250732481479644775e-02 4.736842587590217590e-02 -4.691980034112930298e-02 -9.512833505868911743e-02 2.900578081607818604e-01 -2.160832285881042480e-01 -4.472579807043075562e-02 1.157801225781440735e-02 -3.365410491824150085e-02 -1.062258109450340271e-01 -2.813470363616943359e-01 1.775589138269424438e-01 5.711840465664863586e-02 5.319044366478919983e-02 3.226211369037628174e-01 -4.770300164818763733e-02 -1.544233560562133789e-01 2.664376497268676758e-01 -3.582428991794586182e-01
-2.484916597604751587e-01 -2.914103567600250244e-01 -2.297341637313365936e-02 5.810157582163810730e-02 -5.726964212954044342e-03 9.283608524128794670e-04 2.846173942089080811e-02 3.448378741741180420e-01 -1.023713052272796631e-01 3.550183773040771484e-02 -2.421840429306030273e-01 -2.112373895943164825e-02 -3.317552432417869568e-02 3.726057708263397217e-02 2.719753608107566833e-02 -7.006449252367019653e-02 -3.001381456851959229e-01 2.316902130842208862e-01 -6.107673794031143188e-02 -3.756603226065635681e-02 -4.288479983806610107e-01 6.294709444046020508e-02 2.106706351041793823e-01 -2.125356793403625488e-01 -1.681568026542663574e-01 5.091290548443794250e-02 -1.658980995416641235e-01 -1.078692749142646790e-01 3.513172268867492676e-02 4.736628383398056030e-02 2.525612711906433105e-01 2.950780391693115234e-01
-8.298636227846145630e-02 5.548045784235000610e-02 -1.252169311046600342e-01 8.843487501144409180e-02 1.968369632959365845e-02 -4.395499527454376221e-01 3.028190135955810547e-01 1.812015026807785034e-01 -5.554237216711044312e-02 -1.137254610657691956e-01 2.166696451604366302e-02 -1.351703554391860962e-01 -3.677399456501007080e-02 1.483249507145956159e-04 2.416673898696899414e-01 1.237850077450275421e-02 1.579142063856124878e-01 2.354253530502319336e-01 -9.515304118394851685e-02 1.285636872053146362e-01 -1.969013661146163940e-01 -1.979791820049285889e-01 9.401756525039672852e-02 -2.005789875984191895e-01 -9.989490360021591187e-02 -1.382966786623001099e-01 -3.670253157615661621e-01 1.543318033218383789e-01 1.364327669143676758e-01 -1.300429701805114746e-01 1.928085386753082275e-01 -2.458247095346450806e-01
-9.763719886541366577e-02 7.474838942289352417e-02 2.636302709579467773e-01 8.441804349422454834e-02 -2.417962998151779175e-01 -1.695318371057510376e-01 3.323022425174713135e-01 3.855157196521759033e-01 1.136377528309822083e-01 -1.468603014945983887e-01 2.853709459304809570e-01 -1.208359524607658386e-01 2.029080688953399658e-01 9.743681177496910095e-03 -6.898618489503860474e-02 1.193223707377910614e-02 -4.356771707534790039e-02 7.993301749229431152e-02 -1.618625670671463013e-01 -2.303000986576080322e-01 -2.624935507774353027e-01 -1.631979793310165405e-01 -1.991488188505172729e-01 -1.289812475442886353e-01 -2.153785824775695801e-01 -6.559597700834274292e-02 1.111402884125709534e-01 -1.108372025191783905e-02 -2.496718615293502808e-01 9.388490766286849976e-02 6.675659865140914917e-02 8.474000543355941772e-02
-1.452843099832534790e-01 -4.184914752840995789e-02 9.322936087846755981e-02 8.274040371179580688e-02 -1.155775040388107300e-01 -8.771567046642303467e-02 2.954290509223937988e-01 2.649186253547668457e-01 1.881867945194244385e-01 -1.559479087591171265e-01 2.383956313133239746e-01 -1.604188084602355957e-01 1.040951907634735107e-01 1.328755170106887817e-01 1.951170712709426880e-01 8.845784515142440796e-02 -2.513233125209808350e-01 1.813447177410125732e-01 -2.168319821357727051e-01 -2.071572393178939819e-01 -8.956999331712722778e-02 -1.410199999809265137e-01 -1.619252562522888184e-01 -5.849455296993255615e-02 -2.875918149948120117e-01 -1.528863161802291870e-01 1.312627494335174561e-01 6.316088885068893433e-02 -3.979800939559936523e-01 3.090348094701766968e-02 1.012860313057899475e-01 -1.611473113298416138e-01
1.993493437767028809e-01 1.220673844218254089e-01 1.825296282768249512e-01 3.207088708877563477e-01 -9.416081756353378296e-02 -2.614029450342059135e-03 3.335304558277130127e-01 -3.305477648973464966e-02 1.392994821071624756e-01 1.384830772876739502e-01 1.275559216737747192e-01 -8.358448743820190430e-02 -6.543390452861785889e-02 2.296859622001647949e-01 1.725862771272659302e-01 -1.816533654928207397e-01 -1.653531007468700409e-02 4.373238980770111084e-02 -1.472355872392654419e-01 6.005178019404411316e-02 -1.395373940467834473e-01 1.831454783678054810e-01 7.683426141738891602e-02 -3.067322075366973877e-01 -4.026763439178466797e-01 -3.603047132492065430e-02 -9.248270839452743530e-02 1.149959936738014221e-01 -1.779780685901641846e-01 -2.103331685066223145e-01 1.668688505887985229e-01 1.919977068901062012e-01
-1.424634009599685669e-01 -1.469751745462417603e-01 4.338759928941726685e-02 2.554494701325893402e-02 4.032855853438377380e-02 -1.166197583079338074e-01 1.397326588630676270e-01 2.185591310262680054e-01 2.145671993494033813e-01 -9.538812190294265747e-02 3.844894096255302429e-02 2.517800219357013702e-02 2.632134258747100830e-01 -9.411396831274032593e-02 -1.692819744348526001e-01 -1.490001082420349121e-01 -9.938126802444458008e-02 4.672648608684539795e-01 -3.805667757987976074e-01 -1.091807186603546143e-01 -2.940836548805236816e-01 -1.466471552848815918e-01 9.783448278903961182e-02 1.060607656836509705e-02 -3.073289245367050171e-02 1.237873639911413193e-02 -1.001271829009056091e-01 -1.218098700046539307e-01 -1.425727009773254395e-01 -1.065576374530792236e-01 3.515584170818328857e-01 5.409566685557365417e-02
3.178057447075843811e-02 -1.903921663761138916e-01 -7.643165439367294312e-02 9.885431826114654541e-02 2.699185907840728760e-02 1.926615238189697266e-01 1.008006259799003601e-01 1.786807179450988770e-02 2.316325753927230835e-01 -6.639181077480316162e-02 -2.186259776353836060e-01 -2.268487215042114258e-01 1.934603303670883179e-01 -1.015156731009483337e-01 -1.424065325409173965e-02 9.253770112991333008e-02 -4.584680497646331787e-01 2.457249760627746582e-01 -8.288860321044921875e-03 -1.207874119281768799e-01 -2.152066528797149658e-01 -1.118401587009429932e-01 -1.956542432308197021e-01 -2.769109606742858887e-01 -1.595812886953353882e-01 3.161922395229339600e-01 -1.038211882114410400e-01 1.850797086954116821e-01 3.159567248076200485e-03 3.396342694759368896e-02 2.238855361938476562e-01 6.482663005590438843e-02
-1.059576869010925293e-01 6.339083611965179443e-02 -8.062267675995826721e-03 -4.427824541926383972e-02 3.562241420149803162e-02 -1.606106609106063843e-01 1.865064650774002075e-01 8.705691993236541748e-02 1.468358039855957031e-01 3.017216175794601440e-02 -1.468307077884674072e-01 -4.139274358749389648e-01 5.762961134314537048e-02 6.116142868995666504e-02 8.467937260866165161e-02 -5.939716473221778870e-02 1.854170560836791992e-01 2.381344437599182129e-01 -6.773965060710906982e-02 -2.513797879219055176e-01 -8.367392420768737793e-02 2.960556149482727051e-01 1.323260962963104248e-01 -2.613073885440826416e-01 -4.439004957675933838e-01 7.375661283731460571e-02 -9.130159765481948853e-02 2.610617317259311676e-02 -2.990128397941589355e-01 7.799567282199859619e-02 9.626103192567825317e-02 -1.568459421396255493e-01
5.856047198176383972e-02 1.426896899938583374e-01 1.750067323446273804e-01 2.539844214916229248e-01 -2.988009154796600342e-02 -3.178383111953735352e-01 1.876645833253860474e-01 4.462630748748779297e-01 1.998288333415985107e-01 1.175576820969581604e-01 9.354220330715179443e-02 -1.644244790077209473e-01 1.220511123538017273e-01 -1.279485225677490234e-01 -2.639082726091146469e-03 -1.530260890722274780e-01 -8.156467229127883911e-02 2.334699332714080811e-01 -1.540558785200119019e-01 -1.305445432662963867e-01 -2.566151320934295654e-01 -9.608934074640274048e-02 -4.724680632352828979e-02 4.061626270413398743e-02 -2.735562920570373535e-01 7.167698442935943604e-02 -2.763939499855041504e-01 1.131744980812072754e-01 1.205015331506729126e-01 -3.066276013851165771e-02 -8.979132771492004395e-02 1.642114967107772827e-01
7.915529422461986542e-03 -1.604741960763931274e-01 -2.106999158859252930e-01 2.428369224071502686e-01 -7.738094776868820190e-02 -2.985259294509887695e-01 -2.966621518135070801e-02 3.039498627185821533e-01 -3.285352513194084167e-02 -2.822322398424148560e-02 -1.144132763147354126e-01 -2.202017307281494141e-01 9.910479933023452759e-02 -1.948975622653961182e-01 5.844002217054367065e-02 1.497655063867568970e-01 -7.531437277793884277e-02 -3.009073669090867043e-03 -3.139567673206329346e-01 5.949834734201431274e-02 -2.202870845794677734e-01 -4.951864015311002731e-03 -2.258391305804252625e-02 -1.940793246030807495e-01 2.144116759300231934e-01 -2.509838342666625977e-01 -7.816693931818008423e-02 2.263352721929550171e-01 -1.006512343883514404e-01 -1.900453716516494751e-01 3.073633611202239990e-01 -2.092893570661544800e-01
1.847245842218399048e-01 -9.349105507135391235e-02 -2.716446220874786377e-01 2.811248302459716797e-01 -5.059317499399185181e-02 -3.733998835086822510e-01 1.625242233276367188e-01 3.107242286205291748e-01 9.406443685293197632e-02 8.150721341371536255e-02 6.259471178054809570e-02 -1.152163967490196228e-01 8.501348085701465607e-03 -7.396765053272247314e-02 -4.390444979071617126e-02 1.467009931802749634e-01 -3.149409219622612000e-02 2.111696079373359680e-02 -2.108103930950164795e-01 1.608356018550693989e-03 -1.507372707128524780e-01 5.230770260095596313e-02 -1.187316328287124634e-02 -1.160742044448852539e-01 -5.531499534845352173e-02 -7.768334448337554932e-02 -3.861489519476890564e-02 3.084667623043060303e-01 -8.828861638903617859e-03 8.550284802913665771e-02 5.176550149917602539e-01 -1.078915372490882874e-01
-1.002708747982978821e-01 1.349788010120391846e-01 -5.343997851014137268e-02 1.236745342612266541e-01 4.736294597387313843e-02 -1.445925384759902954e-01 2.892861366271972656e-01 9.524501115083694458e-02 9.920209646224975586e-02 -1.348585486412048340e-01 -2.535519003868103027e-01 -3.603735566139221191e-01 -4.775559064000844955e-03 1.085257083177566528e-01 1.742475479841232300e-01 -1.155333071947097778e-01 1.067605912685394287e-01 1.900471895933151245e-01 -2.184461355209350586e-01 -7.579645514488220215e-02 -6.147170439362525940e-02 2.800824642181396484e-01 2.211561352014541626e-01 -2.697846591472625732e-01 -3.404084146022796631e-01 7.474339753389358521e-02 -8.159584552049636841e-02 2.822665870189666748e-02 -3.113038539886474609e-01 -1.777514070272445679e-02 -1.246774569153785706e-03 -1.700748652219772339e-01
-2.867462933063507080e-01 2.442191913723945618e-02 -1.147609800100326538e-01 1.448098719120025635e-01 -1.820501834154129028e-01 -1.907174736261367798e-01 1.953420937061309814e-01 3.462480604648590088e-01 -8.660217374563217163e-02 1.425833255052566528e-01 5.976853892207145691e-02 -2.759430208243429661e-04 2.215827703475952148e-01 -6.627152860164642334e-02 4.664445668458938599e-02 -1.943876445293426514e-01 7.370889652520418167e-03 2.758415639400482178e-01 -1.077496036887168884e-01 -1.124475076794624329e-01 -1.051815226674079895e-01 -6.664551794528961182e-02 -3.692391812801361084e-01 9.641568362712860107e-02 -8.910590410232543945e-02 -1.173603162169456482e-01 8.011801540851593018e-02 3.826639354228973389e-01 2.099725604057312012e-01 5.109855160117149353e-02 1.734317243099212646e-01 1.332124024629592896e-01
-4.934095591306686401e-02 3.172165155410766602e-02 1.736726164817810059e-01 1.189188510179519653e-01 1.610961556434631348e-01 -2.020953595638275146e-01 9.412502497434616089e-02 3.244835436344146729e-01 -5.297153815627098083e-02 -7.367056608200073242e-02 -1.418003439903259277e-01 -3.979798555374145508e-01 -9.115838259458541870e-02 -8.162191510200500488e-02 1.770310550928115845e-01 1.698950380086898804e-01 -2.548115551471710205e-01 -1.918366849422454834e-01 -9.772398322820663452e-02 -8.210845291614532471e-02 -4.326231479644775391e-01 -1.810769289731979370e-01 -9.998607635498046875e-02 -2.276491224765777588e-01 -1.677917391061782837e-01 4.114311595913022757e-04 1.416162699460983276e-01 -1.087533161044120789e-01 9.281074255704879761e-02 1.250892281532287598e-01 1.301631033420562744e-01 9.149521589279174805e-02
-3.252503871917724609e-01 -9.366912394762039185e-02 -3.481321409344673157e-02 5.168944597244262695e-02 3.155986592173576355e-02 -3.203023970127105713e-01 6.351969391107559204e-02 2.672233283519744873e-01 4.440068267285823822e-03 -6.646233052015304565e-02 -2.104178071022033691e-01 3.942997381091117859e-02 -6.480097025632858276e-02 6.089764460921287537e-02 8.072774857282638550e-02 -8.504030853509902954e-02 2.923999447375535965e-03 1.375111490488052368e-01 -1.142606958746910095e-01 -8.035382628440856934e-02 -3.794837594032287598e-01 9.996926784515380859e-02 2.221661359071731567e-01 -2.464920282363891602e-01 -1.009811535477638245e-01 1.465142518281936646e-01 -1.212507337331771851e-01 -5.904764309525489807e-02 1.109175384044647217e-01 -1.860753595829010010e-01 4.098156094551086426e-01 2.516395449638366699e-01
-3.442400367930531502e-03 -1.154692918062210083e-01 -2.256838530302047729e-01 -1.183373928070068359e-01 -2.148524075746536255e-01 -2.138956338167190552e-01 1.428218930959701538e-01 -1.153728887438774109e-01 -1.529483050107955933e-01 3.330651670694351196e-02 -3.793652355670928955e-02 -4.097022414207458496e-01 2.432316243648529053e-01 2.081456780433654785e-02 1.006164252758026123e-01 -7.346638292074203491e-02 -1.800550371408462524e-01 3.752118647098541260e-01 -2.040428519248962402e-01 3.371937572956085205e-02 -5.114547163248062134e-02 2.192165106534957886e-01 2.746921032667160034e-02 -2.013620436191558838e-01 3.000886645168066025e-03 1.255996972322463989e-01 -2.871243953704833984e-01 1.610292643308639526e-01 -1.329050511121749878e-01 -2.277417778968811035e-01 3.590233251452445984e-02 -1.557612121105194092e-01
-1.223305016756057739e-01 1.847442835569381714e-01 9.595236182212829590e-02 7.662688195705413818e-02 -1.790270954370498657e-01 -2.880857586860656738e-01 -1.848940700292587280e-01 -7.000507321208715439e-04 1.391473971307277679e-02 4.122459515929222107e-02 -2.720702439546585083e-02 -1.383301913738250732e-01 3.860829472541809082e-01 -5.331562831997871399e-02 1.231646761298179626e-01 1.352659910917282104e-01 -2.077331691980361938e-01 2.011668548220768571e-04 -3.045515418052673340e-01 -4.578233137726783752e-02 -3.180108666419982910e-01 1.379459630697965622e-02 -3.065233826637268066e-01 -1.903820633888244629e-01 5.156843364238739014e-02 -1.984618753194808960e-01 -6.205920595675706863e-03 1.315085142850875854e-01 3.465189132839441299e-03 -3.166474401950836182e-01 1.436489522457122803e-01 1.721699684858322144e-01
1.474815309047698975e-01 1.405199319124221802e-01 -1.183627825230360031e-02 2.549543380737304688e-01 -1.138077490031719208e-02 1.374027580022811890e-01 -1.927874088287353516e-01 7.079304009675979614e-02 8.414069563150405884e-02 -8.701474964618682861e-02 -2.391770184040069580e-01 5.861977115273475647e-02 2.564508020877838135e-01 7.306043989956378937e-03 1.514479070901870728e-01 -2.216196358203887939e-01 1.399855613708496094e-01 3.718447983264923096e-01 -3.972422480583190918e-01 4.493070766329765320e-02 -3.633208274841308594e-01 1.402355432510375977e-01 -6.153662130236625671e-02 -1.669252812862396240e-01 -2.665545046329498291e-02 -9.110115468502044678e-02 -1.051818132400512695e-01 -1.936833113431930542e-01 -3.734786878339946270e-04 2.004176378250122070e-01 1.124647036194801331e-01 8.719658106565475464e-02
5.530408397316932678e-02 2.091139405965805054e-01 3.271901905536651611e-01 1.710759550333023071e-01 -8.342999499291181564e-04 -1.774658560752868652e-01 3.599376976490020752e-01 3.478175997734069824e-01 6.767365336418151855e-02 2.139852941036224365e-02 2.443454228341579437e-02 -1.298372149467468262e-01 3.403617143630981445e-01 5.099349468946456909e-02 4.295249283313751221e-02 -6.062882021069526672e-02 -3.199974596500396729e-01 6.582002341747283936e-02 -1.422412544488906860e-01 -1.466438472270965576e-01 -3.393509238958358765e-02 -1.534903198480606079e-01 -9.573920816183090210e-02 -2.426100373268127441e-01 -7.044240087270736694e-02 -9.667391330003738403e-02 -1.578699499368667603e-01 -4.605649411678314209e-02 1.115828827023506165e-01 1.076222509145736694e-01 1.598964631557464600e-01 -2.371700406074523926e-01
-1.051874533295631409e-01 -4.372612386941909790e-02 -2.327518165111541748e-02 3.577006608247756958e-02 -6.263419985771179199e-02 -2.768127620220184326e-01 1.933086812496185303e-01 3.144183158874511719e-01 1.374863237142562866e-01 1.352473348379135132e-01 2.281557917594909668e-01 -2.305661588907241821e-01 1.224088892340660095e-01 -3.224928677082061768e-02 1.849609613418579102e-01 -6.804101914167404175e-02 -2.606232762336730957e-01 2.263341397047042847e-01 5.377063527703285217e-02 -1.745872944593429565e-01 -2.672148048877716064e-01 -2.322372347116470337e-01 9.632183611392974854e-02 -1.487526744604110718e-01 -1.482312232255935669e-01 4.617848619818687439e-02 -3.580830991268157959e-01 2.684121429920196533e-01 1.093279346823692322e-01 3.773237392306327820e-02 3.859182819724082947e-02 1.504884213209152222e-01
3.037613630294799805e-01 8.180258423089981079e-02 -6.329418160021305084e-03 2.862153649330139160e-01 -5.718025192618370056e-02 -1.748218238353729248e-01 1.710760742425918579e-01 1.611695289611816406e-01 3.663738816976547241e-02 -6.255868077278137207e-02 1.253582909703254700e-02 -1.996009051799774170e-01 3.007971346378326416e-01 -2.910667657852172852e-02 2.151695042848587036e-01 -1.058594509959220886e-01 -2.581197917461395264e-01 2.274368554353713989e-01 -2.055542021989822388e-01 -1.561079621315002441e-01 -6.280626356601715088e-02 -6.263644248247146606e-02 -1.238060668110847473e-01 -2.135285139083862305e-01 -1.853429526090621948e-02 2.740277349948883057e-01 2.013512998819351196e-01 1.969001889228820801e-01 8.813233673572540283e-02 -3.440724685788154602e-02 2.924162447452545166e-01 1.815168112516403198e-01
-7.374646514654159546e-02 -4.563236609101295471e-02 1.207437515258789062e-01 -3.111794292926788330e-01 5.713600665330886841e-02 -1.125479266047477722e-01 -1.689767241477966309e-01 1.058382466435432434e-01 -1.746025308966636658e-02 2.110001398250460625e-03 -1.839661151170730591e-01 -4.457464218139648438e-01 1.846469640731811523e-01 -1.258368343114852905e-01 1.526084244251251221e-01 2.465911954641342163e-01 -4.265036880970001221e-01 1.907753646373748779e-01 -2.183076888322830200e-01 3.410498425364494324e-02 -2.501034438610076904e-01 1.314860135316848755e-01 -1.686761379241943359e-01 -1.670584082603454590e-01 -9.688206017017364502e-02 -4.436532780528068542e-02 -5.096689611673355103e-02 -3.740635886788368225e-02 8.859026432037353516e-02 9.754460304975509644e-02 1.236231625080108643e-01 8.480940759181976318e-02
-9.100947529077529907e-02 -3.288189694285392761e-02 -2.600880265235900879e-01 2.399599403142929077e-01 -3.031582944095134735e-02 -2.466088533401489258e-01 1.045593395829200745e-01 -6.295498460531234741e-04 7.508340477943420410e-02 -1.528448611497879028e-01 -1.979892402887344360e-01 -1.075059622526168823e-01 -6.481541693210601807e-02 8.173307031393051147e-02 1.848625577986240387e-02 -2.691638469696044922e-01 -5.303717777132987976e-02 6.842078268527984619e-02 -1.461460888385772705e-01 -2.794951796531677246e-01 -5.636214017868041992e-01 9.806837141513824463e-02 7.186318933963775635e-02 -1.920385360717773438e-01 -2.473876327276229858e-01 1.389948725700378418e-01 -1.221000850200653076e-01 -1.702936887741088867e-01 4.936071485280990601e-02 1.304734200239181519e-01 8.441917598247528076e-02 4.469600692391395569e-02
3.709317743778228760e-01 7.518310844898223877e-02 8.941283822059631348e-02 2.704187035560607910e-01 -2.524842321872711182e-01 1.039688475430011749e-02 8.723609894514083862e-02 3.321847319602966309e-01 1.805962622165679932e-02 -7.917894423007965088e-02 2.273062467575073242e-01 -3.124198019504547119e-01 8.808774501085281372e-02 -6.386209279298782349e-02 2.275177240371704102e-01 -1.950714290142059326e-01 3.922025859355926514e-02 1.156111508607864380e-01 -1.085644587874412537e-01 -3.207734972238540649e-02 -2.865501344203948975e-01 1.306474953889846802e-01 2.326457947492599487e-02 -1.021414026618003845e-01 -1.433339416980743408e-01 1.501092612743377686e-01 -2.456459105014801025e-01 1.927061378955841064e-01 7.866681367158889771e-02 1.485156416893005371e-01 1.322380006313323975e-01 1.101715266704559326e-01
7.484811358153820038e-03 -1.846507638692855835e-01 -3.915930166840553284e-02 1.573705822229385376e-01 4.151560366153717041e-02 -4.708874598145484924e-02 3.224332928657531738e-01 9.771523624658584595e-02 9.577931463718414307e-02 2.931722998619079590e-02 4.812799394130706787e-02 -3.464230000972747803e-01 4.855486750602722168e-02 -1.729007363319396973e-01 -1.421688050031661987e-01 -2.054078876972198486e-01 -3.597357869148254395e-01 1.066983640193939209e-01 -2.747989892959594727e-01 -2.595169655978679657e-02 -1.838589906692504883e-01 3.147932291030883789e-01 -1.005685999989509583e-01 -6.359066069126129150e-02 -2.883903980255126953e-01 -2.947678864002227783e-01 2.083051055669784546e-01 6.860119104385375977e-02 8.313239365816116333e-02 -6.965717673301696777e-02 2.746575139462947845e-02 -1.926375925540924072e-02
5.283830105327069759e-04 8.262538909912109375e-02 2.645750641822814941e-01 2.204109877347946167e-01 1.297842413187026978e-01 -7.919038762338459492e-04 3.162058591842651367e-01 2.536729574203491211e-01 -2.213683910667896271e-03 -1.451765447854995728e-01 3.354945778846740723e-02 -2.623340189456939697e-01 5.011171698570251465e-01 2.292735502123832703e-02 1.425270736217498779e-01 -1.239832341670989990e-01 -3.137983977794647217e-01 4.103981703519821167e-02 -9.778692387044429779e-03 -1.399895399808883667e-01 7.261712569743394852e-03 -1.294116489589214325e-02 -6.056128814816474915e-02 -2.390856444835662842e-01 4.606390744447708130e-02 -1.553044915199279785e-01 -1.330268383026123047e-01 5.359719321131706238e-02 5.369128659367561340e-02 1.767599731683731079e-01 2.306613624095916748e-01 -4.159948788583278656e-03
1.044811159372329712e-01 9.190763533115386963e-02 3.449375927448272705e-01 5.240901559591293335e-02 -2.819002866744995117e-01 -2.668660879135131836e-01 2.349201142787933350e-01 -1.404697895050048828e-01 -9.423861280083656311e-03 1.594778299331665039e-01 -1.038157567381858826e-01 -2.218646109104156494e-01 1.091164499521255493e-01 -1.016776426695287228e-03 3.236326202750205994e-02 -1.430789232254028320e-01 1.076738983392715454e-01 3.378170430660247803e-01 -2.946310341358184814e-01 -7.507061213254928589e-02 -1.193200498819351196e-01 7.994417846202850342e-02 5.545997247099876404e-02 -1.039710566401481628e-01 -8.339261636137962341e-03 -1.743290573358535767e-02 -2.188697457313537598e-02 2.459402084350585938e-01 2.108529955148696899e-01 -2.430674731731414795e-01 3.044770956039428711e-01 6.399986147880554199e-02
-1.099481657147407532e-01 1.044926941394805908e-01 -1.860373616218566895e-01 8.549981564283370972e-02 -9.379248321056365967e-02 -2.127720266580581665e-01 2.154037915170192719e-02 5.303796008229255676e-02 5.831841006875038147e-02 1.285205781459808350e-01 -1.420778483152389526e-01 -1.566309928894042969e-01 4.536891356110572815e-02 -5.852276831865310669e-02 5.212735757231712341e-02 -1.911765709519386292e-02 1.479822397232055664e-02 2.075321078300476074e-01 -1.241501122713088989e-01 1.325695216655731201e-01 -2.532195746898651123e-01 3.493569791316986084e-01 -1.454979628324508667e-01 -5.205549597740173340e-01 -2.529828250408172607e-01 5.819293856620788574e-02 -2.479010820388793945e-01 -2.207145541906356812e-01 -2.530083656311035156e-01 9.711241582408547401e-04 3.654544055461883545e-02 -8.379752933979034424e-02
-4.838263615965843201e-02 6.324456632137298584e-02 7.234860956668853760e-02 -8.995648473501205444e-02 2.270026057958602905e-01 -1.066850572824478149e-01 -2.197906523942947388e-01 1.219971850514411926e-02 1.523017585277557373e-01 -2.233388125896453857e-01 -2.993169054388999939e-02 -1.372335404157638550e-01 2.924294024705886841e-02 -1.589483916759490967e-01 1.354202628135681152e-01 -7.215032726526260376e-02 -1.683814078569412231e-01 2.041505724191665649e-01 -3.238449394702911377e-01 1.831301748752593994e-01 -3.548904359340667725e-01 1.077300310134887695e-01 -1.608039438724517822e-01 -1.086235716938972473e-01 -2.545589804649353027e-01 1.636948287487030029e-01 -3.780766427516937256e-01 1.652790755033493042e-01 -1.140377297997474670e-01 1.127808615565299988e-01 2.160681486129760742e-01 -9.261858463287353516e-02
-1.281579285860061646e-01 9.129793196916580200e-02 8.341617882251739502e-02 2.599900402128696442e-02 -7.711797952651977539e-02 -2.128271311521530151e-01 3.041911311447620392e-02 8.915676176548004150e-02 -2.478077858686447144e-01 -1.656371168792247772e-02 1.675868183374404907e-01 -1.451809108257293701e-01 4.862392246723175049e-01 3.277954757213592529e-01 1.309776096604764462e-03 2.517559230327606201e-01 -1.252379417419433594e-01 2.399152666330337524e-01 -3.239741921424865723e-02 -2.551429904997348785e-02 -2.103796750307083130e-01 -1.693630367517471313e-01 1.140404120087623596e-01 -6.032136827707290649e-02 1.839087158441543579e-02 -5.890618637204170227e-02 -2.043249160051345825e-01 1.039462536573410034e-01 -5.011269450187683105e-02 -1.433527469635009766e-01 2.869586050510406494e-01 2.511619031429290771e-01
-2.422466315329074860e-02 1.764706820249557495e-01 1.163581013679504395e-01 -2.033385075628757477e-02 -4.241062328219413757e-02 -1.640055328607559204e-01 1.072108447551727295e-01 2.571761608123779297e-01 -8.076548576354980469e-02 1.368456333875656128e-01 -1.353267878293991089e-01 -3.203911483287811279e-01 4.432171210646629333e-02 4.565145354717969894e-03 2.562813162803649902e-01 -3.114800900220870972e-02 1.993252784013748169e-01 3.002420067787170410e-02 7.724578026682138443e-03 8.219521492719650269e-02 -2.706031203269958496e-01 2.760261893272399902e-01 -4.147326350212097168e-01 -2.392516583204269409e-01 -4.090703278779983521e-02 1.875873059034347534e-01 1.314465515315532684e-02 1.175260096788406372e-01 2.860792679712176323e-03 -2.399888187646865845e-01 2.818743884563446045e-01 -1.383006423711776733e-01
-3.619085624814033508e-02 -5.329436436295509338e-02 -2.585940957069396973e-01 -3.310043364763259888e-02 2.154595702886581421e-01 -3.310249447822570801e-01 -2.260231375694274902e-01 1.464736908674240112e-01 2.230306863784790039e-01 -2.201394438743591309e-01 1.177295595407485962e-01 -1.665932834148406982e-01 3.086215555667877197e-01 1.029645428061485291e-01 6.960494816303253174e-02 -1.856850534677505493e-01 9.325168095529079437e-03 2.755942344665527344e-01 -1.905294060707092285e-01 8.805171400308609009e-02 -2.847510576248168945e-01 2.441566288471221924e-01 1.987917572259902954e-01 -1.400400698184967041e-01 1.770993322134017944e-02 5.555547028779983521e-02 -7.397872209548950195e-02 6.348899751901626587e-02 2.433663308620452881e-01 1.398575957864522934e-02 -9.529390186071395874e-02 -1.141295284032821655e-01
9.655673056840896606e-02 -1.106292754411697388e-01 6.861189752817153931e-02 2.028723806142807007e-01 6.573146581649780273e-02 -3.282968327403068542e-02 -1.153864562511444092e-01 2.187472283840179443e-01 1.131162121891975403e-01 -1.347647905349731445e-01 5.226954072713851929e-02 -6.618390232324600220e-02 7.322002947330474854e-02 7.128818333148956299e-02 1.419266313314437866e-01 -3.110999763011932373e-01 -3.150013461709022522e-02 3.425807952880859375e-01 -4.088929295539855957e-01 -2.675912976264953613e-01 -3.639494180679321289e-01 6.154273636639118195e-03 1.301482878625392914e-02 -1.688023060560226440e-01 -2.158397138118743896e-01 -1.049236506223678589e-01 -2.024596743285655975e-02 -1.118590086698532104e-01 -8.316017687320709229e-02 2.922675907611846924e-01 1.213348358869552612e-01 -6.842748075723648071e-02
-9.458008408546447754e-02 -1.070063188672065735e-01 1.341984421014785767e-01 3.065631389617919922e-01 -1.506903916597366333e-01 -1.259914636611938477e-01 7.513590157032012939e-02 3.139272332191467285e-02 1.133985519409179688e-01 2.045238465070724487e-01 -1.031871736049652100e-01 -1.726958871586248279e-04 2.736104130744934082e-01 1.213261741213500500e-03 9.618066251277923584e-02 -1.498654335737228394e-01 -7.777602970600128174e-02 3.431760519742965698e-02 -3.577018156647682190e-02 2.725473344326019287e-01 -2.372378259897232056e-01 2.338847666978836060e-01 -1.524118185043334961e-01 -5.719327330589294434e-01 -1.716717034578323364e-01 -3.037918172776699066e-02 -1.458441764116287231e-01 -1.448318511247634888e-01 -1.777779906988143921e-01 -1.826626015827059746e-03 3.794687241315841675e-02 -2.631923556327819824e-02
-8.988460153341293335e-02 -1.415718942880630493e-01 -2.484512887895107269e-02 1.629463434219360352e-01 -1.736247539520263672e-01 -5.175668373703956604e-02 2.518585622310638428e-01 1.365191638469696045e-01 4.890207573771476746e-02 -1.407589465379714966e-01 -1.599811390042304993e-02 -4.094688594341278076e-01 2.027633935213088989e-01 1.214371696114540100e-01 1.536934226751327515e-01 -1.898929476737976074e-01 2.529024705290794373e-02 3.907202184200286865e-02 -2.529463469982147217e-01 -2.150983512401580811e-01 -2.003820091485977173e-01 -1.443502865731716156e-02 -3.165563046932220459e-01 -3.370910510420799255e-02 2.080797851085662842e-01 -1.802911013364791870e-01 1.647524535655975342e-01 1.710326522588729858e-01 1.201453134417533875e-01 2.084054239094257355e-02 2.231389433145523071e-01 2.704996466636657715e-01
1.673248969018459320e-02 8.264880627393722534e-02 2.749804966151714325e-02 2.090026885271072388e-01 -8.100882917642593384e-02 -1.376108527183532715e-01 1.811537146568298340e-01 1.700977981090545654e-01 -1.359073519706726074e-01 1.131937745958566666e-02 -1.989458948373794556e-01 -1.586205214262008667e-01 3.182550668716430664e-01 -1.008118689060211182e-01 3.375949710607528687e-02 2.536130249500274658e-01 -1.177694834768772125e-02 1.476764529943466187e-01 -7.309135049581527710e-02 -9.021377563476562500e-02 -1.016431972384452820e-01 2.093102037906646729e-01 -2.696763575077056885e-01 -4.098742306232452393e-01 6.422063708305358887e-02 1.659739017486572266e-01 -1.333166062831878662e-01 1.456481963396072388e-01 -1.723894663155078888e-02 -1.704567223787307739e-01 3.730015456676483154e-01 -1.775422543287277222e-01
-1.300956606864929199e-01 7.518076151609420776e-02 -2.332197576761245728e-01 3.195292651653289795e-01 6.117625534534454346e-02 -2.720006406307220459e-01 1.494723558425903320e-01 -1.419800966978073120e-01 1.129611209034919739e-01 -1.655570417642593384e-01 -1.060975268483161926e-01 6.163483019918203354e-03 6.524825841188430786e-02 3.235507383942604065e-02 -9.902104735374450684e-02 -1.129955574870109558e-01 -4.675353318452835083e-02 3.279533088207244873e-01 -2.746746242046356201e-01 -1.716119945049285889e-01 -4.554504752159118652e-01 -3.740679239854216576e-03 1.226702779531478882e-01 -4.426762461662292480e-02 -2.312275022268295288e-01 1.876423954963684082e-01 -1.088318750262260437e-01 -1.165891140699386597e-01 7.204890251159667969e-02 -4.011811688542366028e-03 2.170228213071823120e-01 1.259038299322128296e-01
1.166159734129905701e-01 1.185378879308700562e-01 5.815466120839118958e-02 -3.834524750709533691e-02 -1.758104413747787476e-01 4.139547422528266907e-02 2.529012737795710564e-03 1.605430990457534790e-01 2.407946586608886719e-01 -6.067904084920883179e-02 -1.425207257270812988e-01 -2.007302939891815186e-01 1.987084560096263885e-02 4.132825508713722229e-02 1.114186570048332214e-01 -2.422582507133483887e-01 7.723126560449600220e-02 2.895884513854980469e-01 -4.168652594089508057e-01 5.073149129748344421e-02 -3.931143879890441895e-01 7.183531671762466431e-02 2.377544194459915161e-01 -1.935646682977676392e-02 -1.267222762107849121e-01 2.390673384070396423e-03 -1.205580905079841614e-01 -3.575157001614570618e-02 1.654116213321685791e-01 -8.437316119670867920e-02 3.661429286003112793e-01 -1.744251996278762817e-01
1.042431741952896118e-01 -4.038633033633232117e-02 -5.570067092776298523e-02 3.415096998214721680e-01 -7.505314052104949951e-02 -6.309013813734054565e-03 -1.531394273042678833e-01 -2.119805291295051575e-02 -1.911032199859619141e-02 6.235836818814277649e-02 2.670547664165496826e-01 -3.163917660713195801e-01 2.032061368227005005e-01 3.758527338504791260e-02 1.259217783808708191e-02 2.453597486019134521e-01 -2.997107803821563721e-01 2.670803666114807129e-01 -3.483488559722900391e-01 1.356917619705200195e-01 -2.250758260488510132e-01 6.276991963386535645e-02 2.679079398512840271e-02 -1.122687980532646179e-01 -6.153981760144233704e-02 1.626972481608390808e-02 -6.868150830268859863e-02 1.694918721914291382e-01 -9.136941283941268921e-02 -1.006656810641288757e-01 2.173629403114318848e-01 2.956213355064392090e-01
3.754881024360656738e-02 -2.223463356494903564e-01 -7.593212183564901352e-03 1.713493764400482178e-01 2.075625658035278320e-01 -5.891405344009399414e-01 1.061816811561584473e-01 2.335798889398574829e-01 -2.216740846633911133e-01 6.109317019581794739e-02 -1.456800103187561035e-01 -9.779165685176849365e-02 9.712345898151397705e-02 -1.844781450927257538e-02 -9.229487180709838867e-02 -7.777395099401473999e-02 -5.607441812753677368e-02 6.210515648126602173e-02 -1.709010899066925049e-01 -1.526923179626464844e-01 -6.014162302017211914e-02 3.679265454411506653e-02 -4.574008751660585403e-03 -1.872789561748504639e-01 -2.338249534368515015e-01 1.226102486252784729e-01 2.069742605090141296e-02 1.985263526439666748e-01 1.953670978546142578e-01 9.017991274595260620e-02 2.997559010982513428e-01 1.021835282444953918e-01
1.898553520441055298e-01 -1.723010689020156860e-01 1.980224251747131348e-02 1.929665803909301758e-01 -2.038061916828155518e-01 -1.941213458776473999e-01 -5.216142907738685608e-02 -1.946095824241638184e-01 1.141311302781105042e-01 2.665797472000122070e-01 -1.348181217908859253e-01 -1.777615994215011597e-01 2.802759222686290741e-02 -1.515992432832717896e-01 2.706791460514068604e-01 1.123607680201530457e-01 -3.104557693004608154e-01 1.033829748630523682e-01 -1.191012263298034668e-01 -1.242069676518440247e-01 -2.144261747598648071e-01 1.653430610895156860e-01 2.933407435193657875e-03 -2.354453653097152710e-01 -1.998748183250427246e-01 -1.266427785158157349e-01 3.883810341358184814e-02 5.996910482645034790e-02 7.282067835330963135e-02 2.825515270233154297e-01 3.033259510993957520e-01 1.720995604991912842e-01
9.008678793907165527e-02 -2.279981505125761032e-03 -7.127519696950912476e-02 1.429708749055862427e-01 -2.315890341997146606e-01 -1.534839719533920288e-01 1.837689727544784546e-01 2.697502374649047852e-01 3.233504891395568848e-01 -1.958285570144653320e-01 -2.095738053321838379e-01 -3.069304823875427246e-01 3.285135924816131592e-01 1.904133856296539307e-01 9.986535459756851196e-02 2.791991531848907471e-01 2.477110363543033600e-02 1.696920841932296753e-01 -9.471878409385681152e-03 -2.394156716763973236e-02 -2.555990777909755707e-02 1.250107586383819580e-01 -8.366278558969497681e-02 -2.609086036682128906e-01 -5.196019634604454041e-02 -2.472309581935405731e-02 8.289577811956405640e-02 6.361665576696395874e-02 1.413968205451965332e-01 -1.927601099014282227e-01 1.044342964887619019e-01 2.564841806888580322e-01
-1.806316077709197998e-01 9.687842428684234619e-02 8.955460786819458008e-02 -4.804310202598571777e-02 -5.969555303454399109e-02 -3.331710398197174072e-01 1.562164127826690674e-01 1.340889185667037964e-01 -6.201230734586715698e-02 -5.984253808856010437e-02 -1.592281013727188110e-01 -3.446767330169677734e-01 6.507181376218795776e-02 9.445876628160476685e-02 1.748946495354175568e-02 -2.499181032180786133e-01 1.210615262389183044e-01 2.965518534183502197e-01 -9.524424374103546143e-02 -9.251382946968078613e-02 -1.581205725669860840e-01 1.452379524707794189e-01 1.767736971378326416e-01 -2.535909712314605713e-01 -3.563378751277923584e-01 1.073888689279556274e-01 -6.058396771550178528e-02 -9.143885970115661621e-02 -3.035092353820800781e-01 -6.239706650376319885e-02 1.270282864570617676e-01 -1.965555995702743530e-01
2.061195820569992065e-01 -1.459068655967712402e-01 3.263982757925987244e-02 -1.471927165985107422e-01 -1.256261020898818970e-01 -2.331089228391647339e-01 -3.974968567490577698e-02 2.632156014442443848e-01 -1.492252945899963379e-01 -1.080782413482666016e-01 -1.035157591104507446e-01 -3.188584446907043457e-01 2.035498023033142090e-01 2.286873906850814819e-01 1.628203988075256348e-01 -9.222798049449920654e-02 -2.611449062824249268e-01 -4.037368670105934143e-02 -2.292609512805938721e-01 2.265030145645141602e-02 -1.453927457332611084e-01 -1.546173542737960815e-01 3.138836026191711426e-01 -2.173526734113693237e-01 -3.490640223026275635e-01 -1.355196833610534668e-01 1.162774115800857544e-01 -2.821529656648635864e-02 8.042080700397491455e-02 -1.103379298001527786e-02 1.066369265317916870e-01 -1.059671044349670410e-01
2.141320519149303436e-02 -7.630933076143264771e-02 -8.567485958337783813e-02 3.246637061238288879e-02 1.112091764807701111e-01 -2.044267654418945312e-01 1.824839860200881958e-01 -4.389828245621174574e-04 -3.559250757098197937e-02 -3.151350840926170349e-02 -3.080682754516601562e-01 -1.670668125152587891e-01 -1.960235834121704102e-01 2.883493527770042419e-02 -3.632938489317893982e-02 -1.990363150835037231e-01 8.371235430240631104e-02 9.571915864944458008e-02 -2.909055054187774658e-01 -7.852663099765777588e-02 -5.212654471397399902e-01 6.829418241977691650e-02 1.687321215867996216e-01 -2.637849450111389160e-01 -2.717205286026000977e-01 7.749449461698532104e-02 -3.336434066295623779e-01 5.987930111587047577e-03 8.285795152187347412e-02 4.457926005125045776e-02 3.801415860652923584e-02 9.854011982679367065e-02
-1.138246357440948486e-01 -2.867467701435089111e-01 -2.690299041569232941e-02 1.583164781332015991e-01 1.505460590124130249e-01 -2.458177357912063599e-01 2.793444097042083740e-01 8.577565103769302368e-02 1.068250015377998352e-01 -3.888690471649169922e-01 -2.348089218139648438e-01 4.960912046954035759e-04 1.618078947067260742e-01 -1.091837957501411438e-01 5.404850468039512634e-02 -2.685311436653137207e-01 4.625820554792881012e-03 2.705213129520416260e-01 -3.414556980133056641e-01 -7.909617573022842407e-02 -3.554068505764007568e-01 4.467272385954856873e-02 5.490774288773536682e-02 7.561598438769578934e-03 -1.152506843209266663e-02 -5.542832240462303162e-02 -5.069968104362487793e-02 -6.312752515077590942e-02 7.612860947847366333e-02 1.053129211068153381e-01 1.527861207723617554e-01 4.719966277480125427e-02
1.691971421241760254e-01 8.441794663667678833e-02 1.478381156921386719e-01 -4.827915504574775696e-02 2.967875599861145020e-01 -1.293214410543441772e-01 6.541637331247329712e-02 1.283909976482391357e-01 -4.105028510093688965e-02 1.818734258413314819e-01 -2.857383787631988525e-01 -3.041574954986572266e-01 1.105160191655158997e-01 -1.911300718784332275e-01 2.754307687282562256e-01 2.199155390262603760e-01 -2.388515323400497437e-01 1.618823409080505371e-01 -3.182824850082397461e-01 -2.777175791561603546e-02 -3.685157597064971924e-01 4.492137953639030457e-02 -9.672820568084716797e-02 8.696049451828002930e-02 -2.288645952939987183e-01 -1.758372485637664795e-01 5.797874182462692261e-02 5.688974633812904358e-02 2.738965861499309540e-02 5.336888600140810013e-03 -2.592349052429199219e-02 -3.435489535331726074e-02
-1.079613268375396729e-01 -6.487996876239776611e-02 -2.558382153511047363e-01 2.832938432693481445e-01 1.775257587432861328e-01 -1.825060993432998657e-01 -5.817382782697677612e-02 2.250127494335174561e-01 -3.024689480662345886e-02 -1.206938922405242920e-02 -2.742578387260437012e-01 -1.351481229066848755e-01 -1.083882153034210205e-01 5.856576841324567795e-03 5.242229625582695007e-02 2.579662576317787170e-02 1.545900106430053711e-01 3.470543324947357178e-01 -1.910605579614639282e-01 3.691906034946441650e-01 -2.233837246894836426e-01 7.037608418613672256e-03 2.581586539745330811e-01 -1.546231210231781006e-01 -1.651310473680496216e-01 9.987922757863998413e-02 9.403168410062789917e-02 -3.329639881849288940e-02 1.318434476852416992e-01 -1.393170561641454697e-02 2.882964611053466797e-01 6.563307344913482666e-02
2.324914783239364624e-01 -1.877780188806355000e-03 2.543935785070061684e-03 1.837008595466613770e-01 -5.884438753128051758e-02 -1.469961702823638916e-01 1.324314177036285400e-01 2.217583805322647095e-01 -1.360927522182464600e-01 2.604296803474426270e-01 -2.038008719682693481e-01 -2.690661251544952393e-01 -1.073833107948303223e-01 1.974046826362609863e-01 1.701492071151733398e-01 -3.670075908303260803e-02 -2.000085562467575073e-01 2.932382225990295410e-01 9.286662191152572632e-02 -2.216601222753524780e-01 -1.112368553876876831e-01 -2.529251575469970703e-02 -2.808279693126678467e-01 -2.917739152908325195e-01 -1.540635824203491211e-01 2.600494325160980225e-01 -5.748488008975982666e-02 1.300702095031738281e-01 -1.824980080127716064e-01 5.227371677756309509e-02 1.687607616186141968e-01 -4.970867186784744263e-02
-1.225399151444435120e-01 -1.314799040555953979e-01 2.089986056089401245e-01 2.213722914457321167e-01 -2.007222771644592285e-01 -2.157815098762512207e-01 4.767507314682006836e-02 1.302511990070343018e-01 -4.617905244231224060e-02 1.994073092937469482e-01 4.395552724599838257e-02 -1.403644531965255737e-01 2.378921806812286377e-01 -1.610597595572471619e-02 1.173919737339019775e-01 -1.532390266656875610e-01 -2.460550218820571899e-01 8.040075749158859253e-02 -9.526169300079345703e-02 2.150530964136123657e-01 -1.117589175701141357e-01 1.450056582689285278e-01 -2.140327692031860352e-01 -5.911616683006286621e-01 -5.631767213344573975e-02 -1.804974675178527832e-02 -1.102761477231979370e-01 -1.745112538337707520e-01 4.853798600379377604e-04 -3.805520758032798767e-02 4.262334667146205902e-03 -1.121093407273292542e-01
3.796679154038429260e-02 1.597964316606521606e-01 -2.597012519836425781e-01 1.623639017343521118e-01 8.757974952459335327e-02 -3.282115757465362549e-01 4.877953231334686279e-02 3.429795205593109131e-01 1.887893974781036377e-01 1.420821994543075562e-01 3.316992521286010742e-02 -1.343161165714263916e-01 1.572579294443130493e-01 1.521819978952407837e-01 6.555720418691635132e-02 1.204959601163864136e-01 -2.526479959487915039e-02 1.224103942513465881e-01 -2.050331532955169678e-01 1.122081056237220764e-01 -1.108494028449058533e-01 -5.398347601294517517e-02 -1.770097017288208008e-01 -1.284681856632232666e-01 9.358625113964080811e-02 -8.546710014343261719e-02 -1.420774459838867188e-01 3.765001893043518066e-01 1.656659096479415894e-01 3.623102232813835144e-02 2.810102999210357666e-01 -2.882995903491973877e-01
-1.556191220879554749e-02 -2.436094917356967926e-03 2.228390276432037354e-01 1.736868172883987427e-01 -9.080760180950164795e-02 -3.123780488967895508e-01 2.199914157390594482e-01 2.339368462562561035e-01 1.617734581232070923e-01 -3.042099811136722565e-02 2.129050642251968384e-01 -2.034714818000793457e-01 1.792177557945251465e-01 -1.221967414021492004e-01 9.203554689884185791e-02 -1.103089153766632080e-01 -1.165488362312316895e-02 2.080891430377960205e-01 7.163515686988830566e-02 -6.805285811424255371e-02 -2.239494174718856812e-01 1.328344494104385376e-01 -1.618936657905578613e-01 -2.024706304073333740e-01 -2.263589799404144287e-01 9.282857179641723633e-02 -4.275295436382293701e-01 2.144057154655456543e-01 1.308243274688720703e-01 1.475916802883148193e-01 -5.564741045236587524e-02 1.032479628920555115e-01
-1.710828393697738647e-01 6.316889822483062744e-02 2.529837191104888916e-01 2.447081804275512695e-01 -6.774188578128814697e-02 -1.561844944953918457e-01 7.596274465322494507e-02 1.262756995856761932e-02 -8.081682026386260986e-03 -1.068531200289726257e-01 5.033736675977706909e-02 -6.362000852823257446e-02 4.422126412391662598e-01 1.198943406343460083e-01 3.000085651874542236e-01 4.317258670926094055e-02 2.053677439689636230e-01 -4.582330584526062012e-02 -9.727432578802108765e-02 1.227482035756111145e-01 -4.374647736549377441e-01 1.003479808568954468e-01 -7.251052558422088623e-02 -2.275379151105880737e-01 3.442483767867088318e-02 -2.799909710884094238e-01 9.538026154041290283e-02 -6.173016503453254700e-03 -2.027878910303115845e-01 -1.052662283182144165e-01 1.155476272106170654e-01 8.082720637321472168e-02
-1.705849617719650269e-01 -1.842404752969741821e-01 2.228389084339141846e-01 1.507499907165765762e-02 1.137181185185909271e-02 -7.398664951324462891e-02 -2.287986576557159424e-01 1.352882832288742065e-01 1.228670701384544373e-01 -1.689945012331008911e-01 -3.559236228466033936e-02 -3.230754658579826355e-02 5.072145909070968628e-02 5.990923848003149033e-03 1.629374921321868896e-01 6.281125545501708984e-02 -3.256707787513732910e-01 1.136980056762695312e-01 -3.525156378746032715e-01 -5.401447042822837830e-02 -4.655191004276275635e-01 2.495986372232437134e-01 -1.486172974109649658e-01 -2.143201231956481934e-01 -1.200945451855659485e-01 3.950813412666320801e-02 -3.194731771945953369e-01 5.250627174973487854e-02 -1.291091144084930420e-01 1.609212160110473633e-02 -9.093033149838447571e-03 2.706992812454700470e-02
2.003012746572494507e-01 9.313095360994338989e-02 3.736373502761125565e-03 1.903583258390426636e-01 -1.709412336349487305e-01 -3.103497922420501709e-01 1.445159614086151123e-01 1.699419021606445312e-01 3.081204295158386230e-01 -2.779947817325592041e-01 -2.756704688072204590e-01 -3.355719447135925293e-01 2.260293066501617432e-01 2.472581118345260620e-01 4.522247612476348877e-02 2.470162138342857361e-02 -6.193532049655914307e-02 1.488069295883178711e-01 -2.189244478940963745e-01 9.596621245145797729e-02 -4.198043793439865112e-02 -6.222390756011009216e-02 -2.179085314273834229e-01 -1.311394572257995605e-01 2.509024553000926971e-02 -7.609855383634567261e-02 2.259682677686214447e-02 1.269268691539764404e-01 -1.287386119365692139e-01 -2.002933919429779053e-01 1.000578701496124268e-01 1.441273689270019531e-01
7.446067780256271362e-02 -9.019750356674194336e-02 4.102698564529418945e-01 3.902538865804672241e-02 -2.695110812783241272e-02 -2.567929625511169434e-01 1.432872563600540161e-01 2.653693854808807373e-01 -1.073111817240715027e-01 -1.637827605009078979e-02 7.960410416126251221e-02 -1.704225689172744751e-01 2.647008001804351807e-01 -1.087802741676568985e-02 1.769958138465881348e-01 -2.605086863040924072e-01 1.345446109771728516e-01 2.893352210521697998e-01 -2.522637248039245605e-01 -6.180432066321372986e-02 -1.353454738855361938e-01 1.526015549898147583e-01 9.575189650058746338e-02 -1.821289360523223877e-01 -2.563278675079345703e-01 6.852659583091735840e-02 -1.258872747421264648e-01 -3.808669373393058777e-02 1.227400377392768860e-01 -1.531474739313125610e-01 -1.877756416797637939e-01 1.661832183599472046e-01
-7.534936070442199707e-02 -2.498873621225357056e-01 2.083688229322433472e-02 1.140685565769672394e-02 -1.939106583595275879e-01 -2.814790904521942139e-01 4.098309576511383057e-02 -3.843488544225692749e-02 -9.630109369754791260e-02 -1.704117469489574432e-02 6.421206146478652954e-02 -1.652357429265975952e-01 4.970134496688842773e-01 -1.372748464345932007e-01 2.498507350683212280e-01 -1.334746330976486206e-01 -1.554411649703979492e-01 1.951264441013336182e-01 -1.523621976375579834e-01 -3.774904012680053711e-01 -1.621472835540771484e-01 2.544642798602581024e-02 -1.192599833011627197e-01 -5.751834064722061157e-02 2.171054184436798096e-01 -2.041050195693969727e-01 -1.073370501399040222e-01 4.347982257604598999e-02 1.280810087919235229e-01 1.582449376583099365e-01 2.274466212838888168e-03 9.028402715921401978e-02
-3.763380944728851318e-01 -2.614161074161529541e-01 -9.051597118377685547e-02 4.567795246839523315e-02 5.188515409827232361e-02 -6.439885497093200684e-02 -2.438643481582403183e-03 3.908087611198425293e-01 -1.795012354850769043e-01 -1.288302093744277954e-01 -5.628791451454162598e-02 -1.253993660211563110e-01 -1.208936050534248352e-02 5.559146776795387268e-02 -5.679361894726753235e-02 -1.461756322532892227e-02 2.262387052178382874e-02 1.965840756893157959e-01 -1.292750239372253418e-01 -8.370293676853179932e-02 -3.696912229061126709e-01 1.491903364658355713e-01 6.740185618400573730e-02 -2.670708596706390381e-01 -2.265650033950805664e-01 1.594297140836715698e-01 -5.349535867571830750e-02 -4.501745849847793579e-02 1.090035066008567810e-01 -2.248759754002094269e-02 1.903561204671859741e-01 3.432965576648712158e-01
7.818938232958316803e-03 5.008942633867263794e-02 2.732490189373493195e-02 1.066778972744941711e-01 -1.094736456871032715e-01 -6.487383693456649780e-02 3.448152542114257812e-01 2.694316208362579346e-01 -1.705136895179748535e-01 9.953581541776657104e-02 -7.646104786545038223e-03 -8.776839822530746460e-02 3.174493014812469482e-01 -9.749952703714370728e-02 2.255150228738784790e-01 2.473151236772537231e-01 -1.232753172516822815e-01 2.530455887317657471e-01 -1.686984002590179443e-01 -1.078752204775810242e-01 -1.664600968360900879e-01 3.142740428447723389e-01 -1.347561329603195190e-01 -2.934488356113433838e-01 -5.721406266093254089e-02 3.304353058338165283e-01 -5.611184984445571899e-03 1.922231018543243408e-01 -1.778594776988029480e-02 6.003459449857473373e-03 9.281871467828750610e-02 9.469701908528804779e-03
-4.054722562432289124e-02 -1.089341714978218079e-01 5.775522068142890930e-02 3.008925020694732666e-01 -4.879348352551460266e-02 6.570663303136825562e-02 5.188023298978805542e-02 1.623734682798385620e-01 -1.818687096238136292e-02 -5.299226567149162292e-02 1.702521741390228271e-02 -2.742830216884613037e-01 3.156946599483489990e-01 2.977242134511470795e-02 -2.105280011892318726e-02 -1.687672734260559082e-01 -4.721429049968719482e-01 3.933917582035064697e-01 -9.723106771707534790e-02 -1.507058143615722656e-01 -8.846374601125717163e-02 -3.011058866977691650e-01 4.190742969512939453e-02 -1.661727577447891235e-01 -1.017470611259341240e-03 -7.709191739559173584e-02 -2.271632999181747437e-01 -1.992882974445819855e-02 3.386832028627395630e-02 1.507969498634338379e-01 7.638195902109146118e-02 -1.528382450342178345e-01
1.430614441633224487e-01 2.220440506935119629e-01 1.354225724935531616e-01 3.061313033103942871e-01 -2.691647410392761230e-01 -2.567979395389556885e-01 1.112122684717178345e-01 9.764465689659118652e-02 -8.363656699657440186e-03 9.308531135320663452e-02 6.498917192220687866e-02 -4.361369088292121887e-02 -2.563922666013240814e-02 -7.972004264593124390e-02 9.437621384859085083e-02 -2.998344898223876953e-01 -9.333302080631256104e-02 1.563379466533660889e-01 -1.608092039823532104e-01 -9.801683574914932251e-02 -2.866949737071990967e-01 9.588965773582458496e-02 1.734017431735992432e-01 -1.484128236770629883e-01 -3.904877603054046631e-01 1.458468288183212280e-01 -1.390709578990936279e-01 -6.651334464550018311e-02 5.431967601180076599e-02 7.329274713993072510e-02 1.458514183759689331e-01 3.130195736885070801e-01
2.889713086187839508e-02 4.628171026706695557e-02 -1.467758603394031525e-02 3.886173367500305176e-01 -6.224124133586883545e-02 -1.269090920686721802e-01 -5.387137085199356079e-02 5.479549616575241089e-02 1.897631213068962097e-02 5.041976273059844971e-02 3.008819520473480225e-01 -3.052701652050018311e-01 1.264032442122697830e-03 1.339474320411682129e-01 -1.197269931435585022e-02 2.680362462997436523e-01 -3.139405846595764160e-01 2.362441271543502808e-01 -2.165049612522125244e-01 7.209650427103042603e-02 -1.882722079753875732e-01 2.231381982564926147e-01 -3.452207893133163452e-02 -6.493782997131347656e-02 -2.344137057662010193e-02 -2.023502066731452942e-02 -1.031402647495269775e-01 2.332436889410018921e-01 6.795119494199752808e-02 -4.822392016649246216e-02 2.503841221332550049e-01 3.326026499271392822e-01
2.080123573541641235e-01 -1.731457859277725220e-01 7.604017853736877441e-02 2.132966555655002594e-02 5.625224485993385315e-02 -7.736013829708099365e-02 -6.073508411645889282e-03 1.359956562519073486e-01 2.883317172527313232e-01 -1.634208485484123230e-02 -2.524883747100830078e-01 -4.692168906331062317e-02 2.321718484163284302e-01 -3.315964713692665100e-02 -3.122424893081188202e-02 1.848322711884975433e-02 3.422474488615989685e-02 2.816134989261627197e-01 -2.931511402130126953e-01 -1.233277767896652222e-01 -3.245267570018768311e-01 -1.713876277208328247e-01 -8.060252666473388672e-02 -6.518313288688659668e-02 -2.278212010860443115e-01 3.287572562694549561e-01 -2.873832285404205322e-01 4.711516201496124268e-02 4.841413721442222595e-02 1.477470546960830688e-01 2.976030111312866211e-01 -5.063847824931144714e-02
-2.054409310221672058e-02 -2.355887591838836670e-01 4.555760324001312256e-02 1.893124431371688843e-01 -1.915925443172454834e-01 -5.903280898928642273e-02 -4.392744507640600204e-03 8.698422461748123169e-02 4.867666959762573242e-02 1.521763056516647339e-01 -8.970698714256286621e-02 1.144930161535739899e-02 1.659082621335983276e-01 -1.770098134875297546e-02 -6.943365931510925293e-02 -4.541999474167823792e-02 -4.370777308940887451e-01 8.236471563577651978e-02 -2.495668977499008179e-01 -3.066400066018104553e-02 -3.780499398708343506e-01 -7.576704025268554688e-02 -3.687105774879455566e-01 7.764910161495208740e-02 -2.482435293495655060e-02 4.260051622986793518e-02 -2.707559466361999512e-01 2.293706685304641724e-01 -8.823754638433456421e-02 9.656012058258056641e-02 2.953153550624847412e-01 7.482694834470748901e-02
-1.954043507575988770e-01 2.908885180950164795e-01 -1.185581311583518982e-01 3.474074602127075195e-01 -5.495841428637504578e-02 -1.882102787494659424e-01 1.001813821494579315e-02 1.377900093793869019e-01 1.926181018352508545e-01 1.393992602825164795e-01 -5.877976492047309875e-02 -1.788120418787002563e-01 1.529397070407867432e-01 1.984490752220153809e-01 3.070647716522216797e-01 -1.643602270632982254e-03 3.038383554667234421e-03 1.270144581794738770e-01 -1.222098097205162048e-01 -6.086129695177078247e-02 -1.532948911190032959e-01 1.220479831099510193e-01 4.007946234196424484e-03 -1.199599131941795349e-01 1.522217039018869400e-02 1.102588996291160583e-01 -9.611727297306060791e-02 8.827425539493560791e-02 -4.249607920646667480e-01 -2.277061790227890015e-01 2.745679020881652832e-01 -1.051890701055526733e-01
2.466861456632614136e-01 1.710793972015380859e-01 -6.559044867753982544e-02 6.866352260112762451e-02 -3.013003058731555939e-02 4.041741415858268738e-02 1.418108027428388596e-02 3.519582152366638184e-01 8.236944675445556641e-02 -2.783250249922275543e-02 -1.119105145335197449e-01 -1.357037276029586792e-01 2.083345502614974976e-01 1.924135088920593262e-01 1.687577664852142334e-01 9.436657279729843140e-02 -1.177997067570686340e-01 8.511481434106826782e-02 -4.124408364295959473e-01 -1.540635675191879272e-01 -2.026147842407226562e-01 -2.551622390747070312e-01 1.350746899843215942e-01 -1.971204578876495361e-01 2.187447994947433472e-02 7.885301858186721802e-02 -2.975174784660339355e-01 7.227001339197158813e-02 1.087871566414833069e-01 2.433209717273712158e-01 1.941967308521270752e-01 1.746996939182281494e-01
1.367892026901245117e-01 -1.277656555175781250e-01 -2.021012455224990845e-02 1.526183634996414185e-01 -1.003653630614280701e-01 -1.950307786464691162e-01 -1.055634766817092896e-01 7.226819638162851334e-03 -1.036015525460243225e-01 -2.133812159299850464e-01 -2.304843813180923462e-01 -1.147746667265892029e-01 1.567508280277252197e-01 2.683739960193634033e-01 9.237264841794967651e-02 -3.119496703147888184e-01 1.475366055965423584e-01 3.857755288481712341e-02 -2.474152594804763794e-01 -4.217800498008728027e-02 -1.766592115163803101e-01 1.764721423387527466e-01 -1.607148498296737671e-01 -2.073379158973693848e-01 -3.206697404384613037e-01 3.427980095148086548e-02 -1.587743610143661499e-01 7.130938023328781128e-02 -1.258624047040939331e-01 -1.593494564294815063e-01 2.003192007541656494e-01 3.519635200500488281e-01
-2.373464107513427734e-01 -1.459387391805648804e-01 -2.018850855529308319e-02 6.448090821504592896e-02 -2.390163838863372803e-01 -2.845982611179351807e-01 1.604967266321182251e-01 2.524587139487266541e-02 2.051255106925964355e-02 1.992107741534709930e-02 6.871372461318969727e-02 -4.029730260372161865e-01 3.237086832523345947e-01 -8.332320302724838257e-02 1.649272292852401733e-01 -7.048815314192324877e-05 1.482554376125335693e-01 1.697297096252441406e-01 -2.382280379533767700e-01 4.843889549374580383e-02 -8.715337514877319336e-02 1.184649169445037842e-01 -2.133152037858963013e-01 -2.080751955509185791e-01 -3.097780346870422363e-01 2.423927001655101776e-02 7.693561911582946777e-02 8.179751038551330566e-02 -2.826116979122161865e-01 4.018594324588775635e-02 -1.760813295841217041e-01 -6.678482145071029663e-02
-3.153756558895111084e-01 1.331107765436172485e-01 -2.241360843181610107e-01 2.561435401439666748e-01 -2.454900145530700684e-01 -9.820931404829025269e-02 -1.424025446176528931e-01 1.335576921701431274e-01 -7.376837730407714844e-02 -6.489697098731994629e-02 1.136876568198204041e-01 -3.300156593322753906e-01 2.140092402696609497e-01 -5.824610590934753418e-02 4.300678968429565430e-01 -6.384954601526260376e-02 7.061333954334259033e-02 2.295532971620559692e-01 -2.208993881940841675e-01 1.363700330257415771e-01 -2.289179116487503052e-01 1.325932592153549194e-01 -6.383312493562698364e-02 -2.197936549782752991e-02 -1.265846043825149536e-01 -4.583982378244400024e-02 -1.155542861670255661e-02 -8.427585661411285400e-02 -1.719462275505065918e-01 -2.062199637293815613e-02 1.184621378779411316e-01 -1.422284841537475586e-01
-1.182058379054069519e-01 -2.867470383644104004e-01 -1.199354231357574463e-01 1.852477043867111206e-01 2.505063116550445557e-01 -2.852806122973561287e-03 2.174684852361679077e-01 4.989295303821563721e-01 -1.086606904864311218e-01 -9.524392895400524139e-03 -9.337104856967926025e-02 -1.144070178270339966e-01 2.115596085786819458e-01 2.066350877285003662e-01 6.605013459920883179e-02 1.292250026017427444e-02 -5.926817655563354492e-02 2.318937033414840698e-01 -7.262354344129562378e-02 -2.380997240543365479e-01 -1.876400113105773926e-01 3.863875567913055420e-02 7.036983221769332886e-02 -6.020639464259147644e-02 3.236550837755203247e-02 7.694488763809204102e-02 -7.336832582950592041e-02 4.604322835803031921e-03 4.554881900548934937e-02 2.041532099246978760e-01 2.187373340129852295e-01 3.192560672760009766e-01
-2.749336659908294678e-01 -4.045134410262107849e-02 -2.892528474330902100e-01 2.705020308494567871e-01 -1.371804475784301758e-01 -8.594091981649398804e-02 1.898019947111606598e-02 2.436930090188980103e-01 -1.220895126461982727e-01 7.612720131874084473e-02 2.084402889013290405e-01 -5.713673681020736694e-02 1.350477933883666992e-01 1.044026836752891541e-01 2.774160206317901611e-01 4.239767044782638550e-02 -6.905438005924224854e-02 3.000755310058593750e-01 -9.145930409431457520e-02 3.943503648042678833e-02 -3.492434918880462646e-01 2.135189026594161987e-01 -1.645193397998809814e-01 -7.518456131219863892e-02 -1.182926595211029053e-01 -1.217824146151542664e-01 -1.015441399067640305e-02 -8.596409112215042114e-02 -3.275074958801269531e-01 -5.044892802834510803e-02 -5.007748026400804520e-03 -2.313326448202133179e-01
2.323742359876632690e-01 -4.598979651927947998e-02 -1.077783927321434021e-01 2.727442383766174316e-01 1.504161357879638672e-01 -1.774520725011825562e-01 1.687166839838027954e-01 1.247009076178073883e-02 1.920059025287628174e-01 -9.691148251295089722e-02 -3.896924853324890137e-02 -1.961008831858634949e-02 8.407379686832427979e-02 -1.144982203841209412e-01 9.840217232704162598e-02 -5.864560231566429138e-02 -1.086247563362121582e-01 8.275717496871948242e-02 -8.881644904613494873e-02 1.220177188515663147e-01 -5.969423651695251465e-01 -5.631994828581809998e-02 1.398820430040359497e-01 5.825409665703773499e-02 -9.141948819160461426e-02 1.704157739877700806e-01 -2.874015569686889648e-01 -6.056065857410430908e-02 1.064382120966911316e-01 -1.422577947378158569e-01 3.121416270732879639e-01 -1.308514028787612915e-01
-4.300907254219055176e-02 1.907352209091186523e-01 -2.702191099524497986e-02 3.000331819057464600e-01 -2.701726257801055908e-01 -1.584471166133880615e-01 -1.131087616086006165e-01 -2.562659420073032379e-02 1.000664457678794861e-01 -2.723059356212615967e-01 -1.121026724576950073e-01 -2.576159313321113586e-02 1.356355398893356323e-01 -1.225863769650459290e-01 2.722298800945281982e-01 -9.809547662734985352e-02 -1.872646436095237732e-02 2.901385724544525146e-01 -2.085787653923034668e-01 1.503202784806489944e-02 -2.117045521736145020e-01 -2.706180326640605927e-03 1.549907475709915161e-01 -1.309698373079299927e-01 -9.052749723196029663e-02 -2.631345689296722412e-01 1.739824414253234863e-01 7.943274825811386108e-02 -1.038320884108543396e-01 -1.361717134714126587e-01 4.220672547817230225e-01 9.580182284116744995e-02
-2.354946285486221313e-01 1.543137878179550171e-01 1.045282185077667236e-02 4.854189977049827576e-02 -1.133838444948196411e-01 -1.037448868155479431e-01 2.801064550876617432e-01 1.941941380500793457e-01 -7.185042649507522583e-02 -1.070270836353302002e-01 -1.874299198389053345e-01 -3.917905390262603760e-01 -3.575088828802108765e-02 -6.425553560256958008e-02 8.340181410312652588e-02 -1.549294441938400269e-01 9.774719178676605225e-02 1.851349323987960815e-01 -1.570281982421875000e-01 -5.908198654651641846e-02 -2.323559373617172241e-01 1.849588155746459961e-01 6.380715966224670410e-02 -1.164745837450027466e-01 -3.718022406101226807e-01 1.550907939672470093e-01 -8.182940632104873657e-02 -7.733948528766632080e-02 -3.192458748817443848e-01 5.719920620322227478e-02 1.666430085897445679e-01 -2.260957807302474976e-01
1.786621510982513428e-01 4.486898891627788544e-03 2.891236357390880585e-02 2.709475159645080566e-01 -1.842324584722518921e-01 -9.003697335720062256e-02 3.293500840663909912e-01 3.367062211036682129e-01 1.319613903760910034e-01 -2.606111466884613037e-01 -1.894807666540145874e-01 -3.601868152618408203e-01 3.062599301338195801e-01 1.974999308586120605e-01 2.743091620504856110e-02 7.884427905082702637e-03 -8.381129801273345947e-02 2.436301261186599731e-01 -1.240141019225120544e-01 1.124794688075780869e-02 -1.800574176013469696e-02 1.385353356599807739e-01 -1.454424411058425903e-01 -2.376583665609359741e-01 1.454743593931198120e-01 4.672915115952491760e-02 6.335798650979995728e-02 1.146810427308082581e-01 -6.875888258218765259e-02 -1.161438524723052979e-01 -7.305325567722320557e-02 -4.723829030990600586e-02
-1.306020021438598633e-01 1.280215382575988770e-01 -1.752990186214447021e-01 1.226499155163764954e-01 -2.421038001775741577e-01 -2.244050055742263794e-01 9.197816252708435059e-02 2.581779956817626953e-01 -3.171226009726524353e-02 -1.315699368715286255e-01 6.191118434071540833e-02 -4.724381268024444580e-01 2.709576785564422607e-01 2.494660913944244385e-01 9.015928953886032104e-02 -1.647949218750000000e-01 -6.548163294792175293e-02 1.730911433696746826e-01 -1.427662223577499390e-01 2.643187642097473145e-01 -2.237523905932903290e-02 1.796802319586277008e-02 -2.726922035217285156e-01 -8.775795996189117432e-02 -4.827351123094558716e-02 -2.404682338237762451e-01 -1.966183446347713470e-02 1.874477043747901917e-02 -1.627059131860733032e-01 1.064022444188594818e-02 8.421178162097930908e-02 1.358543783426284790e-01
2.255489081144332886e-01 1.082498207688331604e-01 -1.493002921342849731e-01 1.553700417280197144e-01 -1.444951295852661133e-01 -2.978003323078155518e-01 1.276053488254547119e-01 2.320588976144790649e-01 3.890784680843353271e-01 -2.342327535152435303e-01 -2.832547724246978760e-01 -2.038277536630630493e-01 2.411331534385681152e-01 2.885447740554809570e-01 2.355242371559143066e-01 3.584153950214385986e-02 -2.384675741195678711e-01 1.312703192234039307e-01 -1.232078075408935547e-01 9.270995855331420898e-02 -3.913498669862747192e-02 1.146290376782417297e-01 -6.902717053890228271e-02 -1.290413737297058105e-01 1.153862625360488892e-01 -3.794259950518608093e-02 -8.808986097574234009e-02 9.489924460649490356e-02 5.162038281559944153e-02 -1.074828431010246277e-01 -1.897560991346836090e-02 7.097125798463821411e-02
-2.214576452970504761e-01 -2.347500026226043701e-01 3.246526420116424561e-02 -6.708040833473205566e-02 2.154832184314727783e-01 -4.957921057939529419e-02 6.371393054723739624e-02 4.446353614330291748e-01 -2.372971028089523315e-01 2.568531595170497894e-02 -9.732215851545333862e-02 -5.977488309144973755e-02 3.007349669933319092e-01 1.537115424871444702e-01 -8.763342350721359253e-02 -7.056172192096710205e-02 -8.978530764579772949e-03 2.706553041934967041e-01 -1.133042350411415100e-01 -1.870649605989456177e-01 -3.714285492897033691e-01 -7.942745462059974670e-03 3.145104274153709412e-02 -1.500947922468185425e-01 -1.473563015460968018e-01 1.224196180701255798e-01 -1.948362588882446289e-01 9.949596971273422241e-02 2.542228698730468750e-01 1.545737218111753464e-02 8.491492271423339844e-02 5.963797122240066528e-02
5.785262584686279297e-02 4.427788406610488892e-02 8.509811013936996460e-02 1.215915232896804810e-01 5.536844953894615173e-02 -8.339365571737289429e-02 3.914060294628143311e-01 2.179618626832962036e-01 -1.031575128436088562e-01 -1.657655462622642517e-02 2.135229855775833130e-01 -1.000771820545196533e-01 2.658301293849945068e-01 1.037544608116149902e-01 -1.068928744643926620e-02 1.661785244941711426e-01 -1.118844971060752869e-01 2.827064096927642822e-01 -2.227389663457870483e-01 1.217102073132991791e-02 -2.330708056688308716e-01 3.058067858219146729e-01 -2.576548159122467041e-01 -1.389657258987426758e-01 2.650887705385684967e-02 3.561116158962249756e-01 3.542575240135192871e-02 7.789047062397003174e-02 -1.558995544910430908e-01 2.895347028970718384e-02 2.220194935798645020e-01 3.523183614015579224e-02
-1.043274477124214172e-01 -1.936533302068710327e-02 -5.014073476195335388e-02 2.935504615306854248e-01 -2.520040571689605713e-01 -1.661271154880523682e-01 2.052628435194492340e-02 1.432758718729019165e-01 1.083833873271942139e-01 -5.896670743823051453e-02 -1.659104675054550171e-01 -1.977915763854980469e-01 4.035111963748931885e-01 1.907369047403335571e-01 5.980226024985313416e-02 -6.343632191419601440e-02 -2.365553379058837891e-01 1.150464788079261780e-01 -2.335757762193679810e-01 2.895593047142028809e-01 -1.050200462341308594e-01 -1.873241811990737915e-01 -2.058535814285278320e-01 9.633713401854038239e-03 9.185229428112506866e-03 -1.262887120246887207e-01 -1.280135065317153931e-01 -2.328688353300094604e-01 1.602752804756164551e-01 1.918415874242782593e-01 1.962219476699829102e-01 1.244976297020912170e-01
-1.733914948999881744e-02 -6.164882332086563110e-02 -9.902008622884750366e-02 5.201788246631622314e-02 2.230283319950103760e-01 -2.674374282360076904e-01 3.387013971805572510e-01 1.716033667325973511e-01 -1.268694698810577393e-01 2.306345291435718536e-02 -2.177706807851791382e-01 -1.822168380022048950e-02 1.123968362808227539e-01 -9.152894467115402222e-02 1.987905651330947876e-01 7.980414479970932007e-02 -5.442987754940986633e-02 3.388494253158569336e-01 -6.504957377910614014e-02 2.808356285095214844e-01 -8.649744838476181030e-02 3.607903420925140381e-01 1.091173663735389709e-01 -2.906749397516250610e-02 -2.117366790771484375e-01 -1.788016557693481445e-01 -6.660386919975280762e-02 4.145418480038642883e-02 1.972995549440383911e-01 -1.154932007193565369e-02 1.583045125007629395e-01 2.971766591072082520e-01
-1.301950663328170776e-01 1.266970485448837280e-01 -7.414814084768295288e-02 1.201166436076164246e-01 7.492834329605102539e-02 -1.979698985815048218e-01 2.090038359165191650e-01 1.228639706969261169e-01 5.382992327213287354e-02 -6.287591904401779175e-02 -1.756896078586578369e-01 -3.901317119598388672e-01 1.418996155261993408e-01 1.776345819234848022e-01 3.920883312821388245e-02 -2.128113806247711182e-01 1.495745480060577393e-01 1.113117337226867676e-01 -1.347308307886123657e-01 -1.200992763042449951e-01 -8.550628274679183960e-02 2.073080092668533325e-01 2.044951468706130981e-01 -3.150917291641235352e-01 -3.648168146610260010e-01 1.055219471454620361e-01 -1.078634858131408691e-01 -4.740392044186592102e-02 -3.503553271293640137e-01 8.789689838886260986e-02 4.076533019542694092e-02 -7.796215265989303589e-02
6.363824754953384399e-02 8.962557464838027954e-02 -2.315817177295684814e-01 1.154196187853813171e-01 -2.671277523040771484e-01 -1.715176552534103394e-01 4.519948270171880722e-03 1.678593903779983521e-01 -1.635406911373138428e-01 1.324900239706039429e-01 -1.028647422790527344e-01 -3.738421499729156494e-01 3.925106227397918701e-01 -5.137604195624589920e-03 9.436533600091934204e-02 -6.938649713993072510e-02 7.394521683454513550e-02 3.116937875747680664e-01 -2.059741765260696411e-01 1.389296352863311768e-01 -1.208176389336585999e-01 -2.367785573005676270e-02 -1.205535419285297394e-02 -1.514097154140472412e-01 -1.354959458112716675e-01 -1.354314945638179779e-02 -8.493585139513015747e-02 9.830798953771591187e-02 -1.818672865629196167e-01 -3.696905374526977539e-01 -1.414246708154678345e-01 -4.242739081382751465e-02
-6.244255974888801575e-02 -4.908331111073493958e-02 1.064214184880256653e-01 -3.627137839794158936e-02 2.374808536842465401e-03 -4.594446420669555664e-01 1.214607730507850647e-01 3.656911849975585938e-01 -1.249426752328872681e-01 -5.662310123443603516e-02 -1.429276764392852783e-01 3.422213019803166389e-03 -1.986400969326496124e-02 4.068545531481504440e-03 -5.997181683778762817e-02 -8.984912186861038208e-02 2.839324064552783966e-02 4.520099610090255737e-02 -1.870357692241668701e-01 -1.185043975710868835e-01 -3.221113085746765137e-01 1.319642663002014160e-01 2.889570891857147217e-01 -2.322416156530380249e-01 -1.620936244726181030e-01 1.840177178382873535e-01 8.149597793817520142e-02 4.716022312641143799e-02 3.590641170740127563e-02 -1.703817546367645264e-01 3.384443819522857666e-01 2.139896005392074585e-01
-1.594078242778778076e-01 1.189925745129585266e-01 5.857312306761741638e-02 -1.159193515777587891e-01 -7.059043645858764648e-02 -3.744490742683410645e-01 1.278655230998992920e-01 1.367939710617065430e-01 -3.302139043807983398e-02 1.903230510652065277e-02 -1.131562367081642151e-01 -3.638658225536346436e-01 6.495160609483718872e-02 1.742678135633468628e-01 1.547796726226806641e-01 -6.509172171354293823e-02 5.267301946878433228e-02 8.645176142454147339e-02 -1.252232193946838379e-01 -1.182908117771148682e-01 -2.565036527812480927e-02 2.212930917739868164e-01 7.769259065389633179e-02 -2.781414687633514404e-01 -4.462707638740539551e-01 3.990075364708900452e-02 -5.864636600017547607e-02 -2.164067327976226807e-02 -2.843058407306671143e-01 2.047692239284515381e-01 1.987883895635604858e-01 -1.182527542114257812e-01
-1.439883708953857422e-01 -1.421250700950622559e-01 -3.694742172956466675e-02 2.289417386054992676e-01 -1.326450407505035400e-01 -1.711061745882034302e-01 1.700155436992645264e-01 9.264790266752243042e-02 -5.577595904469490051e-02 3.875775933265686035e-01 -1.285956427454948425e-02 -8.685339242219924927e-02 9.790866822004318237e-02 7.807409018278121948e-02 1.296645700931549072e-01 3.251577494665980339e-03 -3.260161280632019043e-01 8.529572933912277222e-02 -3.210385739803314209e-01 3.644480928778648376e-02 -2.473477870225906372e-01 -3.212492465972900391e-01 -2.352630943059921265e-01 1.920973509550094604e-02 -2.317011356353759766e-01 -2.092366963624954224e-01 -1.598610728979110718e-01 -1.163669601082801819e-01 -1.759348064661026001e-02 1.038705259561538696e-01 2.023026049137115479e-01 2.726382948458194733e-02
8.496328443288803101e-02 1.019478514790534973e-01 3.539975583553314209e-01 9.579923003911972046e-02 -3.539752364158630371e-01 -2.522395253181457520e-01 2.656275033950805664e-01 -2.732003293931484222e-02 5.363928154110908508e-03 1.091502681374549866e-01 -1.992491483688354492e-01 -2.518060505390167236e-01 -8.491952903568744659e-03 3.653776273131370544e-02 -2.723283693194389343e-02 -2.155669964849948883e-02 -2.459217421710491180e-02 3.215252161026000977e-01 -1.837892383337020874e-01 -4.817041382193565369e-02 -2.141278982162475586e-01 8.766912668943405151e-02 5.879709124565124512e-02 -3.630102798342704773e-02 -6.279910355806350708e-02 4.114484041929244995e-02 -8.441074192523956299e-02 2.321349978446960449e-01 2.749931812286376953e-01 -2.119923084974288940e-01 2.855402827262878418e-01 5.356000363826751709e-02
-1.400345116853713989e-01 3.410749509930610657e-02 1.485550552606582642e-01 2.750287950038909912e-01 1.237639710307121277e-01 1.406903564929962158e-01 1.583402454853057861e-01 4.380265176296234131e-01 -4.153529554605484009e-02 -2.219703942537307739e-01 -1.573118269443511963e-01 -2.169616669416427612e-01 -6.965215504169464111e-02 -1.503807902336120605e-01 5.148822441697120667e-02 -1.508320420980453491e-01 -1.061849966645240784e-01 6.390879303216934204e-02 -1.671548038721084595e-01 -8.545999974012374878e-02 -2.570498585700988770e-01 -1.399681121110916138e-01 -5.888954736292362213e-03 -2.545564174652099609e-01 -6.532087177038192749e-02 -1.271450072526931763e-01 -2.832887768745422363e-01 6.510889530181884766e-02 -4.829572513699531555e-02 1.361554265022277832e-01 1.945235133171081543e-01 2.984078526496887207e-01
-8.415364660322666168e-03 -3.126612007617950439e-01 2.136724144220352173e-01 2.011017203330993652e-01 3.771649301052093506e-02 -1.793277710676193237e-01 1.539460271596908569e-01 3.373296558856964111e-01 -2.502052187919616699e-01 7.274270802736282349e-02 -1.632059514522552490e-01 -8.291413635015487671e-02 1.643233150243759155e-01 -9.195479750633239746e-02 4.535339772701263428e-02 -1.736477315425872803e-01 1.134094297885894775e-01 4.108067154884338379e-01 -8.103846013545989990e-02 2.568311244249343872e-02 -9.023683518171310425e-02 1.224011331796646118e-01 -1.274262368679046631e-01 -3.206684291362762451e-01 -1.844661235809326172e-01 -1.495340373367071152e-02 1.939215511083602905e-01 8.756940253078937531e-03 1.383350640535354614e-01 1.299551278352737427e-01 1.908897906541824341e-01 -2.215790748596191406e-02
6.368170678615570068e-02 -3.502374887466430664e-02 -8.116386085748672485e-02 2.010373622179031372e-01 -2.897790372371673584e-01 -2.640779614448547363e-01 2.195637859404087067e-02 1.751894354820251465e-01 3.003481030464172363e-01 -2.392034679651260376e-01 -1.464200913906097412e-01 -1.548235416412353516e-01 2.785364091396331787e-01 2.394914776086807251e-01 1.018534451723098755e-01 2.068673372268676758e-01 -5.291254818439483643e-02 1.568627208471298218e-01 -3.862313628196716309e-01 9.409493207931518555e-02 2.100910432636737823e-02 1.282460894435644150e-02 -2.762422151863574982e-02 -2.804251611232757568e-01 4.377372562885284424e-02 -3.016121312975883484e-02 -6.364335864782333374e-02 -5.498433951288461685e-03 1.414781659841537476e-01 -1.510601788759231567e-01 8.183491230010986328e-02 2.449662089347839355e-01
-5.162390694022178650e-02 3.391998261213302612e-02 5.786213278770446777e-02 1.317332983016967773e-01 2.110882401466369629e-01 -2.832715809345245361e-01 -1.422324627637863159e-01 2.533270120620727539e-01 -1.334754228591918945e-01 9.956597536802291870e-02 -2.363304346799850464e-01 -2.377174049615859985e-02 -3.953686915338039398e-03 -3.701815605163574219e-01 2.596861720085144043e-01 1.847048290073871613e-02 -6.479565054178237915e-02 3.445228636264801025e-01 -2.243871837854385376e-01 -3.445628657937049866e-02 -3.788187503814697266e-01 5.122426897287368774e-02 4.921513050794601440e-02 1.416381299495697021e-01 -1.901577860116958618e-01 -2.234425395727157593e-02 -6.122719869017601013e-02 -6.151595339179039001e-02 1.323296427726745605e-01 -7.405232638120651245e-02 2.440627664327621460e-01 8.664046972990036011e-02
-1.102585941553115845e-01 -2.752745151519775391e-01 6.495379656553268433e-02 4.425233900547027588e-01 -1.405525952577590942e-01 7.584783434867858887e-02 4.295408353209495544e-02 -3.749553114175796509e-02 1.009727865457534790e-01 9.490976482629776001e-02 -3.246236825361847878e-03 -1.924326270818710327e-01 5.038388818502426147e-02 -2.004794077947735786e-03 6.740330904722213745e-02 -2.653394080698490143e-02 -1.623609513044357300e-01 1.398935765027999878e-01 -1.373241394758224487e-01 -6.561426911503076553e-03 -1.306124776601791382e-01 2.576562464237213135e-01 -1.104061678051948547e-01 -5.452550649642944336e-01 -2.692470140755176544e-02 -1.934061348438262939e-01 -3.469489514827728271e-02 7.627749815583229065e-03 -1.853400021791458130e-01 -1.924381777644157410e-02 2.912407815456390381e-01 5.021722242236137390e-02
-1.233882755041122437e-01 -2.475776523351669312e-02 -2.429037094116210938e-01 1.438394337892532349e-01 -1.738099902868270874e-01 -1.129597499966621399e-01 4.345545545220375061e-02 1.107585653662681580e-01 1.490502655506134033e-01 5.931665748357772827e-02 3.025277853012084961e-01 -1.275630146265029907e-01 2.138652503490447998e-01 2.003236263990402222e-01 3.656112551689147949e-01 2.288397550582885742e-01 -1.302414685487747192e-01 1.388651877641677856e-01 -1.791799813508987427e-01 -2.539673745632171631e-01 -4.813589900732040405e-02 8.931485563516616821e-02 -1.676500886678695679e-01 2.422747900709509850e-03 -3.064575195312500000e-01 9.269193559885025024e-02 -1.435042619705200195e-01 -7.570376992225646973e-02 -2.706423699855804443e-01 -6.904017180204391479e-02 2.462371736764907837e-01 5.631080642342567444e-02
-1.598369143903255463e-02 4.945399612188339233e-02 1.994548290967941284e-01 1.725676804780960083e-01 -4.059286713600158691e-01 -2.670298814773559570e-01 9.131363779306411743e-02 2.994900383055210114e-02 -5.066468566656112671e-02 1.881352216005325317e-01 2.545360103249549866e-02 -1.075023487210273743e-01 1.650797873735427856e-01 1.920294761657714844e-01 -2.254745364189147949e-01 2.495300024747848511e-01 -1.535233557224273682e-01 2.996796965599060059e-01 -2.758868336677551270e-01 7.746373116970062256e-02 -2.004580795764923096e-01 8.211512118577957153e-02 4.586250334978103638e-02 -1.032115742564201355e-01 -1.919295340776443481e-01 -2.493597120046615601e-01 -6.648586690425872803e-02 1.528874039649963379e-01 8.034900575876235962e-02 -1.028732284903526306e-01 2.364422529935836792e-01 9.593755006790161133e-03
9.873936325311660767e-02 1.442511081695556641e-01 -4.069171100854873657e-02 -8.440048247575759888e-02 3.934807777404785156e-01 -1.800170987844467163e-01 -1.362458020448684692e-01 2.513400316238403320e-01 -3.584790974855422974e-02 -4.485162906348705292e-03 -1.293549388647079468e-01 -2.236973196268081665e-01 1.353368461132049561e-01 1.212311629205942154e-02 1.128582656383514404e-01 2.524107992649078369e-01 -7.442695647478103638e-02 1.045105606317520142e-01 -1.152118667960166931e-01 1.532429158687591553e-01 -4.003853499889373779e-01 1.000345200300216675e-01 -1.518730372190475464e-01 3.038263507187366486e-02 -1.731314361095428467e-01 1.179859936237335205e-01 -2.949436604976654053e-01 -1.279426664113998413e-01 -2.314182893314864486e-06 8.436891436576843262e-02 2.946524620056152344e-01 1.999696046113967896e-01
8.061735332012176514e-02 9.879223257303237915e-02 -9.036430716514587402e-02 -4.413581453263759613e-03 4.858347401022911072e-02 -1.268869340419769287e-01 4.340225756168365479e-01 2.737462520599365234e-01 -2.984012067317962646e-01 1.433226019144058228e-01 -1.113565191626548767e-01 -3.350515663623809814e-02 2.455985695123672485e-01 -5.793037265539169312e-02 2.425983101129531860e-01 -3.244142979383468628e-02 -2.038061916828155518e-01 2.924953997135162354e-01 -8.289335668087005615e-02 -1.119640842080116272e-01 -1.332918852567672729e-01 1.618587523698806763e-01 -2.587659358978271484e-01 -2.494860291481018066e-01 -8.785644173622131348e-02 2.902541160583496094e-01 -1.924890466034412384e-02 1.334999967366456985e-02 -1.084915846586227417e-01 -5.330820754170417786e-02 1.407039761543273926e-01 -2.244242280721664429e-02
-1.420146077871322632e-01 -9.140020608901977539e-02 -8.002358675003051758e-02 -3.823297098278999329e-02 -2.882247269153594971e-01 -8.754632622003555298e-02 1.735557317733764648e-01 1.251207441091537476e-01 -1.497442126274108887e-01 8.588660508394241333e-02 1.194048440083861351e-03 -1.472597420215606689e-01 2.065781950950622559e-01 7.787622511386871338e-02 1.369851827621459961e-01 1.373055428266525269e-01 -1.578223854303359985e-01 3.908749520778656006e-01 5.440581589937210083e-02 2.238526046276092529e-01 -2.979533374309539795e-01 2.586283907294273376e-02 -1.241521835327148438e-01 -2.738593220710754395e-01 6.646902859210968018e-02 -2.749636471271514893e-01 1.631496250629425049e-01 -8.763685822486877441e-03 -1.206576004624366760e-01 -2.292709052562713623e-01 3.069232404232025146e-01 1.029184982180595398e-01
1.062674969434738159e-01 4.495266824960708618e-02 2.818279713392257690e-02 6.737070530652999878e-02 -9.545639157295227051e-02 -1.953134387731552124e-01 4.234566092491149902e-01 1.226461902260780334e-01 -2.211016267538070679e-01 1.136172097176313400e-02 2.374407090246677399e-02 -2.051675617694854736e-01 1.456845402717590332e-01 -1.667199656367301941e-02 2.035231143236160278e-01 6.935189664363861084e-02 -9.017558395862579346e-02 2.651947438716888428e-01 -1.262095421552658081e-01 1.247061565518379211e-01 -2.130035161972045898e-01 1.983576714992523193e-01 -1.792389750480651855e-01 -2.843976914882659912e-01 -2.114668674767017365e-02 3.868533968925476074e-01 -1.864531189203262329e-01 2.027753889560699463e-01 -2.231160737574100494e-02 -1.560949981212615967e-01 1.394613683223724365e-01 -4.865263029932975769e-02
-1.907488703727722168e-01 -2.355892509222030640e-01 -1.432450562715530396e-01 1.627123653888702393e-01 -1.590246558189392090e-01 -3.045505881309509277e-01 7.950594276189804077e-02 7.572754472494125366e-02 2.986222133040428162e-02 -6.108862534165382385e-02 -5.810087174177169800e-02 -3.247194886207580566e-01 2.593198120594024658e-01 -4.988277330994606018e-02 2.037410885095596313e-01 7.710022479295730591e-02 5.627360567450523376e-02 1.391534805297851562e-01 -3.082104027271270752e-01 8.148680441081523895e-03 -2.843700163066387177e-02 3.341045975685119629e-02 -1.329493671655654907e-01 -2.585346400737762451e-01 -2.944923043251037598e-01 1.767516434192657471e-01 4.847995191812515259e-02 -6.659635901451110840e-02 -2.913464009761810303e-01 2.005613148212432861e-01 -2.140381336212158203e-01 -2.621611952781677246e-02
1.062983497977256775e-01 -4.849919304251670837e-02 1.825278550386428833e-01 1.530299931764602661e-01 -1.141859441995620728e-01 -3.123206198215484619e-01 -2.881079167127609253e-02 1.884803026914596558e-01 1.574874073266983032e-01 -3.998235762119293213e-01 -6.243588030338287354e-02 -2.154347747564315796e-01 8.901168406009674072e-02 3.789171203970909119e-02 4.758735001087188721e-02 -3.600905835628509521e-01 -1.527673453092575073e-01 3.118992149829864502e-01 -1.328064948320388794e-01 9.384609013795852661e-02 -1.360273659229278564e-01 2.194286137819290161e-01 -1.445758044719696045e-01 -1.419599354267120361e-01 1.342256516218185425e-01 1.512660682201385498e-01 -5.544375255703926086e-02 4.088262468576431274e-02 2.240587174892425537e-01 -9.811536967754364014e-02 1.596179232001304626e-02 -2.142857313156127930e-01
-7.785900682210922241e-02 -2.575895488262176514e-01 -1.977663487195968628e-02 1.157077550888061523e-01 1.392578780651092529e-01 -5.868524312973022461e-01 1.552310883998870850e-01 1.783852726221084595e-01 -1.372800916433334351e-01 3.066946938633918762e-02 -2.446915358304977417e-01 -6.367646157741546631e-02 2.496028989553451538e-01 -4.069167003035545349e-02 -7.131567597389221191e-02 -3.775657340884208679e-02 2.394216693937778473e-02 -2.467122673988342285e-02 -3.235544860363006592e-01 -2.929820716381072998e-01 -1.171650364995002747e-01 1.093045398592948914e-01 1.857217028737068176e-02 -1.384529769420623779e-01 -9.993130713701248169e-02 8.522819727659225464e-03 -2.511099167168140411e-02 7.815853506326675415e-02 1.364125162363052368e-01 1.763079762458801270e-01 1.398826241493225098e-01 1.302318274974822998e-01
-1.413265615701675415e-01 -5.691495165228843689e-02 2.947354912757873535e-01 1.466128528118133545e-01 -3.849618509411811829e-02 -4.793477430939674377e-02 4.285326227545738220e-02 2.018739581108093262e-01 -1.007911004126071930e-02 -2.293612807989120483e-01 2.619750425219535828e-02 -3.260190784931182861e-01 2.298140227794647217e-01 -2.056609466671943665e-02 1.145417466759681702e-01 -1.152587234973907471e-01 -1.838483810424804688e-01 4.478382468223571777e-01 1.072616502642631531e-01 -1.330671608448028564e-01 -7.264337688684463501e-02 -3.213896155357360840e-01 -2.975931391119956970e-02 -2.093149721622467041e-01 -3.543176501989364624e-02 8.305580914020538330e-02 -1.322421580553054810e-01 -1.161224842071533203e-01 1.300219097174704075e-03 2.157457768917083740e-01 2.829300165176391602e-01 1.295287348330020905e-02
1.256486475467681885e-01 -2.795717865228652954e-02 -9.958206862211227417e-02 3.657952845096588135e-01 2.680614888668060303e-01 -5.792267620563507080e-02 9.765359759330749512e-02 6.168684363365173340e-02 2.597651779651641846e-01 -2.534421682357788086e-01 -1.175631508231163025e-01 -5.153418984264135361e-03 2.234846539795398712e-02 -2.478976696729660034e-01 7.395271956920623779e-02 -4.662319552153348923e-03 -1.421769112348556519e-01 3.026198744773864746e-01 -2.054014503955841064e-01 -9.360966831445693970e-02 -4.267754554748535156e-01 8.461304754018783569e-02 2.327786991372704506e-03 -5.715484730899333954e-03 -6.446001678705215454e-02 6.246456131339073181e-02 -2.805893123149871826e-01 -1.495006307959556580e-02 4.622266627848148346e-03 -1.961454153060913086e-01 2.458867877721786499e-01 1.032825652509927750e-02
-1.698316335678100586e-01 -7.148744910955429077e-02 1.470227688550949097e-01 9.405586868524551392e-02 -1.188876554369926453e-01 -1.180668845772743225e-01 1.351079642772674561e-01 1.192950904369354248e-01 -1.345096062868833542e-02 2.937481105327606201e-01 1.452737003564834595e-01 -8.041373640298843384e-02 2.938362658023834229e-01 1.046464070677757263e-01 1.721599251031875610e-01 -9.271997213363647461e-02 -1.824933588504791260e-01 1.212626695632934570e-01 -2.975449860095977783e-01 -1.224599406123161316e-02 -1.418750137090682983e-01 -4.025675654411315918e-01 -2.011574059724807739e-01 -1.238503307104110718e-01 -1.460449993610382080e-01 -2.878480851650238037e-01 -2.845082245767116547e-02 4.256032034754753113e-02 1.141945421695709229e-01 2.172161936759948730e-01 2.677020728588104248e-01 1.099126711487770081e-01
6.347296386957168579e-02 8.360090106725692749e-02 -1.480028331279754639e-01 1.213305369019508362e-01 -1.974627077579498291e-01 9.699460119009017944e-03 2.294730693101882935e-01 3.514521420001983643e-01 -1.969190686941146851e-02 1.555325388908386230e-01 -7.694292068481445312e-02 -2.263724058866500854e-01 3.640595674514770508e-01 -9.200134873390197754e-02 2.978309690952301025e-01 1.865433715283870697e-02 1.316002458333969116e-01 3.908329010009765625e-01 2.968228794634342194e-02 1.482504606246948242e-01 -1.695514768362045288e-01 1.528164446353912354e-01 -1.095799654722213745e-01 -2.834002971649169922e-01 1.065841093659400940e-01 1.783688962459564209e-01 -7.120928727090358734e-03 -3.757669404149055481e-02 -5.754392966628074646e-02 1.864594407379627228e-02 1.277344822883605957e-01 -1.527438163757324219e-01
-4.420841857790946960e-02 3.145789504051208496e-01 8.613097667694091797e-02 3.692409992218017578e-01 2.799936383962631226e-02 -1.120030581951141357e-01 2.512596547603607178e-01 2.671925127506256104e-01 -1.988160163164138794e-01 1.881939619779586792e-01 -6.367322057485580444e-02 -3.048305511474609375e-01 7.846692577004432678e-03 8.554884791374206543e-02 1.256305128335952759e-01 -1.908331513404846191e-01 -1.040491312742233276e-01 7.638150453567504883e-02 -2.374687939882278442e-01 1.779075860977172852e-01 -2.435802370309829712e-01 2.787442319095134735e-02 -1.328123807907104492e-01 -1.568503975868225098e-01 3.190132789313793182e-03 1.727192401885986328e-01 6.748188287019729614e-02 -5.895784497261047363e-02 1.031929701566696167e-01 8.497390896081924438e-02 5.421998351812362671e-02 -3.320265710353851318e-01
-4.770194739103317261e-02 -5.893067270517349243e-02 1.322618573904037476e-01 2.850174009799957275e-01 7.938610017299652100e-02 -9.578707814216613770e-02 4.934804141521453857e-02 1.038277447223663330e-01 2.882475852966308594e-01 -1.217875555157661438e-01 -1.393943578004837036e-01 -1.262256503105163574e-01 4.817588329315185547e-01 1.262886822223663330e-01 -1.197082772850990295e-01 1.179801113903522491e-02 -1.778613775968551636e-02 2.062498629093170166e-01 1.123379990458488464e-01 2.881759405136108398e-02 -1.173490211367607117e-01 -6.267817225307226181e-03 -5.021280795335769653e-02 -1.989627629518508911e-01 -7.024250924587249756e-02 -2.345834523439407349e-01 3.919735178351402283e-02 2.588778138160705566e-01 3.616170492023229599e-03 -9.827636927366256714e-02 2.998460829257965088e-01 3.615505993366241455e-01
-1.805623620748519897e-02 3.507789596915245056e-02 3.553722798824310303e-02 3.814353421330451965e-02 3.567346930503845215e-01 -1.280909627676010132e-01 -1.477990746498107910e-01 2.669043242931365967e-01 2.427919358015060425e-01 2.186177670955657959e-02 1.216703793033957481e-03 -3.311835229396820068e-01 6.646107137203216553e-02 7.550248503684997559e-02 -3.889353573322296143e-02 -2.087298631668090820e-01 6.312095373868942261e-02 1.680793017148971558e-01 -2.953675985336303711e-01 1.679970696568489075e-02 -2.815365493297576904e-01 -5.314344540238380432e-03 -2.237371653318405151e-01 -4.865607246756553650e-02 -2.672469913959503174e-01 1.294492036104202271e-01 -1.084536463022232056e-01 -3.101066313683986664e-02 2.306333482265472412e-01 -2.441056221723556519e-01 1.724153012037277222e-01 -1.994583010673522949e-01
-1.529132276773452759e-01 2.696379646658897400e-02 -2.008824236690998077e-02 1.365530043840408325e-01 -8.234161138534545898e-02 -1.631986498832702637e-01 1.699214875698089600e-01 2.394517213106155396e-01 7.206327468156814575e-02 4.885261133313179016e-02 -2.056035548448562622e-01 -5.330516025424003601e-03 2.194140702486038208e-01 5.042466148734092712e-02 -1.619378849864006042e-02 -9.576054662466049194e-02 -5.064213648438453674e-02 2.960390746593475342e-01 -4.509626701474189758e-02 2.062929272651672363e-01 -1.442789882421493530e-01 2.424322813749313354e-01 -1.912892758846282959e-01 -5.760583877563476562e-01 -1.617712527513504028e-01 1.465348899364471436e-02 -5.867747962474822998e-02 -2.073520720005035400e-01 -1.675882190465927124e-01 -6.580714136362075806e-02 9.033122658729553223e-02 -1.760675311088562012e-01
-1.577319391071796417e-02 2.522745728492736816e-01 1.133827716112136841e-01 2.470538020133972168e-01 -1.444925963878631592e-01 -8.319675922393798828e-02 5.661873519420623779e-02 3.031717538833618164e-01 -1.683476939797401428e-02 1.952882260084152222e-01 1.682530492544174194e-01 -1.193153783679008484e-01 -4.658596217632293701e-02 1.963392645120620728e-02 7.812758535146713257e-02 -3.118620216846466064e-01 5.646583624184131622e-03 3.467969298362731934e-01 -1.648768666200339794e-04 4.073535650968551636e-02 -3.752376437187194824e-01 -9.959354996681213379e-02 2.908754646778106689e-01 -1.243200898170471191e-01 4.353386908769607544e-02 1.160180121660232544e-01 -7.058224827051162720e-02 5.002069100737571716e-02 -3.868256171699613333e-04 -1.850219964981079102e-01 3.333461880683898926e-01 -1.071321740746498108e-01
-2.975728511810302734e-01 4.855849593877792358e-02 -1.182777062058448792e-01 9.497071057558059692e-02 1.068482059054076672e-03 -3.533007800579071045e-01 1.636567898094654083e-02 2.971813678741455078e-01 2.112496197223663330e-01 7.782928645610809326e-02 6.646035611629486084e-02 -3.197549283504486084e-01 3.415232002735137939e-01 2.529236078262329102e-01 8.320399373769760132e-02 -1.169328838586807251e-01 1.302481442689895630e-01 1.436666697263717651e-01 -1.165044605731964111e-01 -3.506996482610702515e-02 -1.606050282716751099e-01 1.376666128635406494e-01 -1.635998189449310303e-01 2.721564611420035362e-03 2.755991928279399872e-02 -2.253137081861495972e-01 1.144160553812980652e-01 3.000041097402572632e-02 -3.045843541622161865e-01 -5.545808374881744385e-02 3.874541074037551880e-02 -1.653362661600112915e-01
-3.520482033491134644e-02 1.753056235611438751e-02 2.480662763118743896e-01 7.979117333889007568e-02 1.414519995450973511e-01 -1.059498786926269531e-01 2.223965525627136230e-01 4.035645723342895508e-01 2.343369275331497192e-01 -2.144331336021423340e-01 7.782268803566694260e-03 -2.600212395191192627e-01 5.968239903450012207e-02 -3.004235681146383286e-03 1.135079115629196167e-01 -1.150388121604919434e-01 -4.054381698369979858e-02 3.196242153644561768e-01 -2.033686488866806030e-01 -2.679049074649810791e-01 -1.109129264950752258e-01 -1.974663287401199341e-01 -1.215534359216690063e-01 -1.993796229362487793e-01 -2.017417699098587036e-01 2.166932821273803711e-01 -1.611513495445251465e-01 7.789143174886703491e-02 1.461616754531860352e-01 -4.996556788682937622e-03 -1.158736944198608398e-01 1.070994958281517029e-01
-2.117751687765121460e-01 1.049548387527465820e-01 -1.910072751343250275e-02 1.324336975812911987e-01 -1.940621137619018555e-01 -2.335712313652038574e-01 1.505035161972045898e-01 5.674816668033599854e-02 9.452053345739841461e-03 -7.525976747274398804e-02 -1.828822046518325806e-01 -3.748161792755126953e-01 1.604684442281723022e-01 -3.507830947637557983e-02 7.433182746171951294e-02 -1.202756017446517944e-01 8.495412766933441162e-02 2.087266743183135986e-01 -8.365309238433837891e-02 -1.159065663814544678e-01 -4.860448092222213745e-02 2.453810572624206543e-01 6.813898682594299316e-02 -3.316455483436584473e-01 -3.305047154426574707e-01 -5.007874220609664917e-02 -2.263261377811431885e-01 -1.791983842849731445e-01 -2.496090829372406006e-01 -2.094348520040512085e-02 1.214592382311820984e-01 -2.459509670734405518e-01
5.445621162652969360e-02 -5.962196737527847290e-02 6.855908036231994629e-02 1.303507536649703979e-01 -6.640656292438507080e-02 2.077597193419933319e-02 4.492758810520172119e-01 1.580965667963027954e-01 -1.562530547380447388e-01 2.000252008438110352e-01 -9.746763855218887329e-02 -1.127652004361152649e-01 1.933390051126480103e-01 9.427843242883682251e-02 2.796575725078582764e-01 1.587013602256774902e-01 -8.477585762739181519e-02 3.165499567985534668e-01 -7.224022597074508667e-02 -7.441602647304534912e-02 -2.181835174560546875e-01 2.678197324275970459e-01 -7.737896405160427094e-03 -3.262030482292175293e-01 4.191286861896514893e-02 3.513005673885345459e-01 -3.351618722081184387e-02 7.434172183275222778e-02 -6.242970004677772522e-02 -4.315450787544250488e-02 1.372637152671813965e-01 -5.858899280428886414e-02
2.037761211395263672e-01 -1.394097357988357544e-01 -3.202399611473083496e-02 1.083459183573722839e-01 -1.557797938585281372e-01 6.366344541311264038e-02 -1.103932317346334457e-02 3.224346935749053955e-01 1.705329120159149170e-01 5.754690989851951599e-02 -1.292499154806137085e-01 -1.738035827875137329e-01 3.106699697673320770e-02 1.064627096056938171e-01 3.759045004844665527e-01 -2.851098775863647461e-01 -3.857520595192909241e-02 2.562301456928253174e-01 -3.630281984806060791e-01 1.325216740369796753e-01 -2.373457849025726318e-01 2.940148301422595978e-02 1.887224167585372925e-01 -1.309864073991775513e-01 -7.023914903402328491e-02 9.279274195432662964e-02 -2.217345088720321655e-01 -1.098894476890563965e-01 -4.711966216564178467e-02 1.832746118307113647e-01 1.794564723968505859e-01 -1.020156219601631165e-01
-1.013202294707298279e-01 -2.636005729436874390e-02 1.135359331965446472e-01 2.380643188953399658e-01 2.152666449546813965e-01 -2.577256858348846436e-01 -1.007068976759910583e-01 3.088707029819488525e-01 -1.236637383699417114e-01 5.992140155285596848e-03 -1.462951153516769409e-01 -3.688837215304374695e-02 -7.499276846647262573e-02 -1.425528973340988159e-01 2.418535500764846802e-01 1.402623653411865234e-01 -2.157046459615230560e-02 2.878857553005218506e-01 -2.156187891960144043e-01 5.169768258929252625e-02 -3.908401429653167725e-01 2.206063270568847656e-02 8.557219803333282471e-02 5.629847198724746704e-02 -2.392814308404922485e-01 4.050424322485923767e-03 6.508630514144897461e-02 1.084864437580108643e-01 2.495440095663070679e-01 -1.121125966310501099e-01 3.375911116600036621e-01 2.522829547524452209e-02
-1.165355890989303589e-01 -1.842745840549468994e-01 -1.302422434091567993e-01 2.225793004035949707e-01 1.447876244783401489e-01 -1.975844502449035645e-01 1.547330170869827271e-01 -1.396579295396804810e-01 1.557035893201828003e-01 -1.937711685895919800e-01 6.504751741886138916e-02 -3.393067419528961182e-02 2.792887687683105469e-01 1.276787817478179932e-01 5.037122964859008789e-02 -1.985274106264114380e-01 -2.225160002708435059e-01 3.226264417171478271e-01 -2.538016140460968018e-01 -3.382684886455535889e-01 -2.889825701713562012e-01 3.976791724562644958e-02 -4.628509655594825745e-02 -7.579123973846435547e-02 -2.421646118164062500e-01 3.766804561018943787e-02 -4.155611246824264526e-02 -1.016181781888008118e-01 1.328887641429901123e-01 5.677602440118789673e-02 2.414452135562896729e-01 -4.862876981496810913e-02
-3.232916072010993958e-02 -5.414952337741851807e-02 -1.227592602372169495e-01 3.433714210987091064e-01 2.283657342195510864e-01 -1.215441301465034485e-01 6.826680898666381836e-02 1.240250021219253540e-01 2.227350473403930664e-01 -1.954539269208908081e-01 6.590209901332855225e-02 -9.867034107446670532e-02 5.815400555729866028e-02 -6.536298990249633789e-02 -5.011453106999397278e-02 -9.894262254238128662e-02 -1.517384499311447144e-01 1.518054902553558350e-01 -3.591929376125335693e-01 -1.380486190319061279e-01 -5.386105179786682129e-01 1.485244557261466980e-02 -7.521837204694747925e-02 1.206122264266014099e-01 -1.850445419549942017e-01 1.088607013225555420e-01 -1.247241571545600891e-01 -1.256174035370349884e-02 3.555308282375335693e-02 -2.159209847450256348e-01 1.463305205106735229e-01 -1.358571946620941162e-01
1.552987396717071533e-01 1.251273453235626221e-01 6.030096113681793213e-02 -8.114796131849288940e-02 9.512872248888015747e-02 -3.540444970130920410e-01 2.654983662068843842e-02 -3.115522488951683044e-02 -2.086345106363296509e-01 -1.159788966178894043e-01 2.166918218135833740e-01 -3.257099390029907227e-01 2.034244388341903687e-01 2.847261726856231689e-01 2.204856872558593750e-01 -3.112811744213104248e-01 -1.406070291996002197e-01 2.975998520851135254e-01 -7.324001193046569824e-02 -2.302790991961956024e-02 -2.754600942134857178e-01 -5.397593230009078979e-02 9.207372367382049561e-02 -1.459656208753585815e-01 6.642799079418182373e-02 1.445212587714195251e-02 2.121063470840454102e-01 1.696516424417495728e-01 -3.506950661540031433e-02 1.009894683957099915e-01 1.074428856372833252e-01 1.085316315293312073e-01
7.964723557233810425e-02 -2.060523629188537598e-01 6.245729699730873108e-02 2.659372389316558838e-01 -1.851248294115066528e-01 -1.422713547945022583e-01 5.642303824424743652e-02 -8.144260942935943604e-02 5.908735468983650208e-02 1.617792993783950806e-01 -1.125571951270103455e-01 -2.373462021350860596e-01 -4.692797362804412842e-02 -8.426523953676223755e-02 3.524095416069030762e-01 8.618333935737609863e-02 -2.922581136226654053e-01 7.788664847612380981e-02 -3.042744696140289307e-01 -5.186703428626060486e-02 -2.070398181676864624e-01 4.271586239337921143e-02 2.021659165620803833e-02 -1.318956762552261353e-01 -2.564831972122192383e-01 -1.323631852865219116e-01 1.691475361585617065e-01 1.393323540687561035e-01 1.442172229290008545e-01 3.182182013988494873e-01 1.979999244213104248e-01 1.755398809909820557e-01
1.534319072961807251e-01 1.122453808784484863e-01 -2.475596219301223755e-01 3.034445047378540039e-01 4.895995929837226868e-02 -2.934102118015289307e-01 1.767124421894550323e-02 2.448572367429733276e-01 1.061802357435226440e-01 1.827694661915302277e-02 -2.329761683940887451e-01 -6.810077000409364700e-03 1.198440194129943848e-01 6.661063432693481445e-02 -7.252369076013565063e-02 1.614876277744770050e-02 1.716450601816177368e-01 1.287099719047546387e-01 -1.326958984136581421e-01 1.826915293931961060e-01 -2.205751389265060425e-01 -8.214925229549407959e-02 2.496267855167388916e-01 -9.360487759113311768e-02 -2.074793279170989990e-01 -6.788395345211029053e-02 -2.059944719076156616e-01 -7.967685163021087646e-02 1.460972726345062256e-01 -9.359981864690780640e-02 4.151697456836700439e-01 -2.215615510940551758e-01
5.829729512333869934e-02 -2.299028933048248291e-01 -3.475031582638621330e-03 2.613224685192108154e-01 4.910162836313247681e-02 -1.702469736337661743e-01 3.147600591182708740e-01 3.943216502666473389e-01 -2.388397306203842163e-01 -6.615710258483886719e-02 -1.721387058496475220e-01 5.635017156600952148e-02 2.512839436531066895e-01 -1.682686358690261841e-01 2.746765613555908203e-01 -1.642946749925613403e-01 -3.289362043142318726e-02 2.376220077276229858e-01 -3.354500234127044678e-01 -8.376356959342956543e-02 -6.865459680557250977e-02 -3.767575696110725403e-02 -1.061817035079002380e-01 -4.512052983045578003e-02 -2.622951008379459381e-02 1.111276596784591675e-01 -8.740818500518798828e-02 7.472337782382965088e-02 2.023016214370727539e-01 1.290503442287445068e-01 1.446054875850677490e-01 8.704582229256629944e-03
1.996877342462539673e-01 1.027880385518074036e-01 1.748847812414169312e-01 2.111212760210037231e-01 -1.080381348729133606e-01 -3.418364226818084717e-01 1.703263521194458008e-01 1.610292941331863403e-01 3.924021869897842407e-02 -1.611822545528411865e-01 -4.433064535260200500e-02 -1.246906146407127380e-01 1.790361255407333374e-01 -1.824275031685829163e-02 2.941536009311676025e-01 -2.371805757284164429e-01 -1.898403316736221313e-01 1.525924205780029297e-01 -2.208385914564132690e-01 -1.476666331291198730e-01 5.889162793755531311e-02 -2.074189670383930206e-02 -1.044648066163063049e-01 -2.102771699428558350e-01 -2.704393677413463593e-02 1.211267486214637756e-01 2.104759961366653442e-01 3.932731151580810547e-01 9.274539351463317871e-02 4.087463021278381348e-02 2.373279035091400146e-01 -2.908539958298206329e-02
5.012749508023262024e-02 1.730848848819732666e-01 5.132556334137916565e-02 1.060549914836883545e-01 1.365137007087469101e-02 -1.166608706116676331e-01 -1.530462503433227539e-02 5.825326312333345413e-03 1.389062106609344482e-01 -1.610965132713317871e-01 -1.007186919450759888e-01 -1.014916524291038513e-01 -9.615905582904815674e-02 -1.608728617429733276e-01 2.945096790790557861e-01 -2.712759748101234436e-02 -2.653154917061328888e-02 4.418283402919769287e-01 -2.844750881195068359e-01 -3.913473337888717651e-02 -9.947125613689422607e-02 -1.480050478130578995e-02 2.598467767238616943e-01 -3.494653403759002686e-01 -2.689000368118286133e-01 -1.122366413474082947e-01 -1.918856427073478699e-02 1.377573143690824509e-02 1.386984288692474365e-01 -2.151900231838226318e-01 3.283123075962066650e-01 -1.198466420173645020e-01
1.302342712879180908e-01 7.643034681677818298e-03 -3.354101777076721191e-01 1.269707977771759033e-01 1.488129026256501675e-03 -4.674010276794433594e-01 9.684886783361434937e-02 2.234963923692703247e-01 -1.312934905290603638e-01 1.428498420864343643e-02 8.557394891977310181e-02 -1.279439479112625122e-01 5.167757347226142883e-02 -1.538781225681304932e-01 -3.614475578069686890e-02 -8.482839167118072510e-02 1.269628405570983887e-01 1.827441155910491943e-01 -1.695539951324462891e-01 2.179593443870544434e-01 -3.007330596446990967e-01 -1.395787298679351807e-01 1.463322639465332031e-01 -1.201171353459358215e-01 -1.506538093090057373e-01 -1.007890477776527405e-01 -1.548368036746978760e-01 2.269797176122665405e-01 9.050668776035308838e-02 1.214427128434181213e-01 3.107546865940093994e-01 -3.443134948611259460e-02
-2.003473788499832153e-01 -2.704960107803344727e-01 -7.037103921175003052e-02 2.335523217916488647e-01 -2.117507457733154297e-01 -4.626713320612907410e-02 -9.252676367759704590e-02 1.372483931481838226e-02 -2.434184588491916656e-02 -1.437787264585494995e-01 2.982191182672977448e-02 -1.144279465079307556e-01 1.065045446157455444e-01 1.430602073669433594e-01 2.078245133161544800e-01 1.011700332164764404e-01 -3.755577802658081055e-01 1.485116183757781982e-01 -1.752657443284988403e-01 1.695521324872970581e-01 -4.095981717109680176e-01 1.416100114583969116e-01 1.732161641120910645e-02 -2.362149059772491455e-01 -2.232785709202289581e-02 -5.169532448053359985e-02 -1.709558069705963135e-01 3.399452567100524902e-01 9.981104731559753418e-02 3.020295500755310059e-02 -8.609385788440704346e-02 1.350868642330169678e-01
-9.294956177473068237e-02 -2.002443522214889526e-01 -1.052744761109352112e-01 1.199661269783973694e-01 -1.518893707543611526e-02 9.222435206174850464e-02 4.241388738155364990e-01 -6.749140564352273941e-03 1.521924789994955063e-02 -8.093264698982238770e-02 -1.961849182844161987e-01 -4.819299653172492981e-02 2.222549170255661011e-01 -9.495288133621215820e-02 1.590809971094131470e-01 1.004007179290056229e-02 -1.133037433028221130e-01 3.461548686027526855e-01 -3.570413216948509216e-02 8.049289882183074951e-02 5.815643817186355591e-02 1.990010440349578857e-01 -5.764923989772796631e-02 -2.985337674617767334e-01 -4.657901823520660400e-01 -2.340992540121078491e-01 1.576534844934940338e-02 1.877218931913375854e-01 1.107909083366394043e-01 3.035557828843593597e-02 3.756405413150787354e-02 8.942318707704544067e-02
6.789846345782279968e-03 2.658951580524444580e-01 2.903050482273101807e-01 6.199857592582702637e-02 1.515744328498840332e-01 6.801153719425201416e-02 1.787999272346496582e-01 2.808312177658081055e-01 1.448009759187698364e-01 -8.757442235946655273e-02 -1.648752950131893158e-02 -2.072126120328903198e-01 3.869601190090179443e-01 1.494258493185043335e-01 9.352253377437591553e-02 1.113040000200271606e-01 -1.428830325603485107e-01 1.580619663000106812e-01 -2.708080573938786983e-04 -1.879004836082458496e-01 -1.485740244388580322e-01 -1.078864410519599915e-01 1.723865866661071777e-01 -2.342670708894729614e-01 -1.601764857769012451e-01 -1.567433029413223267e-01 -6.847124546766281128e-02 -2.045525936409831047e-03 1.040653213858604431e-01 3.930887952446937561e-02 4.138993322849273682e-01 5.261186510324478149e-03
-3.887935280799865723e-01 -3.470994904637336731e-02 2.080608606338500977e-01 9.859514981508255005e-02 2.557177469134330750e-02 -1.294107083231210709e-02 2.825310826301574707e-01 2.746957242488861084e-01 1.968933492898941040e-01 3.827446326613426208e-02 2.212048619985580444e-01 -3.164552152156829834e-01 2.201234921813011169e-02 -5.859025567770004272e-02 1.086140125989913940e-01 -1.072801277041435242e-01 -8.090442419052124023e-02 7.300765812397003174e-02 -2.029799818992614746e-01 -1.607062071561813354e-01 -2.393776625394821167e-01 -1.369127929210662842e-01 7.563186436891555786e-02 -1.823856234550476074e-01 -2.250277549028396606e-01 7.816607505083084106e-02 -3.367662131786346436e-01 1.284722089767456055e-01 1.093490943312644958e-01 2.385866455733776093e-02 4.953717440366744995e-02 1.625177562236785889e-01
-3.765245079994201660e-01 1.851221323013305664e-01 -4.483964666724205017e-02 2.928275763988494873e-01 -4.656822979450225830e-02 -3.138109743595123291e-01 -2.918440848588943481e-02 -1.038126498460769653e-01 8.213464170694351196e-02 -2.181366272270679474e-02 -7.754275202751159668e-02 -2.533583045005798340e-01 2.344309585168957710e-03 -1.649937927722930908e-01 1.577416807413101196e-01 -1.221130043268203735e-01 -1.229970082640647888e-01 2.386573851108551025e-01 -1.576489061117172241e-01 3.708442300558090210e-02 -1.088230535387992859e-01 1.672204583883285522e-01 4.795282334089279175e-02 -1.499758511781692505e-01 -2.064506895840167999e-02 -1.801876276731491089e-01 2.890693210065364838e-02 -6.801035255193710327e-02 -4.582038149237632751e-03 -3.668742179870605469e-01 3.268817365169525146e-01 -1.916835755109786987e-01
4.314309731125831604e-02 -9.053596854209899902e-02 -4.071018844842910767e-02 2.087562531232833862e-01 1.266974210739135742e-01 7.292597740888595581e-02 1.352963447570800781e-01 9.352723509073257446e-02 2.103427425026893616e-02 2.959529124200344086e-02 -2.496497333049774170e-01 -1.295685470104217529e-01 2.990514039993286133e-01 4.173402115702629089e-02 -1.270406395196914673e-01 -1.798298656940460205e-01 2.818292081356048584e-01 9.571816772222518921e-02 -2.800894081592559814e-01 -8.475014567375183105e-02 -4.501797556877136230e-01 -7.498526945710182190e-03 2.284127287566661835e-02 -1.150641441345214844e-01 -2.174291312694549561e-01 -1.081232260912656784e-02 -3.149777054786682129e-01 -3.243880867958068848e-01 9.411808848381042480e-02 2.360486611723899841e-02 1.471184194087982178e-01 5.106597766280174255e-02
1.659472882747650146e-01 -1.853862702846527100e-01 1.200787574052810669e-01 3.019418120384216309e-01 2.750016050413250923e-03 -3.607434034347534180e-01 6.996690481901168823e-02 2.352130115032196045e-01 2.249076813459396362e-01 -2.729587256908416748e-01 -1.787595003843307495e-01 -2.270517349243164062e-01 2.163596898317337036e-01 9.968235343694686890e-02 -2.449229359626770020e-02 -1.794196367263793945e-01 -1.897070743143558502e-02 3.351358771324157715e-01 -7.198347151279449463e-02 -1.594913303852081299e-01 6.649199873208999634e-03 1.036330908536911011e-01 -1.139531284570693970e-01 -1.288205087184906006e-01 1.146091371774673462e-01 1.808978468179702759e-01 -4.556504264473915100e-02 8.922670036554336548e-02 2.502211630344390869e-01 -1.675590872764587402e-01 8.962427824735641479e-02 -7.569638639688491821e-02
2.889271974563598633e-01 1.989082247018814087e-01 -5.754371359944343567e-02 2.523977458477020264e-01 -6.326244771480560303e-02 -1.962738186120986938e-01 2.730812430381774902e-01 2.668323814868927002e-01 -2.128304727375507355e-02 -1.863904446363449097e-01 8.934199810028076172e-02 -1.357309073209762573e-01 2.433050982654094696e-02 -2.312451004981994629e-01 1.725619137287139893e-01 -2.102586179971694946e-01 -9.943949431180953979e-02 1.596615463495254517e-01 -1.576978713274002075e-01 -9.438162297010421753e-02 -2.173259258270263672e-01 1.815302968025207520e-01 3.499151170253753662e-01 4.800621792674064636e-02 -3.163661956787109375e-01 1.419511716812849045e-02 -9.972022473812103271e-02 3.052326105535030365e-02 -1.049617901444435120e-01 3.830132633447647095e-02 8.344697207212448120e-02 1.652051508426666260e-01
-2.290726006031036377e-01 -1.701860874891281128e-01 5.380084738135337830e-02 2.323065996170043945e-01 -2.831414639949798584e-01 3.608316183090209961e-02 4.147429168224334717e-01 1.929270476102828979e-01 -9.923341684043407440e-03 -6.345937401056289673e-02 -1.943697333335876465e-01 -7.095794379711151123e-02 -1.108236908912658691e-01 1.438598185777664185e-01 2.542783021926879883e-01 -1.288062632083892822e-01 1.270826812833547592e-02 2.005655467510223389e-01 -2.886680364608764648e-01 -2.113217487931251526e-02 1.232778746634721756e-02 1.329493969678878784e-01 -2.828104188665747643e-03 -3.408724069595336914e-01 -6.099816039204597473e-02 1.815977096557617188e-01 -2.465817332267761230e-02 -4.879255220293998718e-02 -1.146344747394323349e-02 3.565887734293937683e-02 2.729852199554443359e-01 1.898079663515090942e-01
-3.336221352219581604e-02 -7.014490664005279541e-02 1.326127797365188599e-01 3.221584111452102661e-02 2.684467434883117676e-01 -2.867049574851989746e-01 1.358662992715835571e-01 1.021669730544090271e-01 -1.032604277133941650e-01 2.218324095010757446e-01 -3.386231064796447754e-01 -3.098264634609222412e-01 6.943328678607940674e-02 1.118088290095329285e-01 3.421055972576141357e-01 6.213860120624303818e-03 -8.925703912973403931e-02 2.066963464021682739e-01 1.820143125951290131e-02 1.866699010133743286e-01 -1.860106438398361206e-01 2.162850089371204376e-02 6.461417675018310547e-02 -2.350480854511260986e-02 -5.929524451494216919e-02 -5.600508674979209900e-02 -4.161383211612701416e-02 -2.179009616374969482e-01 2.232259809970855713e-01 1.287638396024703979e-01 3.274765014648437500e-01 1.790979355573654175e-01
6.966472417116165161e-02 -1.315716467797756195e-02 -1.487533152103424072e-01 2.797968387603759766e-01 -1.666445583105087280e-01 -1.418504565954208374e-01 2.459434233605861664e-02 2.198170125484466553e-01 -1.229864656925201416e-01 2.626461982727050781e-01 3.073620051145553589e-02 -1.559800505638122559e-01 2.300396412611007690e-01 1.657863855361938477e-01 4.495526198297739029e-03 -6.449320167303085327e-02 1.257853060960769653e-01 2.216352522373199463e-01 -1.370043866336345673e-02 -8.495283126831054688e-02 -1.661120951175689697e-01 2.359724342823028564e-01 -3.224924802780151367e-01 -1.915771663188934326e-01 -2.234508842229843140e-01 -2.973319217562675476e-02 -3.546923995018005371e-01 -2.632128596305847168e-01 -1.917301714420318604e-01 -2.593652578070759773e-03 1.440166085958480835e-01 -6.355476379394531250e-02
8.355279453098773956e-03 1.222487166523933411e-01 -2.484044618904590607e-02 2.517652213573455811e-01 -1.159111484885215759e-01 -1.423625200986862183e-01 -1.695525459945201874e-02 1.516508907079696655e-01 -4.174258559942245483e-02 -1.280458569526672363e-01 5.054260790348052979e-02 -2.159539163112640381e-01 -5.775365233421325684e-02 -2.136765867471694946e-01 1.797943711280822754e-01 -3.888395130634307861e-01 -1.122464705258607864e-02 3.808344900608062744e-01 -2.125672996044158936e-01 -1.700389012694358826e-02 -2.464686483144760132e-01 -6.076969578862190247e-02 2.270775884389877319e-01 -1.496067494153976440e-01 -7.905114442110061646e-02 1.365551650524139404e-01 -2.099053859710693359e-01 -1.668967539444565773e-03 6.757719814777374268e-02 -1.414064317941665649e-01 3.070683479309082031e-01 2.175240665674209595e-01
-1.429238319396972656e-01 -8.498219400644302368e-02 1.175558865070343018e-01 -2.986140921711921692e-02 -9.076303243637084961e-02 -2.963953316211700439e-01 3.079559206962585449e-01 3.613095581531524658e-01 1.724902987480163574e-01 -6.700891070067882538e-03 2.591170370578765869e-01 -1.188308373093605042e-01 2.427522987127304077e-01 -1.451369971036911011e-01 1.703648269176483154e-01 -1.051030606031417847e-01 -1.004329249262809753e-01 1.901216953992843628e-01 9.432815946638584137e-03 -1.401717513799667358e-01 -2.417166829109191895e-01 1.157271489500999451e-02 -1.332130841910839081e-02 -1.910728663206100464e-01 -2.126751989126205444e-01 1.498601883649826050e-01 -2.745747864246368408e-01 2.071082741022109985e-01 1.427001655101776123e-01 1.390585601329803467e-01 -7.925862446427345276e-03 1.345022618770599365e-01
2.103002667427062988e-01 3.144593536853790283e-02 9.787216782569885254e-02 3.080260753631591797e-01 -2.657660543918609619e-01 7.424293458461761475e-02 5.348788574337959290e-02 1.650102436542510986e-01 1.304926276206970215e-01 2.965231984853744507e-02 1.299499906599521637e-02 -3.151375651359558105e-01 -1.803112961351871490e-02 -9.561414271593093872e-02 3.305430710315704346e-01 -7.292674481868743896e-02 2.208356112241744995e-01 1.562191098928451538e-01 -2.225603759288787842e-01 1.469167768955230713e-01 -3.472284078598022461e-01 4.197695478796958923e-02 3.798564895987510681e-02 2.803197316825389862e-02 -1.641548871994018555e-01 1.440371721982955933e-01 -2.011844068765640259e-01 1.414349675178527832e-01 6.401264667510986328e-02 2.249462455511093140e-01 2.624771893024444580e-01 4.523912444710731506e-02
-2.174001187086105347e-02 -3.852671245113015175e-03 1.209854632616043091e-01 -2.171639651060104370e-01 7.120595872402191162e-02 -8.918726444244384766e-02 -1.620825529098510742e-01 1.939032673835754395e-01 2.237664759159088135e-01 1.092383712530136108e-01 -1.630447953939437866e-01 -1.989950090646743774e-01 5.773074552416801453e-02 2.868545241653919220e-02 -3.959854319691658020e-02 2.860502004623413086e-01 -3.349790871143341064e-01 1.377381533384323120e-01 -2.701955735683441162e-01 1.681769788265228271e-01 -3.303860723972320557e-01 2.050731778144836426e-01 -1.885170489549636841e-02 -1.733109652996063232e-01 -2.422771751880645752e-01 1.902163177728652954e-01 -1.430495381355285645e-01 4.542074725031852722e-02 -1.735028177499771118e-01 1.395662873983383179e-01 2.522288858890533447e-01 -2.008639834821224213e-02
5.143254995346069336e-02 -1.623848266899585724e-02 2.056547254323959351e-01 2.587721049785614014e-01 -2.501826286315917969e-01 -1.061353012919425964e-01 3.208319842815399170e-01 3.916766345500946045e-01 -1.842493414878845215e-01 -3.520881757140159607e-02 -2.263254523277282715e-01 -3.383044302463531494e-01 1.141013652086257935e-01 -9.141238033771514893e-02 1.182819753885269165e-01 2.507099509239196777e-02 8.066351711750030518e-02 2.248721569776535034e-01 -4.207347333431243896e-02 1.841745525598526001e-02 -2.228084206581115723e-01 1.417788863182067871e-01 -1.857623010873794556e-01 -2.477007210254669189e-01 5.321621522307395935e-02 4.689593613147735596e-02 -3.896643221378326416e-02 2.275858968496322632e-01 4.595492035150527954e-02 -5.662320181727409363e-02 1.496641039848327637e-01 -9.962635487318038940e-02
2.889741957187652588e-02 3.124919719994068146e-02 2.242427915334701538e-01 -2.613019943237304688e-01 9.197243303060531616e-02 -1.583506613969802856e-01 -1.489501297473907471e-01 3.690771758556365967e-01 9.877260029315948486e-02 1.158352196216583252e-01 -9.023234993219375610e-02 -4.587990641593933105e-01 1.467959582805633545e-01 -8.317481726408004761e-02 2.149861492216587067e-02 2.343615442514419556e-01 -2.382133305072784424e-01 1.246923580765724182e-01 -4.023894667625427246e-02 -6.269016861915588379e-02 -3.357072770595550537e-01 1.781025975942611694e-01 5.519387125968933105e-02 -1.794393733143806458e-02 -7.134036719799041748e-02 -1.324590742588043213e-01 -8.397804200649261475e-02 7.327164709568023682e-02 1.081342473626136780e-01 1.336251050233840942e-01 2.611311078071594238e-01 5.995786935091018677e-02
8.340017870068550110e-03 4.308361932635307312e-02 1.176986470818519592e-01 1.479046791791915894e-01 -1.851058453321456909e-01 -1.479434370994567871e-01 3.577480837702751160e-02 4.710007458925247192e-02 8.837822079658508301e-02 2.052365094423294067e-01 8.506747335195541382e-02 -2.091070078313350677e-02 5.051165223121643066e-01 -1.292000263929367065e-01 2.239280641078948975e-01 -6.105448305606842041e-02 -2.302212864160537720e-01 -2.589938789606094360e-02 -2.701158523559570312e-01 1.599984914064407349e-01 -2.372220307588577271e-01 6.775612011551856995e-03 -1.668136566877365112e-01 -3.132501244544982910e-01 -8.854854106903076172e-02 -6.841637939214706421e-02 8.830606937408447266e-02 2.529041171073913574e-01 8.213528431951999664e-03 -2.613283097743988037e-01 -9.225995163433253765e-04 -1.795391291379928589e-01
1.200918704271316528e-01 -7.948841154575347900e-02 -1.468380391597747803e-01 -2.027430571615695953e-02 1.358148306608200073e-01 -1.967229843139648438e-01 -3.144046291708946228e-02 1.194747611880302429e-01 -7.433822005987167358e-02 -5.662528425455093384e-02 -2.135972976684570312e-01 -8.295701444149017334e-02 -6.525394320487976074e-02 2.212783247232437134e-01 4.383866488933563232e-02 -2.582817971706390381e-01 1.103449985384941101e-02 2.395104169845581055e-01 -2.010196298360824585e-01 -1.028755381703376770e-01 -5.074520111083984375e-01 1.423273831605911255e-01 -1.707149855792522430e-02 -1.303181350231170654e-01 -2.840765714645385742e-01 2.393778711557388306e-01 -1.403230726718902588e-01 1.072462946176528931e-01 -5.912992730736732483e-02 -1.421130448579788208e-01 -2.390925772488117218e-02 3.237454891204833984e-01
-1.738162785768508911e-01 -1.077842786908149719e-01 1.658198982477188110e-01 2.845411896705627441e-01 -1.691216677427291870e-01 -8.387275040149688721e-02 7.247320562601089478e-02 5.340483412146568298e-02 5.032352358102798462e-02 9.961909800767898560e-02 3.260644152760505676e-02 -9.970358014106750488e-02 2.996776998043060303e-01 6.598853319883346558e-02 6.316865235567092896e-02 -1.701472699642181396e-01 -1.461604535579681396e-01 1.400814205408096313e-01 -8.578176051378250122e-02 1.622638404369354248e-01 -1.485295444726943970e-01 2.406961172819137573e-01 -2.706449925899505615e-01 -5.643668174743652344e-01 -1.338767409324645996e-01 -1.269182562828063965e-02 -1.134335398674011230e-01 -2.133055180311203003e-01 -1.503676027059555054e-01 -7.506823539733886719e-02 2.574416995048522949e-02 -6.017016619443893433e-02
-5.912873521447181702e-02 -1.288090348243713379e-01 -7.326635718345642090e-02 1.482282727956771851e-01 5.307393521070480347e-02 -2.085931301116943359e-01 3.719123452901840210e-02 9.265557676553726196e-02 -5.319245532155036926e-02 2.085583806037902832e-01 -1.358072906732559204e-01 -2.602021694183349609e-01 4.014544188976287842e-02 -5.650327727198600769e-02 -5.990107078105211258e-03 -1.827130913734436035e-01 -1.969518661499023438e-01 1.826877295970916748e-01 -1.763056218624114990e-01 2.548173069953918457e-01 -3.668269217014312744e-01 -7.045499235391616821e-02 -3.736220896244049072e-01 8.131813257932662964e-03 8.005097508430480957e-02 -2.168256640434265137e-01 -2.489286959171295166e-01 3.068201430141925812e-02 -1.667988747358322144e-01 1.167661473155021667e-01 2.034493833780288696e-01 2.811314761638641357e-01
-1.485690176486968994e-01 2.097551226615905762e-01 2.320325970649719238e-01 -1.156904548406600952e-02 1.243445128202438354e-01 -3.420894220471382141e-02 3.425019085407257080e-01 1.958148032426834106e-01 -7.111920416355133057e-02 6.436386704444885254e-02 7.734639197587966919e-02 -1.283440440893173218e-01 4.379115700721740723e-01 2.094160467386245728e-01 3.593927025794982910e-01 -1.309417933225631714e-01 -2.060226052999496460e-01 -6.596876680850982666e-02 -1.105802804231643677e-01 5.977237969636917114e-02 -5.285359546542167664e-02 2.665184736251831055e-01 -4.732545092701911926e-02 -1.642250120639801025e-01 -1.367363333702087402e-01 -1.376483851345255971e-04 -9.844277054071426392e-02 5.691538006067276001e-02 6.318701058626174927e-02 -8.564788103103637695e-02 2.247873395681381226e-01 -1.870045363903045654e-01
-1.093698441982269287e-01 3.863199427723884583e-02 -5.348529294133186340e-02 -1.274504465982317924e-03 9.113249182701110840e-02 -2.111212462186813354e-01 9.078955650329589844e-02 4.191984236240386963e-01 -1.844578683376312256e-01 -1.175233349204063416e-01 -1.665634661912918091e-01 5.506809428334236145e-02 4.043865203857421875e-01 -5.584370717406272888e-02 -2.974634058773517609e-02 -1.550371348857879639e-01 -1.122042350471019745e-02 3.687063753604888916e-01 -6.145405769348144531e-02 -1.597224920988082886e-01 -3.447467386722564697e-01 -4.095704481005668640e-02 -1.765600740909576416e-01 8.248649537563323975e-02 -1.986534595489501953e-01 9.359553456306457520e-02 -1.154273003339767456e-01 1.057472899556159973e-01 2.671712338924407959e-01 3.770045191049575806e-02 -6.826872378587722778e-02 5.099346488714218140e-02
1.969596594572067261e-01 -7.412915676832199097e-02 1.160670891404151917e-01 4.319604113698005676e-02 -7.153688371181488037e-02 -3.057109415531158447e-01 -1.460324786603450775e-02 1.199916601181030273e-01 -5.265560001134872437e-02 -4.634348303079605103e-02 -1.913797259330749512e-01 -2.000180780887603760e-01 2.895576655864715576e-01 1.122369691729545593e-01 7.171147316694259644e-02 -6.794705055654048920e-03 -2.496820092201232910e-01 2.229678817093372345e-02 -3.178157806396484375e-01 -3.431361168622970581e-02 -1.234154701232910156e-01 -1.841315776109695435e-01 1.299169361591339111e-01 -3.218109905719757080e-02 -2.306852936744689941e-01 -1.125018075108528137e-01 1.144770830869674683e-01 2.733135223388671875e-01 9.892302751541137695e-02 1.529093831777572632e-01 3.781951069831848145e-01 2.864515483379364014e-01
-1.175412610173225403e-01 -1.258017718791961670e-01 -2.107901126146316528e-02 -1.861397624015808105e-01 -7.238665223121643066e-02 -1.664496213197708130e-01 1.967429816722869873e-01 3.570276200771331787e-01 2.943642809987068176e-02 -9.836475551128387451e-02 3.081477805972099304e-02 -3.065665066242218018e-01 -5.439936369657516479e-02 -8.030468970537185669e-02 1.128061264753341675e-01 -1.461339145898818970e-01 9.200190007686614990e-02 1.723695397377014160e-01 -2.474379539489746094e-01 -2.213695459067821503e-02 -3.170011639595031738e-01 2.257010936737060547e-01 2.321697473526000977e-01 -6.806839257478713989e-02 -1.569085270166397095e-01 6.542937457561492920e-02 -3.639281690120697021e-01 6.521804630756378174e-02 1.548244804143905640e-01 2.289341017603874207e-02 -3.414859995245933533e-02 2.933655083179473877e-01
1.217055544257164001e-01 1.664936691522598267e-01 1.028636619448661804e-01 -6.079765036702156067e-02 -1.431892532855272293e-02 -1.670735776424407959e-01 1.425531692802906036e-02 2.404330484569072723e-02 -1.553254425525665283e-01 -2.231365740299224854e-01 2.554448843002319336e-01 -4.389443099498748779e-01 1.420932114124298096e-01 3.193890452384948730e-01 2.081198692321777344e-01 -2.943650484085083008e-01 -1.333615034818649292e-01 3.501356244087219238e-01 1.099125109612941742e-02 -5.960211530327796936e-02 -2.322585582733154297e-01 -2.848904766142368317e-02 -3.435394912958145142e-02 -1.955889165401458740e-01 -1.370739191770553589e-02 -5.056594312191009521e-02 1.714821457862854004e-01 1.409585922956466675e-01 -1.019182242453098297e-02 8.576938509941101074e-02 1.373047977685928345e-01 1.170825213193893433e-01
1.612007468938827515e-01 1.577286273241043091e-01 -4.834059998393058777e-02 1.532582938671112061e-01 2.050013244152069092e-01 -7.601548731327056885e-02 -8.416581153869628906e-02 1.767255365848541260e-01 2.214878499507904053e-01 -1.021076589822769165e-01 -1.385298464447259903e-02 -1.106315627694129944e-01 1.699578166007995605e-01 -3.091109916567802429e-02 3.218569457530975342e-01 -1.890756487846374512e-01 2.190319448709487915e-01 3.353419601917266846e-01 -4.101587533950805664e-01 -8.474965393543243408e-02 -2.090833485126495361e-01 8.481424301862716675e-02 8.186573535203933716e-02 -5.799705907702445984e-02 -2.296261936426162720e-01 -3.593613579869270325e-02 -1.261976063251495361e-01 1.534440666437149048e-01 2.176356166601181030e-01 2.881484106183052063e-02 1.190920919179916382e-01 -2.083480209112167358e-01
-1.565988734364509583e-02 1.462356746196746826e-01 -6.562270969152450562e-02 3.208443522453308105e-01 7.788114249706268311e-02 -3.136004507541656494e-01 9.826923161745071411e-02 3.428195836022496223e-03 -1.845393702387809753e-02 -1.638245135545730591e-01 2.658969461917877197e-01 -1.745099872350692749e-01 1.904667466878890991e-01 1.070506945252418518e-01 -2.085908055305480957e-01 8.018521219491958618e-02 3.328924626111984253e-02 2.319847494363784790e-01 -1.198344081640243530e-01 -2.592969872057437897e-02 -2.848694324493408203e-01 1.331294700503349304e-02 -3.145826756954193115e-01 -3.149358928203582764e-01 -1.159619241952896118e-01 -2.983362355735152960e-04 -7.353974133729934692e-02 1.619258522987365723e-01 1.379586905241012573e-01 1.583844888955354691e-03 1.338332239538431168e-02 -3.425053358078002930e-01
-6.496861577033996582e-02 1.339053809642791748e-01 -6.895286589860916138e-02 2.661336958408355713e-01 -1.376213133335113525e-01 -8.568526804447174072e-02 -1.322762966156005859e-01 1.284635663032531738e-01 -1.411854475736618042e-01 3.447386994957923889e-02 2.056441009044647217e-01 -2.581359744071960449e-01 -1.403060276061296463e-02 7.051929831504821777e-02 -8.748952299356460571e-02 2.977651655673980713e-01 -3.162351250648498535e-01 2.257638573646545410e-01 -3.060621619224548340e-01 1.550758071243762970e-02 -2.674622237682342529e-01 1.570079624652862549e-01 -1.203079745173454285e-01 -2.568755671381950378e-02 -7.985948771238327026e-02 -1.529408097267150879e-01 -3.356720507144927979e-02 7.560205459594726562e-02 -8.148010820150375366e-03 -7.415945082902908325e-02 3.484413027763366699e-01 3.010872900485992432e-01
-9.326953440904617310e-02 -1.657881736755371094e-01 -1.732368916273117065e-01 1.308581531047821045e-01 2.260161936283111572e-01 -1.750603169202804565e-01 1.712937504053115845e-01 2.574827671051025391e-01 1.417464297264814377e-02 -5.296969041228294373e-02 -1.661265939474105835e-01 -4.371868446469306946e-02 1.087581142783164978e-01 -7.312195003032684326e-02 -8.936222642660140991e-02 -2.432852685451507568e-01 3.676639124751091003e-02 1.872338950634002686e-01 -3.603645563125610352e-01 -3.040863871574401855e-01 -3.510403037071228027e-01 2.263719774782657623e-02 8.933949470520019531e-02 -1.009402498602867126e-01 -2.889388501644134521e-01 7.927794009447097778e-02 -7.183116674423217773e-02 -1.761821955442428589e-01 -7.055743038654327393e-02 1.254962235689163208e-01 1.731688827276229858e-01 2.123911827802658081e-01
1.200727447867393494e-01 1.733023375272750854e-01 1.391560584306716919e-01 1.842273473739624023e-01 -2.412558197975158691e-01 -2.991328835487365723e-01 -1.196338515728712082e-02 1.488185077905654907e-01 -8.792798221111297607e-02 -1.736239343881607056e-01 -1.727132946252822876e-01 -2.780999839305877686e-01 2.796701788902282715e-01 -5.824803188443183899e-02 1.977904438972473145e-01 -2.474165409803390503e-01 -8.157496154308319092e-02 9.757345914840698242e-02 -3.210434019565582275e-01 -8.942576497793197632e-02 5.224996060132980347e-02 -7.648807018995285034e-03 -2.451661974191665649e-01 -2.648103237152099609e-01 -1.640201508998870850e-01 1.148240990005433559e-04 7.912915945053100586e-02 -3.768344223499298096e-02 3.213836252689361572e-01 -1.381770987063646317e-02 5.866844952106475830e-02 -5.928277596831321716e-02
7.347647845745086670e-02 6.726230680942535400e-02 4.912508279085159302e-02 1.786260902881622314e-01 1.895778179168701172e-01 -1.707922220230102539e-01 -3.262499347329139709e-02 4.032803699374198914e-03 6.935487966984510422e-03 -2.048601210117340088e-02 -1.508146058768033981e-02 -1.654688268899917603e-01 -1.064141020178794861e-01 -1.065495908260345459e-01 2.334815859794616699e-01 -1.190438717603683472e-01 2.105035632848739624e-01 3.628158271312713623e-01 -2.501225173473358154e-01 3.264762088656425476e-02 -1.046107783913612366e-01 -9.608449041843414307e-02 3.135597705841064453e-01 -5.056676864624023438e-01 -1.934897154569625854e-01 5.375087633728981018e-02 -1.562900990247726440e-01 8.519745431840419769e-03 -5.201478675007820129e-02 7.098209112882614136e-03 2.970741391181945801e-01 -2.289280854165554047e-02
-8.230074495077133179e-02 -4.134826734662055969e-02 -2.202760800719261169e-02 2.553995549678802490e-01 4.736546054482460022e-02 -2.729834318161010742e-01 8.992807567119598389e-02 7.279067486524581909e-02 3.408094048500061035e-01 1.619601696729660034e-01 -9.703037142753601074e-02 -1.151113957166671753e-01 1.547920554876327515e-01 -1.315170079469680786e-01 2.638091146945953369e-01 1.935142837464809418e-02 -3.928828611969947815e-02 4.044896662235260010e-01 -1.218991205096244812e-01 1.390800178050994873e-01 -5.822047963738441467e-02 -1.781085133552551270e-01 -1.911236494779586792e-01 -1.531876325607299805e-01 7.209569681435823441e-03 6.746106594800949097e-02 -1.757495999336242676e-01 3.594045341014862061e-01 1.640658825635910034e-01 -3.066271729767322540e-02 3.928932175040245056e-02 -2.661768198013305664e-01
1.399920433759689331e-01 -2.092966288328170776e-01 3.414510190486907959e-02 4.321009293198585510e-02 6.127291917800903320e-02 -7.379515562206506729e-03 3.527923226356506348e-01 1.027073562145233154e-01 -1.145042628049850464e-01 -2.434234693646430969e-02 3.535960242152214050e-02 -8.223880827426910400e-02 2.333382815122604370e-01 1.235763542354106903e-02 1.294015645980834961e-01 5.961326509714126587e-02 -2.371595203876495361e-01 3.233866095542907715e-01 -1.079094707965850830e-01 3.791576325893402100e-01 -7.633114606142044067e-02 2.814295291900634766e-01 8.621437847614288330e-02 -1.733339875936508179e-01 -3.193108439445495605e-01 -2.486004382371902466e-01 6.771983113139867783e-03 1.805702298879623413e-01 8.801088482141494751e-02 5.218500271439552307e-02 2.142360061407089233e-01 8.132985234260559082e-02
-3.854294493794441223e-02 1.491379439830780029e-01 -1.898685246706008911e-01 1.185776889324188232e-01 -4.452650621533393860e-02 -2.980251610279083252e-01 -6.109242886304855347e-02 8.931935578584671021e-02 2.108962386846542358e-01 5.686223134398460388e-02 -1.803297102451324463e-01 -1.991709023714065552e-01 3.522184193134307861e-01 7.468026131391525269e-02 2.635475397109985352e-01 4.697646200656890869e-02 6.487183272838592529e-02 5.365532636642456055e-02 -1.023139730095863342e-01 9.855216741561889648e-02 -8.068063110113143921e-02 1.845533102750778198e-01 1.089906543493270874e-01 -2.126129418611526489e-01 -1.291426271200180054e-01 6.957777589559555054e-02 -8.840065449476242065e-02 2.345585376024246216e-01 -4.302058219909667969e-01 -7.733418047428131104e-02 3.181503415107727051e-01 -3.005503118038177490e-02
-3.038720041513442993e-02 -9.412275254726409912e-02 2.295970916748046875e-01 2.210749685764312744e-01 -1.643432676792144775e-01 -1.196231022477149963e-01 2.864148318767547607e-01 1.374112367630004883e-01 -7.247879356145858765e-02 1.589445620775222778e-01 1.512173265218734741e-01 -1.580289006233215332e-01 5.801196396350860596e-02 5.702155828475952148e-02 2.111012488603591919e-01 -1.752635240554809570e-01 -7.576317340135574341e-02 1.814955174922943115e-01 7.566703483462333679e-03 9.373431652784347534e-02 -1.258357912302017212e-01 2.615921199321746826e-01 3.299046680331230164e-02 -4.682746529579162598e-01 -1.292311102151870728e-01 -1.489102691411972046e-01 -1.246986016631126404e-01 9.964511543512344360e-02 -8.114036917686462402e-02 -2.861061096191406250e-01 2.849186658859252930e-01 -3.019675612449645996e-03
-1.163379400968551636e-01 -8.567266911268234253e-02 -3.458893299102783203e-01 1.832124143838882446e-01 -2.714025788009166718e-02 -4.069161713123321533e-01 3.340081572532653809e-01 9.252765029668807983e-02 4.652732238173484802e-02 -3.465854376554489136e-02 3.327527642250061035e-02 -1.714660972356796265e-01 1.094297021627426147e-01 -1.098135635256767273e-01 -3.575125336647033691e-02 6.873963773250579834e-02 -3.153490275144577026e-02 2.057135999202728271e-01 -2.427162975072860718e-01 1.502209305763244629e-01 -1.660071760416030884e-01 -1.587288677692413330e-01 -8.323016762733459473e-02 -1.579950153827667236e-01 4.174536839127540588e-02 -1.130517572164535522e-01 -1.469139307737350464e-01 2.408855557441711426e-01 -7.609952986240386963e-02 -4.833169654011726379e-02 3.785015642642974854e-01 -1.435676664113998413e-01
-8.100797981023788452e-02 -1.780435740947723389e-01 -6.437656283378601074e-02 2.526975572109222412e-01 -1.445970088243484497e-01 -2.764650285243988037e-01 1.292787790298461914e-01 5.152178928256034851e-02 -3.388120606541633606e-02 -5.137750506401062012e-02 -5.302605684846639633e-03 -4.763479530811309814e-01 2.427988350391387939e-01 7.729779183864593506e-02 1.041097864508628845e-01 1.259027123451232910e-01 6.511543691158294678e-02 3.048326820135116577e-02 -3.164665997028350830e-01 1.068341583013534546e-01 -9.025802835822105408e-03 1.195473670959472656e-01 -1.365904510021209717e-01 -1.855472624301910400e-01 -3.245819509029388428e-01 9.715982712805271149e-03 -7.044835388660430908e-02 7.730709761381149292e-02 -3.856053650379180908e-01 -8.901069872081279755e-03 9.701131843030452728e-03 -7.242761552333831787e-02
9.429012984037399292e-02 1.878153383731842041e-01 -1.344304382801055908e-01 -2.440549805760383606e-02 -9.755536913871765137e-02 -2.028048187494277954e-01 3.205569982528686523e-01 2.810757458209991455e-01 -2.301717400550842285e-01 2.001926004886627197e-01 -1.042361930012702942e-01 -1.257473975419998169e-01 2.076123058795928955e-01 3.026014752686023712e-02 1.602112799882888794e-01 -1.474008113145828247e-01 -1.350820660591125488e-01 2.082933634519577026e-01 5.468364432454109192e-02 7.539604604244232178e-02 -1.654601246118545532e-01 2.624424695968627930e-01 -2.176535129547119141e-01 -2.872650325298309326e-01 -2.621641457080841064e-01 2.829401493072509766e-01 -9.081852436065673828e-02 1.571373268961906433e-02 3.803787380456924438e-02 2.818176336586475372e-02 1.923048347234725952e-01 -2.560885436832904816e-02
-9.537220001220703125e-02 2.484546601772308350e-01 -1.437752973288297653e-02 8.141341805458068848e-02 -1.797419935464859009e-01 -1.556650549173355103e-01 -3.113302402198314667e-02 4.658901318907737732e-02 1.226384192705154419e-01 9.187415242195129395e-02 -1.032480224967002869e-01 -7.936051487922668457e-02 5.317662358283996582e-01 5.098937451839447021e-02 1.582041382789611816e-01 6.658841669559478760e-02 -2.340574711561203003e-01 -4.029825329780578613e-02 -2.640190422534942627e-01 5.544545128941535950e-02 -3.626204431056976318e-01 7.786588370800018311e-02 -1.511849761009216309e-01 -1.733660250902175903e-01 -1.588471606373786926e-02 -2.199546843767166138e-01 8.804226666688919067e-02 7.606654614210128784e-02 4.000148549675941467e-02 -3.468645513057708740e-01 4.658397659659385681e-02 3.837021440267562866e-02
2.594197690486907959e-01 -2.144691161811351776e-02 -2.051233500242233276e-01 1.921941339969635010e-01 -1.239603832364082336e-01 -3.854944407939910889e-01 2.209849506616592407e-01 1.122756153345108032e-01 2.615419328212738037e-01 -1.272507458925247192e-01 -9.324831515550613403e-02 -1.953715384006500244e-01 -3.716129437088966370e-02 1.102838814258575439e-01 3.539943322539329529e-02 1.244222000241279602e-01 1.315086334943771362e-01 1.486784964799880981e-01 -3.208835422992706299e-01 9.664517641067504883e-02 -1.437198668718338013e-01 -1.148036792874336243e-01 -1.113596186041831970e-01 -2.353515625000000000e-01 1.543382406234741211e-01 -1.937869749963283539e-02 1.136844083666801453e-01 8.828706294298171997e-02 -2.213436216115951538e-01 -6.434080749750137329e-02 3.239650130271911621e-01 9.869988262653350830e-02
4.190028458833694458e-02 -4.989985376596450806e-02 -7.753361761569976807e-02 9.995725005865097046e-02 -1.330336481332778931e-01 -1.858604848384857178e-01 2.196459919214248657e-01 1.290718168020248413e-01 2.691847980022430420e-01 -7.803516834974288940e-02 -7.854145020246505737e-02 -2.396523356437683105e-01 1.900807619094848633e-01 4.455217123031616211e-01 -2.030199393630027771e-02 2.331014871597290039e-01 1.798706501722335815e-02 1.398421823978424072e-01 -3.597601354122161865e-01 2.178759723901748657e-01 -5.689541622996330261e-02 -4.806150868535041809e-02 -7.318934053182601929e-02 -1.865916252136230469e-01 -7.142011076211929321e-02 -1.447024196386337280e-02 1.017101854085922241e-01 2.072071284055709839e-01 1.187957748770713806e-01 -2.705279290676116943e-01 1.257996112108230591e-01 1.639347076416015625e-01
-1.810792982578277588e-01 -1.946823000907897949e-01 -2.699491009116172791e-02 6.937245279550552368e-02 4.368070885539054871e-02 3.312862291932106018e-02 3.578260168433189392e-02 1.830100268125534058e-01 -4.136378318071365356e-02 -4.735019430518150330e-02 1.169682219624519348e-01 -4.570335149765014648e-02 1.057737246155738831e-01 -6.095902528613805771e-03 -3.892454132437705994e-02 -2.310768663883209229e-01 -4.106911644339561462e-02 3.797583878040313721e-01 -4.321352839469909668e-01 -2.317936122417449951e-01 -4.989357888698577881e-01 -2.186855822801589966e-01 1.978750713169574738e-02 -1.509966254234313965e-01 -5.905204638838768005e-02 -9.949791431427001953e-02 -9.548129141330718994e-02 -5.576553940773010254e-02 8.273202925920486450e-02 9.151080995798110962e-02 1.689995974302291870e-01 1.562431603670120239e-01
-1.176023781299591064e-01 2.570850588381290436e-02 2.999448403716087341e-02 2.815242856740951538e-02 -1.842424720525741577e-01 -7.831580936908721924e-02 9.375772625207901001e-02 1.151851415634155273e-01 -2.145928591489791870e-01 1.736485064029693604e-01 -9.645865857601165771e-02 -2.536514997482299805e-01 4.058325290679931641e-01 1.716176792979240417e-02 8.125562965869903564e-02 -1.249348837882280350e-02 6.335510313510894775e-02 3.020130693912506104e-01 -1.546818669885396957e-02 -5.641399696469306946e-02 -3.321838676929473877e-01 -1.046372875571250916e-01 -8.549684286117553711e-02 -2.674874663352966309e-01 -1.313814222812652588e-01 2.614204585552215576e-01 1.692728884518146515e-02 2.302294224500656128e-01 -5.746227502822875977e-02 -1.569091975688934326e-01 2.499245293438434601e-02 -3.658367991447448730e-01
2.721664011478424072e-01 6.872149556875228882e-02 6.316144764423370361e-02 -1.049273461103439331e-01 -2.494511306285858154e-01 -1.934567987918853760e-01 2.994759567081928253e-02 1.533358246088027954e-01 1.069327741861343384e-01 1.228785216808319092e-01 -1.648103147745132446e-01 -1.203429922461509705e-01 2.888536751270294189e-01 1.883039921522140503e-01 9.734404087066650391e-02 -1.245660036802291870e-01 -1.721419245004653931e-01 3.190505504608154297e-01 -1.344055831432342529e-01 -1.377392560243606567e-01 -4.671202898025512695e-01 2.341638505458831787e-01 2.090750485658645630e-01 1.618192493915557861e-01 7.209473103284835815e-02 6.075751036405563354e-02 1.979469507932662964e-01 2.898672968149185181e-02 2.598881535232067108e-02 3.208249807357788086e-02 3.847518935799598694e-02 8.115026354789733887e-02
2.804252803325653076e-01 -8.135528117418289185e-02 6.722453981637954712e-02 2.050709575414657593e-01 8.354814350605010986e-02 -1.976305544376373291e-01 2.004599869251251221e-01 1.227235719561576843e-01 -3.524709865450859070e-02 -7.658520340919494629e-02 6.531027704477310181e-02 -1.150929108262062073e-01 4.947105050086975098e-01 -1.793642342090606689e-01 3.126923441886901855e-01 1.197727397084236145e-01 -1.688460111618041992e-01 5.964981019496917725e-02 -3.377846628427505493e-02 1.649321988224983215e-02 -2.335857599973678589e-01 5.103580653667449951e-02 -1.747215688228607178e-01 -1.686657816171646118e-01 -5.285511910915374756e-02 1.977148205041885376e-01 2.409893870353698730e-01 2.468877136707305908e-01 4.721755906939506531e-02 2.382273814873769879e-04 1.942055970430374146e-01 5.246571451425552368e-02
-1.076280921697616577e-01 -1.112549155950546265e-01 1.035758331418037415e-01 -1.569746583700180054e-01 1.822487218305468559e-03 -1.438378840684890747e-01 -3.503480255603790283e-01 2.635937929153442383e-01 6.184624880552291870e-02 -1.665905714035034180e-01 -7.023049890995025635e-02 -1.837002933025360107e-01 1.155587285757064819e-01 3.934955224394798279e-02 1.769861876964569092e-01 2.146750688552856445e-01 -2.576616108417510986e-01 3.093190789222717285e-01 -4.125539362430572510e-01 -4.407367855310440063e-02 -2.205974459648132324e-01 1.642679423093795776e-01 7.487796247005462646e-02 -2.785256505012512207e-02 -2.603611648082733154e-01 8.939858525991439819e-02 -1.217598319053649902e-01 1.605238616466522217e-01 -2.048525959253311157e-02 4.685901477932929993e-02 1.714487820863723755e-01 -2.366585657000541687e-02
2.463937848806381226e-01 -6.082182750105857849e-02 2.199338525533676147e-01 2.144270390272140503e-02 7.198745757341384888e-02 -1.230575423687696457e-02 -6.695242971181869507e-02 3.131206631660461426e-01 2.593759894371032715e-01 -1.187279121950268745e-03 -3.603387251496315002e-02 -1.096544563770294189e-01 1.241105794906616211e-01 -7.901450991630554199e-02 -2.552548982203006744e-02 -9.541249275207519531e-02 -1.027529761195182800e-01 3.828575909137725830e-01 -1.336073726415634155e-01 2.997370064258575439e-02 -3.660771548748016357e-01 -9.477183222770690918e-02 -1.069171950221061707e-01 8.154819719493389130e-03 -2.278696447610855103e-01 3.018332421779632568e-01 -2.459475994110107422e-01 -1.234081201255321503e-02 -1.120524182915687561e-01 7.802035659551620483e-02 3.232178986072540283e-01 -9.866590797901153564e-02
-1.454090327024459839e-01 9.456291794776916504e-02 -2.656866237521171570e-02 -1.417209394276142120e-02 -2.950917929410934448e-02 -1.785760819911956787e-01 2.040862888097763062e-01 -7.772566378116607666e-02 3.343512415885925293e-01 -3.462554216384887695e-01 -3.142153620719909668e-01 -1.784754395484924316e-01 3.913874626159667969e-01 -5.603659152984619141e-02 1.364839822053909302e-01 -9.744556993246078491e-02 1.133835166692733765e-01 2.553342878818511963e-01 -9.428583830595016479e-02 1.300344616174697876e-01 -2.377588301897048950e-01 -2.251116633415222168e-01 4.122050851583480835e-02 -1.211564242839813232e-01 2.994723618030548096e-02 1.785758137702941895e-01 -2.140353471040725708e-01 7.722144573926925659e-02 2.360217645764350891e-02 -1.563812419772148132e-02 7.168436050415039062e-02 1.546125710010528564e-01
-7.442528009414672852e-02 -7.453928142786026001e-02 1.812425851821899414e-01 1.075723841786384583e-01 1.806990057229995728e-01 5.231328681111335754e-02 -7.732021156698465347e-03 -2.011766843497753143e-02 1.960511058568954468e-01 -1.579514443874359131e-01 -1.319485604763031006e-01 6.161242257803678513e-03 1.611977666616439819e-01 1.597746461629867554e-01 7.436034828424453735e-02 3.734913766384124756e-01 -3.057932257652282715e-01 1.358025521039962769e-01 -2.612076699733734131e-01 -1.718737781047821045e-01 -4.116105735301971436e-01 4.453316703438758850e-02 -9.104049205780029297e-02 -1.244468986988067627e-01 -2.771612405776977539e-01 1.141846701502799988e-01 -2.097154781222343445e-02 1.879742741584777832e-02 3.104889020323753357e-02 1.459134519100189209e-01 2.455886602401733398e-01 2.305163294076919556e-01
-1.207408532500267029e-01 -9.038428217172622681e-02 -1.063547208905220032e-01 1.840353012084960938e-01 3.212164938449859619e-01 -1.987451910972595215e-01 1.235784292221069336e-01 -2.682447619736194611e-02 1.829000413417816162e-01 -2.266808450222015381e-01 1.262383311986923218e-01 -1.295827627182006836e-01 2.969782054424285889e-01 -7.431143522262573242e-02 -8.041842281818389893e-02 -1.905187666416168213e-01 -1.133312433958053589e-01 2.115601897239685059e-01 -3.417282402515411377e-01 -2.323386818170547485e-01 -4.006880223751068115e-01 -1.388028636574745178e-02 -5.584257468581199646e-02 4.994515329599380493e-03 -2.232653200626373291e-01 6.701086461544036865e-02 1.150694862008094788e-02 -5.170115455985069275e-02 6.294456124305725098e-02 -1.801221221685409546e-01 1.458183377981185913e-01 -1.108759939670562744e-01
6.974492222070693970e-02 -1.418083789758384228e-03 8.861288428306579590e-02 -3.453404828906059265e-02 -1.718672513961791992e-01 -1.454192101955413818e-01 4.337602108716964722e-02 2.030716510489583015e-03 -3.773826360702514648e-02 -4.429567605257034302e-02 -1.288181394338607788e-01 -1.400446146726608276e-01 4.729921370744705200e-02 -2.214040756225585938e-01 4.121673405170440674e-01 -8.867077529430389404e-02 -5.401088297367095947e-02 1.910707801580429077e-01 -2.262100428342819214e-01 6.569855660200119019e-02 -1.254305690526962280e-01 2.261381782591342926e-02 1.683491170406341553e-01 -3.838218152523040771e-01 -3.027098774909973145e-01 -2.240840196609497070e-01 -1.380856931209564209e-01 2.299271970987319946e-01 1.798056662082672119e-01 -2.839713692665100098e-01 2.077115327119827271e-01 9.061831235885620117e-02
-1.010352186858654022e-02 -6.061860918998718262e-02 1.723743393085896969e-03 2.477931231260299683e-01 -2.127224653959274292e-01 -1.519650667905807495e-01 1.204495579004287720e-01 1.327436119318008423e-01 -2.451012581586837769e-01 2.883378043770790100e-02 -1.859024912118911743e-02 -2.230846881866455078e-01 -4.164830222725868225e-02 -6.525424309074878693e-03 2.657931447029113770e-01 -1.142011359333992004e-01 -5.834912881255149841e-02 2.186308354139328003e-01 -2.609717249870300293e-01 -1.621960699558258057e-01 4.710920527577400208e-02 -1.334336586296558380e-02 -8.906216919422149658e-02 -3.303305804729461670e-01 -3.194398283958435059e-01 -3.415254056453704834e-01 -9.147351235151290894e-02 3.746364638209342957e-02 2.261431813240051270e-01 -2.385006844997406006e-01 1.364277452230453491e-01 1.330736130475997925e-01
1.594225913286209106e-01 -1.074972525238990784e-01 1.024574488401412964e-01 2.670131027698516846e-01 -5.213409662246704102e-02 6.924098730087280273e-02 1.094679459929466248e-01 5.555557087063789368e-02 1.685353070497512817e-01 -1.151130720973014832e-01 -8.134572207927703857e-02 -2.021115869283676147e-01 4.075209200382232666e-01 -1.315869092941284180e-01 -1.466476023197174072e-01 7.238090038299560547e-02 -2.427892088890075684e-01 1.452572941780090332e-01 -1.223600804805755615e-01 -1.681179553270339966e-01 -2.247664183378219604e-01 -1.528084874153137207e-01 -2.538421154022216797e-01 -2.268849015235900879e-01 -2.176892161369323730e-01 3.841047883033752441e-01 -1.026150137186050415e-01 1.089071854948997498e-01 1.075131371617317200e-01 -3.761925920844078064e-02 1.264092177152633667e-01 -8.060739375650882721e-03
1.856857389211654663e-01 1.161567345261573792e-01 -1.501800715923309326e-01 6.498727202415466309e-02 -7.460567355155944824e-02 -2.363586425781250000e-01 2.063060104846954346e-01 8.300173282623291016e-02 3.836879134178161621e-01 -1.243933886289596558e-01 -2.208466827869415283e-01 -2.144916206598281860e-01 3.108243644237518311e-01 -1.428088825196027756e-02 1.497092545032501221e-01 1.796039007604122162e-02 -8.937638252973556519e-02 3.152212202548980713e-01 -5.888375267386436462e-02 1.759206652641296387e-01 -1.907558143138885498e-01 -4.272336512804031372e-02 -8.045216649770736694e-02 -3.814256191253662109e-01 2.329634130001068115e-01 1.596374437212944031e-02 9.005261957645416260e-02 4.705414921045303345e-02 -3.573193028569221497e-02 -3.938191756606101990e-02 -6.395589560270309448e-02 1.834097951650619507e-01
-8.921399712562561035e-02 -2.818655222654342651e-02 -3.993608430027961731e-02 5.776071548461914062e-02 -2.320032268762588501e-01 -1.184979602694511414e-01 2.212268859148025513e-01 7.325644046068191528e-02 1.670335233211517334e-01 -2.128377705812454224e-01 -1.384365856647491455e-01 -2.785883545875549316e-01 2.339971363544464111e-01 2.028033286333084106e-01 2.558489739894866943e-01 7.083728909492492676e-02 1.959354728460311890e-01 1.305774152278900146e-01 -3.671742379665374756e-01 -1.724246442317962646e-01 -6.937434524297714233e-02 -1.040758043527603149e-01 -2.264519631862640381e-01 -1.832168400287628174e-01 2.116687595844268799e-02 -9.115026146173477173e-02 -1.254252195358276367e-01 1.313193291425704956e-01 1.000617071986198425e-01 -2.300481200218200684e-01 2.032926864922046661e-02 3.197517096996307373e-01
2.158749252557754517e-01 -2.606606185436248779e-01 -1.045966171659529209e-03 -1.822542585432529449e-02 -1.021790318191051483e-02 -5.527875572443008423e-02 1.783979237079620361e-01 1.233307179063558578e-02 -9.623318165540695190e-02 -3.664763644337654114e-02 2.651375159621238708e-02 -5.182062387466430664e-01 1.836073994636535645e-01 -1.708942465484142303e-02 5.770410224795341492e-02 -5.226816609501838684e-02 -2.926580011844635010e-01 -4.743057489395141602e-02 -2.146629989147186279e-01 9.607227146625518799e-02 -2.379335463047027588e-01 8.425861597061157227e-02 -8.214916288852691650e-02 -2.300857603549957275e-01 -2.426780462265014648e-01 -2.102609425783157349e-01 9.964954853057861328e-02 1.621772944927215576e-01 1.797742098569869995e-01 8.537562191486358643e-02 2.001813054084777832e-01 2.108328342437744141e-01
3.253154456615447998e-02 -4.050842672586441040e-02 1.829254180192947388e-01 3.677732869982719421e-02 -1.033772379159927368e-01 -1.611978709697723389e-01 1.269921511411666870e-01 -5.852979957126080990e-04 3.769389986991882324e-01 -3.970484435558319092e-02 -1.132182553410530090e-01 -1.541615575551986694e-01 4.556233882904052734e-01 6.622287328355014324e-04 -2.831999398767948151e-02 1.216653361916542053e-01 -7.366037368774414062e-02 2.602165937423706055e-01 1.019037216901779175e-01 2.103313244879245758e-02 -1.956828534603118896e-01 -2.815456315875053406e-02 8.549201488494873047e-02 -2.449115961790084839e-01 -2.511131763458251953e-02 -2.736791074275970459e-01 7.219187915325164795e-02 1.081179380416870117e-01 -7.817934453487396240e-02 -7.585474103689193726e-02 2.200757563114166260e-01 4.039489328861236572e-01
-2.445438504219055176e-01 -3.629095852375030518e-01 3.373505920171737671e-02 2.853774726390838623e-01 5.105875805020332336e-02 6.353477388620376587e-02 -5.694603174924850464e-02 9.897391498088836670e-02 2.170279026031494141e-01 -1.527482569217681885e-01 -1.448702812194824219e-01 -2.331986092031002045e-03 2.388156354427337646e-01 9.024151600897312164e-03 -1.620116233825683594e-01 -3.322403132915496826e-02 -1.125621199607849121e-01 4.271849691867828369e-01 -3.074156939983367920e-01 -3.175606578588485718e-02 -3.408473134040832520e-01 -4.608678445219993591e-02 4.646839573979377747e-03 5.460076034069061279e-03 -4.319502040743827820e-02 1.950799971818923950e-01 -1.579883694648742676e-01 3.594346717000007629e-02 -7.633291184902191162e-02 3.669523075222969055e-02 2.190263271331787109e-01 -9.757516818353906274e-05
1.834675073623657227e-01 1.069949045777320862e-01 4.094582516700029373e-03 8.896330371499061584e-03 6.151650846004486084e-02 -7.068496942520141602e-02 -7.594868540763854980e-02 1.345096677541732788e-01 2.947107553482055664e-01 -4.972252249717712402e-02 -6.643664091825485229e-02 -8.376981317996978760e-02 8.299064636230468750e-02 7.700669765472412109e-02 2.024659216403961182e-01 -1.764251738786697388e-01 1.856352835893630981e-01 3.380466401576995850e-01 -3.812417984008789062e-01 -9.215091913938522339e-02 -3.388291895389556885e-01 9.536398202180862427e-02 -1.932512223720550537e-02 -1.700844317674636841e-01 -1.380159705877304077e-01 -1.154696196317672729e-02 -8.310001343488693237e-02 1.830565333366394043e-01 3.184943497180938721e-01 -1.591767668724060059e-01 2.513790726661682129e-01 -1.764120459556579590e-01
-1.258220523595809937e-01 3.956259787082672119e-01 2.779143452644348145e-01 2.563287317752838135e-01 1.456083059310913086e-01 -1.605282574892044067e-01 2.864013314247131348e-01 2.277724444866180420e-01 -4.469764977693557739e-02 -4.326882958412170410e-02 8.171734958887100220e-02 -1.969873011112213135e-01 3.195869326591491699e-01 9.356330335140228271e-02 5.815473571419715881e-02 -1.365741342306137085e-01 -2.397594451904296875e-01 -5.031631886959075928e-02 -1.571049541234970093e-01 -1.365129053592681885e-01 -9.460462629795074463e-02 -6.053545046597719193e-03 -2.414508759975433350e-01 -1.273628175258636475e-01 -1.509220898151397705e-02 2.202958101406693459e-03 -7.605744898319244385e-02 2.609878182411193848e-01 -2.463972009718418121e-02 2.095483690500259399e-01 7.439918071031570435e-02 -1.026126295328140259e-01
-2.209768593311309814e-01 1.535899937152862549e-01 -2.806829214096069336e-01 8.098153024911880493e-02 5.482505541294813156e-03 -3.501117825508117676e-01 1.506482511758804321e-01 1.865853369235992432e-01 8.249770849943161011e-02 2.081408947706222534e-01 -7.846659421920776367e-02 -5.522065162658691406e-01 1.472343951463699341e-01 1.038750559091567993e-01 9.850440174341201782e-02 -2.225444093346595764e-02 4.474926739931106567e-03 1.146037951111793518e-01 -1.680587977170944214e-01 7.491362839937210083e-02 -2.356161177158355713e-01 1.183008030056953430e-01 -4.839108884334564209e-02 -6.033281981945037842e-02 1.143991947174072266e-02 1.676070690155029297e-02 -1.758591644465923309e-02 -1.686146706342697144e-01 -2.368069291114807129e-01 -9.899139404296875000e-02 1.857653409242630005e-01 -7.872833311557769775e-02
2.426881790161132812e-01 -2.211158573627471924e-01 -9.508472681045532227e-02 -1.338166892528533936e-01 -9.822568856179714203e-03 1.167035028338432312e-01 2.376000732183456421e-01 4.139722883701324463e-02 -4.954912234097719193e-03 8.944879472255706787e-02 -2.890844047069549561e-01 -3.270687758922576904e-01 3.062724769115447998e-01 -1.219512987881898880e-02 1.697409525513648987e-02 -1.023279577493667603e-01 -3.051689863204956055e-01 -1.161722280085086823e-02 -2.369972169399261475e-01 1.431929878890514374e-02 -3.555708825588226318e-01 -3.108936175704002380e-02 -1.706778109073638916e-01 -1.769852638244628906e-01 -1.775496602058410645e-01 3.313054889440536499e-02 1.196548789739608765e-01 5.192643031477928162e-02 1.075209528207778931e-01 1.087092012166976929e-01 1.718204915523529053e-01 2.237740904092788696e-01
-1.259271502494812012e-01 -1.974268853664398193e-01 -1.316453069448471069e-01 3.671594262123107910e-01 -9.258016198873519897e-02 -1.028639301657676697e-01 -1.130661368370056152e-01 2.028085887432098389e-01 3.810247033834457397e-02 1.809475123882293701e-01 3.441108856350183487e-03 -1.552662253379821777e-02 1.265987101942300797e-02 1.396175324916839600e-01 6.485564261674880981e-02 1.365541964769363403e-01 -1.563630104064941406e-01 2.337285578250885010e-01 -1.379038393497467041e-01 2.599659748375415802e-02 -3.961094319820404053e-01 -4.627159237861633301e-02 2.054112553596496582e-01 6.148491520434617996e-03 -1.964403539896011353e-01 -3.420838341116905212e-02 9.893026947975158691e-02 2.013010345399379730e-02 -5.122508853673934937e-02 -3.230846822261810303e-01 3.997608423233032227e-01 1.618416607379913330e-01
-2.532296776771545410e-01 -7.067605108022689819e-02 -1.884112954139709473e-01 2.380576878786087036e-01 5.016543436795473099e-03 -1.530559659004211426e-01 1.289261877536773682e-01 -5.332835391163825989e-02 1.885758042335510254e-01 -1.067757159471511841e-01 -3.133858367800712585e-02 5.093708634376525879e-02 2.581077218055725098e-01 8.231751620769500732e-02 1.063359603285789490e-01 -1.089138835668563843e-01 -1.680330783128738403e-01 1.982446014881134033e-01 -2.215321213006973267e-01 -3.324948549270629883e-01 -4.511214494705200195e-01 -5.930557101964950562e-02 -4.058592393994331360e-02 -1.112644374370574951e-02 -2.655268013477325439e-01 -2.841341868042945862e-02 1.112346798181533813e-01 -2.135163992643356323e-01 -2.205968461930751801e-02 -2.133215218782424927e-02 2.755199372768402100e-01 8.122204244136810303e-02
9.134974330663681030e-02 1.202600598335266113e-01 2.089193463325500488e-01 1.364352852106094360e-01 8.092170581221580505e-03 -3.365488257259130478e-03 1.022151261568069458e-01 3.374412357807159424e-01 4.601884260773658752e-02 5.340384691953659058e-02 1.228663474321365356e-01 -2.289520353078842163e-01 2.156684398651123047e-01 -1.534889638423919678e-01 -1.129432171583175659e-01 -3.364622965455055237e-02 -3.156922161579132080e-01 1.010494828224182129e-01 -5.040305852890014648e-02 -1.897081881761550903e-01 -4.807516932487487793e-02 -3.409155085682868958e-02 9.968268871307373047e-02 -3.561342060565948486e-01 9.298835694789886475e-02 -7.989379763603210449e-02 -1.420113593339920044e-01 -1.618413478136062622e-01 -2.417069971561431885e-01 1.715058386325836182e-01 3.859179019927978516e-01 2.174672335386276245e-01
3.335663676261901855e-01 1.027615964412689209e-01 -2.066558226943016052e-02 1.412676870822906494e-01 -9.399496763944625854e-02 -1.131051108241081238e-01 2.338733822107315063e-01 1.074176356196403503e-01 -1.029232516884803772e-01 -1.539472639560699463e-01 1.295720040798187256e-01 -2.466712296009063721e-01 4.172751605510711670e-01 -1.501419544219970703e-01 3.373882174491882324e-01 1.371148824691772461e-01 -6.041112914681434631e-02 2.333151102066040039e-01 -4.063658788800239563e-02 -6.529683619737625122e-02 -1.076502203941345215e-01 1.080742925405502319e-01 -2.213339209556579590e-01 -1.610322296619415283e-01 -1.548053622245788574e-01 1.376590728759765625e-01 1.005219444632530212e-01 4.947231709957122803e-02 6.290905177593231201e-02 -1.178824976086616516e-01 2.912600636482238770e-01 9.145342558622360229e-02
7.706854958087205887e-03 1.655155867338180542e-01 9.974443912506103516e-02 2.452375590801239014e-01 -5.659719556570053101e-02 -2.744203619658946991e-02 2.652556300163269043e-01 3.468772470951080322e-01 -5.817111954092979431e-02 1.956749558448791504e-01 -1.006828099489212036e-01 -4.910492524504661560e-02 2.689439654350280762e-01 -3.644906356930732727e-02 3.410220891237258911e-02 1.071706041693687439e-01 -1.299401223659515381e-01 2.584326565265655518e-01 -1.690524220466613770e-01 -6.439048796892166138e-02 -2.403436005115509033e-01 3.555919528007507324e-01 -2.102089822292327881e-01 -2.479000240564346313e-01 5.921858176589012146e-02 2.980802357196807861e-01 1.428925544023513794e-01 3.728980571031570435e-02 -1.009311974048614502e-01 -1.409729197621345520e-02 1.892297565937042236e-01 2.597252279520034790e-02
-2.691943049430847168e-01 8.605301380157470703e-02 -3.409951627254486084e-01 -1.624516956508159637e-02 -2.066574059426784515e-02 -2.548847496509552002e-01 2.530041635036468506e-01 2.370136678218841553e-01 1.035193577408790588e-01 -8.735198527574539185e-02 -7.305480539798736572e-02 -4.161249101161956787e-01 5.908314883708953857e-02 4.703799262642860413e-02 2.050006240606307983e-01 2.800199203193187714e-02 -7.059308886528015137e-02 6.830750405788421631e-02 -5.799009650945663452e-02 -8.953876048326492310e-02 -2.349915355443954468e-01 2.788802087306976318e-01 -1.732291653752326965e-02 -1.030664369463920593e-01 -1.518584936857223511e-01 2.418060787022113800e-02 -9.768319129943847656e-02 1.027380526065826416e-01 -1.988821476697921753e-01 9.056349843740463257e-02 2.128015011548995972e-01 -2.663102149963378906e-01
5.179978907108306885e-02 -1.266025751829147339e-02 -1.882071346044540405e-01 2.585402131080627441e-02 2.530550360679626465e-01 7.639605086296796799e-03 -1.349508017301559448e-01 1.186038702726364136e-01 1.403233706951141357e-01 -3.407159820199012756e-02 -2.397046238183975220e-01 -8.942372351884841919e-02 4.048638939857482910e-01 1.032884940505027771e-01 -6.279814243316650391e-02 -2.285150140523910522e-01 1.438544690608978271e-01 4.187837541103363037e-01 -3.450530469417572021e-01 -6.736429780721664429e-02 -3.558478653430938721e-01 -2.877714810892939568e-03 -3.797192871570587158e-02 -3.852232173085212708e-02 -1.322775036096572876e-01 -6.314691901206970215e-02 -1.332023441791534424e-01 -1.491515785455703735e-01 1.227684617042541504e-01 -1.117693036794662476e-01 9.572537243366241455e-02 -1.424741651862859726e-02
-1.581575572490692139e-01 6.176301836967468262e-02 -2.218513190746307373e-01 2.328500300645828247e-01 -8.785892277956008911e-02 -1.309216767549514771e-01 1.040457561612129211e-01 9.735865145921707153e-02 6.751907616853713989e-02 7.711358368396759033e-02 -1.686291992664337158e-01 -1.081234738230705261e-01 2.681647837162017822e-01 -1.328424215316772461e-01 1.156366467475891113e-01 -4.026313126087188721e-02 -1.887693256139755249e-02 -1.304366439580917358e-01 -2.907162308692932129e-01 4.808291792869567871e-02 -2.828268706798553467e-01 1.603516787290573120e-01 -2.873148620128631592e-01 -2.002012729644775391e-01 -2.964733354747295380e-02 -1.918305605649948120e-01 -3.941234201192855835e-02 2.541626393795013428e-01 -1.373293995857238770e-01 -4.335762858390808105e-01 1.554622799158096313e-01 2.821639645844697952e-03
-1.717872917652130127e-01 -1.720576584339141846e-01 -1.401898711919784546e-01 -1.419780701398849487e-01 1.689520776271820068e-01 -1.132112666964530945e-01 -4.955177754163742065e-02 3.847535550594329834e-01 -1.681451946496963501e-01 1.627931445837020874e-01 -3.529798984527587891e-02 -3.987286984920501709e-02 -9.095658361911773682e-02 1.995311379432678223e-01 2.695175707340240479e-01 2.106067351996898651e-02 -1.666708886623382568e-01 1.550103724002838135e-01 -6.851660460233688354e-02 6.234367191791534424e-02 -4.472392499446868896e-01 3.455602377653121948e-02 -2.920729666948318481e-02 -5.970869958400726318e-02 -1.686671376228332520e-01 -2.735246531665325165e-02 -2.323348820209503174e-01 6.824690103530883789e-02 -2.476532757282257080e-01 1.899873465299606323e-01 2.543906569480895996e-01 1.201796755194664001e-01
-4.393357783555984497e-02 -9.489674866199493408e-02 2.206442803144454956e-01 2.645733952522277832e-01 1.140684857964515686e-01 -2.281607836484909058e-01 2.467778623104095459e-01 3.535203635692596436e-01 -2.508121430873870850e-01 2.130619138479232788e-01 -1.613141223788261414e-02 7.757095620036125183e-03 2.619980275630950928e-01 3.611795231699943542e-02 8.568358421325683594e-02 6.198721006512641907e-02 1.042571738362312317e-01 1.365722417831420898e-01 -1.883079558610916138e-01 1.371099799871444702e-01 -2.312998324632644653e-01 3.361735939979553223e-01 -1.135703772306442261e-01 -1.316869854927062988e-01 -1.378995627164840698e-01 2.202100902795791626e-01 1.548828035593032837e-01 -1.055158004164695740e-01 8.479463309049606323e-02 8.023115247488021851e-02 1.601387709379196167e-01 8.512999117374420166e-02
2.215412557125091553e-01 9.375903755426406860e-02 5.843583494424819946e-02 8.520746603608131409e-03 -1.620605736970901489e-01 3.842285647988319397e-02 -7.810751348733901978e-02 2.376252710819244385e-01 3.122242391109466553e-01 1.281883381307125092e-02 -6.901305913925170898e-02 -1.718117445707321167e-01 6.373767554759979248e-02 1.307550668716430664e-01 1.018996685743331909e-01 -2.644948959350585938e-01 9.724763035774230957e-02 2.674157321453094482e-01 -3.854641616344451904e-01 -1.548667903989553452e-02 -4.086789190769195557e-01 9.567679464817047119e-02 1.239188313484191895e-01 -4.936279729008674622e-02 -1.878125369548797607e-01 7.444295287132263184e-02 -1.826503127813339233e-01 3.329885378479957581e-02 1.431539058685302734e-01 -2.806198038160800934e-02 2.269264906644821167e-01 -2.075737863779067993e-01
-1.620451956987380981e-01 5.540366843342781067e-02 -3.396529257297515869e-01 3.135571181774139404e-01 -1.025805696845054626e-01 -2.068839371204376221e-01 1.462896913290023804e-01 2.094199210405349731e-01 8.353674411773681641e-02 1.436834502965211868e-02 -2.134711444377899170e-01 -1.020464897155761719e-01 1.544094532728195190e-01 -9.910897165536880493e-02 1.821119636297225952e-01 -4.592205211520195007e-02 2.487983852624893188e-01 2.060324251651763916e-01 -1.783741116523742676e-01 1.254754960536956787e-01 -1.521447896957397461e-01 7.248339802026748657e-02 2.968573570251464844e-01 -1.679986119270324707e-01 -1.348025500774383545e-01 9.739228338003158569e-02 -8.525015413761138916e-02 1.208180636167526245e-01 -1.728419214487075806e-01 -9.759482741355895996e-02 2.562340497970581055e-01 -2.346577942371368408e-01
-1.216167435050010681e-01 2.948729787021875381e-03 -1.278104633092880249e-01 2.341125011444091797e-01 2.702455818653106689e-01 -2.382915467023849487e-02 -1.954413764178752899e-02 1.003314629197120667e-01 1.654364466667175293e-01 -2.377912253141403198e-01 1.692451536655426025e-02 -2.086982876062393188e-01 3.296644985675811768e-02 -8.733848482370376587e-02 -6.371943652629852295e-02 -2.195815145969390869e-01 -1.084378063678741455e-01 2.079406976699829102e-01 -3.560535013675689697e-01 -1.056066378951072693e-01 -5.226873755455017090e-01 1.358888694085180759e-03 -8.447716385126113892e-02 1.015015393495559692e-01 -2.086097300052642822e-01 1.794895380735397339e-01 -3.140485659241676331e-02 8.208872377872467041e-02 2.084379456937313080e-02 -2.138877958059310913e-01 1.155678555369377136e-01 -1.212259829044342041e-01
-1.195722967386245728e-01 -1.552753150463104248e-01 1.282991617918014526e-01 -6.555347889661788940e-02 6.257271021604537964e-02 -2.285103946924209595e-01 1.376890093088150024e-01 1.640523374080657959e-01 1.060823649168014526e-01 1.190725564956665039e-01 -3.244482353329658508e-02 -1.292904615402221680e-01 3.822478950023651123e-01 -7.199204713106155396e-02 2.550479173660278320e-01 5.093667283654212952e-02 -2.093518674373626709e-01 4.391973018646240234e-01 1.108421683311462402e-01 -5.314279347658157349e-02 -1.580345928668975830e-01 -9.115161746740341187e-02 2.469664625823497772e-02 -1.925715357065200806e-01 -5.480235069990158081e-02 2.197611778974533081e-01 1.770022362470626831e-01 2.687927484512329102e-01 7.975894957780838013e-02 -1.356465667486190796e-01 1.239823922514915466e-02 -2.721889615058898926e-01
4.466892778873443604e-02 -2.924882769584655762e-01 -6.245127320289611816e-02 5.980374664068222046e-02 -1.371247023344039917e-01 9.195516817271709442e-03 1.695269197225570679e-01 -6.233537569642066956e-02 1.278900448232889175e-02 5.873204395174980164e-02 8.195529878139495850e-02 -1.499978601932525635e-01 4.814149439334869385e-01 -1.847133934497833252e-01 2.664502561092376709e-01 -1.230372488498687744e-01 1.355063449591398239e-02 2.522090673446655273e-01 -5.891635268926620483e-02 1.277122497558593750e-01 -2.259166240692138672e-01 2.504047565162181854e-02 1.850341409444808960e-01 -2.628999054431915283e-01 1.207738295197486877e-01 2.364861965179443359e-01 8.400303870439529419e-02 2.354371696710586548e-01 -1.343201845884323120e-01 -4.233122989535331726e-02 2.152893096208572388e-01 -1.756333112716674805e-01
-2.001108229160308838e-01 -1.041899397969245911e-01 -1.765736937522888184e-02 2.570273578166961670e-01 3.413918912410736084e-01 2.491536363959312439e-02 9.912240505218505859e-02 -1.724962517619132996e-02 5.774423480033874512e-02 2.147842012345790863e-02 -7.903244346380233765e-02 -7.627585530281066895e-02 2.979862689971923828e-01 -1.125598028302192688e-01 2.046508789062500000e-01 3.243338316679000854e-02 -1.696879118680953979e-01 1.696838885545730591e-01 -6.819256395101547241e-02 -4.696784541010856628e-02 -4.013347327709197998e-01 1.067672744393348694e-01 3.514266908168792725e-01 4.572585225105285645e-03 -6.453698873519897461e-02 -7.060135900974273682e-02 3.189574461430311203e-03 5.661285296082496643e-02 2.436781823635101318e-01 -2.555914521217346191e-01 3.104623258113861084e-01 3.582027554512023926e-02
-1.668645069003105164e-02 -3.485666513442993164e-01 -6.476627290248870850e-02 1.474358737468719482e-01 -8.822522312402725220e-02 -9.707616642117500305e-03 3.648090660572052002e-01 1.727722734212875366e-01 -2.491128817200660706e-02 6.728684902191162109e-02 -1.771418005228042603e-01 -1.443968415260314941e-01 1.091755926609039307e-02 1.403175890445709229e-01 1.588424742221832275e-01 -1.926810592412948608e-01 -2.361575812101364136e-01 3.174037635326385498e-01 2.627532742917537689e-02 -4.846683144569396973e-02 1.929515274241566658e-03 1.577993035316467285e-01 -8.111873269081115723e-02 -2.593481242656707764e-01 -3.659057915210723877e-01 -1.298889666795730591e-01 2.386876195669174194e-01 1.889559626579284668e-01 1.088610850274562836e-02 1.320681422948837280e-01 1.032598540186882019e-01 1.094334051012992859e-01
-2.360986620187759399e-01 -1.023718193173408508e-01 -8.156402409076690674e-02 1.525488197803497314e-01 -2.313038147985935211e-02 -2.831875681877136230e-01 4.539886116981506348e-02 3.044744431972503662e-01 -1.104101538658142090e-01 -1.422213017940521240e-01 -2.274740934371948242e-01 1.719931960105895996e-01 2.885905839502811432e-02 -1.043959185481071472e-01 1.743106991052627563e-01 -5.325966328382492065e-02 4.571968223899602890e-03 1.644459217786788940e-01 -1.671317815780639648e-01 -4.278649389743804932e-02 -4.388929605484008789e-01 7.373322546482086182e-02 2.479735761880874634e-01 -1.873512268066406250e-01 -1.324875950813293457e-01 1.192893460392951965e-01 1.019092462956905365e-02 3.708719462156295776e-02 2.031996250152587891e-01 -1.791153103113174438e-01 3.031281828880310059e-01 1.402104347944259644e-01
[truncated: 3,272,630 more chars]
