# Supplementary material for: The Language of Innovation
Source: PLoS One. 2020 Apr 30;15(4):e0230107. doi: 10.1371/journal.pone.0230107 (PMC7194493; doi:10.1371/journal.pone.0230107)
Supplement: S29 File — (GZ) [file pone.0230107.s029.tar.gz › 2007-2011/V2Run_2_VS_4500_embeddings2007-2011ED32.txt]

-1.963623799383640289e-02 -2.239760905504226685e-01 9.132646769285202026e-02 -4.515678584575653076e-01 -1.257289648056030273e-01 -1.498719751834869385e-01 4.474133718758821487e-03 -1.011422201991081238e-01 3.794309869408607483e-02 9.457701444625854492e-02 -3.702963516116142273e-02 1.283008754253387451e-01 2.187368720769882202e-01 3.728930279612541199e-02 1.664480566978454590e-01 1.022631302475929260e-01 -3.112153410911560059e-01 3.944930434226989746e-01 -9.331765025854110718e-02 1.395518705248832703e-02 -2.453202605247497559e-01 -1.313527673482894897e-01 -4.093475639820098877e-02 1.000107303261756897e-01 -1.320791244506835938e-01 -2.860466577112674713e-02 -3.756226599216461182e-01 -2.870750240981578827e-02 1.700749620795249939e-02 6.740476936101913452e-02 7.319534569978713989e-02 -2.284605503082275391e-01
4.593406617641448975e-02 -1.350445579737424850e-02 -2.250568568706512451e-01 -3.132746219635009766e-01 4.167476296424865723e-01 -2.631692588329315186e-02 -5.787306278944015503e-02 -8.846302330493927002e-02 3.084537386894226074e-02 -9.374123811721801758e-02 1.036995872855186462e-01 1.060488894581794739e-01 2.610053718090057373e-01 -1.017507612705230713e-01 6.752402335405349731e-02 1.206182241439819336e-01 -3.698154091835021973e-01 -1.606035977602005005e-01 1.233127266168594360e-01 6.812722235918045044e-02 -1.330167800188064575e-01 1.245299912989139557e-02 5.088041722774505615e-02 2.314011305570602417e-01 2.551393806934356689e-01 -1.744082570075988770e-01 -3.304156363010406494e-01 1.069592544808983803e-03 -1.342630237340927124e-01 2.132855355739593506e-01 7.074513286352157593e-02 -6.667523086071014404e-02
-1.112397387623786926e-01 -5.103804171085357666e-02 -1.503212302923202515e-01 -2.421084493398666382e-01 -2.394073456525802612e-01 -3.593096882104873657e-02 3.617073297500610352e-01 -2.205530703067779541e-01 5.407448485493659973e-02 -1.680021136999130249e-01 -9.772871434688568115e-02 -2.323785051703453064e-02 3.259092569351196289e-01 -3.092583119869232178e-01 5.956753157079219818e-03 5.052047222852706909e-02 -4.379543662071228027e-01 2.142993174493312836e-02 2.319119572639465332e-01 2.004056721925735474e-01 -1.929325163364410400e-01 7.003929931670427322e-03 9.813206642866134644e-02 8.838481456041336060e-02 1.007044613361358643e-01 -1.863668262958526611e-01 -7.870136946439743042e-02 2.211200259625911713e-02 -1.450990140438079834e-01 7.487335801124572754e-02 -2.292394824326038361e-02 1.937574893236160278e-02
-2.476286143064498901e-01 1.519231498241424561e-01 -1.567351818084716797e-02 -2.463857382535934448e-01 -6.584884226322174072e-02 -1.144589707255363464e-01 -4.540850222110748291e-02 2.727684080600738525e-01 3.585010394454002380e-02 2.107797563076019287e-02 -1.223624423146247864e-01 2.346217185258865356e-01 5.266990512609481812e-02 3.258365765213966370e-02 -4.979830607771873474e-02 2.593201100826263428e-01 -4.504529833793640137e-01 2.712965607643127441e-01 3.513022139668464661e-02 -1.015637516975402832e-01 -1.921741068363189697e-01 -1.786831207573413849e-02 -8.481706678867340088e-02 1.761103868484497070e-01 1.300971768796443939e-02 -3.079447150230407715e-02 -1.411533951759338379e-01 1.834918856620788574e-01 -9.695314615964889526e-02 3.338946774601936340e-02 1.592707782983779907e-01 -4.016507863998413086e-01
-2.366525083780288696e-01 8.107107877731323242e-02 -2.787412889301776886e-02 -1.821516156196594238e-01 1.576658636331558228e-01 -2.003153264522552490e-01 3.669855743646621704e-02 2.270392626523971558e-01 2.092116624116897583e-01 6.419841200113296509e-03 1.217596009373664856e-01 9.685653448104858398e-02 2.244150638580322266e-01 -2.370791882276535034e-02 3.404965996742248535e-02 1.119767054915428162e-01 -3.700987994670867920e-01 5.283785238862037659e-02 2.690087556838989258e-01 -1.083672568202018738e-01 5.649979691952466965e-03 -2.959505021572113037e-01 3.514292463660240173e-02 -5.279926955699920654e-02 1.909707039594650269e-01 1.777951270341873169e-01 -2.239388078451156616e-01 5.813486129045486450e-02 -2.742694318294525146e-01 3.128288984298706055e-01 1.575650125741958618e-01 -1.338346749544143677e-01
9.017530083656311035e-02 7.080309092998504639e-02 -1.113316342234611511e-01 -2.941400706768035889e-01 -8.302328176796436310e-03 -1.260059475898742676e-01 1.673788428306579590e-01 -2.539438195526599884e-02 1.442216932773590088e-01 -4.008381441235542297e-02 -9.873971343040466309e-02 9.960383921861648560e-02 7.241255789995193481e-02 1.011810824275016785e-01 -9.887371212244033813e-02 6.395523995161056519e-02 -3.102666735649108887e-01 -9.407346695661544800e-02 2.692199051380157471e-01 -4.106253683567047119e-01 -1.392996907234191895e-01 -2.570403516292572021e-01 -1.270146071910858154e-01 3.824139833450317383e-01 -2.150534279644489288e-02 9.157465398311614990e-02 -3.632022067904472351e-02 2.182648777961730957e-01 -1.038445755839347839e-01 2.972051799297332764e-01 1.311383098363876343e-01 -6.112889200448989868e-02
-1.449135132133960724e-02 2.970171347260475159e-02 -5.860185250639915466e-02 -2.011386603116989136e-01 -6.843247264623641968e-02 -2.984161078929901123e-01 1.513668000698089600e-01 1.781207025051116943e-01 6.765914708375930786e-02 -1.269117444753646851e-01 1.332644373178482056e-01 8.583490550518035889e-02 9.745526313781738281e-02 1.596636325120925903e-01 -3.625658154487609863e-01 -2.612062916159629822e-02 -3.178965747356414795e-01 5.704859737306833267e-03 2.424146831035614014e-01 1.805937439203262329e-01 -7.109275460243225098e-02 -2.019419372081756592e-01 -2.059307917079422623e-05 2.884655594825744629e-01 8.823444694280624390e-02 -9.188715368509292603e-02 -2.207387834787368774e-01 6.298150401562452316e-03 -9.224087744951248169e-02 2.058228850364685059e-01 9.693112969398498535e-02 -3.833114206790924072e-01
7.958606630563735962e-02 1.154272332787513733e-01 6.533098965883255005e-02 -2.174924015998840332e-01 7.370498031377792358e-02 -1.443614959716796875e-01 7.177278399467468262e-02 -9.366643428802490234e-02 -8.102309890091419220e-03 7.326853275299072266e-02 -6.108758598566055298e-02 1.080942079424858093e-01 1.908149868249893188e-01 2.271192520856857300e-01 -2.301904745399951935e-02 1.023075208067893982e-01 -3.166472613811492920e-01 2.104958295822143555e-01 1.004423052072525024e-01 -7.908421009778976440e-02 -1.042250692844390869e-01 -5.343262851238250732e-02 4.140428826212882996e-02 3.966398537158966064e-01 7.652748841792345047e-03 -2.076832652091979980e-01 -2.422408908605575562e-01 -1.066312193870544434e-01 -4.512297213077545166e-01 2.214037477970123291e-01 2.108078896999359131e-01 1.573280096054077148e-01
-2.586793005466461182e-01 1.900421082973480225e-01 -2.724013663828372955e-02 -2.513071894645690918e-01 -9.263052046298980713e-02 -2.123310863971710205e-01 1.045438572764396667e-01 6.696386635303497314e-02 7.470548897981643677e-02 1.033730879426002502e-01 3.780228644609451294e-02 1.911282390356063843e-01 -2.860307693481445312e-02 -7.628261297941207886e-02 -1.705719828605651855e-01 -1.067640073597431183e-02 -7.995852082967758179e-02 -1.320562139153480530e-02 3.491605818271636963e-01 1.414636224508285522e-01 -9.531123191118240356e-02 -1.401819139719009399e-01 7.144090253859758377e-03 2.549360096454620361e-01 -1.016283221542835236e-02 -4.628394916653633118e-02 -1.799061894416809082e-01 2.436549365520477295e-01 -2.657785117626190186e-01 3.609708845615386963e-01 1.959389597177505493e-01 -3.135924935340881348e-01
-7.693766802549362183e-02 3.473408147692680359e-02 1.663495153188705444e-01 -3.848222494125366211e-01 -1.150099709630012512e-01 -2.674154639244079590e-01 2.475831210613250732e-01 1.278158649802207947e-02 2.145574390888214111e-01 -7.674725260585546494e-03 2.243672730401158333e-03 -1.111916825175285339e-01 -3.142567723989486694e-02 2.414508908987045288e-01 -1.847692579030990601e-01 1.203914508223533630e-01 -1.113791018724441528e-01 1.957560330629348755e-01 1.686040610074996948e-01 -1.873660236597061157e-01 -2.331156730651855469e-01 -4.517238959670066833e-02 -7.920840382575988770e-02 2.017541229724884033e-01 1.117601618170738220e-01 1.375706791877746582e-01 -6.736605614423751831e-02 1.344055235385894775e-01 -2.339447289705276489e-01 1.806075125932693481e-01 3.035378754138946533e-01 -2.311009615659713745e-01
-3.029881045222282410e-02 -2.532022595405578613e-01 -1.848040372133255005e-01 -1.774956732988357544e-01 -2.401256561279296875e-01 1.113760247826576233e-01 3.453537821769714355e-01 -3.957302495837211609e-02 1.074527390301227570e-02 -2.364044934511184692e-01 4.497686401009559631e-02 4.200142621994018555e-02 1.715105026960372925e-01 -1.644134521484375000e-01 6.574680097401142120e-03 2.892063371837139130e-02 -2.500610351562500000e-01 3.239806890487670898e-01 1.941002011299133301e-01 1.298453211784362793e-01 -2.614556849002838135e-01 -8.943552523851394653e-02 2.995253726840019226e-02 4.076622053980827332e-02 1.334334015846252441e-01 -6.142113730311393738e-02 -1.012618318200111389e-01 5.368388444185256958e-02 1.868304312229156494e-01 2.951915264129638672e-01 3.140494227409362793e-01 -7.047821581363677979e-02
-5.466383695602416992e-02 2.531198784708976746e-02 -3.765540942549705505e-02 -2.955667078495025635e-01 -1.005413904786109924e-01 -1.690578758716583252e-01 6.599862128496170044e-02 -1.334550380706787109e-01 2.346759587526321411e-01 -7.607737928628921509e-02 8.288452774286270142e-02 1.489316225051879883e-01 2.466654628515243530e-01 1.175523996353149414e-01 3.149295598268508911e-02 -6.560738384723663330e-02 -1.502539068460464478e-01 4.761039465665817261e-02 -7.112563401460647583e-02 -1.502894423902034760e-02 4.269479587674140930e-02 -2.299340367317199707e-01 1.225000545382499695e-01 -6.623493134975433350e-02 -3.300507962703704834e-01 -1.688965857028961182e-01 -1.249402314424514771e-01 2.372532039880752563e-01 -4.036111533641815186e-01 4.137856662273406982e-01 1.669990867376327515e-01 -3.587784245610237122e-02
-1.849648505449295044e-01 -4.205875843763351440e-02 -5.994177237153053284e-02 -3.555996417999267578e-01 1.451632678508758545e-01 -1.172909736633300781e-01 1.737979799509048462e-01 2.785146534442901611e-01 6.193926930427551270e-02 1.224524676799774170e-01 5.047718808054924011e-02 1.837821602821350098e-01 -9.343542903661727905e-02 -8.727126568555831909e-02 -2.288952320814132690e-01 2.610362507402896881e-02 -2.540806233882904053e-01 2.415714114904403687e-01 2.435506731271743774e-01 -6.350307911634445190e-02 -1.435821950435638428e-01 -2.342095822095870972e-01 -1.177724972367286682e-01 1.171403974294662476e-01 6.962659955024719238e-02 1.101353392004966736e-02 -2.901866734027862549e-01 2.671117186546325684e-01 -6.439621746540069580e-02 1.776475459337234497e-01 1.045980751514434814e-01 -2.651330530643463135e-01
-6.043534725904464722e-02 -1.391610945574939251e-03 -7.569753378629684448e-02 -2.321834266185760498e-01 -5.357658863067626953e-02 3.307582065463066101e-02 2.162874341011047363e-01 -1.664246618747711182e-01 1.196574419736862183e-01 -1.027263849973678589e-01 2.375078387558460236e-02 2.245327681303024292e-01 -2.333005219697952271e-01 -1.205260902643203735e-01 1.028529275208711624e-02 7.600414007902145386e-02 -3.428974747657775879e-01 1.444929689168930054e-01 9.508996456861495972e-02 7.791937142610549927e-02 -3.107015788555145264e-01 1.659591943025588989e-01 2.286411374807357788e-01 -1.552187353372573853e-01 3.764670342206954956e-02 -6.688466668128967285e-02 -3.823125660419464111e-01 1.977632939815521240e-01 -2.933217883110046387e-01 1.497817635536193848e-01 -4.656768217682838440e-02 -2.274948507547378540e-01
-8.296933770179748535e-02 -1.178344190120697021e-01 -1.023659706115722656e-01 -2.369414269924163818e-01 2.255898565053939819e-01 -2.880443036556243896e-01 1.665180027484893799e-01 -1.338097453117370605e-01 7.817389816045761108e-02 -1.370970308780670166e-01 -1.951731555163860321e-02 6.861954927444458008e-02 2.399377897381782532e-02 2.554500401020050049e-01 -6.720171123743057251e-02 4.099692404270172119e-01 -2.766890227794647217e-01 -9.156804531812667847e-02 1.496450155973434448e-01 -4.771006293594837189e-03 -1.270846426486968994e-01 -7.843834161758422852e-02 -2.249498516321182251e-01 -1.161185577511787415e-01 4.727857187390327454e-02 -2.556510865688323975e-01 -1.927893757820129395e-01 1.846105903387069702e-01 -3.076795637607574463e-01 1.484334766864776611e-01 1.228743791580200195e-01 -1.772610843181610107e-02
-2.987743020057678223e-01 -1.725704371929168701e-01 -1.057118922472000122e-01 -3.944809734821319580e-01 -1.054217442870140076e-01 1.849672757089138031e-02 2.113071680068969727e-01 -4.336370527744293213e-02 -2.512155473232269287e-01 -1.367772966623306274e-01 4.510613624006509781e-03 1.484036725014448166e-02 1.320021897554397583e-01 1.376293506473302841e-02 -4.593224264681339264e-03 8.605695515871047974e-02 -2.391675859689712524e-01 9.777916967868804932e-02 1.866081804037094116e-01 -3.122306615114212036e-02 -4.563855528831481934e-01 1.187145262956619263e-01 1.717078387737274170e-01 -4.795854620169848204e-04 -5.822687223553657532e-02 6.349951494485139847e-03 -1.514218449592590332e-01 1.995331794023513794e-01 -9.112309664487838745e-02 2.388100624084472656e-01 -1.829788982868194580e-01 -1.722370386123657227e-01
1.453954353928565979e-02 -1.309261471033096313e-01 -1.268402785062789917e-01 -2.374104261398315430e-01 -2.402126044034957886e-02 -1.266234368085861206e-01 -1.965690851211547852e-01 -2.082075774669647217e-01 -7.140587270259857178e-02 4.858110845088958740e-02 1.189473345875740051e-01 1.876510083675384521e-01 -1.682102121412754059e-02 1.780238300561904907e-01 -5.273525603115558624e-03 2.862965464591979980e-01 -1.651163995265960693e-01 -3.111768886446952820e-02 2.743889205157756805e-02 -1.583154946565628052e-01 -2.378641813993453979e-02 -2.712881267070770264e-01 -5.266051084618084133e-05 9.438470751047134399e-02 1.141161173582077026e-01 -4.804959595203399658e-01 -2.180856466293334961e-01 9.199120104312896729e-03 -1.815855801105499268e-01 4.217013120651245117e-01 -3.255378827452659607e-02 1.659986749291419983e-02
5.983792711049318314e-03 -1.599627435207366943e-01 -1.191577613353729248e-01 -3.522463440895080566e-01 -5.915091186761856079e-02 -5.774255469441413879e-02 1.606188118457794189e-01 -1.648536324501037598e-01 7.112044841051101685e-02 -2.694693803787231445e-01 1.861710995435714722e-01 2.052841633558273315e-01 2.172343581914901733e-01 -2.504063546657562256e-01 1.185531690716743469e-01 -1.369965076446533203e-01 -3.045501410961151123e-01 2.699680626392364502e-01 2.144013941287994385e-01 7.101707905530929565e-02 -2.713451683521270752e-01 1.493128687143325806e-01 -1.983575336635112762e-02 -1.787542551755905151e-01 4.314648360013961792e-02 1.608852110803127289e-02 -1.359535157680511475e-01 9.882296621799468994e-02 -2.523691952228546143e-01 -3.767464309930801392e-02 1.944533437490463257e-01 2.994091808795928955e-02
-2.190413624048233032e-01 -9.470494091510772705e-02 -4.828998818993568420e-02 -2.001126408576965332e-01 3.546011447906494141e-01 -1.528348326683044434e-01 1.061804369091987610e-01 -2.430576980113983154e-01 7.363216485828161240e-03 3.744252398610115051e-02 2.176201157271862030e-02 3.010863065719604492e-01 -6.064181774854660034e-02 1.112070679664611816e-01 -5.562445521354675293e-02 8.393625169992446899e-02 -3.654474318027496338e-01 4.917085915803909302e-02 1.786614507436752319e-01 -3.883594274520874023e-02 1.746217720210552216e-02 -2.148943096399307251e-01 7.189914584159851074e-02 8.296096324920654297e-02 9.235131740570068359e-02 -2.636460065841674805e-01 -9.596759825944900513e-02 3.930714130401611328e-01 -1.406959444284439087e-01 2.324677258729934692e-01 -1.296998113393783569e-01 4.594523832201957703e-02
-8.508297055959701538e-02 3.175352886319160461e-02 -1.332192122936248779e-01 -2.245786041021347046e-01 -1.178375184535980225e-01 -3.336109519004821777e-01 -1.856270991265773773e-02 -6.392644345760345459e-02 1.038244515657424927e-01 -1.569561809301376343e-01 -1.769846975803375244e-01 2.126439064741134644e-01 1.046293824911117554e-01 -8.061019331216812134e-02 -1.784705221652984619e-01 6.849435716867446899e-02 -1.329786479473114014e-01 1.499929428100585938e-01 3.715903311967849731e-02 3.942130878567695618e-02 -1.970743238925933838e-01 -2.634816765785217285e-01 -3.421296179294586182e-01 3.442174494266510010e-01 -6.204884871840476990e-02 -3.334890305995941162e-02 -2.037393450736999512e-01 8.796066790819168091e-02 9.980986826121807098e-03 2.287664115428924561e-01 3.157371878623962402e-01 -1.864520758390426636e-01
1.980068162083625793e-02 -8.155470341444015503e-02 -3.282057866454124451e-02 -1.100523322820663452e-01 2.995451726019382477e-02 -3.716571033000946045e-01 3.758670762181282043e-02 1.135544031858444214e-01 6.638868153095245361e-02 -5.715614929795265198e-02 2.456383407115936279e-02 1.392908096313476562e-01 9.985946118831634521e-02 5.261779576539993286e-02 -1.491740942001342773e-01 -2.902032993733882904e-02 -7.381945848464965820e-02 3.230010867118835449e-01 2.496941387653350830e-01 -2.585124969482421875e-01 4.860236123204231262e-02 -3.183771073818206787e-01 -1.066716015338897705e-01 2.390971332788467407e-01 7.724130898714065552e-02 7.472210377454757690e-02 -2.113016247749328613e-01 2.064791470766067505e-01 7.788731902837753296e-02 4.350098967552185059e-01 1.769586950540542603e-01 -1.620059460401535034e-01
-7.029787451028823853e-02 -1.519338460639119148e-03 -9.773680567741394043e-02 -9.546319395303726196e-02 -2.087804079055786133e-01 -1.669518947601318359e-01 1.051852926611900330e-01 2.604653239250183105e-01 -5.399915948510169983e-02 2.543640509247779846e-02 5.505451187491416931e-02 -8.395088836550712585e-03 4.632972925901412964e-02 -9.775850921869277954e-02 -1.269376873970031738e-01 -2.151590073481202126e-03 -3.127918541431427002e-01 1.082372516393661499e-01 1.907948702573776245e-01 -1.214550882577896118e-01 -3.076385259628295898e-01 -6.787290424108505249e-02 -1.426712125539779663e-01 -1.148082688450813293e-01 8.868222683668136597e-02 -5.835976079106330872e-02 -7.290744781494140625e-02 3.070787489414215088e-01 -1.794230490922927856e-01 3.897395431995391846e-01 -4.831616207957267761e-02 -4.480367600917816162e-01
-1.107797473669052124e-01 -2.652796544134616852e-02 1.493904143571853638e-01 -2.235846072435379028e-01 -3.746200725436210632e-02 -4.876051247119903564e-01 -2.483581379055976868e-02 -5.803266167640686035e-02 1.543557494878768921e-01 -1.884175390005111694e-01 2.138575538992881775e-02 1.454561203718185425e-01 4.936474561691284180e-02 -5.748054245486855507e-04 -1.327517330646514893e-01 1.028773263096809387e-01 -1.799702942371368408e-01 1.667825728654861450e-01 1.307608187198638916e-01 1.591376364231109619e-01 -8.386386930942535400e-02 -1.337519139051437378e-01 -1.348667442798614502e-01 3.193915784358978271e-01 -2.270639501512050629e-02 9.201427549123764038e-02 -6.364025175571441650e-02 3.691659569740295410e-01 -7.303058356046676636e-02 2.809574604034423828e-01 1.186980828642845154e-01 -2.540806233882904053e-01
-2.609515190124511719e-01 -1.385342478752136230e-01 -2.011131346225738525e-01 -4.035530388355255127e-01 -4.694473743438720703e-02 9.258308261632919312e-02 1.252859085798263550e-01 -2.233265191316604614e-01 1.244824752211570740e-01 -1.995837315917015076e-02 -1.972447186708450317e-01 1.184348464012145996e-01 -3.705154731869697571e-02 -2.626624107360839844e-01 -4.373263940215110779e-02 1.886483281850814819e-01 -1.656008213758468628e-01 1.467981934547424316e-01 7.473269850015640259e-02 -1.553814560174942017e-01 -3.599246740341186523e-01 4.528822377324104309e-02 1.241470649838447571e-01 2.019829303026199341e-02 -1.719189882278442383e-01 -2.574256155639886856e-03 -1.713192611932754517e-01 3.049366176128387451e-01 -1.153540536761283875e-01 2.801600843667984009e-02 -2.817713283002376556e-02 -2.519303560256958008e-01
-3.357913494110107422e-01 -1.099630296230316162e-01 -9.481450170278549194e-02 -2.891991436481475830e-01 -2.081193178892135620e-01 -2.788518555462360382e-02 3.738496899604797363e-01 -2.296657711267471313e-01 8.328245952725410461e-03 6.451185792684555054e-02 2.356303296983242035e-02 1.022628992795944214e-01 1.741404980421066284e-01 -2.061686217784881592e-01 -7.165691349655389786e-03 1.412844099104404449e-02 -3.141052722930908203e-01 2.490909099578857422e-01 1.838627606630325317e-01 1.747317165136337280e-01 -1.873117387294769287e-01 3.361888602375984192e-02 1.938628554344177246e-01 7.804830372333526611e-02 -3.706508874893188477e-02 4.197205975651741028e-02 -2.140522450208663940e-01 2.547784745693206787e-01 -1.581894457340240479e-01 1.113300304859876633e-02 1.164187490940093994e-01 9.879725053906440735e-03
6.201396137475967407e-02 -7.455462124198675156e-03 3.894722834229469299e-02 -3.718967437744140625e-01 -8.459820598363876343e-02 -4.752116277813911438e-03 1.174460351467132568e-02 2.128455638885498047e-01 1.208006963133811951e-01 1.179496124386787415e-01 -2.255778610706329346e-01 1.330205649137496948e-01 1.062607616186141968e-01 7.980030775070190430e-02 -1.112335245124995708e-03 4.805746302008628845e-02 -1.570143699645996094e-01 6.063200905919075012e-02 2.523295879364013672e-01 -1.027438640594482422e-01 -2.635360062122344971e-01 -1.423287838697433472e-01 3.507517278194427490e-02 7.674755156040191650e-02 -1.173485219478607178e-01 6.322934478521347046e-02 -3.739062547683715820e-01 3.919428959488868713e-02 -1.710222661495208740e-02 5.090306401252746582e-01 2.283223867416381836e-01 -1.287143081426620483e-01
-1.032917574048042297e-01 -2.760898470878601074e-01 1.302996184676885605e-02 -2.087433487176895142e-01 1.061916798353195190e-01 4.937919974327087402e-02 1.910962350666522980e-02 -1.393460929393768311e-01 2.402175515890121460e-01 -3.017209768295288086e-01 1.829243823885917664e-02 2.168544568121433258e-02 3.086634278297424316e-01 -2.061901539564132690e-01 1.418634224683046341e-02 1.584983915090560913e-01 -1.424214094877243042e-01 2.016568332910537720e-01 8.341460675001144409e-02 6.759772449731826782e-02 -3.616507053375244141e-01 -8.333013951778411865e-02 2.045710384845733643e-01 -1.446059793233871460e-01 -1.864002346992492676e-01 -1.016785725951194763e-01 1.685926169157028198e-01 2.361981719732284546e-01 -6.527023855596780777e-03 1.680541783571243286e-01 2.110151648521423340e-01 -2.193807512521743774e-01
-1.016635596752166748e-01 1.688871160149574280e-02 -1.316400170326232910e-01 -2.881715297698974609e-01 -9.529320895671844482e-02 -2.954563796520233154e-01 1.325398236513137817e-01 1.405340582132339478e-01 2.712142765522003174e-01 -1.782488450407981873e-02 -1.167593523859977722e-01 -1.731241680681705475e-02 1.901289075613021851e-01 1.952572725713253021e-02 -1.756925135850906372e-01 -4.364969581365585327e-02 -1.066374406218528748e-01 1.021549105644226074e-01 3.232511878013610840e-01 1.635088920593261719e-01 -1.120159626007080078e-01 -1.805146783590316772e-01 -6.108215078711509705e-02 2.959379851818084717e-01 1.589332967996597290e-01 1.507375538349151611e-01 1.153136417269706726e-02 2.409508526325225830e-01 -1.141772866249084473e-01 2.243828475475311279e-01 1.902794986963272095e-01 -3.208822011947631836e-01
-2.012558653950691223e-02 1.574539244174957275e-01 7.149390131235122681e-02 -2.490646392107009888e-01 2.617264911532402039e-02 -1.822189986705780029e-01 9.974859654903411865e-02 1.423016488552093506e-01 4.160825163125991821e-02 2.324300259351730347e-01 1.704066842794418335e-01 -1.391137018799781799e-03 -6.440812349319458008e-02 -5.445237085223197937e-02 -2.360617183148860931e-02 1.413546651601791382e-01 -4.127435386180877686e-01 1.311370283365249634e-01 2.618307173252105713e-01 4.957836866378784180e-02 -1.873635500669479370e-01 -1.643376648426055908e-01 -1.436504572629928589e-01 1.317586749792098999e-01 1.893053203821182251e-01 -8.042896538972854614e-02 -3.197839260101318359e-01 1.082809790968894958e-01 -1.879174411296844482e-01 1.538226008415222168e-01 2.283983826637268066e-01 -3.240616321563720703e-01
7.523156702518463135e-02 -1.803234070539474487e-01 -9.819144010543823242e-02 -2.831130027770996094e-01 4.534500464797019958e-02 -1.975141912698745728e-01 1.820209920406341553e-01 1.318667382001876831e-01 1.757354848086833954e-02 -2.602583467960357666e-01 -2.620446979999542236e-01 1.990451961755752563e-01 -1.451190654188394547e-02 4.603188857436180115e-02 -1.558881402015686035e-01 -6.563789397478103638e-02 -2.983115911483764648e-01 1.508712917566299438e-01 2.142307162284851074e-02 -2.620865404605865479e-01 -2.154682874679565430e-01 1.007576659321784973e-01 1.940541416406631470e-01 2.755145542323589325e-02 -1.176765784621238708e-01 -1.842532753944396973e-01 -3.499904274940490723e-01 1.755943894386291504e-01 -2.831373512744903564e-01 -3.220755979418754578e-02 -3.931456431746482849e-02 -1.157739758491516113e-01
-7.666872441768646240e-02 -3.334373831748962402e-01 -2.426696121692657471e-01 -3.606390058994293213e-01 1.077678799629211426e-02 -6.900829821825027466e-02 3.391231643036007881e-03 9.758161753416061401e-02 -6.530819833278656006e-02 4.767924174666404724e-02 2.668580710887908936e-01 3.050267510116100311e-02 -4.212813824415206909e-02 -1.242750883102416992e-01 -3.454565107822418213e-01 2.378129512071609497e-01 6.094170734286308289e-02 4.213795363903045654e-01 7.110975682735443115e-02 1.094574779272079468e-01 -1.343131810426712036e-01 -9.755723178386688232e-02 1.607550084590911865e-01 6.334994733333587646e-02 -1.820854246616363525e-01 1.141189113259315491e-01 -1.206349804997444153e-01 6.585776060819625854e-02 -2.346681058406829834e-01 1.398621648550033569e-01 7.471912354230880737e-02 -8.232457935810089111e-02
-8.495972305536270142e-02 -8.251632750034332275e-02 -9.588901698589324951e-02 -3.428500294685363770e-01 -4.657714441418647766e-02 -2.375194579362869263e-01 3.054920770227909088e-02 1.025427654385566711e-01 -3.006393462419509888e-02 2.902938425540924072e-01 -4.163644835352897644e-02 1.934840381145477295e-01 2.451848089694976807e-01 7.072080671787261963e-02 -2.987978607416152954e-02 1.480353176593780518e-01 -1.657316237688064575e-01 -2.351426891982555389e-02 -1.270020306110382080e-01 4.886204376816749573e-03 -3.987696021795272827e-02 -3.515570163726806641e-01 -2.710806429386138916e-01 5.093357339501380920e-02 9.892112016677856445e-02 -5.237311124801635742e-02 -2.091613113880157471e-01 1.989404410123825073e-01 2.300354652106761932e-02 3.245462775230407715e-01 2.160043865442276001e-01 -2.883130311965942383e-01
8.921568281948566437e-03 1.276581138372421265e-01 5.958597734570503235e-02 -3.814501464366912842e-01 3.107174299657344818e-02 -1.763592511415481567e-01 -1.170831546187400818e-02 6.653891503810882568e-02 8.020619302988052368e-02 9.426476806402206421e-02 7.678051292896270752e-02 3.740894794464111328e-01 -6.946243345737457275e-02 -4.641003906726837158e-03 -2.842472121119499207e-02 -3.396727889776229858e-02 -3.345141708850860596e-01 1.099695563316345215e-01 1.989758014678955078e-01 -6.024370901286602020e-03 -1.222775653004646301e-01 -1.820328533649444580e-01 -1.718858480453491211e-01 1.843265891075134277e-01 1.646978408098220825e-01 2.886850386857986450e-02 -1.794121563434600830e-01 1.888777762651443481e-01 -1.489004343748092651e-01 3.318989276885986328e-01 1.001153066754341125e-01 -3.414205610752105713e-01
-1.475207656621932983e-01 -7.915823906660079956e-02 -1.348601877689361572e-01 -4.352522492408752441e-01 2.241153120994567871e-01 1.918258816003799438e-01 1.101667582988739014e-01 -1.086704581975936890e-01 2.676976844668388367e-02 -7.269863039255142212e-02 -3.759113326668739319e-02 -2.817858569324016571e-02 1.043882817029953003e-01 3.630678355693817139e-01 5.682472884654998779e-02 2.092288136482238770e-01 -1.692326813936233521e-01 3.002960979938507080e-01 -2.886174432933330536e-02 1.676080748438835144e-02 4.144874960184097290e-02 -1.735423505306243896e-01 -1.169961243867874146e-01 9.601618349552154541e-02 -7.044410705566406250e-02 -9.990294277667999268e-02 -4.338450431823730469e-01 8.087548613548278809e-02 -2.150016576051712036e-01 1.519380956888198853e-01 -3.774780035018920898e-02 -1.801693812012672424e-02
1.284991949796676636e-01 -9.397168643772602081e-03 -1.336599141359329224e-01 -2.422050535678863525e-01 -5.420164763927459717e-02 9.995514154434204102e-02 8.086106181144714355e-02 4.746358096599578857e-02 2.543683946132659912e-01 -8.869101852178573608e-02 -2.253300100564956665e-01 9.078916907310485840e-02 3.505382239818572998e-01 -6.184287741780281067e-02 -3.530962392687797546e-02 2.250842452049255371e-01 -2.665875554084777832e-01 3.079563975334167480e-01 6.169724836945533752e-02 1.484537571668624878e-01 6.974043697118759155e-02 -2.766513824462890625e-01 -1.452717930078506470e-01 7.298671454191207886e-02 -6.731642410159111023e-03 -4.192644357681274414e-02 -1.580591946840286255e-01 -2.168758660554885864e-01 -2.286513298749923706e-01 1.173053160309791565e-01 -1.394936144351959229e-01 -3.406629562377929688e-01
-1.119505688548088074e-01 -1.198391616344451904e-01 -1.505969464778900146e-01 -2.662563025951385498e-01 -5.320212244987487793e-02 -4.599106609821319580e-01 8.312376588582992554e-02 8.722170442342758179e-02 1.182735115289688110e-01 2.727748826146125793e-02 -7.846989482641220093e-02 1.330801546573638916e-01 -1.883663386106491089e-01 5.581137910485267639e-02 -8.010707795619964600e-02 8.946489542722702026e-02 -3.130559027194976807e-01 8.010724186897277832e-02 9.446185082197189331e-02 -2.774280011653900146e-01 -3.769430220127105713e-01 -5.680849030613899231e-02 -3.728902712464332581e-02 -3.080857917666435242e-02 -1.077851932495832443e-02 4.801064357161521912e-02 -1.402117013931274414e-01 9.058061987161636353e-02 -1.295581310987472534e-01 1.705434173345565796e-01 3.054207861423492432e-01 -2.272640019655227661e-01
-3.227056860923767090e-01 -2.638633847236633301e-01 -9.555813670158386230e-02 -2.566511631011962891e-01 -1.551916748285293579e-01 -1.161509901285171509e-01 2.178947031497955322e-01 -1.085948199033737183e-01 -2.086272835731506348e-02 -5.374885350465774536e-02 7.922988384962081909e-02 1.806103736162185669e-01 2.460316717624664307e-01 -2.594138681888580322e-01 -1.278520375490188599e-01 1.923962123692035675e-02 -3.806955218315124512e-01 2.351641505956649780e-01 9.160669147968292236e-02 2.525807917118072510e-01 -2.264158129692077637e-01 -3.050213120877742767e-02 1.228660196065902710e-01 -5.919853225350379944e-02 -1.587641425430774689e-02 -5.568522959947586060e-02 -1.858553141355514526e-01 2.757607102394104004e-01 -1.916638948023319244e-02 -9.277284890413284302e-02 3.648287802934646606e-02 -1.285380125045776367e-02
-6.864576786756515503e-02 -1.545062810182571411e-01 -9.807773679494857788e-02 -1.319966018199920654e-01 -9.695844352245330811e-02 -8.971855044364929199e-02 2.089300602674484253e-01 -8.207199163734912872e-03 -9.898504614830017090e-02 -3.138242959976196289e-01 2.085348814725875854e-01 2.246287465095520020e-01 -7.000506739132106304e-04 -3.840013146400451660e-01 2.219895273447036743e-02 9.644993394613265991e-02 -3.367383778095245361e-01 2.659771740436553955e-01 3.762978613376617432e-01 1.697736606001853943e-02 -9.408308565616607666e-02 -9.624294936656951904e-02 1.819265782833099365e-01 -4.821358621120452881e-02 -4.278907179832458496e-02 -6.414743512868881226e-02 1.540254801511764526e-01 5.396947637200355530e-02 -2.206408232450485229e-01 9.668014198541641235e-02 1.688100397586822510e-01 1.582797914743423462e-01
-1.582839339971542358e-01 6.350728124380111694e-02 -1.417108327150344849e-01 -3.200489580631256104e-01 -9.741397947072982788e-02 -1.326370835304260254e-01 1.926681995391845703e-01 1.254078596830368042e-01 8.189143240451812744e-02 -1.340446025133132935e-01 -2.562758326530456543e-01 -2.011967003345489502e-01 1.976172905415296555e-03 -2.572884261608123779e-01 3.963312134146690369e-03 5.828946083784103394e-02 -2.529767453670501709e-01 2.259028404951095581e-01 7.154703140258789062e-03 -7.030253112316131592e-02 -6.640259176492691040e-02 -5.560668557882308960e-02 9.152159094810485840e-02 1.909225881099700928e-01 2.298182398080825806e-01 4.336623102426528931e-02 -3.843988478183746338e-01 1.272982060909271240e-01 -2.805691659450531006e-01 2.134511619806289673e-02 2.692616879940032959e-01 -1.591560095548629761e-01
1.400391906499862671e-01 -1.926928991451859474e-03 -1.841255575418472290e-01 -2.784896790981292725e-01 1.804840564727783203e-01 -1.263414323329925537e-01 2.448347061872482300e-01 1.571415066719055176e-01 -1.993832550942897797e-02 -1.126149371266365051e-01 2.035785466432571411e-01 1.565218567848205566e-01 1.931241601705551147e-01 1.518859416246414185e-01 2.501185238361358643e-01 1.080157980322837830e-01 -1.902656853199005127e-01 2.792238593101501465e-01 1.119630336761474609e-01 -2.438535690307617188e-01 -1.112823262810707092e-01 -3.193035349249839783e-02 9.646247327327728271e-02 1.018149033188819885e-01 -2.110257744789123535e-01 1.979632303118705750e-03 -3.606235384941101074e-01 4.742746241390705109e-03 -1.717879921197891235e-01 1.907925605773925781e-01 1.486937105655670166e-01 2.006598114967346191e-01
-7.828606665134429932e-02 -1.412826627492904663e-01 -7.655327767133712769e-02 -4.002266228199005127e-01 -2.225289195775985718e-01 3.004367928951978683e-03 4.369362890720367432e-01 -1.630791872739791870e-01 -5.633353069424629211e-02 -2.726112306118011475e-01 4.805498570203781128e-02 8.814711123704910278e-03 1.108158007264137268e-01 -1.901395916938781738e-01 2.274812571704387665e-02 2.938672527670860291e-02 -2.659878432750701904e-01 1.712594181299209595e-01 1.624270379543304443e-01 1.621520705521106720e-02 -2.104991972446441650e-01 -3.369417041540145874e-02 2.104770541191101074e-01 -1.114051416516304016e-01 1.538803130388259888e-01 -7.532820105552673340e-02 -1.178532242774963379e-01 3.334912061691284180e-01 -1.054802909493446350e-01 -1.728976145386695862e-02 -3.743532346561551094e-03 -1.279100924730300903e-01
-2.910244464874267578e-01 -1.382636725902557373e-01 -6.376936286687850952e-02 -2.857601940631866455e-01 -2.162988781929016113e-01 -4.509108886122703552e-02 3.222213089466094971e-01 -1.580134332180023193e-01 1.440222114324569702e-01 1.058584637939929962e-02 7.448593527078628540e-02 5.089443875476717949e-04 1.214367300271987915e-01 -2.021532654762268066e-01 8.565143495798110962e-02 7.541270554065704346e-02 -3.852256536483764648e-01 1.261107772588729858e-01 1.155424565076828003e-01 2.053708136081695557e-01 -2.527897059917449951e-01 3.509415686130523682e-02 3.027774989604949951e-01 -3.026681020855903625e-02 -4.277230426669120789e-02 -1.062736436724662781e-01 -1.933583021163940430e-01 2.030106335878372192e-01 -1.374227553606033325e-01 5.812354758381843567e-02 2.049562335014343262e-01 6.527768075466156006e-02
8.484951406717300415e-02 5.665261670947074890e-02 -1.478137075901031494e-01 -2.176257222890853882e-01 1.848773807287216187e-01 -1.675348132848739624e-01 3.027258813381195068e-01 1.338016539812088013e-01 2.359507828950881958e-01 -8.956764638423919678e-02 7.088056206703186035e-02 2.211840003728866577e-01 1.261334866285324097e-01 1.100202649831771851e-01 6.975527852773666382e-03 1.781600564718246460e-01 -3.946521580219268799e-01 2.002609819173812866e-01 -8.638858795166015625e-02 -4.745552316308021545e-03 -2.176827639341354370e-01 -1.981571614742279053e-01 -1.891777813434600830e-01 1.092965155839920044e-01 -8.500210940837860107e-02 -1.253069192171096802e-01 -8.730573952198028564e-02 3.584881499409675598e-02 -2.181741222739219666e-02 4.306262731552124023e-01 1.207638904452323914e-01 -3.290579468011856079e-02
1.007354333996772766e-01 9.811440110206604004e-02 -5.679161101579666138e-02 -1.194804087281227112e-01 3.029040433466434479e-02 -1.105218827724456787e-01 1.642387807369232178e-01 2.779209613800048828e-01 6.785615533590316772e-02 -4.597730562090873718e-02 1.510232686996459961e-01 9.289980679750442505e-02 1.117466166615486145e-01 -2.105811089277267456e-01 -1.124715730547904968e-01 -9.524127095937728882e-02 -1.659857779741287231e-01 9.658672660589218140e-02 3.435975909233093262e-01 -6.547224521636962891e-02 -3.370285630226135254e-01 -1.253636032342910767e-01 -1.864838413894176483e-02 2.709847688674926758e-01 -1.637168042361736298e-02 -5.589489638805389404e-02 -8.642917126417160034e-02 1.442458927631378174e-01 -3.436574935913085938e-01 1.417692601680755615e-01 2.772593796253204346e-01 -3.458567857742309570e-01
1.648091129027307034e-03 2.017873227596282959e-01 -1.549181342124938965e-01 -2.967754900455474854e-01 3.797011822462081909e-02 -2.342611104249954224e-01 2.161540687084197998e-01 1.621105968952178955e-01 1.298284530639648438e-01 4.544297233223915100e-02 7.772862166166305542e-02 9.122996777296066284e-02 -6.285848561674356461e-03 -1.549798548221588135e-01 -1.291097700595855713e-01 -5.807638168334960938e-02 -1.777701973915100098e-01 1.967047005891799927e-01 8.285563439130783081e-02 -7.619878649711608887e-02 -2.556672692298889160e-01 -2.218367457389831543e-01 -6.160096079111099243e-02 8.496411144733428955e-03 1.137461885809898376e-01 -1.266458183526992798e-01 2.365843020379543304e-02 2.041429728269577026e-01 -1.890455931425094604e-01 1.064850613474845886e-01 7.682386785745620728e-02 -5.611548423767089844e-01
2.434067279100418091e-01 2.162464112043380737e-01 -3.247571587562561035e-01 -3.346361517906188965e-01 4.918814077973365784e-02 -1.932601630687713623e-01 1.076281219720840454e-01 -8.620774745941162109e-02 -9.386815875768661499e-02 -8.644786477088928223e-02 -3.258085995912551880e-02 9.299395233392715454e-02 3.090704679489135742e-01 1.251358538866043091e-01 1.470627542585134506e-02 1.329044699668884277e-01 -1.608773022890090942e-01 3.159174025058746338e-01 1.641894131898880005e-01 -1.012250557541847229e-01 -1.530524939298629761e-01 -3.997587561607360840e-01 6.520468741655349731e-02 -3.864410519599914551e-02 6.842204928398132324e-02 -2.063699513673782349e-01 -6.009700149297714233e-02 8.191630244255065918e-02 -1.544917672872543335e-01 -8.033455908298492432e-02 1.350035816431045532e-01 6.851159036159515381e-02
-1.846279203891754150e-02 -1.636538803577423096e-01 3.846602141857147217e-02 -5.875625088810920715e-02 8.496930450201034546e-02 -1.287982761859893799e-01 3.328772261738777161e-02 7.057675719261169434e-02 1.508338153362274170e-01 8.866572380065917969e-02 -1.299506574869155884e-01 4.423182457685470581e-02 1.301121711730957031e-01 -1.351280063390731812e-01 -1.458234786987304688e-01 3.258141577243804932e-01 -3.303817212581634521e-01 -1.902947574853897095e-02 8.973231539130210876e-03 -1.299196034669876099e-01 9.847380965948104858e-02 -3.565424978733062744e-01 8.817703276872634888e-02 2.214863896369934082e-01 -3.340132907032966614e-02 -1.083003133535385132e-01 -2.844490110874176025e-01 3.391248583793640137e-01 -1.882492005825042725e-01 2.202408760786056519e-01 -1.543320417404174805e-01 -2.988878488540649414e-01
-1.875962018966674805e-01 -5.526618659496307373e-02 1.376800388097763062e-01 -2.937708199024200439e-01 7.950008660554885864e-02 -2.259767353534698486e-01 2.178579866886138916e-01 1.841249614953994751e-01 -8.993548154830932617e-02 -2.001007832586765289e-02 -1.377550661563873291e-01 4.590665921568870544e-02 -1.414630562067031860e-01 -7.845140993595123291e-02 -2.695073559880256653e-02 1.041022837162017822e-01 -3.659857213497161865e-01 2.607215046882629395e-01 9.719947725534439087e-02 -1.003137901425361633e-01 -2.251202762126922607e-01 1.269536092877388000e-02 -5.362789705395698547e-02 4.104717820882797241e-02 1.557375788688659668e-01 -2.014434188604354858e-01 -1.697347611188888550e-01 1.781298816204071045e-01 -2.108025699853897095e-01 -6.161205470561981201e-02 3.956317901611328125e-02 -4.454637169837951660e-01
4.239834379404783249e-03 -2.307432144880294800e-02 -3.104259073734283447e-01 -2.693981826305389404e-01 -1.105255708098411560e-01 -2.243136316537857056e-01 -7.950039580464363098e-03 -1.635279953479766846e-01 -2.561666667461395264e-01 -2.610903978347778320e-01 -9.149299561977386475e-02 1.728786677122116089e-01 4.434022605419158936e-01 -4.224713891744613647e-03 9.494470059871673584e-02 4.276348650455474854e-02 -2.738098241388797760e-02 7.570660114288330078e-02 3.076749742031097412e-01 -4.841192811727523804e-02 -2.086689881980419159e-02 -2.876976132392883301e-01 1.694957613945007324e-01 7.150388509035110474e-02 -1.181839848868548870e-03 -1.272078752517700195e-01 -2.083967030048370361e-01 4.297317471355199814e-03 -2.720896601676940918e-01 1.337704248726367950e-02 7.177858799695968628e-02 4.613249376416206360e-02
-6.885583698749542236e-02 -1.744067668914794922e-01 -6.862210482358932495e-02 -2.496899515390396118e-01 -4.811599850654602051e-02 -1.438762247562408447e-01 2.212703824043273926e-01 -1.629020422697067261e-01 -7.989058643579483032e-02 -1.767918914556503296e-01 -9.999486804008483887e-02 2.354330420494079590e-01 1.164228469133377075e-01 -1.887715458869934082e-01 1.949712038040161133e-01 -3.219926729798316956e-02 -2.799681127071380615e-01 2.565336823463439941e-01 2.793176174163818359e-01 1.835668087005615234e-01 -3.124907612800598145e-01 -1.030201911926269531e-01 1.884176731109619141e-01 -1.142422435805201530e-03 2.138854712247848511e-01 -4.093944281339645386e-02 -1.717984676361083984e-02 3.883753716945648193e-01 -4.105313867330551147e-02 2.011555619537830353e-02 8.633617311716079712e-02 -1.407486572861671448e-02
-2.432048134505748749e-02 -2.424912527203559875e-02 -1.064841225743293762e-01 -2.509450316429138184e-01 -1.176522597670555115e-01 -7.988154888153076172e-02 -1.806930750608444214e-01 -1.009803041815757751e-01 2.110188305377960205e-01 -9.548291563987731934e-02 1.263050436973571777e-01 -4.738393798470497131e-02 5.004749074578285217e-02 -1.224182359874248505e-02 -1.087270900607109070e-01 -4.357116669416427612e-02 1.542532350867986679e-02 1.906053274869918823e-01 -4.327923804521560669e-02 -9.961624443531036377e-02 6.125179678201675415e-02 -5.111637711524963379e-01 2.614249289035797119e-02 2.677227854728698730e-01 1.589574664831161499e-01 -2.628426253795623779e-01 -2.226548343896865845e-01 8.128320425748825073e-02 -9.119710326194763184e-02 4.420647919178009033e-01 -7.285160571336746216e-02 -1.669553518295288086e-01
-1.012893840670585632e-01 -9.456731379032135010e-02 -1.666880548000335693e-01 -3.750489056110382080e-01 6.904920935630798340e-02 -2.291002720594406128e-01 -2.425973117351531982e-01 1.535189747810363770e-01 9.799212217330932617e-02 -3.288270533084869385e-02 1.644992828369140625e-01 1.715050339698791504e-01 1.423492729663848877e-01 4.380223900079727173e-02 4.576961696147918701e-02 3.276854380965232849e-02 -1.942793130874633789e-01 -1.890072599053382874e-02 7.469619810581207275e-02 -2.788474410772323608e-02 2.250682413578033447e-01 -3.627861440181732178e-01 -2.564635276794433594e-01 -1.966997282579541206e-03 -4.962353408336639404e-02 -2.710697054862976074e-01 -2.679481208324432373e-01 1.029496416449546814e-01 -8.623404055833816528e-02 2.249062508344650269e-01 2.606724202632904053e-01 -5.792559310793876648e-02
-1.136495321989059448e-01 2.513116598129272461e-02 -1.834559589624404907e-01 -2.959874086081981659e-02 -4.640434682369232178e-02 -3.024856001138687134e-02 1.136443316936492920e-01 1.836506277322769165e-01 3.499598205089569092e-01 -1.403602808713912964e-01 1.597870886325836182e-01 1.172293722629547119e-01 2.114366292953491211e-01 -8.059728890657424927e-02 -1.744214892387390137e-01 1.037799417972564697e-01 -1.107783094048500061e-01 4.192473888397216797e-01 -2.035500481724739075e-02 -9.725927561521530151e-02 1.947526782751083374e-01 -8.963332325220108032e-02 -2.203005999326705933e-01 -1.534239668399095535e-02 3.024265356361865997e-02 -3.683727979660034180e-01 -1.353518366813659668e-01 1.595840752124786377e-01 -2.827284932136535645e-01 1.722600907087326050e-01 1.729022525250911713e-02 -2.131066471338272095e-01
-2.080613821744918823e-01 -1.794024109840393066e-01 -1.723630726337432861e-01 -2.466647177934646606e-01 -3.012416660785675049e-01 -3.381808102130889893e-02 3.557415902614593506e-01 -2.040902674198150635e-01 6.201014667749404907e-02 -1.966715790331363678e-03 8.175232261419296265e-02 9.624732285737991333e-02 1.392362713813781738e-01 -2.254695147275924683e-01 2.037962228059768677e-01 1.002009510993957520e-01 -2.530573010444641113e-01 1.181094199419021606e-01 7.498512417078018188e-02 2.259477227926254272e-01 -2.524739801883697510e-01 6.287436001002788544e-03 2.164124995470046997e-01 -4.011601954698562622e-02 -1.837288960814476013e-02 -2.530770897865295410e-01 -1.414064466953277588e-01 2.509257197380065918e-01 -1.538560241460800171e-01 3.549732267856597900e-02 1.144262105226516724e-01 5.078858230262994766e-03
-8.910851925611495972e-02 1.432260870933532715e-01 -9.044905006885528564e-02 -1.809164732694625854e-01 -2.705052867531776428e-02 -3.306041359901428223e-01 4.976501688361167908e-02 -6.085976958274841309e-02 1.898865699768066406e-01 -6.218865048140287399e-03 9.198346734046936035e-02 1.042406111955642700e-01 1.567782461643218994e-01 2.325733564794063568e-02 -2.538279592990875244e-01 -9.995825588703155518e-02 -1.556913107633590698e-01 2.664761245250701904e-01 2.115695178508758545e-01 2.051473408937454224e-01 -1.019850969314575195e-01 -3.249666839838027954e-02 -2.676915526390075684e-01 2.469208240509033203e-01 4.257238283753395081e-02 9.658488631248474121e-02 -2.053639143705368042e-01 2.980694174766540527e-01 2.983121946454048157e-02 2.946521341800689697e-01 7.718516886234283447e-02 -3.121691346168518066e-01
-1.074211299419403076e-01 1.220947653055191040e-01 8.236055076122283936e-02 -4.630856215953826904e-01 -3.564251586794853210e-02 -3.150479793548583984e-01 -8.559730648994445801e-02 1.626161932945251465e-01 1.393101178109645844e-02 8.994567394256591797e-02 2.320809960365295410e-01 1.077719554305076599e-01 -6.623875349760055542e-02 -1.024141162633895874e-01 -1.592901349067687988e-01 -6.405845284461975098e-02 -2.352029830217361450e-01 1.076239794492721558e-01 1.202385127544403076e-01 -1.251046657562255859e-01 -1.885022372007369995e-01 -1.827735304832458496e-01 -9.316986426711082458e-03 1.174652203917503357e-01 1.004015356302261353e-01 2.718897722661495209e-02 -2.893995940685272217e-01 1.694324314594268799e-01 -5.519265308976173401e-02 3.784263134002685547e-02 2.963998913764953613e-01 -3.232113420963287354e-01
-1.246645525097846985e-01 -6.868755817413330078e-02 -2.824983000755310059e-01 -2.676549851894378662e-01 -1.583652496337890625e-01 -2.963129580020904541e-01 1.411595940589904785e-02 -1.455965191125869751e-01 -7.157213985919952393e-02 -1.739308089017868042e-01 -7.809125632047653198e-02 1.072630137205123901e-01 2.866483032703399658e-01 1.047799214720726013e-01 9.263692796230316162e-02 1.316745728254318237e-01 -1.661996096372604370e-01 5.320636928081512451e-02 3.100647926330566406e-01 1.576331630349159241e-02 -2.100204080343246460e-01 -3.051314055919647217e-01 1.264231801033020020e-01 -1.602184921503067017e-01 -2.455220557749271393e-02 -2.124215215444564819e-01 -2.784242033958435059e-01 -6.305455416440963745e-02 -2.282216697931289673e-01 -1.259867548942565918e-01 -7.116638869047164917e-02 1.265760064125061035e-01
-7.647360861301422119e-02 -1.950233727693557739e-01 -1.876137703657150269e-01 -2.455064803361892700e-01 -1.962120383977890015e-01 -1.514352113008499146e-01 3.050320446491241455e-01 -2.086031734943389893e-01 5.005381256341934204e-02 -1.376376152038574219e-01 5.009553581476211548e-02 2.410851046442985535e-02 2.353300005197525024e-01 -2.576891481876373291e-01 1.206949204206466675e-01 -6.133075337857007980e-03 -3.202649652957916260e-01 1.471455991268157959e-01 1.466463059186935425e-01 2.802117168903350830e-01 -1.641421020030975342e-01 -3.933258727192878723e-02 3.062172532081604004e-01 -1.942141726613044739e-02 -1.518185883760452271e-01 2.864903071895241737e-03 -1.152561008930206299e-01 2.118095457553863525e-01 -5.742808058857917786e-02 1.660995334386825562e-01 2.045848071575164795e-01 -2.995483577251434326e-02
-2.282169014215469360e-01 -1.083975657820701599e-01 -2.010264545679092407e-01 -5.024274587631225586e-01 6.593691557645797729e-02 -8.782919496297836304e-02 3.341236114501953125e-01 -2.228918969631195068e-01 -6.421485543251037598e-02 -3.345391452312469482e-01 -3.771476075053215027e-02 4.278706014156341553e-02 2.018439956009387970e-02 -8.082144707441329956e-02 -5.429442599415779114e-02 -9.267587214708328247e-02 -2.357972115278244019e-01 1.332793980836868286e-01 3.054327890276908875e-02 3.607390448451042175e-02 -2.509748935699462891e-01 -3.496396355330944061e-03 1.151497289538383484e-01 -1.781840324401855469e-01 -1.081655398011207581e-01 -1.345685571432113647e-01 -2.894336730241775513e-02 2.363073974847793579e-01 -1.044124066829681396e-01 1.255830973386764526e-01 -9.546547383069992065e-02 -1.621417254209518433e-01
3.075850196182727814e-02 -2.246139645576477051e-01 1.112380716949701309e-02 -4.169158041477203369e-01 -2.041944563388824463e-01 -8.836261183023452759e-02 2.163100242614746094e-01 -6.772463768720626831e-02 -6.821420043706893921e-03 1.294152438640594482e-02 -5.982869304716587067e-03 1.836569420993328094e-02 1.688438653945922852e-01 -4.504042267799377441e-01 1.147275045514106750e-01 -7.302208989858627319e-02 -3.083759248256683350e-01 2.863825857639312744e-01 1.535506397485733032e-01 1.893521696329116821e-01 -3.168085217475891113e-01 8.977975696325302124e-03 9.920294582843780518e-02 -1.121746003627777100e-01 4.848361760377883911e-02 1.052831858396530151e-02 -1.305922772735357285e-02 1.211605146527290344e-01 2.051336318254470825e-02 1.490591764450073242e-01 -7.436624914407730103e-02 -1.357537806034088135e-01
5.746598541736602783e-02 1.050931587815284729e-02 -7.708190381526947021e-02 -1.695943772792816162e-01 -3.986097872257232666e-03 -2.196455597877502441e-01 1.977189183235168457e-01 2.293897271156311035e-01 -4.011630639433860779e-02 -7.136736810207366943e-02 9.417567402124404907e-02 2.461189478635787964e-01 1.524869054555892944e-01 1.409919410943984985e-01 -7.606247812509536743e-02 1.758964210748672485e-01 -3.619565963745117188e-01 1.992093473672866821e-01 1.522122919559478760e-01 -2.140204459428787231e-01 -1.583857834339141846e-01 -6.520218402147293091e-02 -2.217275947332382202e-01 9.372924268245697021e-02 -6.550981849431991577e-02 1.529619246721267700e-01 -2.804428637027740479e-01 1.073037981986999512e-01 -2.376348972320556641e-01 4.039860069751739502e-01 -1.934788003563880920e-02 -3.243802487850189209e-02
-2.834301590919494629e-01 -2.072911262512207031e-01 -1.641161553561687469e-02 -2.712401151657104492e-01 -2.278274148702621460e-01 -1.232483983039855957e-01 3.263109922409057617e-01 -1.980715543031692505e-01 7.326710969209671021e-02 -7.507286965847015381e-02 6.862314790487289429e-02 7.733155786991119385e-02 2.351550757884979248e-01 -1.494629532098770142e-01 7.036477327346801758e-02 -4.613325744867324829e-02 -4.220895469188690186e-01 2.419540882110595703e-01 6.182347238063812256e-02 1.479946225881576538e-01 -2.312708199024200439e-01 7.123432308435440063e-02 3.024204373359680176e-01 1.033682003617286682e-01 -8.658818900585174561e-02 -1.311649084091186523e-01 2.339809201657772064e-02 5.914364382624626160e-02 -1.862056180834770203e-02 3.981618210673332214e-02 1.681068688631057739e-01 -3.964599594473838806e-02
-2.007651627063751221e-01 2.570075727999210358e-02 -1.892181299626827240e-02 -1.137447543442249298e-02 2.098543941974639893e-01 -7.881394028663635254e-02 3.834398984909057617e-01 -2.440391927957534790e-01 6.612829864025115967e-02 2.111016660928726196e-01 -6.966523081064224243e-02 9.947606921195983887e-02 3.741917908191680908e-01 9.885530173778533936e-02 -6.107918173074722290e-02 2.690357565879821777e-01 -2.638897597789764404e-01 2.230378240346908569e-01 1.219760254025459290e-01 -1.229462847113609314e-01 -7.526579499244689941e-02 -2.616556733846664429e-02 4.412232339382171631e-02 8.593899011611938477e-02 7.963878661394119263e-02 -3.496072590351104736e-01 -1.584959924221038818e-01 9.266707301139831543e-02 -2.059310227632522583e-01 1.613832861185073853e-01 7.939021289348602295e-02 1.001754030585289001e-01
1.048130728304386139e-02 -2.036980986595153809e-01 -1.494694650173187256e-01 -2.344445884227752686e-01 4.796769842505455017e-02 -2.220709025859832764e-01 5.971732363104820251e-02 -2.049981206655502319e-01 2.876069247722625732e-01 1.042369659990072250e-02 2.049571722745895386e-01 -7.589880377054214478e-02 3.296468853950500488e-01 8.283381164073944092e-02 -7.941725105047225952e-02 -6.898196041584014893e-02 -2.443872392177581787e-01 9.370890259742736816e-02 -3.224924206733703613e-02 -2.033958584070205688e-01 -1.241100430488586426e-01 -2.065910845994949341e-01 6.712047010660171509e-02 1.826919913291931152e-01 -1.860538572072982788e-01 -7.081142067909240723e-02 -9.556048363447189331e-02 -8.662080392241477966e-03 -3.214946091175079346e-01 3.619269430637359619e-01 1.626776605844497681e-01 1.008187159895896912e-01
-2.297546118497848511e-01 -1.594817787408828735e-01 -1.740758717060089111e-01 -3.398976325988769531e-01 -1.914100795984268188e-01 -8.827092498540878296e-02 4.150833189487457275e-01 -1.744067966938018799e-01 -3.168307989835739136e-02 -1.187928840517997742e-01 1.976964063942432404e-02 8.162847720086574554e-03 1.225276887416839600e-01 -2.403698563575744629e-01 7.817711681127548218e-02 7.044239342212677002e-02 -3.874884247779846191e-01 1.819729059934616089e-01 1.098153367638587952e-01 1.648369878530502319e-01 -2.464053928852081299e-01 5.853985995054244995e-02 1.438581496477127075e-01 3.301867097616195679e-02 -7.565555721521377563e-02 -2.000735551118850708e-01 -9.615703672170639038e-02 1.761763095855712891e-01 -1.511858105659484863e-01 -5.261208489537239075e-02 8.992519974708557129e-02 3.460650518536567688e-02
9.120475500822067261e-02 -1.355260144919157028e-02 -1.572527885437011719e-01 -2.794786691665649414e-01 -6.044196337461471558e-02 -2.769624441862106323e-02 -2.187237143516540527e-02 -2.436383515596389771e-01 7.166907191276550293e-02 -8.448766544461250305e-03 -1.293865963816642761e-02 8.381742984056472778e-03 3.259110450744628906e-02 -4.436165094375610352e-02 -2.472741752862930298e-01 2.423812896013259888e-01 1.003917008638381958e-01 3.290605545043945312e-01 1.815286576747894287e-01 2.658302783966064453e-01 -1.717945784330368042e-01 5.255417525768280029e-02 -1.415758952498435974e-02 1.379599124193191528e-01 -3.018841147422790527e-02 -3.058239817619323730e-01 -1.461217403411865234e-01 -2.213614434003829956e-01 -4.154184460639953613e-01 -5.320291593670845032e-02 1.348827779293060303e-01 -2.532965242862701416e-01
9.779832512140274048e-02 1.305115967988967896e-01 7.428877055644989014e-02 -2.882690131664276123e-01 -7.123928517103195190e-02 -3.288231790065765381e-01 7.953637093305587769e-02 2.301738262176513672e-01 1.459337621927261353e-01 2.205072902143001556e-02 5.240117385983467102e-02 2.731750905513763428e-01 -4.085700586438179016e-02 -2.365075610578060150e-02 -1.890639960765838623e-01 9.708362817764282227e-02 -2.243990153074264526e-01 5.260351672768592834e-02 3.205378055572509766e-01 6.085855141282081604e-02 -1.169247701764106750e-01 -7.142362743616104126e-02 -1.582455337047576904e-01 -1.029665581881999969e-02 8.282535523176193237e-02 -5.408634617924690247e-02 -1.652509868144989014e-01 3.227276504039764404e-01 -2.314484417438507080e-01 -8.786342293024063110e-02 2.597288191318511963e-01 -3.037130534648895264e-01
-1.019362173974514008e-02 -3.122493810951709747e-02 -3.591460734605789185e-02 -2.746531069278717041e-01 5.010183900594711304e-02 -2.450914084911346436e-01 6.825193762779235840e-02 6.796079874038696289e-02 -2.434120699763298035e-02 5.574500933289527893e-02 9.850439429283142090e-02 2.115328907966613770e-01 -1.269714683294296265e-01 -1.380964517593383789e-01 -1.240760385990142822e-01 3.141252100467681885e-01 -1.950716823339462280e-01 8.202043175697326660e-02 2.385121583938598633e-01 -1.256151050329208374e-01 -2.856194972991943359e-01 -3.767171204090118408e-01 -1.606698185205459595e-01 1.249924078583717346e-01 1.003832742571830750e-01 -7.117073982954025269e-02 -1.239906027913093567e-01 -3.618671372532844543e-02 -1.251393258571624756e-01 9.763476252555847168e-02 2.809191048145294189e-01 -3.530098497867584229e-01
1.290021240711212158e-01 4.119909182190895081e-02 3.439347445964813232e-02 -3.929723799228668213e-01 -4.714132472872734070e-02 -1.496193110942840576e-01 1.103032287210226059e-02 9.676454216241836548e-02 1.005706638097763062e-01 3.210031986236572266e-01 -1.785732656717300415e-01 1.961098462343215942e-01 1.941055059432983398e-02 2.319184131920337677e-02 3.045185469090938568e-02 -8.623017370700836182e-02 -3.614274561405181885e-01 6.506632268428802490e-02 3.100843727588653564e-01 -1.379351317882537842e-01 -5.767367035150527954e-02 -1.097529456019401550e-01 1.314792484045028687e-01 -1.850670129060745239e-01 1.817015111446380615e-01 -2.217996716499328613e-01 -1.166492421180009842e-02 -2.204808890819549561e-01 -1.464966982603073120e-01 3.581275939941406250e-01 3.114522062242031097e-02 -2.407358400523662567e-02
-7.681718468666076660e-02 1.398025453090667725e-01 1.336024422198534012e-02 -3.893306851387023926e-01 1.073366999626159668e-01 -2.227515168488025665e-02 -1.472908258438110352e-02 1.270536333322525024e-01 3.625389421358704567e-03 -1.066283229738473892e-02 2.622654661536216736e-03 1.586886644363403320e-01 -8.459277451038360596e-02 -1.109820902347564697e-01 -1.830585449934005737e-01 2.811322510242462158e-01 -1.450043171644210815e-01 6.429035961627960205e-02 3.187306225299835205e-01 -7.341271848417818546e-04 -6.457360833883285522e-02 -9.818895906209945679e-02 -2.067271471023559570e-01 2.064247578382492065e-01 1.669413894414901733e-01 -2.164740562438964844e-01 -2.066366076469421387e-01 1.390569061040878296e-01 -1.806741654872894287e-01 2.358236014842987061e-01 6.359744071960449219e-02 -4.267456829547882080e-01
-2.933507412672042847e-02 -2.210210859775543213e-01 -8.026633411645889282e-02 -2.459646165370941162e-01 2.817238681018352509e-02 -1.234855279326438904e-01 5.911837518215179443e-02 -1.870767772197723389e-01 3.066520579159259796e-02 2.424326241016387939e-01 1.171133443713188171e-01 1.908696293830871582e-01 1.616132408380508423e-01 1.725247353315353394e-01 -2.293275669217109680e-03 2.456523664295673370e-02 -2.251589447259902954e-01 3.440026566386222839e-02 -6.909994781017303467e-02 -1.383428871631622314e-01 -1.127961352467536926e-01 -9.053000807762145996e-02 -8.217601478099822998e-02 1.005583405494689941e-01 -9.744665771722793579e-02 -4.285489320755004883e-01 -4.195545911788940430e-01 1.322095990180969238e-01 -3.194894492626190186e-01 1.218718811869621277e-01 -5.960570182651281357e-03 2.127569168806076050e-01
7.342082262039184570e-02 2.255704700946807861e-01 -1.238928437232971191e-01 -2.846037149429321289e-01 -1.189192291349172592e-02 -3.613406419754028320e-02 -5.031631514430046082e-02 7.714971154928207397e-02 2.431080788373947144e-01 -5.881885066628456116e-03 -3.595959395170211792e-02 1.526304632425308228e-01 6.496813893318176270e-02 8.124188170768320560e-04 -1.334297060966491699e-01 1.871221959590911865e-01 -3.926120400428771973e-01 8.540641516447067261e-02 3.940500915050506592e-01 -2.037533074617385864e-01 -1.005458086729049683e-01 -4.432077333331108093e-02 1.945496909320354462e-02 -1.123278364539146423e-01 -5.605855584144592285e-02 -2.150440663099288940e-01 -3.852485716342926025e-01 -2.196742892265319824e-01 -7.695444393903017044e-03 2.140557616949081421e-01 1.303598880767822266e-01 6.671685725450515747e-02
-2.661068737506866455e-01 1.519226562231779099e-02 -5.805556476116180420e-02 -4.467698633670806885e-01 -3.331419825553894043e-02 9.486093372106552124e-02 2.950065433979034424e-01 -8.159431070089340210e-02 -1.448977589607238770e-01 -2.591173648834228516e-01 -1.757154017686843872e-01 1.309584975242614746e-01 1.766270697116851807e-01 -1.597585231065750122e-01 1.944884285330772400e-02 3.113765083253383636e-02 -2.186642736196517944e-01 2.134092450141906738e-01 2.209088504314422607e-01 1.069126278162002563e-01 -2.041042596101760864e-01 7.468955218791961670e-02 9.877879172563552856e-03 2.441730909049510956e-02 -1.174553036689758301e-01 -9.829626232385635376e-02 -1.057310178875923157e-01 3.144808411598205566e-01 -2.224699556827545166e-01 5.270842835307121277e-02 -4.374318942427635193e-02 -1.967677026987075806e-01
-1.803406774997711182e-01 -1.093799173831939697e-01 -1.189067661762237549e-01 -3.123798072338104248e-01 -1.321924626827239990e-01 -2.304217517375946045e-01 4.071407616138458252e-01 -1.901086717844009399e-01 -1.098992675542831421e-02 -2.084459662437438965e-01 -9.113441919907927513e-04 -2.572591975331306458e-02 1.993773579597473145e-01 -1.977830529212951660e-01 6.652526557445526123e-02 6.394406408071517944e-02 -2.692134976387023926e-01 1.998481303453445435e-01 2.646127045154571533e-01 2.732546329498291016e-01 -2.714708447456359863e-01 -3.057197667658329010e-02 7.692468166351318359e-02 -9.697388112545013428e-02 -1.843563280999660492e-02 -1.594095118343830109e-02 -2.008287422358989716e-02 1.563519537448883057e-01 -9.548541158437728882e-02 2.066971920430660248e-02 2.399433851242065430e-01 9.277214296162128448e-03
-1.396029889583587646e-01 -1.211212202906608582e-01 -8.287800103425979614e-02 -3.821676671504974365e-01 2.503251135349273682e-01 -8.091905713081359863e-02 2.210738882422447205e-02 1.419286578893661499e-01 1.414107829332351685e-01 -1.049111932516098022e-01 -1.048405840992927551e-01 1.489262580871582031e-01 -2.937466092407703400e-02 1.398954540491104126e-01 6.576716154813766479e-02 1.954816877841949463e-01 -3.254287242889404297e-01 3.715789318084716797e-02 2.725805044174194336e-01 -1.186112985014915466e-01 -2.491630166769027710e-01 -1.230502426624298096e-01 2.790280878543853760e-01 1.778354868292808533e-02 -2.935490384697914124e-02 -3.627952337265014648e-01 -4.120538011193275452e-02 -8.705230802297592163e-02 -2.728886306285858154e-01 9.217998385429382324e-02 5.085898935794830322e-02 1.325546950101852417e-01
-1.294701546430587769e-01 -2.592885196208953857e-01 -1.517951488494873047e-01 -4.565764963626861572e-01 -1.174098849296569824e-01 5.766652897000312805e-02 1.376396566629409790e-01 -1.812048703432083130e-01 -1.938868463039398193e-01 -1.472055017948150635e-01 9.756897576153278351e-03 2.051649540662765503e-01 4.322209209203720093e-02 -2.337355762720108032e-01 -1.644869744777679443e-01 7.177432626485824585e-02 -9.158940613269805908e-02 2.004211070016026497e-03 7.930672727525234222e-03 1.729164719581604004e-01 -2.491793930530548096e-01 -6.557177752256393433e-02 1.721996366977691650e-01 1.608046591281890869e-01 7.386765442788600922e-03 5.443269852548837662e-03 -6.192688643932342529e-02 2.717964351177215576e-01 -2.137164473533630371e-01 3.229772150516510010e-01 -3.628678992390632629e-02 -1.900015175342559814e-01
-1.821631193161010742e-01 -2.182617634534835815e-01 -1.261043846607208252e-01 -2.940359413623809814e-01 -1.366279274225234985e-01 -1.106431707739830017e-01 4.368222653865814209e-01 -2.387096732854843140e-01 -2.204419299960136414e-02 -8.654548786580562592e-03 -2.515323273837566376e-02 9.554647654294967651e-02 2.247577011585235596e-01 -2.730492353439331055e-01 5.844055488705635071e-02 -7.853519171476364136e-02 -3.299021422863006592e-01 1.934535056352615356e-01 9.704600274562835693e-02 1.883605420589447021e-01 -1.323373466730117798e-01 2.985015325248241425e-02 1.878503561019897461e-01 -4.013670980930328369e-02 -3.228133078664541245e-03 -1.669417023658752441e-01 -7.427366822957992554e-02 1.929294019937515259e-01 -8.604472130537033081e-02 1.607725322246551514e-01 2.047249674797058105e-01 -2.989822439849376678e-02
6.720204651355743408e-02 -2.160846740007400513e-01 -5.956728942692279816e-03 -8.646480739116668701e-02 -1.173793524503707886e-01 -1.127537637948989868e-01 1.629767864942550659e-01 -1.183701902627944946e-01 -5.725433584302663803e-03 -8.787167817354202271e-02 2.368392497301101685e-01 1.848852485418319702e-01 1.249587014317512512e-01 2.310393936932086945e-02 1.363832503557205200e-02 -7.493246346712112427e-02 -2.761405408382415771e-01 1.908560544252395630e-01 -1.562977582216262817e-01 -1.609704941511154175e-01 6.732331961393356323e-02 -2.952760756015777588e-01 6.773006170988082886e-02 1.148825287818908691e-01 -2.953746616840362549e-01 -2.184183746576309204e-01 -2.025927454233169556e-01 1.735677719116210938e-01 -2.810077369213104248e-01 4.268038570880889893e-01 1.108579114079475403e-01 -4.660410806536674500e-02
3.034507036209106445e-01 1.742991735227406025e-03 1.978187859058380127e-01 -3.567413389682769775e-01 3.262971639633178711e-01 -2.716045677661895752e-01 -1.355982869863510132e-01 -1.414566785097122192e-01 8.884564042091369629e-02 -1.067744102329015732e-02 7.805230468511581421e-02 1.077482849359512329e-01 1.748614311218261719e-01 9.275876730680465698e-02 5.146407335996627808e-02 6.885687261819839478e-02 -4.616404697299003601e-02 8.875376731157302856e-02 1.505701839923858643e-01 -8.955859392881393433e-02 8.728206157684326172e-03 -2.339757978916168213e-01 1.395137161016464233e-01 1.756369471549987793e-01 1.227156221866607666e-01 -2.343940436840057373e-01 -4.210457503795623779e-01 -7.848984561860561371e-03 -5.400584265589714050e-02 2.140879929065704346e-01 3.358281031250953674e-02 -8.688767254352569580e-02
1.304001659154891968e-01 8.262152969837188721e-02 -2.605046629905700684e-01 -3.770153522491455078e-01 -1.074307188391685486e-01 -6.822349876165390015e-02 2.086771577596664429e-01 5.632523447275161743e-03 -1.879110634326934814e-01 -8.656308799982070923e-02 2.951031923294067383e-01 -1.177268102765083313e-01 2.451237887144088745e-01 2.397174537181854248e-01 6.803534179925918579e-02 -1.672333572059869766e-03 -2.148784510791301727e-02 7.000783085823059082e-02 2.635172605514526367e-01 1.268551200628280640e-01 1.189413219690322876e-01 -2.389595508575439453e-01 3.413371369242668152e-02 -1.483110338449478149e-01 9.679865837097167969e-02 5.314163863658905029e-02 -2.518570125102996826e-01 3.726344704627990723e-01 -1.518019475042819977e-02 8.911813050508499146e-02 6.356579065322875977e-02 -1.687005758285522461e-01
-5.466214939951896667e-02 -2.628959901630878448e-02 -2.078224867582321167e-01 -1.087073832750320435e-01 -4.773871973156929016e-03 -7.760647684335708618e-02 -1.312159583903849125e-03 8.732000738382339478e-02 -6.616603583097457886e-03 -1.934273913502693176e-02 1.538967248052358627e-02 1.717426031827926636e-01 3.392877876758575439e-01 3.902783095836639404e-01 2.317054197192192078e-02 2.146189361810684204e-01 -3.729851245880126953e-01 2.653710544109344482e-01 -5.030311271548271179e-02 -1.489991396665573120e-01 -1.630225926637649536e-01 -2.082979977130889893e-01 -2.154946178197860718e-01 1.026898697018623352e-01 -6.592701375484466553e-02 -6.020226702094078064e-02 -1.606861799955368042e-01 1.863730847835540771e-01 -1.612227112054824829e-01 3.469879627227783203e-01 8.554029464721679688e-02 2.196521032601594925e-03
-1.068721245974302292e-02 2.020008563995361328e-01 -8.597446978092193604e-02 -3.574357926845550537e-02 -3.747036680579185486e-02 -1.933303028345108032e-01 3.923326134681701660e-01 1.807368844747543335e-01 4.141150116920471191e-01 -1.319481879472732544e-01 1.295484453439712524e-01 -1.059655696153640747e-01 4.207625053822994232e-03 -3.519673831760883331e-03 -3.537869825959205627e-02 1.393033862113952637e-01 -1.064669191837310791e-01 3.251497447490692139e-01 2.779116630554199219e-01 -9.743586927652359009e-02 -1.645082384347915649e-01 -9.110676497220993042e-02 -1.353116631507873535e-01 5.253186076879501343e-02 -2.330286949872970581e-01 -2.370089478790760040e-02 -2.073078453540802002e-01 6.994388252496719360e-02 -2.000246047973632812e-01 1.407714635133743286e-01 1.110798269510269165e-01 -2.287447452545166016e-01
-1.754350960254669189e-01 -2.611349150538444519e-02 -2.793440818786621094e-01 -3.623797595500946045e-01 -3.066386282444000244e-01 -1.010346692055463791e-02 2.750917673110961914e-01 -5.106007680296897888e-02 -5.818295106291770935e-02 -1.208330988883972168e-01 -1.737009435892105103e-01 2.233038544654846191e-01 1.671781241893768311e-01 -1.277909874916076660e-01 -9.381770342588424683e-02 -7.080707699060440063e-02 -2.434917688369750977e-01 1.328505277633666992e-01 2.158363908529281616e-01 3.618296235799789429e-02 -2.555978000164031982e-01 1.026533097028732300e-01 2.068647742271423340e-01 -8.819745481014251709e-02 2.131353504955768585e-02 -2.965829893946647644e-02 -4.753094539046287537e-02 3.124034106731414795e-01 -5.828397348523139954e-02 8.891447633504867554e-02 6.580659747123718262e-02 -2.501308917999267578e-01
-2.223043441772460938e-01 6.804073601961135864e-02 8.215920627117156982e-02 -2.438027113676071167e-01 1.247105747461318970e-01 -3.817371726036071777e-01 1.799678653478622437e-01 1.102364510297775269e-01 3.245220333337783813e-02 1.369272470474243164e-01 5.855974182486534119e-02 7.003514468669891357e-02 -1.062216609716415405e-01 1.264056889340281487e-03 -2.326042391359806061e-02 3.792565688490867615e-02 -2.893073856830596924e-01 8.961741626262664795e-02 3.190243244171142578e-01 -3.576527116820216179e-03 -3.139279782772064209e-01 -3.705694898962974548e-02 -1.118349581956863403e-01 3.306833654642105103e-02 1.222554594278335571e-01 -2.433069050312042236e-01 -1.888996809720993042e-01 1.321817040443420410e-01 -7.081190496683120728e-02 9.762141853570938110e-02 2.525827661156654358e-02 -4.278068542480468750e-01
1.734410077333450317e-01 -1.797221601009368896e-01 -2.399993687868118286e-01 -1.473008096218109131e-01 -2.824921309947967529e-01 -9.805741906166076660e-02 5.088306590914726257e-02 -5.362626537680625916e-02 3.790530562400817871e-01 1.585937105119228363e-02 1.980650275945663452e-01 -1.009482517838478088e-02 2.538543939590454102e-01 2.305554598569869995e-01 1.741280406713485718e-02 7.051717024296522141e-03 -2.209988385438919067e-01 7.326136529445648193e-02 -6.262094527482986450e-02 -1.509858667850494385e-01 -1.569897085428237915e-01 -2.138977050781250000e-01 1.068836450576782227e-01 7.290948927402496338e-02 -2.171552479267120361e-01 -2.014720141887664795e-01 -7.894759625196456909e-02 9.849268943071365356e-03 -2.975199222564697266e-01 3.170683085918426514e-01 1.046284660696983337e-01 9.242095984518527985e-03
8.118789643049240112e-02 1.461082547903060913e-01 -2.902479171752929688e-01 -2.048031538724899292e-01 -9.805027395486831665e-02 9.608444571495056152e-02 -2.038081586360931396e-01 -8.413752913475036621e-02 6.533018499612808228e-02 -1.558343321084976196e-01 6.687262654304504395e-02 4.376632627099752426e-03 -6.709539145231246948e-02 -9.046460688114166260e-02 6.063755229115486145e-02 2.368839085102081299e-01 -3.191151916980743408e-01 2.284937798976898193e-01 -1.629601232707500458e-02 -1.490448508411645889e-02 -2.981022000312805176e-01 -2.835213840007781982e-01 5.307489633560180664e-02 1.073620095849037170e-01 -1.885084807872772217e-01 -3.553669452667236328e-01 1.262761801481246948e-01 2.740759253501892090e-01 -1.209877245128154755e-02 1.880822479724884033e-01 2.076692730188369751e-01 -5.685811862349510193e-02
-2.402930147945880890e-02 -6.424788385629653931e-02 -1.554533652961254120e-02 -5.209576487541198730e-01 -2.615745961666107178e-01 -2.540794014930725098e-01 1.713338345289230347e-01 8.544810861349105835e-02 -5.528811831027269363e-03 -1.763846427202224731e-01 8.316991478204727173e-02 -1.356456577777862549e-01 -2.061038091778755188e-02 -1.934421211481094360e-01 7.262782007455825806e-02 3.106013685464859009e-02 -1.732948273420333862e-01 2.821747064590454102e-01 -7.862630486488342285e-02 -1.723572909832000732e-01 -1.492968201637268066e-01 1.856765896081924438e-01 -1.125640645623207092e-01 -9.366686642169952393e-02 3.261863589286804199e-01 -1.207648217678070068e-01 -9.128470718860626221e-02 1.732749491930007935e-01 -2.479114197194576263e-02 2.110348045825958252e-01 -1.001461669802665710e-01 1.233212351799011230e-01
-4.374948889017105103e-02 -9.975395351648330688e-02 6.007182598114013672e-02 -3.741712570190429688e-01 1.611848473548889160e-01 -1.705575287342071533e-01 -4.494372010231018066e-02 1.154995784163475037e-01 1.201198026537895203e-01 1.062520667910575867e-01 2.802984789013862610e-02 -1.215601563453674316e-01 4.076367616653442383e-02 3.751548647414892912e-04 -2.186683863401412964e-01 8.513499051332473755e-02 -3.480418622493743896e-01 1.004901453852653503e-01 -7.884946465492248535e-02 -2.392033338546752930e-01 -2.260961942374706268e-02 -2.694413252174854279e-02 -2.789566293358802795e-02 3.182682096958160400e-01 1.499205734580755234e-02 -1.668135523796081543e-01 -1.420743018388748169e-01 2.650706470012664795e-01 -2.289496511220932007e-01 9.654740989208221436e-02 1.089477688074111938e-01 -4.312776923179626465e-01
6.409308314323425293e-02 -1.678158044815063477e-01 -8.343964815139770508e-02 -2.213969826698303223e-01 1.425135731697082520e-01 1.618528217077255249e-01 -1.023400127887725830e-01 -2.714503742754459381e-02 1.781509518623352051e-01 6.317456066608428955e-02 5.600170046091079712e-02 2.447899132966995239e-01 1.863775104284286499e-01 -3.264264464378356934e-01 -9.073437005281448364e-02 1.913755536079406738e-01 -1.652430295944213867e-01 4.751521050930023193e-01 1.878189742565155029e-01 -7.762836664915084839e-02 1.523688882589340210e-01 -2.303277999162673950e-01 8.718480169773101807e-02 1.726964712142944336e-01 1.999110355973243713e-02 -1.805851906538009644e-01 -5.344586819410324097e-02 1.440668404102325439e-01 -2.549777925014495850e-01 -1.460472792387008667e-01 -1.329388171434402466e-01 -1.978155225515365601e-02
1.155166402459144592e-01 -1.749175488948822021e-01 -1.322994977235794067e-01 -3.287818133831024170e-01 -1.934269368648529053e-01 -1.929921805858612061e-01 1.308841556310653687e-01 -2.051219642162322998e-01 1.145519614219665527e-01 2.044687513262033463e-03 1.454403400421142578e-01 2.114089727401733398e-01 1.681626588106155396e-01 1.036705449223518372e-02 1.598404198884963989e-01 9.236396104097366333e-02 -3.163545727729797363e-01 2.983756596222519875e-03 -2.544051110744476318e-01 -9.020717442035675049e-02 -4.280174151062965393e-03 -2.091583311557769775e-01 -4.082889761775732040e-03 1.131903082132339478e-01 -1.838586777448654175e-01 -2.686991095542907715e-01 -7.453481853008270264e-02 -6.655785720795392990e-03 -3.850727975368499756e-01 1.393471807241439819e-01 2.069574445486068726e-01 -5.898120254278182983e-02
-1.708916276693344116e-01 -1.614666134119033813e-01 -8.810496330261230469e-02 -2.697197794914245605e-01 -2.235066741704940796e-01 2.369762957096099854e-02 2.812195420265197754e-01 -2.097184062004089355e-01 -1.122015565633773804e-01 -1.504062861204147339e-01 6.434857845306396484e-02 8.076032996177673340e-02 2.348619848489761353e-01 -2.358361184597015381e-01 7.962346822023391724e-02 1.260659992694854736e-01 -4.590997099876403809e-01 1.724217832088470459e-01 9.265344589948654175e-02 2.677862346172332764e-01 -1.583003997802734375e-01 7.473798096179962158e-02 1.455170065164566040e-01 -3.480013087391853333e-02 -1.139687970280647278e-01 -4.748667776584625244e-02 -1.933828443288803101e-01 2.703798711299896240e-01 -4.175943136215209961e-02 7.746927440166473389e-02 3.328299149870872498e-02 -5.760711431503295898e-02
-2.183377444744110107e-01 3.208672627806663513e-02 -1.253121644258499146e-01 -3.847376406192779541e-01 -1.042186096310615540e-01 -3.371069133281707764e-01 1.120125427842140198e-01 5.020007491111755371e-02 2.617676854133605957e-01 1.047473028302192688e-01 -1.162401735782623291e-01 2.901971340179443359e-02 -1.001852825284004211e-01 1.673845648765563965e-01 -7.041969150304794312e-02 1.607004925608634949e-02 -2.400321662425994873e-01 4.693430289626121521e-02 1.464894860982894897e-01 -3.248361945152282715e-01 -3.899188339710235596e-01 -5.425642803311347961e-02 6.671733688563108444e-03 -4.803091287612915039e-02 9.631656110286712646e-02 3.948149457573890686e-02 -1.106575950980186462e-01 1.352371927350759506e-02 -2.345607876777648926e-01 2.170720547437667847e-01 4.249832779169082642e-02 -1.988631635904312134e-01
-1.206846721470355988e-02 4.081594571471214294e-02 4.964197427034378052e-02 -2.969334125518798828e-01 7.156523643061518669e-04 -1.183090731501579285e-01 -1.478560119867324829e-01 1.203740611672401428e-01 1.492885947227478027e-01 2.958126664161682129e-01 -1.046043336391448975e-01 1.182236820459365845e-01 7.775333523750305176e-02 -1.892923712730407715e-01 -3.184241354465484619e-01 1.116535812616348267e-01 -1.676614433526992798e-01 3.242368698120117188e-01 2.169548273086547852e-01 -1.286719888448715210e-01 -2.707955539226531982e-01 -1.089584901928901672e-01 -3.965947031974792480e-02 3.419343754649162292e-02 -5.179260857403278351e-03 -1.391278803348541260e-01 -2.465580254793167114e-01 -1.524289250373840332e-01 -1.685193181037902832e-01 2.652405798435211182e-01 2.610262632369995117e-01 -1.079450920224189758e-01
2.030991390347480774e-02 -1.212674826383590698e-01 2.329937182366847992e-02 -2.513042986392974854e-01 -7.088877260684967041e-02 -3.030541539192199707e-01 -8.231479674577713013e-02 -3.670723363757133484e-02 -1.742475479841232300e-02 -2.273749932646751404e-02 -8.982067555189132690e-02 8.036777377128601074e-02 2.477584481239318848e-01 8.375412225723266602e-02 6.742165982723236084e-02 2.077815681695938110e-01 -1.469524204730987549e-01 -8.547992445528507233e-03 -2.706003561615943909e-02 -5.672970041632652283e-02 4.811834543943405151e-03 -3.972442150115966797e-01 3.778358176350593567e-02 4.301699623465538025e-02 2.634317874908447266e-01 -3.551094233989715576e-01 -3.532860875129699707e-01 1.330307573080062866e-01 -1.121928319334983826e-01 3.282229304313659668e-01 1.594447344541549683e-01 1.194130927324295044e-01
1.352692097425460815e-01 -1.415313929319381714e-01 -1.251644790172576904e-01 -1.509905457496643066e-01 9.145423769950866699e-02 5.928357690572738647e-02 -3.031946346163749695e-02 2.427317053079605103e-01 3.722185641527175903e-02 -1.690388023853302002e-01 -1.244084462523460388e-01 1.902856379747390747e-01 2.933034300804138184e-01 4.282448813319206238e-02 2.063169777393341064e-01 4.787718877196311951e-02 -8.415237069129943848e-02 4.725968539714813232e-01 2.537101805210113525e-01 -5.012577399611473083e-02 2.175250500440597534e-01 -2.666069269180297852e-01 -8.652863651514053345e-02 8.380348980426788330e-02 8.247363381087779999e-03 -1.863607764244079590e-01 -1.655739992856979370e-01 1.572077125310897827e-01 -6.099718436598777771e-02 2.361724376678466797e-01 -1.539113372564315796e-01 -1.918164491653442383e-01
-5.788842216134071350e-02 -6.189165264368057251e-02 -1.087233200669288635e-01 2.969120070338249207e-02 -8.128946274518966675e-02 -1.217961609363555908e-01 9.625852108001708984e-02 -1.279022544622421265e-01 2.833731174468994141e-01 -1.145632341504096985e-01 1.636551320552825928e-01 2.462604343891143799e-01 1.930747628211975098e-01 1.889467686414718628e-01 -1.348854303359985352e-01 3.413061797618865967e-02 -5.205196738243103027e-01 1.111226379871368408e-01 -5.082528665661811829e-02 -1.227804869413375854e-01 1.236751601099967957e-01 -8.628994971513748169e-02 -1.289438903331756592e-01 1.290117502212524414e-01 -1.018537804484367371e-01 -1.214939579367637634e-01 -6.954778730869293213e-02 1.114834249019622803e-01 -3.477604389190673828e-01 2.807946205139160156e-01 1.329714059829711914e-01 -2.074491530656814575e-01
-1.738619804382324219e-02 8.782451599836349487e-02 -1.509938156232237816e-03 -2.695683538913726807e-01 -8.308389782905578613e-02 -1.337852329015731812e-01 -8.364477008581161499e-02 7.821335643529891968e-02 -5.183514580130577087e-02 1.508626043796539307e-01 -1.677839457988739014e-01 3.168269991874694824e-01 2.689068317413330078e-01 -6.583080440759658813e-02 -1.357572823762893677e-01 -6.169002875685691833e-02 -3.778752982616424561e-01 1.971040964126586914e-01 2.602515220642089844e-01 -1.969489306211471558e-01 9.518223814666271210e-03 9.668020904064178467e-02 -7.048465311527252197e-02 -1.807062774896621704e-01 -1.123616024851799011e-01 -1.201789602637290955e-01 -3.536305427551269531e-01 -1.138021722435951233e-01 -3.407714888453483582e-02 2.688066959381103516e-01 1.152032017707824707e-01 -2.038596868515014648e-01
5.044745281338691711e-02 1.202596537768840790e-02 -1.008466705679893494e-01 -1.912037581205368042e-01 -1.870057582855224609e-01 -2.851712107658386230e-01 1.377065181732177734e-01 -1.654488146305084229e-01 2.223864495754241943e-01 -5.711420625448226929e-02 3.590454459190368652e-01 1.302847713232040405e-01 2.279395759105682373e-01 1.028193905949592590e-01 -8.274432271718978882e-03 -1.405683457851409912e-01 -3.489136695861816406e-01 2.941468730568885803e-02 -1.164673864841461182e-01 -1.499976962804794312e-01 1.694541051983833313e-02 -2.183096855878829956e-01 2.000539600849151611e-01 8.101063221693038940e-02 -1.733001917600631714e-01 -1.828687936067581177e-01 -2.512651383876800537e-01 1.464484352618455887e-02 -1.946466863155364990e-01 2.645254433155059814e-01 1.378622502088546753e-01 -9.978488087654113770e-03
1.244475245475769043e-01 -3.362861648201942444e-02 -1.293579041957855225e-01 -2.321037948131561279e-01 -2.103854417800903320e-01 -2.567303478717803955e-01 -3.178684785962104797e-02 -1.801907420158386230e-01 2.443738579750061035e-01 5.340856686234474182e-02 2.552045583724975586e-01 2.690711021423339844e-01 2.149734050035476685e-01 3.448809683322906494e-02 3.543682023882865906e-02 -1.984765231609344482e-01 -2.930549085140228271e-01 1.260064840316772461e-01 -7.625143975019454956e-02 -1.714686453342437744e-01 -1.587270945310592651e-02 -8.363625407218933105e-02 2.000869950279593468e-03 3.289046511054039001e-02 -3.416217565536499023e-01 -1.357498019933700562e-01 -1.389833986759185791e-01 8.440397679805755615e-02 -3.215761780738830566e-01 2.655268609523773193e-01 -4.317378159612417221e-03 1.255212537944316864e-02
-8.065808564424514771e-03 1.301845759153366089e-01 -2.292755618691444397e-02 -2.058501839637756348e-01 -7.617224007844924927e-02 -3.703936338424682617e-01 1.962296962738037109e-01 -9.753361344337463379e-02 3.481395840644836426e-01 -7.905590534210205078e-02 -1.417896361090242863e-03 1.125243008136749268e-01 7.143327593803405762e-02 -4.546822980046272278e-02 -1.426675319671630859e-01 8.872654289007186890e-02 -1.667734682559967041e-01 1.112875714898109436e-01 1.611768305301666260e-01 2.253307849168777466e-01 -2.491684444248676300e-02 -1.224773898720741272e-01 7.792279124259948730e-02 3.737202882766723633e-01 4.137475788593292236e-02 -5.336385965347290039e-02 -3.193498030304908752e-02 2.562813460826873779e-01 2.022043615579605103e-01 2.745256125926971436e-01 1.316640824079513550e-01 -3.006770610809326172e-01
-2.635638713836669922e-01 6.937503349035978317e-03 -1.612742245197296143e-01 -1.002177149057388306e-01 -8.429985493421554565e-02 -3.217839896678924561e-01 4.309848546981811523e-01 2.916599810123443604e-01 7.630429416894912720e-02 3.154356032609939575e-02 -7.600537687540054321e-02 3.270957618951797485e-02 1.785962134599685669e-01 7.330457121133804321e-02 7.215018570423126221e-02 9.858351200819015503e-02 -5.385716632008552551e-02 2.534445524215698242e-01 1.453035324811935425e-01 -7.031142711639404297e-02 -2.271990627050399780e-01 -1.342490017414093018e-01 -2.187026478350162506e-02 1.966296285390853882e-01 -4.396934807300567627e-02 -7.910588383674621582e-02 -6.434167176485061646e-02 1.032583266496658325e-01 -1.058975234627723694e-01 2.784132659435272217e-01 -8.061006665229797363e-02 -3.562510907649993896e-01
-1.310620605945587158e-01 -1.152977719902992249e-02 2.833060733973979950e-02 -1.486134529113769531e-01 -1.048497855663299561e-01 -1.966110318899154663e-01 2.280893027782440186e-01 9.365602582693099976e-02 2.205944955348968506e-01 -9.088899940252304077e-02 9.063402563333511353e-02 2.270411550998687744e-01 -1.046657115221023560e-01 -1.127664670348167419e-01 -2.569533288478851318e-01 1.771354377269744873e-01 -3.233104944229125977e-01 1.701519340276718140e-01 2.916522622108459473e-01 2.377767264842987061e-01 -4.379064962267875671e-02 -1.476730704307556152e-01 -2.035002969205379486e-02 3.080537915229797363e-01 2.563066482543945312e-01 -6.415344029664993286e-02 -1.799088716506958008e-01 2.405558079481124878e-01 5.760577693581581116e-02 1.131482869386672974e-01 1.822284311056137085e-01 -9.005533158779144287e-02
8.224507421255111694e-02 2.265130542218685150e-02 -5.586046725511550903e-02 -2.237914502620697021e-01 1.717039644718170166e-01 5.033531039953231812e-02 2.739769816398620605e-01 -2.032721191644668579e-01 1.820992529392242432e-01 2.904121577739715576e-01 -5.559081956744194031e-02 2.171305567026138306e-01 1.114966422319412231e-01 1.324018537998199463e-01 -3.103095479309558868e-02 1.363373696804046631e-01 -3.431210517883300781e-01 2.107018232345581055e-01 4.688669368624687195e-02 1.113953962922096252e-01 -1.191031485795974731e-01 -2.072481065988540649e-01 -3.275220841169357300e-02 6.679079681634902954e-02 7.973936153575778008e-04 -1.999676972627639771e-01 -1.970903277397155762e-01 1.444850713014602661e-01 -2.612615823745727539e-01 3.763070106506347656e-01 -2.294057793915271759e-02 1.561030894517898560e-01
1.158592328429222107e-01 -1.215908005833625793e-01 -2.000212073326110840e-01 -3.259594738483428955e-01 -1.323425676673650742e-02 1.039890199899673462e-01 3.052639774978160858e-02 6.167016923427581787e-02 1.075773313641548157e-01 8.027320355176925659e-02 -1.143215000629425049e-01 5.112148448824882507e-02 1.450507938861846924e-01 -1.270697265863418579e-02 1.495772302150726318e-01 1.623796224594116211e-01 -7.906067371368408203e-02 4.726495444774627686e-01 1.981340944766998291e-01 1.217383369803428650e-01 1.839391142129898071e-01 -7.131933420896530151e-02 -2.507672086358070374e-02 -1.971623301506042480e-02 1.421988010406494141e-02 -1.521025598049163818e-01 -2.581013739109039307e-01 -2.451729774475097656e-01 -2.379817813634872437e-01 2.721503376960754395e-01 -2.197057604789733887e-01 -2.312373071908950806e-01
-3.077497333288192749e-02 5.985742900520563126e-03 -3.010737895965576172e-01 -2.575311064720153809e-01 -1.289199143648147583e-01 -1.873470246791839600e-01 -5.727538838982582092e-02 1.129134744405746460e-01 1.589959412813186646e-01 3.793859109282493591e-02 1.022624000906944275e-01 1.648419499397277832e-01 1.634351164102554321e-01 1.415367424488067627e-01 -1.187244206666946411e-01 -6.672928482294082642e-02 -2.412359416484832764e-01 -1.190505921840667725e-02 -5.492772161960601807e-02 -2.489079982042312622e-01 -4.010640829801559448e-02 -1.762579977512359619e-01 1.454511433839797974e-01 3.392140269279479980e-01 7.092405110597610474e-02 -4.278466105461120605e-02 -4.416831433773040771e-01 1.028948798775672913e-01 -3.410922586917877197e-01 -1.237100549042224884e-02 -6.766444444656372070e-02 1.372765302658081055e-01
-1.391300261020660400e-01 2.207889920100569725e-03 -2.765658795833587646e-01 -1.846106946468353271e-01 -1.659365929663181305e-02 -1.082227453589439392e-01 -2.872732281684875488e-02 -8.927321434020996094e-02 -5.450847744941711426e-02 -8.454021066427230835e-02 -8.116710186004638672e-02 2.097357213497161865e-01 4.008689224720001221e-01 -2.280042134225368500e-02 2.174618989229202271e-01 8.549626916646957397e-02 -4.601727798581123352e-02 2.441714107990264893e-01 2.943338453769683838e-01 -1.888615787029266357e-01 -7.941300421953201294e-02 -2.974138855934143066e-01 3.133640289306640625e-01 6.220588088035583496e-02 8.922679349780082703e-03 -2.365663051605224609e-01 -6.532747298479080200e-02 1.770332902669906616e-01 -3.133770525455474854e-01 1.221075002104043961e-02 -1.572141051292419434e-02 4.068964347243309021e-02
-2.579524815082550049e-01 -1.485271304845809937e-01 -1.402284651994705200e-01 -3.896721601486206055e-01 -3.014177978038787842e-01 -1.206197887659072876e-01 1.999450325965881348e-01 -1.374046504497528076e-01 9.774383902549743652e-02 -1.528159528970718384e-01 2.622773172333836555e-03 -6.411034613847732544e-02 1.588654071092605591e-01 -1.713895797729492188e-01 1.687175184488296509e-01 1.457930505275726318e-01 -3.541054129600524902e-01 1.733228862285614014e-01 6.843243539333343506e-02 3.279545903205871582e-01 -1.994995921850204468e-01 7.108612358570098877e-02 2.085792422294616699e-01 -7.746677100658416748e-02 -7.728716731071472168e-02 -7.892607711255550385e-03 -1.773933768272399902e-01 1.687006354331970215e-01 -6.468949373811483383e-03 7.216211408376693726e-02 3.198613226413726807e-02 -3.154892241582274437e-03
-1.690235882997512817e-01 4.437565430998802185e-02 -2.323762923479080200e-01 -5.651371479034423828e-01 -1.263843774795532227e-01 -1.005524322390556335e-01 8.869125694036483765e-02 -3.606724366545677185e-02 2.019431255757808685e-02 -1.265780031681060791e-01 -3.233519149944186211e-03 1.265904605388641357e-01 -1.160375867038965225e-02 -2.647402882575988770e-01 2.107321172952651978e-01 -1.482056975364685059e-01 -2.252959311008453369e-01 3.032322227954864502e-01 -5.200203508138656616e-02 -2.413481622934341431e-01 -9.581730701029300690e-03 -4.219007119536399841e-02 2.419921606779098511e-01 -5.065169185400009155e-02 2.978402376174926758e-01 -4.888804256916046143e-02 -9.965859353542327881e-03 1.101190820336341858e-01 -2.351452969014644623e-02 1.114114969968795776e-01 8.492368459701538086e-02 4.013698920607566833e-02
-9.171135723590850830e-02 2.435487508773803711e-02 -2.082565277814865112e-01 -3.139091134071350098e-01 2.094530016183853149e-01 -2.210730314254760742e-01 9.302567690610885620e-02 -4.841379076242446899e-02 1.997137516736984253e-01 -4.911155998706817627e-02 1.430317461490631104e-01 8.507233113050460815e-02 4.027393832802772522e-02 1.917119324207305908e-01 4.382327944040298462e-02 2.702927961945533752e-02 -1.755036413669586182e-01 1.882059574127197266e-01 7.391804456710815430e-02 -2.470104098320007324e-01 -2.439320832490921021e-01 2.602668851613998413e-02 -2.632785961031913757e-02 3.385180830955505371e-01 -2.150777429342269897e-01 1.014709770679473877e-01 -2.006734013557434082e-01 1.140179559588432312e-01 -2.542384862899780273e-01 3.232098519802093506e-01 1.682569384574890137e-01 1.375475674867630005e-01
7.885276526212692261e-02 9.174361079931259155e-02 4.177752509713172913e-02 -3.756684958934783936e-01 -5.585047882050275803e-03 -2.653864026069641113e-01 3.530075773596763611e-02 1.437188684940338135e-02 2.109300047159194946e-01 6.652008742094039917e-02 -9.160749614238739014e-02 -5.851149931550025940e-02 -3.400160372257232666e-02 4.096076264977455139e-02 1.208337247371673584e-01 3.386453986167907715e-01 -2.133913487195968628e-01 5.866201967000961304e-02 -1.165295392274856567e-01 -3.414182364940643311e-01 -2.352467477321624756e-01 -7.278718799352645874e-02 1.373658329248428345e-01 2.143145501613616943e-01 -1.967481821775436401e-01 8.231499791145324707e-02 -3.307461142539978027e-01 1.491338461637496948e-01 -2.327176481485366821e-01 9.411693364381790161e-02 -4.520820081233978271e-02 -1.760444343090057373e-01
-6.511926651000976562e-02 -2.508478760719299316e-01 -8.143462240695953369e-02 -2.924714386463165283e-01 -2.834562957286834717e-02 -2.377044111490249634e-01 -2.165600061416625977e-01 2.586586028337478638e-02 -6.427159905433654785e-02 2.653040885925292969e-01 1.076029166579246521e-01 2.742342464625835419e-02 4.205706715583801270e-02 -1.245263293385505676e-01 1.185996457934379578e-02 1.159543395042419434e-01 -3.284085094928741455e-01 1.800622642040252686e-01 4.030691981315612793e-01 -7.674770895391702652e-03 1.054971665143966675e-01 1.901494264602661133e-01 -2.798169553279876709e-01 2.338847965002059937e-01 7.212500274181365967e-02 3.384419903159141541e-02 -6.040682643651962280e-02 1.277672797441482544e-01 -1.416442394256591797e-01 4.960791766643524170e-02 -2.472621202468872070e-01 -1.581535339355468750e-01
-1.428110152482986450e-01 2.544320933520793915e-02 7.643576711416244507e-02 -2.206738144159317017e-01 -1.530520617961883545e-01 -3.530163764953613281e-01 1.619464755058288574e-01 -3.590513020753860474e-02 2.787177562713623047e-01 -1.957711130380630493e-01 1.843782812356948853e-01 1.092937216162681580e-01 9.939336031675338745e-02 -5.868100747466087341e-02 -3.399467766284942627e-01 3.219555914402008057e-01 -2.093912661075592041e-01 -8.348450064659118652e-02 1.461968123912811279e-01 1.487932205200195312e-01 -8.233228325843811035e-02 -5.827448517084121704e-02 -1.523623019456863403e-01 1.480953544378280640e-01 -5.430916789919137955e-03 7.113920897245407104e-02 -2.573895156383514404e-01 2.774328887462615967e-01 3.860070183873176575e-02 1.765472888946533203e-01 1.316805034875869751e-01 -8.005686104297637939e-02
-1.873068213462829590e-01 1.461635380983352661e-01 7.014160603284835815e-02 -2.362538725137710571e-01 -1.401277482509613037e-01 -1.433661431074142456e-01 1.975676119327545166e-01 1.427240520715713501e-01 1.304187774658203125e-01 -2.905146218836307526e-02 1.513693630695343018e-01 2.184432148933410645e-01 3.179321289062500000e-01 -2.651622891426086426e-02 -1.240047737956047058e-01 -1.387383490800857544e-01 -1.672197431325912476e-01 1.281862705945968628e-01 2.561585307121276855e-01 3.851827979087829590e-02 1.211228314787149429e-02 -1.545585244894027710e-01 -9.037667512893676758e-02 3.213644325733184814e-01 -8.253016322851181030e-02 1.110410615801811218e-01 -2.352245450019836426e-01 2.176480889320373535e-01 -3.718765452504158020e-02 1.055659651756286621e-01 2.772197425365447998e-01 -3.164453208446502686e-01
2.483663521707057953e-02 -3.229860663414001465e-01 -3.746078908443450928e-02 -3.952465057373046875e-01 -1.042602360248565674e-01 -1.919462382793426514e-01 2.306245565414428711e-01 7.510536909103393555e-02 -1.656207293272018433e-01 -2.735133767127990723e-01 4.319806396961212158e-02 8.040776848793029785e-02 3.033264875411987305e-01 -2.943747639656066895e-01 4.035044927150011063e-03 2.233781069517135620e-01 -1.564132124185562134e-01 1.572268903255462646e-01 1.878031343221664429e-01 1.155038997530937195e-01 -1.353529393672943115e-01 -1.282723341137170792e-02 1.352329105138778687e-01 1.281037479639053345e-01 -7.760093081742525101e-03 4.974467307329177856e-02 3.702034801244735718e-02 2.200154960155487061e-02 -1.571358889341354370e-01 -4.234612360596656799e-02 3.257122933864593506e-01 6.169867515563964844e-02
3.490710631012916565e-02 -2.658062577247619629e-01 -1.267628371715545654e-01 -1.521816402673721313e-01 -8.690533041954040527e-02 -8.321773260831832886e-02 1.108499541878700256e-01 4.739248380064964294e-02 -1.397328674793243408e-01 -1.398695260286331177e-01 -1.755054444074630737e-01 1.010591462254524231e-01 3.347153216600418091e-02 -6.168019771575927734e-02 3.344827517867088318e-02 2.208658307790756226e-01 -1.739197224378585815e-01 2.575021088123321533e-01 -7.992827892303466797e-02 -1.677686125040054321e-01 -9.044783562421798706e-02 1.045376807451248169e-01 7.433753460645675659e-02 -8.488761261105537415e-03 8.951544016599655151e-02 -3.098622262477874756e-01 -4.979659020900726318e-01 1.011117249727249146e-01 -3.148633837699890137e-01 3.219356387853622437e-02 -7.090820372104644775e-02 -3.189639747142791748e-01
-1.524696499109268188e-01 -1.808308809995651245e-01 -1.040587127208709717e-01 -2.056667506694793701e-01 -3.441714942455291748e-01 -6.128377467393875122e-02 2.612097263336181641e-01 -1.617144048213958740e-01 1.346500664949417114e-01 2.444078773260116577e-02 -8.267910778522491455e-02 8.705496788024902344e-02 2.766005694866180420e-01 -2.832717299461364746e-01 5.183795467019081116e-02 6.446629017591476440e-02 -3.924032151699066162e-01 1.464841812849044800e-01 2.044454216957092285e-01 1.525190770626068115e-01 -1.710054278373718262e-01 2.477468922734260559e-02 2.397708147764205933e-01 -4.975477978587150574e-02 -3.650144115090370178e-02 9.186872094869613647e-02 -8.866370469331741333e-02 2.314328402280807495e-01 -8.469504863023757935e-02 1.539661437273025513e-01 2.074108272790908813e-01 -4.674911126494407654e-02
-6.697379052639007568e-02 1.167123243212699890e-01 -1.209173630923032761e-02 -1.332355737686157227e-01 1.547297835350036621e-01 -2.709941565990447998e-01 -2.234859466552734375e-01 5.108331888914108276e-02 1.863371133804321289e-01 -1.198612600564956665e-01 -5.920670554041862488e-02 1.214244887232780457e-01 1.527066677808761597e-01 -2.417919598519802094e-02 -2.980626001954078674e-02 8.051279932260513306e-02 -1.570307165384292603e-01 1.813661307096481323e-01 1.148693710565567017e-01 -1.166269704699516296e-01 -2.652398645877838135e-01 -3.101524412631988525e-01 -9.836457669734954834e-02 -6.445203907787799835e-03 4.082795977592468262e-02 -8.176002651453018188e-02 -2.051155865192413330e-01 4.532817304134368896e-01 -1.067981198430061340e-01 9.866796433925628662e-02 2.805939018726348877e-01 -3.147579431533813477e-01
-3.719009459018707275e-02 5.202972516417503357e-02 -4.456556215882301331e-02 -1.584273874759674072e-01 -6.946086883544921875e-02 -3.608493208885192871e-01 1.617931574583053589e-01 2.662069536745548248e-02 2.383693754673004150e-01 -8.904802799224853516e-02 -3.633809089660644531e-02 7.000118494033813477e-02 8.805804699659347534e-02 -2.244881726801395416e-02 -1.843722313642501831e-01 -4.326925426721572876e-02 -2.779835760593414307e-01 1.658976078033447266e-01 1.640515327453613281e-01 2.404848188161849976e-01 2.646821364760398865e-02 -2.161647826433181763e-01 -2.588497102260589600e-02 1.280452162027359009e-01 -6.800784915685653687e-02 9.442807734012603760e-02 -1.696385145187377930e-01 3.739921450614929199e-01 -9.207689762115478516e-02 3.002107441425323486e-01 1.898077130317687988e-01 -3.477804064750671387e-01
2.986265718936920166e-02 -2.451270967721939087e-01 -4.967212304472923279e-02 -3.418623805046081543e-01 -1.814996451139450073e-01 -4.957807809114456177e-02 2.020957171916961670e-01 -6.671229004859924316e-02 -1.091160252690315247e-01 -1.494849175214767456e-01 -4.627541080117225647e-02 1.596925407648086548e-01 -2.914411388337612152e-02 -1.406591832637786865e-01 -1.864656060934066772e-01 -5.060467496514320374e-02 -1.420497596263885498e-01 2.013921923935413361e-02 1.986469179391860962e-01 2.324494123458862305e-01 -3.427713513374328613e-01 -2.252793610095977783e-01 1.883848756551742554e-01 3.672553226351737976e-02 -2.759094536304473877e-01 2.334308996796607971e-02 -1.529967188835144043e-01 8.133357018232345581e-02 -2.020362764596939087e-01 3.292870223522186279e-01 -2.880914695560932159e-02 -2.078466564416885376e-01
8.223244547843933105e-02 5.350879952311515808e-02 -2.233298271894454956e-01 -2.610325813293457031e-01 -9.269281476736068726e-02 -1.466591060161590576e-01 -1.404095143079757690e-01 4.320702329277992249e-02 2.147208005189895630e-01 1.169174164533615112e-01 1.090728789567947388e-01 3.132136538624763489e-02 2.911716103553771973e-01 1.415482815355062485e-02 1.543295979499816895e-01 1.912231296300888062e-01 -1.232073083519935608e-01 5.479698255658149719e-02 6.089363247156143188e-02 -6.483256071805953979e-02 1.186519861221313477e-01 -2.724072337150573730e-01 -2.905044555664062500e-01 1.300433129072189331e-01 2.302383780479431152e-01 -8.586742728948593140e-02 -2.630653083324432373e-01 2.202569246292114258e-01 -8.246658742427825928e-02 3.291463255882263184e-01 3.061707019805908203e-01 -1.613839267520233989e-04
-2.043765038251876831e-01 -1.103717908263206482e-01 -1.790057569742202759e-01 -1.832976043224334717e-01 3.235680237412452698e-02 -5.204951763153076172e-01 -6.492556631565093994e-02 -3.853226080536842346e-02 2.042196244001388550e-01 -9.604936838150024414e-02 4.708452522754669189e-02 -1.446021795272827148e-01 3.525169789791107178e-01 6.066581979393959045e-02 -1.520156413316726685e-01 5.609792098402976990e-02 8.850090950727462769e-02 1.158751994371414185e-01 4.578432999551296234e-03 -2.619143575429916382e-02 -1.907543987035751343e-01 -1.653653681278228760e-01 -2.679871916770935059e-01 -1.609459519386291504e-02 1.524437963962554932e-01 -9.465733170509338379e-02 -2.413866668939590454e-01 2.567402422428131104e-01 2.396764978766441345e-02 1.617590337991714478e-01 1.447034627199172974e-01 -1.124518513679504395e-01
-5.015837028622627258e-02 9.478834271430969238e-02 -3.183626830577850342e-01 -3.607783317565917969e-01 2.711592316627502441e-01 -1.186876744031906128e-01 2.889101393520832062e-02 -8.193197846412658691e-02 1.012206729501485825e-02 8.599381893873214722e-02 -1.368108093738555908e-01 2.515848577022552490e-01 6.811178475618362427e-02 2.102153003215789795e-01 -1.537356078624725342e-01 2.480444014072418213e-01 -3.295007944107055664e-01 3.407355546951293945e-01 7.528077811002731323e-02 8.978398889303207397e-02 2.392517402768135071e-02 2.527524717152118683e-02 1.504964083433151245e-01 -1.342529989778995514e-02 3.280397132039070129e-02 -3.497669398784637451e-01 -1.097024753689765930e-01 1.289478242397308350e-01 3.274070471525192261e-02 1.275503486394882202e-01 5.650470405817031860e-02 -5.720578506588935852e-02
2.846261262893676758e-01 1.566759347915649414e-01 -8.208240568637847900e-02 -4.145255684852600098e-01 1.275011748075485229e-01 3.259855136275291443e-02 -1.376240514218807220e-02 -1.478290259838104248e-01 1.991269178688526154e-02 -1.068405210971832275e-01 7.194977998733520508e-02 1.662824600934982300e-01 2.597919404506683350e-01 -3.456524759531021118e-02 1.262822598218917847e-01 2.385707497596740723e-01 -6.960053741931915283e-02 2.726132571697235107e-01 6.212757155299186707e-02 -4.355333279818296432e-03 1.185301691293716431e-01 -3.229229748249053955e-01 3.449761494994163513e-02 4.328759387135505676e-02 9.709701687097549438e-02 -3.382733762264251709e-01 -1.094435453414916992e-01 2.107733786106109619e-01 -1.784154325723648071e-01 -4.433825239539146423e-02 2.105843126773834229e-01 1.657845824956893921e-01
-1.452111154794692993e-01 5.131836980581283569e-02 -3.123684525489807129e-01 -3.627445697784423828e-01 9.617438912391662598e-02 -3.183575570583343506e-01 -2.665923535823822021e-01 -8.985411375761032104e-02 3.075036033987998962e-02 4.442415758967399597e-02 1.933523570187389851e-03 -8.523432165384292603e-02 2.495719045400619507e-01 -8.409465663135051727e-03 4.056459069252014160e-01 1.113854721188545227e-01 -1.401106268167495728e-01 2.433884441852569580e-01 1.535979062318801880e-01 -2.836448252201080322e-01 -1.605293364264070988e-03 -1.526027172803878784e-01 9.938363730907440186e-02 4.854851961135864258e-02 8.024905622005462646e-02 -1.762048751115798950e-01 3.964234888553619385e-02 3.966486454010009766e-02 -1.100607663393020630e-01 1.054057106375694275e-01 1.488221138715744019e-01 -5.858108773827552795e-02
-1.560876667499542236e-01 -1.261120438575744629e-01 -5.729124695062637329e-02 -3.756245672702789307e-01 -2.337631881237030029e-01 -6.075127422809600830e-02 3.947068154811859131e-01 -1.407542526721954346e-01 -5.105745419859886169e-02 -1.465846151113510132e-01 -8.607664704322814941e-02 9.106368571519851685e-02 1.712225526571273804e-01 -2.107972055673599243e-01 2.741967886686325073e-02 7.258594036102294922e-02 -3.827780485153198242e-01 2.256097495555877686e-01 9.986987709999084473e-02 4.082290828227996826e-02 -2.818687856197357178e-01 7.706568390130996704e-02 1.526313871145248413e-01 -6.528639793395996094e-02 4.050486534833908081e-02 -1.429658383131027222e-01 -1.884545385837554932e-01 2.382105737924575806e-01 -1.290977597236633301e-01 -3.053249605000019073e-02 8.659388124942779541e-02 2.007469534873962402e-02
9.394035488367080688e-02 -3.990194573998451233e-02 4.968243837356567383e-02 -4.918051064014434814e-01 7.522023469209671021e-02 -8.617020212113857269e-03 1.844588071107864380e-01 -1.775254756212234497e-01 -4.389413073658943176e-02 -1.385578960180282593e-01 2.567545697093009949e-02 2.663531899452209473e-02 6.900751590728759766e-02 1.143635213375091553e-01 -1.107856035232543945e-01 5.787342786788940430e-02 -6.191140413284301758e-02 1.352039873600006104e-01 3.516172468662261963e-01 6.965567916631698608e-02 -3.689989075064659119e-02 -4.267301559448242188e-01 1.684375107288360596e-01 -1.290329843759536743e-01 8.087236434221267700e-02 -1.537573039531707764e-01 -3.219819664955139160e-01 4.509693011641502380e-02 -1.659572571516036987e-01 2.097562886774539948e-02 2.095467001199722290e-01 1.764998883008956909e-01
-9.209057688713073730e-02 -1.521835774183273315e-01 -1.458621770143508911e-02 -2.275719940662384033e-01 2.527930215001106262e-02 -1.130537986755371094e-01 2.038541883230209351e-01 1.154284179210662842e-01 3.051022887229919434e-01 7.415854930877685547e-02 -1.582864224910736084e-01 5.221111699938774109e-02 2.964283227920532227e-01 -2.534307241439819336e-01 1.834735088050365448e-02 8.307071775197982788e-02 -8.313132822513580322e-02 2.220067083835601807e-01 2.197894006967544556e-01 4.838146269321441650e-02 1.856661140918731689e-01 -1.269065290689468384e-01 -2.863359749317169189e-01 1.628979146480560303e-01 -7.779758423566818237e-02 -3.164174854755401611e-01 -1.027980539947748184e-02 1.072435677051544189e-01 -2.352148890495300293e-01 -1.271591931581497192e-01 1.621327735483646393e-02 -3.269106745719909668e-01
-7.034949213266372681e-02 -6.075456738471984863e-03 -1.262017432600259781e-02 -2.692886590957641602e-01 -1.064235195517539978e-01 -3.381116092205047607e-01 1.146104335784912109e-01 1.567381322383880615e-01 9.851223230361938477e-02 -3.702095523476600647e-02 -1.241409033536911011e-01 9.778086841106414795e-02 2.040345668792724609e-01 -9.804042428731918335e-02 -1.958204805850982666e-01 6.930485833436250687e-03 -7.025959342718124390e-02 1.537542492151260376e-01 2.472268193960189819e-01 1.602849215269088745e-01 -7.653912156820297241e-02 -1.213380992412567139e-01 -6.769520044326782227e-02 3.945752382278442383e-01 3.397376835346221924e-02 8.360415697097778320e-02 -2.153326570987701416e-01 3.716078996658325195e-01 4.286042228341102600e-02 2.603706717491149902e-01 -6.256537139415740967e-02 -2.663010954856872559e-01
-1.172992810606956482e-01 4.477383568882942200e-02 1.740704476833343506e-02 -3.519999980926513672e-01 -7.749194651842117310e-02 -2.361075431108474731e-01 2.003566175699234009e-01 1.611551493406295776e-01 1.601410061120986938e-01 -1.301608234643936157e-01 -2.120334804058074951e-01 3.245749324560165405e-02 -2.408854514360427856e-01 2.316787242889404297e-01 -1.338706258684396744e-02 -1.638750429265201092e-03 -2.832066118717193604e-01 1.799507737159729004e-01 2.236604243516921997e-01 -2.943136990070343018e-01 -3.043187856674194336e-01 -6.486226618289947510e-02 1.508508808910846710e-02 -3.750764206051826477e-02 4.150206688791513443e-03 -7.253587990999221802e-02 -1.161849945783615112e-01 2.318403571844100952e-01 -1.893378198146820068e-01 1.891611665487289429e-01 3.798547387123107910e-02 -1.959509998559951782e-01
-8.189497888088226318e-02 1.314307302236557007e-01 -3.111529052257537842e-01 -4.164291322231292725e-01 7.583899050951004028e-02 -7.640384137630462646e-02 -1.289711892604827881e-01 -3.367917239665985107e-02 1.399321854114532471e-01 -4.648226313292980194e-03 4.340681061148643494e-02 3.632811009883880615e-01 1.487313657999038696e-01 1.567340791225433350e-01 -1.734046936035156250e-01 2.887542247772216797e-01 -3.867394328117370605e-01 2.620279490947723389e-01 3.031689859926700592e-02 8.039225824177265167e-03 5.913618206977844238e-02 4.336539655923843384e-02 -7.188270241022109985e-02 -1.228608563542366028e-01 2.208691090345382690e-01 -1.881294250488281250e-01 -1.256217807531356812e-01 1.036014780402183533e-01 -8.114563301205635071e-03 -1.497518364340066910e-02 -1.556724589318037033e-02 8.225948363542556763e-02
1.220176666975021362e-01 -1.892565339803695679e-01 -3.837090134620666504e-01 -2.551037073135375977e-01 7.420175522565841675e-02 4.765801131725311279e-02 -1.922126412391662598e-01 9.356863796710968018e-02 5.632180720567703247e-02 -1.273963041603565216e-02 1.412205547094345093e-01 -7.696690410375595093e-02 5.696806311607360840e-02 -1.588083207607269287e-01 2.635756433010101318e-01 6.384725123643875122e-02 -3.014588654041290283e-01 2.792864739894866943e-01 2.207593321800231934e-01 2.100978232920169830e-02 -3.374245464801788330e-01 -2.222412675619125366e-01 -7.225572317838668823e-02 -3.087635524570941925e-02 -7.773105055093765259e-02 -2.009225040674209595e-01 8.385117352008819580e-02 2.366921752691268921e-01 -7.992589473724365234e-02 1.283371746540069580e-01 1.782440096139907837e-01 2.680825255811214447e-02
-1.577923893928527832e-01 -1.154792532324790955e-01 -7.079166173934936523e-02 -5.120627880096435547e-01 -1.245216429233551025e-01 6.110589951276779175e-02 2.985691428184509277e-01 -1.694430969655513763e-02 -4.989879950881004333e-02 -1.516929566860198975e-01 -2.357850410044193268e-02 1.177027001976966858e-01 -8.084523677825927734e-02 -1.401253640651702881e-01 -1.270450204610824585e-01 -3.152054920792579651e-02 -2.809462249279022217e-01 1.615156531333923340e-01 1.273130476474761963e-01 2.904470078647136688e-02 -3.265869319438934326e-01 9.565738961100578308e-03 2.553461790084838867e-01 1.308884564787149429e-02 -2.043123543262481689e-01 -1.615161597728729248e-01 -1.673348844051361084e-01 2.693849503993988037e-01 -9.234001487493515015e-02 9.643073379993438721e-02 -1.107728704810142517e-01 -9.985213726758956909e-02
-2.644152939319610596e-01 1.733928471803665161e-01 -9.779164940118789673e-02 -9.787436574697494507e-02 -2.084989249706268311e-01 -2.654859721660614014e-01 5.330495163798332214e-02 1.083295978605747223e-02 2.043505012989044189e-01 -2.412826940417289734e-02 6.010135263204574585e-02 7.922638207674026489e-02 1.045783385634422302e-01 2.424875833094120026e-02 -3.502628505229949951e-01 -7.231520116329193115e-02 -3.065100014209747314e-01 1.737326681613922119e-01 2.810605764389038086e-01 -7.496221363544464111e-02 -4.838639870285987854e-02 -1.363790631294250488e-01 -1.614772379398345947e-01 2.135996967554092407e-01 1.623750431463122368e-03 -7.923865690827369690e-03 -5.029093474149703979e-02 1.536536663770675659e-01 -2.790528833866119385e-01 1.555359065532684326e-01 1.928662955760955811e-01 -3.247242569923400879e-01
-1.713673919439315796e-01 -2.713345587253570557e-01 -1.107886731624603271e-01 -2.006285041570663452e-01 -3.386711776256561279e-01 -1.037548631429672241e-01 1.245561689138412476e-01 -1.037782579660415649e-01 -2.045891433954238892e-01 -9.771270304918289185e-02 1.004527360200881958e-01 2.176330797374248505e-02 2.777345180511474609e-01 6.429409608244895935e-03 -2.555779218673706055e-01 9.676960110664367676e-02 -3.238825500011444092e-01 -8.477349579334259033e-02 2.416801899671554565e-01 3.924636915326118469e-02 -2.234765142202377319e-01 -8.128818124532699585e-03 4.910375177860260010e-02 -7.669614255428314209e-02 -2.433566749095916748e-02 -1.455737054347991943e-01 8.902502246201038361e-03 3.782424330711364746e-01 -9.278997778892517090e-02 8.531709015369415283e-02 1.176138445734977722e-01 2.321992218494415283e-01
2.349652945995330811e-01 1.962215155363082886e-01 -1.904383003711700439e-01 -3.681835830211639404e-01 -1.814073324203491211e-02 -1.147707924246788025e-01 -6.000807136297225952e-02 4.542109742760658264e-02 5.759928841143846512e-03 7.396434247493743896e-02 5.306246504187583923e-02 2.005892843008041382e-01 2.054020911455154419e-01 1.258825510740280151e-01 9.873500466346740723e-02 3.010533452033996582e-01 -1.416087001562118530e-01 4.479587674140930176e-01 6.295478343963623047e-02 2.118036150932312012e-02 -8.666291087865829468e-02 -2.142646163702011108e-01 1.615492999553680420e-02 -4.006123542785644531e-02 8.914217352867126465e-02 -1.361940205097198486e-01 -3.235051333904266357e-01 1.364807933568954468e-01 -1.781050115823745728e-01 -5.137469246983528137e-02 1.894952803850173950e-01 8.864960819482803345e-02
-1.411733925342559814e-01 -1.057216525077819824e-02 -9.273824840784072876e-02 -5.336604714393615723e-01 -1.479988452047109604e-02 -1.145941615104675293e-01 -1.074089109897613525e-01 -7.617628574371337891e-02 3.084255456924438477e-01 -1.669782698154449463e-01 1.242819726467132568e-01 8.191702514886856079e-02 -9.711652062833309174e-03 2.391943782567977905e-01 1.428893357515335083e-01 1.652622222900390625e-01 -1.347276568412780762e-01 5.927319172769784927e-03 1.479961276054382324e-01 -3.386821150779724121e-01 -2.379469946026802063e-02 1.160418316721916199e-01 -8.368142694234848022e-02 1.073353290557861328e-01 2.743108943104743958e-02 2.177411690354347229e-02 -1.425684094429016113e-01 -8.424831926822662354e-02 -3.375499844551086426e-01 2.612683176994323730e-01 7.404839247465133667e-02 4.458247125148773193e-02
-1.864572167396545410e-01 -2.469433546066284180e-01 -3.425072878599166870e-02 -4.072976708412170410e-01 -2.053318470716476440e-01 1.538369655609130859e-01 2.354566901922225952e-01 -1.115600764751434326e-01 -3.517844527959823608e-02 -1.482105106115341187e-01 -1.436342149972915649e-01 -1.837277039885520935e-02 1.293772608041763306e-01 -1.000093668699264526e-01 4.586266726255416870e-02 4.102201759815216064e-02 -3.414573669433593750e-01 1.730301082134246826e-01 1.573700755834579468e-01 2.295116148889064789e-02 -9.155996888875961304e-02 7.147537171840667725e-02 1.721147298812866211e-01 -6.320136040449142456e-02 -2.766043879091739655e-02 -6.907305866479873657e-02 -1.547673046588897705e-01 3.789083063602447510e-01 -2.350262552499771118e-01 9.083247184753417969e-02 -1.498165577650070190e-01 -2.254971712827682495e-01
-1.667556017637252808e-01 -1.961423009634017944e-01 -7.164056599140167236e-02 -4.863711297512054443e-01 -1.811694651842117310e-01 -7.407718151807785034e-02 2.125973254442214966e-01 -1.127314940094947815e-01 -1.363306045532226562e-01 -1.749736517667770386e-01 -8.374272286891937256e-02 2.089486569166183472e-01 7.074292004108428955e-02 -1.412803530693054199e-01 -5.273695290088653564e-02 7.234905660152435303e-02 -2.263775467872619629e-01 1.630755066871643066e-01 6.479180604219436646e-02 1.483236551284790039e-01 -3.280506134033203125e-01 -6.387732177972793579e-02 1.840298920869827271e-01 7.762517780065536499e-02 -2.350995838642120361e-01 -9.283082932233810425e-02 2.833198383450508118e-02 1.325000673532485962e-01 -1.580675393342971802e-01 1.652995795011520386e-01 -2.201743721961975098e-01 -1.558795124292373657e-01
-1.734536886215209961e-01 -1.338662654161453247e-01 -3.776666149497032166e-02 -1.791944056749343872e-01 6.013145204633474350e-03 -1.700910925865173340e-01 3.472911939024925232e-02 1.138631999492645264e-01 1.882753372192382812e-01 1.869476437568664551e-01 -1.758411526679992676e-01 -1.299044191837310791e-01 7.242751866579055786e-02 4.914952442049980164e-02 6.437942385673522949e-02 1.157260313630104065e-02 -1.000154241919517517e-01 3.159493803977966309e-01 2.331798821687698364e-01 -1.600075066089630127e-01 8.754279464483261108e-02 -4.067829847335815430e-01 -1.407198756933212280e-01 3.571401238441467285e-01 -5.565812811255455017e-02 -2.575257718563079834e-01 -3.332514762878417969e-01 -6.024098955094814301e-03 -7.591536641120910645e-02 4.090470820665359497e-02 3.246180340647697449e-02 -2.142341732978820801e-01
1.479587554931640625e-01 2.071273177862167358e-01 -2.657337188720703125e-01 -2.905746102333068848e-01 -6.680844724178314209e-02 -1.295931190252304077e-01 4.834927245974540710e-02 -1.206487119197845459e-01 -7.012654840946197510e-02 5.954790860414505005e-02 1.497469260357320309e-03 1.653745025396347046e-01 2.200811803340911865e-01 1.089538186788558960e-01 3.837529197335243225e-02 2.524473369121551514e-01 -1.004633232951164246e-01 5.257788896560668945e-01 5.254209414124488831e-02 4.621766507625579834e-02 -6.233911588788032532e-02 -2.110578268766403198e-01 8.711881935596466064e-02 -1.045550629496574402e-01 1.189728528261184692e-01 -1.929170787334442139e-01 -2.338880598545074463e-01 1.945213675498962402e-01 -2.394751012325286865e-01 -1.145439296960830688e-01 7.981643825769424438e-02 3.929756581783294678e-02
4.196912422776222229e-02 -7.502309978008270264e-02 -2.485939860343933105e-01 -4.326835274696350098e-01 -1.756653785705566406e-01 -1.823111325502395630e-01 -1.169816255569458008e-01 3.080635890364646912e-02 -1.934744417667388916e-01 -4.092998430132865906e-02 8.553006686270236969e-03 2.029152959585189819e-01 1.859117001295089722e-01 2.431519515812397003e-02 2.036456018686294556e-01 1.748418994247913361e-02 7.245609909296035767e-02 1.654624640941619873e-01 3.233071565628051758e-01 -6.519921123981475830e-02 -1.049858629703521729e-01 -4.170232117176055908e-01 3.961405530571937561e-02 -8.182838559150695801e-02 -1.425465792417526245e-01 -2.000146657228469849e-01 -7.130771875381469727e-02 1.062763296067714691e-02 -2.209184169769287109e-01 1.595455706119537354e-01 -1.640612632036209106e-01 7.923954725265502930e-02
1.258835941553115845e-01 -1.628643870353698730e-01 4.364285245537757874e-02 -1.380277425050735474e-01 -8.236484229564666748e-02 5.831975024193525314e-03 2.085632383823394775e-01 -5.575722455978393555e-02 2.249073386192321777e-01 1.788125187158584595e-02 -5.676754191517829895e-02 1.544613689184188843e-01 2.358462363481521606e-01 8.025367558002471924e-02 -2.243712544441223145e-01 1.088240817189216614e-01 3.890172764658927917e-02 2.824158668518066406e-01 3.994451761245727539e-01 3.690238893032073975e-01 -1.400317847728729248e-01 -4.698307067155838013e-02 2.268009930849075317e-01 3.343528136610984802e-03 1.145970374345779419e-01 -2.690319418907165527e-01 -1.660622209310531616e-01 9.610389173030853271e-02 -2.637814879417419434e-01 1.230880171060562134e-01 -1.519211828708648682e-01 -2.460867352783679962e-02
9.242326021194458008e-02 -1.573952585458755493e-01 7.363717537373304367e-03 -1.619821190834045410e-01 -1.699436455965042114e-02 -2.550227046012878418e-01 1.345211416482925415e-01 1.718201488256454468e-01 4.010253250598907471e-01 1.104627549648284912e-01 8.497860282659530640e-02 8.480947464704513550e-02 1.122584789991378784e-01 -2.165755927562713623e-01 1.401198059320449829e-01 1.694558560848236084e-01 -2.041249573230743408e-01 2.993912398815155029e-01 1.881864517927169800e-01 -9.237427148036658764e-04 -1.087435781955718994e-01 3.695759177207946777e-02 -1.460765600204467773e-01 2.085004597902297974e-01 -1.913179606199264526e-01 -2.300916463136672974e-01 -4.456583037972450256e-02 -1.613693684339523315e-01 -1.314821094274520874e-01 6.231475621461868286e-02 -8.598363399505615234e-02 -3.759014904499053955e-01
1.451908051967620850e-01 -8.518548309803009033e-02 -2.091685980558395386e-01 -2.067435532808303833e-01 -1.863800585269927979e-01 -3.283461630344390869e-01 4.555870592594146729e-02 -1.135760322213172913e-01 -9.712922573089599609e-02 4.289814457297325134e-02 3.899283409118652344e-01 6.196257472038269043e-02 -3.048628009855747223e-02 -4.513287544250488281e-02 -8.030078373849391937e-03 -2.542764693498611450e-02 -1.423442363739013672e-01 3.862404450774192810e-02 2.010770589113235474e-01 9.206955134868621826e-02 4.472996294498443604e-01 1.280161365866661072e-02 9.710216522216796875e-02 3.048040866851806641e-01 1.270125508308410645e-01 -2.587551772594451904e-01 -1.177057847380638123e-01 -3.838989138603210449e-02 -3.505966812372207642e-02 2.461733072996139526e-01 1.485453099012374878e-01 -3.550779446959495544e-02
-1.099125444889068604e-01 -2.776336967945098877e-01 -2.553991973400115967e-01 -3.198148012161254883e-01 -9.902343899011611938e-02 -6.631813198328018188e-02 1.240518316626548767e-01 -2.235614657402038574e-01 -1.114385575056076050e-02 -1.061451733112335205e-01 8.644384890794754028e-02 1.279446631669998169e-01 1.546331793069839478e-01 -3.706314563751220703e-01 1.117250546813011169e-01 5.411823093891143799e-02 -2.707241475582122803e-01 2.051733583211898804e-01 1.801230609416961670e-01 1.685820966958999634e-01 -1.867334246635437012e-01 9.386333823204040527e-02 1.105782836675643921e-01 -6.396334618330001831e-02 2.085820585489273071e-01 -4.805050790309906006e-02 -1.678075268864631653e-02 2.420625835657119751e-01 -1.610756367444992065e-01 1.528893113136291504e-01 2.406879216432571411e-01 6.032862141728401184e-02
5.281221494078636169e-02 -5.525696650147438049e-02 1.588925868272781372e-01 -1.651923507452011108e-01 -7.729016989469528198e-02 -1.537516415119171143e-01 -1.085104346275329590e-01 -7.336543500423431396e-02 1.607549786567687988e-01 1.633425056934356689e-01 1.385788768529891968e-01 2.692172527313232422e-01 -1.605770289897918701e-01 2.888337709009647369e-02 4.004402086138725281e-02 1.194043010473251343e-01 -7.730124145746231079e-02 3.795807659626007080e-01 4.327277839183807373e-01 1.650009900331497192e-01 7.809723168611526489e-02 1.701742410659790039e-01 7.627335935831069946e-02 -1.312875747680664062e-01 -4.270913824439048767e-02 -1.827763170003890991e-01 -2.006604373455047607e-01 4.826674610376358032e-02 -3.828648626804351807e-01 -1.313186436891555786e-01 1.206774637103080750e-01 -1.711714118719100952e-01
-9.945166856050491333e-02 -6.570581346750259399e-02 1.003822982311248779e-01 -2.984766848385334015e-02 -7.994683831930160522e-02 -3.640183210372924805e-01 1.094774007797241211e-01 1.421938687562942505e-01 9.011137485504150391e-02 1.590761244297027588e-01 -1.833125366829335690e-03 8.966078609228134155e-02 2.218574881553649902e-01 -2.090328037738800049e-01 3.628958016633987427e-02 2.489459961652755737e-01 -2.008395493030548096e-01 1.156307756900787354e-01 3.027523458003997803e-01 1.405524313449859619e-01 -9.360396116971969604e-02 2.951149642467498779e-01 5.937812849879264832e-02 1.879313141107559204e-01 -9.877084940671920776e-02 -1.523384749889373779e-01 -2.209423482418060303e-01 -4.291956871747970581e-02 -3.872992694377899170e-01 5.963041633367538452e-02 -1.129316985607147217e-01 -2.372664660215377808e-01
1.936508417129516602e-01 2.548758983612060547e-01 -2.701013982295989990e-01 -3.249254822731018066e-01 3.445139154791831970e-02 -1.271680891513824463e-01 5.312360078096389771e-02 -7.305654138326644897e-02 5.087153241038322449e-02 2.442609146237373352e-02 7.592534273862838745e-02 1.437444388866424561e-01 2.725085318088531494e-01 1.004156619310379028e-01 1.251055002212524414e-01 2.024554610252380371e-01 -1.673135459423065186e-01 3.346868455410003662e-01 4.462152346968650818e-02 -4.853218793869018555e-03 -1.638769954442977905e-01 -3.386831879615783691e-01 -2.792805433273315430e-02 4.030587151646614075e-02 1.071911677718162537e-01 -1.025523394346237183e-01 -1.348543316125869751e-01 2.994400858879089355e-01 -2.409464120864868164e-01 2.729459106922149658e-02 1.470310240983963013e-01 1.631785184144973755e-01
2.700844593346118927e-02 -6.996031850576400757e-02 -2.388632297515869141e-01 -3.936115801334381104e-01 -1.522148251533508301e-01 -1.131781414151191711e-01 2.125388570129871368e-02 -1.941960155963897705e-01 -1.546263396739959717e-01 -8.830018341541290283e-03 -1.874774843454360962e-01 2.511280030012130737e-02 -9.236294776201248169e-02 -2.540511079132556915e-02 -1.826332807540893555e-01 -1.706853955984115601e-01 -1.032965108752250671e-01 2.888759374618530273e-01 -6.306663900613784790e-02 7.410264760255813599e-02 -2.441638410091400146e-01 5.051007121801376343e-02 2.297708392143249512e-01 5.333659797906875610e-02 -1.498713344335556030e-01 1.054531708359718323e-02 -3.251636624336242676e-01 1.721893101930618286e-01 -2.134626656770706177e-01 2.703118920326232910e-01 -1.669408679008483887e-01 -2.257557213306427002e-01
3.367651719599962234e-03 -1.243006139993667603e-01 -6.338659673929214478e-02 -3.583478033542633057e-01 -6.348353624343872070e-02 -2.463867962360382080e-01 1.212800666689872742e-01 1.597862988710403442e-01 2.519504539668560028e-02 -1.788359321653842926e-02 -4.148393496870994568e-02 1.702741682529449463e-01 2.710921466350555420e-01 3.084890246391296387e-01 -7.515595760196447372e-03 7.933790981769561768e-02 -2.556824386119842529e-01 4.335552453994750977e-02 -1.732066273689270020e-02 -2.682531177997589111e-01 -9.681743383407592773e-02 2.468212507665157318e-02 2.810127846896648407e-02 2.203029841184616089e-01 -7.320513576269149780e-02 -3.696630150079727173e-02 -6.564328074455261230e-02 1.079277247190475464e-01 -1.441275477409362793e-01 4.027791023254394531e-01 3.615951240062713623e-01 7.209092378616333008e-02
2.174943089485168457e-01 3.204550743103027344e-01 -2.202073484659194946e-01 -3.186874091625213623e-01 1.047988757491111755e-01 -1.296553313732147217e-01 -2.471895143389701843e-02 -4.819416254758834839e-02 -5.976733518764376640e-04 -9.370559826493263245e-03 6.811498105525970459e-02 8.700311928987503052e-02 2.421032488346099854e-01 1.353890299797058105e-01 1.470233201980590820e-01 9.158973395824432373e-02 -1.710239946842193604e-01 3.629285991191864014e-01 -2.543626585975289345e-03 -1.221430450677871704e-01 -1.078199818730354309e-01 -1.399556100368499756e-01 3.758284449577331543e-02 -1.224039569497108459e-01 1.161606609821319580e-01 -2.190454751253128052e-01 -3.278253674507141113e-01 3.252479135990142822e-01 -1.263169944286346436e-01 1.632343977689743042e-01 -7.433396577835083008e-02 6.018457561731338501e-02
1.459184754639863968e-02 9.669218212366104126e-02 -2.377926558256149292e-01 -4.811967015266418457e-01 1.112027093768119812e-01 -1.876040250062942505e-01 -8.722430095076560974e-03 -6.163315102458000183e-02 1.436529401689767838e-02 -1.166331544518470764e-01 -7.183025777339935303e-02 5.363996699452400208e-02 2.052779197692871094e-01 4.921263083815574646e-02 -1.343539804220199585e-01 1.307924687862396240e-01 -2.470633685588836670e-01 3.300592005252838135e-01 1.969018280506134033e-01 7.820109277963638306e-02 2.648483775556087494e-02 -1.045943945646286011e-01 2.460282891988754272e-01 -9.172069281339645386e-02 1.635046303272247314e-01 -5.768382176756858826e-02 -3.346262276172637939e-01 1.162037700414657593e-01 -3.878412023186683655e-02 3.964732959866523743e-02 5.777300894260406494e-02 3.032143115997314453e-01
-7.747041434049606323e-02 -6.851834803819656372e-02 -1.441571712493896484e-01 -2.778260409832000732e-01 -5.314992740750312805e-02 -2.255593389272689819e-01 7.246389240026473999e-02 -6.027445197105407715e-02 2.137192785739898682e-01 -7.700837159063667059e-05 2.012073248624801636e-01 1.636099219322204590e-01 1.677962988615036011e-01 1.087901815772056580e-01 7.787408679723739624e-02 -5.203333124518394470e-02 -2.795864045619964600e-01 1.009178906679153442e-01 -8.999860286712646484e-02 -2.686401307582855225e-01 -3.958426043391227722e-02 -1.090064793825149536e-01 1.848096698522567749e-01 7.301125675439834595e-02 -1.913227140903472900e-01 -2.563163936138153076e-01 -1.151804402470588684e-01 7.630466017872095108e-03 -4.343622624874114990e-01 3.152790665626525879e-01 1.617935299873352051e-01 1.250077784061431885e-01
4.218354448676109314e-02 7.779668271541595459e-02 -2.568973004817962646e-01 -3.771920800209045410e-01 1.811352372169494629e-01 -1.238859668374061584e-01 6.157013401389122009e-02 -6.370820105075836182e-02 9.075089544057846069e-02 -9.036526829004287720e-02 -9.173859655857086182e-02 2.186023592948913574e-01 1.894986778497695923e-01 -6.229804083704948425e-02 -1.208574473857879639e-01 2.308547198772430420e-01 -1.650901734828948975e-01 3.860692679882049561e-01 1.764857620000839233e-01 -1.403138488531112671e-01 -2.138932608067989349e-02 -1.873617321252822876e-01 8.062424510717391968e-02 -1.368262320756912231e-01 1.373879909515380859e-01 -1.133936569094657898e-01 -3.731857538223266602e-01 1.695469170808792114e-01 -7.993730902671813965e-02 2.637897245585918427e-02 5.990984663367271423e-02 2.219226211309432983e-01
5.251292139291763306e-02 -3.774729967117309570e-01 -2.351635992527008057e-01 -3.160755336284637451e-01 -5.636218562722206116e-02 -7.018864154815673828e-02 -1.439051926136016846e-01 -1.297676563262939453e-01 -1.662635244429111481e-02 -5.786592955701053143e-04 -1.512451618909835815e-01 2.083198279142379761e-01 3.953860141336917877e-03 1.301738433539867401e-02 -9.463429450988769531e-02 6.354901194572448730e-02 -4.355468973517417908e-02 2.996155023574829102e-01 1.912204772233963013e-01 1.304634511470794678e-01 -1.527741551399230957e-01 1.397233158349990845e-01 1.879559010267257690e-01 8.685801923274993896e-02 1.051817685365676880e-01 -2.883190512657165527e-01 -3.291600346565246582e-01 -1.005596108734607697e-02 -2.293868213891983032e-01 2.904838025569915771e-01 -5.955370888113975525e-02 -5.085205193608999252e-04
-1.608806550502777100e-01 -3.104566037654876709e-01 -1.004958748817443848e-01 -1.568063497543334961e-01 6.903426349163055420e-02 -9.165618568658828735e-02 1.346819996833801270e-01 -5.175017938017845154e-02 2.381344735622406006e-01 1.288294047117233276e-01 4.048493877053260803e-02 1.309516429901123047e-01 2.791662812232971191e-01 -7.100395113229751587e-02 -4.940692335367202759e-03 1.306895315647125244e-01 -2.744314670562744141e-01 7.914123684167861938e-02 -1.036326284520328045e-03 6.319614592939615250e-03 1.568088084459304810e-01 -1.161388084292411804e-01 -2.488809376955032349e-01 -4.955223761498928070e-03 3.172925114631652832e-02 -3.412781357765197754e-01 -1.900739520788192749e-01 2.089938521385192871e-02 -2.116770297288894653e-02 5.045878887176513672e-01 3.336486965417861938e-02 -1.581695675849914551e-01
-4.108999669551849365e-02 1.034312099218368530e-01 1.121884956955909729e-01 -3.064452111721038818e-01 -1.291171014308929443e-01 -3.280559182167053223e-01 1.886888742446899414e-01 4.659482091665267944e-02 2.356060892343521118e-01 -8.784655481576919556e-02 6.441907584667205811e-02 3.261773288249969482e-02 -7.099250797182321548e-03 -1.269712205976247787e-02 -1.958273202180862427e-01 1.555748581886291504e-01 -2.505889907479286194e-02 2.615864872932434082e-01 1.993097960948944092e-01 3.715533316135406494e-01 -1.803427562117576599e-02 -2.849901318550109863e-01 -4.248202219605445862e-02 2.580849230289459229e-01 1.793835312128067017e-02 2.863473258912563324e-02 -2.102848738431930542e-01 1.707360744476318359e-01 1.701866462826728821e-02 1.905271410942077637e-01 1.197132319211959839e-01 -2.561737000942230225e-01
8.581998199224472046e-02 2.037765085697174072e-02 -2.995416820049285889e-01 -2.968606948852539062e-01 4.646907001733779907e-02 -3.341968357563018799e-02 -1.638679057359695435e-01 1.637760698795318604e-01 -9.161611087620258331e-03 -1.091222018003463745e-01 5.449970439076423645e-02 -4.589975252747535706e-02 2.905188687145709991e-02 -1.959002763032913208e-01 3.976484760642051697e-03 -7.701079547405242920e-02 -2.633588314056396484e-01 3.833505213260650635e-01 2.511630952358245850e-01 -7.004426792263984680e-03 -2.114549577236175537e-01 -1.387024372816085815e-01 -1.266151666641235352e-01 9.898829460144042969e-02 -4.904619604349136353e-02 -4.025996625423431396e-01 6.356833875179290771e-02 2.799871265888214111e-01 3.312390297651290894e-02 9.649880230426788330e-02 2.438919991254806519e-01 9.556786715984344482e-02
1.425670832395553589e-01 -1.076945513486862183e-01 3.214057907462120056e-02 -4.011822640895843506e-01 -5.498714162968099117e-04 4.876053705811500549e-02 8.683083951473236084e-02 -2.298645228147506714e-01 1.169586181640625000e-02 -8.728928864002227783e-02 1.719149202108383179e-01 8.214207738637924194e-02 7.827915996313095093e-02 1.876146532595157623e-02 -1.348630934953689575e-01 1.366577595472335815e-01 -8.833146095275878906e-02 1.760080456733703613e-01 3.679763674736022949e-01 -1.523584276437759399e-01 -9.577103704214096069e-02 -3.994956314563751221e-01 1.664415299892425537e-01 -1.164011284708976746e-01 1.013384163379669189e-01 -1.220959946513175964e-01 -2.159434109926223755e-01 2.384381555020809174e-02 -1.867933422327041626e-01 4.794421419501304626e-02 2.035671025514602661e-01 3.122677803039550781e-01
1.346305310726165771e-01 -1.449221968650817871e-01 -1.372609138488769531e-01 -3.401733040809631348e-01 -5.902818962931632996e-02 -5.958778783679008484e-02 -3.770672529935836792e-02 -1.464425027370452881e-01 -7.940665632486343384e-02 2.513694204390048981e-02 -2.597166299819946289e-01 -8.911777287721633911e-02 -1.687857210636138916e-01 -8.400505036115646362e-02 3.155390173196792603e-02 1.923083662986755371e-01 -1.893487572669982910e-01 2.279885411262512207e-01 5.913752317428588867e-02 -1.857685148715972900e-01 -3.127608299255371094e-01 1.525626331567764282e-01 2.561632692813873291e-01 6.372600048780441284e-02 4.121096804738044739e-02 -1.497840285301208496e-01 -2.548288106918334961e-01 1.864521503448486328e-01 -1.640170812606811523e-01 1.088345125317573547e-01 1.519081145524978638e-01 -3.718647658824920654e-01
-1.455461680889129639e-01 -1.147290244698524475e-01 -1.324125826358795166e-01 -1.970912814140319824e-01 -2.678069174289703369e-01 -2.463183999061584473e-01 1.363655775785446167e-01 -1.294002085924148560e-01 1.103142648935317993e-01 -1.009104996919631958e-01 1.957627534866333008e-01 4.083835333585739136e-02 2.819043099880218506e-01 1.412035226821899414e-01 2.422298491001129150e-02 -1.638347506523132324e-01 -3.564127385616302490e-01 7.760205864906311035e-02 -1.475794613361358643e-01 -2.538884282112121582e-01 8.318899571895599365e-02 -2.655146420001983643e-01 4.536136984825134277e-02 8.101142011582851410e-03 -2.521103322505950928e-01 -1.924665570259094238e-01 -8.234345912933349609e-02 1.187031343579292297e-01 -1.765181571245193481e-01 3.154953420162200928e-01 2.336148917675018311e-02 2.852423302829265594e-02
-2.488568127155303955e-01 -1.043760553002357483e-01 -5.931879952549934387e-02 -4.161257147789001465e-01 -1.828644573688507080e-01 -1.941063441336154938e-03 2.930700778961181641e-01 -2.347044348716735840e-01 9.953889995813369751e-02 5.883127450942993164e-03 -1.057022064924240112e-02 -2.935009635984897614e-02 9.842175245285034180e-02 -1.725000143051147461e-01 1.051601767539978027e-01 5.415370687842369080e-02 -3.706870675086975098e-01 2.099043875932693481e-01 1.316094696521759033e-01 2.135888189077377319e-01 -2.773999869823455811e-01 -3.389048948884010315e-02 2.864129543304443359e-01 -1.394230872392654419e-01 6.236480176448822021e-02 -4.930379241704940796e-02 -3.334299102425575256e-02 9.521487355232238770e-02 -1.538528352975845337e-01 1.324181109666824341e-01 1.683519035577774048e-01 -4.124516621232032776e-02
-1.218231767416000366e-01 -3.421024233102798462e-02 -6.911809323355555534e-04 -7.140135020017623901e-02 -8.133774250745773315e-02 -2.255999445915222168e-01 5.140876863151788712e-03 1.359991133213043213e-01 2.796480655670166016e-01 2.311277762055397034e-02 -1.237734034657478333e-01 1.112084388732910156e-01 -7.048302143812179565e-02 3.337491750717163086e-01 3.754843175411224365e-01 1.737348735332489014e-02 -2.414002865552902222e-01 3.889604210853576660e-01 3.125144243240356445e-01 -6.952344905585050583e-03 -2.584599517285823822e-02 -2.496652901172637939e-01 6.983280181884765625e-02 9.523331373929977417e-02 -2.023388594388961792e-01 8.750962466001510620e-02 -2.013217359781265259e-01 1.343176066875457764e-01 -7.255061715841293335e-02 2.070804871618747711e-02 8.992450311779975891e-03 -2.040030509233474731e-01
-1.159466877579689026e-01 -1.027938127517700195e-01 -2.065411955118179321e-01 -4.800698459148406982e-01 -1.387334018945693970e-01 -1.073833853006362915e-01 3.776286169886589050e-02 8.127076923847198486e-02 4.192591831088066101e-02 -2.325452715158462524e-01 -8.279586583375930786e-02 -2.548090182244777679e-02 1.451696753501892090e-01 2.933824360370635986e-01 -5.291116423904895782e-03 -3.847926110029220581e-02 -6.251365691423416138e-02 4.651635140180587769e-02 6.365064531564712524e-02 -3.026028871536254883e-01 -2.116313576698303223e-01 -1.558516621589660645e-01 -2.335416823625564575e-01 2.736888527870178223e-01 -3.512262552976608276e-02 -1.230073273181915283e-01 -1.805799081921577454e-02 -7.334768027067184448e-02 -3.291639313101768494e-02 3.780836760997772217e-01 1.314499229192733765e-01 -9.198820590972900391e-02
-5.620475113391876221e-02 6.310591101646423340e-02 -3.015212118625640869e-01 -4.167725443840026855e-01 -1.280272006988525391e-01 -2.397814542055130005e-01 2.539871819317340851e-02 3.107683034613728523e-03 1.182830184698104858e-01 -1.556309610605239868e-01 2.192055340856313705e-03 -1.546535789966583252e-01 -2.046939916908740997e-02 -2.100796401500701904e-01 4.721401259303092957e-02 -1.878741085529327393e-01 -4.589256048202514648e-01 2.109293043613433838e-01 -1.191839575767517090e-01 -2.212156802415847778e-01 -2.176155000925064087e-01 -2.891917340457439423e-02 -1.281906384974718094e-02 9.902941435575485229e-02 1.942084580659866333e-01 5.855221673846244812e-02 -1.587841361761093140e-01 1.916290372610092163e-01 -1.253035068511962891e-01 1.105563640594482422e-01 4.416342079639434814e-02 1.132382918149232864e-02
1.703677326440811157e-01 -1.257059276103973389e-01 -3.054805994033813477e-01 -2.885735332965850830e-01 9.342283010482788086e-02 -2.662592828273773193e-01 -4.542652145028114319e-02 -5.563411861658096313e-02 2.822125554084777832e-01 -6.099009886384010315e-02 -1.031994726508855820e-02 3.226493895053863525e-01 1.086791455745697021e-01 3.069434128701686859e-02 -9.054424613714218140e-02 1.101151853799819946e-01 5.063663423061370850e-02 1.390914320945739746e-01 2.544610500335693359e-01 3.830726817250251770e-02 -1.228811144828796387e-01 -2.099014446139335632e-02 -4.520961269736289978e-02 -2.853945270180702209e-02 3.964665830135345459e-01 -3.528512418270111084e-01 -8.061870932579040527e-02 1.653534621000289917e-01 -9.566228836774826050e-02 -1.949847936630249023e-01 -5.579178407788276672e-02 -2.842965349555015564e-02
-9.112267941236495972e-02 -7.074594497680664062e-02 -2.297158688306808472e-01 -3.275780379772186279e-01 -2.336774021387100220e-01 -8.721149712800979614e-02 1.735479235649108887e-01 -1.477331221103668213e-01 1.875573098659515381e-01 -2.408061921596527100e-02 4.559171572327613831e-02 -8.189208060503005981e-02 1.454318016767501831e-01 -2.013715356588363647e-01 -7.320647127926349640e-04 1.534615159034729004e-01 -1.545718759298324585e-01 7.077676057815551758e-02 1.489572227001190186e-01 -3.444020152091979980e-01 3.528852462768554688e-01 -5.864156782627105713e-02 -1.648396551609039307e-01 1.699764132499694824e-01 -1.523625254631042480e-01 -3.604213595390319824e-01 -3.232893301174044609e-03 -8.843302726745605469e-02 -4.132577031850814819e-02 2.061378061771392822e-01 8.233457803726196289e-02 -1.303973346948623657e-01
7.573245465755462646e-02 6.170896068215370178e-02 -7.983936369419097900e-02 -2.677858471870422363e-01 -3.388808667659759521e-01 -2.106597125530242920e-01 2.679835073649883270e-02 -2.278763055801391602e-01 1.649691760540008545e-01 -4.759022966027259827e-03 1.428939253091812134e-01 3.128265440464019775e-01 3.146852180361747742e-02 3.047294169664382935e-02 1.610976457595825195e-01 6.740579009056091309e-02 -1.987196058034896851e-01 -1.581121981143951416e-01 3.314365744590759277e-01 -1.767072826623916626e-01 1.656901836395263672e-01 -3.049818053841590881e-02 2.200482338666915894e-01 -1.832219073548913002e-03 1.657755523920059204e-01 -3.832209706306457520e-01 -9.009743481874465942e-02 -6.358694285154342651e-02 1.733533442020416260e-01 1.150956377387046814e-01 4.853175953030586243e-02 -8.972846716642379761e-02
-1.683355718851089478e-01 -1.472057402133941650e-01 1.544655859470367432e-01 -1.596084535121917725e-01 1.711062639951705933e-01 -6.757641583681106567e-02 6.570128351449966431e-02 -1.483321040868759155e-01 3.313861787319183350e-01 6.194612011313438416e-02 1.046881601214408875e-01 1.671167314052581787e-01 1.551384925842285156e-01 -3.607950359582901001e-02 -7.103069871664047241e-02 2.879417836666107178e-01 -1.263101696968078613e-01 1.805200427770614624e-01 2.818517386913299561e-02 -8.784566889517009258e-04 2.111205272376537323e-02 -2.128846347332000732e-01 -2.677580714225769043e-01 -6.019308790564537048e-02 -1.246215179562568665e-01 -2.333855926990509033e-01 -1.480557918548583984e-01 1.246657073497772217e-01 -2.202385962009429932e-01 4.674776792526245117e-01 -5.764428526163101196e-02 -1.624320894479751587e-01
1.432078052312135696e-02 -5.271859094500541687e-02 -8.820877224206924438e-02 -1.495237797498703003e-01 -6.885264068841934204e-02 -1.160656586289405823e-01 2.227282524108886719e-01 -1.942296698689460754e-02 -3.792836144566535950e-02 2.644511759281158447e-01 2.596250772476196289e-01 -4.768746346235275269e-02 2.955832183361053467e-01 3.848527073860168457e-01 -1.814922131597995758e-02 -7.528950273990631104e-02 -3.091937601566314697e-01 2.732137441635131836e-01 1.638396084308624268e-01 -1.654246449470520020e-01 5.145698413252830505e-02 7.285729050636291504e-02 1.521959248930215836e-02 -2.125039994716644287e-01 1.388472467660903931e-01 -2.156847119331359863e-01 -1.378215253353118896e-01 2.585934698581695557e-01 -7.162502408027648926e-02 -1.179449409246444702e-01 2.451036423444747925e-01 -8.699152618646621704e-02
1.567207649350166321e-02 -1.226481199264526367e-01 -1.679538190364837646e-01 -6.591801345348358154e-02 -2.916800677776336670e-01 -2.537237107753753662e-01 1.165695264935493469e-01 5.320229381322860718e-02 2.237867265939712524e-01 -9.022062271833419800e-02 -8.860318362712860107e-02 -4.459499195218086243e-02 -1.316767632961273193e-01 1.113162413239479065e-01 3.299787640571594238e-02 -1.872661896049976349e-02 -2.028898298740386963e-01 2.932750582695007324e-01 3.325852006673812866e-02 -1.265142112970352173e-01 -1.096188053488731384e-01 -1.943565011024475098e-01 -1.023111641407012939e-01 7.483705133199691772e-02 6.304966658353805542e-02 -2.088873833417892456e-02 -2.374055236577987671e-01 2.622242271900177002e-01 -2.921111583709716797e-01 2.346076816320419312e-01 1.219013184309005737e-01 -4.383463561534881592e-01
-1.971665322780609131e-01 8.385682106018066406e-02 -1.217738725244998932e-02 -1.417611688375473022e-01 4.075216129422187805e-02 -2.155288606882095337e-01 -9.840391576290130615e-02 2.006327062845230103e-01 1.914041787385940552e-01 -1.174673214554786682e-01 -7.142039388418197632e-02 4.802981764078140259e-02 2.015185654163360596e-01 -2.427559159696102142e-02 -2.061087191104888916e-01 -1.592113375663757324e-01 -1.777990013360977173e-01 5.863174051046371460e-02 1.108239144086837769e-01 -9.961528331041336060e-02 -2.617310583591461182e-01 -1.700458675622940063e-01 -6.691071391105651855e-02 4.048111662268638611e-02 1.330295205116271973e-01 -2.483320981264114380e-01 -1.900630742311477661e-01 4.749692976474761963e-01 -2.336607724428176880e-01 1.385874152183532715e-01 2.273721098899841309e-01 -2.038417905569076538e-01
-5.641827359795570374e-02 -1.450308561325073242e-01 -2.195572406053543091e-01 -3.211405873298645020e-01 -1.755433380603790283e-01 -4.488194361329078674e-02 3.446241915225982666e-01 -7.106082141399383545e-02 1.512925177812576294e-01 8.354352414608001709e-02 3.298597410321235657e-02 2.643239200115203857e-01 2.365907430648803711e-01 -1.439913362264633179e-01 -7.091896235942840576e-02 1.597783863544464111e-01 -3.056307435035705566e-01 -2.697101095691323280e-03 1.771561354398727417e-01 1.113803312182426453e-02 -2.988807260990142822e-01 1.769819855690002441e-01 7.805800437927246094e-02 4.474351648241281509e-03 -1.018390804529190063e-01 -1.721489876508712769e-01 -9.044384211301803589e-02 2.661188542842864990e-01 9.099835157394409180e-02 8.795598149299621582e-02 -1.944814808666706085e-02 2.694762945175170898e-01
7.093553245067596436e-02 -1.238887310028076172e-01 -2.279387712478637695e-01 -3.409694433212280273e-01 -1.216168552637100220e-01 -1.975895017385482788e-01 1.736598461866378784e-02 -1.855936348438262939e-01 -2.208094000816345215e-01 -2.198311984539031982e-01 -1.178925111889839172e-01 1.752395480871200562e-01 2.811686098575592041e-01 -6.893540918827056885e-02 1.697349548339843750e-01 3.471479564905166626e-02 -1.171222776174545288e-01 2.091988921165466309e-01 3.326209485530853271e-01 -1.026428416371345520e-01 -2.389695942401885986e-01 -2.629404366016387939e-01 2.401003241539001465e-01 -3.228954970836639404e-02 3.629899770021438599e-02 -1.330699473619461060e-01 -1.539540141820907593e-01 -1.094252690672874451e-01 -2.092721164226531982e-01 6.331502646207809448e-02 -3.489582240581512451e-02 7.109154830686748028e-04
-2.778586745262145996e-02 -2.345639169216156006e-01 -2.895901501178741455e-01 -2.702197730541229248e-01 7.570196688175201416e-02 -1.814905405044555664e-01 2.189506962895393372e-02 -2.283700853586196899e-01 -1.674870401620864868e-01 -4.285750165581703186e-02 2.603374719619750977e-01 1.019717752933502197e-01 1.968225240707397461e-01 -5.532963573932647705e-02 -9.337469190359115601e-02 3.011637330055236816e-01 -2.508146762847900391e-01 1.580528020858764648e-01 1.888272911310195923e-01 6.747783720493316650e-02 -2.299683392047882080e-01 -2.171244174242019653e-01 2.641751766204833984e-01 3.406495973467826843e-02 2.195732109248638153e-02 -2.199911922216415405e-01 -1.914175599813461304e-01 -4.284951090812683105e-02 -3.884210810065269470e-02 -2.086482048034667969e-01 -4.201050102710723877e-02 1.162131875753402710e-01
-1.389796137809753418e-01 -2.121982723474502563e-02 -1.754609197378158569e-01 -4.720878899097442627e-01 -1.931601911783218384e-01 8.735117316246032715e-02 2.754949629306793213e-01 -7.412324845790863037e-02 -1.432617455720901489e-01 -2.188022732734680176e-01 -4.801295697689056396e-02 1.225189566612243652e-01 7.562427222728729248e-02 -1.652214825153350830e-01 -9.049589186906814575e-02 1.568991541862487793e-01 -2.948991358280181885e-01 2.096401304006576538e-01 1.245496720075607300e-01 1.888468116521835327e-01 -2.157786190509796143e-01 2.201683633029460907e-02 6.627391278743743896e-02 7.601166516542434692e-02 -1.053916215896606445e-01 9.642426669597625732e-02 -5.996088683605194092e-02 2.182315886020660400e-01 -7.696691900491714478e-02 1.176373139023780823e-01 -2.146083265542984009e-01 -2.682532072067260742e-01
-5.440695583820343018e-02 -1.288016587495803833e-01 -6.372346729040145874e-02 -3.089070618152618408e-01 -2.148362621665000916e-02 -1.218615695834159851e-01 1.371502727270126343e-01 -4.117611795663833618e-02 1.166562288999557495e-01 -2.678915262222290039e-01 -1.609630137681961060e-01 -9.693001955747604370e-02 -8.238675072789192200e-03 4.706445615738630295e-03 1.704302430152893066e-01 3.435374796390533447e-02 -4.849168062210083008e-01 2.428939789533615112e-01 6.101004406809806824e-02 -3.394135832786560059e-01 -4.958189651370048523e-02 1.655885949730873108e-02 7.845634222030639648e-02 9.849623590707778931e-02 2.399451434612274170e-01 2.086412161588668823e-01 -1.914295554161071777e-01 1.318083405494689941e-01 2.659769542515277863e-02 3.099651336669921875e-01 3.661873191595077515e-02 -9.616249054670333862e-02
6.247908622026443481e-02 2.684565819799900055e-02 -2.140414863824844360e-01 -3.685438632965087891e-01 -3.591018170118331909e-02 -1.692166030406951904e-01 -2.848922312259674072e-01 -1.081882044672966003e-01 -1.912147104740142822e-01 -9.350627660751342773e-02 -1.312402784824371338e-01 4.394465312361717224e-02 3.955668210983276367e-01 1.628222763538360596e-01 2.744710743427276611e-01 -3.710547089576721191e-02 -1.258507817983627319e-01 3.155306577682495117e-01 2.784652709960937500e-01 -1.024020612239837646e-01 -1.089086979627609253e-01 -1.036434695124626160e-01 9.149814397096633911e-02 4.667072091251611710e-03 8.545600622892379761e-02 -9.157080948352813721e-02 -3.511755168437957764e-02 2.517558336257934570e-01 -1.837598383426666260e-01 1.101624444127082825e-01 -6.202911585569381714e-02 -4.807521775364875793e-02
2.452777773141860962e-01 -1.226516533643007278e-02 8.379413187503814697e-02 -3.567858934402465820e-01 -1.477891802787780762e-01 -3.309079706668853760e-01 3.757461160421371460e-02 -4.081778693944215775e-03 1.470279842615127563e-01 -2.016012966632843018e-01 -8.461478166282176971e-03 1.940665245056152344e-01 2.347557842731475830e-01 -1.867847889661788940e-01 -1.053684279322624207e-01 2.725308835506439209e-01 -6.571003794670104980e-02 7.154729962348937988e-02 1.368289738893508911e-01 -6.527438759803771973e-02 2.466901093721389771e-01 1.123253256082534790e-02 2.523916661739349365e-01 7.779739797115325928e-02 1.420484036207199097e-01 -2.797002494335174561e-01 1.832471191883087158e-01 2.418796420097351074e-01 -1.130616441369056702e-01 -1.543924063444137573e-01 -1.204151567071676254e-02 -8.256071805953979492e-02
-1.334535181522369385e-01 1.951828598976135254e-01 -8.905982971191406250e-02 -1.448414474725723267e-01 -8.958186954259872437e-02 -2.897848188877105713e-01 3.702420741319656372e-02 1.384236812591552734e-01 1.434701681137084961e-01 -8.791094273328781128e-02 2.649112232029438019e-02 2.131861001253128052e-01 2.013031393289566040e-01 8.399852365255355835e-02 -1.636405587196350098e-01 -6.081560626626014709e-02 -2.062643617391586304e-01 3.392240703105926514e-01 3.481659591197967529e-01 1.615461260080337524e-01 2.559001557528972626e-02 -1.006600707769393921e-01 5.229473486542701721e-02 2.478193640708923340e-01 5.925727263092994690e-02 5.644921213388442993e-02 -1.405131667852401733e-01 2.679113745689392090e-01 4.944141954183578491e-03 1.862019002437591553e-01 1.364541351795196533e-01 -3.445699810981750488e-01
-8.248514682054519653e-02 -1.078689377754926682e-02 -2.778111994266510010e-01 -3.968170881271362305e-01 1.289449036121368408e-01 1.080476306378841400e-02 2.054843902587890625e-01 5.032011866569519043e-02 -3.165353462100028992e-02 -5.492898821830749512e-02 5.607661977410316467e-02 1.516157239675521851e-01 1.992274820804595947e-01 1.834401935338973999e-01 1.368034183979034424e-01 6.178585067391395569e-02 -3.061349876224994659e-02 2.788148820400238037e-01 1.421546638011932373e-01 -2.309415340423583984e-01 -7.470160722732543945e-02 -1.097763478755950928e-01 1.867910325527191162e-01 2.789248824119567871e-01 1.350997239351272583e-01 -7.326470315456390381e-02 -1.282944530248641968e-01 1.038031578063964844e-01 -2.591079175472259521e-01 1.961030215024948120e-01 2.137433290481567383e-01 2.936669886112213135e-01
-2.138893492519855499e-02 -1.388601213693618774e-01 -2.488618344068527222e-01 -3.448137938976287842e-01 5.937559157609939575e-02 -3.798937425017356873e-02 -3.659372450783848763e-03 -1.700772643089294434e-01 1.061571016907691956e-01 6.805737502872943878e-04 -3.949361853301525116e-03 2.574122548103332520e-01 5.202549323439598083e-02 -3.597744554281234741e-02 1.465610116720199585e-01 2.991648912429809570e-01 -1.350705325603485107e-01 2.472571432590484619e-01 2.707695662975311279e-01 -1.960996389389038086e-01 -3.009805083274841309e-01 -3.687824308872222900e-01 3.114373683929443359e-01 4.843671619892120361e-02 -1.174131333827972412e-01 1.406781189143657684e-02 -4.063573107123374939e-02 -6.245075538754463196e-02 -1.681169867515563965e-01 3.344995528459548950e-02 1.097078155726194382e-02 8.293361216783523560e-02
7.535209506750106812e-02 -1.027023866772651672e-01 -9.782414883375167847e-02 -1.087069585919380188e-01 -8.699686080217361450e-02 -3.456916809082031250e-01 2.517502903938293457e-01 -1.149346213787794113e-02 1.378260999917984009e-01 -1.154765263199806213e-01 -6.316305696964263916e-02 -4.948517307639122009e-02 -1.022037193179130554e-01 4.021730273962020874e-02 -1.209318935871124268e-01 1.156745292246341705e-02 -8.624146133661270142e-02 1.967986375093460083e-01 -2.189828082919120789e-02 -7.941684126853942871e-02 7.660263776779174805e-02 -1.739484667778015137e-01 -1.641000956296920776e-01 2.641580402851104736e-01 6.398148089647293091e-02 -2.287662625312805176e-01 -1.816806793212890625e-01 3.930495083332061768e-01 -2.468563914299011230e-01 3.071051836013793945e-01 1.044120118021965027e-01 -3.321901857852935791e-01
2.068264409899711609e-02 1.306322216987609863e-01 -1.947636306285858154e-01 -4.228446185588836670e-01 2.123823463916778564e-01 -2.787478864192962646e-01 -8.968362212181091309e-02 -1.264423877000808716e-01 1.697486788034439087e-01 -1.203440688550472260e-02 1.165995933115482330e-02 3.687846288084983826e-02 1.783199757337570190e-01 -1.141344904899597168e-01 -1.399796456098556519e-01 1.890796720981597900e-01 -2.391135841608047485e-01 3.283168971538543701e-01 1.700837612152099609e-01 4.135848209261894226e-02 4.013993311673402786e-04 -5.767470225691795349e-02 1.658504754304885864e-01 -2.368797808885574341e-01 -8.436646312475204468e-03 -1.442731730639934540e-02 -2.948364317417144775e-01 1.715842485427856445e-01 -9.171459078788757324e-02 3.459806367754936218e-02 6.960466504096984863e-02 2.732399702072143555e-01
-2.212162166833877563e-01 -1.420263797044754028e-01 -6.682480126619338989e-02 -2.399113625288009644e-01 -2.734960615634918213e-01 -9.466207027435302734e-02 3.082724511623382568e-01 -1.857689172029495239e-01 1.153440475463867188e-01 -2.209827676415443420e-02 2.224661642685532570e-03 -7.556329667568206787e-02 2.367795258760452271e-01 -2.823641300201416016e-01 5.688425153493881226e-02 1.161386966705322266e-01 -3.320104777812957764e-01 2.023456692695617676e-01 1.130221486091613770e-01 2.456200718879699707e-01 -2.483678609132766724e-01 1.197216659784317017e-01 2.100216746330261230e-01 -5.829702317714691162e-02 -7.431823760271072388e-02 -1.094318479299545288e-01 -1.533565670251846313e-01 1.566028445959091187e-01 -1.350205689668655396e-01 1.892691254615783691e-01 1.268548816442489624e-01 6.942057050764560699e-03
-8.491500467061996460e-02 1.167398225516080856e-02 -1.808370202779769897e-01 -2.777028381824493408e-01 1.116438955068588257e-01 -3.993659093976020813e-02 6.697642058134078979e-02 -1.069156676530838013e-01 3.490884229540824890e-02 -1.757261715829372406e-02 -1.360562890768051147e-01 3.759526312351226807e-01 3.663579821586608887e-01 -9.789515286684036255e-02 -1.315479427576065063e-01 1.333303004503250122e-01 -4.757310450077056885e-02 2.011511921882629395e-01 2.000926584005355835e-01 -5.804584547877311707e-02 3.354569897055625916e-02 -3.304606974124908447e-01 7.503335177898406982e-02 -5.584532860666513443e-03 7.408618927001953125e-02 -3.658582866191864014e-01 -1.649537086486816406e-01 1.346317529678344727e-01 -2.548946142196655273e-01 8.127357810735702515e-02 -1.822042912244796753e-01 1.449829787015914917e-01
-7.119074463844299316e-02 -2.231715172529220581e-01 -2.820773124694824219e-01 -2.978498637676239014e-01 -4.474671557545661926e-02 -1.864864230155944824e-01 -4.201353713870048523e-02 -1.426309794187545776e-01 -1.258465945720672607e-01 -1.065990179777145386e-01 -1.199181675910949707e-01 2.612586319446563721e-01 3.236803114414215088e-01 6.070740148425102234e-02 1.913880407810211182e-01 3.511278703808784485e-02 -4.719729349017143250e-02 2.644976675510406494e-01 1.829591691493988037e-01 -8.768475055694580078e-02 -1.723939180374145508e-01 -3.497870862483978271e-01 1.809812337160110474e-01 -8.810491859912872314e-02 -1.628166623413562775e-02 -2.276143431663513184e-01 -2.336025983095169067e-01 1.273135282099246979e-02 -1.823282241821289062e-01 7.024758309125900269e-02 -2.656287886202335358e-02 1.008764952421188354e-01
-5.793616920709609985e-02 5.556475836783647537e-03 -2.071389853954315186e-01 -4.188787639141082764e-01 -1.795844584703445435e-01 -6.795036792755126953e-02 -6.042035296559333801e-02 3.771094977855682373e-02 2.712442576885223389e-01 -2.486952990293502808e-01 -6.229159608483314514e-02 5.075062438845634460e-02 -2.297916859388351440e-01 -2.226477265357971191e-01 1.470193713903427124e-01 -1.654926538467407227e-01 -2.247802168130874634e-01 1.908558905124664307e-01 4.682352393865585327e-02 -2.343643009662628174e-01 -1.093602702021598816e-01 -6.815443187952041626e-02 8.562203496694564819e-02 1.530661284923553467e-01 8.233845233917236328e-02 2.491272799670696259e-02 -1.775021255016326904e-01 9.170804917812347412e-02 -2.763651013374328613e-01 3.362334370613098145e-01 8.517887443304061890e-02 8.722738921642303467e-02
1.238324120640754700e-02 -9.851865470409393311e-02 -7.503520697355270386e-02 -2.555947005748748779e-01 1.212237253785133362e-01 -2.633278369903564453e-01 -5.944724194705486298e-03 -2.924275398254394531e-01 6.578848510980606079e-02 -4.999652504920959473e-02 -2.955727651715278625e-02 2.258549183607101440e-01 -4.536842554807662964e-02 1.050445809960365295e-01 -1.383533608168363571e-02 1.962671130895614624e-01 -3.296521604061126709e-01 -4.561635106801986694e-02 -1.048717871308326721e-01 -5.003856867551803589e-02 4.171608015894889832e-02 -3.647991418838500977e-01 -6.807326525449752808e-02 1.458504945039749146e-01 -4.588983952999114990e-02 -4.302175045013427734e-01 -2.228657901287078857e-01 1.289049088954925537e-01 -1.813614517450332642e-01 1.756053417921066284e-01 1.764782667160034180e-01 -7.581744343042373657e-02
-1.082161515951156616e-01 1.075846329331398010e-02 -2.532671391963958740e-01 -2.625034153461456299e-01 -3.182904124259948730e-01 -1.554923355579376221e-01 -1.088917553424835205e-01 -1.624679416418075562e-01 -1.646984666585922241e-01 -1.629380881786346436e-02 -4.211866483092308044e-02 -1.762098520994186401e-01 1.809125691652297974e-01 1.566072404384613037e-01 -1.984644681215286255e-01 8.481459319591522217e-02 -1.139755547046661377e-01 2.109774798154830933e-01 2.265207320451736450e-01 2.552995644509792328e-02 2.750275731086730957e-01 -3.843935579061508179e-02 1.019984018057584763e-02 -1.767356395721435547e-01 -3.817161545157432556e-02 -2.782270908355712891e-01 -1.055873036384582520e-01 6.577505171298980713e-02 -5.549157038331031799e-02 2.031066566705703735e-01 3.157486319541931152e-01 -2.665250599384307861e-01
-5.389083176851272583e-02 -2.168796807527542114e-01 -2.610387802124023438e-01 -3.863708972930908203e-01 -9.381381422281265259e-02 -1.827147006988525391e-01 1.987328827381134033e-01 -2.075807005167007446e-01 2.183702588081359863e-01 -6.637893617153167725e-02 3.371184766292572021e-01 -2.754659950733184814e-02 3.723613545298576355e-02 -1.994787752628326416e-01 -1.998273134231567383e-01 1.809035539627075195e-01 -8.469977229833602905e-02 3.724684938788414001e-02 7.205405086278915405e-02 -2.505733966827392578e-01 1.907060444355010986e-01 -1.940119862556457520e-01 -7.309813052415847778e-02 1.887014806270599365e-01 5.275646597146987915e-02 -1.988644450902938843e-01 2.271320819854736328e-01 -5.296100303530693054e-02 -8.208515122532844543e-03 1.336812674999237061e-01 -9.953814744949340820e-02 -1.070470884442329407e-01
-1.103423461318016052e-01 5.661288276314735413e-02 -2.916312813758850098e-01 -1.466947048902511597e-01 -2.879865095019340515e-02 3.894526045769453049e-03 3.066516518592834473e-01 -2.928786277770996094e-01 9.763422608375549316e-02 -1.437353622168302536e-02 7.694990187883377075e-02 2.907654345035552979e-01 7.537156343460083008e-02 8.185110241174697876e-02 -1.126214787364006042e-01 3.629504740238189697e-01 -3.849821984767913818e-01 9.094943851232528687e-02 1.156492382287979126e-01 -2.557626925408840179e-02 9.021819569170475006e-03 -1.397703737020492554e-01 1.475714296102523804e-01 -1.711164116859436035e-01 5.033315625041723251e-03 -3.237829077988862991e-04 -1.547819972038269043e-01 3.013100475072860718e-02 -3.373931944370269775e-01 2.279119342565536499e-01 -4.710771888494491577e-02 7.947756350040435791e-02
-2.165270745754241943e-01 -6.178018450736999512e-02 -4.049328714609146118e-02 -2.425670623779296875e-01 1.271598637104034424e-01 -1.318046450614929199e-01 9.749925881624221802e-02 1.181100606918334961e-01 3.390617966651916504e-01 -1.472075134515762329e-01 6.107838824391365051e-02 8.384118229150772095e-02 5.995650961995124817e-02 -6.320639699697494507e-02 -2.519291937351226807e-01 1.615560650825500488e-01 -1.786342412233352661e-01 -3.535120049491524696e-03 -1.859086379408836365e-02 -8.819848299026489258e-02 1.652402244508266449e-02 -1.702766269445419312e-01 1.159036979079246521e-01 4.664009511470794678e-01 -1.278431415557861328e-01 -7.659897208213806152e-02 -1.616294980049133301e-01 3.646875917911529541e-01 -1.043180897831916809e-01 1.417516469955444336e-01 2.670491933822631836e-01 5.804964154958724976e-02
-1.197632178664207458e-01 1.598921418190002441e-01 6.429500877857208252e-02 -3.227389454841613770e-01 -9.654199331998825073e-02 -1.988608092069625854e-01 2.884897291660308838e-01 4.379676654934883118e-03 1.511929035186767578e-01 -2.720951661467552185e-02 2.603991925716400146e-01 4.352585673332214355e-01 -1.624352931976318359e-01 1.622834056615829468e-01 9.674122929573059082e-02 7.769926637411117554e-02 -5.756117030978202820e-02 1.143325865268707275e-01 2.438983023166656494e-01 -6.397022306919097900e-02 -2.577224671840667725e-01 -1.251442432403564453e-01 -1.475320458412170410e-01 8.494364470243453979e-02 1.777249872684478760e-01 -5.785830691456794739e-02 -1.865054666996002197e-01 -5.048403516411781311e-03 3.598635643720626831e-02 1.516433358192443848e-01 2.543364763259887695e-01 -1.447847187519073486e-01
-1.753410845994949341e-01 -1.769534051418304443e-01 -2.383672893047332764e-01 -2.343418896198272705e-01 -3.420285284519195557e-01 -1.228595077991485596e-01 3.069593608379364014e-01 -2.894277572631835938e-01 1.034570634365081787e-01 -1.782020926475524902e-02 -1.390414964407682419e-02 -2.062893845140933990e-02 1.266548633575439453e-01 -1.784476488828659058e-01 1.607377976179122925e-01 6.198656931519508362e-02 -3.612205386161804199e-01 1.933010369539260864e-01 9.367440640926361084e-02 2.253951132297515869e-01 -1.887240409851074219e-01 -3.062092140316963196e-02 1.641133725643157959e-01 -8.651731908321380615e-02 -1.148236989974975586e-01 2.349150832742452621e-03 -1.654564142227172852e-01 1.444011181592941284e-01 -1.773945428431034088e-02 1.460585892200469971e-01 2.015840560197830200e-01 -6.954087316989898682e-02
-1.816369146108627319e-01 1.669986993074417114e-01 -8.346660993993282318e-03 -3.324509263038635254e-01 -1.425948925316333771e-02 -1.247860770672559738e-02 1.918270438909530640e-01 4.787191376090049744e-02 1.340914219617843628e-01 -1.780039519071578979e-01 7.489421963691711426e-02 1.121497377753257751e-01 2.937192469835281372e-02 2.330720722675323486e-01 -2.016326338052749634e-01 1.638949215412139893e-01 -2.855075001716613770e-01 9.066879004240036011e-02 1.819729954004287720e-01 -3.641816675662994385e-01 -1.246570870280265808e-01 -1.206100434064865112e-01 6.809299439191818237e-02 2.045554518699645996e-01 -1.281267851591110229e-01 5.950260534882545471e-02 -2.071485668420791626e-01 4.046409577131271362e-02 -1.342583745718002319e-01 3.676081895828247070e-01 2.198749631643295288e-01 -2.163473889231681824e-02
5.111430585384368896e-02 -4.053606390953063965e-01 -1.879369169473648071e-01 -3.332578837871551514e-01 -6.122726947069168091e-02 4.282751679420471191e-02 1.972093433141708374e-01 -2.610467560589313507e-02 -1.283218264579772949e-01 1.094337552785873413e-01 2.001316249370574951e-01 -1.625553965568542480e-01 -6.056762859225273132e-02 -4.744993522763252258e-02 -3.495844602584838867e-01 1.792317628860473633e-01 -4.753768444061279297e-02 1.749604493379592896e-01 3.302647769451141357e-01 -2.067835815250873566e-02 -1.072138398885726929e-01 -1.490192562341690063e-01 2.424028813838958740e-01 2.913007326424121857e-02 1.199438273906707764e-01 -1.236575096845626831e-01 9.746231883764266968e-02 5.688083916902542114e-02 -7.774220407009124756e-02 2.345130294561386108e-01 1.950765959918498993e-02 -2.164370119571685791e-01
-1.137310564517974854e-01 -9.799006581306457520e-02 -6.906022876501083374e-02 -2.991867959499359131e-01 -2.735145948827266693e-02 -1.021023765206336975e-01 2.751721143722534180e-01 -2.920610422734171152e-04 1.931651234626770020e-01 2.119125574827194214e-01 -1.431126613169908524e-02 -6.896859849803149700e-04 2.294266670942306519e-01 -1.234095245599746704e-01 2.194683253765106201e-01 2.978863418102264404e-01 3.286630660295486450e-02 2.564190030097961426e-01 1.091106459498405457e-01 2.649949304759502411e-02 -5.441025365144014359e-03 2.193163149058818817e-02 -2.274935841560363770e-01 2.011742442846298218e-01 -2.049466669559478760e-01 -3.146447539329528809e-01 -1.435954961925745010e-02 -3.169218450784683228e-02 -4.861962795257568359e-02 1.164630427956581116e-01 -1.097337901592254639e-01 -4.083344340324401855e-01
5.544980615377426147e-02 -5.548902228474617004e-02 -1.017370671033859253e-01 -1.549973189830780029e-01 -2.078837007284164429e-01 -1.044815406203269958e-01 3.234041109681129456e-02 -1.353898793458938599e-01 7.393217086791992188e-02 -5.030911788344383240e-02 1.966627836227416992e-01 -3.224014118313789368e-02 1.766192317008972168e-01 -9.547793865203857422e-02 -5.491176992654800415e-02 -1.445584893226623535e-01 -3.904778361320495605e-01 2.480937093496322632e-01 -5.571328848600387573e-02 -1.397596299648284912e-01 1.278348863124847412e-01 -2.599849402904510498e-01 -6.880640238523483276e-02 -1.595284417271614075e-02 -2.619688212871551514e-01 2.178206574171781540e-03 -2.428497523069381714e-01 1.069955900311470032e-01 -3.060364723205566406e-01 3.201892673969268799e-01 3.291805684566497803e-01 6.963617354631423950e-02
-1.458994299173355103e-02 -1.867565363645553589e-01 -3.988071680068969727e-01 -4.624388515949249268e-01 1.031900718808174133e-01 8.702582120895385742e-02 1.993791759014129639e-02 2.085654251277446747e-02 8.905647695064544678e-02 -7.671172171831130981e-02 7.165100425481796265e-02 -1.264233738183975220e-01 2.389142662286758423e-01 1.314911991357803345e-01 -5.506696924567222595e-02 1.949128359556198120e-01 3.870146349072456360e-02 7.315753400325775146e-02 5.714020878076553345e-02 -1.068644374608993530e-01 1.742574572563171387e-01 2.113193273544311523e-01 -1.724858433008193970e-01 -2.262821607291698456e-02 -1.549277752637863159e-01 -1.519678235054016113e-01 -6.954167969524860382e-03 2.677789926528930664e-01 -3.390524387359619141e-01 4.619296267628669739e-02 1.953742504119873047e-01 -1.473095566034317017e-01
-2.352234274148941040e-01 -9.531342983245849609e-02 -1.223995089530944824e-01 -3.068585991859436035e-01 -2.275713980197906494e-01 -2.040314674377441406e-02 3.250139057636260986e-01 -1.481945067644119263e-01 1.476176232099533081e-01 -8.815860748291015625e-02 5.272700637578964233e-02 -1.141570694744586945e-02 2.907766699790954590e-01 -2.908307909965515137e-01 4.605031386017799377e-02 7.695625722408294678e-02 -3.405673503875732422e-01 2.164592295885086060e-01 7.812523096799850464e-02 7.815474271774291992e-02 -2.117079943418502808e-01 1.384400129318237305e-01 3.087460994720458984e-01 -1.610842649824917316e-03 -1.529096812009811401e-02 -8.438812941312789917e-02 -6.919276714324951172e-02 2.496717870235443115e-01 -5.811476707458496094e-02 8.358142524957656860e-02 1.226353645324707031e-01 5.238727107644081116e-02
-1.680715382099151611e-01 -3.586595058441162109e-01 9.259703755378723145e-02 -3.253537416458129883e-01 -1.008311100304126740e-02 -2.728939652442932129e-01 7.220951467752456665e-02 -1.326357126235961914e-01 -1.787673495709896088e-02 -7.917986810207366943e-02 -1.473831534385681152e-01 3.137401863932609558e-02 1.905946880578994751e-01 1.053643301129341125e-01 -8.983907848596572876e-02 -3.754542022943496704e-02 7.008583634160459042e-04 1.488834023475646973e-01 -6.030216347426176071e-03 -2.067154794931411743e-01 3.672529011964797974e-02 -1.085954308509826660e-01 -1.727934479713439941e-01 -7.262655347585678101e-02 3.173043727874755859e-01 -4.395010769367218018e-01 -2.912343293428421021e-02 1.612818092107772827e-01 1.883042789995670319e-02 2.811494469642639160e-01 -1.005246862769126892e-01 -1.472638547420501709e-01
1.674649566411972046e-01 7.004628330469131470e-02 3.029894083738327026e-02 -2.884399592876434326e-01 -1.708281785249710083e-01 -1.988097578287124634e-01 -4.608063958585262299e-03 4.844581708312034607e-02 1.630859076976776123e-01 -2.342833578586578369e-01 1.331116557121276855e-01 2.497650496661663055e-02 3.325639367103576660e-01 -6.307271867990493774e-02 -7.563699036836624146e-02 -3.535914048552513123e-02 -1.832818686962127686e-01 1.056250184774398804e-01 -8.574108034372329712e-02 -1.546423882246017456e-01 2.606452815234661102e-02 -4.068129360675811768e-01 -1.098692193627357483e-01 2.246500551700592041e-01 1.584973335266113281e-01 -3.057819306850433350e-01 -3.600228130817413330e-01 1.198565661907196045e-01 2.645854465663433075e-02 1.199728175997734070e-01 -7.744131609797477722e-03 -8.939648419618606567e-02
-2.907853722572326660e-01 9.819265455007553101e-03 -1.566059142351150513e-02 -2.059234380722045898e-01 1.943804323673248291e-01 -7.944449782371520996e-02 -2.951948158442974091e-02 -2.550388276576995850e-01 1.322393864393234253e-01 3.673190996050834656e-02 2.668585181236267090e-01 1.228577271103858948e-01 -5.824407190084457397e-02 1.218992248177528381e-01 6.340836733579635620e-02 4.990549087524414062e-01 -2.273945510387420654e-01 5.178428068757057190e-02 1.316112428903579712e-01 -4.185605328530073166e-03 -1.609532833099365234e-01 -2.466319352388381958e-01 -9.651354700326919556e-02 8.679889887571334839e-02 1.779382377862930298e-01 -4.708922281861305237e-02 -1.663019806146621704e-01 1.921114027500152588e-01 -8.181704580783843994e-02 2.595557272434234619e-01 9.490197524428367615e-03 -1.957219094038009644e-01
-1.582732945680618286e-01 1.794916689395904541e-01 -3.229139000177383423e-02 -1.840920299291610718e-01 -1.768008023500442505e-01 -2.636420428752899170e-01 1.240941584110260010e-01 1.146269124001264572e-02 2.114949673414230347e-01 -4.159678891301155090e-02 6.973138451576232910e-02 1.540347584523260593e-03 2.051804810762405396e-01 7.251256611198186874e-03 -2.035595476627349854e-01 4.791793972253799438e-02 -2.024222910404205322e-01 2.763381898403167725e-01 2.364506125450134277e-01 2.464455217123031616e-01 3.455555438995361328e-02 -2.631948292255401611e-01 6.651857495307922363e-02 2.200908809900283813e-01 -2.794027561321854591e-03 3.293774649500846863e-02 -6.423848122358322144e-02 3.091575503349304199e-01 1.650409698486328125e-01 1.977416872978210449e-01 2.148239612579345703e-01 -2.892997264862060547e-01
-3.313819319009780884e-02 1.704293042421340942e-01 -9.299321472644805908e-02 -1.825056672096252441e-01 2.918517030775547028e-02 -2.754823267459869385e-01 -7.276602089405059814e-02 2.343360781669616699e-01 1.073345988988876343e-01 -1.943894922733306885e-01 -4.382928460836410522e-02 3.349087759852409363e-02 1.943238079547882080e-01 -4.430994763970375061e-02 -2.780423462390899658e-01 -5.753977969288825989e-02 -1.661052554845809937e-01 5.901988968253135681e-02 1.481645405292510986e-01 -2.410672307014465332e-01 -2.903271913528442383e-01 -5.818090960383415222e-02 -7.264250516891479492e-02 4.667242057621479034e-03 3.836644068360328674e-02 -1.876780241727828979e-01 -2.038950622081756592e-01 3.563799262046813965e-01 -2.195629626512527466e-01 1.783708631992340088e-01 2.584501504898071289e-01 -2.490891665220260620e-01
4.522046446800231934e-02 1.522957384586334229e-01 -1.394806653261184692e-01 -1.684117317199707031e-01 -8.657654374837875366e-02 -2.368791401386260986e-01 3.114732801914215088e-01 1.440494805574417114e-01 3.679532185196876526e-02 -2.546000480651855469e-01 8.870795369148254395e-02 1.235352605581283569e-01 4.711607098579406738e-02 2.266406863927841187e-01 -6.250060349702835083e-02 1.901138871908187866e-01 -4.091490507125854492e-01 1.348842233419418335e-01 1.808030605316162109e-01 -2.873998284339904785e-01 -1.221172660589218140e-01 1.000638082623481750e-01 6.031784042716026306e-02 2.773596644401550293e-01 -1.811026968061923981e-02 2.084081433713436127e-02 4.273397102952003479e-02 1.001194119453430176e-01 -1.942148208618164062e-01 2.861611545085906982e-01 1.548366546630859375e-01 7.636156398802995682e-03
-4.154387488961219788e-02 -8.804151415824890137e-02 -2.761635482311248779e-01 -3.393664658069610596e-01 -9.579967707395553589e-02 -2.025117725133895874e-01 1.052701547741889954e-01 -1.465787142515182495e-01 1.843551844358444214e-01 6.750255823135375977e-02 1.499102711677551270e-01 1.974354982376098633e-01 2.067239582538604736e-01 1.707101464271545410e-01 -6.470269989222288132e-03 -5.820821225643157959e-02 -1.866041719913482666e-01 1.523762792348861694e-01 -1.327711790800094604e-01 -3.507860302925109863e-01 -5.980980396270751953e-02 -7.233111560344696045e-02 9.290242195129394531e-02 1.003816276788711548e-01 -2.506760358810424805e-01 -1.379038244485855103e-01 -1.988793350756168365e-02 7.115303725004196167e-02 -3.572271764278411865e-01 2.096022814512252808e-01 2.329549342393875122e-01 4.081207886338233948e-02
1.318125147372484207e-02 2.498470060527324677e-02 -4.162395298480987549e-01 -2.607983052730560303e-01 -3.077678382396697998e-01 -2.217906713485717773e-01 -4.400962963700294495e-02 1.298988703638315201e-02 5.422317422926425934e-03 2.434433437883853912e-02 8.508057333528995514e-03 -3.618630394339561462e-02 -1.151666417717933655e-02 -4.044604897499084473e-01 1.124452799558639526e-01 -1.839097887277603149e-01 -3.014158606529235840e-01 1.902594566345214844e-01 5.993867293000221252e-02 -9.194808453321456909e-02 -1.424227505922317505e-01 2.098908871412277222e-01 -5.263675749301910400e-02 9.655256569385528564e-02 2.476565092802047729e-01 -5.698635056614875793e-02 -2.359054088592529297e-01 1.155013814568519592e-01 -1.490139216184616089e-01 1.057435646653175354e-01 1.174954622983932495e-01 -5.854592099785804749e-02
8.726704865694046021e-02 -1.143854185938835144e-01 -2.036587893962860107e-01 -2.839938104152679443e-01 -1.699039191007614136e-01 -2.250901609659194946e-01 -2.818281352519989014e-01 -8.065385371446609497e-02 -1.566388458013534546e-02 6.122434511780738831e-02 3.237083181738853455e-02 -1.352836098521947861e-02 1.680544316768646240e-01 -8.281855285167694092e-02 1.552696377038955688e-01 3.108183145523071289e-01 -5.391012132167816162e-02 6.032181531190872192e-02 3.863672316074371338e-01 -3.896895945072174072e-01 1.314352750778198242e-01 4.625441879034042358e-02 9.213048964738845825e-02 1.841419488191604614e-01 -1.226701773703098297e-02 -1.896779686212539673e-01 -1.415557414293289185e-01 9.418249130249023438e-02 1.489942073822021484e-01 -6.828939169645309448e-02 2.145203053951263428e-01 -1.524845808744430542e-01
3.755016252398490906e-02 -2.493629604578018188e-01 -2.319849841296672821e-02 -2.884477376937866211e-01 -3.374128416180610657e-02 6.502732168883085251e-03 1.982940435409545898e-01 1.170160528272390366e-02 2.051424700766801834e-03 -2.203526347875595093e-01 2.411105036735534668e-01 -1.790366023778915405e-01 1.946345567703247070e-01 -1.621381193399429321e-01 1.381140109151601791e-02 -1.989863254129886627e-02 -2.349692732095718384e-01 2.612751722335815430e-01 1.129606962203979492e-01 2.604979574680328369e-01 -3.912988007068634033e-01 5.940188094973564148e-02 1.746872514486312866e-01 1.347910165786743164e-01 -7.837019115686416626e-02 -1.812183856964111328e-01 2.180830240249633789e-01 2.256180532276630402e-02 -1.635760664939880371e-01 2.384391725063323975e-01 8.075558394193649292e-02 -1.480486243963241577e-01
-7.044166326522827148e-02 6.472100317478179932e-02 6.941688805818557739e-02 -1.971825212240219116e-01 3.345891833305358887e-02 -7.723326981067657471e-02 -2.394554018974304199e-02 -2.355510741472244263e-01 -3.449902683496475220e-02 -6.182586401700973511e-02 3.408508747816085815e-02 1.813017427921295166e-01 4.399568960070610046e-02 9.593663364648818970e-02 -4.081805422902107239e-02 2.858543395996093750e-01 -4.088846445083618164e-01 7.612775266170501709e-02 4.430336505174636841e-02 -4.698263853788375854e-02 -2.474225461483001709e-01 -3.893152177333831787e-01 -2.815940976142883301e-01 -6.705553084611892700e-02 1.047138646245002747e-01 -8.132206648588180542e-02 -6.937082856893539429e-02 2.421161085367202759e-01 4.543802142143249512e-02 1.975822150707244873e-01 1.846778243780136108e-01 -3.471255302429199219e-01
-7.686684280633926392e-02 1.045331265777349472e-02 -1.629904657602310181e-01 -5.343544110655784607e-02 -9.571869671344757080e-02 -3.805570900440216064e-01 1.260866820812225342e-01 -8.189235627651214600e-02 2.219015657901763916e-01 -9.385923296213150024e-02 -8.046749047935009003e-03 -5.880395323038101196e-02 1.360044926404953003e-01 -1.062791347503662109e-01 -1.665343493223190308e-01 2.076963186264038086e-01 -1.748210489749908447e-01 1.694269329309463501e-01 3.029832839965820312e-01 2.241252064704895020e-01 -4.680700600147247314e-03 -1.745333671569824219e-01 2.134308032691478729e-02 3.983056545257568359e-01 3.742649406194686890e-02 9.143266826868057251e-02 -2.361825257539749146e-01 3.114368617534637451e-01 4.585942253470420837e-02 1.415823996067047119e-01 1.479153335094451904e-01 -1.681834161281585693e-01
9.166915714740753174e-02 -6.266547739505767822e-02 -4.436289146542549133e-02 -3.690290451049804688e-01 8.551977574825286865e-02 -1.115114539861679077e-01 -1.813841750845313072e-03 -1.018170937895774841e-01 1.064593121409416199e-01 -8.045332878828048706e-02 8.933074772357940674e-02 4.432971775531768799e-02 3.486295416951179504e-02 -5.306030809879302979e-02 -2.881115488708019257e-02 8.820823580026626587e-02 -1.937124133110046387e-01 3.125381171703338623e-01 2.882922589778900146e-01 -1.122017502784729004e-01 8.633102476596832275e-02 -1.040416657924652100e-01 3.052092492580413818e-01 -3.205934464931488037e-01 9.137189388275146484e-02 -3.640937060117721558e-02 -4.176532924175262451e-01 1.931029409170150757e-01 -8.402834832668304443e-02 -6.115664541721343994e-02 1.849203854799270630e-01 2.598021030426025391e-01
3.110949993133544922e-01 -3.459695875644683838e-01 -1.713245511054992676e-01 -3.551407754421234131e-01 1.753610372543334961e-02 -2.904739417135715485e-02 -7.969409972429275513e-02 3.206372726708650589e-03 -6.814734544605016708e-03 -1.306378692388534546e-01 2.624270319938659668e-01 3.153957128524780273e-01 1.083185598254203796e-01 1.289385929703712463e-02 -1.476510018110275269e-01 -8.957094699144363403e-02 3.178760781884193420e-02 1.815892457962036133e-01 2.442516237497329712e-01 5.012088641524314880e-02 -3.151852488517761230e-01 -9.130045771598815918e-02 1.071362271904945374e-01 -8.273279294371604919e-03 1.367955934256315231e-02 -4.338937625288963318e-02 -2.783038653433322906e-02 1.566374003887176514e-01 -2.452597171068191528e-01 4.394406080245971680e-02 -1.043007075786590576e-01 -2.786313593387603760e-01
-1.584580838680267334e-01 -1.001451462507247925e-01 -3.135932683944702148e-01 -1.752188652753829956e-01 1.818651915527880192e-03 -7.585380226373672485e-02 1.048081740736961365e-01 -2.816515564918518066e-01 -6.129119917750358582e-02 -1.988790333271026611e-01 2.945255637168884277e-01 4.826906695961952209e-02 -1.247110441327095032e-01 -1.288029849529266357e-01 8.509598672389984131e-02 -5.380333401262760162e-03 8.514871448278427124e-02 2.522246837615966797e-01 4.138560295104980469e-01 -1.219360977411270142e-01 9.762211143970489502e-02 9.059715084731578827e-03 2.196360006928443909e-02 1.280978769063949585e-01 2.887523733079433441e-02 -1.709336191415786743e-01 -2.497203052043914795e-01 9.703016839921474457e-03 2.067952789366245270e-02 1.813517883419990540e-02 1.406669765710830688e-01 -4.139871895313262939e-01
-1.169198155403137207e-01 1.366832554340362549e-01 6.121139507740736008e-03 -2.437539249658584595e-01 -1.455403417348861694e-01 -1.595183014869689941e-01 1.363201439380645752e-01 8.367718011140823364e-02 3.591152727603912354e-01 -7.674738764762878418e-02 1.808986514806747437e-01 1.924765259027481079e-01 -4.587879031896591187e-02 4.639901220798492432e-02 -1.943139731884002686e-01 2.651628255844116211e-01 -2.240262627601623535e-01 9.890695661306381226e-02 2.559588253498077393e-01 2.092919051647186279e-01 1.072723418474197388e-02 -1.538125574588775635e-01 9.811866097152233124e-03 3.198694586753845215e-01 1.381276547908782959e-01 3.888815268874168396e-02 -2.162669748067855835e-01 1.124771460890769958e-01 -9.878171980381011963e-02 2.727682292461395264e-01 6.019786372780799866e-02 -2.361266016960144043e-01
1.574487308971583843e-03 -1.858107298612594604e-01 -3.477725088596343994e-01 -1.825104355812072754e-01 -1.853515505790710449e-01 -1.003785952925682068e-01 8.885163068771362305e-02 1.579209044575691223e-02 -9.191852062940597534e-02 -1.713054627180099487e-01 2.087991833686828613e-01 6.429912894964218140e-02 -1.686158962547779083e-02 -1.206250265240669250e-01 -3.471244871616363525e-01 4.338644444942474365e-03 8.175370842218399048e-02 2.737247645854949951e-01 2.423433363437652588e-01 -1.816434226930141449e-02 -2.160077244043350220e-01 2.222891524434089661e-02 8.958199620246887207e-02 -1.450840234756469727e-01 6.004401016980409622e-03 -1.210125386714935303e-01 1.995826512575149536e-02 1.828437596559524536e-01 -3.202442824840545654e-01 2.664451003074645996e-01 -2.821765840053558350e-01 -1.385125517845153809e-01
-3.794797509908676147e-02 -1.260166466236114502e-01 8.071371167898178101e-02 -2.273991107940673828e-01 1.782233864068984985e-01 1.192445233464241028e-01 1.781373918056488037e-01 2.856631949543952942e-02 1.907611787319183350e-01 -3.574030939489603043e-03 3.188449144363403320e-01 8.519133925437927246e-02 2.075769007205963135e-01 -3.378188610076904297e-01 -1.621180921792984009e-01 -1.866399077698588371e-03 -1.166194677352905273e-01 1.734059303998947144e-01 3.154507279396057129e-02 -2.505703829228878021e-02 2.227673828601837158e-01 -1.703294962644577026e-01 -1.965903788805007935e-01 -4.655306693166494370e-03 7.367891818284988403e-02 -1.901477873325347900e-01 -2.153578996658325195e-01 1.276222914457321167e-01 -2.975525856018066406e-01 1.607578992843627930e-01 1.047470718622207642e-01 -3.534146249294281006e-01
1.501995474100112915e-01 -2.080148011445999146e-01 -1.411102414131164551e-01 -8.328501135110855103e-02 -1.452230215072631836e-01 -2.019951045513153076e-01 -4.065914824604988098e-02 -5.218348279595375061e-02 -8.324306458234786987e-02 4.292117804288864136e-02 -1.242276746779680252e-02 4.319853708148002625e-02 1.441811174154281616e-01 8.868313580751419067e-02 -2.904895544052124023e-01 5.096516106277704239e-04 -3.318780958652496338e-01 3.231254518032073975e-01 6.175296008586883545e-02 1.712851822376251221e-01 -7.742474228143692017e-02 -1.087295487523078918e-01 3.460603952407836914e-02 -3.007536828517913818e-01 -3.221767023205757141e-02 -2.062777876853942871e-01 -1.276388019323348999e-02 3.996058553457260132e-02 -3.664102554321289062e-01 1.683016866445541382e-01 3.816359043121337891e-01 -8.047142624855041504e-02
-2.049993574619293213e-01 -8.209334313869476318e-02 -1.136058866977691650e-01 -4.114650487899780273e-01 -3.025131821632385254e-01 4.654121398925781250e-02 1.720319092273712158e-01 -2.186511009931564331e-01 -5.650568380951881409e-02 -2.787884473800659180e-01 -8.500781655311584473e-02 2.333583831787109375e-01 8.394152671098709106e-02 -1.070412620902061462e-01 5.373213812708854675e-02 -2.941213548183441162e-02 -3.458756804466247559e-01 1.617710143327713013e-01 5.822052806615829468e-02 6.248647347092628479e-02 -1.502601057291030884e-01 7.377891987562179565e-02 9.190588444471359253e-02 -1.583784967660903931e-01 -4.816987551748752594e-03 -1.517513990402221680e-01 -2.035757154226303101e-01 3.209576904773712158e-01 -8.935159444808959961e-02 8.920232951641082764e-02 2.508668042719364166e-02 -1.853732913732528687e-01
-2.606468498706817627e-01 -2.530550025403499603e-02 -6.728663295507431030e-02 -3.863260746002197266e-01 1.820887178182601929e-01 -3.750906884670257568e-01 1.983538735657930374e-03 4.200708121061325073e-02 1.708670258522033691e-01 6.556434184312820435e-02 -2.132532000541687012e-02 2.447929680347442627e-01 4.359585046768188477e-02 -8.264416456222534180e-02 -9.995540231466293335e-02 1.340372562408447266e-01 -6.125474721193313599e-02 1.109829023480415344e-01 9.824306517839431763e-02 -3.462998270988464355e-01 -2.256495505571365356e-02 1.142627671360969543e-01 3.212061477825045586e-03 5.981483310461044312e-02 -1.016417369246482849e-01 4.082416743040084839e-02 -2.141335606575012207e-01 1.285170614719390869e-01 -3.643926084041595459e-01 2.640844583511352539e-01 6.690799444913864136e-02 1.652421057224273682e-01
1.987927965819835663e-02 7.039464265108108521e-02 -9.726433083415031433e-03 -2.865038514137268066e-01 -3.259282931685447693e-02 -2.010840773582458496e-01 6.353541463613510132e-02 2.899038791656494141e-01 1.070371270179748535e-01 9.107680618762969971e-02 2.214443385601043701e-01 2.351835817098617554e-01 1.419858485460281372e-01 -1.680943816900253296e-01 -7.415815256536006927e-03 -1.638738811016082764e-01 -1.431989967823028564e-01 5.532884970307350159e-02 2.247384488582611084e-01 -1.192105859518051147e-01 -3.069804906845092773e-01 2.522476390004158020e-02 -1.082725599408149719e-01 3.016515634953975677e-02 5.509924516081809998e-02 -6.761565059423446655e-02 4.167262930423021317e-03 3.265368342399597168e-01 -8.547405898571014404e-02 2.040014564990997314e-01 1.779781728982925415e-01 -4.391173422336578369e-01
1.249292194843292236e-01 -2.146582603454589844e-01 -1.944134235382080078e-01 -1.609743237495422363e-01 -4.555317014455795288e-02 -1.536850444972515106e-02 -9.343264997005462646e-02 -2.394217103719711304e-01 -2.334421686828136444e-02 7.301262021064758301e-02 -7.548983395099639893e-02 3.330756425857543945e-01 2.097697854042053223e-01 8.945141732692718506e-02 -5.225985776633024216e-03 3.145011365413665771e-01 -1.236461848020553589e-01 3.711992204189300537e-01 7.130105793476104736e-02 9.164216369390487671e-02 -1.457625478506088257e-01 -6.074984744191169739e-02 1.311273723840713501e-01 -1.911116391420364380e-01 2.224619686603546143e-01 -2.597012817859649658e-01 -3.235509693622589111e-01 8.061312139034271240e-02 -1.091996505856513977e-01 6.722714751958847046e-02 -4.883771017193794250e-02 -2.015512436628341675e-01
1.124862134456634521e-01 -3.705364465713500977e-01 -2.385095506906509399e-01 -4.588833451271057129e-01 -4.488028585910797119e-03 6.016816943883895874e-03 2.364725619554519653e-02 -7.808581460267305374e-03 1.585811972618103027e-01 1.486765891313552856e-01 3.012848794460296631e-01 8.480429649353027344e-02 1.964486390352249146e-02 -1.002688426524400711e-02 1.117055490612983704e-01 -1.237980946898460388e-01 -1.209081336855888367e-01 1.772275418043136597e-01 1.017984524369239807e-01 2.336787134408950806e-01 1.583075672388076782e-01 4.756794869899749756e-02 -6.738952547311782837e-02 4.299598559737205505e-02 1.540427953004837036e-01 -7.278759032487869263e-03 4.759718198329210281e-03 1.353904157876968384e-01 -2.923704087734222412e-01 9.813714772462844849e-02 1.677229553461074829e-01 -3.135538399219512939e-01
2.814455889165401459e-02 6.463973969221115112e-02 -1.814163178205490112e-01 -5.077318549156188965e-01 2.908195368945598602e-02 -4.373954236507415771e-01 -1.044219657778739929e-01 -1.104690581560134888e-01 1.376130897551774979e-02 1.542335301637649536e-01 -1.300945580005645752e-01 1.019187122583389282e-01 1.477573513984680176e-01 2.753091454505920410e-01 3.671428263187408447e-01 -1.295487117022275925e-02 -1.230630204081535339e-01 1.893680691719055176e-01 3.771139308810234070e-02 2.023282460868358612e-02 -1.550193578004837036e-01 7.352168112993240356e-02 1.728723943233489990e-01 1.472550630569458008e-01 8.288313448429107666e-02 -3.953090310096740723e-02 7.219344377517700195e-03 2.203451395034790039e-01 5.686245113611221313e-02 1.009267270565032959e-01 2.276383340358734131e-02 1.908109709620475769e-02
-2.039416879415512085e-01 4.070466011762619019e-02 -3.432149440050125122e-02 -4.463984966278076172e-01 -6.162310391664505005e-02 -4.960979893803596497e-02 3.792712697759270668e-03 2.502037584781646729e-02 6.133772805333137512e-02 -9.608373045921325684e-02 -5.872658267617225647e-02 4.417369514703750610e-02 3.531495034694671631e-01 -8.537682145833969116e-02 1.519063953310251236e-02 5.091370642185211182e-02 1.709181964397430420e-01 1.700185053050518036e-02 2.214529961347579956e-01 -1.531852930784225464e-01 6.931019574403762817e-02 -5.140007138252258301e-01 -1.100598126649856567e-01 2.112230658531188965e-01 2.065241783857345581e-01 -1.092284843325614929e-01 -2.074410915374755859e-01 8.254460245370864868e-02 -1.694677025079727173e-01 8.313883841037750244e-02 -1.591939926147460938e-01 -5.513918399810791016e-02
-1.853935793042182922e-02 2.604555189609527588e-01 -1.362150311470031738e-01 -4.418983161449432373e-01 3.911739587783813477e-02 -1.826010644435882568e-01 -1.143111512064933777e-01 7.369159162044525146e-02 1.453235745429992676e-01 5.113685969263315201e-03 -3.073427453637123108e-02 9.821335226297378540e-02 2.978050708770751953e-01 1.626134663820266724e-01 -1.184747964143753052e-01 2.945963740348815918e-01 -1.513468921184539795e-01 1.102923378348350525e-01 -1.241793558001518250e-01 -2.326037138700485229e-01 -4.463063087314367294e-03 1.706215888261795044e-01 1.971800774335861206e-01 1.665766537189483643e-01 -1.353830378502607346e-02 -2.955565154552459717e-01 -2.270006835460662842e-01 2.346308678388595581e-01 -7.081077247858047485e-02 1.250314712524414062e-01 3.158801421523094177e-02 2.850540168583393097e-02
-7.014983892440795898e-02 4.421703144907951355e-02 5.182749591767787933e-03 -2.719171643257141113e-01 9.621038287878036499e-02 -1.227583587169647217e-01 1.336555331945419312e-01 8.427660167217254639e-02 1.536762416362762451e-01 4.345059022307395935e-02 -1.680254638195037842e-01 2.782492935657501221e-01 2.326257079839706421e-01 -3.050000369548797607e-01 -1.291741579771041870e-01 1.668172031641006470e-01 2.075242809951305389e-02 1.603473126888275146e-01 2.545144259929656982e-01 -5.641010031104087830e-02 -2.114776819944381714e-01 -3.224964141845703125e-01 3.218418955802917480e-01 -2.283479087054729462e-02 -6.768985837697982788e-02 -1.355491578578948975e-01 -1.924191117286682129e-01 1.079478412866592407e-01 -1.724575757980346680e-01 7.721629738807678223e-02 2.156166285276412964e-01 2.151574343442916870e-01
1.892407238483428955e-02 6.842140108346939087e-02 -6.061850115656852722e-02 -1.768208295106887817e-01 -1.026282757520675659e-01 -3.981880545616149902e-01 1.389910280704498291e-01 9.042933583259582520e-02 1.279048919677734375e-01 -2.140145190060138702e-02 -5.481239873915910721e-03 1.504044532775878906e-01 2.975970804691314697e-01 -2.616250514984130859e-02 -1.487345397472381592e-01 1.095989486202597618e-03 -4.505073651671409607e-02 2.156355381011962891e-01 2.864446043968200684e-01 2.863017022609710693e-01 -2.526339516043663025e-02 -6.604432314634323120e-02 -3.546554967761039734e-02 3.608615398406982422e-01 1.266615539789199829e-01 3.518880531191825867e-02 -6.957913190126419067e-02 2.870632410049438477e-01 -1.372128538787364960e-02 2.312507331371307373e-01 1.633514612913131714e-01 -2.805239856243133545e-01
7.427161931991577148e-02 -1.893540322780609131e-01 -2.582568824291229248e-01 -3.433599472045898438e-01 -1.983583420515060425e-01 1.980556249618530273e-01 -1.427477896213531494e-01 -3.241490200161933899e-02 -5.286009237170219421e-02 -2.571572922170162201e-02 3.727431967854499817e-02 6.628401577472686768e-02 2.077786326408386230e-01 1.223169490694999695e-01 1.895387023687362671e-01 5.546718835830688477e-02 -1.620672047138214111e-01 3.003980517387390137e-01 1.424956619739532471e-01 2.318086288869380951e-02 1.938884556293487549e-01 2.281709015369415283e-01 -9.324754029512405396e-02 1.364340782165527344e-01 1.031705737113952637e-01 2.363915555179119110e-02 6.811576895415782928e-03 1.433945894241333008e-01 -1.755252331495285034e-01 2.569244205951690674e-01 2.051398903131484985e-01 -3.776757121086120605e-01
3.516120463609695435e-02 9.577421844005584717e-02 6.514468044042587280e-02 -2.229425609111785889e-01 -3.860474377870559692e-02 -1.113629639148712158e-01 -1.000886224210262299e-02 8.858062326908111572e-02 1.055808365345001221e-02 1.975990980863571167e-01 1.014674007892608643e-01 3.845663666725158691e-01 1.784556210041046143e-01 -1.274292171001434326e-01 -4.663194343447685242e-02 1.421639174222946167e-01 -1.851196028292179108e-02 3.278806805610656738e-01 1.172002255916595459e-01 -6.992625445127487183e-02 -3.526604771614074707e-01 -1.639366298913955688e-01 2.881401181221008301e-01 -2.781964652240276337e-02 -5.492854863405227661e-02 -6.048914790153503418e-02 -3.654942810535430908e-01 1.273231655359268188e-01 5.312244594097137451e-02 1.911462396383285522e-01 1.813368499279022217e-01 2.361331433057785034e-01
7.747766375541687012e-02 -5.793632939457893372e-02 4.420765116810798645e-02 -5.714672431349754333e-02 -1.803777217864990234e-01 -3.490201234817504883e-01 1.509703248739242554e-01 -9.148819744586944580e-02 2.833240330219268799e-01 -5.515378713607788086e-02 5.613246932625770569e-02 9.734398871660232544e-02 3.506802394986152649e-02 5.755975469946861267e-02 -2.856578528881072998e-01 2.158508896827697754e-01 -2.225029915571212769e-01 5.933574959635734558e-02 3.630124628543853760e-01 1.947142332792282104e-01 -8.847998082637786865e-02 -1.238169595599174500e-01 3.380929818376898766e-03 3.179098963737487793e-01 5.162727553397417068e-03 -3.746546059846878052e-02 -1.964584290981292725e-01 1.513327509164810181e-01 1.197049170732498169e-01 2.878476977348327637e-01 2.390562593936920166e-01 -8.373995870351791382e-02
-1.573897600173950195e-01 1.478611379861831665e-01 -1.120983739383518696e-03 -2.084782719612121582e-01 -2.328909374773502350e-02 -3.030756115913391113e-01 -7.991308346390724182e-03 1.278174817562103271e-01 1.378098279237747192e-01 -1.593352556228637695e-01 1.254930347204208374e-01 1.283948272466659546e-01 7.195886969566345215e-02 4.383490979671478271e-02 -1.657537519931793213e-01 -7.742778211832046509e-02 -2.342362888157367706e-02 3.113430440425872803e-01 3.340971171855926514e-01 1.669469922780990601e-01 -2.004700303077697754e-01 -1.933592408895492554e-01 -2.968047000467777252e-02 2.101950049400329590e-01 6.951887160539627075e-02 -1.451466381549835205e-01 -3.278652206063270569e-02 2.155277132987976074e-01 1.256813574582338333e-02 2.817241847515106201e-02 3.177711665630340576e-01 -3.859388828277587891e-01
-1.657686531543731689e-01 -1.012026295065879822e-01 -2.202771306037902832e-01 -1.503361165523529053e-01 -9.562250971794128418e-02 -2.155018895864486694e-01 -8.382116444408893585e-03 5.911121517419815063e-02 -2.683287300169467926e-02 -1.116091758012771606e-02 1.265721321105957031e-01 -6.116853654384613037e-02 9.264510869979858398e-02 3.984306380152702332e-02 -2.313418686389923096e-01 -1.073007583618164062e-01 -3.030754923820495605e-01 1.505662035197019577e-02 1.617825031280517578e-01 1.009677052497863770e-01 2.893444895744323730e-01 4.352035373449325562e-02 1.004546806216239929e-01 2.739856578409671783e-02 1.451285481452941895e-01 -2.990666329860687256e-01 -6.911916285753250122e-02 5.052337050437927246e-02 -3.301559686660766602e-01 2.488893121480941772e-01 3.239340782165527344e-01 -3.428937196731567383e-01
4.584220424294471741e-02 -4.248055815696716309e-01 2.418256364762783051e-02 -1.403162032365798950e-01 1.523544313386082649e-03 -1.309882253408432007e-01 1.248014494776725769e-01 -6.173564866185188293e-02 1.467635333538055420e-01 9.052380174398422241e-02 1.873262226581573486e-01 9.434564411640167236e-02 1.932032257318496704e-01 9.263884276151657104e-03 -1.832099407911300659e-01 1.728674322366714478e-01 -2.160224765539169312e-01 1.519804298877716064e-01 -1.014359369874000549e-01 -3.888899087905883789e-02 3.397734090685844421e-02 -1.762383133172988892e-01 -2.867560088634490967e-01 6.390047818422317505e-02 1.179976910352706909e-01 -4.492317140102386475e-01 -1.825117319822311401e-01 7.235253602266311646e-02 6.131700053811073303e-02 2.796894907951354980e-01 1.210108175873756409e-01 -1.871629953384399414e-01
-1.174403950572013855e-01 -8.484744280576705933e-02 7.975036650896072388e-02 -4.004530981183052063e-02 2.227771468460559845e-02 -1.577551364898681641e-01 1.137025188654661179e-02 -1.800435036420822144e-01 2.681241929531097412e-01 5.764165893197059631e-02 1.556457132101058960e-01 1.044576093554496765e-01 1.079710274934768677e-01 9.523628652095794678e-02 -1.051128953695297241e-01 1.641165018081665039e-01 -3.763086199760437012e-01 1.940758526325225830e-01 -7.013752311468124390e-02 -2.398723214864730835e-01 -1.105767711997032166e-01 -1.227370947599411011e-01 -2.845394015312194824e-01 1.384450644254684448e-01 8.574970066547393799e-02 -2.960785627365112305e-01 -3.577263653278350830e-01 1.870678663253784180e-01 -1.346569359302520752e-01 2.187727838754653931e-01 1.277697086334228516e-01 -1.860267370939254761e-01
-2.585119009017944336e-01 -5.567782092839479446e-03 -1.441718786954879761e-01 -2.340041548013687134e-01 -3.599477410316467285e-01 -2.802991271018981934e-01 1.754711270332336426e-01 7.906213402748107910e-02 2.731129825115203857e-01 1.761311739683151245e-01 -1.067289803177118301e-02 -1.944423764944076538e-01 1.118329092860221863e-01 1.154268532991409302e-01 1.621700525283813477e-01 -1.461375802755355835e-01 -3.933231532573699951e-02 2.003712207078933716e-01 2.716256380081176758e-01 -6.015371996909379959e-03 5.862685292959213257e-02 -2.715275585651397705e-01 4.061792045831680298e-02 -8.308712393045425415e-03 2.628057301044464111e-01 -2.474087327718734741e-01 3.703477606177330017e-02 1.954850852489471436e-01 -1.363470703363418579e-01 -8.341769874095916748e-02 6.803008727729320526e-03 -7.451000809669494629e-02
1.011324226856231689e-01 -1.745348125696182251e-01 -2.072114944458007812e-01 -2.587433457374572754e-01 5.962573736906051636e-02 -3.577993214130401611e-01 -1.951851546764373779e-01 6.243190541863441467e-02 -3.650462254881858826e-02 -2.571310698986053467e-01 1.646448969841003418e-01 -7.057548314332962036e-02 7.804321590811014175e-03 3.856386989355087280e-02 -3.360350430011749268e-01 3.698762059211730957e-01 -3.720550537109375000e-01 1.900226175785064697e-01 5.883868411183357239e-02 -8.683783560991287231e-02 -2.697137650102376938e-03 1.022274047136306763e-01 2.213039994239807129e-01 7.500878721475601196e-02 -1.956116706132888794e-01 -1.067089512944221497e-01 -4.771832004189491272e-02 8.154381811618804932e-02 -9.231662750244140625e-02 5.800912156701087952e-02 6.276177614927291870e-02 6.411141715943813324e-03
4.757568240165710449e-02 1.414936780929565430e-01 -9.779293835163116455e-02 -7.993521541357040405e-02 -1.835268456488847733e-03 -2.126606404781341553e-01 6.000034883618354797e-02 2.208698093891143799e-01 1.745452433824539185e-01 -4.283306747674942017e-02 3.245504200458526611e-01 2.530850172042846680e-01 4.860392212867736816e-02 -9.583091363310813904e-03 -7.085620611906051636e-02 -1.634473055601119995e-01 -2.204504311084747314e-01 2.272844165563583374e-01 1.816554516553878784e-01 -4.337535798549652100e-02 -2.398469150066375732e-01 2.320478111505508423e-02 9.197828173637390137e-02 -7.995504140853881836e-02 1.301217079162597656e-01 -3.321598842740058899e-02 -1.735148020088672638e-02 2.874534726142883301e-01 -1.280605196952819824e-01 2.319586277008056641e-01 2.433943301439285278e-01 -4.356729686260223389e-01
-2.721361517906188965e-01 1.301039010286331177e-01 9.254019707441329956e-02 -3.997841477394104004e-01 -2.867601215839385986e-01 1.270811706781387329e-01 6.644640862941741943e-02 -3.543614149093627930e-01 -1.644061803817749023e-01 -1.703821420669555664e-01 1.387732028961181641e-01 -1.200485392473638058e-03 9.776867926120758057e-02 -8.856377005577087402e-02 -2.532828450202941895e-01 4.109520092606544495e-02 -2.285711169242858887e-01 -2.616495452821254730e-02 1.004773303866386414e-01 6.754058599472045898e-02 -2.583799064159393311e-01 -1.595415621995925903e-01 1.856505274772644043e-01 5.524100363254547119e-02 -1.171040013432502747e-01 -1.788881719112396240e-01 -1.197408065199851990e-01 5.673732236027717590e-02 -1.447406411170959473e-01 7.074048370122909546e-02 -8.679430931806564331e-02 -2.441654652357101440e-01
-4.483822733163833618e-02 -7.788233458995819092e-02 -1.078293845057487488e-01 -2.776501178741455078e-01 -3.639431297779083252e-02 -2.774887382984161377e-01 -3.214310482144355774e-02 -1.555196940898895264e-01 -1.343884468078613281e-01 -1.233158335089683533e-01 6.982792168855667114e-02 1.887543499469757080e-01 3.847365975379943848e-01 -3.647400438785552979e-02 1.619071215391159058e-01 -1.929288804531097412e-01 -2.512547746300697327e-02 3.050393164157867432e-01 3.271610140800476074e-01 -7.031397521495819092e-02 -1.437027901411056519e-01 -2.299749553203582764e-01 1.494579911231994629e-01 -8.718483150005340576e-02 -1.186770349740982056e-01 -1.312881261110305786e-01 -2.635279893875122070e-01 3.713599592447280884e-02 -2.769368588924407959e-01 -1.890007406473159790e-02 -7.141895592212677002e-02 1.402439028024673462e-01
2.250538766384124756e-02 9.463106095790863037e-02 -3.925499320030212402e-02 -1.636384576559066772e-01 -1.615964472293853760e-01 -1.896091401576995850e-01 4.718373715877532959e-02 -3.815814852714538574e-02 2.337372601032257080e-01 -2.062762230634689331e-01 -5.731007084250450134e-02 -5.834022164344787598e-02 2.413379251956939697e-01 -5.103231593966484070e-02 -1.682907491922378540e-01 1.231879964470863342e-01 -1.971213668584823608e-01 1.626319885253906250e-01 2.499271780252456665e-01 2.489464879035949707e-01 1.160763949155807495e-02 -6.430965662002563477e-02 -1.056075021624565125e-01 3.925063610076904297e-01 9.120684862136840820e-02 -6.569821853190660477e-03 -1.483255624771118164e-01 3.081360161304473877e-01 2.287486381828784943e-02 3.050585091114044189e-01 2.118258327245712280e-01 -2.554665207862854004e-01
-2.238861173391342163e-01 -1.831350326538085938e-01 4.004430770874023438e-02 -1.882718354463577271e-01 7.570319622755050659e-02 -1.134299188852310181e-01 2.497007250785827637e-01 1.916322261095046997e-01 2.336940616369247437e-01 -1.749562472105026245e-02 9.978626668453216553e-02 -4.518539458513259888e-02 1.730555742979049683e-01 -9.900993108749389648e-02 5.325468629598617554e-02 1.966037154197692871e-01 -9.428957104682922363e-02 3.470911681652069092e-01 2.816244661808013916e-01 -1.183901280164718628e-01 4.253301024436950684e-02 7.627101987600326538e-02 -3.672473505139350891e-02 2.881849408149719238e-01 -1.223269179463386536e-01 -3.434830307960510254e-01 -8.001708425581455231e-03 -1.375207006931304932e-01 -1.787989288568496704e-01 4.361288994550704956e-02 -9.900707751512527466e-02 -3.211648762226104736e-01
1.348643898963928223e-01 -1.273969411849975586e-01 -2.910811603069305420e-01 -1.262335181236267090e-01 -9.173024445772171021e-02 -6.369711458683013916e-02 9.085486829280853271e-02 -1.336185783147811890e-01 -1.567498892545700073e-01 8.164518326520919800e-02 -1.004124525934457779e-02 2.594097554683685303e-01 -1.125240046530961990e-02 -7.953430525958538055e-03 -6.098815053701400757e-02 1.171512305736541748e-01 -7.475929707288742065e-02 3.159343004226684570e-01 3.410203158855438232e-01 1.654735356569290161e-01 -2.162161618471145630e-01 -6.147945299744606018e-02 3.288818895816802979e-01 -1.136029064655303955e-01 9.940448403358459473e-02 -2.522021532058715820e-01 7.991014420986175537e-02 6.352856755256652832e-02 -3.622970283031463623e-01 5.256174504756927490e-02 6.576203554868698120e-02 -2.591155171394348145e-01
-2.118720561265945435e-01 -1.448547244071960449e-01 2.066021412611007690e-01 -1.093969792127609253e-01 -1.845518797636032104e-01 -3.239813148975372314e-01 2.219986915588378906e-02 7.602120190858840942e-02 2.095191329717636108e-01 2.005828320980072021e-01 3.500110283493995667e-02 -3.796413773670792580e-03 9.962332248687744141e-02 -2.009722441434860229e-01 -9.125543758273124695e-03 1.971810758113861084e-01 -2.818192820996046066e-03 1.291552782058715820e-01 2.537795901298522949e-01 1.244657207280397415e-02 -9.686645865440368652e-02 1.681198924779891968e-01 6.931476294994354248e-02 1.556956619024276733e-01 -6.353409588336944580e-02 -3.113995492458343506e-01 -2.875191271305084229e-01 8.879302069544792175e-03 -3.999355435371398926e-01 -2.780121192336082458e-02 -7.524473220109939575e-02 -2.478986084461212158e-01
1.074832603335380554e-01 -2.198776975274085999e-02 -8.932652324438095093e-02 -3.554813563823699951e-01 -1.494596451520919800e-01 -1.172506809234619141e-01 -6.120937690138816833e-02 -1.339116133749485016e-02 1.124140620231628418e-01 -1.539533138275146484e-01 7.493574917316436768e-02 -3.021835908293724060e-02 3.294417262077331543e-01 -1.057398170232772827e-01 -2.221042364835739136e-01 -1.318485736846923828e-01 -9.402440488338470459e-02 2.075390890240669250e-02 -3.651480749249458313e-02 -1.527280956506729126e-01 2.009861171245574951e-01 -3.500378429889678955e-01 -2.827054262161254883e-02 1.947506070137023926e-01 2.626406252384185791e-01 -3.060377836227416992e-01 -2.900445759296417236e-01 1.813513040542602539e-01 -1.814276725053787231e-01 1.443333923816680908e-01 -1.018632873892784119e-01 -7.039047777652740479e-02
-1.774476170539855957e-01 -9.986203908920288086e-02 -8.579112589359283447e-02 -2.923784554004669189e-01 -3.093361854553222656e-01 -1.239530518651008606e-01 1.904330849647521973e-01 6.245892867445945740e-02 1.287798136472702026e-01 9.312681853771209717e-02 1.467052400112152100e-01 1.742710545659065247e-02 -1.244271621108055115e-01 3.045305795967578888e-02 1.925802230834960938e-01 -2.861737012863159180e-01 -1.887312084436416626e-01 3.846341967582702637e-01 2.839213013648986816e-01 -7.492012530565261841e-02 1.580696552991867065e-01 -3.006072640419006348e-01 3.215953335165977478e-02 1.725105568766593933e-02 1.987618505954742432e-01 -1.928316056728363037e-01 3.478913754224777222e-02 1.385864615440368652e-01 -8.890216052532196045e-02 1.460257824510335922e-02 1.523414701223373413e-01 1.307632625102996826e-01
1.054112389683723450e-01 -5.967211350798606873e-02 -1.870086193084716797e-01 -3.462365567684173584e-01 -3.285329639911651611e-01 -1.783214658498764038e-01 -1.510281264781951904e-01 1.804302036762237549e-01 1.555915623903274536e-01 -6.684213131666183472e-02 7.495125383138656616e-02 -1.730612367391586304e-01 1.461550891399383545e-01 1.489495038986206055e-01 -9.157811105251312256e-02 4.690993577241897583e-02 1.167042702436447144e-01 1.231279224157333374e-01 9.125974774360656738e-02 -1.957186013460159302e-01 1.766887754201889038e-01 -2.539147734642028809e-01 -1.841940730810165405e-01 3.998014330863952637e-02 8.185090124607086182e-02 -2.710275650024414062e-01 -2.944208979606628418e-01 1.584371179342269897e-01 -2.666490375995635986e-01 1.691639274358749390e-01 -1.331028640270233154e-01 -3.149684891104698181e-02
1.785783916711807251e-01 -1.598261445760726929e-01 2.057425230741500854e-01 -5.248016715049743652e-01 -1.235331073403358459e-01 -4.962166026234626770e-02 -5.387628450989723206e-02 3.953072428703308105e-02 8.140105009078979492e-02 -1.090426370501518250e-01 -7.810258772224187851e-03 2.799362838268280029e-01 1.263456493616104126e-01 -2.643680199980735779e-02 1.301973164081573486e-01 8.080691099166870117e-02 -1.924428343772888184e-01 1.734648197889328003e-01 1.592633426189422607e-01 -1.996732950210571289e-01 2.325425893068313599e-01 9.621793404221534729e-03 2.140309065580368042e-01 1.297053992748260498e-01 1.655507385730743408e-01 -8.739396184682846069e-02 -2.148440573364496231e-03 2.986061871051788330e-01 -1.494036614894866943e-02 -1.936335563659667969e-01 1.268980652093887329e-01 -1.958324909210205078e-01
-2.914870530366897583e-02 -1.519125103950500488e-01 5.250504240393638611e-02 -8.727249503135681152e-02 3.277265653014183044e-02 -1.803573220968246460e-02 1.809318214654922485e-01 -1.687235534191131592e-01 2.877048254013061523e-01 5.287073180079460144e-02 1.154173463582992554e-01 1.606492698192596436e-01 -1.843289658427238464e-02 -2.991352044045925140e-02 -1.219798400998115540e-01 1.785501837730407715e-01 -4.135714173316955566e-01 1.859371215105056763e-01 1.001719199120998383e-02 -6.815270334482192993e-02 5.713366717100143433e-02 -1.250271499156951904e-01 -3.313682973384857178e-01 -1.143867149949073792e-01 7.456988841295242310e-02 -3.239648342132568359e-01 -2.190458178520202637e-01 2.554993331432342529e-01 -8.879141509532928467e-02 3.643883168697357178e-01 8.884993195533752441e-02 -7.699091732501983643e-02
2.024082653224468231e-02 8.608802407979965210e-02 -3.808215260505676270e-01 -3.186808526515960693e-01 -7.384246215224266052e-03 -1.625415235757827759e-01 -1.346526294946670532e-01 -6.001689005643129349e-03 9.122969955205917358e-02 1.191643625497817993e-01 -6.376384943723678589e-02 -1.125080585479736328e-01 4.035104066133499146e-02 -3.168212175369262695e-01 -9.426853060722351074e-02 6.934955716133117676e-02 -2.759485840797424316e-01 2.667376995086669922e-01 2.743910253047943115e-01 1.005277037620544434e-01 -2.823260724544525146e-01 -4.274950176477432251e-02 -1.615867465734481812e-01 -7.026086747646331787e-02 -2.206148654222488403e-01 3.209177404642105103e-02 -5.257003940641880035e-03 1.394318342208862305e-01 -8.686558902263641357e-02 2.062939852476119995e-01 2.712804675102233887e-01 8.869913965463638306e-02
1.170871630311012268e-01 5.916205793619155884e-02 1.665567979216575623e-03 -1.239202171564102173e-01 3.286419063806533813e-02 -5.389475449919700623e-02 -2.557926177978515625e-01 4.293112084269523621e-02 1.902117431163787842e-01 -1.430666744709014893e-01 -9.518370032310485840e-02 -1.720287352800369263e-01 2.498906254768371582e-01 3.871564939618110657e-02 7.466833293437957764e-02 1.170435994863510132e-01 -3.416079580783843994e-01 -7.682653516530990601e-02 2.046657502651214600e-01 -8.790570497512817383e-02 -2.992145121097564697e-01 4.278583452105522156e-02 3.085703253746032715e-01 1.301929056644439697e-01 -9.638854116201400757e-02 -3.711594045162200928e-01 -9.001886099576950073e-02 3.230916261672973633e-01 -7.864321023225784302e-02 1.776679009199142456e-01 -4.212335124611854553e-02 -2.069940119981765747e-01
8.697558194398880005e-02 1.290954202413558960e-01 -3.014107644557952881e-01 -5.079973936080932617e-01 -1.557337492704391479e-01 6.907563656568527222e-02 6.405051052570343018e-02 -1.467377245426177979e-01 6.068143248558044434e-02 1.145549938082695007e-01 2.157628089189529419e-01 -1.699782460927963257e-01 1.330475807189941406e-01 2.388946861028671265e-01 -1.514960825443267822e-01 -7.939510047435760498e-02 -1.976258605718612671e-01 1.103177592158317566e-01 2.333110421895980835e-01 5.314498767256736755e-02 5.861796066164970398e-02 -1.539047956466674805e-01 -1.749287992715835571e-01 -9.717558324337005615e-02 1.084973141551017761e-01 5.006346618756651878e-04 -1.809950768947601318e-01 3.641792237758636475e-01 -1.206534057855606079e-01 -7.487333565950393677e-02 5.396203324198722839e-02 -6.296375766396522522e-03
3.204505890607833862e-02 8.363085240125656128e-02 1.106974389404058456e-02 -2.794864475727081299e-01 -3.009391725063323975e-01 -1.219674497842788696e-01 1.208442449569702148e-01 -1.520801633596420288e-01 -9.748408338055014610e-04 1.206914857029914856e-01 2.788688540458679199e-01 3.025186061859130859e-02 8.800850063562393188e-02 8.670718222856521606e-02 3.168897330760955811e-01 1.579954773187637329e-01 -1.419827640056610107e-01 1.333728581666946411e-01 3.857585787773132324e-01 -3.197679519653320312e-01 2.160259336233139038e-01 -7.538058608770370483e-02 -1.756156980991363525e-01 1.767846494913101196e-01 1.328772678971290588e-02 -1.234955415129661560e-01 -1.639957129955291748e-01 -4.993337765336036682e-02 -1.475124359130859375e-01 -3.590341284871101379e-02 -1.993501633405685425e-01 -1.600591093301773071e-01
6.496294867247343063e-03 -8.133850991725921631e-02 -1.187512204051017761e-01 -2.295942008495330811e-01 -1.331644654273986816e-01 -1.571988314390182495e-01 8.333606272935867310e-02 -1.680845916271209717e-01 1.707415282726287842e-01 -1.587416976690292358e-01 -1.769016534090042114e-01 4.350132122635841370e-02 1.456988304853439331e-01 -2.256816774606704712e-01 1.432121731340885162e-02 -1.271398067474365234e-01 -3.685372769832611084e-01 4.511896073818206787e-01 -1.108633428812026978e-01 -1.401731222867965698e-01 -5.461591109633445740e-02 -7.691839337348937988e-02 -1.747780144214630127e-01 3.221229836344718933e-02 4.019378721714019775e-01 4.298558086156845093e-02 -2.161636203527450562e-01 1.885773539543151855e-01 -5.557644739747047424e-02 8.695628494024276733e-02 5.064528807997703552e-02 -4.578683152794837952e-02
-1.294186897575855255e-02 2.088425159454345703e-01 -6.318788975477218628e-02 -3.844003975391387939e-01 2.041788548231124878e-01 -2.263405323028564453e-01 6.020829081535339355e-02 -1.051386445760726929e-01 -1.510698199272155762e-01 1.621249467134475708e-01 1.987092047929763794e-01 4.935901146382093430e-03 1.659401208162307739e-01 -7.170929759740829468e-02 1.075659040361642838e-02 2.589151859283447266e-01 -1.474514603614807129e-01 1.582262516021728516e-01 6.286845356225967407e-02 9.182970970869064331e-03 -2.931542396545410156e-01 -4.422613978385925293e-01 1.572762988507747650e-02 -3.505808860063552856e-02 -7.537993788719177246e-02 -1.704589128494262695e-01 -1.399615108966827393e-01 1.392118334770202637e-01 -2.382647246122360229e-01 9.592030942440032959e-02 -7.387246936559677124e-02 1.716236323118209839e-01
-2.449001669883728027e-01 2.809411287307739258e-01 -1.278767883777618408e-01 -1.649999320507049561e-01 -3.138023987412452698e-02 3.001340851187705994e-02 1.006771475076675415e-01 9.109766781330108643e-02 -1.472984701395034790e-01 -7.087128609418869019e-02 1.314994990825653076e-01 3.656474500894546509e-02 -7.442039996385574341e-02 -9.427982568740844727e-02 7.974249310791492462e-03 -1.659930795431137085e-01 -3.103196322917938232e-01 3.120220601558685303e-01 2.960862219333648682e-01 -3.154439926147460938e-01 -4.976350069046020508e-02 -1.450252830982208252e-01 4.039071127772331238e-02 2.289790511131286621e-01 9.804611653089523315e-02 -1.478780508041381836e-01 -4.640914127230644226e-02 -4.026770964264869690e-02 -2.025725841522216797e-01 2.856751382350921631e-01 1.780738830566406250e-01 -2.485823780298233032e-01
1.163839772343635559e-01 -2.487628459930419922e-01 -2.385620921850204468e-01 -2.965746223926544189e-01 -1.343007832765579224e-01 -7.023704051971435547e-02 -1.032259762287139893e-01 -3.675669431686401367e-02 -1.615222096443176270e-01 -1.070927157998085022e-01 -1.342924386262893677e-01 -9.690625965595245361e-02 -4.449808038771152496e-03 2.193056419491767883e-02 -3.134757280349731445e-01 -9.517548233270645142e-02 -4.198513329029083252e-01 3.557827770709991455e-01 -3.512819111347198486e-02 -9.370913356542587280e-02 -1.307030469179153442e-01 2.153585292398929596e-02 1.865178644657135010e-01 8.896308951079845428e-03 6.471353769302368164e-02 -1.113612353801727295e-01 9.860551357269287109e-02 1.553541272878646851e-01 -1.826978474855422974e-01 2.033139616250991821e-01 2.756324708461761475e-01 -7.412743568420410156e-02
-3.236627578735351562e-01 2.757747769355773926e-01 1.255656313151121140e-02 -1.973214745521545410e-01 -1.567356735467910767e-01 -3.274200260639190674e-01 1.020805463194847107e-01 -1.573075205087661743e-01 6.906536966562271118e-02 -1.760873794555664062e-01 1.791137037798762321e-03 -4.959376528859138489e-02 1.394056826829910278e-01 -1.890756748616695404e-02 -6.087111309170722961e-02 -7.648546248674392700e-02 -1.990759819746017456e-01 2.638655900955200195e-01 2.253372371196746826e-01 -7.180716097354888916e-02 9.194766730070114136e-02 -2.140384316444396973e-01 -2.466040253639221191e-01 2.456869781017303467e-01 9.834681451320648193e-02 -1.838050186634063721e-01 -2.384590953588485718e-01 -3.477654978632926941e-02 -5.692429840564727783e-02 2.305168956518173218e-01 1.908634901046752930e-01 1.029929071664810181e-01
-1.582899317145347595e-02 -1.888474673032760620e-01 -1.447358578443527222e-01 -4.032806754112243652e-01 -2.298614978790283203e-01 -9.504269063472747803e-02 -2.808942273259162903e-02 -3.166570365428924561e-01 -1.531694233417510986e-01 -1.201144233345985413e-01 4.929656162858009338e-02 2.246564999222755432e-02 1.339387148618698120e-01 -5.158662423491477966e-02 -3.323627114295959473e-01 -3.059887327253818512e-03 -3.736268281936645508e-01 1.389552950859069824e-01 2.697240114212036133e-01 1.706745661795139313e-02 -2.409833222627639771e-01 -7.244835793972015381e-02 -1.907752826809883118e-02 -7.853759825229644775e-02 2.977990731596946716e-02 -1.818673759698867798e-01 3.564982116222381592e-02 1.990065723657608032e-01 -9.548400342464447021e-02 -9.786909446120262146e-03 1.664601117372512817e-01 1.792017519474029541e-01
2.338466644287109375e-01 7.228724658489227295e-02 -3.823891282081604004e-02 -2.653058469295501709e-01 -1.217495352029800415e-01 -2.607344090938568115e-01 -2.019981592893600464e-01 2.129515632987022400e-02 -2.946709655225276947e-02 8.737234026193618774e-02 5.889941938221454620e-03 -4.193140193819999695e-02 1.266521811485290527e-01 4.443930462002754211e-02 -2.813510000705718994e-01 7.280032336711883545e-02 6.107972562313079834e-02 2.547003328800201416e-01 2.337801307439804077e-01 1.179996207356452942e-01 -4.186594486236572266e-02 9.130974113941192627e-02 2.703539431095123291e-01 6.216603517532348633e-02 -6.747417151927947998e-02 -2.463370859622955322e-01 -1.313243061304092407e-01 -1.423782389611005783e-02 -3.795681297779083252e-01 -6.833316385746002197e-02 3.160559237003326416e-01 -2.754399478435516357e-01
-9.068430960178375244e-02 -1.250399947166442871e-01 -2.790159583091735840e-01 -2.656933665275573730e-01 -1.627172082662582397e-01 -3.907229006290435791e-01 2.177035808563232422e-01 -9.488822519779205322e-02 1.987210959196090698e-01 -8.520346879959106445e-02 2.255816012620925903e-01 -3.597419336438179016e-02 2.987571358680725098e-01 -3.821235895156860352e-02 -1.394360363483428955e-01 -2.158560557290911674e-03 -1.385384611785411835e-02 8.029770106077194214e-03 1.036053299903869629e-01 -2.501784861087799072e-01 2.139532417058944702e-01 -1.464572250843048096e-01 -4.725627973675727844e-02 1.486766040325164795e-01 3.816535323858261108e-02 -3.836517930030822754e-01 3.892691433429718018e-02 -9.771452099084854126e-02 1.270751059055328369e-01 9.657405316829681396e-02 2.482205815613269806e-02 -1.792253553867340088e-01
-4.276096075773239136e-02 1.871562898159027100e-01 8.976176381111145020e-02 -2.968832254409790039e-01 7.653937209397554398e-03 -1.195904389023780823e-01 -3.884083405137062073e-02 2.496810629963874817e-03 -2.818788401782512665e-02 -6.954063475131988525e-02 3.198812901973724365e-01 3.626827597618103027e-01 2.316673658788204193e-02 -1.218186840415000916e-01 -1.527480687946081161e-02 3.752560317516326904e-01 -2.480933964252471924e-01 1.165875568985939026e-01 6.057519093155860901e-02 -2.360953241586685181e-01 -6.211384013295173645e-02 -6.040351931005716324e-03 1.160306856036186218e-01 8.239415287971496582e-02 4.150888621807098389e-01 -8.231335133314132690e-02 -2.262009531259536743e-01 -3.184026572853326797e-03 -2.045896947383880615e-01 5.660668015480041504e-02 1.395994424819946289e-01 4.063464328646659851e-02
1.190855726599693298e-02 -4.158997163176536560e-02 -1.149504557251930237e-01 -4.659471511840820312e-01 1.759966164827346802e-01 -9.665234386920928955e-02 1.558815538883209229e-01 -2.518744468688964844e-01 1.862369477748870850e-01 -1.657429784536361694e-01 1.474529951810836792e-01 -4.391831532120704651e-02 2.133803218603134155e-01 7.610971480607986450e-02 -2.027885057032108307e-02 4.538576118648052216e-03 1.212864369153976440e-01 1.682922840118408203e-01 3.937317132949829102e-01 2.449520491063594818e-02 -1.865067780017852783e-01 -1.292191296815872192e-01 -4.519666731357574463e-02 -1.440996229648590088e-01 2.190609425306320190e-01 1.221647262573242188e-01 -1.384011954069137573e-01 2.031554877758026123e-01 -7.489083707332611084e-02 -2.126938700675964355e-01 5.594430118799209595e-02 -2.278306186199188232e-01
1.450061053037643433e-01 -2.021259441971778870e-02 -2.255380302667617798e-01 -4.821989536285400391e-01 -2.756195664405822754e-01 -1.932356655597686768e-01 -1.398834735155105591e-01 2.811387181282043457e-02 1.150222197175025940e-01 4.670027270913124084e-02 1.297749280929565430e-01 -1.804488748311996460e-01 8.303360082209110260e-04 -4.896643571555614471e-03 2.202800065279006958e-01 1.093960851430892944e-01 -2.074696570634841919e-01 2.219849973917007446e-01 -9.133670479059219360e-02 -2.379401475191116333e-01 1.184517219662666321e-01 -5.008485168218612671e-02 -5.595046281814575195e-02 2.124971896409988403e-01 -2.462439239025115967e-02 -2.602122724056243896e-01 -2.566021978855133057e-01 2.107896357774734497e-01 -5.842552334070205688e-02 -5.016544088721275330e-02 1.684142053127288818e-01 3.459553048014640808e-02
-8.241057395935058594e-02 -8.864499628543853760e-02 -5.800576508045196533e-02 -2.182747125625610352e-01 7.072667777538299561e-02 -2.990700006484985352e-01 9.648691862821578979e-02 -2.918494343757629395e-01 2.474345266819000244e-02 1.289785951375961304e-01 5.897453799843788147e-02 -1.978196576237678528e-02 2.277928739786148071e-01 8.825457841157913208e-02 3.982679545879364014e-02 5.703955516219139099e-02 -2.766956984996795654e-01 2.776565253734588623e-01 3.444371521472930908e-01 -5.784941092133522034e-02 -1.339934170246124268e-01 -4.091902077198028564e-01 3.229801654815673828e-01 -5.684600025415420532e-02 1.300993710756301880e-01 8.391537517309188843e-02 -9.887614101171493530e-02 2.619109582155942917e-03 -8.495188504457473755e-02 1.158921513706445694e-02 -1.041994467377662659e-01 1.980925351381301880e-01
-1.393897682428359985e-01 -4.371930658817291260e-01 -1.076272577047348022e-01 -2.889227271080017090e-01 -2.842253819108009338e-02 1.638334617018699646e-02 2.112693190574645996e-01 -1.475119143724441528e-01 2.223965339362621307e-02 -2.824094295501708984e-01 -7.003805786371231079e-02 1.047308370471000671e-01 1.972992569208145142e-01 2.532163560390472412e-01 6.484983861446380615e-02 8.680352568626403809e-02 -1.538013666868209839e-01 2.674962878227233887e-01 3.248533308506011963e-01 1.482003033161163330e-01 -7.104524970054626465e-02 -8.475553244352340698e-02 1.120231151580810547e-01 2.185411900281906128e-01 -7.310256361961364746e-02 -4.225134104490280151e-02 -1.292976438999176025e-01 4.080462455749511719e-02 -3.783842083066701889e-03 1.721703112125396729e-01 4.606577754020690918e-02 2.519105672836303711e-01
-8.777010440826416016e-02 2.279156073927879333e-02 -1.767027229070663452e-01 -2.668900191783905029e-01 -6.341830641031265259e-02 -2.568878233432769775e-01 1.452279239892959595e-01 4.443270713090896606e-02 2.244876921176910400e-01 -1.173658967018127441e-01 1.137183159589767456e-01 9.772947430610656738e-02 1.134133934974670410e-01 -6.067481637001037598e-02 -2.723306417465209961e-01 3.270654007792472839e-02 -3.939171880483627319e-02 2.805802524089813232e-01 2.975277304649353027e-01 1.127422377467155457e-01 4.427301138639450073e-02 -2.018668502569198608e-01 -7.247075438499450684e-02 3.333153426647186279e-01 3.724659234285354614e-02 1.195915117859840393e-01 -8.416657894849777222e-02 2.043512463569641113e-01 8.735546469688415527e-02 2.259311527013778687e-01 1.809722781181335449e-01 -3.482562005519866943e-01
-3.361668810248374939e-02 -1.388706173747777939e-02 -9.589134901762008667e-02 -5.600190758705139160e-01 -1.533201187849044800e-01 -9.072300791740417480e-02 4.367580637335777283e-02 -1.962807588279247284e-02 -4.045358672738075256e-02 -2.528077065944671631e-01 -1.176249049603939056e-02 1.407187879085540771e-01 1.031397357583045959e-01 -2.119275629520416260e-01 1.459096670150756836e-01 -3.758851066231727600e-02 -5.549601465463638306e-02 2.840909659862518311e-01 -1.074390113353729248e-02 1.739377081394195557e-01 -1.340166330337524414e-01 -5.458164215087890625e-02 2.950522899627685547e-01 -5.065630376338958740e-02 1.941079795360565186e-01 4.748162254691123962e-02 -1.805198043584823608e-01 2.672941088676452637e-01 -2.018278241157531738e-01 1.181777790188789368e-01 -1.127923130989074707e-01 2.048920243978500366e-01
-1.056058928370475769e-01 3.959286212921142578e-02 -1.983467936515808105e-01 -7.626397907733917236e-02 -1.781732439994812012e-01 -2.458325028419494629e-01 -1.980823092162609100e-02 5.739353597164154053e-02 2.555978298187255859e-01 -2.323661148548126221e-01 -5.495771765708923340e-03 2.628592960536479950e-02 -3.138138446956872940e-03 1.667269021272659302e-01 -1.363350003957748413e-01 -1.581069640815258026e-02 -2.243264764547348022e-01 4.095849022269248962e-02 7.819277048110961914e-02 -2.483613640069961548e-01 -1.353218555450439453e-01 -2.623700797557830811e-01 -1.063904464244842529e-01 -1.366105023771524429e-02 -1.173223033547401428e-01 -1.345735788345336914e-01 -2.628449499607086182e-01 3.846188485622406006e-01 -1.306143701076507568e-01 5.970799177885055542e-02 3.006300330162048340e-01 -3.181443512439727783e-01
-1.590082198381423950e-01 8.913341909646987915e-02 -6.183939799666404724e-02 -2.647964954376220703e-01 -9.126134961843490601e-02 -3.253850340843200684e-01 1.100146025419235229e-01 7.470113039016723633e-02 2.805383205413818359e-01 -7.850722409784793854e-03 1.084005087614059448e-02 7.087433338165283203e-02 1.803211122751235962e-01 -3.380132606253027916e-03 -1.695754230022430420e-01 -3.338151797652244568e-02 -1.148181930184364319e-01 1.459077894687652588e-01 2.115369141101837158e-01 7.593198213726282120e-03 -1.598621755838394165e-01 -1.919267773628234863e-01 -1.909203529357910156e-01 4.046736955642700195e-01 1.549284607172012329e-01 3.445618972182273865e-02 -2.136199921369552612e-01 2.732718884944915771e-01 -3.433343395590782166e-02 1.572342365980148315e-01 1.472343802452087402e-01 -2.822766602039337158e-01
9.260703623294830322e-02 -1.268085241317749023e-01 -7.277038693428039551e-02 -2.822922766208648682e-01 2.369092106819152832e-01 9.185197204351425171e-02 -9.673431632108986378e-04 -1.812490522861480713e-01 1.694876104593276978e-01 -3.244620934128761292e-02 1.301370114088058472e-01 -5.030519887804985046e-02 -1.230051089078187943e-02 -4.823654424399137497e-03 2.656166553497314453e-01 -1.803422719240188599e-01 -2.394357323646545410e-02 1.722249537706375122e-01 2.146479487419128418e-01 2.245197743177413940e-01 -6.097931042313575745e-02 -1.713929474353790283e-01 1.271598190069198608e-01 1.998206079006195068e-01 1.187473833560943604e-01 -1.944535076618194580e-01 1.387220323085784912e-01 2.595672011375427246e-01 -9.069014340639114380e-02 3.937648832798004150e-01 2.674082219600677490e-01 -2.263289541006088257e-01
-7.314202189445495605e-02 -5.241877958178520203e-02 -2.539134025573730469e-01 -3.086032271385192871e-01 1.391939073801040649e-01 -9.453773498535156250e-02 -8.202533237636089325e-03 -2.782707810401916504e-01 -8.199330419301986694e-03 -2.403152361512184143e-02 -1.146870702505111694e-01 4.459073841571807861e-01 7.273150235414505005e-02 -9.281257167458534241e-03 -1.937394291162490845e-01 2.106699943542480469e-01 -1.092188656330108643e-01 3.382381200790405273e-01 7.125487923622131348e-02 1.165627501904964447e-02 -5.805890634655952454e-02 -9.910928085446357727e-03 1.151330471038818359e-01 -9.112101793289184570e-02 1.987552195787429810e-01 -2.107503712177276611e-01 -1.960823535919189453e-01 2.445918172597885132e-01 -2.812843322753906250e-01 -1.733757741749286652e-02 -8.329630643129348755e-02 -3.645654767751693726e-02
-2.457283884286880493e-01 -5.100237205624580383e-02 -1.034441813826560974e-01 -3.552024364471435547e-01 -6.149818655103445053e-03 -2.718636766076087952e-02 2.634897455573081970e-02 4.766271635890007019e-02 2.517638802528381348e-01 2.592536211013793945e-01 3.741062059998512268e-02 5.127285420894622803e-02 1.548672169446945190e-01 -1.966051012277603149e-01 1.224050745368003845e-01 9.335715323686599731e-02 -1.916342414915561676e-02 1.655200570821762085e-01 3.398122787475585938e-01 -2.040112018585205078e-01 -1.043811663985252380e-01 7.390978932380676270e-02 -1.532652880996465683e-03 3.029364049434661865e-01 -2.657737731933593750e-01 -1.877143830060958862e-01 7.839722558856010437e-03 -4.964398965239524841e-02 -6.043554469943046570e-02 -2.201671153306961060e-02 4.361995309591293335e-02 -4.098971188068389893e-01
-1.606959700584411621e-01 4.321167990565299988e-02 -1.368353068828582764e-01 -4.230001866817474365e-01 3.299712901934981346e-03 -1.260391324758529663e-01 -8.582045556977391243e-04 6.931974738836288452e-02 1.227191276848316193e-02 3.809251263737678528e-02 -3.660972928628325462e-03 1.807385236024856567e-01 3.795735538005828857e-01 -6.600227206945419312e-02 -2.274461984634399414e-01 5.506660416722297668e-02 -5.884005129337310791e-02 2.500667273998260498e-01 -4.607501998543739319e-02 -1.087034344673156738e-01 8.690690249204635620e-02 -2.959173619747161865e-01 7.409360259771347046e-02 4.277347773313522339e-02 2.701799273490905762e-01 -2.359363585710525513e-01 -3.042238652706146240e-01 4.903578758239746094e-02 -2.026055604219436646e-01 -6.155071035027503967e-02 -2.561872005462646484e-01 3.528615226969122887e-03
-6.493436545133590698e-02 -8.318645507097244263e-02 -8.037853240966796875e-02 2.961430512368679047e-02 -2.182703465223312378e-01 -2.600284218788146973e-01 -8.231847733259201050e-02 -1.362740844488143921e-01 -5.507691763341426849e-03 2.952202558517456055e-01 1.778713762760162354e-01 5.069858580827713013e-02 -8.514399826526641846e-02 2.625037729740142822e-01 1.595323346555233002e-02 -8.157499879598617554e-02 -2.325191050767898560e-01 2.432463020086288452e-01 2.277380824089050293e-01 -1.962974816560745239e-01 -1.011827960610389709e-01 -1.293048113584518433e-01 3.695240244269371033e-02 1.891057938337326050e-01 -6.515848636627197266e-02 -2.663487792015075684e-01 -8.063724637031555176e-02 4.293064773082733154e-01 7.535800803452730179e-03 6.366181373596191406e-02 2.694075405597686768e-01 -1.614386439323425293e-01
-4.573319107294082642e-02 -6.306569278240203857e-02 -9.500299394130706787e-02 -1.207901313900947571e-01 -4.872782528400421143e-02 -3.947419822216033936e-01 1.440445780754089355e-01 1.486341841518878937e-02 4.000026285648345947e-01 4.756915569305419922e-02 2.338808216154575348e-02 9.921849705278873444e-03 -4.362123087048530579e-03 2.302581220865249634e-01 1.167058721184730530e-01 -1.182698234915733337e-01 -1.693299412727355957e-01 1.634879112243652344e-01 8.647971600294113159e-02 -1.056140065193176270e-01 -4.061085358262062073e-02 -3.756403326988220215e-01 7.626173645257949829e-02 1.086771488189697266e-01 -3.199148178100585938e-01 -2.171507030725479126e-01 -1.333598047494888306e-01 -1.003786176443099976e-01 -2.627212405204772949e-01 1.193264648318290710e-01 1.061387658119201660e-01 -2.032018005847930908e-01
4.521695151925086975e-02 2.036761492490768433e-01 -3.657138645648956299e-01 -3.732664883136749268e-01 4.852044209837913513e-02 9.614081680774688721e-02 6.283038854598999023e-02 -1.428200155496597290e-01 -2.433327771723270416e-02 3.008436411619186401e-02 4.362581670284271240e-02 2.196131646633148193e-01 1.967782527208328247e-01 9.623636305332183838e-02 -3.568946197628974915e-02 2.563112378120422363e-01 -1.628050506114959717e-01 3.793839514255523682e-01 7.302775513380765915e-03 7.566955685615539551e-02 -6.989375501871109009e-02 -2.112385183572769165e-01 7.088653743267059326e-02 -3.170603141188621521e-02 1.725884974002838135e-01 -2.430830299854278564e-01 -2.125982791185379028e-01 2.455244958400726318e-01 -9.087484329938888550e-02 -1.306883525103330612e-02 1.628362089395523071e-01 1.407718509435653687e-01
-6.903472822159528732e-03 7.987594604492187500e-02 -3.173159658908843994e-01 -2.930521070957183838e-01 -1.756970733404159546e-01 -2.585223503410816193e-02 3.092190325260162354e-01 -9.308315813541412354e-02 1.414511501789093018e-01 -4.003779217600822449e-02 2.610380351543426514e-01 -1.376856118440628052e-01 1.121749058365821838e-01 -1.365297585725784302e-01 -1.175424903631210327e-01 2.075993269681930542e-01 -1.816980242729187012e-01 1.561997085809707642e-01 -2.849801629781723022e-02 -4.548525065183639526e-02 3.271172046661376953e-01 -5.402620136737823486e-02 -9.867717325687408447e-02 -1.559996455907821655e-01 -1.393363773822784424e-01 -1.796813607215881348e-01 -1.610909253358840942e-01 1.538682915270328522e-02 -2.071653157472610474e-01 2.669432163238525391e-01 -1.131687834858894348e-01 -2.552961707115173340e-01
-2.187123447656631470e-01 1.111412188038229942e-03 -7.816150784492492676e-02 -4.360795021057128906e-01 -7.322135567665100098e-02 -3.523274958133697510e-01 5.511480383574962616e-03 -3.245740383863449097e-02 1.141867712140083313e-01 1.438106745481491089e-01 -2.631588876247406006e-01 1.334217190742492676e-01 -4.289366677403450012e-02 -1.384002119302749634e-01 6.833369284868240356e-02 3.077424466609954834e-01 -1.069742664694786072e-01 6.444630771875381470e-02 7.573337107896804810e-02 -1.026268023997545242e-02 3.487710654735565186e-02 -4.023871198296546936e-02 -5.838543549180030823e-02 5.004136264324188232e-02 1.368727535009384155e-01 -1.981887072324752808e-01 -2.336097061634063721e-01 -1.299062371253967285e-01 -1.018609106540679932e-01 4.126005470752716064e-01 -1.864526420831680298e-01 9.559220820665359497e-02
-6.962237507104873657e-02 -1.028230786323547363e-01 -2.634186148643493652e-01 -3.459616899490356445e-01 3.170910477638244629e-02 -2.559808194637298584e-01 -2.353692613542079926e-02 -8.770535886287689209e-02 -1.471513211727142334e-01 -2.113551199436187744e-01 3.825816139578819275e-02 2.618929147720336914e-01 2.440457493066787720e-01 8.823751658201217651e-02 1.692908257246017456e-01 7.752281427383422852e-02 -1.065506413578987122e-01 1.667255461215972900e-01 2.787212431430816650e-01 -9.534937143325805664e-02 -3.311912119388580322e-01 -2.860856652259826660e-01 1.414409577846527100e-01 -8.316589891910552979e-02 -5.601551383733749390e-03 -8.082340657711029053e-02 -2.427334189414978027e-01 -7.440239191055297852e-02 -2.103395760059356689e-01 -1.074223965406417847e-02 6.965485960245132446e-02 1.331280767917633057e-01
-1.896838247776031494e-01 2.545242905616760254e-01 -7.472831010818481445e-02 -4.398055076599121094e-01 -1.077828649431467056e-02 -7.928989827632904053e-02 1.556471288204193115e-01 7.336156815290451050e-02 4.185705911368131638e-03 4.701022431254386902e-02 1.084094867110252380e-01 2.120463103055953979e-01 1.814068406820297241e-01 2.998638711869716644e-02 -5.311085283756256104e-02 3.871174156665802002e-01 -6.498043984174728394e-02 -1.827311068773269653e-01 1.685495972633361816e-01 -1.206154674291610718e-01 -2.831357121467590332e-01 -8.116056770086288452e-02 4.668539762496948242e-02 1.138696148991584778e-01 1.214053854346275330e-01 -1.282140612602233887e-01 -1.937144696712493896e-01 5.680399388074874878e-02 -2.481650114059448242e-01 -2.689498290419578552e-02 2.988120913505554199e-01 1.130681335926055908e-01
1.590390801429748535e-01 -4.556889832019805908e-02 1.124662160873413086e-02 -3.123155236244201660e-01 -1.867788881063461304e-01 -8.078268915414810181e-02 5.223989114165306091e-02 -7.235719263553619385e-02 -1.233912184834480286e-01 -5.064823105931282043e-02 -1.223064288496971130e-01 -2.575579844415187836e-02 9.411515295505523682e-02 -2.243724465370178223e-01 3.249753117561340332e-01 1.238759160041809082e-01 -1.735022068023681641e-01 4.666796624660491943e-01 7.974169403314590454e-02 -5.271913856267929077e-02 -3.205881118774414062e-01 -1.524847745895385742e-01 1.379138045012950897e-02 -1.484042555093765259e-01 2.308604419231414795e-01 7.837779074907302856e-02 -7.892240583896636963e-02 1.983730047941207886e-01 -2.907965481281280518e-01 8.447302877902984619e-02 9.963879734277725220e-02 9.923201985657215118e-03
3.707344876602292061e-04 -2.732962667942047119e-01 1.046141609549522400e-03 -5.204708874225616455e-02 4.739931970834732056e-02 9.208785742521286011e-02 1.179370284080505371e-01 -8.763211965560913086e-02 3.254121243953704834e-01 -1.824250444769859314e-02 1.135907620191574097e-01 -3.900534659624099731e-02 1.162967756390571594e-01 -2.412701547145843506e-01 -3.524715825915336609e-02 5.909587442874908447e-02 -2.833648622035980225e-01 1.758268661797046661e-02 2.435341328382492065e-01 -6.731308996677398682e-03 1.404891461133956909e-01 -2.024292498826980591e-01 -2.260674685239791870e-01 6.441949307918548584e-02 8.094698190689086914e-02 -3.579111397266387939e-01 -2.836623191833496094e-01 8.704412728548049927e-02 -3.024866580963134766e-01 2.250557243824005127e-01 9.748781099915504456e-03 -2.688780128955841064e-01
-3.863414376974105835e-02 -2.702872753143310547e-01 -1.704213172197341919e-01 -2.548336684703826904e-01 -1.094958186149597168e-01 -1.991434246301651001e-01 1.447180211544036865e-01 5.953877419233322144e-02 2.370602488517761230e-01 -9.316184371709823608e-02 -7.134277373552322388e-02 6.653984636068344116e-02 1.766792982816696167e-01 -1.058727055788040161e-01 5.483763292431831360e-02 3.305598348379135132e-02 -4.449949264526367188e-01 3.164291679859161377e-01 -1.793327033519744873e-01 -1.091447845101356506e-01 8.231791108846664429e-02 2.074354141950607300e-02 1.084918156266212463e-01 -1.216807588934898376e-01 2.697569727897644043e-01 1.823044121265411377e-01 -1.645233035087585449e-01 2.266468107700347900e-01 -1.168505996465682983e-01 7.721990346908569336e-02 2.312029004096984863e-01 2.997701242566108704e-02
-9.910931438207626343e-02 -4.343217238783836365e-02 -3.439452648162841797e-01 -1.705156713724136353e-01 -5.799490585923194885e-02 4.619126394391059875e-02 -8.820549398660659790e-02 -3.092094659805297852e-01 -2.702895365655422211e-02 8.460497856140136719e-02 2.543840706348419189e-01 -1.925371140241622925e-01 2.270624339580535889e-01 4.302818700671195984e-02 -6.279119849205017090e-02 -9.442161023616790771e-02 -6.105706095695495605e-02 3.774886950850486755e-02 1.480213701725006104e-01 -6.233317404985427856e-02 -2.319186925888061523e-01 -2.535545825958251953e-01 -1.987163908779621124e-02 -1.482716649770736694e-01 -2.446246147155761719e-01 -8.525684475898742676e-02 -2.192902117967605591e-01 2.611798048019409180e-01 -4.142726957798004150e-01 7.554609328508377075e-02 1.401560194790363312e-02 -1.541082859039306641e-01
6.448557227849960327e-02 -1.844707578420639038e-01 -1.443517506122589111e-01 -1.672739684581756592e-01 -1.480919271707534790e-01 -4.316497221589088440e-02 8.066345751285552979e-02 -3.933435678482055664e-01 -2.323540747165679932e-01 -1.331658661365509033e-01 2.039450109004974365e-01 -9.828867018222808838e-02 1.930562406778335571e-01 -3.754242509603500366e-02 -1.719585955142974854e-01 4.865030571818351746e-02 -1.753122806549072266e-01 1.717361360788345337e-01 6.573684513568878174e-02 -2.235421985387802124e-01 -3.510315418243408203e-01 -1.208753362298011780e-01 -4.804401472210884094e-02 4.991141706705093384e-02 -3.415845632553100586e-01 -7.195091247558593750e-02 -3.123425133526325226e-02 2.974777221679687500e-01 -1.587185114622116089e-01 -7.463661581277847290e-02 8.923274464905261993e-03 -1.872443258762359619e-01
-1.980056911706924438e-01 -2.198300063610076904e-01 -2.799060940742492676e-01 -1.536324471235275269e-01 1.567652672529220581e-01 8.630993776023387909e-03 -7.605835795402526855e-02 -2.031791955232620239e-01 2.458457201719284058e-01 -2.481054887175559998e-02 1.832117438316345215e-01 1.608071029186248779e-01 1.353706349618732929e-03 -1.862514205276966095e-02 -2.304157316684722900e-01 4.267896115779876709e-01 -2.537388913333415985e-02 5.581668764352798462e-02 9.239029139280319214e-02 1.312492936849594116e-01 -6.051297858357429504e-02 -1.458637416362762451e-01 1.806474477052688599e-01 1.882223337888717651e-01 2.006800659000873566e-02 -2.271105945110321045e-01 -2.844488918781280518e-01 3.296532332897186279e-01 -1.098973751068115234e-01 -2.308068796992301941e-02 3.758962079882621765e-02 6.798966974020004272e-02
4.654748365283012390e-02 -2.172815352678298950e-01 -5.597015470266342163e-02 1.269159559160470963e-02 -3.668300807476043701e-01 -2.799147367477416992e-01 1.737487316131591797e-01 1.844444423913955688e-01 1.155404075980186462e-01 -2.288684695959091187e-01 1.233951151371002197e-01 4.372452944517135620e-02 -8.774602785706520081e-03 8.592961728572845459e-02 -1.462857425212860107e-01 -4.951097816228866577e-02 -4.574755206704139709e-02 1.296822577714920044e-01 1.938222050666809082e-01 -2.607508003711700439e-01 -3.145471587777137756e-02 -9.577888995409011841e-02 -1.310518532991409302e-01 1.415486186742782593e-01 -9.770578145980834961e-02 7.770035299472510815e-04 -2.536094486713409424e-01 3.316000699996948242e-01 -2.586320638656616211e-01 6.447421759366989136e-02 1.847634315490722656e-01 -3.085010647773742676e-01
2.577723562717437744e-02 -5.516977980732917786e-02 -7.690317183732986450e-02 -1.808430403470993042e-01 -1.129949837923049927e-01 -2.989853322505950928e-01 1.164422258734703064e-01 1.681271493434906006e-01 2.977970838546752930e-01 1.599037349224090576e-01 9.224870242178440094e-03 -8.549392968416213989e-02 1.619175970554351807e-01 3.459289968013763428e-01 1.967071145772933960e-01 7.210163772106170654e-02 -6.147814914584159851e-02 2.269444763660430908e-01 4.190098941326141357e-01 4.302529618144035339e-02 8.246196061372756958e-02 -2.742439508438110352e-01 9.078849852085113525e-02 -1.204445213079452515e-01 -1.216826289892196655e-01 -3.103082180023193359e-01 -3.415541723370552063e-02 1.962430179119110107e-01 7.753983885049819946e-02 3.132127225399017334e-02 -2.543370239436626434e-02 -7.991133630275726318e-02
-9.657499194145202637e-02 -7.240613549947738647e-02 -1.444106251001358032e-01 -3.742344081401824951e-01 -1.412671506404876709e-01 -2.163784392178058624e-02 3.269490897655487061e-01 -2.025986313819885254e-01 5.606164783239364624e-02 5.187197402119636536e-02 1.032625958323478699e-01 2.131287157535552979e-01 2.028006315231323242e-01 -8.071827702224254608e-03 4.002360627055168152e-02 1.122148036956787109e-01 -4.341046810150146484e-01 -4.262537136673927307e-02 2.898934185504913330e-01 1.191130653023719788e-01 -2.288082242012023926e-01 2.455809861421585083e-01 1.167999953031539917e-02 -8.057767525315284729e-03 -2.365844324231147766e-02 -2.282759994268417358e-01 -4.096712917089462280e-02 1.926866918802261353e-01 5.365775898098945618e-02 4.920941591262817383e-02 5.315732955932617188e-02 1.946623027324676514e-01
-2.186272293329238892e-03 -6.297840923070907593e-02 -1.060124859213829041e-01 -2.423040568828582764e-01 -4.064274579286575317e-02 -3.380087614059448242e-01 5.963195115327835083e-02 4.279000684618949890e-03 2.609035074710845947e-01 -8.012909442186355591e-03 1.621347516775131226e-01 3.272247314453125000e-02 1.974719017744064331e-01 1.162167340517044067e-01 1.626417785882949829e-02 8.425941318273544312e-02 -1.494406312704086304e-01 3.320930004119873047e-01 -2.093854695558547974e-01 -3.088501691818237305e-01 -4.215581715106964111e-02 -2.034794390201568604e-01 1.490001082420349121e-01 1.581609249114990234e-01 -2.754608094692230225e-01 -6.530226022005081177e-02 -1.643742620944976807e-01 1.440340280532836914e-01 -2.560562789440155029e-01 1.819142401218414307e-01 2.319416850805282593e-01 9.293025732040405273e-02
-4.408784210681915283e-03 -8.381801843643188477e-02 -4.075401127338409424e-01 -3.670983016490936279e-01 -2.008682787418365479e-01 -1.799504458904266357e-01 1.191478893160820007e-01 -3.949820622801780701e-02 -4.070175439119338989e-02 8.399994671344757080e-02 -2.598717063665390015e-02 -1.731231212615966797e-01 1.877368986606597900e-02 -3.631602525711059570e-01 8.037155121564865112e-02 5.888566002249717712e-02 -6.185277551412582397e-02 3.387706577777862549e-01 -2.785478346049785614e-02 -2.818984910845756531e-02 -1.277669817209243774e-01 1.483813524246215820e-01 1.201722994446754456e-01 1.236871350556612015e-02 2.411983311176300049e-01 1.273580938577651978e-01 -3.705009445548057556e-02 8.144348859786987305e-02 -1.735159307718276978e-01 2.955053746700286865e-01 -4.508239030838012695e-02 -2.170949429273605347e-01
-1.392977982759475708e-01 -1.791208237409591675e-02 -1.817752122879028320e-01 -4.236872196197509766e-01 -1.256008595228195190e-01 -1.411248892545700073e-01 -2.476775087416172028e-03 -1.251625716686248779e-01 1.839667558670043945e-01 -1.840699762105941772e-01 2.563234232366085052e-02 -1.852671205997467041e-01 -7.095551490783691406e-02 -2.919827401638031006e-01 1.745578795671463013e-01 -1.345760673284530640e-01 -8.410853147506713867e-02 1.914932131767272949e-01 8.478898555040359497e-02 -8.509254455566406250e-02 -1.897796094417572021e-01 2.662581764161586761e-02 -9.146784432232379913e-03 -1.671987213194370270e-02 3.261033594608306885e-01 -7.384739816188812256e-02 -1.778166890144348145e-01 3.220156729221343994e-01 -2.717623114585876465e-01 2.031206190586090088e-01 -5.170973483473062515e-03 1.314182281494140625e-01
-1.451174914836883545e-02 -6.544457376003265381e-02 -1.197287887334823608e-01 -2.847284078598022461e-01 -1.444679349660873413e-01 -2.368777059018611908e-02 3.936907052993774414e-01 -1.881169378757476807e-01 6.596856564283370972e-02 -5.351597815752029419e-02 2.803976880386471748e-03 2.565754055976867676e-01 2.235261350870132446e-01 -5.351186729967594147e-03 -4.484611377120018005e-02 2.119040638208389282e-01 -2.944732606410980225e-01 3.170444816350936890e-02 1.487176269292831421e-01 1.046067923307418823e-01 -2.201267778873443604e-01 1.665905565023422241e-01 1.393390446901321411e-01 -6.577501446008682251e-02 -1.981041729450225830e-01 -2.237392067909240723e-01 -2.161684185266494751e-01 2.403485924005508423e-01 -4.672464355826377869e-02 2.094943970441818237e-01 1.129419580101966858e-01 2.120615392923355103e-01
2.992523089051246643e-02 -2.281763255596160889e-01 5.175160989165306091e-02 -2.854992449283599854e-01 9.776825457811355591e-02 -3.239420056343078613e-02 -1.401317864656448364e-01 -1.974367648363113403e-01 1.936267167329788208e-01 -1.402448397129774094e-03 -1.854739040136337280e-01 -2.397293746471405029e-01 2.041324377059936523e-01 1.515232473611831665e-01 2.460449337959289551e-01 6.504475325345993042e-02 -9.938836842775344849e-02 4.478480219841003418e-01 -4.370024055242538452e-02 1.121538951992988586e-01 -3.205527365207672119e-02 -1.378129571676254272e-01 -7.505839318037033081e-02 -1.636397689580917358e-01 1.206250861287117004e-01 -6.177238654345273972e-03 -2.665118575096130371e-01 7.736288011074066162e-02 -1.949963569641113281e-01 1.730768531560897827e-01 2.592616677284240723e-01 -1.752138137817382812e-01
2.823581546545028687e-02 8.901651948690414429e-02 -2.195317447185516357e-01 -3.127519786357879639e-01 -1.049799174070358276e-01 -1.496674120426177979e-01 2.859368920326232910e-01 -2.182830721139907837e-01 1.630114465951919556e-01 -7.160628587007522583e-02 2.756475508213043213e-01 -1.794882267713546753e-01 3.727771714329719543e-02 -6.291937828063964844e-02 1.218388453125953674e-01 1.099841073155403137e-01 -1.029578968882560730e-01 1.445401459932327271e-01 -4.951801523566246033e-02 -2.327601611614227295e-01 2.733291089534759521e-01 -4.630390927195549011e-02 -1.545931585133075714e-02 -2.002321630716323853e-01 -4.840899258852005005e-02 -3.035168945789337158e-01 -2.373259663581848145e-01 1.655776947736740112e-01 1.020319610834121704e-01 2.633444070816040039e-01 -3.957124054431915283e-02 -2.131111919879913330e-01
-3.582805767655372620e-02 -1.249169781804084778e-01 1.381633430719375610e-01 -1.888656988739967346e-02 -1.338491123169660568e-02 3.425945714116096497e-02 2.243243008852005005e-01 3.114696964621543884e-02 1.191104277968406677e-01 -2.635088264942169189e-01 -9.280874580144882202e-02 1.342073678970336914e-01 1.409585028886795044e-01 -1.364091634750366211e-01 -9.527976810932159424e-02 2.936497032642364502e-01 -2.991408109664916992e-01 8.432479947805404663e-02 4.264685884118080139e-02 -1.137542799115180969e-01 6.105349585413932800e-02 -1.528512835502624512e-01 -5.577627941966056824e-02 2.020016908645629883e-01 6.726714223623275757e-02 -3.615811467170715332e-01 -3.183636963367462158e-01 1.996918916702270508e-01 -2.553802728652954102e-01 1.755463480949401855e-01 5.658035725355148315e-02 -3.299865722656250000e-01
1.754767959937453270e-03 -1.396072059869766235e-01 -1.775233894586563110e-01 -4.020843207836151123e-01 -4.692269489169120789e-02 -2.006263732910156250e-01 3.032763302326202393e-01 -2.068139379844069481e-03 -1.518851518630981445e-01 -2.584041059017181396e-01 1.077289730310440063e-01 8.067205548286437988e-02 2.457813322544097900e-01 -2.910623848438262939e-01 -8.135910332202911377e-02 2.641730308532714844e-01 -2.086442857980728149e-01 2.198054939508438110e-01 1.512108743190765381e-01 1.440716385841369629e-01 -9.018280357122421265e-02 -1.157219484448432922e-01 -1.068171765655279160e-02 7.640194892883300781e-02 -1.643792837858200073e-01 -5.950507149100303650e-02 7.449180632829666138e-02 -7.016229629516601562e-02 -8.844718337059020996e-02 -1.411372870206832886e-01 2.820749878883361816e-01 1.100576817989349365e-01
1.175583675503730774e-01 2.011098666116595268e-03 -1.042057424783706665e-01 -3.546551167964935303e-01 8.429031074047088623e-02 -2.365781217813491821e-01 -6.986705958843231201e-02 4.822685942053794861e-02 -2.010213732719421387e-01 6.098967045545578003e-02 2.518375813961029053e-01 -1.367592215538024902e-01 3.085853904485702515e-02 -1.413270235061645508e-01 -1.462989747524261475e-01 1.116925999522209167e-01 -4.769910499453544617e-02 3.317086696624755859e-01 2.614158391952514648e-01 1.509271115064620972e-01 -1.018356606364250183e-01 2.468326389789581299e-01 2.333417683839797974e-01 -1.007425561547279358e-01 -6.008157879114151001e-02 -6.456914544105529785e-02 6.635700166225433350e-02 1.447970718145370483e-01 -2.687364816665649414e-01 2.368199080228805542e-01 2.151465974748134613e-02 -3.113924860954284668e-01
-1.124568805098533630e-01 2.832292318344116211e-01 -4.903854057192802429e-02 -5.078608393669128418e-01 -8.633995801210403442e-02 -7.808978110551834106e-02 4.113692939281463623e-01 5.024046823382377625e-02 1.847968436777591705e-02 -1.492933034896850586e-01 1.332726925611495972e-01 3.003821372985839844e-01 -9.125415235757827759e-02 5.948267411440610886e-03 2.474330924451351166e-02 8.567207306623458862e-02 -2.969628572463989258e-02 1.040611043572425842e-02 1.359772235155105591e-01 -1.028662174940109253e-01 -1.421469449996948242e-01 -2.065147608518600464e-01 -8.356868475675582886e-02 2.929281443357467651e-02 1.167086884379386902e-01 -2.506728842854499817e-02 -2.592711150646209717e-01 3.536093980073928833e-02 -4.956093803048133850e-02 1.673403978347778320e-01 2.887300848960876465e-01 -1.314063817262649536e-01
2.863980829715728760e-01 1.133420467376708984e-01 -1.075389683246612549e-01 -4.801807105541229248e-01 -6.213349848985671997e-02 3.009157441556453705e-02 9.113789349794387817e-02 -6.029495969414710999e-02 8.421713858842849731e-02 8.755321055650711060e-02 3.774567544460296631e-01 -6.078283116221427917e-02 1.755050867795944214e-01 1.641225963830947876e-01 -7.251824438571929932e-02 -5.294190347194671631e-02 -5.929333344101905823e-02 1.704861670732498169e-01 2.324327230453491211e-01 9.908881038427352905e-02 -6.873366981744766235e-02 -2.856076657772064209e-01 -1.870108582079410553e-02 -1.982236206531524658e-01 2.161329425871372223e-02 -5.992594175040721893e-03 -2.259840518236160278e-01 2.205483019351959229e-01 -2.720675468444824219e-01 -4.249622300267219543e-02 1.091374084353446960e-01 9.614252299070358276e-02
-6.708492059260606766e-03 -1.634334623813629150e-01 9.423456154763698578e-03 -3.718030154705047607e-01 -1.290862560272216797e-01 -2.287469804286956787e-01 6.535562872886657715e-02 -2.236510068178176880e-01 2.522101104259490967e-01 1.021369025111198425e-01 2.308746725320816040e-01 -4.090216010808944702e-02 7.203064113855361938e-02 -4.250274971127510071e-02 9.322451427578926086e-03 -1.690112948417663574e-01 -2.244745492935180664e-01 2.130718827247619629e-01 -1.396024376153945923e-01 -1.386564522981643677e-01 1.463850438594818115e-01 -2.702734768390655518e-01 5.194961279630661011e-02 9.436297416687011719e-02 -2.690091431140899658e-01 -7.505820691585540771e-02 -6.049926578998565674e-02 7.140167802572250366e-02 -2.826723158359527588e-01 3.555390238761901855e-01 9.019657969474792480e-02 7.201836258172988892e-02
2.090885490179061890e-01 2.468542158603668213e-01 -2.557465732097625732e-01 -4.250539243221282959e-01 5.268619582056999207e-02 -2.164925783872604370e-01 -9.423279762268066406e-02 -6.488783657550811768e-02 3.538634255528450012e-02 -2.980678528547286987e-02 1.180982496589422226e-02 6.260014604777097702e-03 2.090567350387573242e-01 1.528141945600509644e-01 2.701672017574310303e-01 6.988586485385894775e-02 -8.158219605684280396e-02 4.496440291404724121e-01 -2.067367546260356903e-02 -9.662269055843353271e-02 -1.447674185037612915e-01 -9.332923591136932373e-02 4.407796077430248260e-03 -8.501987904310226440e-02 4.893695935606956482e-02 -2.203361690044403076e-01 -2.737431228160858154e-01 1.538093239068984985e-01 -3.009541891515254974e-02 1.701799035072326660e-01 -6.386860460042953491e-02 1.691320911049842834e-02
-1.067643240094184875e-01 4.752578213810920715e-02 -1.866952180862426758e-01 -3.481894731521606445e-01 -2.193921357393264771e-01 -1.768343746662139893e-01 -2.450581640005111694e-02 -2.164626866579055786e-01 1.713172942399978638e-01 1.485868692398071289e-01 1.701241135597229004e-01 1.290728300809860229e-01 -5.561203137040138245e-02 -9.160417248494923115e-04 6.088443845510482788e-02 1.635747402906417847e-01 -2.067608386278152466e-01 1.754436492919921875e-01 2.254866808652877808e-01 -2.649674117565155029e-01 6.195743009448051453e-02 1.776344180107116699e-01 -6.913219392299652100e-02 -8.709894493222236633e-03 -2.187965214252471924e-01 -4.476177394390106201e-01 6.452769041061401367e-02 -1.919787935912609100e-02 5.224525928497314453e-02 -1.485484987497329712e-01 -3.528581559658050537e-02 -2.432435303926467896e-01
-1.124828532338142395e-01 -8.990900963544845581e-02 1.431755572557449341e-01 -1.835906207561492920e-01 1.274947170168161392e-02 -3.829849660396575928e-01 1.245123222470283508e-01 -1.154221668839454651e-01 2.768372595310211182e-01 -1.249350234866142273e-01 1.747675240039825439e-01 -5.832900642417371273e-04 3.349624574184417725e-02 -6.369692087173461914e-02 -1.485872417688369751e-01 2.608783543109893799e-01 -1.791832745075225830e-01 -1.089641544967889786e-02 2.127167135477066040e-01 9.101908653974533081e-02 -9.591171145439147949e-02 -1.644108146429061890e-01 -1.022957563400268555e-01 3.640458881855010986e-01 1.858239918947219849e-01 -1.233386620879173279e-01 -2.971341013908386230e-01 9.531865268945693970e-02 1.067378446459770203e-01 2.455190122127532959e-01 1.644462645053863525e-01 -1.430824249982833862e-01
1.969379000365734100e-02 5.583334714174270630e-02 -2.742337882518768311e-01 -3.771390914916992188e-01 1.560845822095870972e-01 -1.074936091899871826e-01 1.324790995568037033e-02 -6.476042326539754868e-03 1.661743968725204468e-01 -4.551823809742927551e-02 1.367745399475097656e-01 1.378939449787139893e-01 1.369951665401458740e-01 1.958566755056381226e-01 3.007364571094512939e-01 2.437417581677436829e-02 -1.478693336248397827e-01 1.570357978343963623e-01 1.197087019681930542e-01 -3.652929067611694336e-01 -5.203524604439735413e-02 1.347070038318634033e-01 1.195735707879066467e-01 2.634890079498291016e-01 -4.409461095929145813e-02 2.015571855008602142e-02 -1.687931865453720093e-01 7.803379558026790619e-03 -2.914686501026153564e-01 2.304823398590087891e-01 2.236417382955551147e-01 9.738165140151977539e-02
3.383974134922027588e-01 -7.343149185180664062e-02 1.470016837120056152e-01 -3.608110845088958740e-01 -1.209030300378799438e-01 -7.266208529472351074e-02 -4.223101213574409485e-02 -4.285117238759994507e-02 3.103503584861755371e-01 -2.497772127389907837e-01 1.142594311386346817e-02 2.454491406679153442e-01 8.820384740829467773e-02 1.225806307047605515e-02 1.423250734806060791e-01 3.688331544399261475e-01 -2.349632978439331055e-01 1.032542437314987183e-01 1.143491193652153015e-01 -7.767257839441299438e-02 1.858166605234146118e-01 -3.158961236476898193e-02 2.321022897958755493e-01 -3.999770805239677429e-02 8.745909482240676880e-02 -8.700855821371078491e-02 8.743754029273986816e-02 2.521436810493469238e-01 2.943234704434871674e-02 7.058558613061904907e-02 1.023711934685707092e-01 -2.067192643880844116e-01
1.975499391555786133e-01 1.844928264617919922e-01 -3.236655294895172119e-01 -5.048847794532775879e-01 -9.760412573814392090e-02 -8.218402415513992310e-02 1.031654700636863708e-01 -3.978492692112922668e-02 -2.767623215913772583e-02 7.462511211633682251e-02 2.785864770412445068e-01 -1.232267543673515320e-01 2.084105014801025391e-01 1.857483983039855957e-01 -7.372019439935684204e-02 8.772508800029754639e-02 -8.818417787551879883e-02 2.195563316345214844e-01 2.157540768384933472e-01 3.912318125367164612e-02 1.826293580234050751e-02 -2.355862855911254883e-01 -7.686194777488708496e-02 -3.695866838097572327e-02 1.462753713130950928e-01 7.321501523256301880e-02 -3.576833754777908325e-02 2.771587669849395752e-01 -1.787583827972412109e-01 -1.566677242517471313e-01 9.556166082620620728e-02 -1.044457778334617615e-01
3.303638100624084473e-02 7.319139689207077026e-02 -2.751894667744636536e-02 -2.196115404367446899e-01 3.834800720214843750e-01 -2.934681475162506104e-01 -1.586417406797409058e-01 -1.602924168109893799e-01 2.643078565597534180e-01 1.153546501882374287e-03 1.575648225843906403e-02 2.598804980516433716e-02 1.321503967046737671e-01 -1.299073398113250732e-01 -1.094619706273078918e-01 1.550972908735275269e-01 -3.107019364833831787e-01 2.890027463436126709e-01 2.420895546674728394e-01 -1.789468713104724884e-02 -1.927241869270801544e-02 7.506078481674194336e-02 1.985435336828231812e-01 -1.050737723708152771e-01 -1.609606295824050903e-02 2.196845132857561111e-03 -2.638938426971435547e-01 3.163967430591583252e-01 -9.231172502040863037e-02 9.141948074102401733e-02 6.625941954553127289e-03 1.922975331544876099e-01
-1.341129392385482788e-01 -2.416358888149261475e-01 -1.150654926896095276e-01 -2.117158919572830200e-01 -1.701095402240753174e-01 -5.188278388231992722e-03 2.580389380455017090e-01 -2.056856751441955566e-01 2.146416157484054565e-01 5.963395233266055584e-04 -1.834693364799022675e-02 1.336778402328491211e-01 2.726438343524932861e-01 3.225645050406455994e-02 -9.825466573238372803e-02 2.075146734714508057e-01 -8.823636174201965332e-02 2.122691124677658081e-01 4.060285985469818115e-01 2.650248706340789795e-01 -7.120842486619949341e-02 7.976389676332473755e-02 1.650078296661376953e-01 2.282062768936157227e-01 1.276405528187751770e-03 -8.786954730749130249e-02 -1.572332680225372314e-01 5.876895971596240997e-03 -1.844884306192398071e-01 2.020829021930694580e-01 -7.286199182271957397e-02 2.097529917955398560e-01
-3.206577003002166748e-01 -1.083898991346359253e-01 1.846183463931083679e-02 -2.171300500631332397e-01 -2.099181711673736572e-02 -2.040230929851531982e-01 2.322329431772232056e-01 1.661103516817092896e-01 4.411316514015197754e-01 7.885141670703887939e-02 -6.762158870697021484e-02 -4.477393254637718201e-02 -4.238221421837806702e-02 4.626801982522010803e-02 2.325037121772766113e-01 4.237242043018341064e-02 -2.656364738941192627e-01 2.389310747385025024e-01 3.356643021106719971e-01 -7.813896081643179059e-05 -7.473202794790267944e-02 4.842435941100120544e-02 -1.856953650712966919e-02 1.891507208347320557e-01 -1.962484568357467651e-01 -9.204876422882080078e-02 -8.244182914495468140e-02 3.258180990815162659e-02 -1.826528012752532959e-01 3.469945862889289856e-02 -7.989386469125747681e-02 -2.588489949703216553e-01
1.688482165336608887e-01 -1.423390805721282959e-01 -1.448003202676773071e-01 -3.528710901737213135e-01 -4.840676859021186829e-02 -1.426941752433776855e-01 -1.363773941993713379e-01 1.966682076454162598e-02 -1.346076428890228271e-01 -5.606094747781753540e-02 1.379651203751564026e-02 -1.814723759889602661e-01 2.059502601623535156e-01 -5.380882322788238525e-02 -2.740492820739746094e-01 -1.557632535696029663e-01 -1.452491730451583862e-01 2.546932995319366455e-01 3.057846724987030029e-01 8.203063160181045532e-03 2.055888026952743530e-01 1.039354056119918823e-01 -5.893220752477645874e-02 8.054684102535247803e-02 -9.928971529006958008e-02 1.725964993238449097e-01 -3.188376128673553467e-02 3.896712660789489746e-01 -1.957489252090454102e-01 2.812600731849670410e-01 -6.103095412254333496e-02 -9.363733977079391479e-02
-9.848397225141525269e-02 -2.724544107913970947e-01 -4.446502774953842163e-02 -3.862665593624114990e-01 7.590510696172714233e-02 -2.739692479372024536e-02 4.752000421285629272e-02 2.656902745366096497e-02 -7.845874875783920288e-02 -3.186845406889915466e-02 1.252864748239517212e-01 2.644855380058288574e-01 7.638500630855560303e-02 4.607751592993736267e-02 4.972456395626068115e-02 2.469864189624786377e-01 -1.178423166275024414e-01 3.249240219593048096e-01 2.191402018070220947e-01 -2.321817725896835327e-01 -3.537178337574005127e-01 -3.230881989002227783e-01 2.198677808046340942e-01 2.354675903916358948e-02 -6.987411528825759888e-02 4.641751572489738464e-02 -1.221896894276142120e-02 -1.435880642384290695e-02 -1.563848853111267090e-01 -2.104371190071105957e-01 3.209552960470318794e-03 1.233952343463897705e-01
-5.983833968639373779e-02 1.919033974409103394e-01 4.128062725067138672e-02 -6.640364974737167358e-02 6.410649418830871582e-02 -8.618555963039398193e-02 1.487087905406951904e-01 1.194667816162109375e-01 -2.153285294771194458e-01 -5.610137432813644409e-02 1.778726726770401001e-01 1.324923783540725708e-01 3.260751441121101379e-02 -2.605829238891601562e-01 1.019801348447799683e-01 -2.122450768947601318e-01 -4.540583789348602295e-01 2.036786526441574097e-01 2.622921764850616455e-01 -1.595411747694015503e-01 5.513163283467292786e-02 -2.177633792161941528e-01 1.933343857526779175e-01 6.138627603650093079e-02 -9.518983960151672363e-02 -1.035453304648399353e-01 -1.567791849374771118e-01 1.379400491714477539e-01 -1.099108085036277771e-01 2.339542210102081299e-01 2.306248098611831665e-01 -2.559870481491088867e-01
1.595711149275302887e-02 7.069748640060424805e-02 3.174708038568496704e-02 -4.286333024501800537e-01 -8.841808885335922241e-02 -3.386994898319244385e-01 2.442690581083297729e-01 1.147752851247787476e-01 3.863566741347312927e-02 -1.521204859018325806e-01 8.701126277446746826e-02 2.140311300754547119e-01 -1.506657898426055908e-01 1.295884996652603149e-01 -4.553520679473876953e-02 -1.571142487227916718e-02 -2.336030900478363037e-01 7.485500723123550415e-02 1.776192635297775269e-01 -1.130745261907577515e-01 -1.040838956832885742e-01 -1.996996402740478516e-01 -1.271593421697616577e-01 2.777204215526580811e-01 7.791563123464584351e-02 -4.034341778606176376e-03 5.054746568202972412e-02 1.617087721824645996e-01 -1.551411449909210205e-01 2.534603774547576904e-01 2.257491648197174072e-01 -2.687460482120513916e-01
1.936045736074447632e-01 -1.162444502115249634e-01 -8.578354865312576294e-02 -2.604000866413116455e-01 -7.481683045625686646e-02 7.096775621175765991e-02 1.414730548858642578e-01 -1.582109332084655762e-01 1.458053588867187500e-01 1.379660516977310181e-01 2.333965338766574860e-02 2.383507043123245239e-01 1.783118695020675659e-01 9.954143315553665161e-03 -1.178303882479667664e-01 1.838394999504089355e-01 9.816508740186691284e-02 3.633661270141601562e-01 4.148753285408020020e-01 2.997363209724426270e-01 -2.999080717563629150e-02 3.565187379717826843e-02 1.271550208330154419e-01 9.661371819674968719e-03 1.161892339587211609e-01 -3.126895427703857422e-01 -1.558353304862976074e-01 7.655625790357589722e-02 -1.591550409793853760e-01 2.021295726299285889e-01 -9.460910409688949585e-02 4.804665222764015198e-02
1.119508668780326843e-01 -2.620768845081329346e-01 1.125452071428298950e-01 -2.875494658946990967e-01 1.941612511873245239e-01 1.136236079037189484e-02 -1.633026152849197388e-01 1.410077363252639771e-01 -2.981540188193321228e-02 -1.730159521102905273e-01 3.018099665641784668e-01 -4.875644296407699585e-02 7.956767082214355469e-02 3.069393709301948547e-02 2.455202937126159668e-01 5.505727604031562805e-02 -1.143304482102394104e-01 2.006607502698898315e-01 1.871734559535980225e-01 1.746682375669479370e-01 -9.640633314847946167e-02 -1.109685152769088745e-01 8.719364553689956665e-02 1.838216558098793030e-02 1.036239191889762878e-01 -2.191614657640457153e-01 4.271885007619857788e-02 2.999855279922485352e-01 -7.721837027929723263e-04 4.104307591915130615e-01 2.709553241729736328e-01 -5.739099532365798950e-02
-1.217476278543472290e-01 3.336726129055023193e-02 -3.850986957550048828e-01 -2.437538951635360718e-01 -8.344171941280364990e-02 -1.083124577999114990e-01 -3.702627867460250854e-02 -1.067812219262123108e-01 -2.026022784411907196e-02 -1.473009772598743439e-02 3.697944059967994690e-02 1.650857739150524139e-02 2.051709294319152832e-01 2.869296586140990257e-03 1.637901663780212402e-01 1.185157448053359985e-01 -2.429882735013961792e-01 3.219850659370422363e-01 3.681493103504180908e-01 8.720465004444122314e-02 -2.083281427621841431e-01 -2.865549623966217041e-01 1.566330641508102417e-01 -1.236915364861488342e-01 1.748281121253967285e-01 -5.542473495006561279e-02 -1.225776001811027527e-01 -2.053959518671035767e-01 -2.671183049678802490e-01 -5.501227080821990967e-02 -1.519534289836883545e-01 -1.067817024886608124e-02
-1.516977101564407349e-01 -5.029619205743074417e-03 1.919810324907302856e-01 -8.479776233434677124e-02 -8.158388733863830566e-02 -2.893220782279968262e-01 7.869110256433486938e-02 -8.493612706661224365e-02 4.492106437683105469e-01 -1.684157103300094604e-01 -3.292773291468620300e-02 8.815824985504150391e-02 1.760275065898895264e-01 -3.986271098256111145e-03 -2.575353384017944336e-01 1.759930253028869629e-01 -1.381535381078720093e-01 2.128991186618804932e-01 1.865243464708328247e-01 1.132848486304283142e-01 -7.642588019371032715e-02 -1.569717973470687866e-01 2.645737957209348679e-03 2.673663794994354248e-01 2.274912223219871521e-02 1.793134957551956177e-02 -3.419094979763031006e-01 1.289808899164199829e-01 -6.607871502637863159e-02 1.511773169040679932e-01 1.691281348466873169e-01 -2.400488704442977905e-01
-1.451093703508377075e-01 1.050865948200225830e-01 8.255664259195327759e-02 -4.464012682437896729e-01 -7.309041172266006470e-02 -2.908499836921691895e-01 1.743788421154022217e-01 4.082713276147842407e-02 2.485358268022537231e-01 -9.217578917741775513e-02 -2.149586528539657593e-01 8.028542250394821167e-02 -2.246212586760520935e-02 6.053059175610542297e-02 -4.271818697452545166e-02 1.390910893678665161e-01 -3.174727857112884521e-01 1.208657771348953247e-01 2.069307714700698853e-01 -2.420771270990371704e-01 -1.808068007230758667e-01 3.175099939107894897e-02 -2.959399670362472534e-02 -8.219603449106216431e-02 -1.387520972639322281e-02 1.260109692811965942e-01 -1.697487086057662964e-01 -1.736052706837654114e-02 -2.620926797389984131e-01 3.234765827655792236e-01 8.222374320030212402e-02 -9.006952494382858276e-02
2.284154482185840607e-02 -3.118426352739334106e-02 3.230528160929679871e-02 -3.872656226158142090e-01 6.502083688974380493e-02 -1.023206710815429688e-01 -3.342129290103912354e-01 -1.542849540710449219e-01 -3.659842908382415771e-02 2.056297063827514648e-01 1.501436978578567505e-01 -3.735386580228805542e-02 1.652967780828475952e-01 -1.267032027244567871e-01 -6.127775087952613831e-02 1.470107734203338623e-01 -1.297059655189514160e-01 1.423830538988113403e-01 4.892307817935943604e-01 7.578894495964050293e-02 1.014036387205123901e-01 7.835368812084197998e-02 -1.694214493036270142e-01 2.478424012660980225e-01 -2.078196406364440918e-01 6.824805587530136108e-02 2.111373096704483032e-02 1.526929885149002075e-01 -6.838485598564147949e-02 2.525004446506500244e-01 -5.517039820551872253e-02 -1.707622110843658447e-01
8.185445517301559448e-02 -3.376755490899085999e-02 1.135952398180961609e-02 -4.902811646461486816e-01 9.884426370263099670e-03 -2.205094844102859497e-01 -6.264153122901916504e-02 -2.148247585864737630e-04 1.567080467939376831e-01 -1.893235743045806885e-02 6.065055355429649353e-02 -1.017061620950698853e-02 2.020281404256820679e-01 -3.754743933677673340e-02 -5.984428897500038147e-02 -1.743768453598022461e-01 -1.601996421813964844e-01 8.145247399806976318e-02 -2.200880646705627441e-01 -1.169149950146675110e-01 -7.996550761163234711e-03 -2.805948555469512939e-01 -7.945378869771957397e-02 1.555752456188201904e-01 2.379395067691802979e-01 -2.638492584228515625e-01 -3.675296008586883545e-01 2.293805032968521118e-01 -9.194789826869964600e-02 1.093527600169181824e-01 -2.361197471618652344e-01 -1.693988963961601257e-02
6.665529310703277588e-02 1.763292774558067322e-02 -2.175213098526000977e-01 -5.323573946952819824e-01 -1.221090406179428101e-01 -2.132040560245513916e-01 8.260897547006607056e-02 -4.941313341259956360e-02 5.225433036684989929e-02 1.813165992498397827e-01 1.392816454172134399e-01 2.046067863702774048e-01 -1.190093159675598145e-01 -1.353903114795684814e-01 9.465865045785903931e-02 1.386337280273437500e-01 -3.661978617310523987e-02 5.321510881185531616e-02 1.620188951492309570e-01 2.157206386327743530e-01 1.684769541025161743e-01 1.015166342258453369e-01 4.261714592576026917e-02 1.621897071599960327e-01 -2.770548313856124878e-02 -2.648904025554656982e-01 -3.721520900726318359e-01 -1.843432150781154633e-02 3.701810538768768311e-02 6.801006942987442017e-02 2.557291686534881592e-01 -1.114268749952316284e-01
9.474986791610717773e-02 4.455411434173583984e-02 -4.507787525653839111e-01 -2.869454324245452881e-01 -2.100320346653461456e-02 -1.073823496699333191e-01 -2.121461927890777588e-01 5.236550047993659973e-02 -2.890306711196899414e-02 -3.231371566653251648e-02 1.232949793338775635e-01 3.113160468637943268e-02 -1.284573599696159363e-02 -4.930403828620910645e-02 2.032253891229629517e-01 -7.689697202295064926e-03 -1.309434473514556885e-01 2.188960611820220947e-01 2.351731359958648682e-01 1.313063502311706543e-01 -3.360023498535156250e-01 -3.335045278072357178e-02 -6.577592343091964722e-02 1.132071912288665771e-01 -7.629219442605972290e-02 -4.155277311801910400e-01 1.126993969082832336e-01 1.941605061292648315e-01 -1.639001667499542236e-01 2.053595930337905884e-01 6.510560959577560425e-02 1.041769981384277344e-01
6.808925420045852661e-02 -7.015204429626464844e-02 -2.749473229050636292e-02 -1.995850801467895508e-01 -2.889348007738590240e-02 1.825268752872943878e-02 3.882960379123687744e-01 -1.409927904605865479e-01 8.843898773193359375e-02 6.398664414882659912e-02 -8.478247374296188354e-02 3.716764152050018311e-01 2.110312283039093018e-01 -8.328076452016830444e-02 2.662166580557823181e-02 1.866270005702972412e-01 -3.292861282825469971e-01 4.407219961285591125e-02 2.565833628177642822e-01 9.918294847011566162e-02 -2.847365736961364746e-01 1.095168814063072205e-01 5.218711495399475098e-02 3.956218715757131577e-03 -1.098268926143646240e-01 -2.464640736579895020e-01 -8.984848856925964355e-02 3.710512816905975342e-01 -1.467949990183115005e-02 1.106418594717979431e-01 1.050279140472412109e-01 9.938858449459075928e-02
1.180064082145690918e-01 7.567918300628662109e-02 -1.122550945729017258e-02 -4.736988246440887451e-01 -1.062581166625022888e-01 -1.802004575729370117e-01 5.549680441617965698e-03 3.791281953454017639e-02 4.429793357849121094e-02 -1.185756921768188477e-02 2.093901038169860840e-01 -1.804620474576950073e-01 1.681510806083679199e-01 2.749270200729370117e-01 -1.222993582487106323e-01 2.146386653184890747e-01 -3.771802783012390137e-01 1.253037452697753906e-01 -4.534205049276351929e-02 -2.433083355426788330e-01 -2.367101162672042847e-01 9.481962025165557861e-02 4.710720852017402649e-02 1.439333856105804443e-01 1.376690119504928589e-01 -2.049594223499298096e-01 2.813331596553325653e-02 -3.731827810406684875e-02 1.668427884578704834e-01 4.141641780734062195e-02 -1.700160056352615356e-01 -1.960030794143676758e-01
4.788154037669301033e-04 -9.231976419687271118e-02 1.937793046236038208e-01 -8.346327394247055054e-02 -1.098953071050345898e-03 -3.494892120361328125e-01 2.120645344257354736e-01 -3.158011436462402344e-01 2.676106095314025879e-01 -3.351035341620445251e-02 1.370319426059722900e-01 1.082954555749893188e-01 9.147773683071136475e-02 5.979589186608791351e-03 -2.139090448617935181e-01 8.803158253431320190e-02 -2.919073402881622314e-01 1.455117482692003250e-02 9.923628717660903931e-02 -1.642988249659538269e-02 -2.175273448228836060e-01 -1.336486339569091797e-01 -2.498819380998611450e-01 1.420175880193710327e-01 2.128362953662872314e-01 -1.152384653687477112e-01 -3.998490273952484131e-01 7.759942859411239624e-02 -2.143158391118049622e-02 2.076025605201721191e-01 5.943396314978599548e-02 7.745231036096811295e-03
-8.848331868648529053e-02 1.850381642580032349e-01 -1.611174456775188446e-02 -1.444112360477447510e-01 -1.380707025527954102e-01 -4.989021420478820801e-01 -2.305429987609386444e-02 3.077896125614643097e-02 2.159764468669891357e-01 -1.933595091104507446e-01 3.953793644905090332e-02 6.972438842058181763e-02 1.859294325113296509e-01 -9.444771707057952881e-02 -1.977874636650085449e-01 5.712430179119110107e-02 -2.290103398263454437e-02 1.886313557624816895e-01 -3.051384352147579193e-02 -9.344950318336486816e-02 -7.251743972301483154e-02 -1.012822166085243225e-01 -1.719543039798736572e-01 -6.963099585846066475e-04 1.005128100514411926e-01 -1.477834433317184448e-01 -1.072481200098991394e-01 3.272934556007385254e-01 -1.078211888670921326e-01 3.648837506771087646e-01 1.241147443652153015e-01 -2.990789711475372314e-01
-2.650645934045314789e-02 -5.939055606722831726e-02 -1.635052859783172607e-01 -1.687763929367065430e-01 -3.965319395065307617e-01 -3.618220090866088867e-01 3.828168660402297974e-02 -1.871882975101470947e-01 3.688055323436856270e-03 -2.098417840898036957e-02 1.507511734962463379e-01 1.982207745313644409e-01 4.727181419730186462e-02 -1.734315045177936554e-02 1.439783126115798950e-01 2.814658284187316895e-01 -2.991700470447540283e-01 4.969291388988494873e-02 1.071150824427604675e-01 -3.469625413417816162e-01 1.557002514600753784e-01 4.318152740597724915e-02 1.632647663354873657e-01 8.696930855512619019e-02 6.130160391330718994e-02 -2.365416139364242554e-01 2.807931788265705109e-02 1.188921406865119934e-01 2.116360366344451904e-01 1.346407979726791382e-01 -1.068901047110557556e-01 -1.334222257137298584e-01
-2.562566995620727539e-01 -2.541051991283893585e-02 -9.780200570821762085e-02 -3.935368359088897705e-02 -4.757502675056457520e-02 -2.151204496622085571e-01 1.283792257308959961e-01 -1.792686581611633301e-01 1.755249798297882080e-01 -2.520756125450134277e-01 -1.943915486335754395e-01 8.365773409605026245e-02 -7.748932112008333206e-03 -1.924023628234863281e-01 -1.014523878693580627e-01 2.079213559627532959e-01 -3.448682725429534912e-01 1.847546845674514771e-01 1.078532338142395020e-01 -3.455992043018341064e-01 -1.218247041106224060e-01 -3.676617145538330078e-02 6.638930737972259521e-02 5.578339099884033203e-02 4.004440009593963623e-01 -2.120840251445770264e-01 -6.047524511814117432e-02 8.977195620536804199e-02 -1.484975665807723999e-01 -3.574157878756523132e-02 -2.476778626441955566e-02 -2.163980156183242798e-01
9.353131055831909180e-02 6.877367943525314331e-02 -8.733419328927993774e-02 -3.280823230743408203e-01 2.499656677246093750e-01 -3.019984662532806396e-01 1.326753944158554077e-01 -1.400875449180603027e-01 -1.041423380374908447e-01 -1.865865662693977356e-02 1.225835084915161133e-01 5.830677971243858337e-02 1.619411557912826538e-01 -4.193650558590888977e-03 -7.157211005687713623e-02 1.427736878395080566e-01 -1.696627959609031677e-02 4.891829937696456909e-02 1.439486593008041382e-01 2.074127048254013062e-01 -3.387660086154937744e-01 -4.159923195838928223e-01 2.039792714640498161e-03 1.377235203981399536e-01 -2.986999228596687317e-02 -2.893295586109161377e-01 -1.129260435700416565e-01 4.372432827949523926e-02 -2.540229558944702148e-01 4.523674771189689636e-02 -1.188331022858619690e-01 2.140204310417175293e-01
1.708423644304275513e-01 -4.511754587292671204e-02 -5.816033482551574707e-02 -2.116801142692565918e-01 -1.407698094844818115e-01 1.061777099967002869e-01 9.551779925823211670e-02 -1.813049763441085815e-01 1.868564188480377197e-01 3.850795701146125793e-02 2.746669948101043701e-02 5.871196463704109192e-02 1.618402004241943359e-01 1.871930807828903198e-01 -1.898770183324813843e-01 2.755881249904632568e-01 7.565478235483169556e-02 3.928919136524200439e-01 3.792736232280731201e-01 2.034012526273727417e-01 -7.197099924087524414e-02 1.800393499433994293e-02 2.735288739204406738e-01 -4.273512586951255798e-02 1.765612363815307617e-01 -3.228570818901062012e-01 -1.716578006744384766e-01 -2.041283436119556427e-02 -1.726159006357192993e-01 8.258099108934402466e-02 6.492385268211364746e-02 -9.201606735587120056e-03
6.625962257385253906e-02 1.384700685739517212e-01 -1.935057342052459717e-03 -2.797257602214813232e-01 -1.921578645706176758e-01 -1.181233301758766174e-01 1.971801519393920898e-01 -1.529590934514999390e-01 9.105978906154632568e-02 -2.536082640290260315e-02 1.079097688198089600e-01 -9.109915047883987427e-02 -1.615352183580398560e-01 -1.019874736666679382e-01 2.390450239181518555e-01 -1.405495852231979370e-01 -3.814783394336700439e-01 4.887329041957855225e-01 2.317993901669979095e-02 7.891446352005004883e-02 -4.539167881011962891e-02 -1.200938373804092407e-01 4.803572595119476318e-02 2.851121593266725540e-03 3.009321987628936768e-01 3.328676149249076843e-02 4.653878882527351379e-02 2.900538444519042969e-01 -2.271284013986587524e-01 5.308193713426589966e-02 -1.881183125078678131e-02 -9.361829608678817749e-03
7.732503861188888550e-02 -1.214296370744705200e-01 -2.529425173997879028e-02 -2.573909461498260498e-01 -1.194530054926872253e-01 -1.893954128026962280e-01 1.181322485208511353e-01 -1.601137816905975342e-01 9.659116715192794800e-02 1.045313011854887009e-02 2.584545016288757324e-01 1.191348358988761902e-01 2.581751942634582520e-01 2.124163508415222168e-01 3.146734461188316345e-02 -3.192841634154319763e-02 -2.865514755249023438e-01 1.263374537229537964e-01 2.575274743139743805e-02 -2.662243843078613281e-01 -4.182871431112289429e-02 -1.916704475879669189e-01 1.805179566144943237e-01 -5.087072402238845825e-02 -2.736290097236633301e-01 -1.007990241050720215e-01 -1.202914342284202576e-01 6.896752864122390747e-02 -3.684977293014526367e-01 1.975244581699371338e-01 3.037941455841064453e-01 6.171075999736785889e-02
1.919380575418472290e-01 -2.734966278076171875e-01 -3.357304334640502930e-01 -3.652785420417785645e-01 -5.375121533870697021e-02 2.550485543906688690e-02 -1.018824130296707153e-01 2.756848186254501343e-02 -9.720367938280105591e-02 -4.227629676461219788e-02 1.967244297266006470e-01 1.851576417684555054e-01 6.632480770349502563e-02 1.672873459756374359e-02 -3.670735955238342285e-01 5.868494138121604919e-02 6.367936730384826660e-02 1.240709051489830017e-01 2.740542888641357422e-01 -3.810288757085800171e-02 -2.965784072875976562e-01 5.046875402331352234e-02 1.042925789952278137e-01 -8.589005097746849060e-03 -4.213343188166618347e-02 1.720220036804676056e-02 -4.958865046501159668e-02 1.828031539916992188e-01 -8.452958613634109497e-02 2.790485918521881104e-01 -4.734833538532257080e-02 -2.789009213447570801e-01
-2.217613160610198975e-01 -1.442514173686504364e-02 -1.953759230673313141e-02 -9.286751598119735718e-02 -4.035325720906257629e-02 -2.890252768993377686e-01 1.656939536333084106e-01 -3.645686199888586998e-03 2.762413024902343750e-01 2.104307860136032104e-01 1.005409434437751770e-01 -6.591387838125228882e-02 1.963867843151092529e-01 -1.143782585859298706e-01 3.557197004556655884e-02 7.028394937515258789e-02 -1.089258342981338501e-01 2.629098594188690186e-01 2.509694993495941162e-01 1.268807202577590942e-01 -1.185052022337913513e-01 1.101432964205741882e-01 -1.410949826240539551e-01 2.169973850250244141e-01 -1.210305020213127136e-01 -3.206684887409210205e-01 -1.893881857395172119e-01 -1.998298466205596924e-01 -2.444391548633575439e-01 -4.730147495865821838e-02 -1.226289346814155579e-01 -3.354597091674804688e-01
1.554842293262481689e-01 3.416526317596435547e-02 -3.563438951969146729e-01 -3.000778555870056152e-01 5.392813682556152344e-02 1.852902024984359741e-02 -1.554829478263854980e-01 1.031950339674949646e-01 -1.432366762310266495e-02 -2.171651925891637802e-03 1.951812952756881714e-01 4.349778220057487488e-02 1.198410019278526306e-01 -3.795587122440338135e-01 1.535314619541168213e-01 1.255358904600143433e-01 -2.952023148536682129e-01 2.720546424388885498e-01 1.334769427776336670e-01 1.339704990386962891e-01 -3.067168891429901123e-01 -1.623084545135498047e-01 -1.428856849670410156e-01 1.638498306274414062e-01 -1.232110485434532166e-01 -1.310848444700241089e-01 6.431347876787185669e-02 2.105216681957244873e-01 -4.283420369029045105e-02 1.026075407862663269e-01 1.542980521917343140e-01 -1.756541314534842968e-03
1.046813204884529114e-01 -1.714422851800918579e-01 -4.047364741563796997e-02 -3.632827401161193848e-01 2.111125439405441284e-01 -1.998471468687057495e-01 2.827547490596771240e-01 -1.168518587946891785e-01 1.597591787576675415e-01 7.185108494013547897e-03 2.504451572895050049e-01 3.040973544120788574e-01 1.582121849060058594e-01 2.334859818220138550e-01 -1.020083129405975342e-01 3.195368126034736633e-02 -3.110215961933135986e-01 3.192934393882751465e-01 -1.380086988210678101e-01 -1.631108969449996948e-01 -1.874493621289730072e-02 -1.978130452334880829e-02 -4.151009023189544678e-02 -3.379382565617561340e-02 1.424493789672851562e-01 -1.045385971665382385e-01 -1.134383901953697205e-01 2.893599309027194977e-02 -7.697946578264236450e-02 2.441320270299911499e-01 -3.850694000720977783e-02 1.276793479919433594e-01
2.653397321701049805e-01 -2.161451578140258789e-01 5.565445125102996826e-02 -1.643361449241638184e-01 4.654214903712272644e-02 -1.338467448949813843e-01 3.342298092320561409e-03 -6.130969896912574768e-02 -2.565026655793190002e-02 2.675851806998252869e-02 1.205067485570907593e-01 1.686582155525684357e-02 3.134509623050689697e-01 1.301250904798507690e-01 -3.302196413278579712e-02 -2.162757664918899536e-01 -1.367403417825698853e-01 2.851832807064056396e-01 9.686325490474700928e-02 1.355090290307998657e-01 1.114607304334640503e-01 1.674269512295722961e-02 1.775261461734771729e-01 1.679806709289550781e-01 7.129946351051330566e-02 -2.871482372283935547e-01 -4.328744858503341675e-02 1.008678302168846130e-01 6.755712628364562988e-02 2.655835747718811035e-01 4.806861877441406250e-01 -2.091365903615951538e-01
-4.709050804376602173e-02 -2.237513661384582520e-01 1.345277428627014160e-01 -8.094304800033569336e-02 -1.779351569712162018e-02 -7.493156474083662033e-03 1.834662705659866333e-01 1.239213868975639343e-01 3.130949437618255615e-01 -7.544436305761337280e-02 5.476084724068641663e-02 2.658653631806373596e-02 2.226489037275314331e-01 -2.654205262660980225e-02 -6.444452702999114990e-02 9.113354235887527466e-02 -3.607590794563293457e-01 -5.392758920788764954e-02 1.327061206102371216e-01 -1.249388791620731354e-02 7.695385813713073730e-02 -3.068400025367736816e-01 -3.107242658734321594e-02 -3.931742906570434570e-02 2.202007621526718140e-01 -2.385034114122390747e-01 -2.881589233875274658e-01 1.033643633127212524e-01 -2.951914668083190918e-01 2.953477799892425537e-01 -2.387079223990440369e-02 -2.758285403251647949e-01
-2.380642481148242950e-02 -7.136264443397521973e-02 -2.043680995702743530e-01 -2.344312369823455811e-01 -1.490375399589538574e-01 -3.253649771213531494e-01 1.586528681218624115e-02 -1.846627295017242432e-01 -1.564451605081558228e-01 -1.690039187669754028e-01 -7.944004610180854797e-03 2.291521131992340088e-01 3.316350579261779785e-01 2.001619488000869751e-01 2.311617136001586914e-01 5.222084373235702515e-02 -2.254744432866573334e-02 1.816830933094024658e-01 2.558344900608062744e-01 -1.228386610746383667e-01 -8.598802238702774048e-02 -3.063626289367675781e-01 1.400337815284729004e-01 -1.106521412730216980e-01 -1.839770935475826263e-02 -2.713726758956909180e-01 -2.408401817083358765e-01 -5.002018879167735577e-04 -1.869233250617980957e-01 -5.351979658007621765e-02 -7.176424562931060791e-02 -3.557284176349639893e-02
4.534242302179336548e-02 1.024290844798088074e-01 -2.939953505992889404e-01 -1.996616125106811523e-01 -5.697440356016159058e-02 -1.601179242134094238e-01 6.204196438193321228e-02 -1.301053613424301147e-01 1.708642840385437012e-01 1.248282417654991150e-01 1.874793916940689087e-01 -1.202796772122383118e-01 1.855282485485076904e-01 2.781062424182891846e-01 -7.958287745714187622e-02 -1.360205747187137604e-02 -4.303965568542480469e-01 1.828743331134319305e-02 1.813707202672958374e-01 -5.923207849264144897e-02 3.914382308721542358e-02 -8.989371359348297119e-02 7.425927370786666870e-02 -1.045300588011741638e-01 -5.693612620234489441e-02 -4.126552492380142212e-02 -7.704517990350723267e-02 3.279688954353332520e-01 -1.043972298502922058e-01 -5.492945015430450439e-02 4.311006665229797363e-01 -1.804934442043304443e-01
-7.645212113857269287e-02 2.666734531521797180e-02 -2.320191860198974609e-01 -2.777070403099060059e-01 1.629283130168914795e-01 -2.072897702455520630e-01 -2.851204387843608856e-02 -1.370904296636581421e-01 2.571959197521209717e-01 -1.611175574362277985e-02 -4.972274973988533020e-02 2.734675705432891846e-01 8.481355011463165283e-02 9.357258677482604980e-02 -2.244588583707809448e-01 2.380189299583435059e-01 -6.442705541849136353e-02 1.014663204550743103e-01 -4.810573160648345947e-02 -1.084431186318397522e-01 1.332581788301467896e-02 1.439820695668458939e-02 1.124392598867416382e-01 3.030538260936737061e-01 -1.799233406782150269e-01 -2.834393084049224854e-01 -3.144039511680603027e-01 1.162340342998504639e-01 -2.791779041290283203e-01 1.955652981996536255e-01 1.732996553182601929e-01 4.516210034489631653e-02
6.266699731349945068e-02 -7.262828946113586426e-02 6.611230969429016113e-02 -3.527224361896514893e-01 9.893075376749038696e-02 -2.885128259658813477e-01 -1.120277419686317444e-01 -1.671021729707717896e-01 -1.012502461671829224e-01 3.024030923843383789e-01 2.262218147516250610e-01 -1.361612081527709961e-01 1.306364238262176514e-01 -5.811556801199913025e-02 -1.093854084610939026e-01 7.316919416189193726e-02 -1.838363558053970337e-01 2.340558618307113647e-01 4.279481470584869385e-01 4.140435904264450073e-02 7.184364646673202515e-02 2.576946616172790527e-01 -2.317225039005279541e-01 2.268198579549789429e-01 6.427393108606338501e-02 -1.199804693460464478e-01 -2.231089584529399872e-02 1.290696412324905396e-01 -1.039708703756332397e-01 7.411583513021469116e-02 2.512680925428867340e-02 -1.287476569414138794e-01
-9.525916725397109985e-02 1.620298027992248535e-01 -2.109987139701843262e-01 -8.191798627376556396e-02 -2.446817755699157715e-01 -3.019336760044097900e-01 9.251337498426437378e-02 6.612955778837203979e-02 1.975306570529937744e-01 2.970613725483417511e-02 -2.308313921093940735e-02 -1.083556488156318665e-01 2.484018355607986450e-02 2.446125447750091553e-01 1.537561863660812378e-01 5.454207584261894226e-02 -1.372841000556945801e-01 1.841345429420471191e-01 3.576213419437408447e-01 -2.423217743635177612e-01 -5.513729155063629150e-02 -2.915177047252655029e-01 -2.245492190122604370e-01 2.791535556316375732e-01 -9.819885343313217163e-02 -1.010197624564170837e-01 -1.134384050965309143e-01 5.738420784473419189e-02 -9.452197700738906860e-02 3.155247271060943604e-01 9.903959184885025024e-02 -1.370870135724544525e-02
-1.817058473825454712e-01 -2.634814679622650146e-01 -2.903673648834228516e-01 -1.730423420667648315e-01 -1.982482969760894775e-01 -3.856045603752136230e-01 -1.444804966449737549e-01 1.795611977577209473e-01 1.461717486381530762e-01 1.334070414304733276e-01 -8.964856714010238647e-02 -1.006551086902618408e-01 1.330522447824478149e-01 1.668255031108856201e-01 1.370725780725479126e-01 8.037599921226501465e-02 -8.461812883615493774e-02 1.443296968936920166e-01 2.300473451614379883e-01 8.240257203578948975e-02 2.244722843170166016e-01 -6.470192968845367432e-02 -2.788056060671806335e-02 -1.178214848041534424e-01 -1.024640258401632309e-02 -3.024054169654846191e-01 2.582868561148643494e-03 4.708311334252357483e-02 -2.235222458839416504e-01 7.168190181255340576e-02 1.403816193342208862e-01 -2.975856363773345947e-01
-2.534206211566925049e-01 -1.603261530399322510e-01 -7.688611745834350586e-02 -3.562222719192504883e-01 -1.885569468140602112e-02 2.502164542675018311e-01 2.488656044006347656e-01 -9.751117229461669922e-02 -7.684566080570220947e-02 -8.702896535396575928e-02 -5.959869176149368286e-02 1.480544358491897583e-01 1.151438206434249878e-01 -7.910665590316057205e-04 -3.418828174471855164e-02 8.525381982326507568e-02 -3.897628486156463623e-01 2.634810805320739746e-01 1.505076140165328979e-01 -1.280538924038410187e-02 -1.842883080244064331e-01 -5.970346927642822266e-02 3.288663327693939209e-01 -5.466967448592185974e-02 8.872197940945625305e-03 2.810203470289707184e-02 5.439707264304161072e-02 1.504541039466857910e-01 -1.388336122035980225e-01 4.689714312553405762e-02 -4.560424014925956726e-02 -3.733280897140502930e-01
1.159717142581939697e-01 -6.388773024082183838e-02 -1.428508907556533813e-01 -3.018082082271575928e-01 -1.443793326616287231e-01 -7.383096218109130859e-02 6.097037345170974731e-02 9.053672105073928833e-02 7.610341906547546387e-02 -1.358643472194671631e-01 2.938310205936431885e-01 -1.974881738424301147e-01 -3.348580002784729004e-02 2.001638859510421753e-01 2.083770781755447388e-01 6.785324215888977051e-02 -2.383569777011871338e-01 2.258619666099548340e-02 1.550950556993484497e-01 -1.865673661231994629e-01 -2.476933784782886505e-02 -1.283407956361770630e-01 -3.899135589599609375e-01 8.894857019186019897e-02 4.643373936414718628e-02 -1.505710035562515259e-01 -2.256756275892257690e-01 1.816544532775878906e-01 -6.473498046398162842e-02 3.771137595176696777e-01 1.793599575757980347e-01 1.158295348286628723e-01
-2.618277072906494141e-01 6.050475686788558960e-02 4.467280209064483643e-02 -2.955877184867858887e-01 6.305968761444091797e-02 -3.125262912362813950e-03 -6.656906753778457642e-02 -1.960120499134063721e-01 -8.236155658960342407e-02 2.901475690305233002e-02 6.427063792943954468e-02 1.178293526172637939e-01 1.044465508311986923e-02 3.843269869685173035e-02 -2.492259629070758820e-02 4.007595479488372803e-01 -2.787975966930389404e-01 5.722486227750778198e-02 1.052853986620903015e-01 7.160531356930732727e-03 -2.681948542594909668e-01 -2.690706551074981689e-01 -2.972344756126403809e-01 6.053235754370689392e-02 2.156173884868621826e-01 -7.374676316976547241e-02 -2.747565507888793945e-01 2.447701841592788696e-01 -5.061032250523567200e-02 1.293130069971084595e-01 -4.192326217889785767e-02 -2.574314475059509277e-01
-1.753995418548583984e-01 -2.188424468040466309e-01 -2.597346305847167969e-01 -3.337320387363433838e-01 -1.164405420422554016e-01 -1.080847680568695068e-01 1.394558139145374298e-02 -2.493065297603607178e-01 -2.886756556108593941e-03 -6.185157224535942078e-02 4.555688425898551941e-02 7.300265133380889893e-02 9.845039248466491699e-02 -1.660334318876266479e-01 -3.803126513957977295e-01 7.127423305064439774e-03 -2.750566303730010986e-01 3.979923948645591736e-02 3.328901827335357666e-01 -6.530447304248809814e-02 -3.092060983180999756e-01 -1.315124481916427612e-01 9.884420782327651978e-02 -1.185716241598129272e-01 -1.551984995603561401e-02 -1.891945600509643555e-01 1.837637722492218018e-01 1.545117795467376709e-01 -6.066514551639556885e-02 -7.888650894165039062e-02 4.936710000038146973e-03 1.704926043748855591e-01
-2.440995424985885620e-01 -2.117479145526885986e-01 -4.496069625020027161e-02 -4.079902172088623047e-01 -7.454078644514083862e-02 -1.745513826608657837e-01 2.076490670442581177e-01 -2.765961587429046631e-01 -2.252320051193237305e-01 -2.460617274045944214e-01 -2.436825260519981384e-02 1.192988976836204529e-01 -1.293321698904037476e-01 -1.837072670459747314e-01 -1.172342076897621155e-01 1.579351350665092468e-02 -1.082857251167297363e-01 1.775476634502410889e-01 9.284949302673339844e-02 1.218976005911827087e-01 -2.924615442752838135e-01 2.881665714085102081e-02 1.507790386676788330e-01 1.743516325950622559e-01 2.864986285567283630e-02 -2.270722836256027222e-01 -8.360915631055831909e-02 1.124395504593849182e-01 -3.349897265434265137e-02 2.147360593080520630e-01 -1.966959685087203979e-01 -1.292963624000549316e-01
-2.010370194911956787e-01 -2.365561127662658691e-01 5.928495898842811584e-02 -2.018503695726394653e-01 -2.223327010869979858e-01 -7.110211066901683807e-03 -6.447709351778030396e-02 -2.259282954037189484e-02 -1.477263122797012329e-01 1.186768114566802979e-01 -4.580754414200782776e-02 7.911380380392074585e-03 3.501062393188476562e-01 2.475100904703140259e-01 -1.254778057336807251e-01 -3.841767087578773499e-02 -1.881511062383651733e-01 2.628090605139732361e-02 5.860203132033348083e-02 -5.702211335301399231e-02 9.878095984458923340e-02 -4.515956640243530273e-01 -1.715982258319854736e-01 6.333807855844497681e-02 1.068186610937118530e-01 -2.289566546678543091e-01 -2.153358906507492065e-01 2.291686236858367920e-01 -4.823441803455352783e-02 1.718397885560989380e-01 5.125715956091880798e-02 -2.809971272945404053e-01
-2.945663630962371826e-01 -2.074957787990570068e-01 -8.282890915870666504e-02 -4.376007616519927979e-01 -8.498117327690124512e-02 -1.374388486146926880e-01 7.862962782382965088e-02 -3.092376291751861572e-01 1.249593719840049744e-01 -1.673786044120788574e-01 -1.967169530689716339e-02 1.699272990226745605e-01 -4.825299978256225586e-02 -1.469918936491012573e-01 -1.307691782712936401e-01 -5.316229537129402161e-02 5.855024978518486023e-02 1.492007225751876831e-01 1.817114055156707764e-01 1.338588148355484009e-01 -2.899883985519409180e-01 -1.287716031074523926e-01 2.495890259742736816e-01 7.130137085914611816e-02 -1.616871058940887451e-01 -5.087610334157943726e-03 1.488043181598186493e-02 6.446310877799987793e-02 -1.382703185081481934e-01 2.537967562675476074e-01 -2.523672580718994141e-01 -6.854536384344100952e-02
-1.065252795815467834e-01 -8.697669208049774170e-02 4.644808173179626465e-02 -2.165842354297637939e-01 1.017213892191648483e-02 -4.598545134067535400e-01 1.818025410175323486e-01 -1.297080814838409424e-01 4.235537052154541016e-01 -1.850047111511230469e-01 -1.990961581468582153e-01 -1.642332673072814941e-01 1.118803210556507111e-02 2.180015109479427338e-02 5.883280560374259949e-02 1.063036099076271057e-01 -7.287102937698364258e-02 -1.452796976082026958e-03 1.880995333194732666e-01 5.389092024415731430e-03 -2.040656507015228271e-01 -9.654424339532852173e-02 8.996109478175640106e-03 1.447582617402076721e-02 -1.308338195085525513e-01 8.623747155070304871e-03 -4.223932027816772461e-01 1.313171982765197754e-01 -9.006200730800628662e-02 2.130416035652160645e-01 1.039509177207946777e-01 -7.644865661859512329e-02
-1.551120448857545853e-02 -9.246335178613662720e-02 -2.968789637088775635e-01 -3.004030585289001465e-01 -1.105812657624483109e-02 -2.106359601020812988e-01 -1.002190709114074707e-01 -1.820436120033264160e-01 -7.525164633989334106e-02 1.405285745859146118e-01 -2.121277004480361938e-01 2.702305093407630920e-02 -1.347636133432388306e-01 -9.805116057395935059e-02 -1.183813065290451050e-01 1.490247715264558792e-02 -2.373154610395431519e-01 2.371491044759750366e-01 7.740589976310729980e-02 -1.996817439794540405e-01 -3.202579617500305176e-01 2.510285377502441406e-01 8.704139292240142822e-02 6.991685181856155396e-02 6.816611159592866898e-03 -1.259614378213882446e-01 -3.062357604503631592e-01 2.053232192993164062e-01 -1.629009693861007690e-01 7.031602412462234497e-02 5.875095352530479431e-02 -2.979180514812469482e-01
-4.832012113183736801e-03 -1.031051874160766602e-01 -1.507757306098937988e-01 -2.367470711469650269e-01 8.633482456207275391e-02 3.238983824849128723e-02 4.338269233703613281e-01 -1.719601452350616455e-01 1.965750195086002350e-02 6.311418116092681885e-02 1.070431619882583618e-02 2.120452672243118286e-01 2.168864458799362183e-01 -1.006415635347366333e-01 1.348733343183994293e-02 2.633204758167266846e-01 -3.080603778362274170e-01 1.475153565406799316e-01 2.136163413524627686e-01 5.099611729383468628e-02 -2.882139980792999268e-01 1.624118983745574951e-01 1.003862842917442322e-01 -7.224049419164657593e-03 -2.053531259298324585e-01 -2.106110006570816040e-01 -4.629273340106010437e-02 2.989043295383453369e-01 -3.674647584557533264e-02 1.604205667972564697e-01 7.266145199537277222e-02 1.153321042656898499e-01
1.097766757011413574e-01 1.101766601204872131e-01 -3.598980009555816650e-01 -2.417265474796295166e-01 -9.811410307884216309e-02 4.756102710962295532e-02 -1.067645102739334106e-01 1.123316660523414612e-01 -2.214412093162536621e-01 -1.047255322337150574e-01 1.147546842694282532e-01 9.722750633955001831e-02 2.370488494634628296e-01 -8.348625153303146362e-03 1.924511045217514038e-01 6.218758225440979004e-02 -2.329205274581909180e-01 3.563799262046813965e-01 1.654089093208312988e-01 8.623476326465606689e-02 -3.421154320240020752e-01 -2.935186624526977539e-01 3.651110082864761353e-02 6.250737700611352921e-03 3.069089725613594055e-03 -2.237205356359481812e-01 -7.780738919973373413e-02 2.086172401905059814e-01 5.655076727271080017e-02 1.926180571317672729e-01 7.743496447801589966e-02 7.483041286468505859e-02
3.736952692270278931e-02 -1.021368876099586487e-01 -1.602434664964675903e-01 -2.317501306533813477e-01 2.004732843488454819e-03 1.103149875998497009e-01 -1.796305626630783081e-01 -6.254389882087707520e-02 -2.614742517471313477e-02 -2.656599283218383789e-01 1.581629663705825806e-01 7.547029852867126465e-02 2.323576360940933228e-01 -1.099576950073242188e-01 -4.710286855697631836e-02 -1.088811457157135010e-01 -4.246836304664611816e-01 1.552242487668991089e-01 1.894256323575973511e-01 3.423179984092712402e-01 -2.692004740238189697e-01 3.163143247365951538e-02 1.614573746919631958e-01 2.263126671314239502e-01 1.101772207766771317e-02 -2.279372662305831909e-01 1.100717335939407349e-01 7.755857706069946289e-02 -2.678205072879791260e-01 -2.302826009690761566e-02 8.473040908575057983e-02 -1.428058445453643799e-01
-7.225755602121353149e-02 1.754066199064254761e-01 -3.265057504177093506e-01 -3.177398145198822021e-01 -5.251940339803695679e-03 8.166480064392089844e-02 -1.385833173990249634e-01 1.645613163709640503e-01 6.643296033143997192e-02 -8.498628437519073486e-02 1.457120776176452637e-01 -1.748959422111511230e-01 7.000654190778732300e-02 -1.880844086408615112e-01 3.669983893632888794e-02 1.132720112800598145e-01 -2.566133141517639160e-01 2.084168046712875366e-01 1.281422227621078491e-01 9.605488181114196777e-02 -4.127437472343444824e-01 -2.006898075342178345e-01 -1.146783456206321716e-01 3.848143666982650757e-02 -1.059857457876205444e-01 -2.959631085395812988e-01 1.306165475398302078e-02 2.192408144474029541e-01 -8.863173425197601318e-02 2.437737733125686646e-01 4.817180708050727844e-02 9.320428967475891113e-02
-2.312154620885848999e-01 -1.592795997858047485e-01 1.111129522323608398e-01 -6.603443622589111328e-02 -1.834686696529388428e-01 -3.853745013475418091e-02 -6.031171604990959167e-02 1.830113679170608521e-01 2.045886814594268799e-01 5.508274585008621216e-02 2.299799472093582153e-01 -1.464855484664440155e-02 3.768691420555114746e-01 9.976817667484283447e-02 6.821685284376144409e-02 -7.401384413242340088e-02 -2.381152212619781494e-01 8.929761499166488647e-02 4.764657467603683472e-02 -1.465847045183181763e-01 -1.156368553638458252e-01 -2.113872617483139038e-01 -8.457706868648529053e-02 1.225293427705764771e-01 1.937949359416961670e-01 -3.706355690956115723e-01 -2.705750465393066406e-01 1.426473353058099747e-02 -1.837777793407440186e-01 2.829230427742004395e-01 1.239924207329750061e-01 -1.608910709619522095e-01
-2.528324723243713379e-03 -1.407832205295562744e-01 -1.539776027202606201e-01 -3.148163557052612305e-01 -1.740001440048217773e-01 -2.398038208484649658e-01 -9.777828305959701538e-02 -1.933945715427398682e-01 -1.647929400205612183e-01 -1.870820671319961548e-01 2.958229929208755493e-02 5.504587199538946152e-03 3.771789073944091797e-01 4.459131881594657898e-02 1.959947943687438965e-01 -4.956321045756340027e-02 -2.802753821015357971e-02 1.407504826784133911e-01 2.968389391899108887e-01 -1.037447601556777954e-01 -1.564116477966308594e-01 -3.821284472942352295e-01 1.218779087066650391e-01 -6.624370068311691284e-02 1.798726036213338375e-03 -2.941600382328033447e-01 -1.426414847373962402e-01 -1.050554141402244568e-01 -1.615907996892929077e-01 -2.477606385946273804e-02 3.045765624847263098e-04 -1.434660851955413818e-01
-1.865682303905487061e-01 2.339023165404796600e-02 -2.271885722875595093e-01 -3.865173161029815674e-01 5.517720058560371399e-02 -1.137851253151893616e-01 -1.773980855941772461e-01 -1.782104521989822388e-01 4.525097832083702087e-02 8.925288915634155273e-02 -1.203071512281894684e-02 -6.236524507403373718e-02 3.023965954780578613e-01 6.745672971010208130e-02 -8.950955234467983246e-03 -1.737797707319259644e-01 -2.970993816852569580e-01 2.670744359493255615e-01 5.921550467610359192e-02 3.783856630325317383e-01 7.343858480453491211e-02 -9.727173298597335815e-02 -1.678807139396667480e-01 -9.830533526837825775e-04 -9.374026954174041748e-02 -1.854200661182403564e-01 -9.595188312232494354e-03 1.247354969382286072e-01 5.880563706159591675e-02 3.030309267342090607e-02 3.217568099498748779e-01 -1.674847602844238281e-01
1.316985022276639938e-02 -5.784213170409202576e-02 1.019045934081077576e-01 -4.333480596542358398e-01 2.420973181724548340e-01 -3.519445061683654785e-01 -2.453077584505081177e-02 -2.230671197175979614e-01 6.900574266910552979e-02 -1.519609838724136353e-01 1.551092043519020081e-02 7.836871594190597534e-02 2.604408264160156250e-01 -1.702102273702621460e-01 -5.635873973369598389e-02 9.689461439847946167e-02 -2.519040405750274658e-01 1.109070032835006714e-01 1.178265586495399475e-01 -1.162069290876388550e-01 9.163928031921386719e-02 -7.895984500646591187e-02 -1.742827147245407104e-01 5.436189845204353333e-02 3.767555356025695801e-01 -2.204940170049667358e-01 1.461729109287261963e-01 7.298251241445541382e-02 -8.272888511419296265e-02 6.315486133098602295e-02 -1.777078509330749512e-01 -1.053267121315002441e-01
3.721709363162517548e-03 -2.164983451366424561e-01 -1.700009703636169434e-01 -3.682172894477844238e-01 -1.846514940261840820e-01 -8.685915917158126831e-02 4.247857630252838135e-01 -5.788537859916687012e-02 1.240104511380195618e-01 8.974885940551757812e-02 -3.022781386971473694e-02 1.944568008184432983e-01 1.846316009759902954e-01 1.997589878737926483e-02 3.761029988527297974e-02 4.677397757768630981e-02 -4.125134348869323730e-01 -3.693088144063949585e-02 2.306888699531555176e-01 1.287327110767364502e-01 -2.057365030050277710e-01 6.522947549819946289e-02 1.514911502599716187e-01 -2.129385247826576233e-02 -1.372851282358169556e-01 -2.903243005275726318e-01 -2.865342609584331512e-02 9.902136772871017456e-02 -3.430268913507461548e-02 5.339741334319114685e-02 1.020753309130668640e-01 1.530695557594299316e-01
-1.740001440048217773e-01 -2.009052187204360962e-01 -3.923442587256431580e-02 -2.576515674591064453e-01 5.749690905213356018e-02 -2.274635285139083862e-01 -8.376070857048034668e-02 -8.955017477273941040e-02 -2.216087132692337036e-01 -3.582919836044311523e-01 1.261753886938095093e-01 1.663886457681655884e-01 1.245833188295364380e-01 -7.117665559053421021e-02 -2.042279541492462158e-01 1.916208863258361816e-01 -4.087157547473907471e-01 2.785187363624572754e-01 2.523502707481384277e-01 -4.079641029238700867e-02 -1.836580038070678711e-01 3.311332315206527710e-02 6.080846115946769714e-02 -3.535495605319738388e-03 -5.174570530652999878e-02 -1.640271246433258057e-01 1.659236475825309753e-02 -1.568463295698165894e-01 -9.612563997507095337e-02 -1.080678999423980713e-01 2.072659581899642944e-01 6.643301993608474731e-02
2.778566256165504456e-02 -1.025070250034332275e-01 1.730869561433792114e-01 -2.243474125862121582e-01 6.372208148241043091e-02 -1.062012538313865662e-01 1.434617489576339722e-01 5.747191980481147766e-02 7.413817197084426880e-02 -2.555611729621887207e-01 -1.480888873338699341e-01 6.044134870171546936e-02 1.247809976339340210e-01 1.785700768232345581e-01 -1.760755628347396851e-01 6.647992879152297974e-02 -2.085493803024291992e-01 1.044501885771751404e-01 -5.320252478122711182e-02 -1.017423495650291443e-01 -5.037462711334228516e-02 -2.334658950567245483e-01 1.672961860895156860e-01 2.233924269676208496e-01 1.609786003828048706e-01 -4.853611588478088379e-01 -3.299978077411651611e-01 1.301158964633941650e-01 -1.376520991325378418e-01 9.007751196622848511e-02 -1.231555193662643433e-01 -2.405540049076080322e-01
4.717468097805976868e-02 -1.305307745933532715e-01 -1.246187929064035416e-02 -4.491095542907714844e-01 -1.307466626167297363e-01 -5.493780598044395447e-03 3.643702268600463867e-01 -1.366616338491439819e-01 8.199519664049148560e-02 2.092588320374488831e-02 -3.136866539716720581e-02 2.806436829268932343e-02 1.763960868120193481e-01 -5.940425768494606018e-02 -2.891426207497715950e-03 2.462980300188064575e-01 -2.126817405223846436e-01 -1.198878511786460876e-01 1.190205216407775879e-01 1.411487460136413574e-01 -2.873112857341766357e-01 1.261639297008514404e-01 5.687526986002922058e-02 -1.080626398324966431e-01 -2.052926719188690186e-01 -2.934907376766204834e-01 -1.255229413509368896e-01 2.469924390316009521e-01 -1.254612356424331665e-01 1.404102742671966553e-01 1.311659514904022217e-01 2.032004147768020630e-01
1.268975529819726944e-02 -5.509100109338760376e-02 -2.896233499050140381e-01 -2.518247365951538086e-01 -1.475534141063690186e-01 -1.631715595722198486e-01 -1.127044707536697388e-01 -7.904922217130661011e-02 -8.191618323326110840e-02 3.303104639053344727e-02 7.631623744964599609e-02 -3.261734545230865479e-02 3.011292815208435059e-01 5.144939571619033813e-02 -2.038425207138061523e-01 3.436850011348724365e-02 -3.053603172302246094e-01 -6.927292048931121826e-02 1.948691159486770630e-01 1.834423393011093140e-01 2.159368991851806641e-01 -1.114509999752044678e-01 6.303989142179489136e-02 -1.926699578762054443e-01 -3.361164033412933350e-02 -2.241794019937515259e-01 -4.916209727525711060e-02 9.727510041557252407e-04 -1.419603377580642700e-01 2.186373174190521240e-01 2.799456119537353516e-01 -4.018299281597137451e-01
1.443167477846145630e-01 4.069970920681953430e-02 -8.634794503450393677e-02 -3.823350667953491211e-01 3.011649549007415771e-01 -3.436478078365325928e-01 -7.023632526397705078e-02 1.039594337344169617e-01 2.107616961002349854e-01 -1.175645925104618073e-02 -6.129398196935653687e-02 -7.185193151235580444e-02 2.649118006229400635e-01 -1.193741634488105774e-01 -2.256524115800857544e-01 1.215538755059242249e-01 -2.310107052326202393e-01 2.584721446037292480e-01 1.975366622209548950e-01 9.596645087003707886e-02 -1.117708235979080200e-01 1.077876798808574677e-02 9.322787821292877197e-02 -5.369943752884864807e-02 -5.446519702672958374e-02 6.004409492015838623e-02 -1.715400964021682739e-01 2.442694306373596191e-01 8.917671628296375275e-03 1.743333488702774048e-01 -8.801793307065963745e-02 2.631954550743103027e-01
2.916227281093597412e-02 -1.161519587039947510e-01 -2.525119185447692871e-01 -4.539757668972015381e-01 1.129100918769836426e-01 1.202677786350250244e-01 2.085290849208831787e-01 8.334799855947494507e-02 5.607817694544792175e-02 -1.031105294823646545e-01 4.278306663036346436e-02 -1.589435487985610962e-01 1.779836416244506836e-01 1.111370399594306946e-01 -1.677172034978866577e-01 1.392910182476043701e-01 -1.399638056755065918e-01 1.330097317695617676e-01 -4.441186413168907166e-02 -1.522945016622543335e-01 2.091902643442153931e-01 -1.254470199346542358e-01 -2.844476997852325439e-01 1.399186789058148861e-03 -2.445940673351287842e-01 -2.048902958631515503e-01 -1.066631078720092773e-01 1.888564229011535645e-01 -2.881172299385070801e-01 1.863711625337600708e-01 -2.871531806886196136e-02 -1.882798224687576294e-01
2.069726027548313141e-02 8.360207080841064453e-02 -1.057065054774284363e-01 -4.589851498603820801e-01 -3.987199440598487854e-02 -1.115872990339994431e-02 1.147022843360900879e-01 6.586435437202453613e-02 -1.614753156900405884e-01 1.307239681482315063e-01 4.706188291311264038e-02 3.318697214126586914e-01 2.418034523725509644e-01 -8.428478986024856567e-02 -2.389391809701919556e-01 1.203996986150741577e-01 -6.888610310852527618e-03 1.784171164035797119e-01 -2.336888760328292847e-02 -4.724829271435737610e-02 6.154643837362527847e-03 -3.202150762081146240e-01 -3.822424262762069702e-02 4.926216602325439453e-02 1.568744629621505737e-01 -3.598001897335052490e-01 -2.488841712474822998e-01 6.323423981666564941e-02 -1.667087078094482422e-01 1.537067592144012451e-01 -1.842676997184753418e-01 1.111480817198753357e-01
1.369521170854568481e-01 1.266141682863235474e-01 -2.661963701248168945e-01 -3.010163903236389160e-01 -8.485206961631774902e-02 -1.424010097980499268e-01 -2.047764658927917480e-01 -7.632973790168762207e-02 6.394089758396148682e-02 8.013402670621871948e-02 2.619454823434352875e-02 1.116360872983932495e-01 -5.965759977698326111e-02 -1.734595298767089844e-01 6.277600675821304321e-02 2.498386986553668976e-02 -8.551973104476928711e-02 3.293093740940093994e-01 1.973094791173934937e-01 1.770883649587631226e-01 -3.723551332950592041e-01 -5.131369084119796753e-02 -1.764169782400131226e-01 1.021356955170631409e-01 -1.667155176401138306e-01 -2.890807688236236572e-01 8.053421229124069214e-02 2.436977326869964600e-01 2.431287243962287903e-02 2.420463562011718750e-01 2.456692457199096680e-01 3.131148591637611389e-02
-8.365865796804428101e-02 -4.983463138341903687e-02 -1.295974552631378174e-01 -7.793816924095153809e-02 1.145146116614341736e-01 -3.902962505817413330e-01 1.427458822727203369e-01 -3.315434232354164124e-02 3.452412188053131104e-01 -1.731273680925369263e-01 1.426963806152343750e-01 -2.351580746471881866e-02 8.228579163551330566e-02 -1.501973271369934082e-01 4.849097505211830139e-02 1.960653066635131836e-01 -1.275997459888458252e-01 3.730460628867149353e-02 -1.829849556088447571e-02 -3.612772524356842041e-01 -1.301945000886917114e-02 1.617324054241180420e-01 1.006881520152091980e-01 2.837882339954376221e-01 1.442469656467437744e-01 -2.839379906654357910e-01 -1.842265427112579346e-01 1.414676606655120850e-01 -1.969098597764968872e-01 1.978547871112823486e-01 2.613996388390660286e-03 -2.041740864515304565e-01
3.605141118168830872e-02 -1.489711850881576538e-01 -2.636626660823822021e-01 -1.593528091907501221e-01 -6.061301007866859436e-02 1.691335439682006836e-01 1.724091009236872196e-03 -9.948400408029556274e-02 7.302988320589065552e-02 1.260938644409179688e-01 4.798969626426696777e-02 2.292509377002716064e-01 1.997690349817276001e-01 -1.003250703215599060e-01 -6.850560754537582397e-02 4.158420115709304810e-02 5.428957939147949219e-02 4.255361557006835938e-01 2.938888370990753174e-01 1.643041968345642090e-01 1.355412006378173828e-01 9.290892630815505981e-02 2.521739006042480469e-01 2.720792889595031738e-01 6.539959460496902466e-02 -2.129621803760528564e-01 -2.681800723075866699e-01 4.793133586645126343e-02 -2.231125533580780029e-01 -2.700270339846611023e-02 -6.850165780633687973e-03 -2.655351758003234863e-01
-1.513760089874267578e-01 1.535876095294952393e-01 7.923062145709991455e-02 -3.307123780250549316e-01 -2.546589970588684082e-01 -8.716283482499420643e-04 1.266885399818420410e-01 -3.741448521614074707e-01 -2.792053222656250000e-01 -1.422827541828155518e-01 1.383093148469924927e-01 1.317585259675979614e-01 -1.874367520213127136e-02 -4.670218005776405334e-02 -7.601319253444671631e-02 -1.668914780020713806e-02 -2.817753553390502930e-01 -3.524915501475334167e-02 1.594507992267608643e-01 -1.682208031415939331e-01 -2.041801363229751587e-01 -7.435357570648193359e-02 1.581751704216003418e-01 2.339118868112564087e-01 -2.041511982679367065e-01 -4.307951778173446655e-02 2.370017394423484802e-02 2.764901816844940186e-01 -1.964756846427917480e-01 1.391819715499877930e-01 -7.999456673860549927e-02 -1.656882166862487793e-01
2.333951741456985474e-01 -1.204093471169471741e-01 -2.033516913652420044e-01 -2.257438600063323975e-01 -1.178769320249557495e-01 -3.797366023063659668e-01 -1.610052585601806641e-01 -6.135106086730957031e-02 2.115214318037033081e-01 9.081010520458221436e-02 2.010956704616546631e-01 -3.555876016616821289e-02 3.113787807524204254e-02 -2.287035733461380005e-01 -2.351719886064529419e-01 1.428208649158477783e-01 -3.332023024559020996e-01 2.374112606048583984e-01 1.313717961311340332e-01 7.455787807703018188e-02 1.018199026584625244e-01 2.333187758922576904e-01 -1.157033070921897888e-02 -6.754618883132934570e-02 -1.375882327556610107e-01 2.623568661510944366e-02 -1.797800958156585693e-01 7.535352557897567749e-02 -2.742799520492553711e-01 8.267921209335327148e-02 -2.256651036441326141e-02 1.654242724180221558e-01
-7.085677981376647949e-02 -8.347298204898834229e-02 -2.660217583179473877e-01 -9.851779788732528687e-02 1.221606694161891937e-02 -1.897781789302825928e-01 9.142028540372848511e-02 -2.104035913944244385e-01 4.267055094242095947e-01 4.345890879631042480e-02 1.948565542697906494e-01 1.752868890762329102e-01 4.568764194846153259e-02 8.804275095462799072e-02 2.140556871891021729e-01 -3.573521599173545837e-02 -2.779262661933898926e-01 -1.734224706888198853e-02 3.382720351219177246e-01 -1.960075944662094116e-01 2.067721635103225708e-02 5.593001842498779297e-02 -2.336545586585998535e-01 9.151576459407806396e-02 -4.137889668345451355e-02 -2.258341312408447266e-01 -1.117790676653385162e-02 1.667614281177520752e-01 6.571277976036071777e-02 1.024946644902229309e-01 -1.923671811819076538e-01 -2.824133932590484619e-01
3.747707232832908630e-02 -2.018674015998840332e-01 -1.403983384370803833e-01 -2.292087376117706299e-01 5.893172696232795715e-02 -3.264367580413818359e-01 8.759200572967529297e-02 -2.676025629043579102e-01 -6.603114306926727295e-02 -7.254311442375183105e-02 2.032789140939712524e-01 2.278997302055358887e-01 2.170577496290206909e-01 2.188379131257534027e-02 3.094821274280548096e-01 1.057547777891159058e-01 -2.414359524846076965e-02 1.447761524468660355e-02 2.132131457328796387e-01 -3.374624624848365784e-02 -6.549029797315597534e-02 -3.546870648860931396e-01 1.701108068227767944e-01 -2.134591341018676758e-02 5.192349106073379517e-02 -3.103512227535247803e-01 -2.902671098709106445e-01 3.327997773885726929e-02 -1.219797655940055847e-01 6.597824394702911377e-02 -3.094405122101306915e-02 1.655217409133911133e-01
2.333525121212005615e-01 -4.094205498695373535e-01 -2.918790578842163086e-01 -1.534414589405059814e-01 -8.774475008249282837e-02 -1.412246674299240112e-01 -1.131499856710433960e-01 -2.172419130802154541e-01 5.543724074959754944e-02 -2.712343931198120117e-01 7.984820753335952759e-02 -6.153102219104766846e-02 -3.900262340903282166e-02 -2.876746058464050293e-01 -5.720794200897216797e-02 1.493590027093887329e-01 4.199746996164321899e-03 2.199836075305938721e-01 2.824443280696868896e-01 -3.888002783060073853e-02 -8.972246199846267700e-02 4.005993902683258057e-02 1.198335587978363037e-01 -4.247436765581369400e-03 -1.119106356054544449e-02 -1.573507934808731079e-01 -1.481170505285263062e-01 6.985651701688766479e-02 -1.673795133829116821e-01 3.414081931114196777e-01 1.862013638019561768e-01 1.421116665005683899e-02
-6.309828907251358032e-02 -1.875646561384201050e-01 -2.878485918045043945e-01 -2.902196049690246582e-01 9.571871906518936157e-02 -3.421238064765930176e-01 -1.842379570007324219e-02 -2.705614268779754639e-01 -1.349737793207168579e-01 -6.439688056707382202e-02 3.604036197066307068e-02 1.525737643241882324e-01 3.275783956050872803e-01 3.328237915411591530e-03 1.052444204688072205e-01 1.998119950294494629e-01 -1.376797854900360107e-01 9.521938115358352661e-02 2.225082516670227051e-01 2.178444527089595795e-02 -4.507128894329071045e-02 -3.401847779750823975e-01 1.255515068769454956e-01 -1.251595318317413330e-01 2.015952486544847488e-03 -1.223580390214920044e-01 -1.522351056337356567e-01 -7.072325050830841064e-02 -2.478868365287780762e-01 1.883244514465332031e-02 2.232376337051391602e-01 8.218973129987716675e-02
-1.905562281608581543e-01 -1.637724488973617554e-01 2.460606023669242859e-02 -3.115405142307281494e-01 -2.032985538244247437e-01 -1.466663628816604614e-01 4.634968563914299011e-02 -3.015105724334716797e-01 -6.255503743886947632e-02 3.473138064146041870e-02 -1.262986753135919571e-02 1.123342290520668030e-01 2.937195897102355957e-01 -1.351308673620223999e-01 -4.040484428405761719e-01 -1.164972111582756042e-01 -3.687257468700408936e-01 4.089916869997978210e-02 2.768884003162384033e-01 1.498003024607896805e-02 -2.470065802335739136e-01 -1.346953958272933960e-01 -1.630417071282863617e-02 -4.795284196734428406e-02 -6.465351581573486328e-02 -5.177223682403564453e-02 3.680223599076271057e-02 2.368874847888946533e-01 3.207012265920639038e-02 -6.089856103062629700e-02 -4.970121383666992188e-02 1.275467723608016968e-01
-6.034977361559867859e-02 3.609846234321594238e-01 -4.529943689703941345e-03 -2.153240889310836792e-01 1.734044998884201050e-01 -1.022461205720901489e-01 -1.120839640498161316e-01 1.427942067384719849e-01 -4.319108277559280396e-02 -2.133674025535583496e-01 1.736959517002105713e-01 1.528694182634353638e-01 2.618108093738555908e-01 -1.350683271884918213e-01 -7.060658186674118042e-02 4.016330931335687637e-03 -2.907737717032432556e-02 8.375085890293121338e-02 2.321852594614028931e-01 -7.260812819004058838e-02 -3.321686983108520508e-01 -8.260215073823928833e-02 7.081148028373718262e-02 -3.863060474395751953e-02 -6.057111918926239014e-02 -5.128938332200050354e-02 -2.333488911390304565e-01 2.735868394374847412e-01 -2.876453101634979248e-01 1.802896410226821899e-01 3.336004614830017090e-01 2.499501965939998627e-02
1.060369051992893219e-02 4.162787273526191711e-02 5.227295309305191040e-02 -3.722252845764160156e-01 -9.291817247867584229e-02 -3.272224962711334229e-02 -1.328746229410171509e-02 9.534496068954467773e-02 1.471659094095230103e-01 -2.821083664894104004e-01 8.788717538118362427e-02 -2.753297984600067139e-02 3.842251598834991455e-01 -6.226004287600517273e-02 -1.081059277057647705e-01 -1.898641437292098999e-01 -3.957567363977432251e-02 1.389692574739456177e-01 -5.636397376656532288e-02 -1.288490742444992065e-01 9.821432828903198242e-02 -3.211116492748260498e-01 -2.921262197196483612e-02 2.285559624433517456e-01 1.070585772395133972e-01 -2.125351130962371826e-01 -2.424810975790023804e-01 3.130048513412475586e-01 -1.118682250380516052e-01 2.961167991161346436e-01 -8.658421039581298828e-02 -3.643132373690605164e-02
-4.994226992130279541e-02 6.901175528764724731e-02 -7.541760057210922241e-02 -1.541775017976760864e-01 -1.405560523271560669e-01 -1.635501980781555176e-01 1.268077194690704346e-01 -3.491584062576293945e-01 1.117854043841362000e-01 1.452508866786956787e-01 3.099619150161743164e-01 -1.752590537071228027e-01 1.165260076522827148e-01 3.209730088710784912e-01 -1.686920821666717529e-01 6.084156036376953125e-02 -2.716691792011260986e-01 2.144007533788681030e-01 1.525922119617462158e-01 -3.067947924137115479e-01 6.620446592569351196e-02 -5.954692140221595764e-02 -1.132931783795356750e-01 -1.163033884949982166e-03 3.645902872085571289e-02 -2.140824645757675171e-01 -6.057136133313179016e-02 2.310211062431335449e-01 -1.764121651649475098e-01 -6.251176446676254272e-02 2.566365301609039307e-01 -8.127295225858688354e-02
-2.069480121135711670e-01 -1.094108354300260544e-02 -7.954765111207962036e-02 -2.556117437779903412e-02 -9.440751373767852783e-02 -5.770076513290405273e-01 1.210324987769126892e-01 -5.064094066619873047e-02 3.301485180854797363e-01 -1.480249315500259399e-01 -1.501142084598541260e-01 -9.818723052740097046e-02 3.881893306970596313e-02 9.056299179792404175e-02 -7.667388021945953369e-02 2.447170019149780273e-01 -3.668153658509254456e-02 7.659979909658432007e-02 1.298879534006118774e-01 -1.799376308917999268e-01 -1.833730936050415039e-01 -9.747339040040969849e-02 -1.673016324639320374e-02 -4.360743984580039978e-02 -1.549014300107955933e-01 -5.083458870649337769e-02 -1.596201062202453613e-01 2.680021822452545166e-01 -1.585199236869812012e-01 1.570474952459335327e-01 5.013326928019523621e-02 -2.729311287403106689e-01
1.622463464736938477e-01 -6.696385890245437622e-02 -1.668569296598434448e-01 -2.128265053033828735e-01 -1.941529661417007446e-01 -1.173915117979049683e-01 -1.166663169860839844e-01 -1.082817241549491882e-01 -8.199132978916168213e-02 3.442329168319702148e-02 1.049973368644714355e-01 -1.107318848371505737e-01 2.404143065214157104e-01 2.824684605002403259e-02 -2.759706676006317139e-01 3.031560219824314117e-02 -2.302535027265548706e-01 8.558919280767440796e-02 1.436761021614074707e-01 6.791610270738601685e-02 2.756142914295196533e-01 -1.055124700069427490e-01 -2.443815208971500397e-02 -1.995441764593124390e-01 -2.554182521998882294e-02 -2.179085314273834229e-01 -1.847103238105773926e-01 1.571521311998367310e-01 -2.690976858139038086e-01 2.484939806163311005e-02 3.560134470462799072e-01 -3.640572130680084229e-01
-1.710598766803741455e-01 -1.384242326021194458e-01 -1.235250756144523621e-01 -2.330540269613265991e-01 9.145236760377883911e-02 -1.904241442680358887e-01 1.061137244105339050e-01 -2.411145120859146118e-01 -1.199857965111732483e-01 -2.039165943861007690e-01 -6.398337334394454956e-02 1.721373200416564941e-01 2.371287047863006592e-01 1.550413817167282104e-01 1.397792845964431763e-01 -1.746421307325363159e-01 -2.275931388139724731e-01 3.930195868015289307e-01 3.119923174381256104e-01 -1.713681407272815704e-02 -1.055530160665512085e-01 -1.801149100065231323e-01 2.895992398262023926e-01 -9.225884079933166504e-02 1.503827865235507488e-03 -6.764390319585800171e-02 -8.208705484867095947e-02 6.153689324855804443e-02 -1.767300963401794434e-01 1.671880930662155151e-01 -1.233559772372245789e-01 1.364198178052902222e-01
1.154530644416809082e-01 -5.569194257259368896e-02 -5.200647935271263123e-02 -3.942487239837646484e-01 3.789900988340377808e-02 8.129981346428394318e-03 1.246513426303863525e-01 -3.429675102233886719e-01 -8.221675641834735870e-03 -1.931420713663101196e-02 4.813631251454353333e-02 8.415322750806808472e-02 -1.074684411287307739e-01 -7.940679043531417847e-02 -4.187810420989990234e-02 2.236884832382202148e-02 -1.321105360984802246e-01 2.196340411901473999e-01 3.131921887397766113e-01 -2.590239942073822021e-01 -6.537406146526336670e-02 -3.851881027221679688e-01 1.919407248497009277e-01 5.501349270343780518e-02 3.056184761226177216e-02 -3.482746332883834839e-02 -2.952759861946105957e-01 8.906995505094528198e-02 -1.281246840953826904e-01 -6.632310152053833008e-02 2.703585028648376465e-01 2.150665521621704102e-01
2.789453864097595215e-01 -5.259643495082855225e-02 -3.190819323062896729e-01 -1.038376688957214355e-01 -3.900035470724105835e-02 -1.644651740789413452e-01 -1.950218528509140015e-01 -5.895700305700302124e-02 4.678567498922348022e-02 -5.699317529797554016e-02 9.153619408607482910e-02 -1.768723875284194946e-01 1.063591148704290390e-02 3.676597261801362038e-03 5.274585261940956116e-02 4.813401028513908386e-02 -7.151377946138381958e-02 1.682302504777908325e-01 3.875804245471954346e-01 2.307533621788024902e-01 -1.264969706535339355e-01 -1.037415638566017151e-01 -1.011185720562934875e-02 9.762541204690933228e-02 -7.413572818040847778e-02 -3.812571465969085693e-01 -8.754590898752212524e-02 4.695053994655609131e-01 -1.465551108121871948e-01 1.261697430163621902e-02 2.662232518196105957e-02 -1.088382676243782043e-01
-1.308860927820205688e-01 1.683699637651443481e-01 -1.508766263723373413e-01 -1.820535063743591309e-01 6.819204986095428467e-02 -2.849979698657989502e-01 1.401277780532836914e-01 1.286066770553588867e-01 -1.641041226685047150e-02 -7.383398711681365967e-02 -1.083455830812454224e-01 -5.845246091485023499e-02 8.041086792945861816e-02 3.073897957801818848e-02 1.151473596692085266e-01 1.248933374881744385e-02 -2.013312578201293945e-01 3.333352804183959961e-01 3.190240859985351562e-01 -8.401028811931610107e-02 -1.817253530025482178e-01 -1.286224871873855591e-01 -1.851595491170883179e-01 1.880874037742614746e-01 -1.906300634145736694e-01 9.985303878784179688e-02 1.022205799818038940e-01 1.118921563029289246e-01 -3.503631353378295898e-01 2.706178128719329834e-01 -1.071765720844268799e-01 -2.799956798553466797e-01
-5.160882696509361267e-02 -1.433808058500289917e-01 -1.545874923467636108e-01 -2.113394290208816528e-01 -1.590220034122467041e-01 5.869057402014732361e-02 2.482465952634811401e-01 -2.120186388492584229e-01 1.412802636623382568e-01 7.545649539679288864e-03 -6.020423769950866699e-02 2.006204873323440552e-01 3.235245645046234131e-01 3.911685571074485779e-02 -8.411348797380924225e-03 3.201287090778350830e-01 -8.151396363973617554e-02 3.181634247303009033e-01 4.753414988517761230e-01 1.509207636117935181e-01 -5.666082352399826050e-02 -8.775258436799049377e-03 1.366100460290908813e-01 9.239008277654647827e-02 -5.561053380370140076e-02 -7.876262068748474121e-02 -5.707924067974090576e-02 -6.883699446916580200e-02 -1.813771277666091919e-01 1.703747510910034180e-01 -1.659963726997375488e-01 8.004383742809295654e-02
-2.219951152801513672e-02 6.096451543271541595e-04 -1.859096586704254150e-01 -3.677186965942382812e-01 8.812186121940612793e-02 -8.362926542758941650e-02 3.190450668334960938e-01 -1.868319362401962280e-01 1.977260261774063110e-01 -3.186808899044990540e-02 -9.889414906501770020e-02 -1.040748134255409241e-01 -1.852983608841896057e-02 8.614790439605712891e-02 -2.750705182552337646e-01 6.933669000864028931e-02 -6.933893263339996338e-02 1.847575604915618896e-01 -5.316874757409095764e-02 -2.689863443374633789e-01 -2.526451945304870605e-01 -2.100860886275768280e-02 2.205168753862380981e-01 -1.852512732148170471e-02 4.322678316384553909e-03 -7.967433333396911621e-02 -4.815964102745056152e-01 -3.430635482072830200e-02 -1.633590757846832275e-01 2.571591921150684357e-02 1.778390705585479736e-01 -5.911421030759811401e-02
-1.025965362787246704e-01 -3.398245573043823242e-01 -1.725517362356185913e-01 -2.286171168088912964e-01 -1.961973160505294800e-01 7.142075151205062866e-02 1.822459995746612549e-01 -2.407176494598388672e-01 5.896688625216484070e-02 -3.142218589782714844e-01 1.385779529809951782e-01 -1.211294252425432205e-02 1.165988892316818237e-01 -1.530140340328216553e-01 -5.658307299017906189e-02 -8.296694606542587280e-02 -1.366718262434005737e-01 3.179537653923034668e-01 1.027967780828475952e-01 7.693612482398748398e-03 -4.491588771343231201e-01 2.676180750131607056e-02 1.152342744171619415e-02 1.564055085182189941e-01 -1.667316108942031860e-01 3.079700097441673279e-02 2.384949289262294769e-02 1.970810145139694214e-01 -1.725755333900451660e-01 9.343157708644866943e-02 2.569811977446079254e-02 -1.541373133659362793e-01
4.392527043819427490e-03 1.121670156717300415e-01 -2.072309404611587524e-01 -1.031162589788436890e-01 3.910053521394729614e-02 -2.334049902856349945e-02 1.711773425340652466e-01 6.801911443471908569e-02 1.520160138607025146e-01 -8.262666873633861542e-03 1.664459556341171265e-01 -8.808470331132411957e-03 3.664039373397827148e-01 2.913976311683654785e-01 8.986064791679382324e-02 -2.823913469910621643e-02 -2.978613972663879395e-01 2.662412822246551514e-01 -5.234482511878013611e-02 -6.855126470327377319e-02 -2.229685150086879730e-02 -2.707281112670898438e-01 -5.472418293356895447e-02 1.898051351308822632e-01 -2.457117587327957153e-01 -7.922109961509704590e-02 -1.220134720206260681e-01 2.100161015987396240e-01 -3.012716472148895264e-01 3.249062597751617432e-01 7.125163823366165161e-02 -1.091679260134696960e-01
-1.034260243177413940e-01 -2.764960527420043945e-01 -9.052407741546630859e-02 -2.823128104209899902e-01 -7.006958872079849243e-02 4.792573302984237671e-02 2.909104526042938232e-01 -1.072015538811683655e-01 1.610446274280548096e-01 -1.554860267788171768e-02 -6.136524956673383713e-03 2.421268969774246216e-01 2.099909931421279907e-01 -4.925945401191711426e-02 -2.155344560742378235e-02 1.723750531673431396e-01 -2.503740787506103516e-01 1.934235990047454834e-01 3.208780288696289062e-01 1.289242058992385864e-01 -1.817687898874282837e-01 1.732838004827499390e-01 9.351210296154022217e-02 -2.531593199819326401e-03 -1.463633775711059570e-01 -2.687807679176330566e-01 2.206818759441375732e-02 2.002436518669128418e-01 -1.484667807817459106e-01 1.747405678033828735e-01 -4.623213410377502441e-02 2.821762561798095703e-01
8.403454720973968506e-02 -1.260773390531539917e-01 -1.855612844228744507e-01 -2.574192285537719727e-01 -1.098465546965599060e-01 -2.401594519615173340e-01 -4.575345292687416077e-02 -1.798148453235626221e-01 -1.257864534854888916e-01 -1.954913586378097534e-01 -1.668119877576828003e-01 2.840817570686340332e-01 2.870483100414276123e-01 8.248159289360046387e-02 9.028894454240798950e-02 1.856458187103271484e-02 -4.432568699121475220e-02 1.414572447538375854e-01 3.510822355747222900e-01 -1.167594417929649353e-01 -1.194712817668914795e-01 -3.211399912834167480e-01 1.937997639179229736e-01 -4.581811279058456421e-02 3.416050225496292114e-02 -3.547846078872680664e-01 -1.414612084627151489e-01 1.507994439452886581e-02 -2.014086693525314331e-01 -4.769569262862205505e-02 7.543969154357910156e-02 -1.316638011485338211e-02
-1.046957373619079590e-01 -8.391071110963821411e-02 1.510475575923919678e-01 -4.988634586334228516e-01 -4.621836543083190918e-02 -1.062437295913696289e-01 -8.815589360892772675e-03 -2.960999496281147003e-02 2.010211944580078125e-01 -1.757877916097640991e-01 -1.964052766561508179e-01 8.794189989566802979e-02 5.780445784330368042e-02 1.395747810602188110e-01 5.159154161810874939e-02 7.931936532258987427e-02 -2.042939811944961548e-01 3.345025330781936646e-02 2.360476553440093994e-01 -3.557717502117156982e-01 -2.316530942916870117e-01 -1.896229945123195648e-02 -1.455925107002258301e-01 2.385212779045104980e-01 -2.608229592442512512e-02 -9.567674994468688965e-02 -2.773078903555870056e-02 -8.415724337100982666e-02 -1.011676192283630371e-01 3.393611013889312744e-01 2.004718780517578125e-01 -7.751965522766113281e-02
-6.208697450347244740e-04 -1.003009751439094543e-01 -3.615864366292953491e-02 -1.280499696731567383e-01 4.185698926448822021e-02 -3.992278277873992920e-01 1.772325783967971802e-01 -3.083303570747375488e-02 2.858361005783081055e-01 -5.312045291066169739e-02 9.148231893777847290e-02 -6.546942144632339478e-02 1.813925988972187042e-02 -1.136212497949600220e-01 1.149299368262290955e-01 3.166747093200683594e-01 -1.524856835603713989e-01 1.325614601373672485e-01 -4.024122655391693115e-02 -4.087340533733367920e-01 -8.434024453163146973e-02 5.538720265030860901e-02 2.001361921429634094e-03 2.265294343233108521e-01 2.217794358730316162e-01 -1.680778115987777710e-01 -2.502616345882415771e-01 2.141879647970199585e-01 -5.796215310692787170e-02 6.261161994189023972e-03 -1.396138519048690796e-01 -2.738357186317443848e-01
-7.568007707595825195e-02 1.530862748622894287e-01 -1.561918407678604126e-01 -2.237600982189178467e-01 -7.921417057514190674e-02 -4.428590238094329834e-01 7.759167999029159546e-02 1.249921843409538269e-01 2.429483383893966675e-01 -1.150012854486703873e-02 1.732490770518779755e-02 9.515234827995300293e-02 1.851084679365158081e-01 3.125654533505439758e-02 -2.755003869533538818e-01 1.490270346403121948e-01 -7.904917001724243164e-02 2.234636247158050537e-01 2.663735151290893555e-01 1.342465430498123169e-01 3.271110821515321732e-03 -7.849361002445220947e-02 -5.333052575588226318e-02 2.631782293319702148e-01 -1.154198590666055679e-02 4.229595139622688293e-02 -1.991342380642890930e-02 2.644221186637878418e-01 5.823787674307823181e-02 2.305660098791122437e-01 2.166374027729034424e-01 -2.670315802097320557e-01
-1.870953291654586792e-01 7.511100172996520996e-02 -1.817885786294937134e-02 -1.946308836340904236e-02 -1.078822612762451172e-01 -3.232568204402923584e-01 1.613704413175582886e-01 1.846724450588226318e-01 2.021126449108123779e-01 -3.914272785186767578e-01 -1.759562343358993530e-01 -3.274952620267868042e-02 1.324567049741744995e-01 -2.859840542078018188e-02 -5.521636828780174255e-02 1.742193847894668579e-01 -9.693930298089981079e-02 2.242404222488403320e-01 2.471769601106643677e-01 4.052254185080528259e-02 -2.062661647796630859e-01 -1.667028814554214478e-01 -8.097969740629196167e-02 1.207046136260032654e-01 -1.267057210206985474e-01 -1.489243237301707268e-03 -1.893193423748016357e-01 2.619627714157104492e-01 -1.639953106641769409e-01 2.516597807407379150e-01 2.019003778696060181e-02 -2.818947434425354004e-01
5.682339891791343689e-02 1.448045521974563599e-01 2.258198708295822144e-01 -4.653666615486145020e-01 9.187652170658111572e-02 -3.096837364137172699e-02 -2.437715530395507812e-01 -1.792063117027282715e-01 1.136983335018157959e-01 -3.291239216923713684e-02 1.847980767488479614e-01 -2.052281424403190613e-02 4.093777239322662354e-01 -1.234363466501235962e-01 1.966921612620353699e-02 -3.458082303404808044e-02 -1.632093638181686401e-01 2.650249898433685303e-01 2.390305139124393463e-02 -2.387309819459915161e-01 -3.466688394546508789e-01 5.174048617482185364e-02 6.977517902851104736e-02 1.919070035219192505e-01 3.155766800045967102e-02 -1.702952384948730469e-01 -3.865438327193260193e-02 4.957011342048645020e-02 7.027310319244861603e-03 1.087213680148124695e-01 -5.697568506002426147e-02 -7.908583432435989380e-02
4.161200299859046936e-02 1.079962030053138733e-01 -1.361363530158996582e-01 -5.113074779510498047e-01 -1.950360983610153198e-01 -2.594732344150543213e-01 4.776746034622192383e-02 -8.309552073478698730e-02 2.660377323627471924e-02 2.621438801288604736e-01 1.707461029291152954e-01 1.450044959783554077e-01 5.367442499846220016e-04 -1.624316871166229248e-01 -3.597996756434440613e-02 2.339713275432586670e-01 -1.791878491640090942e-01 -6.674022227525711060e-02 9.906821697950363159e-02 6.253162026405334473e-02 3.110060095787048340e-01 5.287510901689529419e-02 1.797030270099639893e-01 1.351105868816375732e-01 -4.718753322958946228e-02 -1.093469485640525818e-01 -3.714230358600616455e-01 8.708290755748748779e-03 -1.929813250899314880e-02 2.953190542757511139e-02 1.630399525165557861e-01 -9.828028082847595215e-02
-8.243706077337265015e-02 1.691354364156723022e-01 -2.325576692819595337e-01 -2.238127887248992920e-01 -2.310363352298736572e-01 -3.377685546875000000e-01 2.679677307605743408e-01 -6.320935487747192383e-02 8.182388544082641602e-02 -1.964186877012252808e-01 -2.408741861581802368e-01 -1.018575951457023621e-01 -2.460119500756263733e-02 -1.738759875297546387e-01 -6.057145446538925171e-02 4.286560788750648499e-02 -2.732120752334594727e-01 2.956013381481170654e-01 1.433529239147901535e-02 -2.643306255340576172e-01 -1.495928764343261719e-01 -4.502063244581222534e-02 1.571374014019966125e-02 1.625111699104309082e-01 1.293653547763824463e-01 -4.833710379898548126e-03 -2.312013506889343262e-01 1.932318694889545441e-02 -4.545589908957481384e-02 3.078136146068572998e-01 -1.285665780305862427e-01 -6.753786467015743256e-03
1.611303091049194336e-01 1.441412325948476791e-02 -1.332765817642211914e-01 -2.476148903369903564e-01 3.557439893484115601e-02 -3.536407351493835449e-01 -4.895991832017898560e-02 -4.488337785005569458e-02 2.970783784985542297e-02 -1.697043776512145996e-01 7.757954299449920654e-02 7.566896080970764160e-02 3.698170483112335205e-01 1.772873848676681519e-01 -7.636036723852157593e-02 1.273465454578399658e-01 -7.197898626327514648e-02 2.097113430500030518e-01 7.963347434997558594e-02 -8.885799348354339600e-02 4.751850292086601257e-02 -3.487204909324645996e-01 -2.774398326873779297e-01 4.624157026410102844e-02 3.262399435043334961e-01 -1.906649023294448853e-01 -1.995025873184204102e-01 6.240623816847801208e-02 -1.296771764755249023e-01 1.629718244075775146e-01 1.500970125198364258e-01 1.165589168667793274e-01
2.330690771341323853e-01 3.497402369976043701e-01 -1.378286480903625488e-01 -4.131794869899749756e-01 1.224385574460029602e-01 -6.933913379907608032e-02 -2.576479129493236542e-02 -1.099131032824516296e-01 4.900674149394035339e-02 -5.632063373923301697e-02 -1.249232143163681030e-02 6.980636715888977051e-02 1.910992860794067383e-01 6.934066861867904663e-02 2.204297184944152832e-01 1.289919614791870117e-01 -2.271228879690170288e-01 4.162892997264862061e-01 -1.964718475937843323e-02 -2.050438821315765381e-01 -1.469712257385253906e-01 -1.766148954629898071e-01 -4.744097590446472168e-02 -7.517524808645248413e-02 4.577255249023437500e-02 -1.030824333429336548e-01 -2.437886446714401245e-01 2.486470490694046021e-01 -1.467444002628326416e-01 1.127271167933940887e-02 8.294075727462768555e-03 1.515334006398916245e-02
6.060453876852989197e-02 -2.088711261749267578e-01 -2.589250504970550537e-01 -3.363008499145507812e-01 -5.450139753520488739e-03 -8.343632519245147705e-02 1.000134423375129700e-01 1.144869476556777954e-01 1.468197107315063477e-01 -1.625209450721740723e-01 -1.689047217369079590e-01 7.539095729589462280e-02 -9.790378808975219727e-02 1.475088745355606079e-01 -2.053606323897838593e-03 2.645492255687713623e-01 -4.845268130302429199e-01 1.483093202114105225e-01 2.207871153950691223e-02 -1.611511856317520142e-01 -1.121505647897720337e-01 -7.559704780578613281e-02 1.228575184941291809e-01 2.802577801048755646e-02 1.774714291095733643e-01 1.320810317993164062e-01 -2.987063229084014893e-01 2.305428981781005859e-01 5.825088173151016235e-02 7.671854645013809204e-02 -1.914692297577857971e-02 -2.014656811952590942e-01
2.658300288021564484e-02 -5.793884024024009705e-02 -1.918821185827255249e-01 -3.147198259830474854e-01 -1.799488812685012817e-01 -3.483093678951263428e-01 2.431779727339744568e-02 -6.911385059356689453e-02 2.975824475288391113e-01 -1.794515252113342285e-01 -1.004322916269302368e-01 -8.222668431699275970e-03 6.283111404627561569e-03 -2.675878405570983887e-01 3.214458376169204712e-02 3.287301957607269287e-02 -2.805576026439666748e-01 5.991358682513237000e-02 -2.442233413457870483e-01 -3.407986077945679426e-04 -1.145209893584251404e-01 -4.922569543123245239e-02 8.657503873109817505e-02 1.894382983446121216e-01 3.101612031459808350e-01 -8.150047063827514648e-02 -3.294931026175618172e-03 9.268948435783386230e-02 -3.298773467540740967e-01 2.528818249702453613e-01 1.685007847845554352e-02 1.047210171818733215e-01
-1.253466606140136719e-01 -1.449065506458282471e-01 1.294552534818649292e-01 -3.801780343055725098e-01 -4.806266725063323975e-02 -2.640668749809265137e-01 -1.063883006572723389e-01 1.554021835327148438e-01 8.083328604698181152e-02 1.321174949407577515e-01 1.504014339298009872e-02 7.490234822034835815e-02 1.254110187292098999e-01 2.473182789981365204e-02 5.345402657985687256e-02 2.569580674171447754e-01 7.287845760583877563e-02 1.919085532426834106e-01 3.494907915592193604e-01 3.225070834159851074e-01 1.436230074614286423e-02 1.024113297462463379e-01 5.710151046514511108e-02 7.144462317228317261e-02 -3.184539973735809326e-01 -1.042792499065399170e-01 -2.173852324485778809e-01 9.115684777498245239e-02 -2.611556351184844971e-01 1.575279422104358673e-02 1.899561844766139984e-02 -2.354108244180679321e-01
7.618806324899196625e-03 6.288155913352966309e-02 -1.870637945830821991e-02 -4.943923354148864746e-01 3.080201148986816406e-02 -9.269712120294570923e-02 -2.096373820677399635e-03 2.573954127728939056e-02 1.639894992113113403e-01 8.641498535871505737e-02 1.120192557573318481e-01 4.383633732795715332e-01 2.191603183746337891e-01 -2.796605825424194336e-01 -1.336971074342727661e-01 2.088672816753387451e-01 -5.130057781934738159e-02 1.175190433859825134e-01 -5.442659556865692139e-02 1.751359179615974426e-02 3.413503244519233704e-02 -1.560952961444854736e-01 1.842882782220840454e-01 -1.840177476406097412e-01 5.537325888872146606e-02 -2.552281618118286133e-01 1.634761691093444824e-01 2.760345041751861572e-01 -4.893947765231132507e-02 -2.017098013311624527e-03 -2.282032277435064316e-03 -1.661161929368972778e-01
1.801460385322570801e-01 1.502135843038558960e-01 -1.826959550380706787e-01 -3.487541675567626953e-01 -1.571919322013854980e-01 -7.520637661218643188e-02 9.104873239994049072e-02 -2.630759496241807938e-03 2.362863868474960327e-01 1.031942069530487061e-01 3.500447571277618408e-01 -2.377446591854095459e-01 2.059865593910217285e-01 -4.842684045433998108e-02 3.028231114149093628e-02 1.119523197412490845e-01 -1.785104423761367798e-01 5.103330593556165695e-03 2.012415975332260132e-01 7.091150432825088501e-02 -1.255137324333190918e-01 -1.125649884343147278e-01 -6.856546550989151001e-02 -7.607017457485198975e-02 8.456598222255706787e-02 1.128053665161132812e-01 -1.705718040466308594e-01 3.963314890861511230e-01 -1.294413357973098755e-01 -1.479403674602508545e-01 -1.226858049631118774e-01 -2.673567831516265869e-01
1.851500123739242554e-01 -9.459632635116577148e-02 -9.993562102317810059e-02 -7.878410071134567261e-02 -1.233444511890411377e-01 -1.334113180637359619e-01 2.523669004440307617e-01 -1.827862858772277832e-01 1.982090175151824951e-01 -8.458591252565383911e-02 1.982483863830566406e-01 -2.270627170801162720e-01 3.544094860553741455e-01 2.230623923242092133e-02 -2.797180041670799255e-02 -1.891583204269409180e-02 -2.079746574163436890e-01 1.680970489978790283e-01 -3.650513291358947754e-02 -2.096792161464691162e-01 3.227223455905914307e-02 -1.294028908014297485e-01 -8.042135834693908691e-02 -7.334848493337631226e-02 -2.823664247989654541e-01 -1.696891784667968750e-01 -2.231322526931762695e-01 4.022857546806335449e-02 -3.553540706634521484e-01 2.926598191261291504e-01 7.886762171983718872e-02 -1.462842226028442383e-01
3.783553466200828552e-02 -2.749994099140167236e-01 -3.126328587532043457e-01 -1.861289292573928833e-01 -3.569970279932022095e-02 -3.445064276456832886e-02 9.919133037328720093e-02 -1.832991391420364380e-01 1.032461374998092651e-01 1.330309212207794189e-01 -1.173702254891395569e-01 7.447854429483413696e-02 -1.422924697399139404e-01 -1.979708820581436157e-01 1.797096431255340576e-01 7.221110165119171143e-02 -3.584696352481842041e-01 2.728615403175354004e-01 1.948852837085723877e-01 9.212455898523330688e-02 -2.373722493648529053e-01 4.365323111414909363e-02 2.171811759471893311e-01 -5.276449024677276611e-03 -4.397553205490112305e-02 1.095323860645294189e-01 -3.370077908039093018e-01 3.119879029691219330e-02 -1.212624385952949524e-01 -8.899569511413574219e-02 4.269788414239883423e-02 -3.037065267562866211e-01
-2.907141447067260742e-01 7.452934235334396362e-02 1.137801483273506165e-01 -2.894270718097686768e-01 -1.243025958538055420e-01 -2.923138141632080078e-01 2.915754020214080811e-01 -2.477033436298370361e-01 1.594588011503219604e-01 -1.520313322544097900e-01 -7.587344385683536530e-03 1.601305603981018066e-01 1.297428160905838013e-01 2.599077299237251282e-02 8.882991969585418701e-03 -5.608014389872550964e-02 -2.202046513557434082e-01 2.464615553617477417e-01 1.704435944557189941e-01 -1.665076911449432373e-01 5.380838364362716675e-02 -2.340650856494903564e-01 -2.547660470008850098e-01 1.482913494110107422e-01 7.169400900602340698e-02 5.406118556857109070e-02 -2.176320999860763550e-01 -8.627135306596755981e-02 1.303331106901168823e-01 1.462808847427368164e-01 2.231451123952865601e-01 -9.663146734237670898e-02
-3.485326096415519714e-02 3.246914744377136230e-01 -2.406006008386611938e-01 -1.778152585029602051e-01 5.517305061221122742e-02 -2.643454670906066895e-01 -1.044581457972526550e-01 8.123020827770233154e-02 -7.190203666687011719e-02 -4.061408340930938721e-02 1.750642061233520508e-01 -2.072303183376789093e-02 1.946565806865692139e-01 -6.124930828809738159e-02 2.353132888674736023e-02 1.363825798034667969e-02 -5.626351013779640198e-02 1.325117051601409912e-01 1.535697281360626221e-01 -1.291532516479492188e-01 -3.790956437587738037e-01 -2.951135337352752686e-01 4.567744582891464233e-02 -2.486024051904678345e-02 7.803732156753540039e-02 -2.319149076938629150e-01 -2.022826671600341797e-01 2.536196410655975342e-01 -2.400113940238952637e-01 9.586499631404876709e-02 3.254396915435791016e-01 2.866175398230552673e-02
-2.375711202621459961e-01 -1.527524888515472412e-01 -1.762073487043380737e-01 -4.204907417297363281e-01 1.281520724296569824e-01 -1.716141849756240845e-01 8.233591169118881226e-02 4.759952798485755920e-02 3.409088850021362305e-01 8.849868178367614746e-02 1.700499951839447021e-01 1.070380732417106628e-01 -1.055332459509372711e-02 8.369692414999008179e-02 -1.331138759851455688e-01 1.355831623077392578e-01 -6.468742340803146362e-02 6.430929154157638550e-02 -1.680730432271957397e-01 -6.061185151338577271e-02 -3.808177635073661804e-02 -1.015539979562163353e-03 1.542528569698333740e-01 3.079149127006530762e-01 -4.324093088507652283e-02 4.796547070145606995e-02 -3.390849530696868896e-01 2.411128878593444824e-01 -1.568252295255661011e-01 2.237481176853179932e-01 -4.542709514498710632e-02 1.884076595306396484e-01
2.211675345897674561e-01 -8.370575308799743652e-02 -1.017017289996147156e-01 -2.273106426000595093e-01 1.733340024948120117e-01 1.592062860727310181e-01 -1.303987111896276474e-02 -7.358808815479278564e-02 2.083484381437301636e-01 -7.460524141788482666e-02 -5.373610928654670715e-02 2.192984968423843384e-01 1.689191907644271851e-01 -2.018842995166778564e-01 4.034253954887390137e-02 3.281232416629791260e-01 -1.845886409282684326e-01 1.581005901098251343e-01 2.351481467485427856e-01 3.779885172843933105e-02 9.198583662509918213e-02 -4.021272063255310059e-01 -8.328813314437866211e-02 -1.190573628991842270e-02 -6.105526164174079895e-02 -1.153987571597099304e-01 -1.583330482244491577e-01 2.031374722719192505e-01 -2.631767392158508301e-01 1.293167769908905029e-01 -2.754058241844177246e-01 -6.557566672563552856e-02
6.139111518859863281e-02 -5.719204246997833252e-02 -1.171657145023345947e-01 -3.894133865833282471e-01 -2.008554339408874512e-01 -3.078495264053344727e-01 9.542568027973175049e-02 -2.513538300991058350e-01 3.300024271011352539e-01 -2.337377332150936127e-02 5.556045100092887878e-02 -1.041090637445449829e-01 2.986265122890472412e-01 -1.756159514188766479e-01 -1.598885506391525269e-01 2.228373885154724121e-01 -5.838049575686454773e-02 -1.797681301832199097e-01 9.237276762723922729e-02 -3.069771230220794678e-01 9.755525738000869751e-02 -4.479353874921798706e-02 2.343543060123920441e-02 -8.910964243113994598e-03 1.899406462907791138e-01 -2.034644335508346558e-01 4.852341488003730774e-02 -2.946232259273529053e-02 -1.006511598825454712e-01 1.307675391435623169e-01 -1.380849182605743408e-01 -1.547147333621978760e-01
-1.259305179119110107e-01 -3.659175336360931396e-01 -2.035024389624595642e-02 -2.934565246105194092e-01 -1.971561312675476074e-01 1.585765779018402100e-01 1.914726644754409790e-01 -1.973698735237121582e-01 2.434982955455780029e-01 -1.700375676155090332e-01 4.239809885621070862e-02 5.049231275916099548e-02 2.101920247077941895e-01 7.611972838640213013e-02 3.455202281475067139e-02 8.533700555562973022e-02 -5.402852222323417664e-02 2.595556378364562988e-01 1.864276975393295288e-01 7.776965945959091187e-02 -1.415002197027206421e-01 -1.676171720027923584e-01 3.758600726723670959e-02 3.390127122402191162e-01 -1.985044330358505249e-01 -9.324407577514648438e-02 -1.306537538766860962e-01 -1.726694963872432709e-02 -3.087211847305297852e-01 -7.363463938236236572e-02 2.831301651895046234e-02 1.747219413518905640e-01
-6.164307147264480591e-02 -1.543837934732437134e-01 -1.785445809364318848e-01 -2.393680959939956665e-01 1.419973522424697876e-01 -7.749616354703903198e-02 2.392919212579727173e-01 -1.342247873544692993e-01 2.813657224178314209e-01 -5.438583716750144958e-02 -1.033942028880119324e-01 7.676085084676742554e-02 -1.824765652418136597e-02 2.102687507867813110e-01 -5.741789191961288452e-02 8.690082281827926636e-02 -2.655001580715179443e-01 7.193112373352050781e-02 4.189401119947433472e-02 -2.394203245639801025e-01 -5.820025876164436340e-02 -3.534822026267647743e-04 -2.949126064777374268e-02 1.550776958465576172e-01 1.746483705937862396e-02 -4.207825288176536560e-02 -4.564008116722106934e-01 2.562372684478759766e-01 -3.904996812343597412e-01 9.308964759111404419e-02 1.219547018408775330e-01 -1.119450256228446960e-01
8.419309556484222412e-02 -9.899416565895080566e-02 -3.064592182636260986e-02 -1.909613758325576782e-01 -1.352360099554061890e-01 -2.571913897991180420e-01 1.005385667085647583e-01 -1.793742477893829346e-01 2.450616955757141113e-01 1.646267436444759369e-02 3.849985003471374512e-01 1.639471054077148438e-01 1.913487911224365234e-01 5.974934622645378113e-02 1.260084807872772217e-01 -4.063469916582107544e-02 -2.947009503841400146e-01 8.879375457763671875e-02 1.099118683487176895e-02 -1.175323799252510071e-01 9.559594094753265381e-03 -2.398533970117568970e-01 1.289146114140748978e-02 -9.760982543230056763e-02 -2.254591882228851318e-01 -1.531409472227096558e-01 -3.015907295048236847e-02 3.832602500915527344e-02 -3.572442829608917236e-01 2.878006994724273682e-01 2.503840625286102295e-01 -7.383609656244516373e-03
8.406926691532135010e-02 -1.484939754009246826e-01 -9.317358583211898804e-02 -5.332667827606201172e-01 4.616755247116088867e-02 -1.512230634689331055e-01 -6.944372504949569702e-02 2.185498364269733429e-02 2.755987048149108887e-01 -5.764827132225036621e-02 4.652018845081329346e-02 2.788608074188232422e-01 3.671066462993621826e-02 1.287588775157928467e-01 -2.241431362926959991e-02 4.220614954829216003e-02 5.111951380968093872e-02 1.410659253597259521e-01 9.667993336915969849e-02 -3.432371020317077637e-01 -2.131068259477615356e-01 1.142929419875144958e-01 -5.184670444577932358e-03 2.449886053800582886e-01 -6.750929355621337891e-02 7.059890031814575195e-02 -1.693733632564544678e-01 6.764050573110580444e-02 -1.448554992675781250e-01 1.806549131870269775e-01 3.022278547286987305e-01 1.102312430739402771e-01
-7.213431596755981445e-02 -9.500752389430999756e-02 -7.000219076871871948e-02 -2.619222402572631836e-01 -7.522927224636077881e-02 -2.413829714059829712e-01 1.849852353334426880e-01 7.113170623779296875e-02 3.039318621158599854e-01 -4.354930948466062546e-03 9.243834763765335083e-02 -1.136427652090787888e-02 1.795560419559478760e-01 -1.409855484962463379e-01 2.698936164379119873e-01 3.649403899908065796e-02 -1.319644153118133545e-01 2.905318439006805420e-01 2.916052043437957764e-01 -9.516701847314834595e-02 5.677541717886924744e-02 -3.774331510066986084e-02 -3.689886257052421570e-02 1.240994930267333984e-01 -1.948249638080596924e-01 -3.644820749759674072e-01 1.236304119229316711e-01 -2.701553702354431152e-02 2.369500994682312012e-01 -3.174538165330886841e-02 -8.849497884511947632e-02 -3.355239033699035645e-01
-1.059592962265014648e-01 5.216411664150655270e-04 -4.004692435264587402e-01 -4.029216766357421875e-01 5.400763079524040222e-02 -2.483418583869934082e-02 -3.170973435044288635e-02 -4.902566596865653992e-02 -1.092101857066154480e-01 -4.362717643380165100e-02 -4.041710402816534042e-03 1.634766906499862671e-01 2.345758080482482910e-01 2.412232011556625366e-02 1.914748921990394592e-02 7.908234745264053345e-02 -1.193819865584373474e-01 4.169209003448486328e-01 1.924035251140594482e-01 -1.101187914609909058e-01 -1.328579187393188477e-01 -1.759684532880783081e-01 2.350276857614517212e-01 -4.188594594597816467e-02 1.572221219539642334e-01 -6.257031112909317017e-02 -2.241750210523605347e-01 1.086506247520446777e-01 -1.888610869646072388e-01 1.561445593833923340e-01 8.180545270442962646e-02 2.367376685142517090e-01
-6.901116669178009033e-02 8.268077671527862549e-02 -8.099634945392608643e-02 -3.397266566753387451e-01 -1.487121582031250000e-01 -1.025217697024345398e-01 1.525190919637680054e-01 -2.371978461742401123e-01 3.708435893058776855e-01 6.073760241270065308e-02 7.385568320751190186e-02 -3.858251497149467468e-02 1.763100028038024902e-01 -1.314743161201477051e-01 2.352430969476699829e-01 7.152789831161499023e-02 -1.923458427190780640e-01 1.707206517457962036e-01 1.543236076831817627e-01 -3.006360232830047607e-01 1.578401625156402588e-01 8.479525893926620483e-02 -1.472880244255065918e-01 -7.238873839378356934e-02 -1.801391690969467163e-01 -2.783565521240234375e-01 9.806470479816198349e-04 1.592773795127868652e-01 1.941704154014587402e-01 -1.259923167526721954e-02 9.604233503341674805e-02 -2.748209834098815918e-01
1.382057964801788330e-01 6.475304067134857178e-02 5.367773398756980896e-02 -3.407741785049438477e-01 -1.862246915698051453e-02 -1.219312027096748352e-01 -1.025034710764884949e-01 -6.090023368597030640e-02 -1.011492908000946045e-01 -1.699768938124179840e-02 3.572856634855270386e-02 -7.901710271835327148e-02 4.803607612848281860e-02 3.440122306346893311e-02 -7.906321436166763306e-02 2.969794571399688721e-01 2.212217748165130615e-01 4.580940008163452148e-01 2.166660726070404053e-01 1.511184126138687134e-01 -1.828207671642303467e-01 5.786564946174621582e-02 1.908683478832244873e-01 -1.523202359676361084e-01 1.063250377774238586e-01 -1.991151124238967896e-01 3.590544313192367554e-02 8.668687939643859863e-02 -4.188024699687957764e-01 7.560993731021881104e-02 1.437860727310180664e-01 -1.605377197265625000e-01
-2.283024936914443970e-01 -2.401334941387176514e-01 1.531785428524017334e-01 -5.357884988188743591e-02 1.522034406661987305e-01 -1.916346102952957153e-01 1.208743453025817871e-02 -4.373239725828170776e-02 4.293400794267654419e-02 -4.239793866872787476e-02 1.513757109642028809e-01 3.043916523456573486e-01 6.134718284010887146e-02 1.286484487354755402e-02 -5.554617568850517273e-02 3.133457303047180176e-01 -4.368171393871307373e-01 1.374288555234670639e-02 6.242974102497100830e-02 -3.948394209146499634e-02 -2.183859944343566895e-01 -2.071898579597473145e-01 -1.540662050247192383e-01 1.260929703712463379e-01 4.501984640955924988e-02 -1.317373067140579224e-01 -2.730506062507629395e-01 2.030827552080154419e-01 -1.077376678586006165e-01 2.712731659412384033e-01 3.386788070201873779e-02 -1.711334288120269775e-01
2.384281754493713379e-01 -1.858771294355392456e-01 -2.793582342565059662e-02 -2.103786617517471313e-01 -1.102830842137336731e-01 1.418227106332778931e-01 1.107845902442932129e-01 -1.633466929197311401e-01 1.269295066595077515e-01 6.121866032481193542e-02 -1.390777807682752609e-02 2.403224408626556396e-01 2.069442272186279297e-01 2.629709243774414062e-02 -1.764431893825531006e-01 2.596172392368316650e-01 6.703177839517593384e-02 4.317276477813720703e-01 4.264332652091979980e-01 2.099999487400054932e-01 -4.480081051588058472e-02 -5.760514736175537109e-02 1.704394221305847168e-01 2.655333466827869415e-02 3.265311941504478455e-02 -1.973806023597717285e-01 -7.102848589420318604e-02 1.094381660223007202e-01 -1.578848659992218018e-01 1.862888783216476440e-01 -6.167036667466163635e-02 9.163184091448783875e-03
-2.354226410388946533e-01 -2.757030129432678223e-01 -2.042005211114883423e-01 -2.508959770202636719e-01 -1.727290600538253784e-01 -1.373039484024047852e-01 -1.998855769634246826e-01 -5.436714366078376770e-02 -1.144636794924736023e-01 4.603398963809013367e-02 2.074910700321197510e-01 2.823751419782638550e-02 2.821066081523895264e-01 -3.238018229603767395e-02 -2.405124716460704803e-02 9.791696071624755859e-02 -3.313584923744201660e-01 1.485712826251983643e-01 5.103404168039560318e-03 6.326142698526382446e-02 2.019535750150680542e-01 5.806633830070495605e-02 3.458853170741349459e-04 -1.778581589460372925e-01 -9.588416665792465210e-02 -1.943507194519042969e-01 1.664615720510482788e-01 1.262189447879791260e-01 -5.544744431972503662e-02 1.540740728378295898e-01 8.042997866868972778e-02 -4.322851896286010742e-01
1.322883069515228271e-01 -1.791412532329559326e-01 -1.837340444326400757e-01 -4.313786625862121582e-01 3.166698664426803589e-02 -1.279445886611938477e-01 3.968210518360137939e-02 -2.059937268495559692e-01 1.060804128646850586e-01 -6.613071262836456299e-02 1.866749525070190430e-01 -2.183990739285945892e-02 2.644346952438354492e-01 -2.348190406337380409e-03 1.809797249734401703e-02 1.454831063747406006e-01 1.518058627843856812e-01 1.158375665545463562e-01 4.376928806304931641e-01 -6.696425378322601318e-02 -2.250305712223052979e-01 -9.897001087665557861e-02 1.186900138854980469e-01 -1.892604529857635498e-01 2.405040413141250610e-01 1.198938041925430298e-01 -6.455628573894500732e-02 2.744653522968292236e-01 -3.269447479397058487e-03 -1.130370721220970154e-01 1.324043273925781250e-01 -4.369180649518966675e-02
-1.781374514102935791e-01 -4.462169110774993896e-02 3.197265416383743286e-02 -2.431961148977279663e-02 -3.147219121456146240e-01 -1.689822524785995483e-01 -2.850909531116485596e-01 1.698563694953918457e-01 1.277038007974624634e-01 9.586976468563079834e-02 7.320408523082733154e-02 1.930017322301864624e-01 3.046575784683227539e-01 1.208146363496780396e-01 -1.627960242331027985e-03 4.744207486510276794e-02 -2.894433438777923584e-01 3.455100357532501221e-01 -4.573156684637069702e-02 -2.471359074115753174e-01 -1.976787000894546509e-01 -9.612549841403961182e-02 -1.568489521741867065e-01 1.792276799678802490e-01 1.988279968500137329e-01 -2.103968113660812378e-01 -2.057544589042663574e-01 -1.153111178427934647e-02 -1.076964139938354492e-01 1.749937683343887329e-01 8.643326908349990845e-02 -4.281497001647949219e-02
2.483559548854827881e-01 -6.154579750727862120e-05 -5.492305383086204529e-02 -5.274593234062194824e-01 -9.093798696994781494e-02 -2.743013203144073486e-01 -2.812270522117614746e-01 8.208499103784561157e-02 1.599593013525009155e-01 1.271772105246782303e-02 2.148824930191040039e-01 -2.509610652923583984e-01 6.679889559745788574e-02 -3.904526308178901672e-02 1.585891842842102051e-01 5.343586578965187073e-02 -2.357580661773681641e-01 -3.735189884901046753e-02 -3.549689799547195435e-02 -1.805320084095001221e-01 -3.250414133071899414e-02 -1.323176324367523193e-01 1.212782599031925201e-02 2.144832611083984375e-01 2.371342852711677551e-02 -2.648058533668518066e-01 -1.870953291654586792e-01 1.405059844255447388e-01 4.059780016541481018e-02 1.630195528268814087e-01 -3.427482210099697113e-03 -9.820807725191116333e-02
6.416179984807968140e-02 -2.522807121276855469e-01 1.517705172300338745e-01 -1.114712357521057129e-01 8.211779594421386719e-02 -2.433712929487228394e-01 2.557216286659240723e-01 -2.195662818849086761e-02 3.481697738170623779e-01 -1.978294253349304199e-01 2.362414896488189697e-01 1.801165044307708740e-01 1.358057856559753418e-01 2.650053799152374268e-02 -1.333726942539215088e-01 1.110183894634246826e-01 -1.647661924362182617e-01 1.194267719984054565e-01 -4.132680967450141907e-02 -9.490348398685455322e-02 -4.647175967693328857e-02 -1.289750486612319946e-01 -1.674991101026535034e-01 -8.041410893201828003e-02 -9.557212889194488525e-02 -2.285263836383819580e-01 -1.975597441196441650e-01 6.716232746839523315e-02 -3.213571608066558838e-01 3.910607099533081055e-01 1.426241453737020493e-02 1.778457127511501312e-02
-8.115004003047943115e-02 8.187178522348403931e-02 1.186613440513610840e-01 -4.295718371868133545e-01 1.505969613790512085e-01 -1.103790253400802612e-01 -2.044072896242141724e-01 -1.092101782560348511e-01 2.338627725839614868e-01 1.317481230944395065e-02 2.478099763393402100e-01 9.105948731303215027e-03 3.393433392047882080e-01 -2.672502957284450531e-02 -2.684194408357143402e-02 -1.279362384229898453e-02 -3.194634020328521729e-01 3.454821705818176270e-01 5.210547707974910736e-03 -6.414011120796203613e-02 -4.169261157512664795e-01 1.105853472836315632e-03 2.093397313728928566e-03 5.723351985216140747e-02 1.157254576683044434e-01 3.273862972855567932e-02 4.089102149009704590e-02 -3.820795565843582153e-03 1.065552383661270142e-01 4.698701575398445129e-02 -1.737019419670104980e-01 -6.218602508306503296e-02
-2.416638657450675964e-02 1.855516880750656128e-01 7.208220660686492920e-02 -2.348511815071105957e-01 1.503315847367048264e-02 -3.396642208099365234e-01 2.507236003875732422e-01 1.633541136980056763e-01 -5.108636617660522461e-02 -8.641196787357330322e-02 -6.429415941238403320e-02 -3.358376771211624146e-02 -1.010646745562553406e-01 2.127523720264434814e-02 8.060396462678909302e-02 2.179590910673141479e-01 -4.546357691287994385e-01 1.933897137641906738e-01 1.737428456544876099e-01 -1.664464175701141357e-01 -2.578428983688354492e-01 -1.230343580245971680e-01 3.509897738695144653e-02 8.231972903013229370e-02 5.124040879309177399e-03 1.145450323820114136e-01 -1.846769824624061584e-02 8.840212970972061157e-02 -3.449497818946838379e-01 2.680096030235290527e-01 7.204613089561462402e-02 -1.027460694313049316e-01
-1.225890517234802246e-01 -6.458728015422821045e-02 -1.636766791343688965e-01 -2.171545624732971191e-01 -2.635230422019958496e-01 -2.333582639694213867e-01 1.661611348390579224e-01 -1.290907859802246094e-01 4.660312458872795105e-02 -3.169233351945877075e-02 1.431483328342437744e-01 -1.227157413959503174e-01 3.074629902839660645e-01 1.225155666470527649e-01 2.073904871940612793e-02 1.675483286380767822e-01 -3.904275596141815186e-01 2.300304472446441650e-01 -7.992443442344665527e-02 1.304659247398376465e-01 -1.118565648794174194e-01 -5.024353861808776855e-01 1.172918677330017090e-01 -3.053669445216655731e-02 1.301758587360382080e-01 1.366184651851654053e-01 -4.624580591917037964e-02 -9.754109382629394531e-02 1.093303784728050232e-03 6.844570394605398178e-03 -1.802421733736991882e-02 -7.662030309438705444e-02
2.239678800106048584e-02 -1.151317805051803589e-01 -8.252750337123870850e-02 -3.450359404087066650e-01 -3.229878144338726997e-03 -2.465529143810272217e-01 -9.050349146127700806e-02 -1.474653482437133789e-01 -7.480236142873764038e-02 2.696964442729949951e-01 1.313903629779815674e-01 -1.148340702056884766e-01 7.573036849498748779e-02 2.755301259458065033e-02 -8.249514549970626831e-02 8.577772229909896851e-02 -2.699425220489501953e-01 3.781880140304565430e-01 3.103467226028442383e-01 4.933696612715721130e-02 2.423895522952079773e-02 3.016459345817565918e-01 -2.116830945014953613e-01 2.503068372607231140e-02 -6.138490885496139526e-02 6.061406433582305908e-02 -8.125917054712772369e-03 3.390321508049964905e-02 3.039055503904819489e-02 2.589952349662780762e-01 -6.648360192775726318e-02 -3.278249800205230713e-01
-1.668139994144439697e-01 -3.970307484269142151e-02 2.249319255352020264e-01 -2.393140345811843872e-01 -2.310466468334197998e-01 -2.425312548875808716e-01 8.032072335481643677e-02 -2.222043462097644806e-02 2.424038350582122803e-01 -1.460088230669498444e-02 -1.062756031751632690e-02 6.711391359567642212e-02 4.281164705753326416e-02 -1.433927267789840698e-01 -2.552602291107177734e-01 5.538337677717208862e-02 -1.846151500940322876e-01 4.645830765366554260e-02 5.147527903318405151e-02 -3.324571996927261353e-02 2.145945467054843903e-02 -2.657672762870788574e-01 -1.772365421056747437e-01 3.953136801719665527e-01 5.123412981629371643e-02 -1.718774884939193726e-01 -2.560207545757293701e-01 1.830557733774185181e-01 -1.018949151039123535e-01 3.284136652946472168e-01 1.401836723089218140e-01 -1.465794295072555542e-01
-1.739976555109024048e-01 2.044926583766937256e-01 -6.520516425371170044e-02 -3.657552003860473633e-01 2.907103896141052246e-01 -1.603228300809860229e-01 -1.192775815725326538e-01 -1.506258919835090637e-02 -1.150062754750251770e-01 2.089440226554870605e-01 1.533447504043579102e-01 4.255152493715286255e-02 2.537222504615783691e-01 -6.225239112973213196e-02 -1.237588599324226379e-01 1.615446507930755615e-01 -1.519503146409988403e-01 3.216696977615356445e-01 3.742116317152976990e-02 -5.262714624404907227e-02 -9.734711050987243652e-02 -9.651812165975570679e-02 7.556823641061782837e-02 7.171946018934249878e-02 -7.755240425467491150e-03 -1.259093433618545532e-01 -2.788358330726623535e-01 1.593751311302185059e-01 -8.011821657419204712e-02 -1.701390594244003296e-01 3.917258977890014648e-01 7.128182053565979004e-02
-1.497036516666412354e-01 -6.588726490736007690e-02 -3.710109591484069824e-01 -2.779047191143035889e-01 -2.869981899857521057e-02 2.435298450291156769e-02 1.400308310985565186e-01 -4.266238957643508911e-02 1.171197816729545593e-01 -1.749312579631805420e-01 -2.004758715629577637e-01 9.629757702350616455e-02 8.358760923147201538e-02 2.040261030197143555e-01 -6.521512567996978760e-02 1.883271038532257080e-01 -3.783085644245147705e-01 6.546749174594879150e-02 1.271032541990280151e-01 -2.131662368774414062e-01 1.946194842457771301e-02 2.513970434665679932e-02 -5.341470241546630859e-02 5.427602678537368774e-02 2.692617774009704590e-01 1.439298689365386963e-01 -2.946197986602783203e-01 3.255496025085449219e-01 -8.131352066993713379e-02 1.937012821435928345e-01 1.038230862468481064e-02 -8.577554672956466675e-02
-8.265522867441177368e-02 5.095419660210609436e-02 4.032569378614425659e-02 -1.866619139909744263e-01 -2.094155848026275635e-01 -2.304674535989761353e-01 5.298452824354171753e-02 3.624474629759788513e-02 5.933143943548202515e-02 -1.926960051059722900e-01 1.863927692174911499e-01 1.030297651886940002e-01 1.275826841592788696e-01 -9.126456826925277710e-02 1.919860541820526123e-01 -6.644950807094573975e-02 -2.584539949893951416e-01 5.937662124633789062e-01 -7.708045840263366699e-02 1.494615711271762848e-02 -1.019188091158866882e-01 -1.964192986488342285e-01 -7.875764369964599609e-02 -2.848316542804241180e-02 1.853496283292770386e-01 -1.210696026682853699e-01 5.611734092235565186e-02 -2.657945826649665833e-02 -3.236846625804901123e-01 -1.496685203164815903e-02 2.332810461521148682e-01 -8.564041554927825928e-02
-1.610958576202392578e-02 -8.565443754196166992e-02 4.217620007693767548e-03 -4.955776929855346680e-01 9.341651201248168945e-02 -2.437791973352432251e-01 -7.442604005336761475e-02 -4.289275407791137695e-02 2.931336462497711182e-01 -1.597877778112888336e-02 2.177910953760147095e-01 2.416380494832992554e-01 1.118811666965484619e-01 -6.637543439865112305e-02 6.270086020231246948e-02 1.210490167140960693e-01 -1.077627092599868774e-01 1.488341242074966431e-01 9.923929721117019653e-02 -1.359321177005767822e-01 6.568154692649841309e-02 -3.788354992866516113e-02 2.106086164712905884e-01 -2.058021873235702515e-01 3.720046281814575195e-01 -2.555163502693176270e-01 1.530624628067016602e-01 1.248717680573463440e-01 -5.953382700681686401e-02 4.766636341810226440e-02 -1.834832280874252319e-01 -8.374495059251785278e-02
-1.842808425426483154e-01 -4.206342995166778564e-02 -2.323009967803955078e-01 -4.095638096332550049e-01 -1.097122505307197571e-01 1.532793790102005005e-01 2.500334382057189941e-01 -2.714957343414425850e-03 -4.234154522418975830e-02 -2.359161972999572754e-01 -9.109854698181152344e-02 4.091387242078781128e-02 7.152785360813140869e-02 -2.670604549348354340e-02 2.938636764883995056e-02 1.166730448603630066e-01 -4.112676978111267090e-01 1.998660117387771606e-01 2.118787020444869995e-01 1.629298925399780273e-01 -1.274761706590652466e-01 9.882285445928573608e-02 2.055730670690536499e-01 -5.617781728506088257e-02 -1.998140290379524231e-02 -1.187556833028793335e-01 7.566967513412237167e-03 2.571859061717987061e-01 -2.550249695777893066e-01 -7.639498263597488403e-02 -1.006531640887260437e-01 -2.076387107372283936e-01
4.898290336132049561e-02 -2.643046379089355469e-01 -3.349414467811584473e-01 -2.174454182386398315e-01 2.108222246170043945e-02 4.149613901972770691e-03 -5.901153013110160828e-02 -2.271671742200851440e-01 3.656676039099693298e-02 1.531827356666326523e-02 -1.380473971366882324e-01 2.380227148532867432e-01 2.901200354099273682e-01 -1.155269425362348557e-02 -2.090929150581359863e-01 3.466688990592956543e-01 -4.261056333780288696e-02 1.733662933111190796e-01 7.529591023921966553e-02 6.208655983209609985e-02 -1.295438557863235474e-01 -1.527793854475021362e-01 3.380619287490844727e-01 4.400916863232851028e-03 1.884108930826187134e-01 -1.915667951107025146e-01 -1.794695854187011719e-01 2.286885231733322144e-01 -1.056957170367240906e-01 6.237536296248435974e-02 7.060635089874267578e-02 -1.210974007844924927e-01
1.239534560590982437e-02 -1.392563283443450928e-01 -1.987722069025039673e-01 -1.880690157413482666e-01 -1.177925094962120056e-01 -2.478027492761611938e-01 1.509358584880828857e-01 -5.781221762299537659e-02 1.323512643575668335e-01 -1.271346062421798706e-01 8.268710225820541382e-02 -2.063333690166473389e-01 6.738546490669250488e-02 -2.476020157337188721e-01 1.326252669095993042e-01 -4.689428955316543579e-02 -3.702755570411682129e-01 3.898225426673889160e-01 2.809527702629566193e-02 5.882216617465019226e-02 -1.185507178306579590e-01 1.464945524930953979e-01 1.666454225778579712e-01 -9.532369673252105713e-02 3.893430531024932861e-01 -2.090927399694919586e-02 -1.073888167738914490e-01 1.632751524448394775e-01 -2.139683067798614502e-01 6.124489381909370422e-02 1.664945930242538452e-01 4.779595509171485901e-02
-1.335269808769226074e-01 -2.215053141117095947e-01 -2.625589445233345032e-02 -4.096453189849853516e-01 -3.248327374458312988e-01 -6.691594421863555908e-02 8.582930266857147217e-02 -1.642434895038604736e-01 -1.953749209642410278e-01 -1.165436580777168274e-01 -3.969210013747215271e-02 5.358245596289634705e-02 2.097654044628143311e-01 4.260332323610782623e-03 -3.282003700733184814e-01 -6.081355735659599304e-02 -3.167952597141265869e-01 1.371385604143142700e-01 2.423566877841949463e-01 1.937034353613853455e-02 -3.189477622509002686e-01 3.636759147047996521e-02 4.849517252296209335e-03 2.723200945183634758e-03 -5.388986691832542419e-02 -1.532040387392044067e-01 6.907618790864944458e-02 2.137178629636764526e-01 -8.494454622268676758e-02 -1.454676128923892975e-02 5.728480219841003418e-02 1.993643045425415039e-01
3.303646668791770935e-02 -1.115978285670280457e-01 -7.664012257009744644e-03 -2.795371413230895996e-01 5.748468264937400818e-02 -2.931334078311920166e-01 4.855650663375854492e-02 -2.249118089675903320e-01 7.129553705453872681e-02 7.295010983943939209e-02 9.221420437097549438e-02 2.492741197347640991e-01 2.251101136207580566e-01 3.887331485748291016e-02 1.292259097099304199e-01 1.601608097553253174e-01 -1.547694653272628784e-01 -5.392839014530181885e-02 2.206785827875137329e-01 1.369619816541671753e-01 -1.247896328568458557e-01 -3.936348557472229004e-01 3.839542269706726074e-01 4.971201717853546143e-02 1.336573436856269836e-02 -1.664803028106689453e-01 -2.435572594404220581e-01 -1.820588484406471252e-03 -2.351419180631637573e-01 -2.837856533005833626e-03 3.088402003049850464e-02 1.797046512365341187e-01
1.377533376216888428e-01 -8.421425521373748779e-02 -9.482381492853164673e-02 -4.543800055980682373e-01 -1.385878622531890869e-01 -3.018736243247985840e-01 -1.648109257221221924e-01 1.484526842832565308e-01 -1.155098900198936462e-01 4.067720100283622742e-02 2.013321518898010254e-01 -3.558150678873062134e-02 -7.251329720020294189e-02 -1.249650791287422180e-01 -2.420268058776855469e-01 1.757480502128601074e-01 3.619087859988212585e-02 3.142424821853637695e-01 2.789558470249176025e-01 4.112868383526802063e-02 -2.154048085212707520e-01 1.340982317924499512e-01 2.356060743331909180e-01 2.632875367999076843e-02 -6.130691617727279663e-02 -4.869751632213592529e-02 9.104869514703750610e-02 -1.879574148915708065e-03 -2.264186441898345947e-01 9.031005948781967163e-02 -1.148758679628372192e-01 -2.112233191728591919e-01
2.207617275416851044e-02 -2.277706563472747803e-02 -3.991974890232086182e-01 -1.877897232770919800e-01 -8.630184829235076904e-02 -1.185276210308074951e-01 -3.935397602617740631e-03 -8.766458183526992798e-02 3.459193930029869080e-02 -7.286777836270630360e-04 -9.293869137763977051e-03 -1.983157098293304443e-01 -7.201819866895675659e-02 -2.569715976715087891e-01 1.847571134567260742e-01 1.555840764194726944e-02 -2.204158753156661987e-01 4.125271141529083252e-01 1.644428968429565430e-01 -1.025125160813331604e-01 -4.099019467830657959e-01 9.251565486192703247e-02 -3.963609784841537476e-02 -2.293248660862445831e-02 1.734706759452819824e-01 -1.004372388124465942e-01 -6.312052160501480103e-02 3.251831233501434326e-01 -9.765949798747897148e-04 8.787941932678222656e-02 1.829619854688644409e-01 -5.354794114828109741e-02
1.458359062671661377e-01 7.142542302608489990e-02 -2.626650929450988770e-01 -3.304973840713500977e-01 4.331731796264648438e-02 -2.262448072433471680e-01 -3.459090366959571838e-02 3.927029203623533249e-03 1.223473399877548218e-01 1.541506648063659668e-01 3.312618285417556763e-02 -4.373624175786972046e-02 -1.045597493648529053e-01 -2.439849227666854858e-01 -2.462253905832767487e-02 5.605101957917213440e-02 -2.390599548816680908e-01 3.318998515605926514e-01 2.325188219547271729e-01 1.576516926288604736e-01 -3.205515146255493164e-01 3.565046563744544983e-02 -1.187153011560440063e-01 -2.198048308491706848e-02 -1.325082182884216309e-01 -2.573308646678924561e-01 2.223645895719528198e-01 1.629369556903839111e-01 -2.268173964694142342e-03 1.761513650417327881e-01 2.541661262512207031e-01 7.034945487976074219e-02
-1.016460359096527100e-01 -5.609882622957229614e-02 -2.184743247926235199e-02 -1.781328320503234863e-01 -2.468906939029693604e-01 -2.865584492683410645e-01 1.620910167694091797e-01 7.627813518047332764e-02 6.549308449029922485e-02 1.980897784233093262e-02 5.012774467468261719e-02 5.703465547412633896e-03 -4.065865278244018555e-02 1.595211774110794067e-01 -1.752406209707260132e-01 -1.789138652384281158e-02 -6.513709574937820435e-02 1.739469617605209351e-01 7.643970847129821777e-02 -5.846517533063888550e-02 1.001049354672431946e-01 -1.919836737215518951e-02 -1.902591884136199951e-01 1.739634275436401367e-01 -1.655620336532592773e-02 -1.185191944241523743e-01 -2.423901706933975220e-01 2.861978113651275635e-01 -2.404427826404571533e-01 4.314762651920318604e-01 2.327859252691268921e-01 -3.741966485977172852e-01
-1.476870477199554443e-01 7.042830437421798706e-02 -3.181000426411628723e-02 -9.140107780694961548e-02 -1.518803834915161133e-01 -2.811339199542999268e-01 -7.743686437606811523e-03 -2.196972072124481201e-01 -1.650664955377578735e-01 -1.506729871034622192e-01 1.389615237712860107e-01 1.547675430774688721e-01 1.047194451093673706e-01 -1.148904487490653992e-01 -3.598950803279876709e-02 2.790910005569458008e-01 -1.069143787026405334e-01 5.126533508300781250e-01 2.303974330425262451e-01 -8.115175366401672363e-02 -1.403200328350067139e-01 -2.982886433601379395e-01 1.217301934957504272e-01 1.820082068443298340e-01 8.654344826936721802e-02 -1.908668875694274902e-01 5.443901941180229187e-02 2.616213448345661163e-02 -1.868934929370880127e-01 -2.049874700605869293e-02 4.769509658217430115e-02 2.028547376394271851e-01
1.034577488899230957e-01 4.826895147562026978e-02 1.279129683971405029e-01 -3.113171160221099854e-01 -4.025651142001152039e-02 -6.721664965152740479e-02 -1.819425523281097412e-01 8.545909821987152100e-02 3.040982782840728760e-01 9.831567108631134033e-02 -1.478865295648574829e-01 1.506769210100173950e-01 3.054933845996856689e-01 -1.773199737071990967e-01 -3.046110272407531738e-02 -3.130951523780822754e-02 -3.873024582862854004e-01 1.130991801619529724e-01 2.125791460275650024e-01 -2.969057559967041016e-01 -1.937825232744216919e-01 8.696805685758590698e-02 1.335069239139556885e-01 -2.281395494937896729e-01 -7.595196366310119629e-02 -1.842005103826522827e-01 -3.031383827328681946e-02 -2.392919361591339111e-02 -3.597908467054367065e-02 2.627955079078674316e-01 8.441808819770812988e-02 -1.547649800777435303e-01
4.830860346555709839e-02 2.602576613426208496e-01 -2.250036746263504028e-01 -3.520952165126800537e-01 -1.134338602423667908e-01 -3.011584281921386719e-01 -3.216339275240898132e-02 -2.078018486499786377e-01 -2.537654712796211243e-02 1.386331021785736084e-01 5.061519518494606018e-02 -2.640751935541629791e-02 2.193723022937774658e-01 7.210107147693634033e-02 3.778788149356842041e-01 1.528544127941131592e-01 -1.225867494940757751e-01 4.154908359050750732e-01 9.007995575666427612e-02 -3.029709123075008392e-02 3.241888433694839478e-02 -6.150262430310249329e-02 7.291080802679061890e-02 -2.309730648994445801e-02 6.243317946791648865e-02 -2.444753944873809814e-01 -1.147564277052879333e-01 1.928634047508239746e-01 -1.637343466281890869e-01 1.545651629567146301e-02 -1.283746957778930664e-01 4.223636817187070847e-03
-2.847463786602020264e-01 5.667685717344284058e-02 1.338255554437637329e-01 -2.778988182544708252e-01 1.335809566080570221e-02 -1.791429221630096436e-01 1.678982228040695190e-01 -6.652765721082687378e-02 2.542125880718231201e-01 1.994662284851074219e-01 3.441634401679039001e-02 8.841527625918388367e-03 -6.296256557106971741e-03 -1.863417774438858032e-01 2.458030134439468384e-01 2.111565917730331421e-01 -2.003836929798126221e-01 1.258279085159301758e-01 2.134205102920532227e-01 -4.826759546995162964e-02 -6.728159636259078979e-02 -8.066496253013610840e-02 8.714476972818374634e-02 3.353613317012786865e-01 -9.500429779291152954e-02 -3.265637755393981934e-01 9.069896489381790161e-02 -8.290091902017593384e-02 -6.326638907194137573e-02 -8.690536022186279297e-02 -2.977825328707695007e-02 -3.634161949157714844e-01
-3.494370728731155396e-02 -4.153287410736083984e-02 -1.404792219400405884e-01 -2.167676240205764771e-01 -8.589434623718261719e-02 -3.064167797565460205e-01 1.924890577793121338e-01 2.395357489585876465e-01 3.115271925926208496e-01 -8.328334987163543701e-02 -1.319318264722824097e-01 -1.634119451045989990e-02 -4.659277945756912231e-02 3.089621663093566895e-01 8.506205677986145020e-02 2.652377821505069733e-03 -2.541413307189941406e-01 1.885593533515930176e-01 3.086156845092773438e-01 -1.847371011972427368e-01 -1.344571858644485474e-01 -2.309491187334060669e-01 -9.794355183839797974e-02 2.122727483510971069e-01 -2.988354265689849854e-01 -1.498231887817382812e-01 -7.925941795110702515e-02 -6.512819975614547729e-02 -1.408873796463012695e-01 5.983132869005203247e-02 7.641164213418960571e-02 -3.129409626126289368e-02
-3.368854522705078125e-02 7.508944720029830933e-02 1.597586274147033691e-02 -2.132873684167861938e-01 -1.338932067155838013e-01 -4.055303633213043213e-01 -6.431497633457183838e-02 8.142061531543731689e-02 1.210433468222618103e-01 -1.380198150873184204e-01 3.949916958808898926e-01 -8.212852478027343750e-02 -4.265528544783592224e-02 -2.528428435325622559e-01 -5.769546329975128174e-02 2.014325000345706940e-02 -1.756112575531005859e-01 1.268291175365447998e-01 1.789131760597229004e-02 1.267750412225723267e-01 -1.439897269010543823e-01 -3.321079611778259277e-01 -2.579185068607330322e-01 8.624246343970298767e-03 -1.177749782800674438e-01 -1.573992818593978882e-01 -3.507524728775024414e-02 3.361963033676147461e-01 -2.108756303787231445e-01 -1.295655034482479095e-02 9.564052522182464600e-02 1.440649926662445068e-01
-1.467737704515457153e-01 -1.844118833541870117e-01 -1.055432260036468506e-01 -1.074920222163200378e-01 -1.637296229600906372e-01 -2.075208276510238647e-01 -9.581283479928970337e-02 -3.092626668512821198e-02 1.371465921401977539e-01 2.853818237781524658e-01 1.875882446765899658e-01 -1.684865802526473999e-01 7.541587203741073608e-02 2.365152351558208466e-02 5.987749993801116943e-02 3.879835307598114014e-01 -1.215048134326934814e-01 6.762460619211196899e-02 3.568760454654693604e-01 -8.868157118558883667e-02 -1.477164328098297119e-01 -1.582489460706710815e-01 -1.889502853155136108e-01 1.447447389364242554e-01 -9.385595913045108318e-04 -1.435459703207015991e-01 -1.566573828458786011e-01 9.845045208930969238e-02 5.944406241178512573e-02 -2.171820402145385742e-01 2.505751326680183411e-02 -3.915446102619171143e-01
-1.682106107473373413e-01 7.364623248577117920e-02 -9.237755089998245239e-02 -8.430831134319305420e-02 -1.688207387924194336e-01 -4.140143096446990967e-01 1.443294137716293335e-01 7.765565812587738037e-02 1.927800178527832031e-01 -1.591044366359710693e-01 -1.082373708486557007e-01 -1.065469831228256226e-01 1.745285689830780029e-01 -6.027098000049591064e-02 -1.298068910837173462e-01 -2.134105563163757324e-02 -4.426447302103042603e-02 3.322159051895141602e-01 2.409134209156036377e-01 1.032741442322731018e-01 -2.142027765512466431e-01 -1.611333489418029785e-01 -5.273288115859031677e-03 3.488616347312927246e-01 -3.728987276554107666e-02 3.807465359568595886e-02 -7.820102572441101074e-02 2.352153658866882324e-01 -3.781045228242874146e-02 1.672526895999908447e-01 3.282272815704345703e-02 -3.428603708744049072e-01
2.508412860333919525e-02 -2.538370788097381592e-01 -2.772844433784484863e-01 -3.939205110073089600e-01 2.258235812187194824e-01 -1.827498674392700195e-01 -1.676534488797187805e-02 4.740963876247406006e-02 9.210842102766036987e-02 2.981068193912506104e-02 -1.121328771114349365e-01 2.407273948192596436e-01 -1.183502897620201111e-01 1.598174571990966797e-01 -1.194478571414947510e-01 2.101660668849945068e-01 -2.832873165607452393e-01 3.107905685901641846e-01 -1.241490766406059265e-01 -8.660712093114852905e-02 -9.563118219375610352e-02 9.627962857484817505e-02 4.525195807218551636e-02 1.015977337956428528e-01 1.798866838216781616e-01 -4.719037562608718872e-02 -1.836708188056945801e-01 2.903456091880798340e-01 1.612994968891143799e-01 1.246727779507637024e-01 7.779768109321594238e-02 -8.542051166296005249e-02
-6.579721719026565552e-02 -2.597885429859161377e-01 -3.155386820435523987e-02 -2.861366868019104004e-01 9.259930253028869629e-02 -1.114169061183929443e-01 -1.154404506087303162e-01 -3.703230619430541992e-02 1.614632755517959595e-01 1.249914392828941345e-01 -9.008406847715377808e-02 1.041385158896446228e-01 1.015886142849922180e-01 1.213712394237518311e-01 -3.132261037826538086e-01 3.225540816783905029e-01 -3.172966539859771729e-01 2.493131309747695923e-01 -1.268490683287382126e-02 -1.105122361332178116e-02 -3.536275029182434082e-02 2.448702752590179443e-01 8.184637874364852905e-02 -8.228569477796554565e-02 2.660702466964721680e-01 -2.493705600500106812e-01 -2.218151688575744629e-01 2.487087398767471313e-01 -1.247989479452371597e-02 1.055660471320152283e-01 1.692008972167968750e-01 -1.837550429627299309e-03
8.663667738437652588e-02 1.736545711755752563e-01 -1.101681962609291077e-01 -2.462707757949829102e-01 -1.038922071456909180e-01 -3.763322234153747559e-01 7.773081213235855103e-02 1.620126329362392426e-02 1.161283552646636963e-01 1.798105388879776001e-01 1.217743102461099625e-02 -1.743737161159515381e-01 1.125183552503585815e-01 3.796405792236328125e-01 2.224520146846771240e-01 9.008084982633590698e-02 9.239980578422546387e-02 2.277402579784393311e-01 2.493407875299453735e-01 -3.270656615495681763e-02 -6.158331781625747681e-02 -4.050371646881103516e-01 8.566332608461380005e-02 -1.723828725516796112e-02 -1.042835488915443420e-01 -2.400094866752624512e-01 -1.167667135596275330e-01 1.270256787538528442e-01 -1.602767109870910645e-01 6.155717745423316956e-02 1.140574142336845398e-01 -1.432361267507076263e-02
3.192134797573089600e-01 4.311949014663696289e-02 -2.039553672075271606e-01 -3.447275161743164062e-01 3.666155785322189331e-02 -1.211384609341621399e-01 2.118253707885742188e-02 1.820186525583267212e-01 -2.561849355697631836e-02 -1.563848257064819336e-01 2.459984272718429565e-01 -1.507621407508850098e-01 4.765935614705085754e-02 -1.754080504179000854e-01 2.172020077705383301e-01 -1.409699115902185440e-02 -1.966930627822875977e-01 3.035537898540496826e-01 1.206050664186477661e-01 9.560977667570114136e-02 -3.845653831958770752e-01 -1.900541186332702637e-01 -1.946074329316616058e-02 -7.112676650285720825e-02 -2.176910042762756348e-01 -1.425435990095138550e-01 2.653976343572139740e-02 2.382050752639770508e-01 6.883062422275543213e-02 1.517523676156997681e-01 2.176066488027572632e-02 8.713430725038051605e-03
1.118795573711395264e-01 -7.330054044723510742e-02 -2.006368041038513184e-01 -1.162246614694595337e-01 1.785312592983245850e-01 -7.327497750520706177e-02 -1.938138529658317566e-02 -6.875306367874145508e-02 -2.633064053952693939e-02 -1.415287554264068604e-01 1.513031274080276489e-01 -1.061260551214218140e-01 -1.159168221056461334e-02 -1.190457791090011597e-01 5.610654130578041077e-02 2.241429872810840607e-02 -3.077728301286697388e-02 2.892275750637054443e-01 1.833918690681457520e-01 2.497631311416625977e-02 -1.482562124729156494e-01 -7.080490887165069580e-02 -7.876884937286376953e-02 1.134665012359619141e-01 -5.992559716105461121e-02 -4.025916755199432373e-01 2.832159101963043213e-01 3.334273397922515869e-01 -2.882167994976043701e-01 3.731694519519805908e-01 2.623537182807922363e-01 5.217213649302721024e-03
4.831407964229583740e-02 1.006330922245979309e-01 -6.713294982910156250e-02 -6.152442097663879395e-01 -1.908757239580154419e-01 -1.603009849786758423e-01 -1.487856358289718628e-01 -7.125100586563348770e-03 -1.609908795217052102e-04 1.853813827037811279e-01 3.604580760002136230e-01 1.863066703081130981e-01 6.414462625980377197e-02 9.632848203182220459e-02 5.178917199373245239e-02 1.071377322077751160e-01 -2.645910680294036865e-01 1.507431268692016602e-01 -9.918875992298126221e-02 9.751556441187858582e-03 2.368497699499130249e-01 1.393431127071380615e-01 9.474876523017883301e-02 1.103392913937568665e-01 6.807739287614822388e-02 -2.303774356842041016e-01 -6.223405525088310242e-02 9.486805647611618042e-02 1.052789762616157532e-01 5.524877086281776428e-02 1.085248868912458420e-02 -9.726707637310028076e-02
3.916205167770385742e-01 -1.733035445213317871e-01 -2.441424727439880371e-01 -2.452501952648162842e-01 -9.874394536018371582e-02 -2.555388398468494415e-02 -1.682843118906021118e-01 -6.367194652557373047e-02 1.713726110756397247e-02 8.059070259332656860e-02 -2.604870684444904327e-02 -1.401887089014053345e-01 -6.019077450037002563e-02 -1.844817586243152618e-02 9.547748416662216187e-02 2.387199178338050842e-02 -2.052075266838073730e-01 1.248959824442863464e-01 2.857449054718017578e-01 3.211696743965148926e-01 -2.114382088184356689e-01 -1.822167187929153442e-01 -4.642790183424949646e-02 8.610168844461441040e-02 -1.753989905118942261e-01 -2.403291165828704834e-01 -1.885482966899871826e-01 3.719024062156677246e-01 4.222782328724861145e-02 6.850389391183853149e-02 5.925804749131202698e-02 -1.045960336923599243e-01
-2.642066963016986847e-02 -1.025995016098022461e-01 -5.239846929907798767e-02 8.379348367452621460e-02 -3.288779854774475098e-01 -4.054169058799743652e-01 1.132972985506057739e-01 8.301091939210891724e-02 1.937932670116424561e-01 3.287432342767715454e-02 -8.916839957237243652e-02 2.936914935708045959e-02 8.844108879566192627e-02 1.879256665706634521e-01 6.897047907114028931e-02 9.966574609279632568e-02 -2.681318297982215881e-02 1.573057919740676880e-01 2.192628681659698486e-01 -2.028667181730270386e-01 -5.622658878564834595e-02 -3.941958025097846985e-02 -1.137435734272003174e-01 1.545136421918869019e-01 -3.564047068357467651e-02 -3.241441845893859863e-01 -1.879501789808273315e-01 3.070330321788787842e-01 -1.106515154242515564e-01 -4.176383092999458313e-02 2.325382977724075317e-01 -3.482249081134796143e-01
-1.648238003253936768e-01 1.681881844997406006e-01 -2.293139398097991943e-01 -2.835366129875183105e-01 5.576918646693229675e-02 -2.292105406522750854e-01 2.975683510303497314e-01 5.122387036681175232e-02 1.971071399748325348e-02 7.635609805583953857e-02 -1.225828677415847778e-01 -4.989331588149070740e-02 1.471895258873701096e-02 5.405864492058753967e-02 -1.083504036068916321e-01 1.078877970576286316e-01 -2.621363997459411621e-01 2.501785457134246826e-01 2.417967170476913452e-01 -2.930144369602203369e-01 -2.550835609436035156e-01 -1.203908473253250122e-01 -5.870590731501579285e-02 -5.323123186826705933e-02 6.227951124310493469e-02 1.100302413105964661e-01 -1.967011243104934692e-01 1.686574891209602356e-02 -1.449678987264633179e-01 2.771044373512268066e-01 1.520940512418746948e-01 -2.777238190174102783e-01
1.069788113236427307e-01 -8.175586163997650146e-02 -2.656977772712707520e-01 -4.200307726860046387e-01 -1.010081022977828979e-01 -5.877178534865379333e-02 1.123073473572731018e-01 -1.356628686189651489e-01 -1.235698834061622620e-01 8.753179758787155151e-02 3.489100039005279541e-01 -2.304868549108505249e-01 3.575382530689239502e-01 8.127257972955703735e-02 -7.542540132999420166e-02 -6.326387822628021240e-02 -3.723198547959327698e-02 4.373751878738403320e-01 3.983292356133460999e-02 -3.636807948350906372e-02 1.712984987534582615e-03 -2.293472737073898315e-01 -1.078844070434570312e-01 -2.008008211851119995e-02 1.573907881975173950e-01 -1.006248407065868378e-03 -1.875150948762893677e-01 8.257146924734115601e-02 -8.142811059951782227e-02 -1.120145991444587708e-01 4.464437812566757202e-02 -9.526024572551250458e-03
-6.301134079694747925e-02 -3.374541699886322021e-01 -1.022684946656227112e-01 -1.876295506954193115e-01 -2.427108436822891235e-01 8.293159306049346924e-02 2.141819298267364502e-01 -1.477505713701248169e-01 8.982780575752258301e-02 -2.556260228157043457e-01 4.741827026009559631e-02 5.223835259675979614e-02 8.842260390520095825e-02 -1.700783371925354004e-01 1.998835057020187378e-01 4.983887076377868652e-02 -4.109184443950653076e-01 1.800748705863952637e-01 3.250577747821807861e-01 2.108748853206634521e-01 -2.331835180521011353e-01 -9.717068821191787720e-02 1.344767510890960693e-01 -3.626668080687522888e-02 -2.809407562017440796e-02 -7.647911459207534790e-02 -2.660291735082864761e-03 1.603568792343139648e-01 -9.434217214584350586e-02 1.236957777291536331e-02 2.273615300655364990e-01 -1.330136805772781372e-01
1.364596188068389893e-01 2.086932770907878876e-02 -2.579422481358051300e-02 -4.724716842174530029e-01 -1.998180449008941650e-01 -2.608834803104400635e-01 -2.322930693626403809e-01 1.034018546342849731e-01 7.095904648303985596e-02 2.136630238965153694e-03 2.070204764604568481e-01 1.869702041149139404e-01 1.359170228242874146e-01 2.365648746490478516e-01 2.013992369174957275e-01 1.876915097236633301e-01 -2.683543264865875244e-01 1.624052971601486206e-01 -1.104083377867937088e-02 -2.075121551752090454e-02 2.568941414356231689e-01 -3.134448081254959106e-02 5.575428158044815063e-02 1.429203450679779053e-01 -1.545564234256744385e-01 -1.556774973869323730e-01 5.824676901102066040e-02 2.248100638389587402e-01 7.731988281011581421e-02 1.808526962995529175e-01 7.210057228803634644e-02 -1.262300908565521240e-01
1.743433028459548950e-01 -1.202934458851814270e-01 -6.474541127681732178e-02 -1.544253379106521606e-01 5.240015313029289246e-02 -2.973009347915649414e-01 1.813691854476928711e-01 -1.483901292085647583e-01 -4.413793794810771942e-03 -7.785352319478988647e-02 -1.004161536693572998e-01 -1.388973183929920197e-02 -1.245925128459930420e-01 -9.566286206245422363e-02 4.648687317967414856e-02 1.153612732887268066e-01 -1.742011606693267822e-01 2.561351358890533447e-01 2.692562043666839600e-01 -6.874064356088638306e-02 1.583295315504074097e-01 2.493976503610610962e-01 -8.236803859472274780e-02 1.033015665598213673e-03 8.979663252830505371e-02 -7.906825095415115356e-02 -3.967433273792266846e-01 3.279980421066284180e-01 -9.236440062522888184e-02 1.826369762420654297e-01 3.418917208909988403e-02 -3.673661947250366211e-01
-1.266861557960510254e-01 4.810065776109695435e-02 -3.907944634556770325e-02 -2.283599078655242920e-01 -1.518496274948120117e-01 -3.671821355819702148e-01 2.362310886383056641e-01 2.433642931282520294e-02 2.628845274448394775e-01 -8.336700499057769775e-02 8.350845426321029663e-02 -4.142665490508079529e-02 -3.219540789723396301e-02 -3.892430663108825684e-02 -2.627845704555511475e-01 2.355899661779403687e-02 -9.710271842777729034e-03 2.839100360870361328e-01 1.831696331501007080e-01 1.978684216737747192e-01 2.789364755153656006e-02 -2.054510861635208130e-01 -6.871289107948541641e-03 3.157967329025268555e-01 6.012437120079994202e-02 -8.386909216642379761e-02 -3.248547017574310303e-02 3.062065243721008301e-01 -6.761817634105682373e-02 1.640560477972030640e-01 1.247231662273406982e-01 -3.287828564643859863e-01
-8.468563668429851532e-03 -4.382041096687316895e-02 -5.194613933563232422e-01 -3.692131638526916504e-01 -3.008901327848434448e-02 1.000480651855468750e-01 7.036601752042770386e-02 -4.716531559824943542e-02 -1.198680624365806580e-01 6.409665197134017944e-02 2.396364063024520874e-01 -1.798872649669647217e-01 1.137445420026779175e-01 7.891587167978286743e-02 -2.352835424244403839e-02 9.816111065447330475e-03 -1.122793704271316528e-01 -3.912620246410369873e-03 2.875181734561920166e-01 -2.262894660234451294e-01 1.740483641624450684e-01 -6.463550031185150146e-02 -6.854120641946792603e-02 -6.243574991822242737e-02 1.053167600184679031e-02 -8.836260437965393066e-02 -2.568979859352111816e-01 3.005296885967254639e-01 -2.980660200119018555e-01 3.552037104964256287e-02 2.259363234043121338e-02 -3.564040735363960266e-02
-9.969422593712806702e-03 5.339454393833875656e-03 -1.527754515409469604e-01 -2.827923893928527832e-01 -5.717438086867332458e-02 -2.382565885782241821e-01 -2.303290963172912598e-01 -9.787420928478240967e-02 -1.448557339608669281e-02 -6.523383408784866333e-02 1.083942968398332596e-02 5.769728124141693115e-02 3.347851336002349854e-01 1.945522725582122803e-01 4.738006889820098877e-01 8.703149110078811646e-02 -1.972085833549499512e-01 3.626385629177093506e-01 2.043934166431427002e-01 -1.447484642267227173e-01 -1.462410092353820801e-01 5.776733160018920898e-02 1.919932812452316284e-01 -4.018496721982955933e-02 1.685198545455932617e-01 -9.730816632509231567e-02 -7.403414696455001831e-02 1.880317032337188721e-01 -7.042530924081802368e-02 1.523626316338777542e-02 -4.767411947250366211e-02 -3.864041343331336975e-02
-6.947093456983566284e-02 -1.822164058685302734e-01 -2.440903633832931519e-01 -3.486205637454986572e-01 -4.141514748334884644e-02 -1.458455622196197510e-01 -1.536285579204559326e-01 -1.100656986236572266e-01 -1.575886607170104980e-01 -5.060750991106033325e-03 3.562755882740020752e-02 2.208759188652038574e-01 3.453045487403869629e-01 -7.149680703878402710e-02 1.373932212591171265e-01 -3.763559833168983459e-02 -4.334316775202751160e-02 2.537591159343719482e-01 4.316041767597198486e-01 -1.016623899340629578e-01 -1.480058114975690842e-02 -3.005339801311492920e-01 5.031893029808998108e-02 -2.565817721188068390e-02 -1.425482891499996185e-02 -1.398670226335525513e-01 -2.734994292259216309e-01 -7.964231818914413452e-02 -1.805594265460968018e-01 -7.480849325656890869e-02 -7.301514595746994019e-02 3.920143842697143555e-02
-1.963231116533279419e-01 -1.882892996072769165e-01 -6.097476556897163391e-02 -4.496667981147766113e-01 -1.451688706874847412e-01 2.507988549768924713e-02 4.170072078704833984e-01 -8.245956897735595703e-02 1.432958543300628662e-01 -1.397946327924728394e-01 -7.593135535717010498e-02 -5.360676720738410950e-02 1.265727281570434570e-01 -1.796777099370956421e-01 1.209451556205749512e-01 -2.365330792963504791e-02 -3.021678030490875244e-01 1.240617185831069946e-01 1.036729589104652405e-01 2.499645054340362549e-01 -1.881045848131179810e-01 3.199411928653717041e-02 2.508004307746887207e-01 5.252189934253692627e-02 -9.145324677228927612e-02 -2.330837696790695190e-01 -8.609518408775329590e-02 1.739571243524551392e-01 1.450015977025032043e-02 1.079923734068870544e-01 1.042101532220840454e-01 1.975317671895027161e-02
-1.946887075901031494e-01 5.143553391098976135e-02 5.790616199374198914e-02 -2.184442132711410522e-01 -9.781286120414733887e-02 -3.250811696052551270e-01 3.387038111686706543e-01 1.230908408761024475e-01 -4.626781865954399109e-02 -5.929070524871349335e-03 1.423567980527877808e-01 5.756916850805282593e-02 1.965243369340896606e-01 -1.046985089778900146e-01 -1.645625010132789612e-02 -1.395555585622787476e-01 -1.849897056818008423e-01 2.228528857231140137e-01 3.355036377906799316e-01 -2.597985267639160156e-01 -1.360726356506347656e-01 -1.646062475629150867e-03 -2.808856666088104248e-01 1.268937289714813232e-01 8.123660087585449219e-02 5.664806813001632690e-02 -1.844631731510162354e-01 6.536632031202316284e-02 1.721688918769359589e-02 1.945799887180328369e-01 1.977219581604003906e-01 -2.556519806385040283e-01
-9.286095947027206421e-02 -2.335839867591857910e-01 -1.755520850419998169e-01 -2.565557658672332764e-01 9.797799400985240936e-03 -1.092569753527641296e-01 1.218535453081130981e-01 2.146965265274047852e-02 -1.285325922071933746e-02 9.318333864212036133e-02 5.446459352970123291e-02 -1.163139343261718750e-01 5.096892267465591431e-02 -1.817688196897506714e-01 -1.618921458721160889e-01 4.441872984170913696e-02 2.852539997547864914e-03 3.722341060638427734e-01 2.955366969108581543e-01 -5.528056249022483826e-02 -1.422803550958633423e-01 9.738197922706604004e-02 4.448778331279754639e-01 6.168239936232566833e-02 1.926168352365493774e-01 -2.525865472853183746e-02 8.493910729885101318e-02 7.145929336547851562e-02 -4.062450528144836426e-01 1.029094308614730835e-01 -9.081108868122100830e-02 -1.712474375963211060e-01
-1.854709088802337646e-01 -3.200815618038177490e-01 -8.232674002647399902e-02 -1.943713277578353882e-01 1.472379416227340698e-01 -9.511602669954299927e-02 1.442115902900695801e-01 -1.419673711061477661e-01 4.685869216918945312e-01 9.218821674585342407e-02 2.432864457368850708e-01 -6.456527113914489746e-02 3.627516701817512512e-02 -1.659675985574722290e-01 -1.318576484918594360e-01 2.356744855642318726e-01 -2.401355057954788208e-01 6.908300518989562988e-02 8.054907619953155518e-02 3.276295587420463562e-02 4.557958990335464478e-02 -2.227001488208770752e-01 -1.579502075910568237e-01 -2.770528383553028107e-02 -5.297253280878067017e-02 -2.495372444391250610e-01 -6.712198257446289062e-02 -5.137306079268455505e-02 -2.567889634519815445e-03 1.432528793811798096e-01 6.417554616928100586e-02 -3.308164477348327637e-01
-2.114065736532211304e-01 -4.076974466443061829e-02 -2.144874930381774902e-01 -4.061309099197387695e-01 -9.653270989656448364e-02 -1.611596494913101196e-01 -1.576379388570785522e-01 -1.623147875070571899e-01 -9.007027000188827515e-02 4.787481576204299927e-02 -6.581815332174301147e-02 1.439228653907775879e-01 2.438753098249435425e-01 6.236307322978973389e-02 -1.744689047336578369e-01 8.959026634693145752e-02 1.730884052813053131e-02 1.726407110691070557e-01 1.787381619215011597e-01 -4.256384074687957764e-02 -1.116181612014770508e-01 -3.738480508327484131e-01 -1.460573673248291016e-01 3.617570549249649048e-02 2.847377955913543701e-01 -2.609684169292449951e-01 -2.072040736675262451e-01 -1.771924495697021484e-01 -3.047512099146842957e-02 1.624398827552795410e-01 -1.482352614402770996e-01 8.605032414197921753e-02
-1.479961574077606201e-01 2.156332582235336304e-01 -6.631762534379959106e-02 -3.928843736648559570e-01 -2.197797782719135284e-02 -1.198889315128326416e-01 1.358029842376708984e-01 3.183608874678611755e-02 2.381598502397537231e-01 -6.623908132314682007e-02 2.340184524655342102e-03 1.423059217631816864e-02 -1.031727343797683716e-01 1.207274273037910461e-01 -8.936369419097900391e-02 1.601563394069671631e-02 -2.632146477699279785e-01 2.324611991643905640e-01 2.892321944236755371e-01 -2.719625532627105713e-01 -2.075787633657455444e-01 -7.509044557809829712e-02 -8.586498908698558807e-03 7.698038127273321152e-03 -4.589383304119110107e-02 7.464385777711868286e-02 -1.795415133237838745e-01 -9.682170301675796509e-02 -1.749722808599472046e-01 4.574526846408843994e-01 7.505982369184494019e-02 -1.383974254131317139e-01
-2.095889300107955933e-01 -1.263424456119537354e-01 -8.748994022607803345e-02 -2.449416816234588623e-01 -2.841540873050689697e-01 -7.056816667318344116e-02 3.462601900100708008e-01 -2.939170897006988525e-01 -3.835625201463699341e-02 -6.985256820917129517e-02 -2.155182063579559326e-01 9.052818268537521362e-02 6.126675009727478027e-02 -6.553700566291809082e-02 -2.393225440755486488e-03 2.037831842899322510e-01 -3.040737509727478027e-01 2.415574938058853149e-01 1.092773079872131348e-01 -1.723509430885314941e-01 -1.963069140911102295e-01 1.047877222299575806e-01 8.204232156276702881e-02 -2.080936580896377563e-01 2.158409655094146729e-01 8.548293262720108032e-03 -2.182844430208206177e-01 1.246893107891082764e-01 -2.496452033519744873e-01 4.726622253656387329e-02 3.682764619588851929e-02 -4.581676051020622253e-02
-7.768288999795913696e-02 -4.012895002961158752e-02 -4.446695372462272644e-02 2.480402961373329163e-02 -5.624408647418022156e-02 -3.646800816059112549e-01 1.757258772850036621e-01 1.575116217136383057e-01 1.111667528748512268e-01 -3.150516748428344727e-01 -8.049602806568145752e-02 -5.846992880105972290e-02 1.600453853607177734e-01 7.870175689458847046e-02 4.962541162967681885e-02 2.997990250587463379e-01 -1.317512691020965576e-01 2.012339681386947632e-01 2.717687189579010010e-01 -2.124426327645778656e-02 -2.178405523300170898e-01 -6.677646934986114502e-02 -1.290895193815231323e-01 1.980826705694198608e-01 -8.912814408540725708e-02 9.607240557670593262e-02 -1.470609903335571289e-01 3.003747463226318359e-01 -9.486918896436691284e-02 2.131239026784896851e-01 1.100148931145668030e-01 -3.416503667831420898e-01
1.192471198737621307e-02 2.289642542600631714e-01 5.889420583844184875e-02 -6.520405411720275879e-02 -1.222407370805740356e-01 -2.709503471851348877e-01 1.262926608324050903e-01 -2.033063024282455444e-01 9.362777695059776306e-03 -3.052498400211334229e-01 -3.182780370116233826e-02 1.408516913652420044e-01 2.530510127544403076e-01 1.682138592004776001e-01 1.028790604323148727e-02 2.160260230302810669e-01 -1.313705295324325562e-01 5.972588062286376953e-01 1.275419741868972778e-01 -4.730860888957977295e-02 -4.013105109333992004e-02 -2.515780627727508545e-01 4.207205399870872498e-02 -5.738169327378273010e-02 -7.190314680337905884e-02 -1.298694312572479248e-01 9.216918051242828369e-02 1.753360033035278320e-01 -9.668413549661636353e-02 -5.051192268729209900e-02 -1.201118156313896179e-02 -7.133239507675170898e-02
8.377596735954284668e-02 -1.199477538466453552e-01 5.863229557871818542e-02 -3.046620786190032959e-01 3.375672176480293274e-02 -2.713114023208618164e-01 8.123272657394409180e-02 -2.917133271694183350e-01 -1.484523415565490723e-01 -3.130925297737121582e-01 3.861454874277114868e-02 1.543695852160453796e-02 -4.423546791076660156e-02 -1.950731151737272739e-03 1.052519157528877258e-01 1.570326983928680420e-01 6.443844735622406006e-02 4.711254239082336426e-01 1.325547546148300171e-01 4.076331853866577148e-02 2.371027320623397827e-02 -1.050963848829269409e-01 1.160715892910957336e-02 2.713353186845779419e-02 2.006092667579650879e-02 -1.325484067201614380e-01 6.352338939905166626e-02 2.113136500120162964e-01 -4.653043746948242188e-01 -9.332566708326339722e-02 -7.855457812547683716e-02 -2.299733646214008331e-02
-1.774256676435470581e-01 3.160634078085422516e-03 -1.957681775093078613e-01 -8.861754834651947021e-02 1.754919067025184631e-03 -5.097481608390808105e-02 1.782713830471038818e-01 -1.318598836660385132e-01 5.841419100761413574e-02 -3.421440124511718750e-01 9.407979995012283325e-02 2.910889871418476105e-02 -2.032804191112518311e-01 -1.135797649621963501e-01 -6.846670806407928467e-02 1.844389438629150391e-01 2.956565096974372864e-02 2.051761895418167114e-01 3.268143534660339355e-01 -2.535890638828277588e-01 1.158222258090972900e-01 -1.647086441516876221e-01 1.261819005012512207e-01 5.941541865468025208e-02 -3.307740390300750732e-02 -1.685436367988586426e-01 -3.811329305171966553e-01 1.818678528070449829e-01 8.890485763549804688e-02 2.045029699802398682e-01 -3.516817465424537659e-02 -3.384924530982971191e-01
5.529251322150230408e-02 1.891697943210601807e-01 1.131040826439857483e-01 -5.231201052665710449e-01 -1.003217101097106934e-01 -6.154956668615341187e-02 6.239028647541999817e-02 1.450963877141475677e-02 1.769725233316421509e-01 1.405263785272836685e-02 2.993625216186046600e-02 3.318815529346466064e-01 2.068042457103729248e-01 -1.068292185664176941e-01 -1.194193121045827866e-02 2.273286432027816772e-01 -1.670956909656524658e-01 1.451272070407867432e-01 -6.700886785984039307e-02 1.520516723394393921e-01 2.249037474393844604e-01 -9.114809334278106689e-02 1.165181472897529602e-01 -1.150956004858016968e-01 1.095352917909622192e-01 -2.938426434993743896e-01 -1.301806420087814331e-02 2.296636849641799927e-01 -2.750866413116455078e-01 -3.484056517481803894e-02 -8.560087531805038452e-02 -1.020717918872833252e-01
[truncated: 3,275,738 more chars]
