# Supplementary material for: The Language of Innovation
Source: PLoS One. 2020 Apr 30;15(4):e0230107. doi: 10.1371/journal.pone.0230107 (PMC7194493; doi:10.1371/journal.pone.0230107)
Supplement: S29 File — (GZ) [file pone.0230107.s029.tar.gz › 2007-2011/V2Run_22_VS_4500_embeddings2007-2011ED32.txt]

1.379338949918746948e-01 -3.097004592418670654e-01 2.240459807217121124e-02 -2.141314148902893066e-01 -1.812591850757598877e-01 3.305853605270385742e-01 -9.141497313976287842e-02 1.265506297349929810e-01 -2.094496190547943115e-01 1.272600889205932617e-01 1.900473237037658691e-01 -1.980868577957153320e-01 -4.339111037552356720e-03 6.054116040468215942e-02 1.323210895061492920e-01 1.501647830009460449e-01 -1.632853299379348755e-01 2.042719572782516479e-01 1.193617880344390869e-01 1.272828727960586548e-01 -1.454989314079284668e-01 2.435749620199203491e-01 -6.929407268762588501e-02 -7.740718871355056763e-02 -1.593115627765655518e-01 -1.767110824584960938e-02 -4.037714898586273193e-01 -3.020891919732093811e-02 -8.759810030460357666e-02 -2.265956997871398926e-01 2.249487191438674927e-01 6.035137549042701721e-02
4.096809029579162598e-01 1.101804226636886597e-01 2.535343728959560394e-02 1.531610935926437378e-01 -1.686272174119949341e-01 9.888829290866851807e-02 -2.574437297880649567e-02 1.110311150550842285e-01 -1.156369298696517944e-01 3.216798231005668640e-02 -3.129204735159873962e-02 -3.368038535118103027e-01 1.832383722066879272e-01 8.362212032079696655e-02 7.634919136762619019e-02 1.207973435521125793e-02 1.425818800926208496e-01 2.080914527177810669e-01 -7.588252425193786621e-02 1.171731650829315186e-01 6.700100004673004150e-02 4.656342789530754089e-02 -1.610878258943557739e-01 1.300672292709350586e-01 -3.033871054649353027e-01 -6.711331754922866821e-02 -4.589642882347106934e-01 1.708522439002990723e-01 1.807014197111129761e-01 1.173473820090293884e-01 1.169295161962509155e-01 2.005576044321060181e-01
4.741632565855979919e-02 3.842309489846229553e-02 -1.910330951213836670e-01 5.604204908013343811e-02 -3.165047466754913330e-01 2.782753407955169678e-01 5.520278215408325195e-02 3.835357129573822021e-01 -8.689043670892715454e-02 -5.070962384343147278e-02 2.047078162431716919e-01 1.103794761002063751e-02 -8.952926099300384521e-02 6.855959445238113403e-02 4.226171970367431641e-02 -2.854217886924743652e-01 6.869827210903167725e-02 2.605518400669097900e-01 -1.256705671548843384e-01 7.060461491346359253e-02 -3.046173751354217529e-01 2.839238345623016357e-01 -1.299740672111511230e-01 -2.806998044252395630e-02 -1.576559841632843018e-01 2.972179949283599854e-01 -8.172659575939178467e-02 1.179612614214420319e-02 -1.977938413619995117e-01 7.178547978401184082e-02 1.676931530237197876e-01 -6.233903020620346069e-02
-1.283738464117050171e-01 -1.730047613382339478e-01 -3.092190325260162354e-01 -9.096490591764450073e-02 -1.936534941196441650e-01 8.563364297151565552e-02 -1.376578360795974731e-01 1.725628972053527832e-01 -1.747694611549377441e-02 -2.217012457549571991e-02 1.946351081132888794e-01 5.838248133659362793e-02 -8.042383939027786255e-03 -2.610454801470041275e-03 9.520639479160308838e-02 -8.296345919370651245e-02 -2.981162369251251221e-01 2.673337459564208984e-01 -3.742676973342895508e-02 -1.193986460566520691e-02 2.898755371570587158e-01 1.200354546308517456e-01 4.575333744287490845e-02 9.947560727596282959e-02 -3.908029794692993164e-01 -1.941191256046295166e-01 -3.227602839469909668e-01 2.276354283094406128e-01 1.595835834741592407e-01 -1.672318279743194580e-01 1.378728896379470825e-01 -8.292446285486221313e-02
9.837418794631958008e-03 4.383206740021705627e-02 -7.932402938604354858e-02 1.366855343803763390e-03 -1.813247799873352051e-01 1.752888262271881104e-01 -3.783377110958099365e-01 3.620906472206115723e-01 1.243875175714492798e-01 -1.391868889331817627e-01 1.755289137363433838e-01 -2.544284462928771973e-01 2.506182193756103516e-01 -1.033748835325241089e-01 1.571767590939998627e-02 -1.171901542693376541e-02 -1.285431385040283203e-01 1.044004634022712708e-01 1.097009479999542236e-01 1.958379894495010376e-01 2.332531958818435669e-01 1.740124970674514771e-01 5.638886243104934692e-02 9.893705695867538452e-02 -3.837817609310150146e-01 7.066680490970611572e-02 -2.018463164567947388e-01 1.037476137280464172e-01 1.167148724198341370e-01 -7.883822917938232422e-02 -8.855133503675460815e-02 2.064750492572784424e-01
3.317710012197494507e-02 1.341222077608108521e-01 -2.553153634071350098e-01 1.317745000123977661e-01 -8.839083462953567505e-02 8.071203529834747314e-02 -9.756828844547271729e-02 5.920095443725585938e-01 -8.502738177776336670e-02 -4.386028274893760681e-02 2.390590608119964600e-01 2.314118109643459320e-02 1.287871599197387695e-01 -1.145928129553794861e-01 -5.672083701938390732e-03 6.682427227497100830e-02 7.993920147418975830e-02 3.347703516483306885e-01 -1.443406492471694946e-01 -1.057025268673896790e-01 2.736297547817230225e-01 1.897686421871185303e-01 1.322791874408721924e-01 -9.336147457361221313e-03 -9.298210591077804565e-02 -1.012719124555587769e-01 -1.461008042097091675e-01 7.788459956645965576e-02 1.600341945886611938e-01 -1.491667516529560089e-02 1.045189499855041504e-01 2.469302117824554443e-01
2.218168601393699646e-02 -4.759166017174720764e-02 -2.163189090788364410e-02 1.522297505289316177e-02 -2.867089807987213135e-01 3.380236327648162842e-01 -1.971816569566726685e-01 2.973219454288482666e-01 -9.581294655799865723e-02 7.475381251424551010e-03 6.487512961030006409e-03 1.627626717090606689e-01 5.120321363210678101e-02 -3.040225505828857422e-01 -2.516820095479488373e-02 -1.894046366214752197e-02 -4.104511812329292297e-02 1.108974814414978027e-01 -1.273768544197082520e-01 7.886450737714767456e-02 1.989358514547348022e-01 1.593409478664398193e-01 1.086515039205551147e-01 1.598061770200729370e-01 -3.044113218784332275e-01 1.103525757789611816e-01 -2.554052472114562988e-01 -3.790626069530844688e-03 3.322023451328277588e-01 -3.295740485191345215e-01 4.580387473106384277e-02 -1.052898541092872620e-01
3.078024089336395264e-01 1.637740992009639740e-02 -2.464374154806137085e-01 -1.322890724986791611e-02 -4.501697421073913574e-01 8.446230739355087280e-02 4.923681914806365967e-02 2.752457857131958008e-01 -5.905663222074508667e-02 2.907409369945526123e-01 2.212811708450317383e-01 -6.338877137750387192e-03 -2.871036343276500702e-02 -1.837745010852813721e-01 2.329458594322204590e-01 -2.584102749824523926e-01 9.470938891172409058e-02 8.507679402828216553e-02 1.890919730067253113e-02 6.924399733543395996e-02 1.044736206531524658e-01 -5.634089186787605286e-02 1.525607407093048096e-01 2.890782617032527924e-02 -2.157625555992126465e-01 -3.771624714136123657e-02 -2.958501279354095459e-01 -2.426316030323505402e-02 1.499606072902679443e-01 1.062243431806564331e-01 -5.410746112465858459e-02 1.763524115085601807e-01
-9.836737997829914093e-03 -6.594616919755935669e-02 -8.455055207014083862e-02 9.562895447015762329e-02 -5.439077317714691162e-02 3.587698042392730713e-01 -2.256158143281936646e-01 1.848071962594985962e-01 -1.013072133064270020e-01 -4.550736397504806519e-02 3.088746368885040283e-01 1.067727506160736084e-01 7.171974331140518188e-02 -3.593177497386932373e-01 2.080566436052322388e-01 1.153294462710618973e-02 -1.981177479028701782e-01 1.741146296262741089e-01 -3.740625083446502686e-02 9.153482317924499512e-02 2.252944260835647583e-01 1.710099726915359497e-01 1.605441868305206299e-01 2.187599688768386841e-01 -2.871512472629547119e-01 -4.470614716410636902e-02 -2.225860655307769775e-01 -1.725293099880218506e-01 5.631905794143676758e-02 -1.356056779623031616e-01 2.165477722883224487e-01 2.286457642912864685e-02
1.103805601596832275e-01 -1.642565056681632996e-02 -1.379937678575515747e-01 -9.025575220584869385e-02 -2.588657438755035400e-01 2.870751619338989258e-01 -1.704658418893814087e-01 2.248283028602600098e-01 6.501932162791490555e-03 -1.006129160523414612e-01 3.223736211657524109e-02 6.776097416877746582e-02 1.858063340187072754e-01 -1.324280202388763428e-01 -3.871143236756324768e-02 -1.148324459791183472e-01 -3.215925395488739014e-02 3.002084195613861084e-01 1.902754455804824829e-01 1.486187130212783813e-01 3.051754236221313477e-01 2.658449113368988037e-01 2.511021494865417480e-01 -5.867842957377433777e-02 -2.326100170612335205e-01 -1.362001746892929077e-01 -2.594858109951019287e-01 -1.400258243083953857e-01 1.124317124485969543e-01 -5.021802708506584167e-02 2.303213626146316528e-01 2.030379921197891235e-01
6.564136594533920288e-02 3.938078507781028748e-02 -4.069444909691810608e-02 -2.724816501140594482e-01 -1.861492842435836792e-01 2.651157975196838379e-01 -1.754580810666084290e-02 3.474110662937164307e-01 2.936250530183315277e-02 1.454107612371444702e-01 1.172792240977287292e-01 -1.651921719312667847e-01 -6.552844494581222534e-02 2.071572542190551758e-01 -1.021897271275520325e-01 -9.283217042684555054e-02 -1.013914346694946289e-01 3.188053071498870850e-01 1.090820226818323135e-02 2.148868143558502197e-01 -3.476645797491073608e-02 3.859555125236511230e-01 -2.976825535297393799e-01 1.227855011820793152e-01 -1.217504367232322693e-01 2.107177227735519409e-01 -2.461170218884944916e-02 -2.082398086786270142e-01 -1.711091250181198120e-01 -9.047490358352661133e-02 8.938875049352645874e-02 4.750666022300720215e-02
-1.295118033885955811e-01 -2.235777117311954498e-02 4.385302588343620300e-02 1.346737295389175415e-01 -4.518091380596160889e-01 7.658892869949340820e-02 -8.280391246080398560e-02 3.857728540897369385e-01 -2.419439107179641724e-01 6.728562712669372559e-02 1.381502300500869751e-01 -2.002728730440139771e-01 4.863465670496225357e-03 -9.445483982563018799e-02 -2.978887781500816345e-02 6.613317131996154785e-02 3.218715190887451172e-01 2.815633714199066162e-01 2.117862254381179810e-01 -1.763419248163700104e-02 -1.632039397954940796e-01 2.161339856684207916e-02 8.721654862165451050e-02 1.013532802462577820e-01 -2.427706271409988403e-01 2.916568145155906677e-02 -2.727829515933990479e-01 -4.814358428120613098e-02 -1.661714632064104080e-03 -1.455966234207153320e-01 -4.092922806739807129e-02 1.676562428474426270e-01
5.605937168002128601e-02 -3.797545284032821655e-02 -3.433859646320343018e-01 5.806225538253784180e-02 -1.748703122138977051e-01 2.442830502986907959e-01 -1.830454170703887939e-01 2.252878099679946899e-01 -5.602410435676574707e-02 -1.897152215242385864e-01 1.906055808067321777e-01 2.676904760301113129e-02 7.381930202245712280e-02 -2.729083299636840820e-01 7.053484022617340088e-02 1.026191860437393188e-01 -1.726783961057662964e-01 1.114232093095779419e-01 3.031494840979576111e-02 2.483881115913391113e-01 2.207539379596710205e-01 1.619041413068771362e-01 8.291578292846679688e-02 1.281357407569885254e-01 -3.778765797615051270e-01 -1.586482524871826172e-01 -2.796062529087066650e-01 1.165653094649314880e-01 1.773775070905685425e-01 -1.511117070913314819e-01 -1.038256362080574036e-01 1.059671491384506226e-02
9.836212545633316040e-02 -1.410093754529953003e-01 5.483657121658325195e-02 4.740854725241661072e-02 -2.253137081861495972e-01 1.438060700893402100e-01 -2.501648962497711182e-01 1.408309936523437500e-01 -1.839492917060852051e-01 -4.376846551895141602e-02 -4.729638248682022095e-02 -1.087206974625587463e-02 -3.736502677202224731e-02 3.235715208575129509e-03 1.789078265428543091e-01 -5.547411367297172546e-02 -1.157803386449813843e-01 5.097163915634155273e-01 8.281596936285495758e-03 2.813213169574737549e-01 -8.807747066020965576e-02 -5.545309744775295258e-03 -2.735919952392578125e-01 3.171228989958763123e-02 -2.963505983352661133e-01 2.257251143455505371e-01 -2.644577622413635254e-01 2.137442082166671753e-01 -1.857378333806991577e-01 -1.888879761099815369e-02 7.319135218858718872e-02 7.771107554435729980e-02
1.862579733133316040e-01 2.275612801313400269e-01 -9.264364093542098999e-02 -2.329826205968856812e-01 -1.149655655026435852e-01 1.168334037065505981e-01 -3.171369433403015137e-02 2.839308381080627441e-01 1.727577764540910721e-03 -5.224892869591712952e-03 1.180620491504669189e-01 -2.483908832073211670e-01 1.542885750532150269e-01 -1.823006421327590942e-01 -1.643864512443542480e-01 -1.062223836779594421e-01 5.225990340113639832e-02 1.705563515424728394e-01 -6.460033357143402100e-02 -9.177835285663604736e-02 -8.109418302774429321e-02 -9.268600493669509888e-02 9.421350806951522827e-02 5.878077819943428040e-02 -5.594087243080139160e-01 3.522881492972373962e-02 -3.222841918468475342e-01 1.821529679000377655e-02 -2.266880869865417480e-02 1.066067963838577271e-01 2.581755220890045166e-01 4.828900098800659180e-02
1.415450274944305420e-01 -2.845246195793151855e-01 -1.324471384286880493e-01 -1.248867958784103394e-01 -4.287394583225250244e-01 2.549720406532287598e-01 2.388756163418292999e-02 2.159428149461746216e-01 -1.424375474452972412e-01 7.017269730567932129e-02 1.913327537477016449e-02 1.508720666170120239e-01 -1.416826099157333374e-01 -9.356749802827835083e-02 2.111750841140747070e-01 -7.646448165178298950e-02 -3.110610544681549072e-01 3.206484317779541016e-01 -1.056228429079055786e-01 3.156298026442527771e-02 -1.025140509009361267e-01 9.405749291181564331e-02 -2.229174077510833740e-01 6.905160099267959595e-02 -2.926626503467559814e-01 5.324875935912132263e-02 2.892366982996463776e-02 5.790219083428382874e-02 -2.471241950988769531e-01 -3.984577953815460205e-02 -2.727010101079940796e-02 -2.468211390078067780e-02
3.863103315234184265e-02 8.827015012502670288e-02 6.086837872862815857e-02 8.116318285465240479e-02 -2.815173566341400146e-01 2.362697571516036987e-01 1.478385627269744873e-01 2.834321558475494385e-01 1.989430189132690430e-02 -2.276383340358734131e-03 1.848330944776535034e-01 -3.095015287399291992e-01 -1.746062040328979492e-01 -1.522229015827178955e-01 3.582663834095001221e-01 -7.590395212173461914e-02 1.793229579925537109e-02 5.670800060033798218e-02 -1.654400825500488281e-01 -1.694017350673675537e-01 1.434082835912704468e-01 -9.992051124572753906e-02 2.692055329680442810e-02 3.665798902511596680e-02 -3.977771997451782227e-01 -3.895488381385803223e-02 -2.954780757427215576e-01 7.758088409900665283e-02 2.543034553527832031e-01 1.221288647502660751e-02 7.271169871091842651e-02 -9.811925888061523438e-02
1.438169926404953003e-01 -9.152648597955703735e-02 2.738833427429199219e-02 5.114336498081684113e-03 -2.831304073333740234e-01 2.911492884159088135e-01 4.159834980964660645e-02 1.700203418731689453e-01 -6.353843212127685547e-02 -1.616657897830009460e-02 1.630759984254837036e-01 -3.448259532451629639e-01 -2.644483149051666260e-01 1.173110902309417725e-01 2.561407536268234253e-02 -1.537508815526962280e-01 -5.896398052573204041e-02 1.858446896076202393e-01 -1.264270395040512085e-01 3.216109871864318848e-01 2.446108683943748474e-02 2.444725185632705688e-01 -1.676261052489280701e-02 4.977522045373916626e-02 -3.945569992065429688e-01 2.986259758472442627e-01 4.904359206557273865e-02 -4.314408823847770691e-02 -8.051014691591262817e-02 -4.347289353609085083e-02 1.243940293788909912e-01 -1.525995135307312012e-01
6.462385505437850952e-02 2.842500507831573486e-01 -8.839402347803115845e-03 6.961633265018463135e-02 -1.010411679744720459e-01 8.983900398015975952e-02 3.705055266618728638e-02 2.248174250125885010e-01 -1.415197253227233887e-01 2.744699083268642426e-02 3.417987227439880371e-01 -2.278935611248016357e-01 -2.268658392131328583e-02 -2.786778509616851807e-01 3.653336688876152039e-02 -1.101132109761238098e-01 1.155621558427810669e-01 1.825402230024337769e-01 -2.930567264556884766e-01 -1.263737231492996216e-01 3.612026944756507874e-02 7.786988466978073120e-02 -1.657399386167526245e-01 1.957243531942367554e-01 -3.893865048885345459e-01 -1.515494585037231445e-01 -1.238497346639633179e-01 8.604829013347625732e-02 7.727712392807006836e-02 5.970884859561920166e-02 3.009998500347137451e-01 1.989534199237823486e-01
-5.931953340768814087e-02 9.503104537725448608e-02 -1.335690915584564209e-01 -1.253573149442672729e-01 -1.769630759954452515e-01 2.803287804126739502e-01 1.631586253643035889e-01 3.959308862686157227e-01 -3.835761547088623047e-02 -8.759589493274688721e-02 2.364908605813980103e-01 1.196302920579910278e-01 1.537544429302215576e-01 -1.913478076457977295e-01 2.554914355278015137e-01 1.866864114999771118e-01 -1.739129871129989624e-01 5.369216576218605042e-02 -1.244184672832489014e-01 6.193092465400695801e-02 1.202455163002014160e-01 -6.444532889872789383e-03 -1.791597716510295868e-02 -3.737919777631759644e-02 -1.329634189605712891e-01 -8.697491884231567383e-02 -3.934429883956909180e-01 -2.363636856898665428e-03 1.374992281198501587e-01 -2.647578716278076172e-01 2.801557779312133789e-01 6.817428022623062134e-02
9.281038492918014526e-02 5.725556612014770508e-02 -7.459638267755508423e-02 -1.155927218496799469e-02 -3.520833849906921387e-01 1.389691978693008423e-01 -6.045452505350112915e-02 4.922945201396942139e-01 1.763994991779327393e-01 -1.410799771547317505e-01 3.626453280448913574e-01 5.626443028450012207e-02 4.527612403035163879e-02 -4.111217558383941650e-01 -1.160335075110197067e-02 1.400090306997299194e-01 2.472476847469806671e-02 1.111768558621406555e-01 1.341574192047119141e-01 1.164317578077316284e-01 2.125764191150665283e-01 3.033777140080928802e-02 4.550708830356597900e-02 6.053251400589942932e-02 -4.082843661308288574e-02 3.044089674949645996e-02 -2.339100837707519531e-01 8.490991592407226562e-02 1.199649423360824585e-01 -1.890078634023666382e-01 -3.054989688098430634e-02 -6.843939423561096191e-02
-6.831519771367311478e-03 1.457036882638931274e-01 -1.514838784933090210e-01 2.169351130723953247e-01 -3.412927389144897461e-01 3.214735090732574463e-01 -2.453796863555908203e-01 4.371633753180503845e-03 -6.290506280492991209e-05 -1.586432904005050659e-01 2.067044079303741455e-01 9.476183354854583740e-02 1.421195864677429199e-01 -1.836321651935577393e-01 1.061088293790817261e-01 -1.972398161888122559e-01 -2.307042479515075684e-01 2.001738995313644409e-01 -4.177706688642501831e-02 4.228228703141212463e-02 8.038435131311416626e-02 1.123892292380332947e-01 5.529523361474275589e-03 1.660490930080413818e-01 -2.832449078559875488e-01 -9.582730010151863098e-03 -2.229350656270980835e-01 7.295294106006622314e-02 -8.274787664413452148e-02 -3.871112465858459473e-01 1.095729172229766846e-01 -1.142422948032617569e-02
-1.028554514050483704e-01 -5.123746022582054138e-02 2.177142910659313202e-02 -1.949541419744491577e-01 -1.997826695442199707e-01 2.206698805093765259e-01 -9.124981611967086792e-02 2.690365612506866455e-01 -6.140410527586936951e-02 -2.506112754344940186e-01 1.851309239864349365e-01 1.335335373878479004e-01 1.295032203197479248e-01 -2.818741500377655029e-01 1.001460850238800049e-01 -7.983772456645965576e-02 1.869530603289604187e-02 1.536844521760940552e-01 -1.546542048454284668e-01 2.577999234199523926e-01 2.881858348846435547e-01 1.434016972780227661e-01 -5.500514060258865356e-02 2.275733798742294312e-01 -1.213614195585250854e-01 -1.980644166469573975e-01 -2.871585190296173096e-01 -2.142984420061111450e-01 3.573533892631530762e-02 -2.005086988210678101e-01 1.701270490884780884e-01 1.488184332847595215e-01
1.743957400321960449e-01 -1.354474872350692749e-01 3.893471881747245789e-02 -4.517073929309844971e-02 -1.921812593936920166e-01 2.864095270633697510e-01 -1.987987309694290161e-01 1.537487357854843140e-01 -3.088611736893653870e-02 1.188341826200485229e-01 1.697874516248703003e-01 1.945388168096542358e-01 -3.040359616279602051e-01 -1.932860352098941803e-02 2.119422107934951782e-01 -2.932511568069458008e-01 -1.340559720993041992e-01 2.820506393909454346e-01 -1.884933710098266602e-01 1.753281652927398682e-01 -4.685526341199874878e-02 3.319194167852401733e-02 -1.681703180074691772e-01 1.563636958599090576e-01 -3.975443542003631592e-01 9.708071500062942505e-02 -2.159109562635421753e-01 4.141629487276077271e-02 -3.150100819766521454e-03 -5.506123974919319153e-02 8.009597659111022949e-02 1.225038841366767883e-01
6.433056294918060303e-02 2.492775954306125641e-02 -2.146776467561721802e-01 -2.115961164236068726e-02 -3.329213261604309082e-01 1.904398649930953979e-01 -5.646999925374984741e-03 1.126918569207191467e-01 -1.065567880868911743e-01 -7.835595309734344482e-02 1.192241907119750977e-02 7.995240390300750732e-03 -1.639134287834167480e-01 4.016382619738578796e-02 -5.309849977493286133e-02 -1.843354403972625732e-01 3.368644043803215027e-03 3.655230998992919922e-01 -2.710356712341308594e-01 1.118899062275886536e-01 -3.620324134826660156e-01 2.587536573410034180e-01 -1.364467889070510864e-01 1.168293505907058716e-01 -3.823514282703399658e-01 5.615353584289550781e-02 -1.245392113924026489e-01 -4.571643844246864319e-02 -1.191254258155822754e-01 -1.275890022516250610e-01 2.334613204002380371e-01 -6.391453742980957031e-02
1.584482938051223755e-01 -5.798886343836784363e-02 -1.806041151285171509e-01 -5.277412384748458862e-02 -3.017092049121856689e-01 1.411911547183990479e-01 -2.117974460124969482e-01 2.582222819328308105e-01 -1.262835711240768433e-01 5.865383520722389221e-02 2.969613969326019287e-01 6.834033876657485962e-02 3.043776564300060272e-02 6.068227067589759827e-02 -1.233126893639564514e-01 -3.994219936430454254e-03 -2.399279922246932983e-01 2.239426374435424805e-01 5.783181637525558472e-02 -4.706874489784240723e-02 2.840301692485809326e-01 1.565591096878051758e-01 -1.692618280649185181e-01 1.909943521022796631e-01 -1.510862261056900024e-01 -2.053964734077453613e-01 -2.142500728368759155e-01 -6.163876876235008240e-02 1.400378197431564331e-01 -3.093619272112846375e-02 -1.616997867822647095e-01 3.695043921470642090e-01
3.122111260890960693e-01 -6.571426987648010254e-02 3.748499974608421326e-02 -2.049025148153305054e-01 -6.062252447009086609e-02 -1.155606936663389206e-02 3.120400197803974152e-02 5.028969049453735352e-01 -1.104992851614952087e-01 -5.146833136677742004e-02 4.186577722430229187e-02 3.811797499656677246e-02 -1.719775199890136719e-01 4.326228052377700806e-02 1.169989258050918579e-01 -7.159726694226264954e-03 5.633597820997238159e-02 2.645782195031642914e-02 4.759211465716362000e-02 1.352747082710266113e-01 -4.752491787075996399e-02 2.959559261798858643e-01 -1.071200817823410034e-01 -3.361835703253746033e-02 -4.077096283435821533e-01 2.852148115634918213e-01 -2.957716817036271095e-03 -1.268109828233718872e-01 -2.013564705848693848e-01 -3.145182728767395020e-01 6.114836409687995911e-02 1.069480087608098984e-02
-2.388423774391412735e-03 -1.967702060937881470e-01 -1.083893924951553345e-01 4.954013228416442871e-02 -1.513757705688476562e-01 6.472040712833404541e-02 -1.104643419384956360e-01 3.535231947898864746e-01 -1.179240420460700989e-01 -1.631289422512054443e-01 1.134580522775650024e-01 1.842298358678817749e-01 2.881191670894622803e-01 -3.556418120861053467e-01 7.622930407524108887e-02 1.033478751778602600e-01 2.815920300781726837e-02 2.389929890632629395e-01 -1.360561847686767578e-01 1.661294847726821899e-01 1.901213526725769043e-01 2.523400485515594482e-01 1.375709772109985352e-01 1.228999197483062744e-01 -1.967404484748840332e-01 5.082376673817634583e-02 -2.316032201051712036e-01 7.661879807710647583e-02 4.954732209444046021e-02 -1.907331943511962891e-01 3.017591834068298340e-01 3.012103401124477386e-02
5.409153178334236145e-02 5.577717348933219910e-02 -2.618135809898376465e-01 2.040708065032958984e-02 -3.109756112098693848e-01 1.637602746486663818e-01 -3.068208694458007812e-01 2.159480750560760498e-01 -6.544265896081924438e-02 -1.477937102317810059e-01 9.488824009895324707e-02 -3.396556526422500610e-02 1.325307190418243408e-01 -2.817212343215942383e-01 -1.183147355914115906e-01 -6.640085577964782715e-02 -2.220987826585769653e-01 1.075744554400444031e-01 6.043247506022453308e-02 -9.414436295628547668e-03 2.188951969146728516e-01 1.256618201732635498e-01 -4.710308834910392761e-02 3.140957951545715332e-01 -3.484532535076141357e-01 -1.296462416648864746e-01 -2.470932155847549438e-01 1.128067970275878906e-01 1.667951941490173340e-01 -5.064051225781440735e-02 1.803354918956756592e-01 -7.033020257949829102e-02
-4.468023404479026794e-02 -6.918013840913772583e-02 -1.943255960941314697e-01 -1.860165223479270935e-02 -7.137072831392288208e-02 2.527982294559478760e-01 9.500591456890106201e-02 2.780483961105346680e-01 -1.806405484676361084e-01 4.456738010048866272e-02 1.532928943634033203e-01 1.520748138427734375e-01 2.920750156044960022e-02 -2.256355062127113342e-02 1.884557157754898071e-01 -8.862785995006561279e-02 6.735286861658096313e-02 4.103184640407562256e-01 -1.672968640923500061e-02 2.578441202640533447e-01 6.673112511634826660e-02 -5.071992427110671997e-02 -1.131302863359451294e-01 -1.916455924510955811e-01 -4.926003217697143555e-01 4.089370742440223694e-02 -2.221729606389999390e-02 2.879715561866760254e-01 1.194523647427558899e-02 1.277213543653488159e-01 4.145158454775810242e-02 1.779350936412811279e-01
1.046311631798744202e-01 -5.752035975456237793e-02 -2.018870562314987183e-01 -6.994551420211791992e-02 1.356622576713562012e-02 1.944827437400817871e-01 -2.101255208253860474e-01 2.856172323226928711e-01 7.802935689687728882e-02 -4.273018240928649902e-02 1.049005612730979919e-01 -7.654369622468948364e-02 -1.920625418424606323e-01 1.446499526500701904e-01 4.455401897430419922e-01 1.151068732142448425e-01 8.034930378198623657e-02 2.633741199970245361e-01 3.904447704553604126e-02 3.181584179401397705e-02 1.445170193910598755e-01 1.337866634130477905e-01 -4.062261059880256653e-02 4.857668876647949219e-01 -1.502965092658996582e-01 2.103072553873062134e-01 9.351701289415359497e-02 1.461883336305618286e-01 -1.001227051019668579e-01 -1.095250174403190613e-01 -7.143107056617736816e-02 5.648953467607498169e-02
-1.905501335859298706e-01 -5.126616358757019043e-02 -1.125913262367248535e-01 -1.147177219390869141e-01 -1.120082959532737732e-01 1.081738546490669250e-01 -1.398166865110397339e-01 3.096984624862670898e-01 1.490826755762100220e-01 4.064875096082687378e-02 2.629133462905883789e-01 -2.074153125286102295e-01 5.706080794334411621e-02 -1.913616508245468140e-01 -2.073184028267860413e-02 1.368722319602966309e-01 -5.475252121686935425e-02 4.885512962937355042e-02 1.101735308766365051e-01 -1.699586659669876099e-01 5.264595896005630493e-02 9.381300210952758789e-02 1.830721832811832428e-02 1.287355870008468628e-01 -1.289405077695846558e-01 -4.003875702619552612e-02 -3.618189394474029541e-01 3.299683034420013428e-01 2.235121876001358032e-01 -3.235145211219787598e-01 2.426199615001678467e-01 2.325096279382705688e-01
-1.121851615607738495e-02 -2.031726762652397156e-02 -2.781688868999481201e-01 -6.707277148962020874e-02 -1.194292381405830383e-01 2.687484323978424072e-01 -1.520841866731643677e-01 2.818891406059265137e-01 -1.825405098497867584e-02 -8.996863663196563721e-02 2.558748424053192139e-01 1.239788010716438293e-01 1.662361323833465576e-01 -2.975029051303863525e-01 -2.095777913928031921e-02 3.082351386547088623e-02 -1.940426379442214966e-01 1.023590639233589172e-01 -5.616405606269836426e-02 -5.076558515429496765e-02 1.629229038953781128e-01 8.225713670253753662e-02 1.042696908116340637e-01 3.171099424362182617e-01 -2.521169781684875488e-01 4.635260626673698425e-02 -4.374398291110992432e-01 1.723120957612991333e-01 1.451444774866104126e-01 -2.465091645717620850e-02 8.328643441200256348e-02 8.793240040540695190e-02
2.723383903503417969e-01 -5.167468264698982239e-02 -1.378180086612701416e-01 -2.308587282896041870e-01 -2.249469161033630371e-01 1.662697196006774902e-01 2.123155295848846436e-01 2.402186989784240723e-01 7.213127613067626953e-02 3.257082998752593994e-01 1.952898204326629639e-01 -1.607220768928527832e-01 5.935426801443099976e-02 -2.119637727737426758e-01 2.467023283243179321e-01 -3.885033726692199707e-02 7.088498771190643311e-02 3.116695880889892578e-01 -1.453199833631515503e-01 -1.472136080265045166e-01 -7.422786206007003784e-02 -2.215696722269058228e-01 6.556038558483123779e-02 8.188514411449432373e-02 -6.845819205045700073e-02 1.635195128619670868e-02 -3.283272981643676758e-01 1.188259571790695190e-01 -1.249102279543876648e-01 -2.310506068170070648e-02 1.150995194911956787e-01 1.301755011081695557e-01
9.506525471806526184e-03 -2.109308689832687378e-01 5.255055055022239685e-02 3.584509342908859253e-02 -2.243560999631881714e-01 -1.255877874791622162e-02 -7.309117168188095093e-02 2.229727506637573242e-01 1.413874328136444092e-01 2.342360019683837891e-01 -7.784240692853927612e-02 -1.429929286241531372e-01 1.824100017547607422e-01 -1.746074557304382324e-01 1.364136785268783569e-01 -2.204259112477302551e-02 1.938961148262023926e-01 -1.780435442924499512e-02 -8.996904641389846802e-02 1.606368571519851685e-01 1.877996474504470825e-01 1.779140904545783997e-02 -2.289570868015289307e-01 2.041772603988647461e-01 -4.204637110233306885e-01 3.014918267726898193e-01 -2.323457300662994385e-01 1.665692180395126343e-01 -1.004654690623283386e-01 -3.131368458271026611e-01 1.737103611230850220e-02 -4.718935489654541016e-02
2.380068302154541016e-01 -3.460985794663429260e-02 -3.151529133319854736e-01 -1.958357356488704681e-02 -1.986442357301712036e-01 4.048239290714263916e-01 -2.508616149425506592e-01 3.269619345664978027e-01 -7.818976789712905884e-02 -2.244937792420387268e-02 6.819333136081695557e-02 1.213921383023262024e-01 9.190522134304046631e-02 -1.815442442893981934e-01 8.815163373947143555e-02 -2.346512973308563232e-01 -2.600772678852081299e-01 2.827039062976837158e-01 -1.826946809887886047e-02 -3.656882047653198242e-02 1.957334131002426147e-01 -4.771847650408744812e-02 1.013071686029434204e-01 -1.043551042675971985e-01 -2.412987649440765381e-01 -1.087123081088066101e-01 -1.003613099455833435e-01 -3.332340344786643982e-02 -1.073482781648635864e-01 2.145793521776795387e-03 9.988840669393539429e-02 1.591380238533020020e-01
5.841315537691116333e-02 -9.928909689188003540e-02 -1.885857284069061279e-01 -5.625690147280693054e-02 -2.436703145503997803e-01 2.277791202068328857e-01 6.045370362699031830e-03 2.855639457702636719e-01 -1.215321645140647888e-01 -3.827629610896110535e-02 3.234211727976799011e-02 -2.226228825747966766e-02 -2.457467764616012573e-01 1.598435789346694946e-01 -1.137174814939498901e-01 -1.293326467275619507e-01 -5.959860607981681824e-02 3.401336073875427246e-01 -2.331951111555099487e-01 6.465638428926467896e-02 -3.829140663146972656e-01 3.302603363990783691e-01 -8.435032516717910767e-02 9.222918748855590820e-02 -2.971726357936859131e-01 1.481198817491531372e-01 -1.240331158041954041e-01 1.121027693152427673e-01 5.379913374781608582e-02 -1.417219191789627075e-01 1.046933606266975403e-01 -2.279725298285484314e-02
2.034462541341781616e-01 4.238347336649894714e-02 -6.528526544570922852e-02 1.221354231238365173e-01 -4.259274005889892578e-01 1.653991192579269409e-01 -6.059341132640838623e-02 2.083271443843841553e-01 -4.272661730647087097e-02 -3.565776860341429710e-03 -9.097091853618621826e-03 -2.264104336500167847e-01 -6.801877170801162720e-02 2.182715982198715210e-01 1.568947285413742065e-01 -7.543401420116424561e-02 -3.962672129273414612e-02 3.219011723995208740e-01 -5.696829408407211304e-02 -1.732160896062850952e-01 -5.753188207745552063e-02 3.543376922607421875e-01 -2.588392235338687897e-02 7.997722178697586060e-02 -2.358754575252532959e-01 3.658178746700286865e-01 3.882005065679550171e-02 -2.197798043489456177e-01 1.034072637557983398e-01 -1.233875304460525513e-01 1.119617652148008347e-02 -7.968009263277053833e-02
8.303435891866683960e-02 -3.674570098519325256e-02 -4.007881507277488708e-02 -1.460166368633508682e-02 -2.692864835262298584e-01 1.049580201506614685e-01 -1.705335527658462524e-01 3.362815678119659424e-01 2.740993499755859375e-01 -1.062547937035560608e-01 -5.687894672155380249e-02 -4.167282208800315857e-02 -2.793655693531036377e-01 7.422631978988647461e-02 1.199504062533378601e-01 3.749030828475952148e-02 -2.216869741678237915e-01 3.723511695861816406e-01 -9.932679822668433189e-04 1.939425021409988403e-01 8.377292752265930176e-02 1.033345982432365417e-01 5.207540094852447510e-02 -1.930855661630630493e-01 -3.250277042388916016e-01 -7.950919866561889648e-02 -1.548221558332443237e-01 2.205451726913452148e-01 7.770873606204986572e-02 -1.848220676183700562e-01 2.237598150968551636e-01 1.247415617108345032e-01
1.167372316122055054e-01 -2.148326784372329712e-01 -1.355299651622772217e-01 3.885342180728912354e-02 -3.081420660018920898e-01 7.643473148345947266e-02 -4.380974918603897095e-02 2.848595082759857178e-01 -8.601348102092742920e-02 5.013614520430564880e-02 3.387216627597808838e-01 3.179525583982467651e-02 2.922966778278350830e-01 1.306528300046920776e-01 2.956442832946777344e-01 -1.458240598440170288e-01 2.703146636486053467e-01 2.872125506401062012e-01 -9.549097716808319092e-02 3.532427921891212463e-02 -6.016027648001909256e-03 -1.442105770111083984e-01 1.538798511028289795e-01 7.754035294055938721e-02 -2.670925557613372803e-01 -7.147004455327987671e-02 -1.843177378177642822e-01 2.672345563769340515e-02 1.676015704870223999e-01 1.236790642142295837e-01 3.279171884059906006e-02 1.661412268877029419e-01
2.397267669439315796e-01 -6.312478333711624146e-02 -3.055527508258819580e-01 -2.838320471346378326e-02 -3.530426919460296631e-01 1.799625456333160400e-01 -8.579340577125549316e-02 3.449493646621704102e-01 -2.236081063747406006e-01 6.833530217409133911e-02 -2.209353819489479065e-02 -5.586859211325645447e-02 -2.857032120227813721e-01 1.137314289808273315e-01 6.229466572403907776e-02 -3.339423239231109619e-01 -1.005094870924949646e-01 2.291223406791687012e-01 -6.889402121305465698e-02 2.853423058986663818e-01 -1.484538763761520386e-01 1.813528984785079956e-01 -7.828629016876220703e-02 9.397985041141510010e-02 -1.869201213121414185e-01 8.782602101564407349e-02 -1.046250388026237488e-01 -5.202124267816543579e-02 -4.767570272088050842e-02 -6.205171812325716019e-04 -7.323317695409059525e-04 -1.246184110641479492e-01
1.309987604618072510e-01 7.428113371133804321e-02 -2.605752348899841309e-01 6.978909671306610107e-02 -2.377749085426330566e-01 1.554291248321533203e-01 1.129080951213836670e-01 2.339985221624374390e-01 -8.055545389652252197e-02 -4.874509572982788086e-02 1.359889656305313110e-01 -7.185450196266174316e-02 -1.138303652405738831e-01 9.630069881677627563e-02 -5.884532257914543152e-02 -1.910851150751113892e-01 5.634047556668519974e-03 3.185744285583496094e-01 -1.448709070682525635e-01 1.468047499656677246e-01 -3.624455332756042480e-01 2.947629392147064209e-01 -1.095458939671516418e-01 9.270854294300079346e-02 -4.002317786216735840e-01 7.849823683500289917e-02 -7.592936605215072632e-02 2.045106887817382812e-02 -2.012435793876647949e-01 -2.134475111961364746e-01 1.090476959943771362e-01 -9.074838459491729736e-02
-1.227996051311492920e-01 1.442459225654602051e-01 -1.045798361301422119e-01 1.681039109826087952e-02 -1.491230726242065430e-01 1.848818212747573853e-01 -1.197279766201972961e-01 2.981063723564147949e-01 1.221267133951187134e-01 1.896252781152725220e-01 4.261015355587005615e-01 -5.190413072705268860e-02 2.948453426361083984e-01 3.391120582818984985e-02 -6.820558011531829834e-02 -2.934047207236289978e-02 5.455368384718894958e-02 1.505237817764282227e-01 -1.426736265420913696e-01 8.245173841714859009e-02 -3.265750408172607422e-02 -2.220486663281917572e-02 5.900335311889648438e-02 1.894979923963546753e-01 -3.184126615524291992e-01 -1.509377658367156982e-01 -4.233071804046630859e-01 -8.568525314331054688e-02 1.351068168878555298e-01 -6.854194402694702148e-02 1.050213128328323364e-01 1.616410315036773682e-01
2.310535162687301636e-01 -2.817521058022975922e-02 -1.483649313449859619e-01 1.331759840250015259e-01 -2.778361737728118896e-01 2.112894803285598755e-01 -3.897867202758789062e-01 2.223374098539352417e-01 -3.012991696596145630e-02 -9.052716195583343506e-02 2.275467962026596069e-01 -2.500714361667633057e-02 -4.165855050086975098e-02 -2.255780696868896484e-01 -1.504472829401493073e-02 3.064775094389915466e-02 -1.524662971496582031e-01 1.429517567157745361e-01 -9.970085322856903076e-02 -1.033806800842285156e-01 2.588054239749908447e-01 1.632789969444274902e-01 2.112333923578262329e-01 1.510890871286392212e-01 -1.522891968488693237e-01 6.305258721113204956e-02 -1.980789005756378174e-01 2.160544842481613159e-01 -1.158997416496276855e-01 -2.776288092136383057e-01 1.939227879047393799e-01 -3.131364285945892334e-02
1.490334123373031616e-01 -1.045502945780754089e-01 -2.521364688873291016e-01 -1.123993191868066788e-02 -1.965336501598358154e-01 2.735268473625183105e-01 -1.225557625293731689e-01 1.225927770137786865e-01 5.794738605618476868e-02 -1.336732953786849976e-01 1.214435845613479614e-01 1.369455307722091675e-01 1.732892394065856934e-01 -2.970874607563018799e-01 -3.805493935942649841e-02 -1.501798480749130249e-01 -2.988556027412414551e-01 1.359714120626449585e-01 -8.280803263187408447e-02 1.401192247867584229e-01 3.895515948534011841e-02 2.577355504035949707e-01 1.069050431251525879e-01 1.341378837823867798e-01 -2.311657071113586426e-01 5.860840901732444763e-02 -1.939191222190856934e-01 3.375648856163024902e-01 -9.810271114110946655e-02 -2.348038703203201294e-01 2.114525735378265381e-01 1.144117340445518494e-01
1.502858996391296387e-01 -1.840886324644088745e-01 -1.350645720958709717e-01 3.084224462509155273e-02 -4.260290265083312988e-01 1.780056357383728027e-01 -1.571200788021087646e-03 9.247732162475585938e-02 3.457058966159820557e-02 -1.274656802415847778e-01 3.512943387031555176e-01 -3.900799155235290527e-01 7.982835173606872559e-02 -2.653632313013076782e-02 2.394255697727203369e-01 2.630427181720733643e-01 1.332847923040390015e-01 1.484227627515792847e-01 -7.665579766035079956e-02 1.293811053037643433e-01 6.043470650911331177e-02 6.370225548744201660e-02 6.279949098825454712e-02 -1.618677079677581787e-01 -1.986553072929382324e-01 5.052270367741584778e-02 -8.926600962877273560e-02 5.741460248827934265e-02 -1.679205149412155151e-01 4.352794960141181946e-02 2.571793794631958008e-01 1.618812531232833862e-01
-8.233012259006500244e-02 1.375231742858886719e-01 -1.241302713751792908e-01 -1.109959632158279419e-01 -6.343170255422592163e-02 1.545309424400329590e-01 1.421877145767211914e-01 2.099200040102005005e-01 8.664482086896896362e-02 1.490962356328964233e-01 6.349632889032363892e-02 -6.024371832609176636e-02 3.496038913726806641e-02 -4.539080262184143066e-01 1.789808273315429688e-01 -3.404584527015686035e-02 2.256066072732210159e-03 2.876994311809539795e-01 1.149008348584175110e-01 -4.513008054345846176e-03 1.993796676397323608e-01 2.377002239227294922e-01 -1.877571642398834229e-01 1.204471364617347717e-01 -4.424832463264465332e-01 -1.530497670173645020e-01 -1.463870257139205933e-01 1.293839514255523682e-01 3.559299185872077942e-02 -2.443898767232894897e-01 -8.728606253862380981e-02 9.240132570266723633e-02
-1.696071028709411621e-02 3.170482069253921509e-02 -3.142506480216979980e-01 4.371872544288635254e-02 -1.719419509172439575e-01 3.108110427856445312e-01 -1.537226438522338867e-01 1.856660395860671997e-01 -1.485623568296432495e-01 1.481207582401111722e-04 3.238632157444953918e-02 1.121385246515274048e-01 -6.134931743144989014e-02 -1.241244599223136902e-01 1.970041915774345398e-02 -1.025056242942810059e-01 -2.671137452125549316e-01 1.896824538707733154e-01 1.066902652382850647e-01 1.180559173226356506e-01 1.058760434389114380e-01 -6.164573132991790771e-02 -1.509986631572246552e-02 -2.459216117858886719e-02 -4.204905331134796143e-01 1.232344377785921097e-02 -3.551774024963378906e-01 3.206601440906524658e-01 -9.037116169929504395e-02 -2.057745307683944702e-01 9.691058099269866943e-02 -1.835207492113113403e-01
2.198304384946823120e-01 -2.645336389541625977e-01 -2.671895325183868408e-01 -1.788776218891143799e-01 -3.789998888969421387e-01 2.469904571771621704e-01 -1.822373305913060904e-04 2.671936154365539551e-01 5.920315906405448914e-02 1.627198904752731323e-01 1.094745025038719177e-01 -2.398183941841125488e-01 -7.392126321792602539e-02 3.393582254648208618e-02 -2.972260117530822754e-02 3.429319560527801514e-01 1.857558935880661011e-01 1.006873175501823425e-01 -1.474031358957290649e-01 8.980044722557067871e-02 -1.847577542066574097e-01 1.468878332525491714e-02 -1.221418157219886780e-01 -1.342787593603134155e-01 -2.662071287631988525e-01 -1.194005087018013000e-01 -8.232385665178298950e-02 -1.626590788364410400e-01 2.083804458379745483e-02 9.311340004205703735e-02 8.657967299222946167e-02 -3.155315294861793518e-02
2.332832664251327515e-01 -1.080099791288375854e-01 -8.690913021564483643e-02 9.776882827281951904e-03 -3.419982194900512695e-01 1.937834024429321289e-01 -2.563367187976837158e-01 3.082164824008941650e-01 6.638991087675094604e-02 -1.033170847222208977e-03 1.882999576628208160e-02 -1.298420131206512451e-01 -1.390979140996932983e-01 2.965074181556701660e-01 2.571080438792705536e-02 -8.516801893711090088e-02 7.304692268371582031e-02 3.829814791679382324e-01 -1.682942658662796021e-01 3.107557892799377441e-01 -1.990145444869995117e-01 2.161142230033874512e-01 -7.458806782960891724e-02 5.129910632967948914e-02 -2.446074485778808594e-01 1.118290945887565613e-01 -1.111910492181777954e-01 -1.048443913459777832e-01 -7.405575364828109741e-02 -6.253355531953275204e-04 -2.112086862325668335e-02 -3.473814204335212708e-02
-9.465277940034866333e-02 6.638710945844650269e-02 -2.108668535947799683e-01 -6.478188186883926392e-02 -2.222239822149276733e-01 3.559604287147521973e-01 1.631580442190170288e-01 3.242906630039215088e-01 1.465981900691986084e-01 -1.926578581333160400e-01 -6.461430341005325317e-02 -5.020360276103019714e-02 -5.648884177207946777e-02 -3.316513597965240479e-01 4.017532803118228912e-03 2.886389754712581635e-02 1.328421235084533691e-01 -6.972450762987136841e-02 1.018804386258125305e-01 -8.387602865695953369e-02 8.114732056856155396e-02 4.791448637843132019e-02 -1.056730970740318298e-01 -6.905359774827957153e-02 -3.935630619525909424e-01 7.756089419126510620e-02 -3.049562871456146240e-01 -2.477934956550598145e-02 -3.770105540752410889e-02 -2.226844578981399536e-01 -1.018810421228408813e-01 2.647847235202789307e-01
2.074831537902355194e-02 -3.077348228543996811e-03 -1.536533832550048828e-01 1.127126663923263550e-01 -3.212989568710327148e-01 1.189454644918441772e-01 1.021760329604148865e-01 4.632208347320556641e-01 1.497104763984680176e-01 -2.931667305529117584e-02 3.436427190899848938e-02 -3.842025995254516602e-01 2.840209603309631348e-01 -2.443394213914871216e-01 7.100880891084671021e-02 1.948615312576293945e-01 -8.010134845972061157e-02 -4.436764493584632874e-02 7.688118517398834229e-02 -2.039254903793334961e-01 -8.314741402864456177e-02 -1.607083529233932495e-02 -6.554012652486562729e-03 2.025040537118911743e-01 -1.909281909465789795e-01 -1.577684730291366577e-01 -1.978240460157394409e-01 1.339226067066192627e-01 1.399788558483123779e-01 -2.764187939465045929e-02 4.598635435104370117e-02 1.428745836019515991e-01
-3.234090805053710938e-01 -8.653596974909305573e-03 -2.217010259628295898e-01 9.883229434490203857e-02 -2.609272599220275879e-01 1.229014322161674500e-01 1.308248043060302734e-01 3.195118308067321777e-01 1.733891665935516357e-01 2.279115617275238037e-01 -2.959644654765725136e-03 -1.949126720428466797e-01 1.755115687847137451e-01 -3.420207202434539795e-01 -3.817744553089141846e-02 -5.400703847408294678e-02 -1.468058116734027863e-02 2.574692666530609131e-01 -1.165128778666257858e-02 3.768618032336235046e-02 2.427658587694168091e-01 1.359824538230895996e-01 1.109357625246047974e-01 1.054627075791358948e-01 -1.208598166704177856e-01 2.345752716064453125e-01 -1.886726617813110352e-01 6.254830956459045410e-02 -2.112448029220104218e-02 -6.525405496358871460e-02 2.793432176113128662e-01 3.257565200328826904e-02
9.376538544893264771e-02 8.709207177162170410e-03 -1.845903396606445312e-01 2.506311610341072083e-02 -2.136386483907699585e-01 1.755738556385040283e-01 2.657612785696983337e-02 2.742258310317993164e-01 -4.471682012081146240e-02 -6.057596206665039062e-02 1.801316253840923309e-02 -1.452926248311996460e-01 -2.270077019929885864e-01 1.131810620427131653e-01 5.408754944801330566e-02 -1.811266690492630005e-01 5.346820130944252014e-02 3.163228332996368408e-01 -6.838236004114151001e-02 1.992195248603820801e-01 -3.677708804607391357e-01 3.155733644962310791e-01 -1.880983412265777588e-01 4.248188063502311707e-02 -3.554201722145080566e-01 6.376048177480697632e-02 -1.509612053632736206e-01 1.524474378675222397e-02 -2.262531518936157227e-01 -1.663904041051864624e-01 1.374382376670837402e-01 -7.994540780782699585e-02
-2.576426602900028229e-02 -1.427550017833709717e-01 -1.523246914148330688e-01 -1.820307038724422455e-02 -3.266977071762084961e-01 2.284019738435745239e-01 -8.225739747285842896e-02 4.103988707065582275e-01 3.892941772937774658e-02 -9.946719557046890259e-02 1.821184605360031128e-01 7.293213158845901489e-02 8.962605893611907959e-02 -3.283195495605468750e-01 9.269827604293823242e-02 6.260776519775390625e-02 -1.273859888315200806e-01 -1.802155934274196625e-02 -2.581719458103179932e-01 2.630327343940734863e-01 2.961980700492858887e-01 1.050461977720260620e-01 1.061015203595161438e-01 1.822702139616012573e-01 -1.716330051422119141e-01 -4.096850007772445679e-02 -1.231283769011497498e-01 -4.162444546818733215e-02 1.361235976219177246e-01 -1.566752642393112183e-01 2.275770902633666992e-01 6.752274185419082642e-02
3.249119222164154053e-02 -9.977355599403381348e-02 -2.428894042968750000e-01 -1.643921248614788055e-02 -1.888026893138885498e-01 2.002693861722946167e-01 -1.114856973290443420e-01 3.283627033233642578e-01 -2.341157346963882446e-01 -3.057764172554016113e-01 1.684468239545822144e-01 1.134143695235252380e-01 -7.847970724105834961e-02 -2.605753839015960693e-01 3.182991594076156616e-02 -1.067600995302200317e-01 -2.222326397895812988e-01 9.044393897056579590e-02 2.261980921030044556e-01 4.143298789858818054e-02 2.672972381114959717e-01 1.865013539791107178e-01 8.876606822013854980e-02 1.366167962551116943e-01 -1.968477070331573486e-01 1.084999367594718933e-01 -2.359427511692047119e-01 1.887354105710983276e-01 1.943992525339126587e-01 -2.841656655073165894e-02 1.116425991058349609e-01 1.469862461090087891e-01
1.943417787551879883e-01 -1.711824089288711548e-01 -4.375973045825958252e-01 1.581008434295654297e-01 -3.232081830501556396e-01 1.255151033401489258e-01 -1.874633133411407471e-02 2.478502541780471802e-01 4.840104281902313232e-02 -4.878366366028785706e-03 1.027246117591857910e-01 -2.498502731323242188e-01 -2.930947020649909973e-02 3.296909481287002563e-02 -7.067888230085372925e-02 2.265988290309906006e-01 2.453430294990539551e-01 1.388778090476989746e-01 -1.849578619003295898e-01 4.584123566746711731e-02 -1.558130979537963867e-01 3.686527535319328308e-02 -6.281159818172454834e-02 -2.680278010666370392e-02 -4.520534873008728027e-01 -7.087539136409759521e-02 2.948519401252269745e-02 -1.092363819479942322e-01 -1.082294061779975891e-01 1.041017770767211914e-01 2.836065366864204407e-03 9.990625083446502686e-02
7.023509591817855835e-02 2.798415161669254303e-02 -1.600345671176910400e-01 -8.446355164051055908e-02 -2.013960480690002441e-01 2.649728357791900635e-01 -1.115066278725862503e-02 1.798367500305175781e-01 -5.554057657718658447e-02 7.553833723068237305e-02 2.612187340855598450e-02 -1.148282885551452637e-01 -5.419401451945304871e-02 1.529142409563064575e-01 -1.469124294817447662e-02 -2.377751916646957397e-01 4.129058495163917542e-02 2.878517210483551025e-01 4.506073892116546631e-02 2.115283012390136719e-01 -3.356733918190002441e-01 3.750948607921600342e-01 -8.578708767890930176e-02 1.011532098054885864e-01 -3.376165926456451416e-01 2.433543801307678223e-01 -1.408958137035369873e-01 1.874871179461479187e-02 -1.559071093797683716e-01 -1.506291031837463379e-01 2.341805994510650635e-01 -1.225660592317581177e-01
-3.856002911925315857e-02 -2.712636590003967285e-01 -2.276063114404678345e-01 1.646086201071739197e-02 -2.242003679275512695e-01 1.568162441253662109e-01 -4.532672092318534851e-02 2.470496743917465210e-01 -1.835466176271438599e-01 1.386793050915002823e-02 -7.655709516257047653e-03 1.251510530710220337e-01 -4.303616583347320557e-01 7.711984217166900635e-02 2.454822212457656860e-01 -1.825141161680221558e-01 -7.667020708322525024e-02 2.831930518150329590e-01 -1.283168643712997437e-01 1.422168314456939697e-01 1.841954328119754791e-02 2.569139897823333740e-01 -1.720838844776153564e-01 -1.264488510787487030e-02 -2.589026689529418945e-01 9.898842126131057739e-02 -1.030272990465164185e-01 2.145491726696491241e-02 -1.664312481880187988e-01 -9.311529248952865601e-02 -8.591311052441596985e-03 2.394606173038482666e-01
1.277834773063659668e-01 -3.255831077694892883e-02 -5.872761365026235580e-03 -9.692662954330444336e-02 -3.397971987724304199e-01 3.882696330547332764e-01 3.477167710661888123e-02 2.961349487304687500e-01 -2.127172052860260010e-01 -2.057714164257049561e-01 5.652575939893722534e-02 4.726615548133850098e-02 -2.173447459936141968e-01 1.899434328079223633e-01 3.755510225892066956e-02 -3.524239733815193176e-02 6.792509555816650391e-02 3.604605495929718018e-01 -8.173762820661067963e-03 3.410013020038604736e-01 -9.175702184438705444e-02 2.689378261566162109e-01 -1.024718955159187317e-01 3.305492177605628967e-02 -1.619966030120849609e-01 1.678317934274673462e-01 -4.422106593847274780e-02 -8.824370056390762329e-02 -7.559359073638916016e-02 -9.174428880214691162e-02 -6.784504652023315430e-02 -1.138009652495384216e-01
-2.245845459401607513e-02 2.587220370769500732e-01 -2.563357353210449219e-01 -8.520190417766571045e-02 -3.295894861221313477e-01 2.001603096723556519e-01 -1.444912552833557129e-01 3.821109235286712646e-01 -8.623126149177551270e-02 2.389336191117763519e-02 2.692114412784576416e-01 1.404701732099056244e-03 3.221818506717681885e-01 -3.411488234996795654e-02 3.861945495009422302e-02 5.227273702621459961e-02 -5.271875858306884766e-02 1.324056833982467651e-01 9.707209467887878418e-02 9.134180843830108643e-02 8.635986596345901489e-02 6.438883394002914429e-02 1.354915499687194824e-01 2.028412073850631714e-01 -3.429895341396331787e-01 -2.522585391998291016e-01 -1.095971539616584778e-01 1.369973123073577881e-01 1.485217064619064331e-01 -4.911455884575843811e-02 7.156131416559219360e-02 5.922527611255645752e-02
5.656888335943222046e-02 -5.284740403294563293e-02 -1.449373960494995117e-01 4.571224376559257507e-02 -2.218954861164093018e-01 1.642665714025497437e-01 1.706048846244812012e-02 1.992434710264205933e-01 -2.253680974245071411e-01 4.954050481319427490e-02 1.681902259588241577e-01 -3.155294805765151978e-02 -1.267491877079010010e-01 1.570220440626144409e-01 -6.959345936775207520e-02 -1.471724212169647217e-01 5.735803022980690002e-02 3.008727133274078369e-01 1.958981901407241821e-02 1.795618385076522827e-01 -3.533076047897338867e-01 3.145654797554016113e-01 -1.200906634330749512e-01 9.974382817745208740e-02 -3.844207227230072021e-01 1.707864105701446533e-01 -6.465717405080795288e-02 -1.012881621718406677e-01 -2.343623042106628418e-01 -2.139104604721069336e-01 1.946169883012771606e-01 2.031650394201278687e-02
7.968615740537643433e-02 2.494073957204818726e-01 -3.674111962318420410e-01 -3.001771308481693268e-02 -2.616802752017974854e-01 -5.579204112291336060e-02 -1.090021803975105286e-02 2.806227207183837891e-01 -1.192914023995399475e-01 1.100864857435226440e-01 2.718507349491119385e-01 -7.323879003524780273e-02 2.571516856551170349e-02 1.188675872981548309e-02 2.070649862289428711e-01 -2.312605530023574829e-01 2.500573992729187012e-01 4.569291323423385620e-02 -2.025883793830871582e-01 -1.376774907112121582e-01 1.527113467454910278e-02 -4.550241399556398392e-03 -6.668690592050552368e-02 7.716871798038482666e-02 -3.759920299053192139e-01 1.446665972471237183e-01 -3.252711296081542969e-01 6.031804531812667847e-02 -1.013243347406387329e-01 -4.983856901526451111e-02 1.776451244950294495e-02 1.491539329290390015e-01
-1.385122835636138916e-01 -1.019298285245895386e-01 -7.937905937433242798e-02 -2.665073145180940628e-03 -3.990651667118072510e-01 3.662277460098266602e-01 1.148247197270393372e-01 2.620663344860076904e-01 -1.727945506572723389e-01 1.872169673442840576e-01 2.258728891611099243e-01 -1.990023851394653320e-01 8.039107918739318848e-02 2.301649376749992371e-02 1.117408871650695801e-01 -7.626798748970031738e-02 1.218141615390777588e-01 2.866596281528472900e-01 7.794126123189926147e-02 -8.637082576751708984e-02 3.392788767814636230e-02 5.712597444653511047e-02 2.067918032407760620e-01 8.620675653219223022e-02 -2.739146649837493896e-01 -1.533568929880857468e-02 -3.100244402885437012e-01 -1.648013591766357422e-01 2.745701186358928680e-02 -6.473859399557113647e-02 -1.611448228359222412e-01 1.159555390477180481e-01
7.847918570041656494e-02 1.397709921002388000e-02 -1.797937750816345215e-01 5.563434213399887085e-02 -3.111095726490020752e-01 2.503852248191833496e-01 -8.867295831441879272e-02 2.342156618833541870e-01 -9.495252370834350586e-02 -3.410058468580245972e-02 1.728752255439758301e-01 -1.350482553243637085e-01 -2.033533602952957153e-01 1.311845034360885620e-01 3.821826353669166565e-02 -2.137874364852905273e-01 -4.640832915902137756e-02 3.043723404407501221e-01 -1.514434665441513062e-01 1.125792637467384338e-01 -3.063122034072875977e-01 2.313384115695953369e-01 -1.228638291358947754e-01 8.800780773162841797e-02 -2.872049212455749512e-01 1.904198974370956421e-01 -2.256681174039840698e-01 -2.020744979381561279e-02 -2.680110335350036621e-01 -1.601735800504684448e-01 2.549116872251033783e-02 -5.644122511148452759e-02
-8.376513607800006866e-03 -9.837765991687774658e-02 6.734128296375274658e-02 -6.625049561262130737e-02 1.713047362864017487e-02 4.018308222293853760e-01 -2.696409821510314941e-01 2.524138987064361572e-01 -1.443475782871246338e-01 1.345714479684829712e-01 -7.378310710191726685e-02 -2.178994119167327881e-01 3.999623283743858337e-02 1.670875102281570435e-01 3.336383402347564697e-01 7.785497605800628662e-02 2.039842009544372559e-01 6.645473185926675797e-03 -1.486306488513946533e-01 1.796213984489440918e-01 1.336650103330612183e-01 1.181498020887374878e-01 -3.008341789245605469e-01 3.009499907493591309e-01 -8.502064645290374756e-02 1.848735511302947998e-01 -1.884918510913848877e-01 -1.004476025700569153e-01 4.613666236400604248e-02 5.448029376566410065e-03 1.925055086612701416e-01 9.609764814376831055e-02
2.966677546501159668e-01 -1.286976225674152374e-02 -3.450486063957214355e-01 -1.931422017514705658e-02 -7.666105777025222778e-02 1.752087920904159546e-01 -9.223327785730361938e-02 2.722184062004089355e-01 -3.353809705004096031e-03 -5.846561118960380554e-02 2.477707266807556152e-01 1.169152334332466125e-01 1.749008595943450928e-01 -2.562007009983062744e-01 3.889110684394836426e-02 -4.171162471175193787e-02 -1.649427413940429688e-01 1.900499165058135986e-01 5.704896897077560425e-02 3.787903487682342529e-02 4.546539187431335449e-01 8.331053704023361206e-02 -4.136518388986587524e-02 2.602068483829498291e-01 -1.429950743913650513e-01 6.725652515888214111e-02 -9.974790364503860474e-02 3.149810060858726501e-02 1.967192143201828003e-01 -2.282116711139678955e-01 1.313816606998443604e-01 1.409749034792184830e-02
2.733787298202514648e-01 -4.103862121701240540e-02 -1.749813407659530640e-01 3.504303470253944397e-02 -1.024661883711814880e-01 2.171785831451416016e-01 -1.182042285799980164e-01 2.626300156116485596e-01 -2.665388211607933044e-02 1.775905676186084747e-02 1.837669014930725098e-01 -4.695482179522514343e-02 3.957013413310050964e-02 -3.208027184009552002e-01 7.211914751678705215e-03 -5.372570361942052841e-03 -3.344572484493255615e-01 6.104253232479095459e-02 1.601250320672988892e-01 3.642341122031211853e-02 -2.542810514569282532e-02 2.427695542573928833e-01 5.994773283600807190e-02 1.615803390741348267e-01 -2.551039755344390869e-01 -7.100284099578857422e-02 -2.504342794418334961e-01 1.925415247678756714e-01 4.193689227104187012e-01 -5.739458277821540833e-02 1.665500104427337646e-01 3.010917082428932190e-02
1.147838756442070007e-01 -2.110072225332260132e-01 -3.014939427375793457e-01 -6.072835251688957214e-02 -1.617378592491149902e-01 1.340025216341018677e-01 -2.573172450065612793e-01 3.481934368610382080e-01 -1.966307312250137329e-01 2.352743148803710938e-01 3.077653050422668457e-01 -2.829769253730773926e-01 -6.008695065975189209e-02 -8.259414136409759521e-02 -2.740073502063751221e-01 1.113813593983650208e-01 -9.434263408184051514e-02 1.094857454299926758e-01 2.401932515203952789e-02 -1.313708126544952393e-01 1.108081787824630737e-01 2.621887624263763428e-02 -1.573736518621444702e-01 -1.856544869951903820e-03 -1.282123327255249023e-01 1.831975951790809631e-02 1.196104362607002258e-01 2.167105823755264282e-01 1.591240912675857544e-01 -7.918357104063034058e-02 1.072527021169662476e-01 2.276394665241241455e-01
1.297781765460968018e-01 -1.369974762201309204e-01 -2.885217368602752686e-01 3.524525463581085205e-02 -6.880887597799301147e-02 3.217429518699645996e-01 -1.736287623643875122e-01 1.737656444311141968e-01 -6.809093058109283447e-03 -3.130258759483695030e-03 -2.415161207318305969e-02 -4.675691202282905579e-02 -1.297565083950757980e-02 -3.914920091629028320e-01 1.504391133785247803e-01 -2.092457562685012817e-01 -2.415878027677536011e-01 1.727834790945053101e-01 -7.219144701957702637e-02 9.916773438453674316e-02 2.078123390674591064e-01 1.259739845991134644e-01 6.160123273730278015e-02 2.164690345525741577e-01 -1.139591559767723083e-01 -4.430240392684936523e-02 -4.019587934017181396e-01 3.630866855382919312e-02 2.669940292835235596e-01 -3.549348190426826477e-02 1.022533923387527466e-01 1.217305138707160950e-01
2.154691144824028015e-02 5.413068830966949463e-02 -1.599916815757751465e-01 4.314734041690826416e-02 -3.267628252506256104e-01 1.604170650243759155e-01 6.597400456666946411e-02 2.220689803361892700e-01 -3.048547804355621338e-01 1.382540315389633179e-01 1.838663965463638306e-01 -3.527911603450775146e-01 -1.428884863853454590e-01 -5.551994219422340393e-02 1.526411324739456177e-01 6.284731626510620117e-02 3.393149003386497498e-02 1.073348969221115112e-01 -4.438423365354537964e-02 6.773918122053146362e-02 9.426396340131759644e-02 -2.291138917207717896e-01 1.964585185050964355e-01 9.182164818048477173e-02 -4.544029831886291504e-01 6.889459490776062012e-02 -2.034542709589004517e-01 1.102447882294654846e-01 1.118333563208580017e-01 -2.014618925750255585e-02 1.112840473651885986e-01 2.102247774600982666e-01
-1.554737216793000698e-03 -9.340236335992813110e-02 -2.311502993106842041e-01 1.341884881258010864e-01 -3.356656432151794434e-01 1.423688530921936035e-01 -8.768437802791595459e-02 1.842173784971237183e-01 -1.934981048107147217e-01 -8.566947281360626221e-02 3.379021286964416504e-01 -1.805280297994613647e-01 2.439537048339843750e-01 -6.127418577671051025e-02 -1.992251425981521606e-01 -7.014453411102294922e-02 -1.925739943981170654e-01 7.269530743360519409e-02 -1.293938979506492615e-02 2.364059388637542725e-01 3.951842337846755981e-02 -1.362862735986709595e-01 -2.057863026857376099e-01 4.650755226612091064e-02 -2.390107214450836182e-01 2.922372706234455109e-02 -6.057544797658920288e-02 -3.054095432162284851e-02 2.635248899459838867e-01 3.169728219509124756e-01 1.324127465486526489e-01 1.809423714876174927e-01
4.860379919409751892e-02 -1.915560662746429443e-01 -1.238997504115104675e-01 -3.833743929862976074e-02 -1.502958983182907104e-01 2.472768127918243408e-01 -1.046913024038076401e-02 3.797599673271179199e-01 -2.337967753410339355e-01 -1.974054612219333649e-02 -2.293549664318561554e-02 1.420375555753707886e-01 -3.171526491641998291e-01 1.011035367846488953e-01 2.286216318607330322e-01 -1.213697046041488647e-01 -1.433368921279907227e-01 3.662390112876892090e-01 -1.797766238451004028e-01 1.015826985239982605e-01 -6.158553063869476318e-02 1.337784230709075928e-01 -9.073273837566375732e-02 7.982899248600006104e-02 -3.104748427867889404e-01 4.126548767089843750e-02 -1.200795993208885193e-01 -1.347445398569107056e-01 -2.007736861705780029e-01 1.072266101837158203e-01 1.832729429006576538e-01 -1.132464110851287842e-01
2.276879176497459412e-02 2.756034955382347107e-02 -2.584374248981475830e-01 -7.756143808364868164e-02 -3.108534812927246094e-01 3.525318205356597900e-01 -9.586615860462188721e-02 1.537478715181350708e-01 -9.759961068630218506e-02 -3.146286308765411377e-02 6.745945662260055542e-02 -1.184311956167221069e-01 -9.567648917436599731e-02 2.939117550849914551e-01 5.663858260959386826e-03 -1.668553650379180908e-01 -3.719434374943375587e-03 1.866526603698730469e-01 -1.007232517004013062e-01 4.100437089800834656e-02 -1.542191952466964722e-01 3.234045207500457764e-01 -4.494960233569145203e-02 2.772696688771247864e-02 -3.697063922882080078e-01 2.303689271211624146e-01 -1.366189420223236084e-01 -5.453197285532951355e-02 -2.854963243007659912e-01 -1.634934246540069580e-01 1.166152358055114746e-01 -9.275998175144195557e-02
-5.087211262434720993e-03 -8.703056722879409790e-03 -3.723853528499603271e-01 -4.869922064244747162e-03 -1.538453847169876099e-01 1.018837466835975647e-01 3.706482425332069397e-02 -5.212089419364929199e-02 -1.371067166328430176e-01 1.180224642157554626e-01 2.151762098073959351e-01 -1.054992079734802246e-01 -9.031517431139945984e-03 1.403800398111343384e-01 1.873323768377304077e-01 -1.425141841173171997e-01 2.721408568322658539e-02 3.036586642265319824e-01 -1.975511386990547180e-02 -1.715756952762603760e-01 1.012243777513504028e-01 1.966119706630706787e-01 -9.042209386825561523e-02 -5.820985510945320129e-02 -5.022089481353759766e-01 -1.925933361053466797e-01 -2.102897167205810547e-01 -7.129415869712829590e-02 -5.308827012777328491e-02 1.971156448125839233e-01 1.830518990755081177e-01 2.463290095329284668e-01
1.036519091576337814e-02 -3.068881034851074219e-01 -1.411481052637100220e-01 -1.792139261960983276e-01 -2.037154287099838257e-01 4.105561971664428711e-01 -9.699527919292449951e-02 1.962597966194152832e-01 -2.238561809062957764e-01 -1.262903660535812378e-01 3.707354515790939331e-02 1.248212605714797974e-01 -2.500285767018795013e-02 1.620010286569595337e-01 9.233982861042022705e-02 -1.676117032766342163e-01 2.419335767626762390e-02 2.112810164690017700e-01 -2.703077197074890137e-01 -3.660449059680104256e-03 -9.718514978885650635e-02 1.305829882621765137e-01 -1.436932533979415894e-01 2.905853390693664551e-01 -2.953905761241912842e-01 2.261200100183486938e-01 -3.395261988043785095e-02 7.270754128694534302e-02 -1.825986057519912720e-01 -8.918938040733337402e-02 -1.134296804666519165e-01 1.750955544412136078e-02
6.885465979576110840e-02 3.884993866086006165e-02 -1.796720474958419800e-01 -5.162917822599411011e-02 -3.480426073074340820e-01 1.024131923913955688e-01 4.910203814506530762e-02 2.020474225282669067e-01 -1.450907140970230103e-01 -4.383315518498420715e-02 1.002029851078987122e-01 -1.442527472972869873e-01 -1.691323071718215942e-01 2.035775631666183472e-01 2.290765196084976196e-02 -1.365953832864761353e-01 -5.309578031301498413e-03 2.908374965190887451e-01 -5.082483403384685516e-03 1.701795756816864014e-01 -3.173300325870513916e-01 3.310942053794860840e-01 -1.046712771058082581e-01 1.979177445173263550e-01 -2.257858216762542725e-01 2.440568208694458008e-01 -1.263377964496612549e-01 -1.430988684296607971e-02 -2.148001492023468018e-01 -1.320328265428543091e-01 2.766842246055603027e-01 2.301114844158291817e-03
-2.179076671600341797e-01 -1.607668846845626831e-01 7.570055872201919556e-02 4.392453283071517944e-02 -2.435399293899536133e-01 2.197501808404922485e-01 1.462347712367773056e-02 5.042297244071960449e-01 -6.522782146930694580e-02 1.026958823204040527e-01 2.118067741394042969e-01 -1.122667118906974792e-01 -7.014963030815124512e-02 -1.531634777784347534e-01 -1.327541768550872803e-01 -5.064868181943893433e-02 1.090430766344070435e-01 1.482200175523757935e-01 6.376353651285171509e-02 1.306782756000757217e-02 -1.666380316019058228e-01 -2.756087295711040497e-02 1.510521918535232544e-01 2.909425497055053711e-01 -2.913917899131774902e-01 1.019632220268249512e-01 -2.074524909257888794e-01 -1.389237493276596069e-01 -8.155244588851928711e-02 -2.873716130852699280e-02 -7.801705598831176758e-02 3.013591766357421875e-01
2.285358011722564697e-01 -2.003197222948074341e-01 4.332840070128440857e-02 2.300225896760821342e-03 -3.952056467533111572e-01 2.965845167636871338e-01 3.548744320869445801e-02 2.266354262828826904e-01 1.041722223162651062e-01 -5.182094499468803406e-02 7.387263327836990356e-02 -2.192931920289993286e-01 9.150553494691848755e-02 -3.763373494148254395e-01 1.222220361232757568e-01 -3.395675495266914368e-02 4.182262346148490906e-02 6.331705302000045776e-02 -1.150456964969635010e-01 -1.606234908103942871e-01 -9.587910026311874390e-03 -1.594975590705871582e-01 -1.678999364376068115e-01 4.472685232758522034e-02 -2.864391803741455078e-01 -1.812808588147163391e-02 -2.649983763694763184e-01 2.309272587299346924e-01 2.924997359514236450e-02 2.135368436574935913e-01 -1.089101880788803101e-01 1.051245480775833130e-01
2.816725075244903564e-01 -2.634114921092987061e-01 -9.217098355293273926e-02 -1.028873249888420105e-01 -3.162322044372558594e-01 1.741664260625839233e-01 -1.341670304536819458e-01 1.684072613716125488e-01 2.949025332927703857e-01 -1.204171106219291687e-01 1.565306782722473145e-01 -1.099017038941383362e-01 -2.440750002861022949e-01 -1.542238295078277588e-01 5.507303867489099503e-03 1.299284696578979492e-01 1.795137673616409302e-01 6.106982380151748657e-02 1.549559980630874634e-01 -1.159923337399959564e-02 -8.524697273969650269e-02 1.163121163845062256e-01 1.028541401028633118e-01 3.402640819549560547e-01 5.366475135087966919e-02 1.009643971920013428e-01 -1.400590389966964722e-01 2.250138819217681885e-01 -2.598352134227752686e-01 1.353749632835388184e-01 1.614249497652053833e-01 1.212551593780517578e-01
-6.212411820888519287e-02 1.972309872508049011e-02 -1.069235950708389282e-01 -1.388712674379348755e-01 -2.996645271778106689e-01 1.323455423116683960e-01 7.561643421649932861e-02 3.324828743934631348e-01 1.567931771278381348e-01 1.179724633693695068e-01 3.216557800769805908e-01 -2.449072748422622681e-01 1.757826656103134155e-01 -9.744937717914581299e-02 2.605496644973754883e-01 -1.565932184457778931e-01 5.984380096197128296e-02 1.587940156459808350e-01 1.329178214073181152e-01 7.770205289125442505e-02 -3.458331152796745300e-02 1.796273589134216309e-01 1.777729243040084839e-01 -2.468858659267425537e-02 -1.196282729506492615e-01 -1.386115252971649170e-01 -3.472379744052886963e-01 2.038767784833908081e-01 2.721430175006389618e-02 -4.342723265290260315e-02 4.476314876228570938e-03 3.003708124160766602e-01
-8.200461417436599731e-02 -2.838685177266597748e-02 -1.624731272459030151e-01 1.199305132031440735e-01 -2.067880928516387939e-01 2.489395290613174438e-01 1.455140393227338791e-02 4.083893895149230957e-01 3.351475298404693604e-02 -1.444920897483825684e-01 1.114215031266212463e-01 1.630938202142715454e-01 1.061799600720405579e-01 -3.229675814509391785e-02 4.953133314847946167e-02 -5.643315613269805908e-02 9.822390973567962646e-02 7.071456313133239746e-02 1.017570942640304565e-01 2.327984422445297241e-01 4.036469161510467529e-01 9.180832654237747192e-02 2.241233438253402710e-01 4.776953160762786865e-02 -4.381595849990844727e-01 -1.173099353909492493e-01 -1.110164821147918701e-01 1.508096754550933838e-01 -1.973506510257720947e-01 -4.506272822618484497e-02 -9.238212369382381439e-03 -1.266653090715408325e-01
1.248886957764625549e-01 -1.432641595602035522e-01 -1.207593530416488647e-01 8.562000095844268799e-02 -4.117175638675689697e-01 2.209753990173339844e-01 2.103850245475769043e-02 2.884092330932617188e-01 -5.061296746134757996e-02 1.047756969928741455e-01 -1.080249324440956116e-01 1.667704582214355469e-01 -1.040136814117431641e-01 2.017240226268768311e-01 1.068729385733604431e-01 -2.543530762195587158e-01 -7.580186426639556885e-02 2.927368879318237305e-01 -2.417686879634857178e-01 1.563730239868164062e-01 -5.689727887511253357e-02 1.924928575754165649e-01 -1.938745826482772827e-01 1.362929344177246094e-01 -2.425041496753692627e-01 1.820090860128402710e-01 -1.153916046023368835e-01 1.057965308427810669e-02 -6.351525336503982544e-02 -3.096982277929782867e-02 2.225374281406402588e-01 -1.693280935287475586e-01
1.261812299489974976e-01 4.525620490312576294e-02 -2.568237483501434326e-01 1.010732501745223999e-01 -2.606063149869441986e-02 3.209305405616760254e-01 -1.800272762775421143e-01 2.218449711799621582e-01 -2.202679812908172607e-01 -9.315359592437744141e-02 9.337048977613449097e-02 1.339893490076065063e-01 1.844612658023834229e-01 -1.996267139911651611e-01 -3.360148519277572632e-02 -2.045176327228546143e-01 -1.917264610528945923e-01 1.310833450406789780e-02 1.555448472499847412e-01 1.265890598297119141e-01 2.086313664913177490e-01 2.201457768678665161e-01 -8.942332118749618530e-02 1.233315989375114441e-01 -2.537619471549987793e-01 -4.442238435149192810e-02 -4.537940621376037598e-01 8.809103816747665405e-02 2.412388846278190613e-02 -2.080876529216766357e-01 5.723422393202781677e-02 1.706445775926113129e-02
-2.125714272260665894e-01 -1.227890402078628540e-01 -3.492921963334083557e-02 1.791832447052001953e-01 -2.806632816791534424e-01 3.211793303489685059e-01 1.197634264826774597e-01 3.451573252677917480e-01 -1.715925782918930054e-01 -1.231866516172885895e-02 1.375238597393035889e-01 -1.956019550561904907e-01 -2.679569879546761513e-03 9.528580121695995331e-03 1.587118208408355713e-01 3.111615404486656189e-02 1.497640609741210938e-01 1.429442465305328369e-01 2.076766937971115112e-01 1.513469815254211426e-01 -1.051885932683944702e-01 -1.275731902569532394e-02 2.289766520261764526e-01 1.472964733839035034e-01 -2.676949799060821533e-01 -7.759973406791687012e-02 -3.756248354911804199e-01 -1.572737991809844971e-01 -3.173261135816574097e-02 5.242915078997612000e-02 -1.571977883577346802e-01 1.083989217877388000e-01
1.883489638566970825e-01 -1.312825679779052734e-01 2.269503325223922729e-01 2.448964118957519531e-02 -8.642295747995376587e-02 2.592354714870452881e-01 1.826524585485458374e-01 3.541990220546722412e-01 2.662039101123809814e-01 -1.890032291412353516e-01 4.110559523105621338e-01 -2.498084753751754761e-01 6.601303815841674805e-02 -5.249795690178871155e-02 1.964686512947082520e-01 -1.640148013830184937e-01 -1.145089864730834961e-01 1.971777379512786865e-01 -7.283269427716732025e-03 -5.432591959834098816e-02 -3.343782201409339905e-02 8.820706605911254883e-02 -6.857414543628692627e-02 4.088180884718894958e-02 -2.507478892803192139e-01 9.366101771593093872e-02 1.519344449043273926e-01 8.341389149427413940e-02 -1.827560216188430786e-01 -1.173008009791374207e-01 8.960019052028656006e-02 1.548402160406112671e-01
7.962081581354141235e-02 2.260195277631282806e-02 -2.525775134563446045e-01 9.130686521530151367e-02 -2.845981419086456299e-01 3.090319931507110596e-01 1.388291716575622559e-01 2.148791998624801636e-01 5.090225860476493835e-02 -3.176476806402206421e-02 2.620454430580139160e-01 -4.793069511651992798e-02 -4.434645771980285645e-01 2.353105098009109497e-01 -1.602249294519424438e-01 -2.035720646381378174e-01 -7.808278501033782959e-02 1.610756516456604004e-01 -6.376840174198150635e-02 2.623653709888458252e-01 2.442446053028106689e-01 -3.341933339834213257e-02 -7.463727146387100220e-02 6.946337874978780746e-03 -1.366576701402664185e-01 6.329032778739929199e-02 -1.222500652074813843e-01 1.288682669401168823e-01 2.052592486143112183e-02 -1.267696321010589600e-01 4.588031023740768433e-02 2.029719948768615723e-01
1.038628146052360535e-01 -4.797237366437911987e-02 -1.566158980131149292e-01 1.293269917368888855e-02 -8.976710587739944458e-02 1.934844255447387695e-01 3.890617564320564270e-02 1.968870162963867188e-01 -8.426370471715927124e-02 3.773701563477516174e-02 -4.337751120328903198e-02 -7.864280045032501221e-02 -2.286951057612895966e-02 -2.453079223632812500e-01 1.923350803554058075e-02 1.088453009724617004e-01 -2.405606210231781006e-01 3.418719172477722168e-01 2.362876832485198975e-01 7.791025191545486450e-02 3.575100302696228027e-01 -3.810421098023653030e-03 1.387752443552017212e-01 3.309234082698822021e-01 -3.247756958007812500e-01 -2.325403131544589996e-02 -1.606250852346420288e-01 2.894872725009918213e-01 -3.689917922019958496e-02 -1.584511846303939819e-01 9.280478954315185547e-02 2.073334902524948120e-01
1.340821683406829834e-01 2.859606780111789703e-02 -4.811020791530609131e-01 -1.113414764404296875e-01 -2.821296155452728271e-01 1.646717935800552368e-01 -6.007375661283731461e-03 9.582844562828540802e-03 1.784437708556652069e-02 2.611569166183471680e-01 -1.918380148708820343e-02 -8.035243302583694458e-02 2.491349428892135620e-01 -2.618359327316284180e-01 1.509661525487899780e-01 6.512970477342605591e-02 2.277217060327529907e-01 2.297158986330032349e-01 -8.267004787921905518e-02 8.835013955831527710e-02 1.643636375665664673e-01 1.402050852775573730e-01 -3.252830505371093750e-01 1.927364803850650787e-02 -1.715796142816543579e-01 1.783301979303359985e-01 -2.105119638144969940e-02 -2.550026588141918182e-02 -1.726754307746887207e-01 -1.209252104163169861e-01 1.068925671279430389e-02 -1.359882205724716187e-01
-1.566635817289352417e-01 -2.487487941980361938e-01 -1.156168580055236816e-01 1.053854078054428101e-01 -3.379618525505065918e-01 2.040733397006988525e-01 1.648259162902832031e-01 3.323837518692016602e-01 -1.846951842308044434e-01 4.441693797707557678e-02 9.114757925271987915e-02 -2.106481045484542847e-01 -4.508062452077865601e-02 -6.194292753934860229e-02 2.587450202554464340e-03 -3.637588024139404297e-02 1.966812759637832642e-01 1.083643957972526550e-01 7.996898144483566284e-02 9.095183014869689941e-02 -1.456146389245986938e-01 -1.402899771928787231e-01 1.459289342164993286e-01 1.585340946912765503e-01 -2.673531174659729004e-01 4.224881529808044434e-02 -2.977126538753509521e-01 -9.143294394016265869e-02 2.640329301357269287e-01 -6.239406391978263855e-02 9.450840950012207031e-02 3.072966635227203369e-01
8.092443645000457764e-02 -8.704009652137756348e-02 -8.606873452663421631e-02 -1.538801938295364380e-01 -2.484123408794403076e-01 2.196884900331497192e-01 -1.371122081764042377e-03 3.115158677101135254e-01 -1.528377234935760498e-01 -2.530196867883205414e-02 -1.413083262741565704e-02 -4.713126271963119507e-02 -2.149188816547393799e-01 3.144622221589088440e-02 -3.928753430955111980e-04 -2.214355766773223877e-01 -3.390334919095039368e-02 3.777523040771484375e-01 -1.616346538066864014e-01 1.211983114480972290e-01 -3.311040401458740234e-01 3.111181557178497314e-01 -8.777676522731781006e-02 1.052131354808807373e-01 -3.254353106021881104e-01 1.499005109071731567e-01 -1.533750891685485840e-01 -1.603031298145651817e-03 -1.656033992767333984e-01 -3.411380201578140259e-02 1.548414081335067749e-01 -1.039722859859466553e-01
1.068386137485504150e-01 -5.852896720170974731e-02 -4.347891211509704590e-01 -1.286515295505523682e-01 -5.962727963924407959e-02 3.734990358352661133e-01 -3.388875424861907959e-01 2.941019237041473389e-01 -1.004064977169036865e-01 -1.156302168965339661e-01 9.597233682870864868e-02 4.131692647933959961e-02 1.833667308092117310e-01 -4.426457732915878296e-02 4.369384050369262695e-02 -1.369470357894897461e-01 -5.302118882536888123e-02 2.530828416347503662e-01 1.083035990595817566e-01 -1.399719435721635818e-02 1.640592366456985474e-01 1.230425480753183365e-02 -1.974237710237503052e-02 -1.411698460578918457e-01 -2.678375840187072754e-01 -1.174343749880790710e-01 -2.166001945734024048e-01 4.855825006961822510e-02 -1.303859949111938477e-01 -1.030445471405982971e-01 1.022610627114772797e-02 2.363379150629043579e-01
1.540087461471557617e-01 -1.325915604829788208e-01 -4.173292815685272217e-01 9.659979492425918579e-02 -4.510487318038940430e-01 1.596094816923141479e-01 -2.104337513446807861e-01 1.755281984806060791e-01 -1.733970046043395996e-01 -3.113824129104614258e-02 2.214694023132324219e-01 4.626497253775596619e-02 1.847521066665649414e-01 -2.941109240055084229e-01 -6.630103290081024170e-02 -3.231203556060791016e-02 -1.245288625359535217e-01 1.044719517230987549e-01 1.319946944713592529e-01 -2.935647778213024139e-02 2.491694875061511993e-02 5.817156657576560974e-02 -1.861310154199600220e-01 2.540045976638793945e-02 -4.233889654278755188e-02 8.715700358152389526e-02 -1.776989847421646118e-01 9.009378403425216675e-02 2.940336167812347412e-01 -1.097866222262382507e-01 -7.249181717634201050e-02 1.613865196704864502e-01
5.009809508919715881e-02 -1.567579507827758789e-01 -8.066339790821075439e-02 -7.716336101293563843e-02 -4.500289559364318848e-01 -3.957972396165132523e-03 2.314632087945938110e-01 2.020872235298156738e-01 1.449666917324066162e-01 -5.722082033753395081e-02 1.375262737274169922e-01 -2.025777250528335571e-01 -3.026109887287020683e-03 -1.874772012233734131e-01 2.981470227241516113e-01 4.099350795149803162e-02 1.302575133740901947e-02 -1.452028192579746246e-02 5.229245405644178391e-03 -3.922745212912559509e-02 8.475350588560104370e-02 -5.156674236059188843e-02 -7.478185743093490601e-02 1.887914165854454041e-02 -4.217695295810699463e-01 -9.140100330114364624e-02 -3.813253641128540039e-01 -5.236240103840827942e-02 2.950709462165832520e-01 -2.953380718827247620e-02 3.260885924100875854e-02 1.113371253013610840e-01
-3.469944000244140625e-02 -1.360436528921127319e-01 -3.448569178581237793e-01 1.656149141490459442e-02 -2.889365255832672119e-01 8.248175680637359619e-02 3.336967229843139648e-01 3.405002355575561523e-01 2.957755625247955322e-01 2.791576385498046875e-01 1.765584349632263184e-01 -1.134536787867546082e-01 1.494205445051193237e-01 -2.127379029989242554e-01 1.119408085942268372e-01 8.735743165016174316e-02 2.144205942749977112e-02 6.936783343553543091e-02 -7.974829524755477905e-02 1.198306828737258911e-01 2.056564986705780029e-01 -1.417271699756383896e-02 -1.058361455798149109e-01 9.668567031621932983e-02 -2.236278057098388672e-01 1.305955946445465088e-01 -1.557255722582340240e-02 1.713347136974334717e-01 8.124455809593200684e-02 -2.078545987606048584e-01 1.500863395631313324e-02 -1.028369143605232239e-01
-2.050319164991378784e-01 1.472989618778228760e-01 -1.561721693724393845e-02 -2.831259556114673615e-02 -1.827469170093536377e-01 2.060057818889617920e-01 6.124715786427259445e-03 3.303772807121276855e-01 3.828326985239982605e-02 -3.306988999247550964e-02 -1.689682342112064362e-02 -2.078125923871994019e-01 1.393437981605529785e-01 -1.547364592552185059e-01 4.497204720973968506e-02 -1.987719237804412842e-01 1.737488061189651489e-01 2.989793717861175537e-01 1.947745494544506073e-02 2.523230910301208496e-01 3.084039688110351562e-02 5.082524195313453674e-02 2.197590917348861694e-01 3.067846298217773438e-01 -2.355108112096786499e-01 -1.223676949739456177e-01 -2.705290317535400391e-01 -8.205267786979675293e-02 -1.621834933757781982e-02 -2.243015021085739136e-01 -9.438189119100570679e-02 2.826052308082580566e-01
-2.369702979922294617e-02 -2.635374963283538818e-01 -3.763557076454162598e-01 -7.019682228565216064e-02 -7.907308638095855713e-02 3.407768011093139648e-01 -1.026170551776885986e-01 2.831500768661499023e-01 -8.785732090473175049e-02 4.936423525214195251e-02 3.853516876697540283e-01 -1.637982428073883057e-01 1.694125682115554810e-02 -8.748263865709304810e-02 -2.146041691303253174e-01 -1.089380830526351929e-01 -2.243394404649734497e-01 -6.746744364500045776e-02 -6.705487519502639771e-02 2.361431717872619629e-03 -1.257955655455589294e-02 -1.171041727066040039e-01 -1.742988973855972290e-01 -4.722441080957651138e-03 -2.500735819339752197e-01 -1.102474704384803772e-01 -2.018801122903823853e-01 4.697524756193161011e-02 9.781946986913681030e-02 -1.932611316442489624e-01 -9.644648432731628418e-02 2.036063373088836670e-01
-1.627681702375411987e-01 -2.608301490545272827e-02 1.504698023200035095e-02 2.074042856693267822e-01 -3.645209968090057373e-01 3.009377419948577881e-01 1.125952973961830139e-01 3.364371061325073242e-01 -2.157316505908966064e-01 6.160886958241462708e-02 1.385437548160552979e-01 -2.517294287681579590e-01 -5.067554116249084473e-02 -3.275913745164871216e-02 -3.238144144415855408e-02 1.403119228780269623e-02 1.507722139358520508e-01 2.545355260372161865e-01 8.429083228111267090e-02 1.148864999413490295e-02 -9.895456023514270782e-03 1.246289312839508057e-01 6.666230410337448120e-02 2.185560017824172974e-01 -1.377406120300292969e-01 -5.075151845812797546e-02 -2.138859480619430542e-01 -1.083143800497055054e-01 1.091799139976501465e-01 -3.099908865988254547e-02 -2.523706853389739990e-02 4.328373372554779053e-01
-1.853362619876861572e-01 -5.221169814467430115e-02 -2.215885370969772339e-02 2.526368796825408936e-01 -3.780204057693481445e-01 2.552638053894042969e-01 1.190043315291404724e-01 4.916326701641082764e-01 -1.315584182739257812e-01 2.619142830371856689e-02 1.187442019581794739e-01 -1.751628071069717407e-01 -1.040097177028656006e-01 -1.302462816238403320e-01 1.686963438987731934e-02 -2.154642716050148010e-02 2.569060921669006348e-01 1.798084378242492676e-01 1.451401263475418091e-01 1.780438423156738281e-02 2.221175096929073334e-02 1.167379990220069885e-01 1.531756222248077393e-01 1.028804779052734375e-01 -3.245784640312194824e-01 9.928372502326965332e-02 -1.675095222890377045e-02 -1.128698885440826416e-01 1.721394993364810944e-02 2.203425578773021698e-02 -6.480035930871963501e-02 2.056336551904678345e-01
4.596699774265289307e-02 -2.704927325248718262e-01 1.089274231344461441e-02 -1.725892424583435059e-01 -2.076574116945266724e-01 3.413577377796173096e-01 -8.186475932598114014e-02 1.713117212057113647e-01 -4.004338290542364120e-03 -2.153733223676681519e-01 2.963222004473209381e-02 7.789791375398635864e-02 -6.955585908144712448e-03 -2.778134047985076904e-01 1.333775222301483154e-01 1.771243363618850708e-01 2.009462751448154449e-02 1.384453624486923218e-01 -8.892971090972423553e-03 2.402375787496566772e-01 2.306428998708724976e-01 2.128910273313522339e-01 1.091671269387006760e-02 7.498388737440109253e-02 -6.524143368005752563e-02 -6.847272068262100220e-02 -2.379936426877975464e-01 -1.806064993143081665e-01 1.787482649087905884e-01 -2.507025599479675293e-01 3.770792782306671143e-01 -5.058661103248596191e-02
4.631436616182327271e-02 -2.514415048062801361e-02 -2.095776349306106567e-01 9.432162344455718994e-02 -2.527245879173278809e-01 8.474119752645492554e-02 -2.540842294692993164e-01 4.003032445907592773e-01 5.335717275738716125e-02 5.953107029199600220e-04 4.528207704424858093e-02 2.214212864637374878e-01 1.770206391811370850e-01 -8.419486135244369507e-02 8.325392007827758789e-02 -3.030865080654621124e-02 -1.714164949953556061e-02 9.651209227740764618e-03 -7.290312647819519043e-02 1.387332081794738770e-01 1.501366496086120605e-01 2.104256600141525269e-01 -2.543728053569793701e-02 3.033109940588474274e-02 -3.108536601066589355e-01 -3.290383517742156982e-01 -3.856256902217864990e-01 4.562934115529060364e-02 -2.376360297203063965e-01 -1.687703728675842285e-01 1.196242868900299072e-01 -8.091847412288188934e-03
-3.168520703911781311e-02 -2.065258622169494629e-01 -1.773076690733432770e-02 -2.816503345966339111e-01 6.301608681678771973e-02 3.301244378089904785e-01 -3.516653925180435181e-02 2.947651445865631104e-01 4.953332990407943726e-02 -1.371121406555175781e-01 1.687472015619277954e-01 -5.666932091116905212e-02 -1.754345744848251343e-02 -2.341750860214233398e-01 -1.243853271007537842e-01 1.731111258268356323e-01 -1.684691943228244781e-02 2.197690755128860474e-01 -1.009795814752578735e-01 1.634323447942733765e-01 2.443989664316177368e-01 1.606676876544952393e-01 5.736172944307327271e-02 2.468646764755249023e-01 -1.881590634584426880e-01 -1.875621378421783447e-01 -1.587593406438827515e-01 5.779626592993736267e-02 2.699189484119415283e-01 -2.759676575660705566e-01 1.963683515787124634e-01 1.141178980469703674e-02
-1.165807992219924927e-02 1.406826078891754150e-01 -1.686464995145797729e-01 1.247752904891967773e-01 -4.170896112918853760e-01 1.968679875135421753e-01 1.500516477972269058e-02 1.253451108932495117e-01 -2.729291617870330811e-01 3.361558616161346436e-01 2.782042920589447021e-01 -2.230531871318817139e-01 1.983970254659652710e-01 -1.224394366145133972e-01 5.628721415996551514e-02 -1.901991665363311768e-01 1.087118685245513916e-01 1.100324913859367371e-01 -3.018384277820587158e-01 -7.386644836515188217e-03 6.908172741532325745e-03 9.154537692666053772e-03 5.545097216963768005e-02 3.117338381707668304e-02 -1.493474096059799194e-01 5.845325067639350891e-02 -2.790721654891967773e-01 -6.302835047245025635e-02 3.631424158811569214e-03 4.089927300810813904e-02 2.018544524908065796e-01 1.726139187812805176e-01
-3.877248987555503845e-02 -1.029066517949104309e-01 -1.550242602825164795e-01 9.726117551326751709e-02 -1.667882204055786133e-01 2.189655452966690063e-01 -2.107208073139190674e-01 4.051378928124904633e-03 1.700270920991897583e-01 2.284706681966781616e-01 7.120332121849060059e-02 -3.818951249122619629e-01 8.975252509117126465e-02 -1.032448485493659973e-01 2.743257582187652588e-01 7.190305739641189575e-02 9.246626496315002441e-02 3.825595974922180176e-02 -1.599237620830535889e-01 1.821832358837127686e-01 1.158489212393760681e-01 -5.611427873373031616e-02 -2.633699476718902588e-01 2.892108261585235596e-01 -3.232608735561370850e-01 1.370743215084075928e-01 -1.312321573495864868e-01 1.485514789819717407e-01 -7.505173981189727783e-02 -2.182558327913284302e-01 7.584715634584426880e-02 -2.076420783996582031e-01
6.212998926639556885e-02 -3.356936573982238770e-02 9.245227277278900146e-02 -6.891876459121704102e-02 -2.101348042488098145e-01 3.609710335731506348e-01 1.806060224771499634e-02 2.404823005199432373e-01 6.867137551307678223e-02 1.197308972477912903e-01 3.099223375320434570e-01 -1.574631184339523315e-01 -2.362546920776367188e-01 -1.078940406441688538e-01 1.772977709770202637e-01 3.013879954814910889e-01 1.584104746580123901e-01 3.460573554039001465e-01 7.453752309083938599e-02 1.805969774723052979e-01 1.677516847848892212e-01 -3.471558541059494019e-02 1.136484071612358093e-01 -5.848589539527893066e-02 -2.220936715602874756e-01 -1.804845631122589111e-01 -1.577577441930770874e-01 1.414542496204376221e-01 1.491044312715530396e-01 1.746587804518640041e-03 -1.230792701244354248e-01 1.630733013153076172e-01
9.340468049049377441e-02 -2.091187387704849243e-01 -3.087590932846069336e-01 5.680687725543975830e-02 -3.003067076206207275e-01 1.977501250803470612e-02 -2.048355527222156525e-03 3.379507660865783691e-01 7.383083552122116089e-02 1.249510273337364197e-01 2.921532392501831055e-01 -2.998535633087158203e-01 -5.459311977028846741e-02 3.917783498764038086e-02 2.097385376691818237e-01 1.470796316862106323e-01 2.855256199836730957e-01 1.618658751249313354e-01 -8.772636950016021729e-02 1.240547448396682739e-01 1.141653805971145630e-01 1.643683910369873047e-01 -2.098446935415267944e-01 -5.790736898779869080e-02 -2.835954725742340088e-01 -2.001402899622917175e-02 9.427178651094436646e-03 2.513595111668109894e-02 -2.100476473569869995e-01 1.642223745584487915e-01 3.843450546264648438e-02 7.324455678462982178e-02
9.832450188696384430e-03 -3.683997690677642822e-02 -1.758271008729934692e-01 -9.378764033317565918e-02 -1.910107582807540894e-01 2.653627991676330566e-01 1.305536329746246338e-01 2.675359845161437988e-01 -1.396785676479339600e-01 1.052164956927299500e-01 1.793151795864105225e-01 -1.180842965841293335e-01 -2.016701102256774902e-01 1.786441951990127563e-01 -4.370501637458801270e-02 -1.850558817386627197e-01 1.291254460811614990e-01 3.783718943595886230e-01 -1.391697973012924194e-01 9.989684075117111206e-02 -2.556363642215728760e-01 3.112505674362182617e-01 -1.521009206771850586e-01 -3.141211718320846558e-02 -2.795262038707733154e-01 1.168577522039413452e-01 -1.334049850702285767e-01 6.694442033767700195e-02 -1.620030552148818970e-01 -2.110162675380706787e-01 5.924655497074127197e-02 -1.183516532182693481e-01
1.984368413686752319e-01 -1.379605382680892944e-01 -2.189179807901382446e-01 6.800708174705505371e-02 -4.086850285530090332e-01 2.778080105781555176e-01 -1.626776717603206635e-02 9.349852800369262695e-02 7.691251486539840698e-02 -7.281445711851119995e-02 1.536457091569900513e-01 -1.803218275308609009e-01 -3.464988470077514648e-01 8.756870776414871216e-02 -1.252003461122512817e-01 6.243111938238143921e-02 -4.766535758972167969e-02 5.546165704727172852e-01 -7.730843871831893921e-02 1.812604814767837524e-01 1.236074864864349365e-01 -4.592617228627204895e-02 3.628118336200714111e-02 -3.163082897663116455e-02 -5.154728889465332031e-02 1.306578665971755981e-01 -5.719262734055519104e-02 5.316059291362762451e-02 -1.253089606761932373e-01 -1.597120054066181183e-02 4.192418232560157776e-02 -9.612673521041870117e-02
5.605658143758773804e-02 -1.587459743022918701e-01 -1.155192926526069641e-01 -2.388932257890701294e-01 -1.767493337392807007e-01 1.689264476299285889e-01 -1.506715565919876099e-01 4.626648128032684326e-01 -1.394847333431243896e-01 1.786874383687973022e-01 3.542461991310119629e-01 -7.696468383073806763e-02 1.093507781624794006e-01 1.170845627784729004e-01 1.560710817575454712e-01 -1.188295707106590271e-01 1.992746740579605103e-01 3.007331490516662598e-01 1.871722191572189331e-01 2.790996804833412170e-02 1.165719181299209595e-01 -3.611180931329727173e-02 1.873106807470321655e-01 -2.005739696323871613e-02 -1.552325040102005005e-01 -1.130007132887840271e-01 -2.816268801689147949e-01 8.321616798639297485e-02 7.155603170394897461e-02 9.745729714632034302e-02 1.292006671428680420e-02 5.939325690269470215e-02
2.506534457206726074e-01 -1.802592873573303223e-01 -4.223741218447685242e-02 -4.856414347887039185e-02 -1.802334636449813843e-01 2.057629078626632690e-01 -4.931747913360595703e-02 3.078329861164093018e-01 -6.052871048450469971e-02 1.646896451711654663e-01 1.214463934302330017e-01 9.141183644533157349e-02 -9.288489073514938354e-02 -1.556107103824615479e-01 1.709474995732307434e-02 -7.614015042781829834e-02 7.999921590089797974e-02 4.968804717063903809e-01 2.476186752319335938e-01 -1.311187595129013062e-01 8.120644092559814453e-02 1.670265942811965942e-02 2.522616414353251457e-03 -1.121463403105735779e-01 -3.596460819244384766e-01 -2.823991179466247559e-01 -8.783228695392608643e-02 2.474683523178100586e-01 5.256154760718345642e-02 -2.569702826440334320e-02 3.685875982046127319e-02 4.015375301241874695e-02
7.816617935895919800e-02 -1.214033961296081543e-01 -4.767153859138488770e-01 3.248815238475799561e-01 -4.023776948451995850e-02 2.352614700794219971e-01 -1.850526183843612671e-01 1.493086516857147217e-01 7.019552588462829590e-02 1.140355989336967468e-01 4.944449663162231445e-02 -1.351802051067352295e-01 -5.177507549524307251e-02 -1.324247568845748901e-01 -9.823181480169296265e-02 6.290326267480850220e-02 2.235368639230728149e-02 2.202091813087463379e-01 3.162399232387542725e-01 1.149748936295509338e-01 -7.230057567358016968e-02 -1.037774756550788879e-01 -1.556280553340911865e-01 2.920405268669128418e-01 -8.539219200611114502e-02 -7.866159081459045410e-02 6.922301650047302246e-02 -1.137512251734733582e-01 1.193180680274963379e-01 -1.579853892326354980e-01 3.087046146392822266e-01 -8.330061286687850952e-02
6.567196547985076904e-02 8.026644587516784668e-02 -3.329879045486450195e-02 -3.170479238033294678e-01 -5.693329498171806335e-02 2.577536106109619141e-01 -3.896387293934822083e-02 4.729595184326171875e-01 -1.989520192146301270e-01 -1.400785148143768311e-01 8.935175091028213501e-02 -7.601901143789291382e-02 1.355487201362848282e-02 -2.094422578811645508e-01 1.376391500234603882e-01 2.711286023259162903e-02 -3.482293337583541870e-02 2.562006115913391113e-01 -8.012808859348297119e-02 1.357254385948181152e-01 2.682917416095733643e-01 1.027902029454708099e-02 -3.455099090933799744e-02 1.969389021396636963e-01 -1.066967174410820007e-01 -1.946538388729095459e-01 -7.966014742851257324e-02 -1.403593271970748901e-01 2.823114693164825439e-01 -1.976224929094314575e-01 2.052414566278457642e-01 -1.267900317907333374e-01
-8.250317722558975220e-02 -9.980858117341995239e-02 -1.059361472725868225e-01 -6.182266026735305786e-02 -3.549055755138397217e-01 1.537790298461914062e-01 -1.601461023092269897e-01 3.627104163169860840e-01 -1.261715590953826904e-01 -2.481297776103019714e-02 1.663046926259994507e-01 8.922601491212844849e-02 6.718193739652633667e-02 -3.073674142360687256e-01 2.352937608957290649e-01 1.524105370044708252e-01 -1.857406347990036011e-01 2.404489368200302124e-01 9.750063531100749969e-03 4.109972342848777771e-02 3.285471498966217041e-01 3.534664213657379150e-01 1.122988387942314148e-01 1.584527939558029175e-01 -1.959624439477920532e-01 4.110592603683471680e-02 -9.900526143610477448e-03 2.937929239124059677e-03 3.327335044741630554e-02 -1.478488743305206299e-01 4.124967381358146667e-03 -6.132760271430015564e-02
1.697941422462463379e-01 7.109872996807098389e-03 -1.016157865524291992e-01 -1.387484371662139893e-01 -3.043059110641479492e-01 1.994357556104660034e-01 1.489252448081970215e-01 1.661427617073059082e-01 1.348823755979537964e-01 -1.092692464590072632e-01 2.578401267528533936e-01 -6.494262069463729858e-02 -2.270474582910537720e-01 2.776410579681396484e-01 1.755779087543487549e-01 -1.194579079747200012e-01 -1.223823949694633484e-01 1.728516817092895508e-01 1.103375256061553955e-01 -1.315443031489849091e-02 -1.599380373954772949e-01 2.647197246551513672e-01 -9.788294555619359016e-04 1.225121915340423584e-01 -4.016748070716857910e-01 2.170077264308929443e-01 -1.476967632770538330e-01 -2.696672379970550537e-01 6.742958724498748779e-02 4.236903414130210876e-02 4.435546323657035828e-02 -7.530204951763153076e-02
-7.640235871076583862e-02 -1.122546121478080750e-01 -7.569875568151473999e-02 -1.479766070842742920e-01 -1.982370465993881226e-01 2.681667804718017578e-01 -6.851552426815032959e-02 2.751094400882720947e-01 1.076202560216188431e-02 5.140842124819755554e-02 -3.624008968472480774e-02 -1.135052274912595749e-02 -6.416070461273193359e-02 -1.888951659202575684e-01 2.422815412282943726e-01 -2.392740696668624878e-01 9.094168990850448608e-02 2.500043511390686035e-01 8.208695799112319946e-03 2.498014867305755615e-01 -4.688845574855804443e-02 -1.463743001222610474e-01 -3.926715552806854248e-01 -9.267307072877883911e-02 -3.893265724182128906e-01 -6.024796050041913986e-03 -1.520501971244812012e-01 2.747617065906524658e-01 6.143155694007873535e-02 -9.129652380943298340e-02 -5.005174502730369568e-02 -1.338257789611816406e-01
-5.179275199770927429e-02 2.724022231996059418e-02 -1.263059973716735840e-01 -1.335483789443969727e-02 -3.122495710849761963e-01 2.313789576292037964e-01 1.249890699982643127e-01 2.488196790218353271e-01 -1.055630743503570557e-01 2.537844516336917877e-02 4.441780596971511841e-02 -5.736672505736351013e-02 -1.480423361063003540e-01 2.026297748088836670e-01 7.969218306243419647e-03 -2.234178632497787476e-01 1.726737469434738159e-01 3.477248549461364746e-01 -1.815922260284423828e-01 1.729605346918106079e-01 -2.883614301681518555e-01 3.131462633609771729e-01 -9.374800324440002441e-02 1.454932242631912231e-01 -3.210694193840026855e-01 7.934314757585525513e-02 -4.189042747020721436e-02 -4.500870406627655029e-02 -1.484259217977523804e-01 -1.641619503498077393e-01 1.868747770786285400e-01 3.939624875783920288e-03
2.141537666320800781e-01 -6.897111982107162476e-02 -1.135838776826858521e-01 7.017134875059127808e-02 -2.327545732259750366e-01 -4.523954167962074280e-02 -7.628040015697479248e-02 2.760568261146545410e-01 1.789357699453830719e-02 -3.309442102909088135e-01 2.363681048154830933e-01 -7.964401505887508392e-03 6.373552232980728149e-02 -3.577555418014526367e-01 1.723411977291107178e-01 -5.822277814149856567e-02 -6.952165067195892334e-02 5.886531993746757507e-02 -2.824599668383598328e-02 6.694835424423217773e-02 5.293972790241241455e-02 -4.090830683708190918e-03 -3.464543446898460388e-02 6.034198403358459473e-02 -3.883121609687805176e-01 -8.959566801786422729e-02 -8.296810835599899292e-02 1.933311820030212402e-01 -1.509529305621981621e-03 -2.431730479001998901e-01 1.815751492977142334e-01 3.820601403713226318e-01
-1.435116827487945557e-01 -2.285319268703460693e-01 -3.726613521575927734e-02 -2.972253598272800446e-02 -1.777122169733047485e-01 1.988373994827270508e-01 -2.610831148922443390e-02 3.201646208763122559e-01 -9.707523882389068604e-02 -1.169690042734146118e-01 2.188769429922103882e-01 1.504506766796112061e-01 5.768344178795814514e-02 -3.842127621173858643e-01 1.245438456535339355e-01 3.807634487748146057e-02 -6.698530912399291992e-02 1.955416202545166016e-01 -5.807128548622131348e-02 3.388541042804718018e-01 7.001290470361709595e-02 1.136655583977699280e-01 1.302652806043624878e-01 2.214508652687072754e-01 -1.758052110671997070e-01 -1.078248620033264160e-01 -1.027622669935226440e-01 -4.782035946846008301e-02 1.137740761041641235e-01 -3.665623366832733154e-01 2.031348496675491333e-01 1.840938441455364227e-02
1.096828654408454895e-02 -1.903416514396667480e-01 -1.574196070432662964e-01 -2.694654464721679688e-01 -1.130634993314743042e-01 1.712592840194702148e-01 -6.701787561178207397e-02 2.208030074834823608e-01 -1.038503572344779968e-01 -1.457272768020629883e-01 -2.193606272339820862e-02 2.189312428236007690e-01 1.996597088873386383e-02 -4.267875105142593384e-03 2.609021961688995361e-01 -6.157502159476280212e-02 -1.039836779236793518e-01 3.739343881607055664e-01 -4.853970929980278015e-02 6.414322555065155029e-02 -1.250953376293182373e-01 3.791421353816986084e-01 -1.057394742965698242e-01 4.165850579738616943e-01 -2.485473453998565674e-01 1.654630154371261597e-01 -1.684082299470901489e-02 -5.294372886419296265e-02 -3.389628604054450989e-02 1.555719505995512009e-02 -1.510054171085357666e-01 -2.283421158790588379e-02
1.733591314405202866e-03 -4.770115762948989868e-02 4.393934085965156555e-02 2.141474932432174683e-02 -3.871082663536071777e-01 5.497288331389427185e-02 -6.327922642230987549e-02 3.770686089992523193e-01 2.084909081459045410e-01 -5.021711811423301697e-02 2.035230249166488647e-01 -2.690482437610626221e-01 1.819643378257751465e-01 -9.188768267631530762e-02 1.915551573038101196e-01 2.095143049955368042e-01 1.127025927416980267e-03 -2.910816855728626251e-02 1.344337910413742065e-01 -2.265887707471847534e-01 2.249511778354644775e-01 6.139130517840385437e-02 -6.075205653905868530e-02 1.766209304332733154e-01 -1.353682130575180054e-01 4.676629975438117981e-02 -3.208233416080474854e-01 1.108144670724868774e-01 1.926525235176086426e-01 -1.577441841363906860e-01 7.615836709737777710e-02 2.264754623174667358e-01
2.435566335916519165e-01 -2.430388033390045166e-01 2.973554190248250961e-03 2.149860933423042297e-02 -2.478513568639755249e-01 -2.529826946556568146e-02 1.159981638193130493e-01 4.548061192035675049e-01 -1.204331964254379272e-01 -2.054094374179840088e-01 4.141721874475479126e-02 -2.596171572804450989e-02 -4.460678249597549438e-02 -1.714022010564804077e-01 2.778550684452056885e-01 1.746782660484313965e-01 -1.136049479246139526e-01 5.895217508077621460e-02 -4.832274839282035828e-02 8.770906180143356323e-02 2.892317771911621094e-01 -9.983055293560028076e-02 -1.505010724067687988e-01 -1.689916662871837616e-02 -9.531378000974655151e-02 -8.501277118921279907e-02 -3.579975664615631104e-01 -4.138099402189254761e-02 -1.196579411625862122e-01 -5.278546735644340515e-02 1.445103138685226440e-01 2.710256278514862061e-01
9.301135689020156860e-02 9.701862931251525879e-03 -2.538977265357971191e-01 -2.688600718975067139e-01 -2.057312987744808197e-02 2.994686067104339600e-01 -6.913964450359344482e-02 -5.488706380128860474e-02 -8.033169060945510864e-02 -5.401853471994400024e-02 2.306564301252365112e-01 -4.310020506381988525e-01 -6.805235892534255981e-02 -7.238484919071197510e-02 1.157301291823387146e-01 -1.969157755374908447e-01 2.033363431692123413e-01 1.338767856359481812e-01 -1.580090373754501343e-01 -3.643591422587633133e-03 7.120828144252300262e-03 -4.950429499149322510e-02 -1.199965849518775940e-01 1.307883858680725098e-01 -2.558576464653015137e-01 -6.466204673051834106e-02 -2.459552288055419922e-01 2.533005177974700928e-01 -1.202506348490715027e-01 3.353165835142135620e-02 3.019980192184448242e-01 1.639800965785980225e-01
1.537497788667678833e-01 -2.564834654331207275e-01 -2.392295300960540771e-01 2.506288513541221619e-02 -4.104892313480377197e-01 1.568244397640228271e-01 7.022669166326522827e-02 7.674442976713180542e-02 1.207501962780952454e-01 -2.181168794631958008e-01 1.806266456842422485e-01 -4.124366044998168945e-01 7.543230801820755005e-02 -2.398029714822769165e-01 3.123293817043304443e-01 3.935891762375831604e-02 1.124446988105773926e-01 1.493514776229858398e-01 -9.491075575351715088e-02 4.601870104670524597e-02 -1.167796850204467773e-01 -7.649181783199310303e-02 -5.914343520998954773e-02 -1.140784025192260742e-01 -8.331707864999771118e-02 7.883827388286590576e-02 -3.111927807331085205e-01 1.075619086623191833e-01 -9.170261770486831665e-02 -3.564276173710823059e-02 8.047102391719818115e-02 4.269306734204292297e-02
1.254735589027404785e-01 -1.280735135078430176e-01 -2.764237225055694580e-01 1.030008941888809204e-01 -2.656255662441253662e-01 2.140221893787384033e-01 -5.221550911664962769e-02 1.502375900745391846e-01 3.475092351436614990e-02 -1.700624078512191772e-01 3.879501223564147949e-01 -3.862327337265014648e-01 -1.982398480176925659e-01 1.608591675758361816e-01 -5.874529853463172913e-02 8.558490872383117676e-02 1.760337948799133301e-01 -1.372885424643754959e-02 3.641506284475326538e-02 -5.793035402894020081e-02 2.478688657283782959e-01 -1.605273634195327759e-01 -2.985973842442035675e-02 1.039289981126785278e-01 -2.689700722694396973e-01 -2.797764539718627930e-01 -1.523321717977523804e-01 -9.549089707434177399e-03 -4.785117506980895996e-02 -1.464802026748657227e-01 -1.459195395000278950e-03 -3.146516904234886169e-02
1.106080710887908936e-01 -3.566140541806817055e-03 -2.051979899406433105e-01 7.699819747358560562e-03 -2.861481010913848877e-01 1.932333707809448242e-01 8.219729363918304443e-02 3.531060814857482910e-01 -1.272359639406204224e-01 2.508872747421264648e-02 8.815442025661468506e-02 -3.021542914211750031e-02 -1.365657448768615723e-01 1.523043066263198853e-01 -2.493749558925628662e-02 -1.437200754880905151e-01 -2.039703279733657837e-01 3.226466774940490723e-01 -1.798249781131744385e-01 2.529267668724060059e-01 -3.346968889236450195e-01 2.428088933229446411e-01 -1.056327894330024719e-01 4.651750624179840088e-02 -3.096266686916351318e-01 8.052114397287368774e-02 -1.356154978275299072e-01 -1.345702167600393295e-02 -6.050901114940643311e-02 -5.161269567906856537e-03 2.268349677324295044e-01 -6.260674446821212769e-02
1.681062281131744385e-01 -1.778606027364730835e-01 -2.744747400283813477e-01 5.089984275400638580e-03 -2.501776814460754395e-01 1.482632011175155640e-01 -2.838041186332702637e-01 9.519825130701065063e-02 1.285515576601028442e-01 -1.352605670690536499e-01 1.551213413476943970e-01 -2.892950773239135742e-01 9.368924051523208618e-02 -5.125087127089500427e-02 1.662325561046600342e-01 1.425503343343734741e-01 9.498085826635360718e-02 2.334474176168441772e-01 -1.958488225936889648e-01 9.455398470163345337e-02 -1.660435944795608521e-01 3.030117228627204895e-02 1.479586064815521240e-01 2.663645148277282715e-01 -2.085532397031784058e-01 2.126868963241577148e-01 -2.453373968601226807e-01 -1.539857983589172363e-01 -7.017015665769577026e-02 2.608732581138610840e-01 8.293481171131134033e-02 6.321665644645690918e-02
1.698046736419200897e-02 -2.445803880691528320e-01 -1.923371404409408569e-01 6.975857913494110107e-02 9.073546156287193298e-03 1.330165565013885498e-01 1.272566765546798706e-01 5.020756721496582031e-01 2.047376781702041626e-01 2.911141812801361084e-01 3.249495476484298706e-02 -1.001769229769706726e-01 5.858881771564483643e-02 -3.089225888252258301e-01 -1.760257780551910400e-02 -1.970592141151428223e-02 -6.732641905546188354e-02 1.346147507429122925e-01 -3.282555565237998962e-02 -2.416761964559555054e-02 1.768641620874404907e-01 1.179322749376296997e-01 -1.873730868101119995e-01 -2.630115952342748642e-03 -2.418863624334335327e-01 1.614158749580383301e-01 -1.694273054599761963e-01 6.509572267532348633e-02 -2.901110649108886719e-01 -1.918590068817138672e-01 8.153259754180908203e-02 -1.578380167484283447e-01
-3.527044504880905151e-02 -1.576561629772186279e-01 -5.407190695405006409e-02 -1.374711096286773682e-01 -1.437375545501708984e-01 1.592400819063186646e-01 -1.265760660171508789e-01 2.583395540714263916e-01 4.484050907194614410e-03 -1.263947039842605591e-01 1.645589023828506470e-01 2.031081020832061768e-01 2.379993647336959839e-01 -2.733712494373321533e-01 1.394742727279663086e-01 1.255976110696792603e-01 2.454409189522266388e-02 1.634222418069839478e-01 -1.395692527294158936e-01 3.542518913745880127e-01 2.245659530162811279e-01 3.272334858775138855e-02 -8.796621114015579224e-02 2.516820430755615234e-01 -2.005657851696014404e-01 -4.573217779397964478e-02 -2.936053872108459473e-01 -1.047959551215171814e-01 3.053984418511390686e-02 -2.485178261995315552e-01 2.478128522634506226e-01 -1.178682148456573486e-01
2.104349136352539062e-01 2.996017597615718842e-02 -2.250696271657943726e-01 4.780104756355285645e-02 -1.287687718868255615e-01 3.772998154163360596e-01 -1.938243806362152100e-01 2.979008555412292480e-01 -7.401365041732788086e-02 -7.240655273199081421e-02 8.089016377925872803e-02 2.154623121023178101e-01 1.780571639537811279e-01 5.434570088982582092e-02 -8.143346756696701050e-02 -3.241117298603057861e-02 -1.092844307422637939e-01 3.290506899356842041e-01 9.940638393163681030e-02 1.192378625273704529e-02 2.889224514365196228e-02 -5.548030603677034378e-03 4.111070930957794189e-02 -1.398571580648422241e-01 -4.386099278926849365e-01 -2.395633906126022339e-01 -2.114404290914535522e-01 3.965687006711959839e-02 1.248874142765998840e-02 -1.632526069879531860e-01 1.598023027181625366e-01 9.925336390733718872e-02
5.052772350609302521e-03 7.281649857759475708e-02 -1.856892108917236328e-01 -3.929856419563293457e-01 -1.500601470470428467e-01 2.738284468650817871e-01 -6.060651037842035294e-03 -2.369341999292373657e-02 6.892219930887222290e-02 -1.210323721170425415e-01 2.882101535797119141e-01 -4.586004316806793213e-01 -8.308500982820987701e-03 -1.656550914049148560e-01 1.330246031284332275e-01 -6.901808083057403564e-02 2.817376554012298584e-01 1.958907842636108398e-01 -9.691385924816131592e-02 2.370916865766048431e-02 -2.781782485544681549e-02 8.795925229787826538e-02 -1.334294229745864868e-01 5.271258205175399780e-02 -1.130883097648620605e-01 -4.021283239126205444e-03 -2.879620492458343506e-01 2.341275215148925781e-01 -1.653508469462394714e-02 -2.639018185436725616e-02 8.061566948890686035e-02 1.734927743673324585e-01
3.437137007713317871e-01 -1.596793532371520996e-01 -9.438670426607131958e-02 6.304008513689041138e-02 -4.891457036137580872e-02 1.677841991186141968e-01 1.250878125429153442e-01 4.050457775592803955e-01 6.901144236326217651e-02 -2.515653967857360840e-01 3.683407008647918701e-01 -2.125472873449325562e-01 1.051061693578958511e-02 6.440620124340057373e-02 1.445247679948806763e-01 -8.217029273509979248e-02 6.358229368925094604e-02 8.008851110935211182e-02 -6.532974075525999069e-03 1.421207338571548462e-01 -2.614941596984863281e-01 -2.080451399087905884e-01 -7.070852071046829224e-02 -4.605520889163017273e-02 -2.125753909349441528e-01 6.238443776965141296e-02 -4.559871926903724670e-02 -6.906908936798572540e-03 -1.356238275766372681e-01 -2.944234013557434082e-01 2.152260839939117432e-01 1.848110370337963104e-02
3.448816249147057533e-03 -2.093622684478759766e-01 -1.308822184801101685e-01 -8.593967556953430176e-02 -3.611341714859008789e-01 1.500150412321090698e-01 -5.577061325311660767e-02 2.056504338979721069e-01 -1.875540018081665039e-01 -5.111451447010040283e-02 -2.476837113499641418e-02 2.326020151376724243e-01 -1.157015413045883179e-01 5.133963376283645630e-02 9.066331386566162109e-02 -8.483210206031799316e-02 -2.481559514999389648e-01 2.451024800539016724e-01 -8.341653645038604736e-02 2.250588536262512207e-01 -1.714870631694793701e-01 1.714188307523727417e-01 -1.797152608633041382e-01 1.877044439315795898e-01 -4.762711226940155029e-01 1.776447594165802002e-01 -1.623597741127014160e-01 -4.374602809548377991e-02 -8.985713869333267212e-02 1.671032607555389404e-02 9.277434647083282471e-02 -1.239428110420703888e-02
-1.063333898782730103e-01 -1.467865705490112305e-01 -1.470115780830383301e-01 8.075708895921707153e-02 -3.027500510215759277e-01 2.884581685066223145e-01 -2.158598005771636963e-01 3.288533091545104980e-01 3.999978303909301758e-02 -1.593953073024749756e-01 4.109157249331474304e-03 4.107838124036788940e-02 2.086431384086608887e-01 -3.508991003036499023e-01 5.935948714613914490e-02 1.793195009231567383e-01 -2.191600203514099121e-01 2.147856354713439941e-01 2.898430824279785156e-02 1.226182654500007629e-01 1.392723619937896729e-01 1.135626286268234253e-01 2.114704549312591553e-01 3.304006904363632202e-02 -3.186380863189697266e-01 1.009579673409461975e-01 -4.240657016634941101e-02 -1.181868091225624084e-01 5.750612355768680573e-03 -1.726168692111968994e-01 1.767639368772506714e-01 -4.057620093226432800e-02
3.080048039555549622e-02 -2.742964029312133789e-01 -1.916976720094680786e-01 8.297679573297500610e-02 -1.980592310428619385e-01 1.203176081180572510e-01 1.030541211366653442e-01 2.732177674770355225e-01 3.287953510880470276e-02 8.327139914035797119e-02 1.791202127933502197e-01 5.790365859866142273e-02 -6.740668416023254395e-02 -6.321617867797613144e-03 4.437219817191362381e-03 -3.359905257821083069e-02 -2.375341393053531647e-02 2.406373918056488037e-01 -3.428442776203155518e-01 1.117927804589271545e-01 -3.793449103832244873e-01 1.982146352529525757e-01 7.209803909063339233e-02 2.493261247873306274e-01 -9.975462406873703003e-02 3.547037541866302490e-01 -1.814769953489303589e-01 2.694256044924259186e-02 3.304679691791534424e-02 -2.743583917617797852e-01 -6.338318437337875366e-02 -5.614527314901351929e-02
2.055666446685791016e-01 -1.938187330961227417e-01 -1.972189843654632568e-01 -2.268040478229522705e-01 -4.246495664119720459e-01 1.547484844923019409e-01 -7.979804649949073792e-03 1.899980008602142334e-01 1.003538519144058228e-01 -1.363212168216705322e-01 3.719473779201507568e-01 -2.877576351165771484e-01 1.690332219004631042e-02 -1.044750958681106567e-01 3.174426555633544922e-01 1.817971467971801758e-02 1.939025819301605225e-01 6.597261130809783936e-02 1.031826511025428772e-01 1.075837761163711548e-01 -1.102344691753387451e-01 9.188903123140335083e-02 -9.214416146278381348e-02 -1.377709209918975830e-01 -2.812059409916400909e-02 -6.072374060750007629e-02 -1.248782947659492493e-01 2.395550459623336792e-01 5.969949532300233841e-03 -2.033208310604095459e-02 1.515920162200927734e-01 1.190484538674354553e-01
2.004620581865310669e-01 -1.001832932233810425e-01 -1.442351043224334717e-01 -1.652207523584365845e-01 -1.478385180234909058e-01 2.293836772441864014e-01 -2.614451572299003601e-02 3.189220130443572998e-01 1.282568126916885376e-01 1.530113369226455688e-01 2.067306637763977051e-01 -1.249625980854034424e-01 1.450150609016418457e-01 -8.340660482645034790e-02 8.166874200105667114e-02 -1.625490486621856689e-01 1.239436641335487366e-01 5.631027817726135254e-01 2.370741814374923706e-01 -2.264895439147949219e-01 4.317219555377960205e-02 -8.955838158726692200e-03 1.919973082840442657e-02 -9.280951321125030518e-02 -4.348131641745567322e-02 -1.790466159582138062e-01 -1.952824592590332031e-01 -1.748837679624557495e-01 9.246259927749633789e-02 -2.711280062794685364e-02 1.995820179581642151e-02 4.785280674695968628e-02
9.856060892343521118e-02 -9.745383262634277344e-02 -4.696115106344223022e-02 -7.373790442943572998e-02 -4.030682742595672607e-01 2.548713982105255127e-01 2.194182202219963074e-02 3.289953470230102539e-01 -2.232516705989837646e-01 -7.561849802732467651e-02 -9.102359414100646973e-02 1.591508537530899048e-01 -3.301424682140350342e-01 1.512696221470832825e-02 5.883172154426574707e-02 -2.389057129621505737e-01 -9.398992359638214111e-02 2.185228615999221802e-01 -1.081552654504776001e-01 1.660144180059432983e-01 -2.202868163585662842e-01 6.286520510911941528e-02 -1.256689578294754028e-01 2.242209613323211670e-01 -3.181014657020568848e-01 5.834504961967468262e-02 -1.390713453292846680e-01 6.104325875639915466e-02 -8.754689246416091919e-02 8.228044211864471436e-02 1.464219093322753906e-01 -1.203967910259962082e-02
1.593771278858184814e-01 -1.910727918148040771e-01 -1.685954183340072632e-01 -4.933141544461250305e-02 -1.372520625591278076e-01 1.666768640279769897e-01 4.075182974338531494e-02 3.344440162181854248e-01 -9.130556881427764893e-02 -1.488437801599502563e-01 4.375956952571868896e-02 2.604366838932037354e-01 -1.346154510974884033e-01 5.020799115300178528e-02 1.868185400962829590e-01 -1.389426440000534058e-01 -1.283185631036758423e-01 2.611311078071594238e-01 -1.323412507772445679e-01 2.829657308757305145e-02 -1.491474807262420654e-01 1.806444376707077026e-01 -3.262165188789367676e-01 1.903593689203262329e-01 -3.937318921089172363e-01 2.340522110462188721e-01 -1.854329258203506470e-01 -7.876019924879074097e-02 -1.341586709022521973e-01 4.459237679839134216e-02 -1.125990133732557297e-02 -3.175858408212661743e-02
-8.756995946168899536e-02 -1.646402627229690552e-01 -2.743142843246459961e-01 -1.753897592425346375e-02 -8.255111426115036011e-02 3.432589173316955566e-01 -3.065502457320690155e-02 3.547405600547790527e-01 2.907784581184387207e-01 1.627634651958942413e-02 5.051192268729209900e-02 -1.269337832927703857e-01 -5.662021413445472717e-02 -3.389830589294433594e-01 -3.866213839501142502e-03 8.647465705871582031e-02 4.549349099397659302e-02 1.709636533632874489e-03 2.570608258247375488e-01 1.886340230703353882e-01 2.599816918373107910e-01 -7.326485123485326767e-03 -3.821375593543052673e-02 3.117775917053222656e-02 -1.306910067796707153e-01 -7.905158400535583496e-02 -3.402344286441802979e-01 1.052844896912574768e-01 -1.713702827692031860e-01 -1.754232048988342285e-01 -1.338064670562744141e-01 8.442431688308715820e-02
1.162280216813087463e-01 -2.424664497375488281e-01 -2.042530775070190430e-01 -2.571589052677154541e-01 -4.262441098690032959e-01 2.370402365922927856e-01 -4.542328044772148132e-02 1.354243755340576172e-01 1.190368384122848511e-01 -6.498340517282485962e-02 3.032937645912170410e-01 -3.457772731781005859e-01 2.409107051789760590e-02 -4.142648726701736450e-02 2.311234623193740845e-01 2.313053421676158905e-02 2.558797597885131836e-01 1.065062880516052246e-01 -8.339027315378189087e-02 2.713206410408020020e-01 1.481732353568077087e-02 6.382192671298980713e-02 -1.361176371574401855e-01 -9.520520269870758057e-02 1.687162555754184723e-03 4.687354341149330139e-02 -8.159157633781433105e-02 9.584739804267883301e-02 -9.764222055673599243e-02 3.273700829595327377e-03 2.162313461303710938e-01 1.084810718894004822e-01
1.289571225643157959e-01 -2.248534262180328369e-01 -2.123512774705886841e-01 3.579974174499511719e-02 -4.224257767200469971e-01 4.241472855210304260e-02 -3.447131440043449402e-02 2.388772219419479370e-01 2.414677441120147705e-01 -6.349168717861175537e-02 2.988420724868774414e-01 -1.483355909585952759e-01 -5.312236957252025604e-03 5.411702394485473633e-02 5.397920496761798859e-03 3.952654600143432617e-01 9.521155059337615967e-02 5.930367857217788696e-02 -1.524229794740676880e-01 4.877955466508865356e-02 -4.517162591218948364e-02 -7.890036702156066895e-02 -1.981858313083648682e-01 1.345268338918685913e-01 -3.471719324588775635e-01 -4.579863324761390686e-02 3.552902117371559143e-02 -1.128233969211578369e-01 -1.249855831265449524e-01 9.435345232486724854e-02 2.092457413673400879e-01 -7.946266978979110718e-02
1.381370723247528076e-01 1.208871006965637207e-01 -2.423623651266098022e-01 1.563960760831832886e-01 -4.030531272292137146e-02 2.823791205883026123e-01 4.953677207231521606e-02 1.996923089027404785e-01 -2.211118349805474281e-03 1.320305019617080688e-01 2.214507907629013062e-01 -5.981199443340301514e-02 1.195540535263717175e-03 -1.859676390886306763e-01 2.521471679210662842e-01 -2.463952451944351196e-02 2.196195721626281738e-01 -2.978746965527534485e-02 -2.728162109851837158e-01 1.891833990812301636e-01 -6.698983907699584961e-02 3.796734809875488281e-01 -2.610501646995544434e-01 2.663212418556213379e-01 -9.753631800413131714e-02 1.491661965847015381e-01 2.485043555498123169e-02 1.274000555276870728e-01 2.816289365291595459e-01 -2.102338150143623352e-02 1.133390665054321289e-01 -4.815137758851051331e-02
-1.361796408891677856e-01 -1.329762786626815796e-01 -1.908995807170867920e-01 9.816753119230270386e-02 6.665065884590148926e-02 2.225515246391296387e-01 3.131546452641487122e-02 4.303052425384521484e-01 -1.038545817136764526e-01 2.937165498733520508e-01 1.213121488690376282e-01 -5.533774942159652710e-02 -3.305849805474281311e-02 -4.906205832958221436e-02 1.492028236389160156e-01 -1.325348615646362305e-01 -2.366651082411408424e-03 6.333425641059875488e-02 1.309927105903625488e-01 1.978887170553207397e-01 3.673929274082183838e-01 2.246503531932830811e-01 -1.917850822210311890e-01 9.275732189416885376e-02 -1.795755773782730103e-01 -1.474577635526657104e-01 -3.078740537166595459e-01 -2.415323071181774139e-02 -1.940997689962387085e-01 -1.183577254414558411e-01 1.403778493404388428e-01 -8.660564571619033813e-02
-1.164433434605598450e-01 -1.008828952908515930e-01 -6.583910435438156128e-02 -1.134240161627531052e-02 -1.912748515605926514e-01 2.341624051332473755e-01 6.029800511896610260e-03 4.279535710811614990e-01 1.134423837065696716e-01 -1.658066958189010620e-01 -5.316693335771560669e-02 -1.525096893310546875e-01 -2.347079366445541382e-01 4.811678454279899597e-02 2.755009233951568604e-01 -1.213958859443664551e-01 1.618393063545227051e-01 2.453102730214595795e-02 7.618481665849685669e-02 -1.314056664705276489e-01 -1.267910450696945190e-01 1.081390455365180969e-01 -2.701552510261535645e-01 2.745962142944335938e-01 7.955962419509887695e-02 -1.357748210430145264e-01 -4.503220021724700928e-01 -1.161811873316764832e-01 3.162315487861633301e-02 3.436399623751640320e-02 -9.797821938991546631e-02 -6.211513280868530273e-02
2.422607988119125366e-01 5.423051863908767700e-02 -8.509850502014160156e-02 -1.907532215118408203e-01 -2.237018197774887085e-01 2.469009011983871460e-01 5.488077923655509949e-02 2.863579690456390381e-01 1.489116065204143524e-02 9.387689642608165741e-03 7.593709230422973633e-02 -2.175050973892211914e-01 -2.341079860925674438e-01 1.361646056175231934e-01 1.321421265602111816e-01 -9.135395288467407227e-02 8.067436516284942627e-03 4.145626425743103027e-01 -1.215271577239036560e-01 2.508286237716674805e-01 -1.259786486625671387e-01 3.304241597652435303e-01 -9.081091731786727905e-03 7.375679165124893188e-02 -1.533037722110748291e-01 2.436767369508743286e-01 4.675895720720291138e-02 4.538854956626892090e-02 -1.292599141597747803e-01 -1.181507259607315063e-01 2.183999568223953247e-01 -2.253724075853824615e-02
3.091865405440330505e-02 -1.305366903543472290e-01 -1.287841498851776123e-01 9.418084472417831421e-02 1.042441725730895996e-01 5.048307776451110840e-01 -2.490948885679244995e-02 1.599695086479187012e-01 -1.076377183198928833e-01 8.751101791858673096e-03 1.056684404611587524e-01 -1.649770885705947876e-01 -3.390621021389961243e-02 -1.594931483268737793e-01 3.060591220855712891e-01 1.702159345149993896e-01 4.812533408403396606e-02 6.925672292709350586e-02 3.344214335083961487e-02 3.455813527107238770e-01 8.238167315721511841e-02 -3.086692839860916138e-02 -1.446940600872039795e-01 3.694357816129922867e-03 -1.798162423074245453e-02 1.038797050714492798e-01 -3.203520476818084717e-01 3.380694892257452011e-03 -6.522363424301147461e-02 1.942075341939926147e-01 2.725347876548767090e-01 -2.810588181018829346e-01
-9.820962697267532349e-02 -2.397247254848480225e-01 -3.442810475826263428e-01 1.266990751028060913e-01 1.491250991821289062e-01 4.497196972370147705e-01 -1.896943598985671997e-01 1.476803421974182129e-01 7.124497741460800171e-02 1.343047618865966797e-01 8.852603286504745483e-02 1.057299375534057617e-01 -3.779950365424156189e-02 -2.133571505546569824e-01 5.494349449872970581e-02 -1.427491456270217896e-01 1.485584955662488937e-02 2.173209562897682190e-02 1.649891138076782227e-01 1.495186239480972290e-01 1.188078820705413818e-01 9.777507930994033813e-02 -1.734853088855743408e-01 2.404916584491729736e-01 -3.208183646202087402e-01 3.854425251483917236e-02 -2.347464263439178467e-01 -6.231590732932090759e-02 -2.878493443131446838e-02 2.040006071329116821e-01 1.381575316190719604e-01 -1.293810456991195679e-01
1.529565453529357910e-01 -1.175632700324058533e-01 -1.352049708366394043e-01 -4.325281456112861633e-02 -4.429617226123809814e-01 1.376559585332870483e-01 3.139899671077728271e-02 1.778197884559631348e-01 1.458403021097183228e-01 -2.741952426731586456e-02 4.446291625499725342e-01 -3.689396679401397705e-01 1.084375157952308655e-01 -6.323787569999694824e-02 2.381648421287536621e-01 7.560478895902633667e-02 2.408644855022430420e-01 1.080413833260536194e-01 -4.153211414813995361e-02 1.071906834840774536e-01 6.120719015598297119e-02 1.113058328628540039e-01 5.880841612815856934e-02 -1.604096144437789917e-01 -8.464504033327102661e-02 6.045502424240112305e-02 -1.737286150455474854e-01 -2.735870890319347382e-02 -9.297356754541397095e-02 -1.839993149042129517e-02 2.327584773302078247e-01 1.664198189973831177e-01
2.161297947168350220e-01 -9.418372809886932373e-02 -1.407260000705718994e-01 -9.343612194061279297e-02 -1.732537597417831421e-01 2.098641991615295410e-01 1.839215494692325592e-02 1.737783849239349365e-01 -2.095481147989630699e-03 -4.938891902565956116e-02 5.606970563530921936e-02 3.612582683563232422e-01 -6.671574711799621582e-02 -1.504561514593660831e-03 4.377081096172332764e-01 -6.585954874753952026e-02 6.652655079960823059e-03 5.075612664222717285e-01 -1.001490000635385513e-02 -6.155970040708780289e-03 -5.831126868724822998e-02 -1.869908533990383148e-02 -3.360331952571868896e-01 9.069961309432983398e-02 -1.189795061945915222e-01 1.608860045671463013e-01 -8.981125801801681519e-02 8.327452093362808228e-02 9.771589934825897217e-02 -1.175665110349655151e-01 9.736610949039459229e-02 -6.499933451414108276e-02
-2.655028179287910461e-02 7.677263021469116211e-02 2.644040063023567200e-02 -1.027934625744819641e-01 -2.731349766254425049e-01 2.326269447803497314e-01 -2.293724417686462402e-01 3.517908751964569092e-01 7.773932069540023804e-03 3.099411167204380035e-02 3.436416685581207275e-01 -1.411834806203842163e-01 3.404683992266654968e-02 1.200074329972267151e-01 1.340793669223785400e-01 -1.561815571039915085e-02 5.683792755007743835e-02 2.078884392976760864e-01 1.825366616249084473e-01 -4.662690311670303345e-02 1.872493326663970947e-01 3.521898761391639709e-02 1.296015679836273193e-01 1.981048285961151123e-01 -1.308187544345855713e-01 -1.297461837530136108e-01 -3.773005008697509766e-01 -1.428334116935729980e-01 4.715785011649131775e-02 7.375973463058471680e-02 5.702534317970275879e-02 3.497368693351745605e-01
1.670409739017486572e-01 -1.544911563396453857e-01 -1.465222090482711792e-01 -8.449725806713104248e-02 -4.342792928218841553e-01 1.764246672391891479e-01 1.133565679192543030e-01 1.345505118370056152e-01 1.591758877038955688e-01 -7.992554455995559692e-03 4.212877452373504639e-01 -2.280600517988204956e-01 5.046414583921432495e-02 -5.822679772973060608e-02 8.198077231645584106e-02 6.954511255025863647e-02 2.293332070112228394e-01 1.076324880123138428e-01 7.204044610261917114e-02 7.499436289072036743e-02 9.669847786426544189e-02 1.915756613016128540e-02 -1.668519079685211182e-01 -2.204150259494781494e-01 -1.209534108638763428e-01 -2.015531063079833984e-02 -1.049932539463043213e-01 2.156604677438735962e-01 3.896287828683853149e-02 1.432607881724834442e-02 3.637885153293609619e-01 1.696669459342956543e-01
6.120835617184638977e-02 -8.922065794467926025e-02 -3.183668851852416992e-01 -5.287770181894302368e-02 -3.147707283496856689e-01 2.404906749725341797e-01 -1.201286092400550842e-01 -2.580811560619622469e-04 1.254830211400985718e-01 -1.706595718860626221e-01 3.172771334648132324e-01 -3.565159142017364502e-01 8.588205091655254364e-04 2.984041161835193634e-02 2.345092743635177612e-01 -1.467189639806747437e-01 8.940216898918151855e-02 3.123693168163299561e-01 -6.658802181482315063e-02 4.504661262035369873e-02 -5.953180789947509766e-02 -8.446172811090946198e-03 -1.523870080709457397e-01 6.610496342182159424e-02 -2.002727836370468140e-01 1.702863574028015137e-01 -1.372337341308593750e-01 1.158071830868721008e-01 7.822304219007492065e-02 2.836435735225677490e-01 1.472568660974502563e-01 9.947493672370910645e-02
-5.631516501307487488e-02 -1.728159785270690918e-01 -9.409581311047077179e-03 7.386596500873565674e-02 -3.390128910541534424e-01 2.626784741878509521e-01 -6.649591773748397827e-02 2.605690658092498779e-01 -7.187601923942565918e-02 1.736811101436614990e-01 2.396776974201202393e-01 -2.984526753425598145e-01 -6.376181542873382568e-02 -7.919454574584960938e-02 7.162265479564666748e-02 -3.044208884239196777e-02 2.228568345308303833e-01 2.549951076507568359e-01 2.288129031658172607e-01 1.221033558249473572e-01 -5.883179977536201477e-02 3.604844957590103149e-02 3.047680854797363281e-01 7.996066659688949585e-02 -2.513531744480133057e-01 -1.070896983146667480e-01 -2.144226580858230591e-01 -1.377280205488204956e-01 9.851458668708801270e-02 -2.068525366485118866e-02 -4.749922826886177063e-02 2.625915110111236572e-01
2.139387279748916626e-02 -1.555291190743446350e-02 -3.151013553142547607e-01 -1.444213092327117920e-01 -2.646719813346862793e-01 1.342658847570419312e-01 -9.636785835027694702e-02 1.486387401819229126e-01 2.244511693716049194e-01 -1.324987411499023438e-02 4.214548170566558838e-01 -3.342291712760925293e-01 1.376346591860055923e-02 -1.636743098497390747e-01 1.686278581619262695e-01 1.904689520597457886e-02 1.403393596410751343e-01 3.109867870807647705e-01 -1.792381145060062408e-02 1.267504096031188965e-01 -7.860010117292404175e-02 -2.979010902345180511e-02 -2.088814675807952881e-01 6.334089208394289017e-03 -1.703592091798782349e-01 1.851048618555068970e-01 -1.357970237731933594e-01 1.791843026876449585e-01 1.227241829037666321e-01 1.794021725654602051e-01 8.848580718040466309e-02 1.076534688472747803e-01
1.026833504438400269e-01 6.252975016832351685e-02 -1.938337683677673340e-01 -1.368640065193176270e-01 -1.651071310043334961e-01 2.754841148853302002e-01 -2.153500542044639587e-02 2.330634891986846924e-01 -9.487470239400863647e-02 9.420149773359298706e-02 1.319562643766403198e-01 -1.679918020963668823e-01 -1.429098546504974365e-01 -2.265900187194347382e-02 4.920379519462585449e-01 -2.799629792571067810e-02 8.109187334775924683e-02 1.743399649858474731e-01 9.510124102234840393e-03 7.669021189212799072e-02 -1.332849562168121338e-01 -3.765367437154054642e-03 -4.069239795207977295e-01 1.470097452402114868e-01 -2.285855561494827271e-01 2.425060980021953583e-02 1.222516596317291260e-02 1.021154746413230896e-01 3.222424685955047607e-01 -1.196258962154388428e-01 1.197431087493896484e-01 1.234053913503885269e-02
-1.379507035017013550e-01 -4.057936370372772217e-02 -1.376596540212631226e-01 -7.540814578533172607e-02 -1.991878747940063477e-01 4.082680493593215942e-02 1.475452929735183716e-01 3.599845468997955322e-01 -6.440107524394989014e-02 1.746098697185516357e-01 -1.289545595645904541e-01 -3.489622771739959717e-01 -2.425604686141014099e-02 -5.213288217782974243e-02 1.851024664938449860e-02 -7.636487483978271484e-02 -1.592177599668502808e-01 9.536629170179367065e-02 5.524174193851649761e-04 -1.326241903007030487e-02 2.602112293243408203e-01 -1.394483894109725952e-01 -1.077497452497482300e-01 2.521331608295440674e-01 -3.306798040866851807e-01 -2.855967730283737183e-02 -3.567577004432678223e-01 -9.762106835842132568e-02 -1.442239284515380859e-01 -1.114306747913360596e-01 2.301455736160278320e-01 2.221521288156509399e-01
-1.460503134876489639e-02 -1.829279214143753052e-01 -5.257275700569152832e-02 -9.929562360048294067e-02 -1.592996269464492798e-01 3.306286036968231201e-01 6.788051873445510864e-02 2.376052588224411011e-01 -7.091882824897766113e-02 -2.314928621053695679e-01 7.870776951313018799e-02 1.002026945352554321e-01 2.148531526327133179e-01 -3.153899610042572021e-01 9.476535022258758545e-02 9.096979349851608276e-02 -5.767467990517616272e-02 2.390929907560348511e-01 -1.422175616025924683e-01 2.150709033012390137e-01 1.874073594808578491e-01 2.358211129903793335e-01 4.288014024496078491e-03 3.106333315372467041e-01 -5.404215306043624878e-02 -2.720375359058380127e-02 -2.363084852695465088e-01 -1.371749639511108398e-01 1.704136729240417480e-01 -2.734473645687103271e-01 1.204149499535560608e-01 -9.670180082321166992e-02
1.816227436065673828e-01 -1.849239319562911987e-01 2.672852948307991028e-02 9.871064871549606323e-02 -2.414607107639312744e-01 2.140167057514190674e-01 8.373992890119552612e-02 2.720670104026794434e-01 1.934051066637039185e-01 -1.691437810659408569e-01 3.723562955856323242e-01 -1.536765098571777344e-01 2.144776135683059692e-01 9.395134449005126953e-02 1.424831897020339966e-01 -9.371321648359298706e-02 -3.440237045288085938e-02 9.074654430150985718e-02 8.943714946508407593e-02 -6.840715557336807251e-02 -2.686760723590850830e-01 -1.011961400508880615e-01 -1.895102113485336304e-01 1.320525258779525757e-01 -2.931948006153106689e-01 2.389881387352943420e-02 1.331696845591068268e-02 7.274270057678222656e-02 -7.609371840953826904e-02 -2.957172691822052002e-01 2.491056323051452637e-01 1.409068256616592407e-01
2.046545743942260742e-01 -7.001053541898727417e-02 -3.297463655471801758e-01 -1.421523513272404671e-03 -2.703141570091247559e-01 1.415086686611175537e-01 -8.436589688062667847e-02 3.511334955692291260e-02 8.529151231050491333e-02 2.313484624028205872e-02 1.361772865056991577e-01 -2.688756883144378662e-01 1.101354211568832397e-01 -1.820679903030395508e-01 1.445595175027847290e-01 2.594046890735626221e-01 1.266652494668960571e-01 2.576645612716674805e-01 2.231580205261707306e-02 7.131064683198928833e-02 -2.267879694700241089e-01 5.077916383743286133e-02 7.413899898529052734e-02 1.300870925188064575e-01 -2.765701413154602051e-01 3.085632026195526123e-01 -1.735950112342834473e-01 -2.444107830524444580e-01 -6.018360331654548645e-02 2.626379430294036865e-01 8.969009667634963989e-02 -6.520911306142807007e-02
1.275655776262283325e-01 -7.336533069610595703e-02 -2.200333029031753540e-02 -1.294551938772201538e-01 -2.402406781911849976e-01 3.688509762287139893e-01 -5.960486084222793579e-02 2.090941369533538818e-01 -8.734289556741714478e-02 6.899243220686912537e-03 -1.358734816312789917e-02 8.131390064954757690e-02 -1.257856041193008423e-01 -2.062425948679447174e-02 1.891002506017684937e-01 -1.674121916294097900e-01 8.721040189266204834e-02 4.486799836158752441e-01 1.353309899568557739e-01 1.258516311645507812e-01 -7.958827167749404907e-02 -3.774328157305717468e-02 -3.546842038631439209e-01 1.311545073986053467e-01 -2.169746458530426025e-01 1.344693265855312347e-02 7.646271586418151855e-02 3.614411354064941406e-01 1.732120364904403687e-01 -2.464277669787406921e-02 5.738655850291252136e-02 1.186351999640464783e-01
-2.607035934925079346e-01 -1.126532107591629028e-01 -1.040183007717132568e-03 9.089326113462448120e-02 -3.689569532871246338e-01 1.925630420446395874e-01 1.191853880882263184e-01 3.055751919746398926e-01 1.936589687829837203e-04 1.317146793007850647e-02 1.717442721128463745e-01 -2.398684471845626831e-01 9.273545816540718079e-03 -1.349052339792251587e-01 -1.484219282865524292e-01 -4.886962100863456726e-02 2.015648484230041504e-01 2.503311634063720703e-01 2.487089931964874268e-01 1.223249477334320545e-03 -6.340267509222030640e-02 1.356919109821319580e-01 1.301114559173583984e-01 2.522338628768920898e-01 -2.177018225193023682e-01 -3.813627362251281738e-02 -1.459080427885055542e-01 -7.374645024538040161e-02 5.573517456650733948e-02 -6.175119057297706604e-02 -1.086018979549407959e-01 3.714229464530944824e-01
1.437523066997528076e-01 -6.852998584508895874e-02 -1.780279874801635742e-01 4.192639142274856567e-02 -2.242838442325592041e-01 1.885660737752914429e-01 3.824606537818908691e-02 2.188354134559631348e-01 -2.029698193073272705e-01 -2.745239436626434326e-02 9.155465662479400635e-02 -3.607399389147758484e-02 -1.601123809814453125e-01 1.738949865102767944e-01 -1.339525729417800903e-01 -6.670951843261718750e-02 6.022831052541732788e-02 3.556035459041595459e-01 -1.165143549442291260e-01 2.121165990829467773e-01 -2.515946328639984131e-01 3.110871016979217529e-01 -1.932408958673477173e-01 3.294714912772178650e-02 -3.457385599613189697e-01 2.437400072813034058e-01 -7.858267426490783691e-02 4.180174320936203003e-02 -1.982445120811462402e-01 -1.231689229607582092e-01 2.177650034427642822e-01 -1.260984223335981369e-02
2.332506030797958374e-01 -2.874123752117156982e-01 -1.833750456571578979e-01 1.785586476325988770e-01 -3.507493436336517334e-01 3.017540276050567627e-01 -1.440716087818145752e-01 3.524690270423889160e-01 6.864147633314132690e-02 4.655499756336212158e-02 -1.614415347576141357e-01 -1.400224864482879639e-03 2.858798503875732422e-01 2.307153679430484772e-02 1.487344950437545776e-01 1.060995366424322128e-02 -3.152668848633766174e-02 9.983281791210174561e-02 1.606592833995819092e-01 1.525776684284210205e-01 1.484835743904113770e-01 1.624420583248138428e-01 -1.883153989911079407e-02 -1.949746161699295044e-01 -4.508279636502265930e-02 -2.850785851478576660e-01 -1.631248295307159424e-01 -1.278623566031455994e-02 -3.382083028554916382e-02 -1.238049790263175964e-01 7.362420111894607544e-02 -1.488107442855834961e-01
6.017295643687248230e-02 -1.153489458374679089e-03 -2.703068852424621582e-01 -1.556437164545059204e-01 -1.641006171703338623e-01 8.011403679847717285e-02 -5.065679922699928284e-02 4.119297266006469727e-01 9.299622476100921631e-02 -8.318100869655609131e-02 5.766951292753219604e-02 -8.388226479291915894e-02 1.557442843914031982e-01 1.545227617025375366e-01 6.216019392013549805e-02 1.957198679447174072e-01 -2.420644508674740791e-03 4.211106598377227783e-01 2.968183755874633789e-01 -1.703449785709381104e-01 1.023129001259803772e-01 8.755031973123550415e-02 1.092697959393262863e-02 -8.786340057849884033e-02 -1.077247336506843567e-01 -3.635208308696746826e-02 -3.510031998157501221e-01 -5.452137067914009094e-02 1.289152950048446655e-01 -1.481260508298873901e-01 9.172305464744567871e-02 2.659848928451538086e-01
3.094814419746398926e-01 9.398245066404342651e-02 -1.154116839170455933e-01 2.148086577653884888e-01 -2.791849076747894287e-01 2.225440740585327148e-01 5.220041051506996155e-02 4.023331403732299805e-01 8.212820440530776978e-02 -1.459459513425827026e-01 5.977506935596466064e-02 -1.135163977742195129e-01 -1.478792130947113037e-01 8.836407959461212158e-02 -7.414939254522323608e-02 -1.665962040424346924e-01 -2.265525422990322113e-02 4.095357358455657959e-01 1.782648451626300812e-02 2.591667175292968750e-01 8.040132373571395874e-02 -1.192497182637453079e-02 1.328030824661254883e-01 -1.829278320074081421e-01 -2.854963392019271851e-02 1.104649603366851807e-01 -7.513611018657684326e-02 2.115949839353561401e-01 6.297314912080764771e-02 -2.019180953502655029e-01 1.637314856052398682e-01 8.956585079431533813e-02
8.985358476638793945e-02 1.590179949998855591e-01 -2.720512449741363525e-01 -3.641009628772735596e-01 -1.941291093826293945e-01 -5.167575925588607788e-02 -7.642984390258789062e-02 7.382734119892120361e-02 -1.101010516285896301e-01 -5.317635834217071533e-02 2.335558831691741943e-01 -2.461134493350982666e-01 -3.155578374862670898e-01 -1.325522661209106445e-01 8.586544543504714966e-02 1.484664082527160645e-01 2.778328955173492432e-01 2.924040891230106354e-02 1.554217189550399780e-01 2.769835293292999268e-01 1.409114450216293335e-01 8.657007664442062378e-02 -2.573500275611877441e-01 2.195488810539245605e-01 -1.471274644136428833e-01 7.573097199201583862e-02 -1.479755491018295288e-01 1.658802852034568787e-02 1.305630952119827271e-01 8.030498027801513672e-02 1.941973268985748291e-01 -1.768491044640541077e-02
4.307520762085914612e-02 -3.601834550499916077e-02 -2.641052007675170898e-01 1.187010407447814941e-01 -3.073373734951019287e-01 -2.789806574583053589e-02 1.471957117319107056e-01 3.219080269336700439e-01 1.389445215463638306e-01 1.515996158123016357e-01 8.009395003318786621e-02 -2.807057462632656097e-02 -1.524102389812469482e-01 -4.298471659421920776e-02 -6.908148527145385742e-02 -7.075966149568557739e-02 -7.960715889930725098e-02 1.743823289871215820e-01 2.320160120725631714e-01 -2.375820130109786987e-01 1.139913648366928101e-01 6.968438625335693359e-02 -2.366906255483627319e-01 3.510972261428833008e-01 -2.266523428261280060e-02 1.558460760861635208e-02 -3.840287327766418457e-01 -1.433631926774978638e-01 2.522714063525199890e-02 -1.217375472187995911e-01 2.262448817491531372e-01 -1.689297705888748169e-01
9.993198513984680176e-02 -2.034956663846969604e-01 -4.555527269840240479e-01 8.860003203153610229e-02 -1.121216863393783569e-01 3.576988354325294495e-02 1.507336050271987915e-01 1.969710290431976318e-01 -1.423823460936546326e-02 1.710114255547523499e-02 2.072002738714218140e-01 -1.732229888439178467e-01 -1.703101098537445068e-01 -1.250315308570861816e-01 -7.149294950067996979e-03 -4.345131665468215942e-02 1.275116801261901855e-01 1.817880868911743164e-01 6.432414799928665161e-02 -8.936181664466857910e-02 -5.719378963112831116e-02 2.689566016197204590e-01 -1.407646089792251587e-01 2.519335038959980011e-02 1.932892948389053345e-01 -1.001608222723007202e-01 -3.276046216487884521e-01 -6.639518309384584427e-03 4.204644560813903809e-01 -2.992987260222434998e-02 2.056493312120437622e-01 -7.495279610157012939e-02
-1.575617939233779907e-01 1.570721715688705444e-01 -8.216059207916259766e-02 -1.094066873192787170e-01 -2.341870218515396118e-01 1.083553284406661987e-01 8.263815939426422119e-02 4.312596917152404785e-01 -2.116243243217468262e-01 1.355314105749130249e-01 7.978403009474277496e-03 -2.780046164989471436e-01 2.672591209411621094e-01 -1.645200848579406738e-01 1.389495283365249634e-02 -1.092249155044555664e-01 -2.931399829685688019e-02 2.253401428461074829e-01 -8.536002039909362793e-02 -8.440161496400833130e-02 2.072620242834091187e-01 -6.524880230426788330e-02 -2.458619773387908936e-01 2.523029446601867676e-01 -2.319090962409973145e-01 -9.425177238881587982e-03 -2.441751956939697266e-01 -1.350775957107543945e-01 -4.156367480754852295e-02 -2.205299288034439087e-01 -2.921702899038791656e-02 3.070162050426006317e-02
7.470759004354476929e-02 -1.781579703092575073e-01 1.674073189496994019e-02 1.218199059367179871e-01 -4.540337920188903809e-01 2.392653673887252808e-01 -1.288338452577590942e-01 6.522090733051300049e-02 -9.607398882508277893e-03 4.299595579504966736e-02 2.878438681364059448e-02 -2.373908162117004395e-01 1.551588028669357300e-01 -1.202459633350372314e-02 1.144962832331657410e-01 -9.816627204418182373e-02 3.216875791549682617e-01 9.206187725067138672e-02 8.368598669767379761e-02 -3.116769585176371038e-05 2.197804749011993408e-01 1.844593733549118042e-01 9.354983270168304443e-02 3.280889093875885010e-01 9.484947472810745239e-02 5.058678239583969116e-02 1.986839063465595245e-02 1.711104065179824829e-01 -1.205313801765441895e-01 4.904896765947341919e-02 3.448459208011627197e-01 2.499147653579711914e-01
-1.502907127141952515e-01 -5.006032064557075500e-02 4.970433562994003296e-02 5.024824291467666626e-02 -3.813296556472778320e-01 3.124635219573974609e-01 -1.691287755966186523e-01 3.212975263595581055e-01 7.218987494707107544e-02 -7.783661037683486938e-02 -2.684783190488815308e-02 7.577334344387054443e-02 1.640558391809463501e-01 -1.730478703975677490e-01 5.461725965142250061e-02 6.077415868639945984e-02 -1.356823444366455078e-01 3.181799650192260742e-01 2.275144457817077637e-01 2.381833791732788086e-01 1.566506475210189819e-01 -9.242028743028640747e-02 3.099540062248706818e-02 4.662646353244781494e-02 -3.022212386131286621e-01 -2.289378317072987556e-03 -1.532681584358215332e-01 1.195838302373886108e-01 -6.526806205511093140e-02 -2.350586205720901489e-01 2.242020666599273682e-01 1.024133786559104919e-01
2.397849410772323608e-01 -1.948630809783935547e-01 -9.975501149892807007e-02 2.232870757579803467e-01 -2.040230482816696167e-01 -1.130042073782533407e-04 1.743810949847102165e-03 3.311884403228759766e-01 2.520685829222202301e-02 -2.974953353404998779e-01 8.525480329990386963e-02 2.772566117346286774e-02 7.923118025064468384e-02 -2.886303961277008057e-01 5.655798595398664474e-04 -2.585995569825172424e-02 -1.782608032226562500e-01 1.049213111400604248e-01 -1.035862416028976440e-01 -3.899863362312316895e-02 2.207480370998382568e-01 -3.863478824496269226e-02 1.857428066432476044e-02 -1.913792802952229977e-03 -3.680689632892608643e-01 -4.406435415148735046e-02 -2.650806307792663574e-01 9.143387526273727417e-02 -1.883139275014400482e-02 -2.778282463550567627e-01 1.962841302156448364e-01 2.612600028514862061e-01
9.237519651651382446e-02 1.452720258384943008e-02 -1.670622080564498901e-01 -2.465685270726680756e-02 -3.391321599483489990e-01 1.040196344256401062e-01 2.286168634891510010e-01 2.927533388137817383e-01 -1.718139797449111938e-01 1.211375370621681213e-01 8.809273689985275269e-02 -1.529745310544967651e-01 -8.911201357841491699e-02 -1.939524710178375244e-02 2.125678583979606628e-02 -1.073748767375946045e-01 -2.537010610103607178e-02 1.198098585009574890e-01 -2.547241151332855225e-01 2.726254761219024658e-01 -3.623704910278320312e-01 2.208210527896881104e-01 -7.732782512903213501e-02 1.237470880150794983e-01 -2.234358936548233032e-01 1.606886833906173706e-02 -2.903883159160614014e-01 -1.909988117404282093e-03 -2.822082638740539551e-01 -8.669722080230712891e-02 5.516030266880989075e-02 1.516483426094055176e-01
2.458805888891220093e-01 -2.906204164028167725e-01 -3.202867209911346436e-01 -1.198252439498901367e-01 -4.078803956508636475e-01 1.217403709888458252e-01 -1.503895521163940430e-01 2.568918466567993164e-01 9.569807350635528564e-02 5.979008600115776062e-02 2.224998027086257935e-01 -2.027738392353057861e-01 -9.891443699598312378e-02 1.311010420322418213e-01 5.257143452763557434e-02 2.216917723417282104e-01 1.045113801956176758e-01 1.680642664432525635e-01 -1.436465978622436523e-01 4.253078624606132507e-02 -8.398165553808212280e-02 1.139610037207603455e-01 -1.775382161140441895e-01 -2.284834720194339752e-02 -3.936201930046081543e-01 2.797925099730491638e-02 5.051311850547790527e-02 -3.276361152529716492e-02 -7.781148422509431839e-03 1.068834438920021057e-01 -2.380999922752380371e-02 3.185241296887397766e-02
3.269613087177276611e-01 -8.182806521654129028e-02 -2.307721078395843506e-01 -1.435860246419906616e-01 -2.246036231517791748e-01 2.336001992225646973e-01 1.406776160001754761e-01 1.837490499019622803e-01 6.852333992719650269e-02 1.752102561295032501e-02 7.663901895284652710e-02 -3.300053775310516357e-01 -2.430619448423385620e-01 2.330796420574188232e-02 1.119618490338325500e-01 8.599567413330078125e-02 2.259927093982696533e-01 1.260309070348739624e-01 -9.598020464181900024e-02 -5.712094251066446304e-03 -2.230574935674667358e-01 2.197855412960052490e-01 -9.591413289308547974e-02 4.632918909192085266e-02 -3.090179562568664551e-01 2.577557228505611420e-02 3.304908797144889832e-02 6.960742920637130737e-02 5.000524222850799561e-03 2.688669562339782715e-01 1.945389807224273682e-01 2.382517904043197632e-01
2.001838982105255127e-01 -2.247326225042343140e-01 -9.828647971153259277e-02 -9.414077550172805786e-02 -2.617074549198150635e-01 2.807991504669189453e-01 -1.737850308418273926e-01 3.277928233146667480e-01 -2.784115672111511230e-01 5.813292413949966431e-02 -5.480959638953208923e-02 1.711935251951217651e-01 -2.458932399749755859e-01 2.720684744417667389e-02 1.872505992650985718e-01 -1.213644966483116150e-01 -3.400862962007522583e-02 3.220339119434356689e-01 -2.117980122566223145e-01 -8.721544407308101654e-03 -1.494030952453613281e-01 1.465194076299667358e-01 -1.914363056421279907e-01 1.098739206790924072e-01 -1.805864721536636353e-01 1.007633581757545471e-01 -1.658377498388290405e-01 -9.294291585683822632e-02 -1.044737100601196289e-01 -6.088410690426826477e-02 1.239781752228736877e-01 -1.746633648872375488e-01
2.652080357074737549e-01 2.373607158660888672e-01 -1.033897250890731812e-01 -1.676775962114334106e-01 -2.552301287651062012e-01 2.514621913433074951e-01 -2.380690276622772217e-01 3.431737422943115234e-01 1.262467801570892334e-01 8.851655758917331696e-03 9.553818404674530029e-02 1.196873635053634644e-01 -1.215972527861595154e-01 1.305423229932785034e-01 -2.460694909095764160e-01 -1.204930096864700317e-01 5.076099187135696411e-02 3.370926082134246826e-01 -1.623075902462005615e-01 4.995848610997200012e-02 2.056052088737487793e-01 -1.354922205209732056e-01 -1.102883741259574890e-01 8.293586224317550659e-02 -2.225839644670486450e-01 7.423424720764160156e-02 -8.089309185743331909e-02 1.496627479791641235e-01 5.061210598796606064e-03 -1.504829227924346924e-01 1.363186240196228027e-01 1.880471110343933105e-01
2.038314342498779297e-01 -2.291489094495773315e-01 -2.451686412096023560e-01 1.394930481910705566e-01 -3.434146344661712646e-01 2.633391916751861572e-01 3.365951031446456909e-02 1.945395618677139282e-01 1.642093807458877563e-01 5.373876076191663742e-03 4.522578120231628418e-01 -1.870658248662948608e-01 -1.390887647867202759e-01 9.614946693181991577e-02 2.383910678327083588e-02 2.258218973875045776e-01 2.269697338342666626e-01 1.223698630928993225e-01 -2.771891281008720398e-02 1.987131088972091675e-01 2.314193546772003174e-01 3.765018656849861145e-02 -7.400876283645629883e-02 4.635282233357429504e-02 -2.014987319707870483e-01 -1.451720893383026123e-01 1.264235079288482666e-01 -5.282738432288169861e-02 -1.016890071332454681e-02 -4.078201949596405029e-03 -2.827790006995201111e-02 -5.221000313758850098e-02
1.014530658721923828e-01 -3.123575747013092041e-01 -2.778961658477783203e-01 -1.526174992322921753e-01 -4.810256883502006531e-02 -2.453662082552909851e-02 1.269349902868270874e-01 8.003804087638854980e-02 -6.495788693428039551e-02 -3.336584568023681641e-01 6.546633690595626831e-02 -3.518455326557159424e-01 -1.585907489061355591e-01 -2.941999137401580811e-01 -6.617657374590635300e-03 2.121498286724090576e-01 -6.133571267127990723e-02 3.886729180812835693e-01 6.353549659252166748e-02 4.863193258643150330e-03 -3.524438291788101196e-02 1.702450364828109741e-01 -2.420381754636764526e-01 1.332574188709259033e-01 -9.536915272474288940e-02 1.459219753742218018e-01 -2.182526588439941406e-01 4.710236936807632446e-02 3.990387171506881714e-02 -8.126176893711090088e-02 1.684732385911047459e-03 -1.091242879629135132e-01
5.863631889224052429e-02 -3.338872194290161133e-01 6.565438583493232727e-03 1.134730596095323563e-02 -2.368344068527221680e-01 1.598636806011199951e-01 -1.487118154764175415e-01 2.983339130878448486e-01 2.621138095855712891e-02 -1.592180281877517700e-01 2.186146825551986694e-01 9.825579822063446045e-03 1.194572672247886658e-01 -2.464869022369384766e-01 1.348417401313781738e-01 -8.415591903030872345e-03 -1.243161857128143311e-01 2.457658201456069946e-01 -1.105339527130126953e-01 2.445313632488250732e-01 2.619136571884155273e-01 1.349103152751922607e-01 1.277715563774108887e-01 3.041036725044250488e-01 -1.032718420028686523e-01 3.255337476730346680e-02 -1.646311134099960327e-01 -9.157346934080123901e-02 1.394123584032058716e-01 -3.082437515258789062e-01 1.129372566938400269e-01 -8.394768834114074707e-02
2.089810520410537720e-01 -7.693716883659362793e-02 -2.608709633350372314e-01 3.300987184047698975e-03 -2.071077972650527954e-01 8.818556368350982666e-02 -1.898905336856842041e-01 2.400387078523635864e-01 -6.411472707986831665e-02 1.229298487305641174e-01 3.267683684825897217e-01 -1.846353262662887573e-01 7.732033729553222656e-02 1.579690426588058472e-01 2.620207965373992920e-01 -8.440444618463516235e-02 3.749549388885498047e-01 2.593308985233306885e-01 -5.909040942788124084e-02 -3.471255302429199219e-02 1.240261048078536987e-01 -8.855940401554107666e-02 6.899977475404739380e-02 -9.066816419363021851e-03 -2.521975636482238770e-01 5.350893735885620117e-02 -3.182823657989501953e-01 -2.160819023847579956e-01 -3.308414667844772339e-02 7.443571835756301880e-02 9.065541625022888184e-02 3.562932834029197693e-02
1.401787102222442627e-01 -1.186636239290237427e-01 -2.429863661527633667e-01 -4.243053868412971497e-02 -6.512870639562606812e-02 1.942249946296215057e-02 -1.970487684011459351e-01 1.862134933471679688e-01 1.425164490938186646e-01 1.089989244937896729e-01 3.797765672206878662e-01 -6.395334750413894653e-02 -7.760818302631378174e-02 5.016209930181503296e-02 1.861232519149780273e-01 4.352094978094100952e-02 1.760753244161605835e-01 2.706276476383209229e-01 -1.928186863660812378e-01 2.714386768639087677e-02 1.275178976356983185e-02 2.089094370603561401e-01 -1.538302749395370483e-01 1.531450748443603516e-01 -4.232059419155120850e-01 1.423951238393783569e-02 9.861019439995288849e-03 -1.396239399909973145e-01 -4.070696234703063965e-02 2.543463110923767090e-01 1.252579987049102783e-01 2.961403131484985352e-01
-1.680080294609069824e-01 5.706979706883430481e-02 -7.016063481569290161e-02 6.717916578054428101e-02 -2.386587709188461304e-01 2.276985496282577515e-01 -6.699585914611816406e-02 3.723165094852447510e-01 1.357569396495819092e-01 -3.350858762860298157e-02 -5.160297453403472900e-02 2.787508666515350342e-01 -3.702810779213905334e-02 -3.418430089950561523e-01 3.485039621591567993e-02 -4.356516897678375244e-02 1.727393455803394318e-02 2.420687973499298096e-01 1.052893772721290588e-01 1.831683665513992310e-01 1.415004730224609375e-01 -1.008311361074447632e-01 3.102366812527179718e-02 2.166588753461837769e-01 -3.670755326747894287e-01 -1.640160232782363892e-01 -1.741232275962829590e-01 -8.599774539470672607e-02 3.033616393804550171e-02 -1.678524464368820190e-01 2.149123847484588623e-01 1.721713095903396606e-01
-2.110570482909679413e-02 -3.950588405132293701e-02 -2.953629791736602783e-01 -6.023692712187767029e-02 -2.792058587074279785e-01 2.802405059337615967e-01 -8.720020949840545654e-02 -2.586634643375873566e-02 2.175497263669967651e-01 -1.252052932977676392e-01 3.928071558475494385e-01 -2.956335544586181641e-01 1.288698911666870117e-01 -2.582612447440624237e-02 1.422708481550216675e-01 -1.270579099655151367e-01 1.843308955430984497e-01 2.680695950984954834e-01 3.075895830988883972e-02 1.049485057592391968e-01 -1.044395342469215393e-01 8.093447238206863403e-02 -1.343676298856735229e-01 7.677353173494338989e-02 -1.724819242954254150e-01 1.736801862716674805e-01 -1.363456100225448608e-01 2.065723389387130737e-01 7.654740661382675171e-02 2.739889025688171387e-01 1.250182688236236572e-01 8.402450382709503174e-02
3.952243179082870483e-02 5.607303231954574585e-02 -1.816009283065795898e-01 -3.620051965117454529e-02 -1.707091182470321655e-01 2.164909839630126953e-01 1.418321430683135986e-01 2.629151046276092529e-01 -2.249867171049118042e-01 -2.936954796314239502e-02 1.535619050264358521e-01 -1.079562231898307800e-01 -1.248542666435241699e-01 2.339687198400497437e-01 -3.835471579805016518e-03 -2.205348312854766846e-01 5.182217806577682495e-02 3.328835964202880859e-01 -7.232647389173507690e-02 2.149287164211273193e-01 -2.879440486431121826e-01 3.352227807044982910e-01 -1.388072371482849121e-01 1.997404247522354126e-01 -2.518181502819061279e-01 8.808024227619171143e-02 -1.078013107180595398e-01 3.399474173784255981e-02 -1.811969131231307983e-01 -1.369641721248626709e-01 1.742494255304336548e-01 -6.915400177240371704e-02
5.606836825609207153e-02 -5.537130311131477356e-02 -4.118409156799316406e-01 -5.460238084197044373e-02 -3.952429294586181641e-01 4.313034564256668091e-02 9.870899841189384460e-03 2.937437407672405243e-02 1.669721305370330811e-01 6.090827286243438721e-02 2.298538759350776672e-02 -2.620088160037994385e-01 -1.474770065397024155e-02 -2.989467382431030273e-01 1.300029009580612183e-01 1.043185368180274963e-01 2.145117819309234619e-01 1.880262941122055054e-01 -2.563825547695159912e-01 1.213102266192436218e-01 5.473630875349044800e-02 -2.008112519979476929e-02 -1.650418043136596680e-01 7.542912382632493973e-03 -4.394037127494812012e-01 9.039759635925292969e-02 -8.927138149738311768e-02 -5.567915365099906921e-02 7.057102769613265991e-02 -1.216102838516235352e-01 4.748273640871047974e-02 1.310308575630187988e-01
2.757083773612976074e-01 -1.619212329387664795e-01 -2.354189455509185791e-01 -5.603433400392532349e-02 -4.058098793029785156e-01 -2.055426128208637238e-02 1.623413409106433392e-03 3.956070840358734131e-01 4.041463136672973633e-02 2.000027336180210114e-02 2.415394932031631470e-01 -3.025873899459838867e-01 -6.073672696948051453e-02 -2.018531085923314095e-03 1.486797779798507690e-01 2.233751565217971802e-01 1.846655011177062988e-01 1.573739498853683472e-01 -1.226138323545455933e-01 8.018165081739425659e-02 -8.013850450515747070e-02 7.190988957881927490e-02 -1.117984279990196228e-01 6.205026432871818542e-02 -3.836454749107360840e-01 -2.217642031610012054e-02 3.235425800085067749e-02 -8.119480311870574951e-02 -6.083430722355842590e-02 1.484178155660629272e-01 -2.477868273854255676e-02 5.691503640264272690e-03
2.515114247798919678e-01 -4.749272391200065613e-02 -1.366203576326370239e-01 1.107061877846717834e-01 -1.240860521793365479e-01 3.540070354938507080e-01 -7.971732318401336670e-02 3.994995653629302979e-01 1.517433822154998779e-01 -8.920179307460784912e-02 1.012615337967872620e-01 -8.615018799901008606e-03 -1.409741193056106567e-01 1.563030481338500977e-01 -3.683684393763542175e-02 -5.052665993571281433e-02 -4.942971840500831604e-02 5.004036426544189453e-01 -6.288786977529525757e-02 1.719822883605957031e-01 9.125652909278869629e-02 -2.862888872623443604e-01 6.707410514354705811e-02 2.037880010902881622e-03 -5.807118862867355347e-02 8.468731306493282318e-03 -2.374233007431030273e-01 -1.091758459806442261e-01 9.027884155511856079e-02 -1.135692223906517029e-01 -1.547314822673797607e-01 9.732224047183990479e-02
-3.822789341211318970e-02 -2.048315946012735367e-03 -9.554762393236160278e-02 -2.029071561992168427e-02 -1.585366427898406982e-01 1.184774860739707947e-01 1.621435135602951050e-01 3.688957393169403076e-01 -1.432775259017944336e-01 -1.008128672838211060e-01 1.173578798770904541e-01 -3.121462464332580566e-01 -3.333795070648193359e-02 -2.437252402305603027e-01 5.610923096537590027e-02 -1.534931063652038574e-01 1.094994470477104187e-01 1.431288272142410278e-01 -1.135511472821235657e-01 -1.172832772135734558e-01 -3.942177817225456238e-02 -1.827809512615203857e-01 -2.346902340650558472e-02 6.690036505460739136e-02 -4.032049477100372314e-01 -1.788088530302047729e-01 -4.620914459228515625e-01 2.523497119545936584e-02 9.405387938022613525e-02 2.401774749159812927e-02 1.307347118854522705e-01 1.548711061477661133e-01
-7.385995984077453613e-02 -1.281994432210922241e-01 -1.027164608240127563e-01 2.177877724170684814e-01 -2.753884792327880859e-01 2.282218188047409058e-01 5.112695693969726562e-02 3.833747506141662598e-01 9.852584451436996460e-03 -1.318108011037111282e-02 -6.517139077186584473e-02 -1.327462345361709595e-01 -8.863213658332824707e-02 1.153513416647911072e-01 4.167607426643371582e-02 2.452473342418670654e-01 -4.918605554848909378e-05 -9.055557847023010254e-02 3.532522916793823242e-02 1.100175753235816956e-01 -1.349991858005523682e-01 -9.009584784507751465e-02 1.603569276630878448e-02 4.445794820785522461e-01 -5.506767705082893372e-02 6.074358522891998291e-02 -1.734689772129058838e-01 1.385866999626159668e-01 -3.375216573476791382e-02 1.250470578670501709e-01 3.792122900485992432e-01 2.739135622978210449e-01
5.806970223784446716e-02 -7.259310036897659302e-02 -3.140834271907806396e-01 7.654190808534622192e-02 -3.580041825771331787e-01 -6.435588002204895020e-02 8.455302566289901733e-02 3.318566679954528809e-01 2.017466425895690918e-01 1.074473112821578979e-01 -5.615090206265449524e-02 -2.252192050218582153e-01 -1.751539111137390137e-01 -7.033273577690124512e-02 5.388807132840156555e-02 -2.037969678640365601e-01 -1.497846245765686035e-01 1.585139036178588867e-01 1.598745435476303101e-01 -1.520593315362930298e-01 6.982099264860153198e-02 7.525178790092468262e-02 -2.573094964027404785e-01 3.048643767833709717e-01 -1.148401573300361633e-01 -7.237509638071060181e-02 -8.778303861618041992e-02 -3.004560470581054688e-01 1.742368638515472412e-01 -8.463423699140548706e-02 9.187254309654235840e-02 -1.509235799312591553e-01
6.814637780189514160e-02 1.382025629281997681e-01 -1.916035115718841553e-01 -1.329665184020996094e-01 -4.041175842285156250e-01 2.053139656782150269e-01 5.649283062666654587e-03 2.142385244369506836e-01 -1.271893084049224854e-01 1.465990096330642700e-01 2.043473124504089355e-01 1.381454523652791977e-02 6.797882914543151855e-02 -2.641763910651206970e-02 1.020850092172622681e-01 -9.075453132390975952e-02 3.318266570568084717e-01 1.646997779607772827e-01 -3.874435424804687500e-01 2.370209619402885437e-02 -3.631055653095245361e-01 -6.350345909595489502e-02 -2.695663645863533020e-02 1.089358106255531311e-01 -2.295091301202774048e-01 -9.509233385324478149e-02 -1.980644911527633667e-01 2.208088710904121399e-02 1.222209855914115906e-01 -2.622083202004432678e-02 -5.381121486425399780e-02 1.026587784290313721e-01
-4.920654464513063431e-03 -4.506483674049377441e-02 -7.052361965179443359e-02 -1.945627182722091675e-01 8.168481290340423584e-02 2.575159771367907524e-03 -5.242983810603618622e-03 3.208596408367156982e-01 -1.536325216293334961e-01 -7.470344752073287964e-02 2.384801208972930908e-01 7.231546193361282349e-02 -7.538936287164688110e-02 -1.853256970643997192e-01 6.218783929944038391e-02 2.102821320295333862e-01 2.156402617692947388e-01 3.183346390724182129e-01 7.755697518587112427e-02 2.453194260597229004e-01 2.179971188306808472e-01 -5.270806327462196350e-02 8.757988363504409790e-02 1.769331842660903931e-01 -4.043637812137603760e-01 -1.463503241539001465e-01 -3.394912481307983398e-01 -1.002096682786941528e-01 9.819613397121429443e-02 -1.300210505723953247e-01 -6.052340194582939148e-02 1.493708789348602295e-01
6.780940294265747070e-02 -3.630848601460456848e-02 -9.000473469495773315e-02 -2.409783601760864258e-01 -6.262207776308059692e-02 3.378368020057678223e-01 -6.792874634265899658e-02 2.790240049362182617e-01 1.479753553867340088e-01 -2.461303472518920898e-01 3.058136701583862305e-01 1.431497335433959961e-01 1.162311285734176636e-01 -1.109244972467422485e-01 5.890598893165588379e-02 -1.474063694477081299e-01 -1.306885182857513428e-01 1.572162359952926636e-01 3.137420117855072021e-02 -2.470599859952926636e-01 -8.276032656431198120e-02 2.918936014175415039e-01 7.421974092721939087e-02 7.096968591213226318e-02 -1.648136377334594727e-01 -1.871066093444824219e-01 -3.350673913955688477e-01 4.710194841027259827e-02 3.091101348400115967e-01 1.326838042587041855e-02 2.715590968728065491e-02 -1.858482509851455688e-02
3.048870246857404709e-03 -4.402894526720046997e-02 -1.116773933172225952e-01 -1.751990988850593567e-02 -1.804733127355575562e-01 1.461400240659713745e-01 6.777840107679367065e-02 1.885245740413665771e-01 4.861489403992891312e-03 4.400089010596275330e-02 1.158465743064880371e-01 -5.088246986269950867e-02 -1.884548962116241455e-01 1.573625206947326660e-01 3.187076747417449951e-02 -2.612275481224060059e-01 1.690694689750671387e-01 4.321095645427703857e-01 3.245371207594871521e-02 2.248056977987289429e-01 -2.705265879631042480e-01 3.715349435806274414e-01 -5.635975301265716553e-02 1.518211960792541504e-01 -3.095921874046325684e-01 2.195257544517517090e-01 -1.169357597827911377e-01 7.572676241397857666e-02 -1.306280791759490967e-01 -1.469130665063858032e-01 1.750274151563644409e-01 -8.145772665739059448e-02
1.194351017475128174e-01 1.850250661373138428e-01 -1.234761252999305725e-01 -4.749045893549919128e-02 -1.625910997390747070e-01 2.921980023384094238e-01 -1.096010878682136536e-01 4.520764350891113281e-01 -8.084291592240333557e-03 -8.229156583547592163e-02 2.821400165557861328e-01 -1.107406467199325562e-01 1.408764421939849854e-01 7.562585920095443726e-02 3.744525462388992310e-02 -1.013382673263549805e-01 -2.096322830766439438e-03 3.704718053340911865e-01 5.713516846299171448e-03 2.239872002974152565e-03 1.956055760383605957e-01 1.331996321678161621e-01 1.210414618253707886e-01 -7.459150999784469604e-02 -2.437698245048522949e-01 -1.894488632678985596e-01 -1.891462951898574829e-01 -9.342151880264282227e-02 3.094983398914337158e-01 -1.182821169495582581e-01 -1.741094142198562622e-02 8.028614521026611328e-02
1.545059382915496826e-01 -9.921474009752273560e-02 -2.277489453554153442e-01 7.993309199810028076e-02 -2.483195513486862183e-01 2.983682453632354736e-01 -4.738062620162963867e-03 1.503939833492040634e-02 -1.371418982744216919e-01 -1.666946709156036377e-01 -1.922127902507781982e-01 -4.638575017452239990e-02 9.184970706701278687e-02 1.372713744640350342e-01 3.359650671482086182e-01 4.399951547384262085e-02 4.550414159893989563e-02 5.547288060188293457e-02 -6.191772595047950745e-02 6.875368952751159668e-02 1.223833635449409485e-01 1.730776429176330566e-01 -1.568654030561447144e-01 3.852926492691040039e-01 -2.138098031282424927e-01 1.669322699308395386e-01 1.652926504611968994e-01 1.565187573432922363e-01 2.994099445641040802e-02 -3.719507455825805664e-01 1.747028380632400513e-01 -4.944498836994171143e-02
-1.740660220384597778e-01 -8.662348985671997070e-02 -9.309802949428558350e-02 1.953115910291671753e-01 -5.629336833953857422e-02 2.564791440963745117e-01 6.999854743480682373e-02 3.148085772991180420e-01 3.487175703048706055e-02 2.543035149574279785e-01 1.410247087478637695e-01 -2.306005209684371948e-01 9.663386642932891846e-02 -2.047226577997207642e-01 -1.075816974043846130e-01 -1.331125646829605103e-01 4.461621120572090149e-02 1.965215057134628296e-02 1.899337023496627808e-01 2.310684323310852051e-02 1.198219805955886841e-01 2.785865068435668945e-01 -2.253821194171905518e-01 1.323275417089462280e-01 -2.324999272823333740e-01 -4.437802731990814209e-02 -2.539353668689727783e-01 -1.203739345073699951e-01 -8.613305538892745972e-02 -1.827154010534286499e-01 9.032360464334487915e-02 -3.737832009792327881e-01
-2.200714647769927979e-01 -5.012315139174461365e-02 6.341262161731719971e-02 1.798230223357677460e-02 -3.666310012340545654e-01 2.092949450016021729e-01 3.515221551060676575e-02 4.253522753715515137e-01 8.102805167436599731e-02 4.086843878030776978e-02 2.385010868310928345e-01 -2.292305082082748413e-01 3.496000543236732483e-02 -4.304863885045051575e-02 -3.106403723359107971e-02 2.551092393696308136e-02 -1.675530523061752319e-02 2.949934601783752441e-01 2.301350235939025879e-01 1.197226792573928833e-01 -8.993350714445114136e-02 -3.490481525659561157e-02 3.131631314754486084e-01 2.913931608200073242e-01 -7.616724073886871338e-02 2.124966233968734741e-01 -1.259256452322006226e-01 -8.854123204946517944e-02 4.785894230008125305e-02 -1.086780056357383728e-01 1.923596858978271484e-02 1.611296832561492920e-01
9.096518903970718384e-02 -9.227313846349716187e-02 -8.802789449691772461e-02 6.667548418045043945e-02 -2.177960984408855438e-02 4.946722649037837982e-03 4.112345725297927856e-02 1.999993026256561279e-01 -1.407574117183685303e-02 1.155866235494613647e-01 -5.620183423161506653e-02 -3.165048658847808838e-01 -7.380018476396799088e-03 6.466925144195556641e-02 2.072971910238265991e-01 2.141621708869934082e-01 3.048355877399444580e-01 4.452438652515411377e-01 1.631409227848052979e-01 -8.980754762887954712e-02 4.027212783694267273e-02 -2.981672249734401703e-02 1.081451922655105591e-01 1.673006564378738403e-01 -1.534828692674636841e-01 -1.859000697731971741e-02 -1.715526431798934937e-01 1.809834986925125122e-01 -3.007876873016357422e-01 -1.117700114846229553e-01 3.915050625801086426e-01 9.212692081928253174e-02
1.105022355914115906e-01 3.907140344381332397e-02 -1.771996021270751953e-01 3.647111356258392334e-03 -3.155452311038970947e-01 2.076511681079864502e-01 5.404311791062355042e-02 1.859906911849975586e-01 -1.077572256326675415e-01 4.729124531149864197e-02 2.172374278306961060e-01 -3.950673714280128479e-02 -1.749851256608963013e-01 1.547083556652069092e-01 -1.012750864028930664e-01 -1.403275430202484131e-01 -1.927494071424007416e-02 3.569031059741973877e-01 -2.548058331012725830e-02 2.567537426948547363e-01 -3.556392192840576172e-01 1.696238368749618530e-01 -3.245997801423072815e-02 1.071404665708541870e-01 -3.184744417667388916e-01 2.379528731107711792e-01 -1.702574938535690308e-01 3.126373514533042908e-02 -1.240291297435760498e-01 -1.006601229310035706e-01 2.092049568891525269e-01 -9.023601561784744263e-02
3.866374120116233826e-02 4.765144363045692444e-02 -4.508971422910690308e-02 2.363174706697463989e-01 -3.346013426780700684e-01 9.624146670103073120e-02 1.009064167737960815e-01 1.062159463763237000e-01 5.985974520444869995e-02 -7.605262100696563721e-02 3.604814037680625916e-02 -2.746565937995910645e-01 -1.574919372797012329e-01 -4.233046770095825195e-01 9.830582141876220703e-02 -5.996184796094894409e-02 1.610891660675406456e-03 1.533569246530532837e-01 -1.761579364538192749e-01 1.133900359272956848e-01 6.229415163397789001e-02 -1.601707190275192261e-01 -2.751941680908203125e-01 3.252840638160705566e-01 -1.013028174638748169e-01 2.626668429002165794e-04 -2.339580655097961426e-01 -3.094279766082763672e-01 -3.427980467677116394e-03 -1.256486475467681885e-01 1.361171901226043701e-01 1.369670182466506958e-01
6.842483417131006718e-04 -6.067420821636915207e-03 -1.171316951513290405e-02 2.136702984571456909e-01 -1.825706958770751953e-01 2.759977877140045166e-01 1.869311928749084473e-01 2.666953802108764648e-01 1.302105635404586792e-01 -1.414024680852890015e-01 1.594517529010772705e-01 -4.914906993508338928e-02 -9.387958794832229614e-02 -3.146824538707733154e-01 1.252177208662033081e-01 2.536242306232452393e-01 1.273995637893676758e-02 2.078260630369186401e-01 -4.464692994952201843e-02 -1.495719254016876221e-01 1.564506441354751587e-01 8.878435194492340088e-02 -1.662543267011642456e-01 -1.101784780621528625e-01 -2.964720129966735840e-01 1.396419852972030640e-01 -3.339677453041076660e-01 7.400319725275039673e-02 1.180214434862136841e-01 -6.826855242252349854e-02 -4.698280990123748779e-02 3.176464140415191650e-01
2.583164349198341370e-02 1.931729018688201904e-01 -1.149344816803932190e-01 -1.646010130643844604e-01 -1.811600476503372192e-02 5.668775737285614014e-02 5.470837652683258057e-02 1.351162344217300415e-01 4.947857558727264404e-02 -8.012752979993820190e-02 1.813949495553970337e-01 -3.057778477668762207e-01 -1.496762782335281372e-01 -1.973398476839065552e-01 4.758158698678016663e-02 -2.484691590070724487e-01 -1.252032667398452759e-01 2.157758176326751709e-01 -1.063082454493269324e-04 6.598282605409622192e-02 -9.437724947929382324e-04 2.438372671604156494e-01 3.494174918159842491e-03 2.093314528465270996e-01 -3.043938279151916504e-01 1.043555885553359985e-01 -3.748001754283905029e-01 2.419839426875114441e-02 2.857302725315093994e-01 -7.862708717584609985e-02 2.451892942190170288e-01 2.718020379543304443e-01
5.201824009418487549e-02 -2.708695828914642334e-01 -3.306747972965240479e-02 -7.524974644184112549e-02 -1.491252928972244263e-01 1.541099548339843750e-01 1.646552793681621552e-02 3.055485785007476807e-01 -9.348813444375991821e-02 -2.322158217430114746e-01 1.701397150754928589e-01 5.895259603857994080e-02 3.010639548301696777e-02 -2.064498066902160645e-01 1.723088175058364868e-01 6.711614131927490234e-02 -5.607857368886470795e-03 7.973460853099822998e-02 -8.966343104839324951e-02 2.303192764520645142e-01 3.159593343734741211e-01 2.664193212985992432e-01 1.918473690748214722e-01 2.883703112602233887e-01 -9.627182036638259888e-02 3.565540909767150879e-02 -2.238650768995285034e-01 -1.346535086631774902e-01 1.122869700193405151e-01 -3.172477483749389648e-01 2.209688127040863037e-01 -7.498195767402648926e-02
2.013394534587860107e-01 -1.051016598939895630e-01 -9.058703482151031494e-02 1.382798105478286743e-01 -2.329572737216949463e-01 8.481451123952865601e-02 -3.919551521539688110e-02 3.066819012165069580e-01 -1.012695878744125366e-01 -1.950937956571578979e-01 2.463570237159729004e-01 4.446319490671157837e-02 1.446708142757415771e-01 -1.733205914497375488e-01 4.058184847235679626e-02 3.676665574312210083e-02 -1.252756565809249878e-01 1.752007156610488892e-01 -6.407767534255981445e-03 8.220916241407394409e-02 2.698323130607604980e-01 -1.166337430477142334e-01 5.927327647805213928e-02 -3.916183486580848694e-02 -3.899735212326049805e-01 2.262263745069503784e-02 -2.359025478363037109e-01 2.308705598115921021e-01 1.266976911574602127e-02 -2.739047110080718994e-01 1.866794377565383911e-01 2.878496050834655762e-01
1.602889895439147949e-01 2.880516052246093750e-01 -1.227857470512390137e-01 7.223342359066009521e-02 -2.215102761983871460e-01 2.854779958724975586e-01 -3.359578251838684082e-01 3.872502148151397705e-01 1.301427185535430908e-01 -8.032890409231185913e-02 2.821770310401916504e-01 -1.764282956719398499e-02 1.575785875320434570e-01 1.387581508606672287e-02 1.201068982481956482e-01 2.414247952401638031e-02 1.635528504848480225e-01 3.750576674938201904e-01 1.009867340326309204e-01 1.037883013486862183e-01 1.615503877401351929e-01 1.322403699159622192e-01 9.758621454238891602e-02 9.030503779649734497e-02 -1.502023488283157349e-01 -1.667568981647491455e-01 -6.998829543590545654e-02 -1.048839911818504333e-01 2.540131099522113800e-02 -1.415438111871480942e-02 -7.592033594846725464e-02 1.084356456995010376e-01
4.299171641469001770e-02 -1.222440749406814575e-01 -1.773585826158523560e-01 1.822421103715896606e-01 -3.064054250717163086e-01 2.414199113845825195e-01 5.635124444961547852e-02 3.281107544898986816e-01 -9.478428214788436890e-02 1.855221390724182129e-01 3.078612387180328369e-01 -2.842641472816467285e-01 -2.487676031887531281e-02 4.461207427084445953e-03 -6.686088442802429199e-02 -7.004103064537048340e-02 1.773689389228820801e-01 2.748687863349914551e-01 2.557720541954040527e-01 1.015480533242225647e-01 -7.381768524646759033e-02 -4.962717741727828979e-02 2.210378944873809814e-01 1.785225570201873779e-01 -1.832308769226074219e-01 -2.748612686991691589e-02 -1.871048957109451294e-01 -9.830116480588912964e-02 2.992848679423332214e-02 1.433264184743165970e-02 -1.236639991402626038e-01 2.444578260183334351e-01
5.884500220417976379e-02 -2.316919714212417603e-02 -2.328238189220428467e-01 1.959156095981597900e-01 -2.222984433174133301e-01 2.166716903448104858e-01 -8.863681554794311523e-02 3.144025802612304688e-01 2.337520271539688110e-01 -1.033625155687332153e-01 1.197513192892074585e-01 -1.268507093191146851e-01 -1.615439057350158691e-01 9.161379188299179077e-02 -1.419284045696258545e-01 3.132214397192001343e-02 -2.390228211879730225e-01 4.056623280048370361e-01 6.047486513853073120e-02 3.001324236392974854e-01 -5.915720388293266296e-02 -2.461577020585536957e-02 -2.882767915725708008e-01 -8.433696627616882324e-02 -2.994519472122192383e-02 2.016765028238296509e-01 -2.756612747907638550e-02 1.485802084207534790e-01 1.778934895992279053e-02 -1.678263247013092041e-01 2.022507488727569580e-01 7.366514205932617188e-02
9.174576401710510254e-02 -1.797569841146469116e-01 -3.867719173431396484e-01 1.165515035390853882e-01 -1.114791929721832275e-01 1.421041339635848999e-01 1.542654931545257568e-01 1.941512376070022583e-01 1.374666988849639893e-01 -4.585632309317588806e-02 7.259017974138259888e-02 -7.756573706865310669e-02 -6.255830079317092896e-02 7.608293741941452026e-02 -8.492850512266159058e-02 9.585482627153396606e-02 2.897866070270538330e-01 2.272299490869045258e-02 1.562660634517669678e-01 -1.050114706158638000e-01 1.163652464747428894e-01 1.865300536155700684e-01 -4.248258471488952637e-01 1.994777619838714600e-01 -3.778498247265815735e-02 -2.152269631624221802e-01 -1.455338448286056519e-01 8.833678066730499268e-02 1.938444375991821289e-01 5.202096700668334961e-02 2.931674420833587646e-01 2.282247543334960938e-01
1.924090385437011719e-01 -6.175830960273742676e-02 3.921538963913917542e-02 -9.242816269397735596e-02 4.165561869740486145e-02 2.698389887809753418e-01 1.220393627882003784e-01 4.001765549182891846e-01 -8.638259023427963257e-02 -1.155845299363136292e-01 8.457001298666000366e-02 -1.224158555269241333e-01 8.347208797931671143e-02 8.334001153707504272e-02 1.819342970848083496e-01 -1.331440359354019165e-01 -1.342051029205322266e-01 1.761557906866073608e-01 1.738306730985641479e-01 2.284527719020843506e-01 -1.896954774856567383e-01 2.271709293127059937e-01 -1.066344156861305237e-01 1.948210895061492920e-01 -4.013400077819824219e-01 2.030248045921325684e-01 5.229986086487770081e-02 -2.420955598354339600e-01 -8.583816885948181152e-02 -1.509195268154144287e-01 -5.690184608101844788e-02 -1.625200659036636353e-01
1.514054238796234131e-01 5.474789813160896301e-02 -1.185245364904403687e-01 -9.165369719266891479e-02 -4.400666058063507080e-02 1.763366162776947021e-02 1.930571533739566803e-02 4.184460043907165527e-01 -1.010775193572044373e-01 -4.591825604438781738e-02 1.704420447349548340e-01 -1.928738057613372803e-01 -3.921346273273229599e-03 -2.356969267129898071e-01 -1.369216293096542358e-01 -1.708380430936813354e-01 -1.674722433090209961e-01 1.382228434085845947e-01 -9.362628310918807983e-02 -1.423742026090621948e-01 -1.351673528552055359e-02 7.212190330028533936e-02 8.590313792228698730e-02 2.089428156614303589e-01 -3.256164491176605225e-01 6.561847031116485596e-02 -3.153106272220611572e-01 1.029875874519348145e-01 3.973301947116851807e-01 -1.884241700172424316e-01 1.746622473001480103e-01 1.224141865968704224e-01
9.831191040575504303e-03 -1.903869956731796265e-01 -8.226728066802024841e-03 -7.224812358617782593e-02 -5.256413295865058899e-02 3.286305665969848633e-01 1.349995564669370651e-02 2.757616341114044189e-01 7.681874092668294907e-03 -2.754676640033721924e-01 1.003550663590431213e-01 -5.002926662564277649e-02 1.869757324457168579e-01 -2.379868775606155396e-01 3.740547224879264832e-02 4.904679581522941589e-02 1.104331538081169128e-01 1.191769391298294067e-01 -2.132929265499114990e-01 2.293389290571212769e-01 2.336017936468124390e-01 9.740345925092697144e-02 9.652727097272872925e-02 1.994872540235519409e-01 -1.716960221529006958e-01 -5.474133044481277466e-02 -2.494507879018783569e-01 -9.853699803352355957e-02 1.346619874238967896e-01 -3.297067284584045410e-01 3.361608982086181641e-01 -7.448746263980865479e-02
3.474994003772735596e-02 -2.221779823303222656e-01 -3.868982195854187012e-01 -3.404625132679939270e-02 -1.924072355031967163e-01 1.802753508090972900e-01 -1.903704255819320679e-01 -4.621082916855812073e-03 2.165138870477676392e-01 -1.459069550037384033e-01 2.717597782611846924e-01 -3.061242997646331787e-01 1.419026404619216919e-01 -5.551824346184730530e-02 1.586145311594009399e-01 -6.803589640185236931e-04 8.197909593582153320e-02 3.823648393154144287e-01 -1.983401179313659668e-02 2.011938244104385376e-01 -2.059996426105499268e-01 -6.858547683805227280e-03 -4.903445765376091003e-02 8.650496602058410645e-02 -1.238894537091255188e-01 1.577838063240051270e-01 -1.525127440690994263e-01 7.064663618803024292e-02 1.170210316777229309e-01 2.333634048700332642e-01 1.605670452117919922e-01 -9.603924117982387543e-03
3.702625036239624023e-01 -2.346526086330413818e-01 -2.354503273963928223e-01 -2.580244243144989014e-01 -6.877815723419189453e-02 2.918309271335601807e-01 -1.003112941980361938e-01 -1.246961299329996109e-03 -5.245110020041465759e-02 -3.255786374211311340e-02 1.221318319439888000e-01 1.294179558753967285e-01 1.024353727698326111e-01 3.574307309463620186e-03 1.419305354356765747e-01 1.445239186286926270e-01 1.671668291091918945e-01 1.281609535217285156e-01 -9.085658192634582520e-02 7.019706815481185913e-02 -1.962926685810089111e-01 1.853715777397155762e-01 -1.370679289102554321e-01 4.466744065284729004e-01 -1.452863812446594238e-01 6.517563015222549438e-02 1.466659158468246460e-01 1.073060408234596252e-01 1.690121740102767944e-01 -1.991605609655380249e-01 1.477137953042984009e-01 4.092472791671752930e-02
3.039196133613586426e-02 3.248706459999084473e-03 1.082272082567214966e-01 3.559579327702522278e-02 -2.634917795658111572e-01 2.465218454599380493e-01 -8.284715563058853149e-02 1.574672460556030273e-01 1.302832216024398804e-01 -1.185220703482627869e-01 1.063526887446641922e-02 -2.111073955893516541e-02 -1.907518953084945679e-01 -1.282994151115417480e-01 -8.050219714641571045e-02 1.918354034423828125e-01 9.934394620358943939e-03 1.697322726249694824e-01 2.819912135601043701e-02 -9.939263015985488892e-02 2.473966404795646667e-02 3.115015625953674316e-01 -4.281987249851226807e-01 4.717530310153961182e-01 -2.038785219192504883e-01 -1.375796198844909668e-01 1.137277334928512573e-01 1.236419230699539185e-01 1.077289581298828125e-01 -1.316177546977996826e-01 4.892808198928833008e-02 -1.826082170009613037e-01
-5.098927393555641174e-02 -1.447067111730575562e-01 -6.598164886236190796e-02 -1.859563887119293213e-01 -6.510129570960998535e-02 3.382549881935119629e-01 -1.427644789218902588e-01 3.391034603118896484e-01 3.058088570833206177e-02 1.072184555232524872e-02 8.958921581506729126e-02 8.947224169969558716e-02 -4.906421527266502380e-03 -2.821853756904602051e-01 7.868420332670211792e-02 1.940638422966003418e-01 -8.924672752618789673e-02 2.795941233634948730e-01 -1.227527558803558350e-01 1.449094414710998535e-01 2.497559338808059692e-01 9.044396877288818359e-02 8.804778754711151123e-02 3.278265297412872314e-01 -1.396774202585220337e-01 -1.458107680082321167e-01 -2.071142941713333130e-01 -1.192359030246734619e-01 3.009764850139617920e-01 -1.277109980583190918e-01 1.694967001676559448e-01 -3.764534369111061096e-02
3.292860686779022217e-01 -4.328663274645805359e-02 -3.542147576808929443e-01 -8.513738960027694702e-02 -1.635643690824508667e-01 2.021862417459487915e-01 1.496991664171218872e-01 1.354458332061767578e-01 9.171031415462493896e-02 -2.277700603008270264e-02 -1.223966330289840698e-01 2.191440463066101074e-01 -2.319657206535339355e-01 1.166341006755828857e-01 3.281240165233612061e-01 1.439173221588134766e-01 2.454251050949096680e-02 1.642457097768783569e-01 -8.791700005531311035e-03 5.969773232936859131e-02 1.067074984312057495e-01 8.760804682970046997e-02 -2.554212510585784912e-01 4.023739993572235107e-01 -1.025907993316650391e-01 7.911296188831329346e-02 -5.914081819355487823e-03 1.035387441515922546e-01 -1.928097382187843323e-02 -1.830800622701644897e-01 9.302415698766708374e-02 1.826459169387817383e-01
-5.462590605020523071e-02 8.182854950428009033e-02 -1.996095031499862671e-01 -7.920085638761520386e-02 -1.402240395545959473e-01 6.420850753784179688e-02 -1.207006946206092834e-01 3.836757838726043701e-01 -7.336420007050037384e-03 7.906707003712654114e-03 -1.542547196149826050e-01 -2.176906913518905640e-01 -6.332813948392868042e-02 -3.442640900611877441e-01 -5.088492482900619507e-02 -7.987176999449729919e-03 -9.220811724662780762e-02 3.198107481002807617e-01 -4.454697668552398682e-02 -1.321467310190200806e-01 2.407334148883819580e-01 4.978902637958526611e-02 -5.416898801922798157e-02 3.363735079765319824e-01 -1.478904932737350464e-01 2.191853523254394531e-01 -2.792422175407409668e-01 8.448760211467742920e-02 -2.816653251647949219e-01 -1.055520176887512207e-01 8.856555074453353882e-02 4.550443589687347412e-02
6.013900507241487503e-03 -7.592304795980453491e-02 -7.808091491460800171e-02 -1.592091321945190430e-01 -1.036579310894012451e-01 4.441137015819549561e-01 1.751753687858581543e-02 3.356801271438598633e-01 2.237445116043090820e-02 1.151442527770996094e-01 1.054102927446365356e-01 -1.954756677150726318e-01 -5.979585275053977966e-02 2.090155184268951416e-01 2.931693196296691895e-01 1.996391862630844116e-01 -9.547731839120388031e-03 -8.992326445877552032e-03 4.042397066950798035e-02 2.435724139213562012e-01 -2.631090581417083740e-01 -3.499701619148254395e-02 1.200951337814331055e-01 2.905397117137908936e-02 -3.253575041890144348e-02 2.889932096004486084e-01 -1.351172626018524170e-01 1.169544830918312073e-01 2.057372480630874634e-01 -1.232820525765419006e-01 1.830374151468276978e-01 2.263756990432739258e-01
1.947669126093387604e-02 -2.324240356683731079e-01 -1.780182719230651855e-01 -9.221124649047851562e-02 -2.444891780614852905e-01 1.866627782583236694e-01 -1.383689977228641510e-02 3.671917319297790527e-01 -1.894542276859283447e-01 5.442332476377487183e-02 9.284089505672454834e-02 1.625094749033451080e-02 -2.602322101593017578e-01 1.768691837787628174e-01 4.401406645774841309e-02 -1.271081417798995972e-01 -1.924477815628051758e-01 2.991865575313568115e-01 -2.918301224708557129e-01 2.338235527276992798e-01 -1.618686020374298096e-01 1.098739430308341980e-01 -1.915246099233627319e-01 8.852488547563552856e-02 -1.705224812030792236e-01 1.652744710445404053e-01 -2.544124126434326172e-01 1.000826209783554077e-01 1.616176590323448181e-02 -9.327349066734313965e-02 1.160562857985496521e-01 -9.047804027795791626e-02
2.035141140222549438e-01 7.339257001876831055e-02 -1.071563586592674255e-01 -6.285295635461807251e-02 -1.286290884017944336e-01 3.616898655891418457e-01 -1.359805315732955933e-01 3.267728686332702637e-01 -2.225398123264312744e-01 8.401666581630706787e-02 3.501209318637847900e-01 -1.088446974754333496e-01 1.218983978033065796e-01 -1.494555473327636719e-01 1.933510601520538330e-01 -4.174530133605003357e-02 1.550398617982864380e-01 2.253140807151794434e-01 2.867627739906311035e-01 -3.318753466010093689e-02 1.929617673158645630e-01 -1.142000406980514526e-01 -1.212473064661026001e-01 -1.862363517284393311e-01 -2.772426307201385498e-01 -2.510361606255173683e-03 -1.534364223480224609e-01 -1.057574898004531860e-01 1.523757427930831909e-01 1.769981160759925842e-02 -4.806746542453765869e-02 5.049781501293182373e-02
1.620694398880004883e-01 -7.038509845733642578e-02 -2.743368446826934814e-01 2.163415960967540741e-02 -2.886324226856231689e-01 2.289179116487503052e-01 -2.145359665155410767e-01 2.632973156869411469e-02 -1.723525375127792358e-01 -2.192510962486267090e-01 2.068179398775100708e-01 1.258298307657241821e-01 1.542037874460220337e-01 -1.412590593099594116e-01 -6.950244773179292679e-03 1.718815416097640991e-02 -3.256874382495880127e-01 1.281005442142486572e-01 -5.525166168808937073e-03 -1.188540756702423096e-01 1.346319913864135742e-01 1.887569427490234375e-01 1.033041719347238541e-02 1.688439697027206421e-01 -2.578049302101135254e-01 2.053823508322238922e-02 -1.467100828886032104e-01 2.226633727550506592e-01 -9.267432242631912231e-02 -3.445899486541748047e-01 2.027700990438461304e-01 -6.867614388465881348e-02
2.076927274465560913e-01 -9.880332276225090027e-03 -2.987025976181030273e-01 -3.301291465759277344e-01 -3.148038685321807861e-02 1.944989711046218872e-01 1.623810455203056335e-02 2.291122823953628540e-01 -1.015280485153198242e-01 6.315648555755615234e-02 1.335610896348953247e-01 -3.221325576305389404e-01 -2.131358906626701355e-02 -5.172303318977355957e-02 1.935707032680511475e-01 1.491089314222335815e-01 1.208198517560958862e-01 6.249656528234481812e-02 -2.895597815513610840e-01 2.537819147109985352e-01 7.062052842229604721e-03 3.764789178967475891e-02 -3.264557421207427979e-01 1.700987517833709717e-01 -2.224861681461334229e-01 7.481382787227630615e-02 -6.030282005667686462e-02 1.878636479377746582e-01 1.061077862977981567e-01 1.415119390003383160e-03 2.418401688337326050e-01 2.724169194698333740e-02
-1.544663161039352417e-01 -1.890898495912551880e-01 -3.345736265182495117e-01 -1.282644122838973999e-01 4.978946968913078308e-02 2.303653359413146973e-01 -2.780941082164645195e-03 3.934276700019836426e-01 -6.512587517499923706e-02 -1.727639138698577881e-01 -2.318497300148010254e-01 -2.644717991352081299e-01 4.146225750446319580e-02 -1.453946083784103394e-01 1.903035342693328857e-01 -6.717340648174285889e-02 1.177299916744232178e-01 6.548914313316345215e-02 5.831399559974670410e-02 3.471270576119422913e-02 -3.137446939945220947e-02 9.954787045717239380e-02 -7.688409090042114258e-02 3.534691333770751953e-01 -1.134909018874168396e-01 -1.427619606256484985e-01 1.639646887779235840e-01 7.431855052709579468e-02 -2.191259860992431641e-01 -1.809929907321929932e-01 2.585248053073883057e-01 5.000027269124984741e-02
2.779598832130432129e-01 -2.769546769559383392e-02 -3.605791628360748291e-01 3.946876153349876404e-02 -2.790476679801940918e-01 1.864564269781112671e-01 1.037117544910870492e-04 2.616855874657630920e-02 8.200351893901824951e-02 -4.950613901019096375e-02 3.777650296688079834e-01 -2.132313102483749390e-01 -1.616487652063369751e-01 -3.947315737605094910e-02 1.676975041627883911e-01 -1.073480620980262756e-01 2.684395909309387207e-01 1.632884740829467773e-01 8.056674152612686157e-02 -1.857789754867553711e-01 -4.562106728553771973e-02 1.831253468990325928e-01 4.106174223124980927e-03 -2.084937505424022675e-02 -1.713767200708389282e-01 -3.013885617256164551e-01 -6.348937749862670898e-02 1.149456128478050232e-01 -1.732186041772365570e-02 -2.072273194789886475e-01 -1.124207377433776855e-01 -2.080103158950805664e-01
6.325460970401763916e-02 -4.250014945864677429e-02 -1.971950978040695190e-01 -4.745599254965782166e-02 -4.410519897937774658e-01 1.043856516480445862e-01 4.473437741398811340e-02 1.912177950143814087e-01 2.837483882904052734e-01 1.803006045520305634e-02 7.278920710086822510e-02 -1.592248976230621338e-01 -9.189113974571228027e-02 -5.368390306830406189e-02 -1.149752959609031677e-01 3.342453539371490479e-01 1.067834272980690002e-01 1.845538429915904999e-02 -1.387910544872283936e-01 -6.801457609981298447e-03 3.748403489589691162e-01 8.861459046602249146e-02 -1.939052045345306396e-01 1.332710534334182739e-01 -3.336228728294372559e-01 -5.257193464785814285e-03 -7.329571247100830078e-02 -2.503648102283477783e-01 4.528487846255302429e-02 -5.247960239648818970e-02 -7.885976135730743408e-02 1.900804936885833740e-01
5.470139160752296448e-02 -9.421820938587188721e-02 -3.206385970115661621e-01 -1.050192490220069885e-01 -2.142733186483383179e-01 5.912436172366142273e-02 1.794082522392272949e-01 1.059060916304588318e-01 -2.712785005569458008e-01 -1.270712316036224365e-01 3.454384207725524902e-01 -1.670577824115753174e-01 4.977009817957878113e-02 -1.073007658123970032e-01 -5.908376350998878479e-02 1.016689185053110123e-02 1.170507147908210754e-01 2.769007980823516846e-01 1.292733699083328247e-01 5.056433752179145813e-02 1.891245245933532715e-01 -2.691523134708404541e-01 -1.346563100814819336e-01 1.669142693281173706e-01 -2.773848474025726318e-01 -1.368811428546905518e-01 -2.838504910469055176e-01 2.024621367454528809e-01 -9.398860484361648560e-02 1.914054602384567261e-01 1.668559946119785309e-02 9.183571673929691315e-03
1.439273655414581299e-01 -4.320342838764190674e-02 -1.937760412693023682e-01 -1.145082414150238037e-01 -4.622790217399597168e-01 2.275381470099091530e-03 -8.632842451333999634e-02 1.226729601621627808e-01 9.076123125851154327e-03 -3.888879716396331787e-02 4.798361957073211670e-01 -1.560572832822799683e-01 1.194679066538810730e-01 -9.073553979396820068e-02 2.076904661953449249e-02 5.098919942975044250e-02 -1.060882434248924255e-01 2.346241921186447144e-01 -1.655475795269012451e-02 -8.135863393545150757e-02 -1.500081419944763184e-01 4.672526940703392029e-02 -1.474507004022598267e-01 1.495191007852554321e-01 -3.149492442607879639e-01 3.003409504890441895e-01 -7.315585017204284668e-02 -5.499998852610588074e-02 7.287648320198059082e-02 1.049016639590263367e-01 -1.907924711704254150e-01 1.278641223907470703e-01
-7.690630853176116943e-02 -3.026711940765380859e-01 -1.723797246813774109e-02 3.422664105892181396e-02 -2.833722829818725586e-01 2.403433918952941895e-01 -3.946917131543159485e-02 2.266249507665634155e-01 -5.644881352782249451e-02 -1.079116463661193848e-01 2.174394428730010986e-01 4.963748157024383545e-02 2.099097073078155518e-01 -2.705680429935455322e-01 4.235725477337837219e-02 1.286934167146682739e-01 2.717007324099540710e-02 1.674556136131286621e-01 -7.536406815052032471e-02 2.055802196264266968e-01 3.681102693080902100e-01 1.385567784309387207e-01 5.995846539735794067e-02 2.052825242280960083e-01 -4.336587712168693542e-02 3.499416634440422058e-02 -1.845034956932067871e-01 -7.043807953596115112e-02 1.484246551990509033e-01 -2.540640830993652344e-01 3.067532181739807129e-01 -9.939364343881607056e-02
-4.924207180738449097e-02 -3.204130381345748901e-02 -3.025833070278167725e-01 -4.699100926518440247e-02 -8.798836171627044678e-02 2.317780405282974243e-01 2.168577760457992554e-01 2.675833404064178467e-01 -6.562104821205139160e-02 7.312053442001342773e-02 -8.701214939355850220e-02 -2.450931519269943237e-01 -1.238548904657363892e-01 -1.374178975820541382e-01 2.693315148353576660e-01 1.036064028739929199e-01 3.956769779324531555e-02 1.005942523479461670e-01 2.392217367887496948e-01 -8.638241887092590332e-02 -9.241739660501480103e-02 1.735052764415740967e-01 7.054326683282852173e-02 2.324466407299041748e-01 -2.296987622976303101e-01 -2.644859254360198975e-01 2.200623005628585815e-01 1.526740640401840210e-01 -5.908447876572608948e-02 -2.554866075515747070e-01 2.982270121574401855e-01 4.146137088537216187e-02
2.238351702690124512e-01 -1.430798918008804321e-01 -1.070081070065498352e-01 -1.973457336425781250e-01 -4.665789306163787842e-01 3.180394321680068970e-02 -2.796208262443542480e-01 7.835359871387481689e-02 -1.090822368860244751e-01 -1.778989285230636597e-01 4.419377446174621582e-01 -8.615659922361373901e-02 1.726757138967514038e-01 5.482826381921768188e-02 1.207386851310729980e-01 2.050159266218543053e-03 -3.878366947174072266e-02 1.189684048295021057e-01 -5.690623074769973755e-02 -1.685454249382019043e-01 -7.393017411231994629e-02 2.158783003687858582e-02 -2.373369038105010986e-01 1.391992866992950439e-01 -1.449014246463775635e-01 1.374422609806060791e-01 -1.798210144042968750e-01 -6.525394320487976074e-02 -6.101236492395401001e-02 1.905046850442886353e-01 3.785026073455810547e-02 1.882638186216354370e-01
3.048023022711277008e-02 -1.424971967935562134e-01 -1.274183974601328373e-03 -3.051573038101196289e-01 -3.116275928914546967e-02 4.633029401302337646e-01 -7.366579957306385040e-03 4.010314047336578369e-01 -9.373157471418380737e-02 -2.139764726161956787e-01 1.324088275432586670e-01 5.820788070559501648e-02 2.986772917211055756e-02 -3.698341250419616699e-01 -6.358893960714340210e-02 1.001380532979965210e-01 1.115822196006774902e-01 7.572989165782928467e-02 -1.682535409927368164e-01 4.917524382472038269e-02 1.479842513799667358e-01 7.483805716037750244e-02 -1.242831721901893616e-02 1.700853109359741211e-01 -3.086475282907485962e-02 -1.374995857477188110e-01 -2.166326344013214111e-01 -1.065293177962303162e-01 6.039819493889808655e-02 -2.453051656484603882e-01 1.563967466354370117e-01 -9.996712952852249146e-02
6.896812468767166138e-02 -2.370779216289520264e-01 -5.140161141753196716e-02 8.135917782783508301e-02 -1.686646640300750732e-01 1.430010646581649780e-01 -1.357400268316268921e-01 2.440942376852035522e-01 7.092897593975067139e-02 -2.470114976167678833e-01 2.761567831039428711e-01 1.926618814468383789e-01 -2.698298729956150055e-02 -2.024894505739212036e-01 2.526968345046043396e-02 3.886769711971282959e-02 -7.257509231567382812e-02 4.272003471851348877e-02 3.513268753886222839e-02 9.423432499170303345e-02 3.661159276962280273e-01 2.510405182838439941e-01 7.685016375035047531e-03 1.783361434936523438e-01 -2.730792760848999023e-01 4.884666204452514648e-02 -1.434098780155181885e-01 -1.451301127672195435e-01 1.502438932657241821e-01 -3.832284510135650635e-01 2.066062688827514648e-01 5.218213424086570740e-02
-3.757569938898086548e-02 -1.643076837062835693e-01 -3.760065138339996338e-02 3.750048577785491943e-02 -8.343038707971572876e-02 1.860496401786804199e-01 -1.005554348230361938e-01 4.446761906147003174e-01 1.070416811853647232e-02 9.179131686687469482e-02 3.808962414041161537e-03 -1.594113856554031372e-01 -1.251452267169952393e-01 -3.646776080131530762e-02 9.592543542385101318e-02 1.205920130014419556e-01 -1.125813797116279602e-01 1.303801685571670532e-01 1.185504160821437836e-02 2.913166582584381104e-01 -2.448591170832514763e-03 -1.763447225093841553e-01 1.478479057550430298e-01 5.296844244003295898e-01 1.032584905624389648e-02 -2.076407819986343384e-01 -2.247289270162582397e-01 2.026240080595016479e-01 2.520091645419597626e-02 -1.515703499317169189e-01 1.508953124284744263e-01 1.236077696084976196e-01
-1.951518207788467407e-01 -1.774815469980239868e-02 -9.206382930278778076e-02 -1.632281988859176636e-01 -1.574893146753311157e-01 1.230046302080154419e-01 8.387295901775360107e-02 4.206492304801940918e-01 -2.008672337979078293e-03 8.421373367309570312e-02 -1.701663131825625896e-03 -3.468153774738311768e-01 -1.038386598229408264e-01 -1.556306779384613037e-01 -1.755044236779212952e-02 -1.711306869983673096e-01 -3.323253989219665527e-02 6.963983178138732910e-02 -1.180757135152816772e-01 -6.208365038037300110e-02 7.618436217308044434e-02 -6.220017373561859131e-02 -1.408610194921493530e-01 1.759870797395706177e-01 -1.653970181941986084e-01 -8.959145843982696533e-02 -4.658289253711700439e-01 -1.127669289708137512e-01 -5.765245854854583740e-02 -2.749936878681182861e-01 1.583253741264343262e-01 2.392626404762268066e-01
-5.556065589189529419e-02 2.385905236005783081e-01 -1.045893132686614990e-01 2.415855042636394501e-02 -2.444272190332412720e-01 2.322068214416503906e-01 7.030975073575973511e-02 3.317560851573944092e-01 -8.412944525480270386e-02 5.261859297752380371e-02 1.779699921607971191e-01 -2.887841761112213135e-01 9.755675494670867920e-02 -2.635964751243591309e-01 5.379741545766592026e-03 3.536696778610348701e-03 -1.269056200981140137e-01 2.427494227886199951e-01 1.413567364215850830e-01 1.081918999552726746e-01 -1.906255775452336820e-08 -1.671528518199920654e-01 2.855280973017215729e-02 2.332995235919952393e-01 -1.868707239627838135e-01 -2.061478048563003540e-01 -3.943110108375549316e-01 -2.138439007103443146e-02 6.698978692293167114e-02 -2.211417853832244873e-01 4.005130007863044739e-02 1.325965523719787598e-01
1.014629080891609192e-01 4.219256713986396790e-02 -1.255880892276763916e-01 -1.081597730517387390e-01 -4.566259086132049561e-01 8.669973909854888916e-02 4.830866679549217224e-02 3.801824450492858887e-01 8.253651857376098633e-02 -1.019801124930381775e-01 -7.817459106445312500e-02 -5.946718901395797729e-02 3.716756030917167664e-02 1.580486148595809937e-01 -5.450031906366348267e-02 2.374321222305297852e-02 2.851455211639404297e-01 -8.153320103883743286e-02 3.433488309383392334e-01 8.033445477485656738e-02 2.321003526449203491e-01 1.852665394544601440e-01 -1.404214352369308472e-01 3.434783220291137695e-02 -1.999046355485916138e-01 -1.496503204107284546e-01 -1.478210538625717163e-01 1.718342155218124390e-01 -1.365125924348831177e-01 -2.804268002510070801e-01 7.979450374841690063e-02 -4.512353986501693726e-02
7.238551229238510132e-02 -2.544180315453559160e-04 -1.716293096542358398e-01 -4.700826108455657959e-02 8.054929971694946289e-02 3.262947797775268555e-01 3.012787401676177979e-01 1.852476447820663452e-01 -6.684935837984085083e-02 -1.544934958219528198e-01 1.195624694228172302e-01 -1.845683306455612183e-01 8.393746614456176758e-02 2.306151986122131348e-01 3.127716481685638428e-01 -7.905620336532592773e-02 6.073565036058425903e-02 3.277050852775573730e-01 1.337277591228485107e-01 -1.462411284446716309e-01 1.358241587877273560e-01 3.598131611943244934e-02 -1.781555637717247009e-02 2.575007975101470947e-01 -3.985546529293060303e-01 8.670076727867126465e-02 6.126766651868820190e-02 4.276496544480323792e-02 4.492904990911483765e-02 1.879799664020538330e-01 1.542101502418518066e-01 1.193828359246253967e-01
1.538609564304351807e-01 -7.677792757749557495e-02 -1.975945979356765747e-01 1.253816783428192139e-01 -2.881340384483337402e-01 9.124132245779037476e-02 3.798073902726173401e-02 1.878674328327178955e-01 -1.566463410854339600e-01 -1.106878593564033508e-01 3.393553197383880615e-01 1.219515800476074219e-01 5.428567901253700256e-02 -1.298744678497314453e-01 -3.157829120755195618e-02 -2.458792179822921753e-01 -2.577058672904968262e-01 2.545691095292568207e-02 -7.237966358661651611e-02 -2.866603247821331024e-02 2.890992164611816406e-01 2.417917996644973755e-01 1.555332094430923462e-01 1.783673912286758423e-01 -2.677882313728332520e-01 3.183944150805473328e-02 -8.634410798549652100e-02 1.185157671570777893e-01 -3.951600939035415649e-02 -3.754117190837860107e-01 1.776512116193771362e-01 6.591706536710262299e-03
1.311765611171722412e-01 -2.830885946750640869e-01 -1.537922918796539307e-01 1.381268650293350220e-01 -2.220400124788284302e-01 1.287861913442611694e-01 1.382359415292739868e-01 1.492920964956283569e-01 -3.699406385421752930e-01 -1.722659468650817871e-01 -8.542522788047790527e-02 1.988557279109954834e-01 -9.489856660366058350e-02 -1.871441006660461426e-01 1.671274453401565552e-01 -2.511915564537048340e-01 7.343405392020940781e-03 2.333073019981384277e-01 -1.346820741891860962e-01 1.974759399890899658e-01 -6.620398163795471191e-02 1.968954131007194519e-02 -8.465852588415145874e-02 1.863021105527877808e-01 -3.237590789794921875e-01 1.316548734903335571e-01 -3.151217475533485413e-02 -2.904945313930511475e-01 -1.142588071525096893e-02 -1.740223467350006104e-01 -1.742224581539630890e-02 8.768154680728912354e-02
2.252163439989089966e-01 -2.099547982215881348e-01 -2.335352897644042969e-01 1.444802582263946533e-01 -5.468103885650634766e-01 1.772245913743972778e-01 1.824679598212242126e-02 2.931880652904510498e-01 4.795861430466175079e-03 -9.944751113653182983e-02 2.450125366449356079e-01 -1.440366953611373901e-01 3.715159371495246887e-02 1.678094118833541870e-01 1.541787385940551758e-01 2.876515090465545654e-01 7.932211458683013916e-02 6.660445034503936768e-02 -1.735560745000839233e-01 4.351565986871719360e-02 8.739001350477337837e-04 7.739707827568054199e-02 -2.434591576457023621e-02 3.673414140939712524e-02 -3.031781315803527832e-01 -4.070191085338592529e-02 1.150009259581565857e-01 -8.280222862958908081e-02 -3.770155087113380432e-02 1.317168772220611572e-01 -5.488660559058189392e-02 1.486103702336549759e-02
-9.407217800617218018e-02 -2.308181524276733398e-01 3.057754226028919220e-02 6.697077769786119461e-03 -1.579483747482299805e-01 1.974841058254241943e-01 -2.610329352319240570e-02 4.158053696155548096e-01 -6.530768424272537231e-02 -2.344922274351119995e-01 5.962377414107322693e-02 2.979088202118873596e-02 8.724228292703628540e-02 -2.486253082752227783e-01 1.050733998417854309e-01 1.669119894504547119e-01 2.888830378651618958e-02 1.841569244861602783e-01 -1.912391483783721924e-01 1.784976571798324585e-01 3.173874914646148682e-01 6.946092844009399414e-02 -5.149248521775007248e-03 2.006389349699020386e-01 -1.292785257101058960e-01 2.029989846050739288e-02 -3.250715136528015137e-01 -1.451770216226577759e-01 9.178119897842407227e-02 -2.784002125263214111e-01 2.186204195022583008e-01 -2.698251046240329742e-02
-2.995685338973999023e-01 -1.282806992530822754e-01 -2.172041088342666626e-01 1.501783132553100586e-01 6.456479430198669434e-02 2.308498173952102661e-01 4.791206493973731995e-02 3.159901499748229980e-01 2.260100282728672028e-02 2.329295575618743896e-01 6.156706064939498901e-02 -9.732656925916671753e-02 1.736739128828048706e-01 -6.855663657188415527e-02 -2.577088028192520142e-02 9.270055219531059265e-03 -4.373057559132575989e-02 3.158058598637580872e-02 4.724449664354324341e-02 -1.524264924228191376e-02 1.752612143754959106e-01 2.614238262176513672e-01 -2.289566695690155029e-01 6.620953232049942017e-02 -4.190402626991271973e-01 -7.035706937313079834e-02 -3.312210738658905029e-01 -1.586951687932014465e-02 -1.328029632568359375e-01 -7.279846072196960449e-02 2.522913217544555664e-01 -1.499812602996826172e-01
1.797737777233123779e-01 -9.691041707992553711e-02 -1.604210883378982544e-01 -9.650415927171707153e-02 -3.126047849655151367e-01 3.515844941139221191e-01 -5.303929746150970459e-02 1.888803243637084961e-01 -5.685402452945709229e-02 1.890697032213211060e-01 -9.282502532005310059e-02 -9.640498459339141846e-02 -3.841239959001541138e-02 3.684426844120025635e-02 2.643579840660095215e-01 1.153812408447265625e-01 1.411705464124679565e-01 2.028106711804866791e-02 -1.684042960405349731e-01 2.434632927179336548e-01 -4.091769456863403320e-02 1.691372096538543701e-01 -2.677736878395080566e-01 1.882653385400772095e-01 -2.087624371051788330e-01 1.836179345846176147e-01 2.227912992238998413e-01 1.473156064748764038e-01 1.161332055926322937e-01 5.351351108402013779e-03 3.137989342212677002e-01 1.203115358948707581e-01
-1.043344512581825256e-01 -2.982173860073089600e-01 -1.398930102586746216e-01 6.485483050346374512e-02 9.573666751384735107e-02 3.005283772945404053e-01 -1.966748833656311035e-01 3.344201147556304932e-01 -4.827673733234405518e-02 2.305778115987777710e-01 1.109902560710906982e-01 3.467136248946189880e-02 1.640426069498062134e-01 -1.467491090297698975e-01 1.894156262278556824e-02 -6.774192303419113159e-02 3.407128527760505676e-02 1.458390504121780396e-01 9.467908740043640137e-02 1.113340184092521667e-01 1.963903754949569702e-01 8.142247051000595093e-02 -3.233456611633300781e-01 2.635623812675476074e-01 -3.667808175086975098e-01 -7.272954285144805908e-02 -1.619311124086380005e-01 2.974029444158077240e-02 -2.466707257553935051e-03 1.260693967342376709e-01 1.265565454959869385e-01 -2.052984833717346191e-01
-1.270589604973793030e-02 -3.148176893591880798e-02 -1.590363830327987671e-01 -1.976254954934120178e-02 -2.300392985343933105e-01 3.206275701522827148e-01 2.555003166198730469e-01 1.917178481817245483e-01 3.477645516395568848e-01 -2.651081979274749756e-02 6.405037827789783478e-03 -1.715965569019317627e-01 -1.904268264770507812e-01 -2.710337340831756592e-01 2.385854534804821014e-02 2.344996035099029541e-01 -4.103043302893638611e-02 1.054497063159942627e-01 -5.809354037046432495e-02 -1.218193247914314270e-01 1.153431087732315063e-01 1.175860911607742310e-01 -1.365597099065780640e-01 -1.450068969279527664e-02 -3.511514067649841309e-01 3.210543468594551086e-02 -2.945863604545593262e-01 8.294771425426006317e-03 3.457360342144966125e-02 -2.116116434335708618e-01 -2.392464131116867065e-02 2.534860074520111084e-01
-5.619189143180847168e-02 1.070546102710068226e-03 -8.204454928636550903e-02 -1.516778022050857544e-01 -4.609515666961669922e-01 2.459350675344467163e-01 8.412990719079971313e-02 3.167161345481872559e-01 7.430626451969146729e-02 -2.884605526924133301e-01 2.726203761994838715e-02 -5.902710184454917908e-02 1.460645794868469238e-01 1.658030599355697632e-01 -6.508304923772811890e-02 -1.039682552218437195e-01 1.570488363504409790e-01 2.354405224323272705e-01 3.751875460147857666e-01 4.770967178046703339e-03 1.526876445859670639e-02 1.898295730352401733e-01 -1.125374063849449158e-02 9.655047208070755005e-02 5.717389658093452454e-02 -1.676052063703536987e-01 -6.243789568543434143e-02 -2.006458491086959839e-02 -1.554138362407684326e-01 -1.914562284946441650e-01 1.457048803567886353e-01 -2.136008441448211670e-01
-9.031115472316741943e-02 -8.746831119060516357e-02 -1.454972326755523682e-01 3.785390872508287430e-03 -3.488966524600982666e-01 3.040488660335540771e-01 9.103756397962570190e-02 1.500391811132431030e-01 4.251732528209686279e-01 1.170145124197006226e-01 -7.222489267587661743e-02 1.124193612486124039e-02 -2.684001578018069267e-03 -1.520472913980484009e-01 3.285474702715873718e-02 1.792694181203842163e-01 3.012483716011047363e-01 1.306486874818801880e-01 -2.971903048455715179e-02 -9.328877925872802734e-02 1.659682542085647583e-01 8.997585624456405640e-02 -9.052473306655883789e-02 1.245338767766952515e-01 -7.819394767284393311e-02 -1.617131680250167847e-01 -2.122206836938858032e-01 -5.133185908198356628e-02 5.961203575134277344e-02 -2.177603840827941895e-01 1.162411719560623169e-01 3.751157522201538086e-01
2.903002314269542694e-02 -2.239212542772293091e-01 -2.507583796977996826e-01 1.024427190423011780e-01 -5.903500318527221680e-02 -1.952813938260078430e-02 1.635682433843612671e-01 1.849302053451538086e-01 -2.961110770702362061e-01 -3.071916699409484863e-01 -1.036257073283195496e-01 -4.526500701904296875e-01 3.796414658427238464e-02 -1.767754703760147095e-01 2.222693525254726410e-02 1.262953579425811768e-01 9.960561245679855347e-02 2.383836656808853149e-01 5.901794508099555969e-02 7.313659042119979858e-02 1.800692528486251831e-01 3.168701827526092529e-01 -1.493225544691085815e-01 1.263251155614852905e-01 -2.029424607753753662e-01 1.297191902995109558e-02 -1.490596830844879150e-01 1.428282856941223145e-01 7.884776592254638672e-02 -3.301412239670753479e-02 1.401959359645843506e-01 -8.003932237625122070e-02
-4.224864766001701355e-02 1.442219018936157227e-01 -2.241006493568420410e-01 -1.645014733076095581e-01 -1.141631007194519043e-01 6.860879063606262207e-02 3.130837902426719666e-02 3.890916109085083008e-01 -1.040208861231803894e-01 1.684350967407226562e-01 6.247134134173393250e-02 -1.720726191997528076e-01 4.228634387254714966e-02 -1.276568919420242310e-01 -8.345404267311096191e-02 -1.877277344465255737e-01 -9.152051061391830444e-02 1.586894541978836060e-01 -9.824297577142715454e-02 2.291760221123695374e-02 1.769140213727951050e-01 -2.033167332410812378e-01 -8.461504429578781128e-02 4.314922094345092773e-01 -2.625243067741394043e-01 -2.968437597155570984e-02 -3.830397129058837891e-01 -6.178829073905944824e-02 -5.850838497281074524e-02 -1.761421412229537964e-01 6.494677811861038208e-02 1.682432144880294800e-01
-6.436368823051452637e-02 -4.165988042950630188e-02 6.513944244943559170e-04 2.255741357803344727e-01 -1.502744853496551514e-01 3.177397847175598145e-01 9.366814978420734406e-03 2.472485303878784180e-01 8.957576751708984375e-02 -1.992772966623306274e-01 3.883354663848876953e-01 -2.821231484413146973e-01 2.802054584026336670e-01 2.486975044012069702e-01 5.971581861376762390e-02 -8.225848525762557983e-02 -1.322812885046005249e-01 1.938675493001937866e-01 4.297840595245361328e-02 2.535325475037097931e-02 -1.290359646081924438e-01 1.576560176908969879e-02 -2.321192026138305664e-01 3.316536918282508850e-02 -1.316048502922058105e-01 2.221798896789550781e-01 3.309854073449969292e-03 -5.470236763358116150e-03 1.824098378419876099e-01 -2.880832850933074951e-01 1.310572177171707153e-01 -5.381697323173284531e-03
2.576081454753875732e-01 -1.364949345588684082e-01 7.199950516223907471e-02 1.175379231572151184e-01 4.916180856525897980e-03 2.957861125469207764e-01 2.341639250516891479e-01 1.766493311151862144e-03 -3.541873767971992493e-02 -7.014220952987670898e-02 2.176304161548614502e-01 -1.561282128095626831e-01 2.192801535129547119e-01 -1.453730463981628418e-01 -1.893530189990997314e-01 -2.644678354263305664e-01 1.760420799255371094e-01 3.451247513294219971e-01 1.616480052471160889e-01 6.016530096530914307e-02 1.260833591222763062e-01 1.657305508852005005e-01 -8.726637065410614014e-02 1.862524449825286865e-01 -3.136289417743682861e-01 1.486902236938476562e-01 -4.903480038046836853e-02 2.284924834966659546e-01 1.531662233173847198e-02 -1.067528948187828064e-01 9.914673864841461182e-02 1.966307163238525391e-01
4.187003709375858307e-03 -1.128339916467666626e-01 -1.108851209282875061e-01 -6.459124386310577393e-03 -3.088114857673645020e-01 1.263369768857955933e-01 -1.350632905960083008e-01 1.877757161855697632e-01 1.317191421985626221e-01 -1.297083944082260132e-01 2.054055035114288330e-01 -8.495449274778366089e-02 -2.228026464581489563e-02 -1.017751768231391907e-01 7.729879766702651978e-02 1.617090106010437012e-01 4.326191842555999756e-01 1.918412595987319946e-01 6.142897158861160278e-02 8.340701460838317871e-02 -1.742943003773689270e-02 1.912889778614044189e-01 1.857786774635314941e-01 3.746845722198486328e-01 1.509833782911300659e-01 5.375744402408599854e-02 -1.700761020183563232e-01 1.150349825620651245e-01 -2.330995649099349976e-01 -8.846246451139450073e-02 2.651984393596649170e-01 1.915667504072189331e-01
2.157344818115234375e-01 -1.465594768524169922e-01 -1.943112909793853760e-01 9.197316318750381470e-02 -2.011635750532150269e-01 8.973110467195510864e-02 -1.602040976285934448e-02 4.700379371643066406e-01 -8.129560202360153198e-02 1.039278060197830200e-01 7.531619071960449219e-02 -9.420157223939895630e-02 -3.434197232127189636e-02 -8.577070385217666626e-02 -3.564818203449249268e-01 1.156205087900161743e-01 1.792102754116058350e-01 2.037333697080612183e-01 -5.503534153103828430e-02 3.331364318728446960e-02 1.785384714603424072e-01 5.356456711888313293e-02 -2.326340824365615845e-01 1.221649944782257080e-01 2.236042767763137817e-01 -8.909046649932861328e-02 -2.278841435909271240e-01 -5.386653169989585876e-02 -1.969806998968124390e-01 6.543277204036712646e-02 3.092367053031921387e-01 -4.564195871353149414e-02
-4.036825522780418396e-02 1.453356295824050903e-01 -2.287718057632446289e-01 -1.559231281280517578e-01 -3.718563616275787354e-01 1.944056749343872070e-01 7.706584036350250244e-02 2.051429301500320435e-01 1.744268983602523804e-01 -9.205906838178634644e-02 1.567810177803039551e-01 -1.790478527545928955e-01 -2.175199687480926514e-01 -2.907766401767730713e-02 3.717326372861862183e-02 -6.343359127640724182e-03 -2.908625602722167969e-01 3.624988496303558350e-01 -3.183554485440254211e-02 2.519927918910980225e-01 1.722230315208435059e-01 -1.331977844238281250e-01 -1.034019440412521362e-01 -5.124215036630630493e-02 -1.540593355894088745e-01 2.707222700119018555e-01 -1.376979351043701172e-01 3.257813304662704468e-02 -5.741746723651885986e-02 -2.442746311426162720e-01 1.002826616168022156e-01 8.632999844849109650e-03
2.153968065977096558e-01 -2.185259163379669189e-01 -1.263232827186584473e-01 -1.807152293622493744e-02 -3.429071605205535889e-01 1.045729145407676697e-01 1.333757936954498291e-01 2.202411293983459473e-01 1.967844516038894653e-01 -2.415087539702653885e-03 2.656481564044952393e-01 -1.419996172189712524e-01 9.140057116746902466e-02 -1.358072012662887573e-01 4.152655601501464844e-03 -1.019612997770309448e-01 1.995515227317810059e-01 -1.360144373029470444e-02 -8.333960920572280884e-02 -7.801327854394912720e-02 1.070237755775451660e-01 5.278604477643966675e-02 -1.019707042723894119e-02 -1.666766703128814697e-01 -4.478819668292999268e-01 1.474043279886245728e-01 -7.912125438451766968e-02 -1.287764753215014935e-03 -9.521276503801345825e-02 1.679399907588958740e-01 3.490048944950103760e-01 2.127251327037811279e-01
6.192920729517936707e-02 2.667087018489837646e-01 -1.956344246864318848e-01 4.519507288932800293e-02 -2.042130678892135620e-01 2.761146426200866699e-02 -2.960517704486846924e-01 2.685032486915588379e-01 9.087585657835006714e-02 -3.600439801812171936e-02 3.042219281196594238e-01 1.253457665443420410e-01 -3.097951970994472504e-02 1.022777706384658813e-02 -1.122268885374069214e-01 1.174608543515205383e-01 -1.085381507873535156e-01 2.042451798915863037e-01 2.558481395244598389e-01 5.711999163031578064e-02 -5.749205127358436584e-03 3.459216058254241943e-01 1.394057422876358032e-01 2.249131351709365845e-01 -2.393926829099655151e-01 2.043201588094234467e-02 -3.394845724105834961e-01 1.467594057321548462e-01 -9.383073076605796814e-03 -1.552723199129104614e-01 3.170041367411613464e-02 -7.474654167890548706e-02
2.360867857933044434e-01 -1.353623718023300171e-01 -1.779516488313674927e-01 -7.590655703097581863e-03 -1.553889662027359009e-01 3.290337920188903809e-01 6.233323365449905396e-02 3.059327006340026855e-01 -7.652632147073745728e-02 9.719323366880416870e-02 -6.129959598183631897e-03 -1.646162420511245728e-01 5.029448494315147400e-02 2.903833091259002686e-01 1.831728518009185791e-01 5.475639179348945618e-02 -1.317011564970016479e-01 2.941328287124633789e-01 2.275207079946994781e-02 1.973939239978790283e-01 -1.014371067285537720e-01 -1.197606921195983887e-01 1.566113680601119995e-01 1.086678504943847656e-01 -1.110443994402885437e-01 2.835517227649688721e-01 9.068261831998825073e-02 1.407561898231506348e-01 1.801242083311080933e-01 -1.556325703859329224e-01 2.408795505762100220e-01 2.423188239336013794e-01
-7.756640762090682983e-02 1.553469002246856689e-01 6.963150203227996826e-02 -8.489996194839477539e-02 -3.101957440376281738e-01 2.548493742942810059e-01 1.019887700676918030e-01 5.346200466156005859e-01 2.224129885435104370e-01 -1.628182828426361084e-01 2.212826311588287354e-01 -1.311014890670776367e-01 -1.802275516092777252e-02 -1.411972492933273315e-01 7.130730152130126953e-02 1.929526627063751221e-01 -2.784181833267211914e-01 1.179924830794334412e-01 1.593245118856430054e-01 4.550962895154953003e-02 1.917312294244766235e-01 1.316634714603424072e-01 3.774813935160636902e-02 -6.868427991867065430e-02 -1.659821420907974243e-01 9.753577411174774170e-02 -1.756996512413024902e-01 -9.632828086614608765e-02 -1.475843973457813263e-02 1.328404843807220459e-01 1.438923031091690063e-01 2.795256115496158600e-02
4.618875309824943542e-02 -3.084431290626525879e-01 -3.736993968486785889e-01 -1.276430487632751465e-02 -1.903384774923324585e-01 4.401729106903076172e-01 1.271430999040603638e-01 2.077022790908813477e-01 6.689868122339248657e-02 5.770629644393920898e-02 1.065903250128030777e-02 -1.181550994515419006e-01 -7.083098590373992920e-02 -2.029062062501907349e-02 5.599772185087203979e-02 -7.960291951894760132e-02 6.078488379716873169e-02 8.025794476270675659e-02 -2.067525088787078857e-01 1.910873651504516602e-01 -2.899561822414398193e-01 2.015377581119537354e-01 2.076326906681060791e-01 1.430222243070602417e-01 -2.191376984119415283e-01 2.959785163402557373e-01 -1.415136083960533142e-02 -6.554520875215530396e-02 -8.179089054465293884e-03 -5.227825418114662170e-02 -6.713184714317321777e-02 1.084638088941574097e-01
9.947139769792556763e-02 -1.977808773517608643e-01 8.139033615589141846e-02 -5.468408390879631042e-02 -1.290566027164459229e-01 3.963124155998229980e-01 5.932263284921646118e-02 3.608505427837371826e-01 -6.050440669059753418e-02 7.889267057180404663e-02 9.768570214509963989e-02 -6.152419000864028931e-02 -7.668901979923248291e-02 4.701117426156997681e-02 3.364517092704772949e-01 1.216926574707031250e-01 1.688458621501922607e-01 6.043507903814315796e-02 2.081313580274581909e-01 2.953975200653076172e-01 4.905534908175468445e-02 -3.968383371829986572e-02 -1.768055111169815063e-01 2.563378512859344482e-01 5.926419794559478760e-02 1.525001823902130127e-01 -1.429225951433181763e-01 8.735556155443191528e-02 3.390604257583618164e-01 1.393211334943771362e-01 1.469922959804534912e-01 1.065932773053646088e-02
7.206939160823822021e-02 -1.962840706110000610e-01 -1.152863129973411560e-01 2.215449064970016479e-01 -3.681723177433013916e-01 8.376923203468322754e-02 9.228206425905227661e-02 3.835145831108093262e-01 2.070748955011367798e-01 5.720733106136322021e-02 -1.626200526952743530e-01 -2.267909795045852661e-01 -1.578011363744735718e-01 -2.044638991355895996e-02 -4.198210686445236206e-02 -1.055527031421661377e-01 -9.467381983995437622e-02 1.654888093471527100e-01 1.697752922773361206e-01 -1.988016963005065918e-01 1.358947902917861938e-01 9.909648448228836060e-02 -1.888442188501358032e-01 1.291697621345520020e-01 -1.078855991363525391e-01 5.213418602943420410e-02 -3.232569992542266846e-01 -1.466220468282699585e-01 2.661222219467163086e-01 8.336001634597778320e-02 1.178829148411750793e-01 -1.270282268524169922e-01
2.632909417152404785e-01 4.573962464928627014e-02 -6.681032478809356689e-02 3.834208240732550621e-03 -2.387821227312088013e-01 5.403497070074081421e-02 -1.913949996232986450e-01 1.188785135746002197e-01 5.348365381360054016e-02 -3.248545229434967041e-01 1.742163896560668945e-01 -4.072251915931701660e-01 1.129777356982231140e-01 -1.251448541879653931e-01 1.763439923524856567e-01 -2.794750928878784180e-01 -2.126904018223285675e-02 2.398244887590408325e-01 -3.268664702773094177e-02 1.847147569060325623e-02 7.332980632781982422e-02 9.501349180936813354e-02 -6.095626577734947205e-02 1.671832054853439331e-01 -1.182181760668754578e-01 -1.974508315324783325e-01 -2.456467896699905396e-01 -1.031841635704040527e-01 3.671708106994628906e-01 4.353791847825050354e-02 7.126367092132568359e-02 -3.826301777735352516e-03
2.699652016162872314e-01 -6.260570883750915527e-02 -1.694673746824264526e-01 -1.681075394153594971e-01 -3.883710205554962158e-01 1.175045594573020935e-01 -1.033917516469955444e-01 1.055792272090911865e-01 -8.675759285688400269e-02 -1.653217896819114685e-02 1.492265313863754272e-01 1.941468268632888794e-01 -1.967463493347167969e-01 -6.940063834190368652e-02 1.658066511154174805e-01 3.088427782058715820e-01 4.186789095401763916e-01 6.322693079710006714e-02 -3.377620503306388855e-02 -2.346233651041984558e-02 -1.449026763439178467e-01 2.328059524297714233e-01 3.887836262583732605e-02 1.891165524721145630e-01 -9.054380655288696289e-02 1.045670285820960999e-01 -1.299558728933334351e-01 5.905216559767723083e-02 1.896975189447402954e-01 -1.210379302501678467e-01 2.360078990459442139e-01 -7.927534729242324829e-02
4.107789718545973301e-04 -9.921839833259582520e-02 -1.399273574352264404e-01 1.125056110322475433e-02 -3.125546276569366455e-01 4.202087521553039551e-01 1.266184896230697632e-01 2.549175024032592773e-01 1.002588346600532532e-01 -1.994222998619079590e-01 1.708540618419647217e-01 -1.739854216575622559e-01 -1.797672361135482788e-01 1.573573201894760132e-01 -1.216399669647216797e-02 6.361418962478637695e-02 9.436700493097305298e-02 1.774533540010452271e-01 2.440769672393798828e-01 -1.438415609300136566e-02 1.411933600902557373e-01 -1.325420737266540527e-01 -1.952101290225982666e-01 2.525302581489086151e-02 1.188657805323600769e-01 -1.158069819211959839e-01 -3.905901312828063965e-01 1.859190016984939575e-01 -5.086058378219604492e-02 -6.470301002264022827e-02 1.178309023380279541e-01 1.812890172004699707e-01
1.811670213937759399e-01 -8.869843184947967529e-02 -3.037524223327636719e-01 1.490217149257659912e-01 -4.603712558746337891e-01 1.169928759336471558e-01 -7.495089620351791382e-02 -2.404663898050785065e-02 7.922655344009399414e-02 -6.652332842350006104e-02 1.563955396413803101e-01 -3.106997609138488770e-01 -8.646389096975326538e-02 -3.637512400746345520e-02 7.101002335548400879e-02 7.187694311141967773e-02 5.773464590311050415e-02 -5.350732058286666870e-02 4.854149371385574341e-02 2.102993130683898926e-01 -1.422847360372543335e-01 2.278120666742324829e-01 1.214516758918762207e-01 1.499006450176239014e-01 -4.328794479370117188e-01 -4.741302132606506348e-02 5.446032434701919556e-02 -1.307488828897476196e-01 -9.627279639244079590e-02 2.587647736072540283e-01 1.168486252427101135e-01 -2.432559803128242493e-02
1.231661513447761536e-01 2.574320416897535324e-03 -9.728724509477615356e-02 3.196012601256370544e-02 1.784388534724712372e-02 1.377707272768020630e-01 -6.072988733649253845e-02 2.705813646316528320e-01 -1.662774235010147095e-01 2.250108718872070312e-01 3.118612170219421387e-01 -4.947226867079734802e-02 -1.290168911218643188e-01 -6.036144681274890900e-03 3.361873030662536621e-01 1.157962754368782043e-01 5.581786856055259705e-02 1.477843075990676880e-01 -9.330407530069351196e-02 1.629955917596817017e-01 -2.040692865848541260e-01 5.345440506935119629e-01 4.753986746072769165e-02 9.341402910649776459e-03 -3.501068055629730225e-01 -7.576709985733032227e-02 -1.200634092092514038e-01 -1.353861689567565918e-01 4.080466181039810181e-02 5.640617758035659790e-02 2.500436082482337952e-02 2.345781587064266205e-02
-9.239344298839569092e-02 -2.341757118701934814e-01 -2.922157384455204010e-02 -9.176327846944332123e-03 -1.531656086444854736e-01 2.020043730735778809e-01 9.196851402521133423e-03 3.589683175086975098e-01 5.547628551721572876e-02 -1.677275151014328003e-01 3.258432745933532715e-01 1.535023897886276245e-01 3.787979483604431152e-02 -2.828173637390136719e-01 2.691617049276828766e-02 3.971695154905319214e-02 1.703567989170551300e-02 2.043726295232772827e-01 -3.553600609302520752e-02 2.033627182245254517e-01 2.942891716957092285e-01 1.839613914489746094e-01 1.684443056583404541e-01 2.515876591205596924e-01 -6.066110357642173767e-02 1.458422541618347168e-01 -1.453711241483688354e-01 -4.876611754298210144e-02 1.956552565097808838e-01 -1.339171528816223145e-01 2.937142848968505859e-01 -1.003524214029312134e-01
3.602342605590820312e-01 -1.050541177392005920e-01 -4.019428789615631104e-01 -6.313468329608440399e-03 -2.794807255268096924e-01 1.146252751350402832e-01 6.947086751461029053e-02 -4.875749815255403519e-03 8.160785585641860962e-02 -1.124626770615577698e-01 6.954209506511688232e-02 -8.064481616020202637e-02 -3.286875188350677490e-01 1.439658850431442261e-01 -3.377666324377059937e-02 -1.328201591968536377e-01 1.006373018026351929e-01 3.738039135932922363e-01 -1.533821374177932739e-01 2.547665834426879883e-01 8.847152441740036011e-02 5.078302696347236633e-02 -1.036667078733444214e-01 8.984347805380821228e-03 -1.767504960298538208e-01 2.288307249546051025e-01 -1.959026157855987549e-01 2.611519023776054382e-02 -1.020509675145149231e-01 3.258722275495529175e-02 1.299630105495452881e-01 -1.129324957728385925e-01
1.834941655397415161e-01 -1.818404048681259155e-01 9.151760488748550415e-02 1.122937500476837158e-01 -3.258914351463317871e-01 2.736864089965820312e-01 -8.104462176561355591e-02 3.231613039970397949e-01 5.660226941108703613e-02 -1.185788735747337341e-01 2.963980846107006073e-02 4.340561479330062866e-02 1.943830400705337524e-01 -2.056127041578292847e-01 1.571881622076034546e-01 9.521649032831192017e-02 -2.254289388656616211e-01 3.136929869651794434e-01 1.839470267295837402e-01 4.399964585900306702e-03 2.673513293266296387e-01 -1.997208297252655029e-01 1.033624187111854553e-01 1.309863775968551636e-01 -2.638338506221771240e-01 -5.437577515840530396e-02 -7.677082903683185577e-03 9.040065109729766846e-02 -9.401191025972366333e-02 -8.342580497264862061e-02 2.258657068014144897e-01 1.281068772077560425e-01
1.808484434150159359e-03 -1.255128234624862671e-01 -1.736188083887100220e-01 -6.582232564687728882e-02 -2.083801180124282837e-01 8.058057725429534912e-02 -1.013621017336845398e-01 4.468600153923034668e-01 -1.077268421649932861e-01 -1.739645302295684814e-01 1.518643200397491455e-01 8.366849273443222046e-02 1.449027061462402344e-01 -2.934712767601013184e-01 1.142020449042320251e-01 1.597495228052139282e-01 -1.610558182001113892e-01 2.350592762231826782e-01 -4.148180782794952393e-02 1.822374016046524048e-01 3.124191164970397949e-01 1.160703226923942566e-01 1.718018762767314911e-02 5.843788012862205505e-02 -2.281287759542465210e-01 1.933536957949399948e-03 -3.026637136936187744e-01 -7.970603555440902710e-02 3.305589035153388977e-02 -2.623706459999084473e-01 1.441736072301864624e-01 -2.538220770657062531e-02
1.439116448163986206e-01 -4.431336186826229095e-03 -1.251550391316413879e-02 2.011743374168872833e-02 -2.293676603585481644e-03 2.416626513004302979e-01 -7.226625829935073853e-02 2.858075201511383057e-01 -6.337534636259078979e-02 -1.516886651515960693e-01 2.768060192465782166e-02 -4.541135728359222412e-01 1.485682427883148193e-01 -2.629496157169342041e-01 2.651265263557434082e-02 -6.540732830762863159e-02 2.395682781934738159e-01 1.999554187059402466e-01 2.189519703388214111e-01 1.864894628524780273e-01 -2.881452143192291260e-01 1.173121109604835510e-01 -3.423108533024787903e-02 5.850481614470481873e-02 -1.931627243757247925e-01 -2.012467235326766968e-01 1.515989601612091064e-01 -7.887546718120574951e-02 -7.547399401664733887e-02 -2.793965339660644531e-01 1.284340918064117432e-01 1.201630756258964539e-01
1.752767413854598999e-01 4.057822003960609436e-02 -1.979131251573562622e-01 -2.398071438074111938e-01 -2.847993969917297363e-01 1.088125258684158325e-01 -1.306374222040176392e-01 1.432651132345199585e-01 -7.681982219219207764e-02 -8.481128141283988953e-03 1.024802029132843018e-01 -3.219686150550842285e-01 -6.358433514833450317e-02 -1.775142550468444824e-01 2.993832230567932129e-01 -1.854488253593444824e-01 1.960956752300262451e-01 2.619698643684387207e-01 -3.592593371868133545e-01 2.463836371898651123e-01 1.020816043019294739e-01 4.904536902904510498e-02 -2.090113312005996704e-01 8.451017737388610840e-02 -2.844819128513336182e-01 2.467626519501209259e-02 -4.217547550797462463e-02 5.902482196688652039e-03 8.769142627716064453e-02 1.557006873190402985e-02 9.147659689188003540e-02 -2.317491546273231506e-02
-5.697314068675041199e-02 -7.909950800240039825e-03 -2.961086332798004150e-01 3.956991434097290039e-01 3.833239525556564331e-02 1.920994371175765991e-01 1.267175823450088501e-01 3.318855166435241699e-01 -2.474193871021270752e-01 3.693352267146110535e-02 1.060828045010566711e-01 -7.439304888248443604e-02 1.180381476879119873e-01 -8.165022730827331543e-02 -2.442468851804733276e-01 -1.272624135017395020e-01 -9.639843553304672241e-02 5.075023323297500610e-02 9.658096730709075928e-02 2.427194714546203613e-01 1.497386395931243896e-01 2.360010594129562378e-01 -3.129016458988189697e-01 1.693824082612991333e-01 -1.572325527667999268e-01 -7.441055774688720703e-02 -2.492809295654296875e-01 2.377715706825256348e-02 -4.915844649076461792e-02 -5.694108828902244568e-02 1.204231753945350647e-01 -1.186818853020668030e-01
5.726453289389610291e-02 -2.817922830581665039e-02 -2.924261093139648438e-01 -6.078929454088211060e-02 -3.547399044036865234e-01 9.758939594030380249e-02 3.102358430624008179e-02 -4.450519010424613953e-02 2.109622210264205933e-01 -1.517197340726852417e-01 1.661056876182556152e-01 -2.059999108314514160e-01 -3.231256967410445213e-03 -1.846662610769271851e-01 7.657840847969055176e-02 1.488379389047622681e-01 1.720523685216903687e-01 2.009687423706054688e-01 -3.003395199775695801e-01 9.758435189723968506e-02 2.346450388431549072e-01 -7.388944178819656372e-02 -2.888582646846771240e-01 7.441380620002746582e-02 -3.853325247764587402e-01 2.958978898823261261e-02 -2.196961045265197754e-01 -3.721118345856666565e-02 -7.851372659206390381e-02 -8.859968930482864380e-02 -5.303198099136352539e-02 1.835356950759887695e-01
2.217569500207901001e-01 -2.355896383523941040e-01 -2.888189442455768585e-02 -2.097571501508355141e-03 -3.339671790599822998e-01 3.275720477104187012e-01 -1.575523465871810913e-01 4.425189793109893799e-01 -1.773088276386260986e-01 1.102951914072036743e-02 6.380734592676162720e-02 4.310254752635955811e-02 1.922584953717887402e-03 -1.908209174871444702e-01 -4.823683947324752808e-02 -9.902980178594589233e-02 1.947947964072227478e-02 -1.911168694496154785e-01 3.332881331443786621e-01 -3.353300318121910095e-02 2.120319604873657227e-01 9.141922742128372192e-02 2.947596460580825806e-02 1.639166921377182007e-01 -1.421858463436365128e-02 1.585963666439056396e-01 -8.557081222534179688e-03 1.434094458818435669e-01 -8.312340825796127319e-02 -1.700147986412048340e-01 2.130433022975921631e-01 1.077060252428054810e-01
-2.805795706808567047e-02 -1.658444404602050781e-01 -5.186687223613262177e-03 1.529634445905685425e-01 -3.596341609954833984e-01 3.610226809978485107e-01 -1.030572205781936646e-01 4.146000742912292480e-01 -1.043419912457466125e-02 9.931287914514541626e-02 7.136571407318115234e-02 -9.260855615139007568e-02 8.291441202163696289e-02 -1.900660246610641479e-02 -1.486295908689498901e-01 -1.253138482570648193e-01 1.619340032339096069e-01 4.434277117252349854e-02 2.120041549205780029e-01 1.333342939615249634e-01 2.817225754261016846e-01 -1.449774950742721558e-01 1.699256598949432373e-01 8.406849950551986694e-02 -3.121218383312225342e-01 -1.254686564207077026e-01 -1.943385899066925049e-01 -2.596252225339412689e-02 -1.210676655173301697e-01 -1.084188967943191528e-01 -1.757525801658630371e-01 -3.574708476662635803e-02
1.225856021046638489e-01 -4.456383362412452698e-02 -1.334808021783828735e-01 -2.487509995698928833e-01 -3.350639939308166504e-01 1.910513639450073242e-01 1.417156588286161423e-02 -2.550069801509380341e-02 1.078593060374259949e-01 -6.883901357650756836e-02 3.113284707069396973e-01 -4.033673107624053955e-01 3.187305852770805359e-02 -3.521780669689178467e-02 2.729790806770324707e-01 -2.001613378524780273e-02 2.963915169239044189e-01 1.661843359470367432e-01 -1.673320531845092773e-01 6.237736716866493225e-02 -1.136035025119781494e-01 2.654052525758743286e-02 -5.974522605538368225e-02 -5.647696927189826965e-02 -1.646527349948883057e-01 6.494039297103881836e-02 -2.998537719249725342e-01 -5.048248916864395142e-03 -8.751869201660156250e-02 -6.237325072288513184e-02 2.863509654998779297e-01 1.340067982673645020e-01
-2.399039268493652344e-01 -1.011200398206710815e-01 -1.930591464042663574e-01 -3.666890412569046021e-02 -2.209028750658035278e-01 -6.210551410913467407e-02 2.415588349103927612e-01 2.661340534687042236e-01 2.060997486114501953e-01 1.125878393650054932e-01 6.972368061542510986e-02 -1.131296902894973755e-01 -5.714128911495208740e-02 -1.354167908430099487e-01 7.343047857284545898e-02 -2.816059626638889313e-02 1.448464859277009964e-02 3.078240752220153809e-01 1.196029409766197205e-01 -9.201543033123016357e-02 -1.089375559240579605e-02 1.346217244863510132e-01 -1.790704578161239624e-02 5.539511442184448242e-01 -8.921742439270019531e-02 -1.102477386593818665e-01 -1.701364517211914062e-01 6.908235605806112289e-03 -2.498290240764617920e-01 9.593674913048744202e-03 2.320972084999084473e-01 -5.024978145956993103e-02
4.556107521057128906e-02 3.162937760353088379e-01 -2.177993953227996826e-01 3.371569886803627014e-02 -1.963439136743545532e-01 1.994534730911254883e-01 -1.726889461278915405e-01 1.759166270494461060e-01 -7.477416098117828369e-02 -1.476082205772399902e-01 1.936667263507843018e-01 -7.761676609516143799e-02 -6.337040662765502930e-02 -2.939337491989135742e-01 1.411985307931900024e-01 -7.190498709678649902e-02 1.947724670171737671e-01 1.977729201316833496e-01 1.377168893814086914e-01 -2.432527989149093628e-01 8.300076425075531006e-02 -7.891251146793365479e-02 -3.554030358791351318e-01 -1.770313680171966553e-01 -2.152919173240661621e-01 5.850984156131744385e-02 -3.045620918273925781e-01 -1.582750380039215088e-01 -2.909281291067600250e-02 1.622247882187366486e-02 1.542034000158309937e-01 -7.314611226320266724e-02
2.515123784542083740e-01 -2.380860596895217896e-01 -1.934671998023986816e-01 -3.618727996945381165e-02 -3.778856694698333740e-01 6.285247951745986938e-02 -1.091850399971008301e-01 2.382964491844177246e-01 1.218061968684196472e-01 1.730123013257980347e-01 3.085500299930572510e-01 -1.763246208429336548e-01 -1.329233944416046143e-01 1.264392882585525513e-01 6.700715422630310059e-02 2.406415939331054688e-01 1.799566894769668579e-01 2.623528540134429932e-01 -7.189667969942092896e-02 4.224741086363792419e-02 -8.551738411188125610e-02 8.517929911613464355e-02 -6.844319403171539307e-02 4.088436067104339600e-02 -3.823852539062500000e-01 7.559428922832012177e-03 3.373005613684654236e-02 -9.587085992097854614e-02 1.481131277978420258e-02 1.833184063434600830e-01 1.704714447259902954e-01 1.008125841617584229e-01
2.654514014720916748e-01 1.854882761836051941e-02 -1.011776849627494812e-01 8.208783715963363647e-02 -1.590973585844039917e-01 -4.348531365394592285e-02 -4.699644073843955994e-02 1.649743169546127319e-01 -9.901814162731170654e-03 -2.313141226768493652e-01 4.323979318141937256e-01 -9.420793503522872925e-02 9.911877661943435669e-02 1.519880909472703934e-02 6.368576735258102417e-02 -9.492460638284683228e-02 2.714374288916587830e-02 3.091147541999816895e-01 -7.672364264726638794e-02 2.585155889391899109e-02 1.015128865838050842e-01 1.988271176815032959e-01 1.370653063058853149e-01 4.076325520873069763e-02 -2.832576632499694824e-01 -3.277580440044403076e-02 -3.648225069046020508e-01 -1.952820569276809692e-01 3.386821150779724121e-01 1.761724054813385010e-01 8.705662190914154053e-02 6.347120553255081177e-02
2.637342810630798340e-01 -1.245283931493759155e-01 -6.175945326685905457e-02 -1.171630918979644775e-01 -5.014976859092712402e-01 2.156545519828796387e-01 -2.196650765836238861e-02 1.328564286231994629e-01 1.839087456464767456e-01 -3.300550952553749084e-02 1.808874756097793579e-01 -8.038122951984405518e-02 -1.769276112318038940e-01 2.753936350345611572e-01 3.741292655467987061e-02 -9.174217283725738525e-02 -1.300896406173706055e-01 1.389490514993667603e-01 -1.155701279640197754e-01 3.439503312110900879e-01 -1.402493938803672791e-02 1.297492235898971558e-01 5.542042478919029236e-02 -1.350064724683761597e-01 -1.138147488236427307e-01 4.298070445656776428e-02 -1.142012886703014374e-02 4.110152646899223328e-02 1.318721175193786621e-01 -8.821284770965576172e-02 3.624323308467864990e-01 1.040798276662826538e-01
9.783547371625900269e-03 8.852665126323699951e-02 -1.627557277679443359e-01 -5.955736339092254639e-02 -7.792162150144577026e-02 2.754108905792236328e-01 -6.676644086837768555e-03 2.746854722499847412e-01 1.082150936126708984e-01 1.782325506210327148e-01 -9.946646541357040405e-02 -2.305588424205780029e-01 2.982435189187526703e-02 -3.588858842849731445e-01 -1.219854950904846191e-01 4.439898952841758728e-02 7.835627533495426178e-03 2.711222767829895020e-01 3.517211228609085083e-02 -1.007970422506332397e-01 1.932100802659988403e-01 -1.365468353033065796e-01 -9.569606930017471313e-02 2.448316663503646851e-01 -2.802569270133972168e-01 2.403767965734004974e-02 -3.233772516250610352e-01 -1.408948600292205811e-01 -2.523849308490753174e-01 -2.176767587661743164e-01 1.585377007722854614e-01 -4.171145707368850708e-02
-5.963033181615173817e-04 1.014975458383560181e-01 -1.622944176197052002e-01 -3.264194726943969727e-01 -2.820435166358947754e-01 3.002925515174865723e-01 -7.380539923906326294e-02 3.272961974143981934e-01 -3.475624695420265198e-02 -1.264516636729240417e-02 -1.101001445204019547e-02 -3.246645331382751465e-01 -2.361048758029937744e-01 2.478280961513519287e-01 6.684216111898422241e-02 1.241149753332138062e-02 -1.697634905576705933e-01 3.080967366695404053e-01 6.909034214913845062e-03 1.907699853181838989e-01 -4.168905690312385559e-02 -6.027102097868919373e-02 1.112798377871513367e-01 -5.763123556971549988e-02 -1.264373958110809326e-01 1.617987081408500671e-02 -1.705526709556579590e-01 1.674530357122421265e-01 -4.017516225576400757e-02 -1.961247920989990234e-01 1.329576373100280762e-01 1.828638166189193726e-01
-6.925611943006515503e-02 -3.371866941452026367e-01 5.025721713900566101e-02 -4.034349322319030762e-02 -1.707382351160049438e-01 1.896064877510070801e-01 1.911139339208602905e-01 1.636058390140533447e-01 -5.937979742884635925e-02 1.174489855766296387e-01 2.932758629322052002e-01 1.510760188102722168e-01 -1.198287829756736755e-01 4.976225644350051880e-02 1.921098977327346802e-01 2.873104251921176910e-02 2.664629518985748291e-01 2.649826109409332275e-01 -2.212158776819705963e-02 6.766710430383682251e-02 -1.381697226315736771e-02 -1.744733899831771851e-01 2.978436648845672607e-02 2.289232164621353149e-01 -2.378774806857109070e-03 1.785025894641876221e-01 -1.924069076776504517e-01 2.815094403922557831e-02 -1.983591318130493164e-01 -2.271934300661087036e-01 2.401700615882873535e-01 3.459799587726593018e-01
1.118352860212326050e-01 -3.542398214340209961e-01 -2.630255818367004395e-01 -1.061312705278396606e-01 -1.770678936736658216e-04 3.509360551834106445e-01 2.223160862922668457e-02 1.793698519468307495e-01 -2.135625481605529785e-01 3.885978460311889648e-02 1.020458042621612549e-01 2.771659493446350098e-01 1.764179952442646027e-02 8.421891834586858749e-04 1.036524772644042969e-01 1.893332786858081818e-02 4.388531297445297241e-02 2.213033437728881836e-01 -5.273363739252090454e-02 2.756606042385101318e-01 -1.604616791009902954e-01 -4.617939889430999756e-02 9.711999446153640747e-02 2.199178636074066162e-01 5.362258478999137878e-02 1.263854354619979858e-01 -2.140539735555648804e-01 -9.404785186052322388e-02 -3.035126030445098877e-01 -3.848376125097274780e-02 9.054717421531677246e-02 2.988466322422027588e-01
2.160776555538177490e-01 8.204025775194168091e-02 -8.633668534457683563e-03 -1.433496326208114624e-01 -6.567522138357162476e-02 2.337639629840850830e-01 4.392505809664726257e-02 -1.407437324523925781e-01 -2.191162258386611938e-01 4.815799742937088013e-02 1.417747735977172852e-01 -3.258553743362426758e-01 -7.162437587976455688e-02 -7.729066908359527588e-02 1.036882624030113220e-01 -7.597360014915466309e-02 2.027101218700408936e-01 6.448423862457275391e-02 -5.779214203357696533e-02 2.708187699317932129e-01 1.101497486233711243e-01 -1.720969527959823608e-01 -1.254383358173072338e-03 2.584941387176513672e-01 -4.646182656288146973e-01 1.039916276931762695e-01 -2.433173060417175293e-01 -2.078432291746139526e-01 -1.974729821085929871e-02 -5.537580326199531555e-02 2.772052288055419922e-01 3.361445292830467224e-02
6.928658485412597656e-02 -1.573409140110015869e-01 9.951593354344367981e-03 1.820669174194335938e-01 -3.863169252872467041e-01 2.010053396224975586e-01 -1.140718460083007812e-01 4.403514266014099121e-01 -6.922367960214614868e-02 -4.124832153320312500e-02 -1.164383487775921822e-03 3.206834495067596436e-01 1.325800567865371704e-01 -2.559476196765899658e-01 5.872534587979316711e-02 1.392887532711029053e-01 -6.630559265613555908e-02 3.004476428031921387e-01 2.159700691699981689e-01 1.282609999179840088e-01 1.687608212232589722e-01 -8.276115357875823975e-02 1.111704707145690918e-01 1.529247611761093140e-01 -1.788067519664764404e-01 1.163304746150970459e-01 -3.369209915399551392e-02 6.050117686390876770e-02 -7.802768796682357788e-02 -7.715093344449996948e-02 1.843939572572708130e-01 1.360973995178937912e-02
3.560455143451690674e-02 -1.502237021923065186e-01 -2.735461890697479248e-01 1.450626105070114136e-01 -3.463749885559082031e-01 5.043949484825134277e-01 1.817939728498458862e-01 1.737401634454727173e-01 9.218542277812957764e-02 -5.441902950406074524e-02 5.596280097961425781e-02 -4.064142704010009766e-02 1.266072392463684082e-01 -6.554206460714340210e-02 7.351887971162796021e-02 -3.860510513186454773e-02 2.498107403516769409e-01 -2.428294569253921509e-01 1.909229308366775513e-01 -7.396424561738967896e-02 2.579116225242614746e-01 1.424188613891601562e-01 -9.215975552797317505e-02 -7.480008155107498169e-02 -1.050015836954116821e-01 -6.353370845317840576e-02 -1.588755548000335693e-01 1.977446489036083221e-02 -2.054179459810256958e-01 -1.355381906032562256e-01 1.247073635458946228e-01 -1.349409222602844238e-01
1.209440678358078003e-01 9.011407941579818726e-02 -2.866889350116252899e-02 7.001443952322006226e-02 -3.661448359489440918e-01 1.183887124061584473e-01 1.407680362462997437e-01 1.777837127447128296e-01 -2.435621060431003571e-02 1.893950402736663818e-01 1.875184625387191772e-01 -5.429868027567863464e-02 -9.739080071449279785e-02 -7.140693068504333496e-02 -1.310004014521837234e-02 -1.828246265649795532e-01 6.560661643743515015e-02 1.574027240276336670e-01 -2.429571300745010376e-01 1.452564746141433716e-01 -3.615436851978302002e-01 2.363565713167190552e-01 -8.043286390602588654e-03 2.791258394718170166e-01 -2.682062387466430664e-01 1.876614615321159363e-02 -3.009407818317413330e-01 -1.261494010686874390e-01 -2.975234985351562500e-01 -5.955769866704940796e-02 6.261361390352249146e-02 -2.750411070883274078e-02
1.832658611238002777e-02 -9.528895467519760132e-02 -1.071836277842521667e-01 4.371222853660583496e-02 -3.228080868721008301e-01 2.629784941673278809e-01 7.587084174156188965e-02 2.434672862291336060e-01 -9.700082242488861084e-02 2.371218502521514893e-01 3.162721097469329834e-01 -3.840185329318046570e-02 9.378870949149131775e-03 -4.405372217297554016e-02 -3.350165439769625664e-03 9.161478281021118164e-02 3.079709112644195557e-01 1.466608047485351562e-01 3.085975646972656250e-01 1.026525348424911499e-01 2.464899979531764984e-02 -9.514855593442916870e-02 2.153923958539962769e-01 1.482741236686706543e-01 -3.749447762966156006e-01 8.413366973400115967e-03 -1.433628797531127930e-01 -3.167268633842468262e-02 7.712101191282272339e-02 -8.925137668848037720e-02 -4.838939011096954346e-02 2.873794436454772949e-01
6.775893270969390869e-02 -2.505908347666263580e-02 -2.571548819541931152e-01 5.932983383536338806e-02 -3.001391291618347168e-01 2.721128165721893311e-01 -1.120783984661102295e-01 2.256715148687362671e-01 1.463090479373931885e-01 -5.213484168052673340e-02 3.932228684425354004e-02 -3.639951348304748535e-02 -3.221959769725799561e-01 3.132102787494659424e-01 -5.118684377521276474e-03 1.326811909675598145e-01 -1.784278601408004761e-01 2.700392603874206543e-01 3.228989243507385254e-02 3.451501727104187012e-01 2.903181686997413635e-02 -1.051367744803428650e-01 -2.805730402469635010e-01 5.718171596527099609e-02 -3.012512810528278351e-02 9.295719116926193237e-02 -1.237388104200363159e-01 7.988297939300537109e-02 8.305881917476654053e-02 -1.829068511724472046e-01 2.343133836984634399e-01 7.525352388620376587e-02
2.636225819587707520e-01 3.281366825103759766e-02 -3.189022243022918701e-01 9.708935022354125977e-02 -1.837750077247619629e-01 3.647572100162506104e-01 1.152990385890007019e-01 2.801833152770996094e-01 2.023340016603469849e-01 -1.975704580545425415e-01 7.428167760372161865e-02 -1.132484301924705505e-01 -2.742918431758880615e-01 1.006250455975532532e-01 -6.291154026985168457e-02 -1.136752590537071228e-01 -2.825615741312503815e-02 2.865238189697265625e-01 -5.315691232681274414e-02 4.113047420978546143e-01 1.676939129829406738e-01 -8.556864410638809204e-02 -5.518270283937454224e-02 -5.886064097285270691e-02 -1.154363229870796204e-01 -2.758204936981201172e-02 1.445947680622339249e-02 -5.242462828755378723e-02 -8.159221708774566650e-02 -2.804982475936412811e-02 1.000140905380249023e-01 1.667065173387527466e-01
9.098698198795318604e-02 6.934901326894760132e-02 -1.136292219161987305e-01 6.732788868248462677e-03 -3.150295317173004150e-01 1.381208896636962891e-01 1.310201585292816162e-01 3.066946864128112793e-01 -1.868546456098556519e-01 1.777926087379455566e-01 2.230448722839355469e-01 -9.017492830753326416e-02 -3.423528745770454407e-03 9.465359151363372803e-02 -3.857464715838432312e-02 -8.859178423881530762e-02 -1.060542650520801544e-02 1.410807222127914429e-01 -2.553825974464416504e-01 2.580506801605224609e-01 -3.654280006885528564e-01 9.536095708608627319e-02 -5.681724846363067627e-02 3.329162597656250000e-01 -2.519041299819946289e-01 -4.984086006879806519e-02 -2.460694611072540283e-01 -1.984883472323417664e-02 -2.538761496543884277e-01 -1.535058207809925079e-02 3.806276619434356689e-02 -1.234419737011194229e-02
-6.352663040161132812e-02 -1.432411521673202515e-01 -3.308441042900085449e-01 -3.230043649673461914e-01 -2.385163158178329468e-01 2.553117275238037109e-01 4.616050794720649719e-02 3.027343153953552246e-01 -7.644788175821304321e-02 3.588769584894180298e-02 -1.016163825988769531e-02 -4.478590488433837891e-01 -7.285781949758529663e-02 -1.931605488061904907e-01 1.245912984013557434e-01 3.501183912158012390e-02 -4.120170697569847107e-02 1.142096519470214844e-02 2.866663038730621338e-01 1.923791468143463135e-01 -1.358286142349243164e-01 -1.220535561442375183e-01 -3.250703960657119751e-02 -1.363607645034790039e-01 -1.389421522617340088e-01 -1.320464760065078735e-01 -7.333433721214532852e-03 3.283892571926116943e-02 -7.805030047893524170e-02 -1.764594614505767822e-01 1.135028824210166931e-01 1.289323717355728149e-01
-3.122574836015701294e-02 2.397333271801471710e-02 -1.165241003036499023e-01 1.892329938709735870e-02 -2.262537628412246704e-01 -8.593520522117614746e-02 1.992612779140472412e-01 2.040939033031463623e-01 6.185247376561164856e-02 1.186292022466659546e-01 1.997236162424087524e-01 -2.597119286656379700e-02 -1.987570971250534058e-01 -1.282465904951095581e-01 8.111248910427093506e-02 5.067616701126098633e-03 1.746528446674346924e-01 1.969727277755737305e-01 7.816390693187713623e-02 -2.752561867237091064e-02 1.474370956420898438e-01 3.153417110443115234e-01 -2.996496856212615967e-01 3.618075251579284668e-01 1.348174214363098145e-01 -1.487500071525573730e-01 -4.232479631900787354e-01 1.208390370011329651e-01 -1.129729226231575012e-01 -1.436035055667161942e-02 2.105988562107086182e-01 1.189703270792961121e-01
-9.983706474304199219e-02 9.385624527931213379e-02 -8.525379747152328491e-02 -1.627208665013313293e-02 -1.302429586648941040e-01 9.740944206714630127e-02 6.961611658334732056e-02 3.327737748622894287e-01 1.245186626911163330e-01 1.340421140193939209e-01 -1.719155609607696533e-01 -3.713222965598106384e-02 7.521942257881164551e-02 -4.135318100452423096e-01 -5.607393011450767517e-02 -8.129958063364028931e-03 -2.603539079427719116e-02 4.515748322010040283e-01 -1.127800866961479187e-01 2.321814894676208496e-01 6.195203401148319244e-03 3.358856216073036194e-02 -1.811596155166625977e-01 2.085151672363281250e-01 -3.129565417766571045e-01 -2.414651960134506226e-02 -3.371939361095428467e-01 4.755164682865142822e-02 8.709362149238586426e-02 -1.269972920417785645e-01 1.846375502645969391e-02 1.189868710935115814e-02
8.880254626274108887e-02 -3.605030011385679245e-03 -1.580104827880859375e-01 -1.417253017425537109e-01 -2.884627878665924072e-01 2.999039292335510254e-01 -9.164987131953239441e-03 1.356526613235473633e-01 -2.288921736180782318e-03 -5.974901840090751648e-03 2.719560861587524414e-01 -1.101215705275535583e-01 -2.519011795520782471e-01 3.511814177036285400e-01 1.594187766313552856e-01 -4.917713627219200134e-02 -3.600111976265907288e-02 6.490066647529602051e-02 -2.262401767075061798e-02 -1.820245832204818726e-01 -1.419465988874435425e-01 3.228560686111450195e-01 3.279049322009086609e-02 8.130228146910667419e-03 -2.972755134105682373e-01 2.210925519466400146e-01 -2.772948443889617920e-01 -2.625987529754638672e-01 6.692247092723846436e-02 -3.764150664210319519e-02 -2.090248093008995056e-02 -2.343170344829559326e-02
8.622846752405166626e-02 -1.898319423198699951e-01 -1.375736594200134277e-01 2.306155115365982056e-01 -2.658610977232456207e-02 2.731409072875976562e-01 -3.167822957038879395e-02 2.271793782711029053e-01 -7.490181922912597656e-02 -1.369098871946334839e-01 -2.690119296312332153e-02 -8.672624826431274414e-02 -2.045163810253143311e-01 1.954466104507446289e-01 2.660135030746459961e-01 1.706443578004837036e-01 1.216880157589912415e-01 1.209253892302513123e-01 2.586055099964141846e-01 2.377307116985321045e-01 1.664898991584777832e-01 1.162652671337127686e-01 -2.782964706420898438e-01 3.270605802536010742e-01 -1.223805695772171021e-01 2.009413987398147583e-01 5.850186198949813843e-02 1.987510770559310913e-01 8.827227354049682617e-02 -6.690178811550140381e-02 2.035103887319564819e-01 1.163709387183189392e-01
2.171402424573898315e-01 2.280815877020359039e-02 -1.174740344285964966e-01 -1.050437688827514648e-01 -1.358113139867782593e-01 2.613399326801300049e-01 -2.334535717964172363e-01 2.576268315315246582e-01 -3.496751189231872559e-03 -3.633765280246734619e-01 2.129665613174438477e-01 8.222078531980514526e-02 2.257121801376342773e-01 -2.212543413043022156e-02 -1.464375993236899376e-03 9.746298193931579590e-03 -1.526074707508087158e-01 2.587443888187408447e-01 -2.528122998774051666e-02 -1.318852305412292480e-01 -6.858759373426437378e-02 1.262760609388351440e-01 1.131094694137573242e-01 1.676039546728134155e-01 -1.942934542894363403e-01 -1.078669056296348572e-01 -4.040766656398773193e-01 -9.782647341489791870e-02 1.807536184787750244e-01 1.724102795124053955e-01 1.569867879152297974e-01 -7.139457762241363525e-02
1.188390627503395081e-01 -2.298154234886169434e-01 -1.110652163624763489e-01 -3.597642108798027039e-02 -4.278084039688110352e-01 1.469781696796417236e-01 5.463208258152008057e-02 1.151847615838050842e-01 1.613073199987411499e-01 -1.353997290134429932e-01 2.591967284679412842e-01 -7.290612906217575073e-02 -1.718500554561614990e-01 -9.265899658203125000e-02 1.242552995681762695e-01 1.012237966060638428e-01 4.427863955497741699e-01 1.621523797512054443e-01 -3.041543439030647278e-02 8.432525792159140110e-04 -5.006844177842140198e-02 -3.127159178256988525e-02 2.188794016838073730e-01 2.216948270797729492e-01 3.664452582597732544e-03 2.529058754444122314e-01 -1.431600600481033325e-01 1.356796324253082275e-01 -6.570897251367568970e-02 1.243131048977375031e-02 2.924614250659942627e-01 3.460361063480377197e-02
-1.354834735393524170e-01 -1.399634033441543579e-01 4.226012155413627625e-02 1.247545853257179260e-01 -5.202746391296386719e-01 2.845851480960845947e-01 4.094930365681648254e-02 3.233473598957061768e-01 -1.213300898671150208e-01 8.786791563034057617e-02 5.040767043828964233e-02 -6.938599050045013428e-02 -1.178254857659339905e-01 3.943096101284027100e-02 -9.617220610380172729e-02 -5.331193655729293823e-02 1.325137466192245483e-01 3.010990023612976074e-01 1.386091709136962891e-01 -1.947392523288726807e-01 8.563803881406784058e-02 -5.775769054889678955e-02 1.708816587924957275e-01 2.671518623828887939e-01 -2.743127346038818359e-01 1.291107684373855591e-01 -9.190751612186431885e-02 -8.186198025941848755e-02 -5.198048427700996399e-02 -1.618639752268791199e-02 4.234762117266654968e-02 2.026188969612121582e-01
1.421747207641601562e-01 -5.939424037933349609e-02 -1.607274562120437622e-01 3.330317884683609009e-02 -4.428474307060241699e-01 3.331200480461120605e-01 1.762869060039520264e-01 1.632601767778396606e-01 7.649852335453033447e-02 -3.771883901208639145e-03 4.455266594886779785e-01 -2.792873382568359375e-01 -4.088529944419860840e-02 4.448361322283744812e-02 6.955021619796752930e-02 1.001742035150527954e-01 1.723130643367767334e-01 1.128202825784683228e-01 9.971254318952560425e-02 -4.202896729111671448e-02 1.945913732051849365e-01 -7.695765793323516846e-02 -2.329417616128921509e-01 -1.028643995523452759e-01 -5.595359578728675842e-02 -9.821952879428863525e-02 -2.864844910800457001e-02 2.440660893917083740e-01 -4.300634935498237610e-02 -5.786481872200965881e-02 1.950722485780715942e-01 6.663330644369125366e-02
-6.557045131921768188e-02 -2.616217434406280518e-01 -2.983802556991577148e-01 1.861450225114822388e-01 -1.276576668024063110e-01 1.351708620786666870e-01 2.886058688163757324e-01 2.679363191127777100e-01 -1.281729638576507568e-01 1.443573087453842163e-01 2.320955544710159302e-01 -7.388877123594284058e-02 -1.902164518833160400e-01 -1.625214666128158569e-01 -1.346512138843536377e-01 1.025989465415477753e-02 -5.709039792418479919e-02 1.136404946446418762e-01 2.129894644021987915e-01 8.520739525556564331e-02 -1.671979390084743500e-02 2.478458732366561890e-01 -2.681607007980346680e-01 1.917804032564163208e-01 8.862395584583282471e-02 -1.583183407783508301e-01 -2.018074393272399902e-01 -1.861170120537281036e-02 7.655171304941177368e-02 -1.802569925785064697e-01 2.107392698526382446e-01 -2.013591974973678589e-01
1.704498976469039917e-01 1.185027509927749634e-01 -5.540480092167854309e-02 -2.013051360845565796e-01 -7.341231405735015869e-02 2.897015511989593506e-01 7.078811526298522949e-02 3.658887147903442383e-01 -1.719255149364471436e-01 -5.720498412847518921e-02 3.314246982336044312e-02 -8.303561806678771973e-02 7.580932229757308960e-02 -3.365117907524108887e-01 -6.150574237108230591e-02 8.055887371301651001e-02 -6.127372756600379944e-02 1.426762342453002930e-01 -1.293937265872955322e-01 9.458973258733749390e-02 2.094493508338928223e-01 9.188626706600189209e-02 -6.367749720811843872e-02 1.759555488824844360e-01 -9.073213487863540649e-02 -2.693075239658355713e-01 -2.647061944007873535e-01 -2.046458125114440918e-01 1.628218591213226318e-01 -3.291611969470977783e-01 2.117140740156173706e-01 7.421069592237472534e-02
2.154467254877090454e-01 -9.848432242870330811e-02 -5.938469618558883667e-02 1.228587422519922256e-02 -2.375137954950332642e-01 2.255659550428390503e-01 -1.045900508761405945e-01 2.023044824600219727e-01 -1.266581118106842041e-01 1.087563261389732361e-01 3.873085975646972656e-01 -1.515552401542663574e-01 -3.704598173499107361e-02 1.015862599015235901e-01 2.649579048156738281e-01 -3.562539070844650269e-02 2.864435017108917236e-01 4.150730669498443604e-01 4.439476504921913147e-02 -1.639706939458847046e-01 1.881159543991088867e-01 -6.143307313323020935e-02 2.030661255121231079e-01 -2.755285799503326416e-02 -1.389641761779785156e-01 -7.588284462690353394e-02 -2.157649546861648560e-01 -6.549025326967239380e-02 2.032859772443771362e-01 -6.579108536243438721e-02 4.496409371495246887e-02 9.538619965314865112e-02
9.227664023637771606e-02 -2.078323811292648315e-01 -3.858696520328521729e-01 7.703821640461683273e-03 4.414413496851921082e-02 1.356299072504043579e-01 9.491468220949172974e-02 1.555646508932113647e-01 -2.878014445304870605e-01 -2.300693392753601074e-01 -1.014990657567977905e-01 -4.416711628437042236e-01 4.791514202952384949e-02 -2.889411449432373047e-01 -2.846989408135414124e-02 4.971868172287940979e-02 1.309974044561386108e-01 2.701857984066009521e-01 5.414417758584022522e-02 -1.305961906909942627e-01 8.555901050567626953e-02 3.112981319427490234e-01 -1.415447592735290527e-01 9.787860512733459473e-02 -1.797853112220764160e-01 3.271180763840675354e-02 -1.641210168600082397e-01 3.919121995568275452e-02 -5.380629003047943115e-02 4.989355057477951050e-02 4.549273848533630371e-02 -4.766460508108139038e-02
2.101439535617828369e-01 -1.711807101964950562e-01 -9.400165081024169922e-02 -2.659354358911514282e-02 -4.595392644405364990e-01 1.112684607505798340e-01 -5.441143363714218140e-02 1.316801160573959351e-01 8.226670324802398682e-02 -1.090787574648857117e-01 2.735623121261596680e-01 -6.706817448139190674e-02 -1.640423685312271118e-01 -8.526854962110519409e-02 6.958487629890441895e-02 1.338952481746673584e-01 4.597404897212982178e-01 1.252954751253128052e-01 7.040826976299285889e-02 4.629792645573616028e-02 -3.186036646366119385e-02 3.669142024591565132e-04 4.488540813326835632e-02 2.174982875585556030e-01 1.395855695009231567e-01 1.460040211677551270e-01 -1.121868416666984558e-01 1.764015257358551025e-01 -1.719856262207031250e-01 -7.854633033275604248e-02 3.350397646427154541e-01 3.440085053443908691e-02
-5.655157938599586487e-02 -2.031800104305148125e-03 -2.363071739673614502e-01 5.939846392720937729e-03 -1.048565208911895752e-01 3.546006381511688232e-01 -1.098392531275749207e-01 -8.788425475358963013e-02 1.737987697124481201e-01 -6.017632316797971725e-03 4.006384611129760742e-01 -2.681910395622253418e-01 1.572101116180419922e-01 1.368511915206909180e-01 -2.110313437879085541e-02 -2.115185707807540894e-01 7.312104105949401855e-02 2.956007122993469238e-01 7.827009260654449463e-02 -5.394074320793151855e-02 4.410663247108459473e-02 2.158780209720134735e-02 -2.011386901140213013e-01 2.453243881464004517e-01 -2.744803130626678467e-01 1.587593704462051392e-01 -5.297780036926269531e-02 2.084944546222686768e-01 3.370751813054084778e-02 1.975781768560409546e-01 1.137063279747962952e-01 1.683755815029144287e-01
1.398028582334518433e-01 2.439654916524887085e-01 -2.182293385267257690e-01 2.478467673063278198e-01 -2.010654360055923462e-01 1.961548924446105957e-01 -1.497658193111419678e-01 1.896867305040359497e-01 -9.856761246919631958e-02 9.454742074012756348e-02 1.814177930355072021e-01 -7.938174903392791748e-02 5.467834882438182831e-03 -6.872015446424484253e-02 2.700257301330566406e-01 8.327668160200119019e-02 3.037050925195217133e-02 7.114952057600021362e-02 -3.349718749523162842e-01 1.452790796756744385e-01 -2.025280594825744629e-01 4.181030690670013428e-01 -2.338013201951980591e-01 1.585621982812881470e-01 -2.111376821994781494e-01 6.477271020412445068e-02 -1.726570129394531250e-01 -1.247749477624893188e-01 -6.075670011341571808e-03 -3.103369101881980896e-02 3.857875242829322815e-02 2.296288311481475830e-02
-2.635984495282173157e-02 -2.114501744508743286e-01 -1.709801256656646729e-01 8.088257163763046265e-02 -8.537413552403450012e-03 1.999831199645996094e-01 -8.319202810525894165e-02 4.954270124435424805e-01 -1.891677379608154297e-01 4.976493865251541138e-02 -5.019592866301536560e-02 -3.332083299756050110e-02 2.314863950014114380e-01 1.003497838973999023e-01 -1.792072691023349762e-02 -9.651476889848709106e-02 -2.464268170297145844e-02 1.076118946075439453e-01 2.129088342189788818e-01 1.196897625923156738e-01 1.392320841550827026e-01 1.749307066202163696e-01 -1.611764878034591675e-01 -6.881874799728393555e-02 -2.961556017398834229e-01 -2.722865641117095947e-01 -2.887069284915924072e-01 9.005458652973175049e-02 -1.473665833473205566e-01 -2.067984491586685181e-01 9.968997538089752197e-02 -1.758575588464736938e-01
5.776070058345794678e-02 1.399154216051101685e-01 -3.107450604438781738e-01 2.163846343755722046e-01 2.084887214004993439e-02 3.636090159416198730e-01 -2.709934301674365997e-02 1.284427642822265625e-01 1.660869419574737549e-01 -2.550879716873168945e-01 3.318032249808311462e-02 -1.054502874612808228e-01 -5.760261043906211853e-02 9.489484876394271851e-02 1.424074172973632812e-01 1.581841856241226196e-01 1.911512911319732666e-01 2.249399274587631226e-01 2.720256447792053223e-01 3.673007339239120483e-02 -4.388528317213058472e-02 1.163488924503326416e-01 1.620140373706817627e-01 4.567769169807434082e-01 -7.522693276405334473e-02 -1.195976957678794861e-01 4.125155881047248840e-02 -3.588691819459199905e-03 3.298533707857131958e-02 -2.126515805721282959e-01 1.626014709472656250e-01 1.185671985149383545e-01
1.824901252985000610e-01 -1.798878759145736694e-01 -9.832774847745895386e-02 -1.963337957859039307e-01 -2.192983180284500122e-01 5.406900867819786072e-02 -9.539210796356201172e-02 4.936081171035766602e-02 1.465266495943069458e-01 8.826507627964019775e-02 2.898621261119842529e-01 -6.788517534732818604e-02 -1.959785670042037964e-01 2.348609827458858490e-02 2.493255287408828735e-01 2.170294150710105896e-02 8.968950062990188599e-02 2.665779292583465576e-01 -1.074257940053939819e-01 1.187758613377809525e-02 -5.014033615589141846e-02 2.907249331474304199e-01 9.408841282129287720e-02 2.030476629734039307e-01 -5.174400806427001953e-01 -1.131484750658273697e-02 1.285954415798187256e-01 -6.880515068769454956e-02 1.002397574484348297e-02 1.505777835845947266e-01 1.471274346113204956e-01 2.064442932605743408e-01
8.399976044893264771e-02 2.490363121032714844e-01 -1.698251962661743164e-01 6.913463771343231201e-02 -1.187463328242301941e-01 -3.316948190331459045e-02 -2.043236941099166870e-01 3.051773905754089355e-01 1.821346394717693329e-02 -9.052754938602447510e-02 4.046770036220550537e-01 6.392700970172882080e-02 -1.619725115597248077e-02 -2.661335170269012451e-01 -1.018072739243507385e-01 -1.775041669607162476e-01 -1.739000715315341949e-02 2.214894294738769531e-01 2.834552824497222900e-01 1.364524513483047485e-01 1.218287181109189987e-02 3.125193715095520020e-01 1.140156537294387817e-01 1.439317017793655396e-01 -2.045484930276870728e-01 1.491833478212356567e-01 -1.577356010675430298e-01 5.003139376640319824e-02 -1.174936816096305847e-01 -2.258935719728469849e-01 9.068512171506881714e-02 -1.161419972777366638e-01
1.203330084681510925e-01 1.158484593033790588e-01 -1.757434755563735962e-01 -7.643915712833404541e-02 -1.524359136819839478e-01 3.189134895801544189e-01 -2.083735466003417969e-01 3.329519927501678467e-01 5.042554065585136414e-02 -5.912785232067108154e-02 1.427221149206161499e-01 2.714172899723052979e-01 1.717114299535751343e-01 -1.445351988077163696e-01 1.110544353723526001e-01 6.661456078290939331e-02 -1.310785561800003052e-01 2.730389833450317383e-01 2.947044186294078827e-02 -1.370042935013771057e-02 1.244881451129913330e-01 2.975746691226959229e-01 2.098249942064285278e-01 2.024238854646682739e-01 -2.342244833707809448e-01 -5.367533490061759949e-02 -2.504362463951110840e-01 -8.629503846168518066e-02 2.044599503278732300e-01 -8.508200198411941528e-02 1.370173990726470947e-01 1.066195666790008545e-01
1.194165721535682678e-01 -5.582090932875871658e-03 -2.647174000740051270e-01 6.059699133038520813e-02 -7.077472656965255737e-02 3.239365816116333008e-01 1.823947019875049591e-02 1.573324352502822876e-01 -3.357598930597305298e-02 6.023772060871124268e-02 2.945589125156402588e-01 -1.580520570278167725e-01 1.456792093813419342e-02 -3.016128242015838623e-01 3.571095168590545654e-01 -5.630796309560537338e-03 1.455277502536773682e-01 -6.669859588146209717e-02 -2.458690255880355835e-01 3.210067451000213623e-01 -9.025046229362487793e-02 1.993502825498580933e-01 -2.601072490215301514e-01 2.211620658636093140e-01 -1.206164062023162842e-01 1.616819798946380615e-01 -2.403221651911735535e-02 -8.045334368944168091e-02 9.650934487581253052e-02 2.383713237941265106e-02 1.744760274887084961e-01 -6.819737143814563751e-03
7.971165329217910767e-02 3.968536853790283203e-03 -6.334992498159408569e-02 -1.031832024455070496e-01 2.553447335958480835e-02 -2.641424722969532013e-02 1.436508893966674805e-01 5.049218535423278809e-01 -1.358099877834320068e-01 -1.014987453818321228e-01 1.701879650354385376e-01 -2.803601026535034180e-01 1.419213116168975830e-01 -1.190409511327743530e-01 9.558804333209991455e-02 1.871045529842376709e-01 8.754684776067733765e-02 2.028416842222213745e-01 3.290219604969024658e-01 7.437968254089355469e-02 -1.625308543443679810e-01 4.554355889558792114e-02 -1.383291631937026978e-01 -5.333585664629936218e-02 -3.027994632720947266e-01 3.710417076945304871e-02 1.781806945800781250e-01 -9.559553861618041992e-02 -7.584492117166519165e-02 -1.417931020259857178e-01 3.343332707881927490e-01 -5.113355815410614014e-02
1.307899504899978638e-01 -2.101707756519317627e-01 -2.933309674263000488e-01 3.726192563772201538e-02 -4.395979344844818115e-01 2.200609743595123291e-01 -2.582101225852966309e-01 1.084836348891258240e-01 1.458222270011901855e-01 1.546574681997299194e-01 1.294567286968231201e-01 -2.790769040584564209e-01 -1.272540539503097534e-01 9.604845941066741943e-02 1.154090464115142822e-01 2.121166288852691650e-01 2.874085903167724609e-01 -1.564002968370914459e-02 -8.165951073169708252e-02 1.151500567793846130e-01 8.540140092372894287e-02 1.513824462890625000e-01 -1.420788019895553589e-01 2.305634133517742157e-02 -3.049900829792022705e-01 1.790200732648372650e-02 4.742813855409622192e-02 -5.493941158056259155e-02 -2.188528776168823242e-01 -6.830712314695119858e-03 7.027859985828399658e-02 -4.924446344375610352e-02
-9.003487415611743927e-03 -1.124996989965438843e-01 4.326741397380828857e-02 -2.079212367534637451e-01 -2.447841465473175049e-01 1.723048090934753418e-01 1.036824285984039307e-01 3.985668122768402100e-01 -6.724833697080612183e-02 -8.438015729188919067e-02 6.851900368928909302e-02 -3.775909775868058205e-03 -7.765232771635055542e-02 -4.551272392272949219e-01 1.292638182640075684e-01 7.696110010147094727e-02 1.515149604529142380e-02 2.675561308860778809e-01 -1.303180605173110962e-01 1.552651822566986084e-01 2.445440590381622314e-01 6.766990572214126587e-02 1.410277746617794037e-02 4.087238386273384094e-02 -2.075673788785934448e-01 -2.442685365676879883e-01 -1.588249504566192627e-01 -4.288716241717338562e-02 1.167731508612632751e-01 -2.571477890014648438e-01 1.833866089582443237e-01 -9.180095046758651733e-02
1.452507376670837402e-01 3.427331894636154175e-02 -2.314567118883132935e-01 -1.989215016365051270e-01 -2.280207425355911255e-01 4.796110093593597412e-01 -2.738807797431945801e-01 3.328638076782226562e-01 -4.323073476552963257e-02 -7.777276635169982910e-02 1.142396777868270874e-01 2.914538048207759857e-02 1.420186609029769897e-01 -1.988748461008071899e-02 -1.077614948153495789e-01 -1.954203285276889801e-02 -4.813618492335081100e-03 2.938767373561859131e-01 4.004833847284317017e-02 -9.184664487838745117e-02 2.670908868312835693e-01 4.247152805328369141e-02 -1.250542849302291870e-01 -2.136460691690444946e-01 -2.917088270187377930e-01 -4.353973641991615295e-02 -1.180339604616165161e-01 -1.083170901983976364e-02 -2.487468905746936798e-02 -4.745940491557121277e-02 -6.316779181361198425e-03 1.660674810409545898e-01
5.741338431835174561e-02 -7.036800682544708252e-02 -3.255272209644317627e-01 3.830434679985046387e-01 -3.129034861922264099e-02 3.222867846488952637e-01 -9.422099590301513672e-02 2.737686634063720703e-01 -1.850246936082839966e-01 -8.288549631834030151e-02 1.608152389526367188e-01 -1.053463146090507507e-01 -1.747192293405532837e-01 2.416757866740226746e-03 9.350171685218811035e-02 8.194963634014129639e-02 8.593221753835678101e-02 3.838473856449127197e-01 2.256608754396438599e-01 -2.100659608840942383e-01 1.923091895878314972e-02 2.436032146215438843e-02 -5.411392822861671448e-02 1.667611598968505859e-01 -4.350030794739723206e-02 -1.328673362731933594e-01 1.279563009738922119e-01 -1.211607549339532852e-02 3.497765958309173584e-02 -1.033361852169036865e-01 2.829394042491912842e-01 -1.297530382871627808e-01
-6.085269153118133545e-03 -3.568538650870323181e-02 -3.200077265501022339e-02 3.966298326849937439e-02 -4.144601821899414062e-01 3.371840715408325195e-01 2.733573317527770996e-01 1.030898541212081909e-01 2.043650150299072266e-01 -5.629143863916397095e-02 -1.879672892391681671e-02 -2.909323275089263916e-01 -1.043988093733787537e-01 -2.170388996601104736e-01 -3.466227650642395020e-02 1.143142357468605042e-01 -8.230185136198997498e-03 2.229124009609222412e-01 -3.813750296831130981e-02 -9.469764307141304016e-03 1.218099892139434814e-01 1.043569389730691910e-02 -2.173974514007568359e-01 -1.716630607843399048e-01 -3.089950084686279297e-01 -6.735060364007949829e-02 -3.037446439266204834e-01 8.793775737285614014e-02 4.830956459045410156e-02 -1.584230810403823853e-01 -6.072612106800079346e-02 2.212734222412109375e-01
-1.396719962358474731e-01 -2.341198027133941650e-01 -3.015510737895965576e-01 -1.756657361984252930e-01 -1.069764867424964905e-01 3.293224275112152100e-01 -7.105053961277008057e-02 1.277863383293151855e-01 1.261101365089416504e-01 -1.124540716409683228e-01 -2.914975024759769440e-02 -1.752427220344543457e-01 1.635438650846481323e-01 1.143333874642848969e-02 9.029878675937652588e-02 4.346261546015739441e-02 3.727453574538230896e-02 1.827612817287445068e-01 -6.677562743425369263e-02 -1.141347959637641907e-01 -1.633292883634567261e-01 8.234707266092300415e-02 -3.484314084053039551e-01 1.999300122261047363e-01 4.330271482467651367e-02 -1.603593081235885620e-01 -4.545856118202209473e-01 1.774570345878601074e-01 5.112961679697036743e-02 -3.862516954541206360e-02 1.864311546087265015e-01 -1.178184300661087036e-01
1.072412058711051941e-01 -3.179403245449066162e-01 1.540045589208602905e-01 1.090363264083862305e-01 -1.146814376115798950e-01 2.240954935550689697e-01 -3.658165037631988525e-02 2.045311629772186279e-01 2.240909337997436523e-01 -1.235260143876075745e-01 5.163403749465942383e-01 -2.455769479274749756e-01 1.126506831496953964e-02 1.399933099746704102e-01 1.501802504062652588e-01 -8.314299583435058594e-02 1.319572329521179199e-01 1.941839754581451416e-01 1.287580374628305435e-02 -4.710145667195320129e-02 -1.706361770629882812e-01 -8.770050108432769775e-02 -1.745458692312240601e-01 1.324450224637985229e-01 -1.776752918958663940e-01 -2.851490117609500885e-02 -6.217224150896072388e-02 7.023237645626068115e-03 -1.021403744816780090e-01 -3.203223347663879395e-01 1.075046285986900330e-01 2.166229113936424255e-02
5.210115388035774231e-02 7.664152234792709351e-02 -1.404801458120346069e-01 -1.150836199522018433e-01 -3.005811572074890137e-01 8.566036820411682129e-02 1.388806402683258057e-01 3.077909052371978760e-01 -9.999480098485946655e-02 1.693810373544692993e-01 1.192225813865661621e-01 -1.169344782829284668e-01 9.616595343686640263e-04 6.236030161380767822e-02 2.274607308208942413e-02 -4.063371568918228149e-02 -8.508809655904769897e-02 1.463267207145690918e-01 -2.230120301246643066e-01 3.088724911212921143e-01 -3.895101249217987061e-01 1.360290646553039551e-01 -4.345224052667617798e-02 2.039074152708053589e-01 -3.043663203716278076e-01 2.624193206429481506e-02 -2.812695801258087158e-01 -5.396035499870777130e-03 -2.711387574672698975e-01 -9.861973812803626060e-04 2.015520483255386353e-01 -1.384783769026398659e-03
2.485887110233306885e-01 -5.591014027595520020e-02 -2.191455513238906860e-01 -1.521324068307876587e-01 -4.342405200004577637e-01 4.270119071006774902e-01 3.050880432128906250e-01 -7.656105328351259232e-03 -9.696231782436370850e-02 -1.072208280675113201e-03 3.632186725735664368e-02 -4.606729745864868164e-02 6.890179216861724854e-02 -2.580648288130760193e-02 -3.128792643547058105e-01 -1.798688173294067383e-01 4.139114916324615479e-02 2.425317466259002686e-01 5.405084416270256042e-02 -1.552111953496932983e-01 5.072464421391487122e-02 -3.584550693631172180e-02 -6.090480089187622070e-02 2.401037812232971191e-01 -1.486519724130630493e-01 -1.988671720027923584e-01 -1.551628708839416504e-01 1.011053696274757385e-01 3.991833887994289398e-03 -3.179933130741119385e-02 -2.903026342391967773e-02 -2.803854085505008698e-02
9.951652586460113525e-02 1.827846020460128784e-01 1.539843082427978516e-01 -3.125673532485961914e-01 -3.837561607360839844e-02 2.274598181247711182e-01 4.090037569403648376e-02 5.459321737289428711e-01 5.258996412158012390e-02 6.841839849948883057e-02 3.091343641281127930e-01 -2.235450595617294312e-01 2.059366181492805481e-02 -1.473374217748641968e-01 -6.229680962860584259e-03 -9.276464581489562988e-02 -1.748781204223632812e-01 1.820875704288482666e-01 -1.935254931449890137e-01 1.309501826763153076e-01 1.084234640002250671e-01 -1.589718088507652283e-02 -3.861381486058235168e-02 2.053616344928741455e-01 -1.696103513240814209e-01 -1.231506466865539551e-01 -2.119925916194915771e-01 -1.131064817309379578e-01 3.109301906079053879e-03 -7.342068105936050415e-02 1.319560557603836060e-01 -1.000371109694242477e-02
5.942722409963607788e-02 -1.483746021986007690e-01 6.100380420684814453e-02 -3.674651309847831726e-02 -3.052365183830261230e-01 1.356527358293533325e-01 1.236646696925163269e-01 4.080442786216735840e-01 3.614833205938339233e-02 -1.858766824007034302e-01 1.901758462190628052e-01 5.108249932527542114e-02 9.326640516519546509e-02 -3.294700682163238525e-01 8.213988691568374634e-02 -1.395758408762048930e-05 -2.476119995117187500e-01 1.910622864961624146e-01 -9.343599528074264526e-02 2.805262617766857147e-02 3.173730373382568359e-01 -6.750349700450897217e-02 -7.458942383527755737e-02 7.440790534019470215e-02 -1.685626953840255737e-01 1.890652999281883240e-02 -2.086158096790313721e-01 2.852132916450500488e-02 -2.886675298213958740e-02 -3.026767969131469727e-01 2.213502228260040283e-01 1.978005319833755493e-01
2.069138549268245697e-02 -2.183807492256164551e-01 -3.100875914096832275e-01 1.024349480867385864e-01 -1.915255934000015259e-01 -8.620666712522506714e-02 1.502459496259689331e-01 1.891214400529861450e-01 -1.624119430780410767e-01 -5.690469220280647278e-02 -3.116822801530361176e-02 -1.696137245744466782e-03 -2.806293964385986328e-01 -2.160427868366241455e-01 -2.130277454853057861e-01 -1.019432470202445984e-01 5.164527799934148788e-03 5.571398511528968811e-02 1.625537276268005371e-01 -8.423743769526481628e-03 -6.702125072479248047e-02 2.986567318439483643e-01 -2.704456448554992676e-01 2.202999219298362732e-02 -3.941148892045021057e-02 -1.081461086869239807e-01 -3.400001823902130127e-01 2.633193321526050568e-02 1.734082698822021484e-01 1.284157633781433105e-01 3.622555732727050781e-01 1.634554117918014526e-01
1.896771788597106934e-01 1.227452978491783142e-01 -1.818581074476242065e-01 9.803012944757938385e-03 -8.005075505934655666e-04 3.839497640728950500e-02 -8.236518502235412598e-02 2.888525426387786865e-01 5.904982984066009521e-02 -2.087974250316619873e-01 1.389631479978561401e-01 -3.763234615325927734e-02 -1.927466690540313721e-01 -3.302011191844940186e-01 -1.922593712806701660e-01 -7.837887108325958252e-02 -4.565650224685668945e-02 3.524993360042572021e-01 -1.262385547161102295e-01 3.382429182529449463e-01 -4.413637332618236542e-03 -1.475788950920104980e-01 -2.755356431007385254e-01 -3.347484022378921509e-02 -2.843531668186187744e-01 -5.627384409308433533e-02 -2.637061774730682373e-01 -7.208052091300487518e-03 -5.919690802693367004e-02 -2.600001730024814606e-02 2.148739844560623169e-01 8.660291880369186401e-02
2.689132988452911377e-01 -2.272138297557830811e-01 -8.018938452005386353e-02 6.447490304708480835e-02 -3.408424556255340576e-01 1.310769170522689819e-01 1.649851649999618530e-01 2.006327211856842041e-01 1.868328303098678589e-01 8.756955713033676147e-02 1.885702610015869141e-01 -1.113578528165817261e-01 9.669858030974864960e-03 -1.575783193111419678e-01 -2.559497253969311714e-03 -7.846127264201641083e-03 1.997177004814147949e-01 -1.310804113745689392e-02 -3.604923188686370850e-02 4.830086976289749146e-02 6.803688406944274902e-02 1.690451800823211670e-01 7.775931060314178467e-02 -4.015431553125381470e-02 -4.758209288120269775e-01 2.054857164621353149e-01 -1.668870151042938232e-01 -8.979835361242294312e-02 4.633811861276626587e-02 3.074372410774230957e-01 2.322403192520141602e-01 9.703687578439712524e-02
8.593880385160446167e-02 5.897200852632522583e-02 -2.482072860002517700e-01 -1.764819491654634476e-03 -1.034446731209754944e-01 3.943052589893341064e-01 -1.016723886132240295e-01 1.497683376073837280e-01 6.578236818313598633e-02 1.169290859252214432e-02 2.000492215156555176e-01 -2.262586653232574463e-01 4.105784930288791656e-03 -1.986611634492874146e-01 3.860696852207183838e-01 5.810221657156944275e-02 2.553152740001678467e-01 -7.287822663784027100e-02 -1.131850332021713257e-01 2.581683099269866943e-01 -4.715999960899353027e-02 2.772482335567474365e-01 -1.667240411043167114e-01 2.754332721233367920e-01 -7.261396944522857666e-02 1.969495862722396851e-01 -6.660392135381698608e-02 -5.642461404204368591e-02 1.293913722038269043e-01 1.398355960845947266e-01 1.365213841199874878e-01 4.086835309863090515e-02
6.561412662267684937e-02 -1.240517273545265198e-01 -2.552199661731719971e-01 -1.687198430299758911e-01 -3.937246501445770264e-01 2.645417451858520508e-01 5.587395746260881424e-03 1.664531230926513672e-01 1.813761740922927856e-01 -2.653752267360687256e-01 1.323097199201583862e-01 -1.160646006464958191e-01 -9.606955200433731079e-02 2.282710969448089600e-01 -2.928832471370697021e-01 -3.360618278384208679e-02 -6.517649441957473755e-02 2.430785298347473145e-01 7.387888431549072266e-02 3.314936459064483643e-01 1.065646335482597351e-01 7.254474610090255737e-02 6.286443769931793213e-02 -4.514404758810997009e-02 -2.988209202885627747e-02 1.889631301164627075e-01 -8.617498725652694702e-02 1.691177934408187866e-01 6.409578770399093628e-02 -2.017247378826141357e-01 1.643693894147872925e-01 -7.538207620382308960e-02
-1.030062064528465271e-01 -2.027180492877960205e-01 3.353634104132652283e-02 1.422111392021179199e-01 -3.595568239688873291e-01 2.973411977291107178e-01 -4.294833913445472717e-02 2.675699293613433838e-01 -1.404339522123336792e-01 1.493825577199459076e-02 3.034513890743255615e-01 -3.250127732753753662e-01 -1.252253502607345581e-01 -8.715093880891799927e-02 6.833056360483169556e-02 -4.051594063639640808e-02 2.841495275497436523e-01 2.959939241409301758e-01 4.981492832303047180e-02 -2.058282028883695602e-03 -3.178428858518600464e-02 -8.681102842092514038e-02 1.470931023359298706e-01 1.083700284361839294e-01 -1.619500815868377686e-01 -2.294455096125602722e-02 -1.115339919924736023e-01 -2.411234527826309204e-01 -4.530052095651626587e-02 -4.482986405491828918e-02 -6.209466978907585144e-02 2.656104266643524170e-01
2.825880348682403564e-01 -1.658662259578704834e-01 -3.038372099399566650e-01 -1.155262440443038940e-01 -1.190816909074783325e-01 2.776786684989929199e-01 -6.760839372873306274e-02 -7.828925549983978271e-02 -2.007038444280624390e-01 -8.352357894182205200e-02 1.119763776659965515e-01 1.715310215950012207e-01 -1.428170800209045410e-01 8.349412679672241211e-02 1.866837888956069946e-01 7.933774613775312901e-04 8.988677710294723511e-02 -1.027293875813484192e-02 9.727551788091659546e-02 3.524829819798469543e-02 2.486862801015377045e-02 2.988709136843681335e-02 -1.778102070093154907e-01 5.416786074638366699e-01 -2.470716238021850586e-01 7.277972251176834106e-02 1.014787405729293823e-01 1.344989240169525146e-01 -1.024273224174976349e-02 -1.795888096094131470e-01 2.467301189899444580e-01 1.215155795216560364e-02
-6.075822561979293823e-02 -1.924108713865280151e-01 -2.086176872253417969e-01 2.703112065792083740e-01 5.114718526601791382e-02 3.137761950492858887e-01 -7.972608506679534912e-02 3.064936399459838867e-01 -1.046576350927352905e-01 2.308549284934997559e-01 5.638923496007919312e-02 2.996605448424816132e-02 7.287511974573135376e-02 -2.024899274110794067e-01 1.275451034307479858e-01 2.862492203712463379e-02 3.491782117635011673e-03 -3.531625866889953613e-02 9.777586162090301514e-02 5.551189184188842773e-02 1.454221010208129883e-01 2.032754868268966675e-01 -1.800540089607238770e-01 1.639537364244461060e-01 -3.301432728767395020e-01 -1.307794749736785889e-01 -3.958972692489624023e-01 -1.432047635316848755e-01 -7.868058979511260986e-02 -5.969747900962829590e-02 1.024238616228103638e-01 -2.243898063898086548e-01
1.878024339675903320e-01 -1.915732175111770630e-01 4.627274349331855774e-02 2.256670147180557251e-01 -1.419401764869689941e-01 2.178258448839187622e-01 8.078070729970932007e-02 3.444804847240447998e-01 1.270668208599090576e-01 -2.890544831752777100e-01 2.629976868629455566e-01 -2.253609150648117065e-01 1.771453917026519775e-01 1.057754531502723694e-01 1.418813914060592651e-01 -1.457730233669281006e-01 7.171084173023700714e-03 9.359262883663177490e-02 2.663607522845268250e-02 7.238503545522689819e-02 -1.958275437355041504e-01 1.001511067152023315e-01 -1.680991202592849731e-01 -1.793534755706787109e-01 -3.064893186092376709e-01 6.247028335928916931e-02 3.007485717535018921e-02 3.673195093870162964e-02 5.523589439690113068e-03 -2.511057853698730469e-01 2.567356228828430176e-01 1.609953343868255615e-01
-9.706135839223861694e-02 7.759258151054382324e-02 -9.562969207763671875e-02 -1.805494427680969238e-01 -4.540949463844299316e-01 2.729533314704895020e-01 -5.455864593386650085e-02 1.559773683547973633e-01 3.189760446548461914e-02 2.514416873455047607e-01 2.819319963455200195e-01 -2.287151813507080078e-01 1.999167501926422119e-01 -1.166215073317289352e-02 1.304986923933029175e-01 -1.715871244668960571e-01 2.313027679920196533e-01 1.707436740398406982e-01 -9.131053835153579712e-02 -8.065965026617050171e-02 3.430972108617424965e-03 1.532083493657410145e-03 -1.120767369866371155e-01 1.499384343624114990e-01 -2.625944316387176514e-01 -7.848142087459564209e-02 -1.073587238788604736e-01 9.466974064707756042e-03 2.577511966228485107e-01 -1.591197997331619263e-01 -4.200249910354614258e-03 2.028173059225082397e-01
1.554917395114898682e-01 1.252938956022262573e-01 -1.342938863672316074e-03 -2.403888478875160217e-02 -5.602059885859489441e-02 3.656665086746215820e-01 3.384204581379890442e-02 5.773119926452636719e-01 -2.105948328971862793e-01 -6.313913315534591675e-02 -9.886553883552551270e-02 -3.406932950019836426e-01 7.802311331033706665e-02 -1.885789334774017334e-01 1.137983649969100952e-01 2.514917254447937012e-01 1.478202342987060547e-01 5.828601866960525513e-02 2.574953436851501465e-01 -1.127451844513416290e-02 -8.658519387245178223e-02 1.039616614580154419e-01 -1.010340824723243713e-02 1.023262217640876770e-01 -1.935533806681632996e-02 9.306941926479339600e-02 7.365149259567260742e-02 -2.483987249433994293e-02 -1.037802323698997498e-01 8.971301466226577759e-02 1.665681004524230957e-01 1.184475123882293701e-01
6.851025670766830444e-02 1.539276093244552612e-01 -9.717849642038345337e-02 1.864892244338989258e-02 -1.498119235038757324e-01 1.692482829093933105e-01 -8.401677757501602173e-02 3.237907290458679199e-01 6.424750387668609619e-02 2.563773095607757568e-01 -2.282669991254806519e-01 -2.073949873447418213e-01 -6.882038712501525879e-02 -2.915749549865722656e-01 4.228990152478218079e-02 9.300307929515838623e-02 -3.676982596516609192e-02 2.763687670230865479e-01 -9.201073646545410156e-02 -2.039347030222415924e-02 2.163651436567306519e-01 1.169264763593673706e-01 2.964102663099765778e-02 2.475667297840118408e-01 -3.302510380744934082e-01 -4.836233705282211304e-02 -3.507110774517059326e-01 -1.534804403781890869e-01 -7.297845929861068726e-02 -1.997898519039154053e-01 6.316842138767242432e-02 1.311840265989303589e-01
1.913989335298538208e-01 -2.820573449134826660e-01 -3.495821356773376465e-01 1.026254668831825256e-01 -4.141332507133483887e-01 6.123576685786247253e-02 3.042350336909294128e-02 3.042668998241424561e-01 1.598299667239189148e-02 8.373061567544937134e-02 5.665811151266098022e-02 -2.984436154365539551e-01 -4.770078510046005249e-02 7.688317447900772095e-02 2.553821913897991180e-02 2.705121934413909912e-01 2.640051543712615967e-01 9.725961089134216309e-02 -1.495162099599838257e-01 8.730308711528778076e-02 4.712275695055723190e-03 -7.078955415636301041e-03 -1.089559942483901978e-01 2.181778429076075554e-03 -3.294416964054107666e-01 -1.244409680366516113e-01 -7.307316362857818604e-02 -1.205031275749206543e-01 1.201093867421150208e-01 2.057230472564697266e-02 3.417813777923583984e-02 -1.406081318855285645e-01
2.833357825875282288e-02 -2.951598167419433594e-01 7.481152191758155823e-03 -3.690284909680485725e-03 -3.605222105979919434e-01 2.270907014608383179e-01 -6.097463145852088928e-02 2.051539123058319092e-01 -3.253431990742683411e-02 -5.785105377435684204e-02 1.134336516261100769e-01 -1.984273940324783325e-01 6.553959846496582031e-02 -9.264375083148479462e-03 1.871502697467803955e-01 1.129106953740119934e-01 8.418921381235122681e-02 1.372152864933013916e-01 2.552348673343658447e-01 -1.201527640223503113e-01 2.459420561790466309e-01 -1.795597746968269348e-02 1.911050230264663696e-01 3.587950170040130615e-01 4.581374675035476685e-02 8.010680228471755981e-02 2.736350148916244507e-02 1.550635844469070435e-01 -1.992119997739791870e-01 -6.358989514410495758e-03 3.842326700687408447e-01 1.536954343318939209e-01
2.152121365070343018e-01 1.119132433086633682e-02 -1.692084074020385742e-01 -1.910472959280014038e-01 -4.655939340591430664e-02 2.600658237934112549e-01 -3.832400590181350708e-02 1.829491406679153442e-01 -2.182740867137908936e-01 1.589075773954391479e-01 3.013533949851989746e-01 -9.162189066410064697e-02 -7.854005694389343262e-02 -2.298061847686767578e-01 -4.527359828352928162e-02 -2.413637749850749969e-02 3.766556382179260254e-01 2.213557660579681396e-01 4.598173126578330994e-02 -2.145677618682384491e-02 4.871593788266181946e-02 -2.665528357028961182e-01 3.007461875677108765e-02 7.400728017091751099e-02 -3.442153334617614746e-01 -4.984350129961967468e-02 -3.386210203170776367e-01 6.969212740659713745e-02 1.149946823716163635e-01 -6.453237682580947876e-02 3.722979128360748291e-02 1.321350634098052979e-01
-3.277536947280168533e-03 -1.087832599878311157e-01 -2.859910428524017334e-01 4.022688865661621094e-01 -7.625903934240341187e-02 3.599727749824523926e-01 2.819371782243251801e-02 3.781079351902008057e-01 3.668244928121566772e-02 -4.405703395605087280e-02 1.364590525627136230e-01 -8.095911890268325806e-02 3.949960228055715561e-03 3.253480419516563416e-02 5.919254571199417114e-02 -1.942882873117923737e-02 -8.968888968229293823e-02 2.433882057666778564e-01 2.552308142185211182e-01 -1.165406256914138794e-01 -1.082195416092872620e-01 -5.299266055226325989e-02 -1.704541593790054321e-01 3.555671274662017822e-01 -9.327355772256851196e-02 -8.376883715391159058e-02 1.237498745322227478e-01 -1.875898800790309906e-02 -2.830543741583824158e-02 1.507902294397354126e-01 1.719117015600204468e-01 -1.774439960718154907e-01
1.250518411397933960e-01 -5.898867547512054443e-02 -1.145825982093811035e-01 8.543478697538375854e-02 -2.997333109378814697e-01 2.952099740505218506e-01 4.242042824625968933e-02 6.452679038047790527e-01 1.683093458414077759e-01 -1.033936813473701477e-01 1.017645299434661865e-01 5.184967815876007080e-02 3.059512376785278320e-01 -2.734919451177120209e-02 4.007451981306076050e-02 -1.337238028645515442e-02 5.919574573636054993e-02 2.784946374595165253e-02 1.895968168973922729e-01 4.389287531375885010e-02 1.856069862842559814e-01 1.200532093644142151e-01 7.248926907777786255e-02 -4.627228155732154846e-02 -1.803528144955635071e-02 -1.566485911607742310e-01 -2.649849057197570801e-01 1.049604415893554688e-01 -3.410544013604521751e-03 -5.546980723738670349e-02 -9.733808785676956177e-02 -4.533412866294384003e-03
-1.202056184411048889e-01 -2.608873844146728516e-01 -2.941199541091918945e-01 1.093006134033203125e-01 -1.481546014547348022e-01 2.763251364231109619e-01 7.250072062015533447e-02 5.906155109405517578e-01 8.354219794273376465e-02 2.086613625288009644e-01 -9.512228518724441528e-02 -1.498996615409851074e-01 1.294195502996444702e-01 4.403582215309143066e-02 2.651494368910789490e-02 6.296080350875854492e-02 3.405910357832908630e-02 -9.905582666397094727e-02 1.753975823521614075e-02 5.117135494947433472e-02 2.749538980424404144e-02 -6.995956599712371826e-02 -1.343841105699539185e-01 1.556552797555923462e-01 -5.217180028557777405e-02 -2.253062874078750610e-01 -6.967530585825443268e-03 1.603171229362487793e-01 -9.174910187721252441e-02 -2.271695435047149658e-01 2.447384893894195557e-01 1.618623547255992889e-02
1.656384468078613281e-01 -1.625801771879196167e-01 -9.316176921129226685e-02 4.869952797889709473e-02 -2.945888042449951172e-01 2.023035883903503418e-01 -1.532294005155563354e-01 3.218670785427093506e-01 -3.197358548641204834e-01 1.346468329429626465e-01 -1.603109538555145264e-01 7.039733231067657471e-02 -1.947671920061111450e-01 1.111248806118965149e-01 1.260411590337753296e-01 -1.248224750161170959e-01 3.858088329434394836e-02 2.210831195116043091e-01 -5.881309509277343750e-02 1.091348603367805481e-01 -6.100719794631004333e-02 5.280962958931922913e-02 -1.797000020742416382e-01 1.463602036237716675e-01 -4.866235256195068359e-01 2.144101858139038086e-01 5.980661511421203613e-02 7.419713586568832397e-02 -1.185310035943984985e-01 9.381366521120071411e-02 8.280968666076660156e-02 -1.859291107393801212e-03
2.402875870466232300e-01 1.458919048309326172e-01 -1.401700079441070557e-01 5.430886987596750259e-03 -3.855499029159545898e-01 1.088347509503364563e-01 1.453033387660980225e-01 5.059720873832702637e-01 2.491546124219894409e-01 -5.580283701419830322e-02 6.767086684703826904e-02 1.741461604833602905e-01 2.122766524553298950e-01 5.467657931149005890e-03 -1.997996307909488678e-02 -4.679436236619949341e-02 1.462671011686325073e-01 1.172811165452003479e-01 1.631214767694473267e-01 -2.461671382188796997e-01 2.151990495622158051e-02 -6.330723315477371216e-02 3.506184730213135481e-04 2.821069955825805664e-01 -3.444285318255424500e-02 -6.258653104305267334e-02 -2.149527966976165771e-01 1.097756531089544296e-02 1.256933063268661499e-01 -3.183323889970779419e-02 1.499283313751220703e-02 2.025607377290725708e-01
1.784917414188385010e-01 2.206107787787914276e-02 -8.040547370910644531e-02 -1.204460710287094116e-01 -6.433435529470443726e-02 4.690172150731086731e-02 -4.282122477889060974e-03 1.482710987329483032e-01 -9.331537038087844849e-02 -7.100709527730941772e-02 2.074708491563796997e-01 -3.410448431968688965e-01 -7.167927920818328857e-02 -3.078342676162719727e-01 -5.475257337093353271e-02 -2.665822803974151611e-01 -4.818964004516601562e-02 3.295423090457916260e-01 -1.627844385802745819e-02 -3.378516808152198792e-02 1.291063129901885986e-01 1.406615674495697021e-01 8.709998428821563721e-02 2.432025521993637085e-01 -2.507756352424621582e-01 1.372490227222442627e-01 -3.963200151920318604e-01 1.065928414463996887e-01 2.930390238761901855e-01 -1.076915413141250610e-01 3.504941985011100769e-02 8.307397365570068359e-02
2.576979100704193115e-01 -2.152772694826126099e-01 -3.023473024368286133e-01 7.012307643890380859e-02 -1.576149314641952515e-01 3.739325404167175293e-01 2.443408668041229248e-01 2.449505627155303955e-01 -2.121262438595294952e-02 9.478214383125305176e-02 -3.015393763780593872e-02 -7.411755621433258057e-02 1.109050679951906204e-02 3.287844732403755188e-02 4.404088482260704041e-02 -6.579985469579696655e-02 8.046375960111618042e-02 1.343379169702529907e-01 -2.115792483091354370e-01 1.756746768951416016e-01 -2.443541586399078369e-01 1.788082569837570190e-01 5.015708133578300476e-02 2.832196652889251709e-01 -1.468051820993423462e-01 3.475768268108367920e-01 -1.592087745666503906e-01 -6.890624761581420898e-02 -1.244995519518852234e-01 3.691674023866653442e-02 -1.063737794756889343e-01 8.967372775077819824e-02
1.574158817529678345e-01 -3.400240242481231689e-01 -1.298735737800598145e-01 -2.141353040933609009e-01 -2.684713900089263916e-01 1.777800619602203369e-01 -9.379547089338302612e-02 1.160205379128456116e-01 -1.013785377144813538e-01 -2.232753634452819824e-01 -1.510287635028362274e-02 1.532593071460723877e-01 7.366724312305450439e-03 7.725233584642410278e-02 3.256630003452301025e-01 -1.995698064565658569e-01 -1.528715044260025024e-01 1.858149319887161255e-01 -1.331207752227783203e-01 1.551303565502166748e-01 -1.948583573102951050e-01 1.915809214115142822e-01 -3.928956091403961182e-01 1.245019659399986267e-01 -2.071816325187683105e-01 5.052169412374496460e-02 -1.969663202762603760e-01 3.924762830138206482e-03 -1.898110657930374146e-02 -7.642491161823272705e-02 1.132950838655233383e-02 1.865174435079097748e-02
-7.878210395574569702e-02 1.073975712060928345e-01 -9.407920390367507935e-02 2.923416905105113983e-02 -2.619321048259735107e-01 2.344722747802734375e-01 -5.195754021406173706e-02 1.903277188539505005e-01 2.046052962541580200e-01 1.140931397676467896e-01 7.648078352212905884e-02 -1.736274808645248413e-01 -1.778199672698974609e-01 -2.793386280536651611e-01 -1.556854229420423508e-02 1.504600644111633301e-01 -9.002388268709182739e-02 -7.482898980379104614e-02 7.272554934024810791e-02 -6.157889962196350098e-02 1.345462203025817871e-01 1.225086897611618042e-01 -1.342719644308090210e-01 2.526878714561462402e-01 -1.169724613428115845e-01 8.184770494699478149e-02 -2.996432781219482422e-01 -4.805000126361846924e-02 -1.265287995338439941e-01 -1.526755392551422119e-01 1.801542341709136963e-01 5.144020915031433105e-01
2.591915726661682129e-01 -2.136052548885345459e-01 -7.988602668046951294e-02 4.818371310830116272e-02 -1.992067843675613403e-01 2.393329441547393799e-01 -6.255784630775451660e-02 -1.884949626401066780e-03 -2.484281361103057861e-01 -4.570818319916725159e-02 1.188678890466690063e-01 2.598066627979278564e-01 -1.265352517366409302e-01 1.387561857700347900e-01 2.842247188091278076e-01 -9.417632222175598145e-02 -1.807156652212142944e-01 3.627553954720497131e-02 -8.852319419384002686e-02 1.575264483690261841e-01 -5.526360124349594116e-02 3.463326394557952881e-01 -2.699417173862457275e-01 2.962197065353393555e-01 -2.326401919126510620e-01 1.600124537944793701e-01 -2.157065272331237793e-01 -1.176941692829132080e-01 1.412978582084178925e-02 -3.068985976278781891e-02 -6.975951045751571655e-02 1.044106781482696533e-01
2.508284151554107666e-01 7.409759610891342163e-02 -8.241443894803524017e-03 3.573047742247581482e-02 -2.768023610115051270e-01 2.508311569690704346e-01 -5.738275498151779175e-02 4.721454679965972900e-01 -2.644851803779602051e-02 -6.042259559035301208e-02 3.475566394627094269e-03 -1.308088004589080811e-02 1.563228666782379150e-01 -6.539009511470794678e-03 1.229340434074401855e-01 -5.029257759451866150e-02 -9.921452030539512634e-03 1.494163274765014648e-01 -1.188178956508636475e-01 1.402012705802917480e-01 2.209394276142120361e-01 -1.569969207048416138e-01 -1.939345002174377441e-01 -4.742445424199104309e-02 -2.227589935064315796e-01 -4.641358256340026855e-01 -9.539902955293655396e-02 -6.618341058492660522e-02 -5.841421708464622498e-02 -4.475463181734085083e-02 2.537188529968261719e-01 -3.443898865953087807e-03
1.115022972226142883e-01 -4.324371367692947388e-02 -1.140011548995971680e-01 -1.682834699749946594e-02 -1.568953841924667358e-01 3.150525689125061035e-01 -3.441842645406723022e-02 5.091767385601997375e-02 -4.656722024083137512e-02 -2.146956138312816620e-02 9.898642450571060181e-02 1.507465243339538574e-01 -6.834022700786590576e-02 2.459318004548549652e-02 3.162798881530761719e-01 -1.112100481986999512e-01 -1.858459413051605225e-01 2.951558232307434082e-01 2.253389507532119751e-01 1.429821103811264038e-01 -1.690867245197296143e-01 -4.514294490218162537e-02 -3.375629186630249023e-01 -8.351811207830905914e-03 -4.014082551002502441e-01 -9.388074278831481934e-02 -1.173560842871665955e-01 1.434919983148574829e-01 2.134746611118316650e-01 -1.743585020303726196e-01 2.434170842170715332e-01 1.220066621899604797e-01
1.080456152558326721e-01 6.476862728595733643e-02 -6.003215163946151733e-02 -1.153019592165946960e-01 -3.705251812934875488e-01 1.031964272260665894e-01 2.112556397914886475e-01 3.271234631538391113e-01 -6.264017522335052490e-02 1.712581068277359009e-01 2.401855885982513428e-01 -1.559318900108337402e-01 2.540623210370540619e-02 6.165264919400215149e-02 5.392860248684883118e-02 -1.006856262683868408e-01 -1.620396524667739868e-01 2.020427137613296509e-01 -1.882327795028686523e-01 2.310395985841751099e-01 -3.311218321323394775e-01 9.521444886922836304e-02 -1.098342090845108032e-01 3.063212335109710693e-01 -3.010053038597106934e-01 6.859815120697021484e-02 -1.452682763338088989e-01 6.650957465171813965e-02 -1.830204129219055176e-01 -1.587346894666552544e-03 1.224827021360397339e-03 -8.765485137701034546e-03
3.626950383186340332e-01 -2.272049635648727417e-01 -1.811972558498382568e-01 6.787777692079544067e-02 -2.114098370075225830e-01 3.924677893519401550e-02 7.716836035251617432e-02 2.052018642425537109e-01 1.884009689092636108e-01 -9.827218204736709595e-02 4.538802504539489746e-01 -2.077253609895706177e-01 1.823181509971618652e-01 4.596110805869102478e-02 1.236057430505752563e-01 6.264537572860717773e-02 1.092165261507034302e-01 4.777336493134498596e-02 -2.316277660429477692e-02 7.740581035614013672e-02 -4.981527850031852722e-02 -5.698294565081596375e-02 -1.902277022600173950e-01 -9.458918124437332153e-02 -2.526466846466064453e-01 1.441164016723632812e-01 4.381182789802551270e-02 -8.010002225637435913e-02 -1.947866827249526978e-01 -2.038508355617523193e-01 2.995572090148925781e-01 4.960621893405914307e-02
3.510098755359649658e-01 -2.313826978206634521e-01 1.273244023323059082e-01 -1.379969157278537750e-02 -6.056936085224151611e-02 3.827271461486816406e-01 5.537121742963790894e-02 4.009338617324829102e-01 5.246274545788764954e-02 -1.062117069959640503e-01 -5.426101014018058777e-02 -1.737576127052307129e-01 -7.486880756914615631e-03 -1.071620807051658630e-01 1.296756267547607422e-01 -1.542502641677856445e-01 5.603142082691192627e-02 1.955448836088180542e-01 -1.050272360444068909e-01 3.014802560210227966e-02 -2.597890496253967285e-01 1.017274186015129089e-01 -9.532474726438522339e-02 1.095301508903503418e-01 -2.253379970788955688e-01 1.760915219783782959e-01 2.640757858753204346e-01 -2.092454433441162109e-01 -4.920283332467079163e-02 -1.247703731060028076e-01 1.501022428274154663e-01 -7.421510666608810425e-02
2.923462688922882080e-01 -1.843531131744384766e-01 1.839038282632827759e-01 9.705291688442230225e-02 -1.535935550928115845e-01 1.691706031560897827e-01 8.954721689224243164e-02 1.808751523494720459e-01 2.575773373246192932e-02 -2.294822037220001221e-02 4.639877676963806152e-01 -2.383780330419540405e-01 4.759195074439048767e-02 7.366242259740829468e-02 1.748018115758895874e-01 -4.082969948649406433e-02 -4.552441835403442383e-02 1.705995947122573853e-01 1.328925639390945435e-01 -3.128032013773918152e-02 -1.697744578123092651e-01 -3.334993496537208557e-03 -3.634047880768775940e-02 -1.033351290971040726e-02 -1.452091187238693237e-01 2.563484013080596924e-02 -1.443356424570083618e-01 -7.135785371065139771e-02 -2.268119156360626221e-02 -4.051494300365447998e-01 3.454429209232330322e-01 1.393358111381530762e-01
1.810796707868576050e-01 2.133365347981452942e-02 -1.559979766607284546e-01 7.386630773544311523e-02 -2.761701643466949463e-01 2.414088249206542969e-01 -1.066542267799377441e-01 2.458603829145431519e-01 5.542451143264770508e-02 2.854938209056854248e-01 2.878672070801258087e-02 -2.401775866746902466e-01 8.421617746353149414e-02 -2.264502942562103271e-01 -1.482239365577697754e-01 2.843680977821350098e-01 -1.182943582534790039e-01 4.725609347224235535e-02 1.468734592199325562e-01 1.032017916440963745e-01 1.982238143682479858e-02 -1.160979736596345901e-02 1.232391409575939178e-02 2.241283208131790161e-01 -1.162080615758895874e-01 4.994931444525718689e-02 -3.237665593624114990e-01 -1.541414856910705566e-01 -6.196131184697151184e-02 -2.980937361717224121e-01 7.899741642177104950e-03 2.993083298206329346e-01
1.432067900896072388e-01 -3.021283447742462158e-01 -2.553835809230804443e-01 -1.016865372657775879e-01 -4.051345884799957275e-01 5.611904710531234741e-02 1.801051944494247437e-02 2.861953079700469971e-01 2.148215621709823608e-01 -9.208716452121734619e-02 1.877379119396209717e-01 -2.243943214416503906e-01 -9.068134427070617676e-02 1.261216700077056885e-01 -1.154232993721961975e-01 3.695879280567169189e-01 1.220874339342117310e-01 9.293522685766220093e-02 -1.381355524063110352e-01 4.531542584300041199e-02 -3.691472113132476807e-02 4.357712715864181519e-02 4.598113521933555603e-02 1.819964051246643066e-01 -3.171074986457824707e-01 -2.032172232866287231e-01 -3.274609148502349854e-02 -5.695804953575134277e-02 6.701186299324035645e-02 4.302255064249038696e-02 -6.172220408916473389e-02 -9.675564616918563843e-02
7.428500801324844360e-02 -1.811190247535705566e-01 1.529017239809036255e-01 1.261379867792129517e-01 -3.273912072181701660e-01 8.253433555364608765e-02 -1.429156959056854248e-01 3.007154762744903564e-01 1.636898815631866455e-01 1.193443462252616882e-01 -2.826501801609992981e-02 -2.651571035385131836e-01 7.547594606876373291e-02 -1.133207976818084717e-01 9.571842104196548462e-02 6.773719191551208496e-02 1.562957912683486938e-01 -8.574432693421840668e-03 1.535922139883041382e-01 8.261907100677490234e-02 -1.531426445581018925e-03 1.672333180904388428e-01 -2.826025523245334625e-02 4.638674855232238770e-01 -9.348613768815994263e-02 9.541816264390945435e-02 2.293077111244201660e-01 -7.779093086719512939e-02 5.034847930073738098e-02 -3.159373402595520020e-01 2.109970450401306152e-01 1.757692694664001465e-01
3.344935178756713867e-01 -3.688490763306617737e-02 -1.773777455091476440e-01 7.016910612583160400e-02 -1.306219696998596191e-01 -1.472379863262176514e-01 -1.541364099830389023e-02 1.207054033875465393e-01 3.600583178922533989e-03 -1.263785213232040405e-01 1.258813887834548950e-01 -3.988610804080963135e-01 -1.595560759305953979e-01 -4.314903616905212402e-01 4.979828745126724243e-02 -8.649735897779464722e-02 8.363699540495872498e-03 2.821889221668243408e-01 5.280593037605285645e-02 5.959000438451766968e-02 1.573185622692108154e-01 5.331698432564735413e-02 -3.211708664894104004e-01 1.079830750823020935e-01 -1.126977354288101196e-01 7.254371047019958496e-02 -1.488098204135894775e-01 -2.220636904239654541e-01 -3.954464197158813477e-02 -1.094970777630805969e-01 8.148481696844100952e-02 2.150301933288574219e-01
4.309350997209548950e-02 9.086923301219940186e-02 -1.109922975301742554e-01 6.591566652059555054e-02 -4.141466021537780762e-01 1.262009888887405396e-01 2.894564270973205566e-01 2.393424361944198608e-01 -1.510235071182250977e-01 2.472740113735198975e-01 1.193097457289695740e-01 -9.798155725002288818e-02 3.825095295906066895e-02 9.644839912652969360e-02 1.141778454184532166e-01 -1.895899921655654907e-01 -6.788542121648788452e-02 3.958608210086822510e-02 -1.552130728960037231e-01 9.072382748126983643e-02 -3.215166926383972168e-01 1.918022185564041138e-01 -1.002338305115699768e-01 2.366436719894409180e-01 -3.179142475128173828e-01 1.161452084779739380e-01 -2.490361332893371582e-01 8.878469467163085938e-02 -1.882274299860000610e-01 -1.049990728497505188e-01 3.171612694859504700e-02 2.338200248777866364e-02
2.881838083267211914e-01 -1.068966761231422424e-01 -4.231890738010406494e-01 -1.479474268853664398e-02 -1.967225819826126099e-01 3.042955696582794189e-01 1.487761884927749634e-01 1.795885264873504639e-01 -1.060045417398214340e-02 -1.108832806348800659e-01 1.003387868404388428e-01 -1.452094614505767822e-01 -1.014125496149063110e-01 4.403332620859146118e-02 3.024216890335083008e-01 -5.307862907648086548e-02 -1.870675981044769287e-01 1.778217256069183350e-01 -9.652827680110931396e-02 -2.440136969089508057e-01 -2.291385829448699951e-01 2.042486667633056641e-01 9.825325757265090942e-02 3.475292399525642395e-02 -3.053446412086486816e-01 1.604230105876922607e-01 4.069338738918304443e-02 -6.079130619764328003e-02 5.998423695564270020e-02 3.216576576232910156e-02 2.141280099749565125e-02 1.431790888309478760e-01
-1.962008513510227203e-02 -1.133133545517921448e-01 -1.195848733186721802e-01 6.037492305040359497e-02 -8.515463024377822876e-02 2.642884552478790283e-01 1.627846062183380127e-01 1.288731098175048828e-01 7.430883496999740601e-02 1.212627291679382324e-01 -3.557028621435165405e-02 -9.442602843046188354e-02 -3.901121020317077637e-02 -4.486908614635467529e-01 -2.463957853615283966e-02 -1.384703218936920166e-01 8.266492187976837158e-02 3.231883049011230469e-01 -1.554311513900756836e-01 2.733473852276802063e-02 1.164835691452026367e-01 -6.688236445188522339e-02 -1.439151763916015625e-01 -9.676085412502288818e-02 -5.068354606628417969e-01 -5.754519999027252197e-02 -2.326134890317916870e-01 -2.671627886593341827e-02 1.693598926067352295e-01 -1.249151825904846191e-01 1.209746524691581726e-01 1.932464689016342163e-01
-1.871735416352748871e-02 8.207602798938751221e-02 -8.352739736437797546e-03 9.304650872945785522e-02 -4.095489978790283203e-01 1.861843615770339966e-01 1.899491846561431885e-01 1.960142105817794800e-01 -2.598325163125991821e-02 2.302170172333717346e-02 8.310139179229736328e-02 -2.196776866912841797e-01 1.520340703427791595e-02 -3.068224899470806122e-02 -2.057351730763912201e-02 -1.407677531242370605e-01 -5.609026551246643066e-02 2.000167965888977051e-01 -2.076310366392135620e-01 2.382677793502807617e-01 -4.421494305133819580e-01 1.172025948762893677e-01 -1.086970642209053040e-01 2.613429725170135498e-01 -2.464872896671295166e-01 2.653923444449901581e-02 -2.601633667945861816e-01 -6.214562803506851196e-02 -2.515296339988708496e-01 -2.061964012682437897e-02 1.985745131969451904e-02 -5.560071207582950592e-03
-9.568955004215240479e-02 -1.706514805555343628e-01 1.104186251759529114e-01 9.615926444530487061e-02 -1.139896437525749207e-01 2.286925166845321655e-01 1.500088274478912354e-01 5.143836736679077148e-01 2.005360573530197144e-01 8.621300756931304932e-02 4.878568276762962341e-02 -2.525362968444824219e-01 -2.224880605936050415e-01 5.658096447587013245e-02 1.058399751782417297e-01 1.153795793652534485e-01 -1.062299963086843491e-02 -2.195128239691257477e-02 -4.710721597075462341e-02 3.406069800257682800e-02 -1.008925884962081909e-01 1.415183842182159424e-01 2.744993194937705994e-02 4.164621531963348389e-01 -7.198979705572128296e-02 -1.570503115653991699e-01 -1.439053844660520554e-02 2.388680279254913330e-01 1.884098649024963379e-01 1.514692418277263641e-02 2.394535094499588013e-01 9.123414754867553711e-02
-5.657351016998291016e-02 -2.681592293083667755e-02 -2.318702489137649536e-01 1.437701657414436340e-02 -1.325878202915191650e-01 3.590397834777832031e-01 -5.715296044945716858e-02 -3.716029750648885965e-04 1.144208088517189026e-01 -4.817548021674156189e-02 4.222598969936370850e-01 -3.271288275718688965e-01 4.044802114367485046e-02 6.733223050832748413e-02 6.829008460044860840e-02 -1.805457770824432373e-01 3.349467366933822632e-02 2.116251289844512939e-01 2.547733783721923828e-01 -4.384874179959297180e-02 4.959325771778821945e-03 1.484048664569854736e-01 -1.451005041599273682e-01 1.655611097812652588e-01 -1.803625226020812988e-01 2.265023291110992432e-01 -7.571559399366378784e-02 2.486571371555328369e-01 9.639680385589599609e-02 2.521621584892272949e-01 1.381667423993349075e-02 2.011859416961669922e-01
7.802750170230865479e-02 8.670309931039810181e-02 -1.003908440470695496e-01 2.360867365496233106e-04 -1.715922206640243530e-01 -6.375604122877120972e-02 1.238737553358078003e-01 2.884991466999053955e-01 4.018822312355041504e-02 1.886077076196670532e-01 6.386657059192657471e-02 -1.486380100250244141e-01 1.062136664986610413e-01 -8.984693139791488647e-02 2.006806582212448120e-01 2.134577184915542603e-01 1.410000771284103394e-01 4.421683251857757568e-01 1.583494096994400024e-01 -1.518422812223434448e-01 1.331733912229537964e-01 -8.059109747409820557e-02 1.171766743063926697e-01 2.993046641349792480e-01 -1.153414472937583923e-01 -3.760407119989395142e-02 -2.630225419998168945e-01 8.388374745845794678e-02 -3.219124674797058105e-01 -2.326880246400833130e-01 1.722298413515090942e-01 7.900802791118621826e-02
3.381183743476867676e-02 -1.293168514966964722e-01 -3.803266882896423340e-01 -2.254072278738021851e-01 -4.420247375965118408e-01 1.411174684762954712e-01 -1.583576761186122894e-02 -2.003668993711471558e-02 1.942411512136459351e-01 -5.706790834665298462e-02 1.083731129765510559e-01 -1.969988197088241577e-01 -2.329712361097335815e-02 -2.685691118240356445e-01 -3.641503676772117615e-02 1.362972557544708252e-01 4.915570840239524841e-02 1.613218784332275391e-01 -3.014545440673828125e-01 6.145185604691505432e-02 6.241061165928840637e-02 -9.977567195892333984e-02 -3.269613161683082581e-02 -1.239599753171205521e-02 -2.899062335491180420e-01 4.490648955106735229e-02 -3.665648698806762695e-01 -4.728496074676513672e-02 -1.799332723021507263e-02 -1.370352134108543396e-02 4.032751917839050293e-02 1.537507623434066772e-01
-6.176231056451797485e-02 -1.805202364921569824e-01 2.089018821716308594e-01 3.225110843777656555e-02 -6.030298024415969849e-02 2.171168625354766846e-01 -1.070563122630119324e-01 3.760772943496704102e-01 1.699174940586090088e-01 -2.085759788751602173e-01 4.053787291049957275e-01 -1.456376314163208008e-01 6.444292515516281128e-02 2.525036931037902832e-01 1.073586717247962952e-01 1.255435645580291748e-01 6.354094017297029495e-03 2.224421352148056030e-01 7.375125586986541748e-02 -6.311459839344024658e-02 -7.955656200647354126e-02 -1.343645993620157242e-02 -2.557407915592193604e-01 4.481307044625282288e-02 -2.562907934188842773e-01 1.052320599555969238e-01 1.795320771634578705e-02 7.954116910696029663e-02 -9.146831184625625610e-02 -2.465471923351287842e-01 2.631974220275878906e-01 8.621242642402648926e-02
1.009072642773389816e-03 -1.880233585834503174e-01 -1.459493488073348999e-01 1.002402789890766144e-02 -4.297794774174690247e-02 3.754833713173866272e-02 2.421366982161998749e-02 3.068551719188690186e-01 2.491190731525421143e-01 1.218603625893592834e-01 1.627081036567687988e-01 -1.294012367725372314e-02 -8.811566233634948730e-02 -1.755153387784957886e-01 -1.684921830892562866e-01 -1.460541337728500366e-01 5.945461615920066833e-02 4.152977466583251953e-01 1.994572728872299194e-01 2.154605090618133545e-01 3.681586310267448425e-02 -8.381733298301696777e-02 -2.434707581996917725e-01 4.421138763427734375e-02 -2.605403065681457520e-01 -3.128917217254638672e-01 -2.296528369188308716e-01 4.395594447851181030e-02 2.464604675769805908e-01 -8.245902508497238159e-02 1.358616650104522705e-01 1.229451969265937805e-01
2.054989933967590332e-01 3.228380903601646423e-02 -2.996978461742401123e-01 -1.342343986034393311e-01 6.657585501670837402e-02 2.798537611961364746e-01 5.855958443135023117e-03 2.636779248714447021e-01 -4.398738220334053040e-02 1.656533926725387573e-01 1.459683328866958618e-01 -1.540169119834899902e-01 -5.334155634045600891e-02 -1.455300003290176392e-01 3.824295699596405029e-01 1.263765841722488403e-01 2.321425080299377441e-02 2.304753959178924561e-01 -1.263045668601989746e-01 1.307545155286788940e-01 7.706142216920852661e-02 9.275283664464950562e-02 -4.630752801895141602e-01 1.444490551948547363e-01 9.015762247145175934e-03 3.955724462866783142e-02 -9.075437486171722412e-02 -8.488479256629943848e-02 1.987773738801479340e-02 -1.701756715774536133e-01 4.238450527191162109e-02 -2.261316329240798950e-01
-5.092626065015792847e-02 -2.360335439443588257e-01 -2.726421952247619629e-01 2.454482484608888626e-03 -1.521418392658233643e-01 2.656436860561370850e-01 1.028476804494857788e-01 2.163315564393997192e-01 -3.935035169124603271e-01 1.148013956844806671e-02 -3.889929503202438354e-02 2.207495868206024170e-01 -6.807107478380203247e-02 -1.525420248508453369e-01 9.019383043050765991e-02 -1.080831587314605713e-01 -9.244406223297119141e-02 2.172503471374511719e-01 -1.458855718374252319e-01 -8.020951598882675171e-02 -1.931112408638000488e-01 -5.507524311542510986e-02 -1.217223554849624634e-01 5.129318684339523315e-02 -2.487246841192245483e-01 2.554911375045776367e-01 -5.615651980042457581e-02 -3.354241251945495605e-01 1.118491753004491329e-03 -2.233858853578567505e-01 1.398363262414932251e-01 9.916003793478012085e-02
-2.842389047145843506e-01 4.042604565620422363e-02 -2.767271101474761963e-01 5.426542460918426514e-02 -1.280073374509811401e-01 3.850167095661163330e-01 5.897014960646629333e-02 2.882483229041099548e-02 1.617765054106712341e-02 -1.216452941298484802e-01 1.980137974023818970e-01 -8.257778733968734741e-02 8.103562146425247192e-02 5.691338703036308289e-02 3.497541248798370361e-01 -1.610363721847534180e-01 2.544211745262145996e-01 2.531147897243499756e-01 2.663636803627014160e-01 -1.481433510780334473e-01 -2.831308916211128235e-02 -3.171453624963760376e-02 -1.175556033849716187e-01 2.315807342529296875e-01 -1.655652821063995361e-01 1.903581619262695312e-01 -1.198598742485046387e-02 1.669715531170368195e-02 1.839852482080459595e-01 -7.574698328971862793e-02 2.263292223215103149e-01 -6.427700072526931763e-02
1.717061698436737061e-01 -9.703717380762100220e-02 -3.131735920906066895e-01 6.910116970539093018e-02 1.244081556797027588e-01 1.309422105550765991e-01 1.393362581729888916e-01 4.057970345020294189e-01 5.046824365854263306e-02 -7.109129428863525391e-02 2.665768191218376160e-02 -1.192353740334510803e-01 -1.444546580314636230e-01 -1.142228096723556519e-01 -3.385657072067260742e-02 -1.085082218050956726e-01 1.266500502824783325e-01 1.737809926271438599e-01 2.987143397331237793e-01 -7.025861740112304688e-02 2.414440959692001343e-01 1.959851831197738647e-01 -7.007838785648345947e-02 1.343893446028232574e-02 -8.110465854406356812e-02 -1.467271745204925537e-01 -3.226158916950225830e-01 -9.313251823186874390e-02 -4.941853508353233337e-02 -4.061855077743530273e-01 2.220346033573150635e-02 -1.455648243427276611e-01
1.316072195768356323e-01 -1.821684837341308594e-01 -2.970279455184936523e-01 1.036465317010879517e-01 -4.007350206375122070e-01 5.468443036079406738e-02 3.778615966439247131e-02 3.500838279724121094e-01 1.004594098776578903e-02 -3.252156078815460205e-02 1.358188837766647339e-01 -3.300472199916839600e-01 -1.314484030008316040e-01 -2.526724711060523987e-02 1.455173492431640625e-01 1.744379848241806030e-01 2.012331783771514893e-01 -1.858457736670970917e-02 -8.368414640426635742e-02 -5.425073578953742981e-02 -1.319976001977920532e-01 3.898543864488601685e-02 -1.183606088161468506e-01 8.789134025573730469e-02 -3.560423254966735840e-01 -1.267093867063522339e-01 -1.356046199798583984e-01 -2.426566183567047119e-02 -5.690376739948987961e-03 3.239419162273406982e-01 8.164294809103012085e-02 -2.018624683842062950e-03
4.390776157379150391e-02 1.739419810473918915e-02 -1.689169257879257202e-01 -9.137830883264541626e-02 -9.868598729372024536e-02 2.463484406471252441e-01 7.598171383142471313e-02 1.880533993244171143e-01 1.085440367460250854e-01 -1.274710893630981445e-01 1.680174656212329865e-02 -1.043001040816307068e-01 -1.088763773441314697e-01 1.956768482923507690e-01 4.361799657344818115e-01 -8.506111055612564087e-02 1.762706488370895386e-01 1.387774944305419922e-01 2.152702212333679199e-01 1.029026880860328674e-01 -1.660518497228622437e-01 8.563211560249328613e-02 -3.112737834453582764e-01 2.480041086673736572e-01 -3.653295338153839111e-01 -1.221472024917602539e-02 8.579660207033157349e-02 -1.889792829751968384e-01 1.851975172758102417e-01 -2.043975889682769775e-01 5.205602385103702545e-03 -9.561738371849060059e-02
2.633045017719268799e-01 2.683004736900329590e-02 -2.832933962345123291e-01 -2.834258787333965302e-02 -3.185239434242248535e-01 1.011035665869712830e-01 -2.263483963906764984e-02 3.135431408882141113e-01 4.350639134645462036e-02 -5.073754582554101944e-04 1.916576623916625977e-01 -4.029396474361419678e-01 -1.075162291526794434e-01 1.242160201072692871e-01 3.344970196485519409e-02 2.154871672391891479e-01 2.467976361513137817e-01 5.474487692117691040e-02 -3.170682117342948914e-02 4.274485260248184204e-02 -1.379636973142623901e-01 7.737456262111663818e-02 -2.926881052553653717e-02 -8.735964074730873108e-03 -3.952372968196868896e-01 -4.902998730540275574e-02 -1.862954199314117432e-01 -1.785016655921936035e-01 1.057561561465263367e-01 1.583968400955200195e-01 6.464473158121109009e-02 -6.731848418712615967e-02
1.218455806374549866e-01 -3.373687863349914551e-01 -2.193087637424468994e-01 2.094795405864715576e-01 -5.671979114413261414e-02 2.827392518520355225e-01 1.477177441120147705e-01 2.576354444026947021e-01 1.221066489815711975e-01 8.394359610974788666e-03 -2.225973084568977356e-02 -2.950622700154781342e-02 2.157490886747837067e-02 -1.595860719680786133e-02 -5.513006448745727539e-02 -1.581525802612304688e-01 1.099084690213203430e-01 8.895115554332733154e-02 -3.759703934192657471e-01 1.031900420784950256e-01 -2.058345526456832886e-01 2.360457926988601685e-01 -2.092479728162288666e-02 1.902136653661727905e-01 -2.696288824081420898e-01 2.630335390567779541e-01 -2.238772809505462646e-01 -9.783520549535751343e-02 -1.662588417530059814e-01 -2.393675036728382111e-02 -6.904939562082290649e-02 1.470502167940139771e-01
3.779521584510803223e-01 -2.089767158031463623e-01 -1.677450239658355713e-01 -4.343170300126075745e-02 -1.624795347452163696e-01 -6.473904848098754883e-02 -7.123959716409444809e-03 2.529843151569366455e-01 -9.399756789207458496e-02 -1.348005682229995728e-01 5.768067240715026855e-01 1.193748135119676590e-02 7.242769747972488403e-02 -5.977584049105644226e-02 9.788323938846588135e-02 -7.151626050472259521e-02 -2.263777703046798706e-01 9.229566901922225952e-02 5.723101552575826645e-03 -1.933125033974647522e-02 1.142156794667243958e-01 1.938443817198276520e-02 1.144803464412689209e-01 9.479930624365806580e-03 -1.970494240522384644e-01 1.952094286680221558e-01 -2.239478379487991333e-01 5.063160136342048645e-02 -1.763796657323837280e-01 -3.903681039810180664e-02 1.089758947491645813e-01 2.109372168779373169e-01
3.822492808103561401e-02 -1.160099264234304428e-02 -3.159740194678306580e-02 1.178942844271659851e-01 -3.036820590496063232e-01 3.527037501335144043e-01 2.438285350799560547e-01 2.443857043981552124e-01 2.275848835706710815e-01 -4.779545962810516357e-02 -2.815279364585876465e-02 -1.108906511217355728e-02 -5.729343742132186890e-03 -2.584126293659210205e-01 -1.069421991705894470e-01 2.782996892929077148e-01 -1.655378937721252441e-01 1.177652254700660706e-01 -9.694591909646987915e-02 -1.324766576290130615e-01 -5.032301694154739380e-02 1.114583462476730347e-01 -1.075094267725944519e-01 2.389976009726524353e-02 -3.747787773609161377e-01 9.461498260498046875e-02 -3.471366167068481445e-01 -3.134448081254959106e-02 8.709704130887985229e-02 -5.594845861196517944e-02 -9.365345537662506104e-02 2.265520691871643066e-01
-7.513455301523208618e-02 -2.521690726280212402e-01 -1.797230355441570282e-02 -4.310654848814010620e-02 -1.723981350660324097e-01 1.604023128747940063e-01 -1.290528178215026855e-01 8.697941154241561890e-02 2.206007577478885651e-02 1.276915073394775391e-01 7.333325594663619995e-02 -1.859247237443923950e-01 1.045574247837066650e-01 -1.275601834058761597e-01 1.510209739208221436e-01 -8.819995820522308350e-02 3.374240100383758545e-01 1.993816494941711426e-01 2.670477032661437988e-01 -5.866885557770729065e-02 2.129177153110504150e-01 2.587732076644897461e-01 4.683187603950500488e-02 1.389614641666412354e-01 5.585401505231857300e-02 1.170029640197753906e-01 -1.500582695007324219e-01 -4.539249092340469360e-02 -2.913476228713989258e-01 -1.260793805122375488e-01 3.222418725490570068e-01 3.552664518356323242e-01
6.130947172641754150e-02 -4.303108900785446167e-02 -5.253391340374946594e-02 4.911436885595321655e-02 -1.407189369201660156e-01 2.873990237712860107e-01 -2.159312739968299866e-02 4.009920358657836914e-01 -7.776388525962829590e-02 -2.117999047040939331e-01 6.717064976692199707e-02 2.338956594467163086e-01 5.242269858717918396e-02 -6.471473723649978638e-02 2.559485845267772675e-02 -1.362212002277374268e-01 9.484391659498214722e-02 7.144266366958618164e-02 -6.934824585914611816e-02 1.134671717882156372e-01 1.894275099039077759e-01 -2.222762107849121094e-01 -5.608035251498222351e-02 7.246019691228866577e-02 -2.890756428241729736e-01 -4.130061566829681396e-01 -2.753899395465850830e-01 3.434921428561210632e-02 -1.657468527555465698e-01 -1.125060170888900757e-01 3.025209605693817139e-01 3.175678104162216187e-02
-1.966172130778431892e-04 -5.277660861611366272e-02 1.270067244768142700e-01 -5.178029090166091919e-02 -9.038113802671432495e-02 2.056935876607894897e-01 1.355989873409271240e-01 5.047290325164794922e-01 1.620180308818817139e-01 7.055915147066116333e-02 -1.986779645085334778e-02 -9.709271043539047241e-02 2.142172306776046753e-02 -5.310011561959981918e-03 1.179461851716041565e-01 1.834620907902717590e-02 1.906791776418685913e-01 7.597941905260086060e-02 1.935581304132938385e-02 6.695416569709777832e-02 -7.489362359046936035e-02 1.967560686171054840e-02 -4.057561606168746948e-02 4.668066501617431641e-01 1.517453603446483612e-02 1.301437709480524063e-02 -5.762172490358352661e-02 3.086217939853668213e-01 6.087927520275115967e-02 1.007371544837951660e-01 4.022546708583831787e-01 2.276626229286193848e-01
1.765773892402648926e-01 -2.027067542076110840e-01 -3.418422043323516846e-01 1.091129109263420105e-01 -4.293140172958374023e-01 2.533860877156257629e-02 -1.695983856916427612e-01 1.954606473445892334e-01 -9.841154515743255615e-02 -1.216247826814651489e-01 3.048660755157470703e-01 -1.878961175680160522e-01 -4.893011227250099182e-02 7.257723808288574219e-02 3.279708027839660645e-01 1.519556045532226562e-01 -6.201777607202529907e-03 1.116138622164726257e-01 -2.152334451675415039e-01 1.053214967250823975e-01 -1.034168601036071777e-01 1.925646662712097168e-01 -8.765834569931030273e-02 -5.441972613334655762e-02 -2.827228009700775146e-01 -6.803946197032928467e-02 -1.247788965702056885e-02 -1.784204691648483276e-01 -6.860394030809402466e-02 6.985343247652053833e-02 5.724552553147077560e-03 3.871947899460792542e-02
2.785792574286460876e-02 -3.109191060066223145e-01 -2.779350876808166504e-01 -5.053810030221939087e-02 -8.792802691459655762e-02 1.648026853799819946e-01 -1.252001971006393433e-01 1.568814553320407867e-02 1.550219058990478516e-01 -6.171908229589462280e-03 1.819581240415573120e-01 -1.514078229665756226e-01 8.883655816316604614e-02 -4.213730618357658386e-02 1.362919807434082031e-01 2.499551922082901001e-01 1.733418670482933521e-03 3.907428383827209473e-01 -3.790163621306419373e-02 9.988651424646377563e-02 -2.015886306762695312e-01 2.967144735157489777e-02 1.710950434207916260e-01 1.564747095108032227e-01 -2.872840166091918945e-01 1.844257712364196777e-01 -2.053605765104293823e-01 -1.645913273096084595e-01 1.234603151679039001e-01 2.754139900207519531e-01 2.461326569318771362e-01 6.524740904569625854e-02
2.409401535987854004e-01 -1.255320310592651367e-01 -5.105907563120126724e-03 2.363773584365844727e-01 -1.025875955820083618e-01 3.849502503871917725e-01 -1.094705164432525635e-01 2.842664346098899841e-02 1.353012323379516602e-01 -2.649437189102172852e-01 1.491047143936157227e-01 -1.087999120354652405e-01 1.764315366744995117e-01 -1.046083681285381317e-02 1.040087938308715820e-01 1.377431005239486694e-01 7.371712476015090942e-02 1.102810725569725037e-01 4.431437328457832336e-02 -3.774437680840492249e-02 -1.731722056865692139e-01 -1.396143883466720581e-01 -2.438597530126571655e-01 2.352781891822814941e-01 -1.475808769464492798e-01 8.329494297504425049e-02 -1.978137493133544922e-01 2.175889611244201660e-01 -3.328491151332855225e-01 -2.176220118999481201e-01 2.267875373363494873e-01 7.158268243074417114e-02
1.792539209127426147e-01 -1.113038510084152222e-01 -1.199375241994857788e-01 1.157241240143775940e-01 -3.197260200977325439e-01 6.912035495042800903e-02 -3.845742940902709961e-01 4.004883468151092529e-01 1.646418422460556030e-01 -5.971062555909156799e-02 9.738564491271972656e-02 1.118191853165626526e-01 1.519606858491897583e-01 -1.392586082220077515e-01 1.831999719142913818e-01 -1.918178498744964600e-01 1.710091978311538696e-01 1.503951847553253174e-01 1.285566091537475586e-01 3.190571069717407227e-02 -1.086824922822415829e-04 2.791348099708557129e-01 1.581646651029586792e-01 4.222296550869941711e-02 -8.793707937002182007e-02 -2.141808867454528809e-01 -1.831754893064498901e-01 2.059374451637268066e-01 -6.551692634820938110e-02 -9.223870187997817993e-02 7.753214985132217407e-02 -1.562253087759017944e-01
1.057529672980308533e-01 8.196096867322921753e-02 -2.466004043817520142e-01 1.776344329118728638e-01 -8.770766109228134155e-02 1.663936525583267212e-01 -4.768838360905647278e-02 2.911659479141235352e-01 -7.022850215435028076e-02 1.219549775123596191e-01 2.821303904056549072e-01 -7.530667632818222046e-02 -3.347446396946907043e-02 -1.322224438190460205e-01 2.344143837690353394e-01 1.221831142902374268e-01 2.125853151082992554e-01 3.971740370616316795e-04 -4.156427979469299316e-01 1.423776596784591675e-01 -1.623389571905136108e-01 3.077640235424041748e-01 -2.153911441564559937e-01 2.198611944913864136e-01 -2.835953533649444580e-01 1.124100834131240845e-01 5.139871500432491302e-03 -5.028796568512916565e-02 2.824423834681510925e-02 4.243433475494384766e-02 1.383174955844879150e-01 4.868531227111816406e-02
3.868715092539787292e-02 -1.255504935979843140e-01 -2.790560200810432434e-02 -1.515226215124130249e-01 -2.276702076196670532e-01 3.083164691925048828e-01 -2.620566785335540771e-01 1.903051435947418213e-01 -1.891111284494400024e-01 1.172724515199661255e-01 1.001339927315711975e-01 -5.837930738925933838e-02 -3.960887901484966278e-03 -1.588051021099090576e-01 2.302815616130828857e-01 4.919162392616271973e-02 -3.830903396010398865e-02 5.703470706939697266e-01 1.123919486999511719e-01 1.285395920276641846e-01 -3.431618213653564453e-02 -5.490246042609214783e-02 6.387699395418167114e-02 -4.125342890620231628e-02 -1.530177444219589233e-01 3.736092150211334229e-02 -5.667432770133018494e-02 1.204242929816246033e-01 1.668984070420265198e-02 2.552581727504730225e-01 1.341351568698883057e-01 2.678462862968444824e-01
3.248713314533233643e-01 -1.303668916225433350e-01 -8.544172346591949463e-02 -2.008389085531234741e-01 -9.716121852397918701e-02 2.790481150150299072e-01 1.420077029615640640e-02 2.430635839700698853e-01 -2.182974070310592651e-01 -6.648751348257064819e-02 -7.537328172475099564e-03 2.270099148154258728e-02 -9.179358184337615967e-02 2.059485614299774170e-01 2.652368843555450439e-01 -2.875895798206329346e-01 -9.221455454826354980e-02 1.369194239377975464e-01 -1.034070178866386414e-01 1.114593818783760071e-02 -9.174344688653945923e-02 2.712216973304748535e-01 8.865364361554384232e-04 2.989904880523681641e-01 -2.244248092174530029e-01 2.185751870274543762e-02 4.517379403114318848e-02 -1.893305927515029907e-01 -2.409721314907073975e-01 -2.201246172189712524e-01 1.104971095919609070e-01 9.892536699771881104e-02
-6.395467370748519897e-02 -1.116639822721481323e-01 -1.242645923048257828e-02 5.561693757772445679e-02 -3.379410207271575928e-01 9.311220794916152954e-02 -5.127556994557380676e-02 3.591707050800323486e-01 -1.850866526365280151e-02 -2.155548136215656996e-04 3.631668090820312500e-01 -7.608675956726074219e-02 2.131542414426803589e-01 -1.248616874217987061e-01 4.305244982242584229e-02 -1.416099071502685547e-01 2.460149228572845459e-01 7.791943103075027466e-02 6.172461062669754028e-02 1.078136488795280457e-01 4.644624516367912292e-02 -9.438251703977584839e-02 2.828883826732635498e-01 2.345367521047592163e-01 -1.974404901266098022e-01 9.908263385295867920e-02 -3.236773610115051270e-01 3.537334501743316650e-02 -1.705274730920791626e-01 -1.036550328135490417e-01 -1.233990415930747986e-01 2.583324611186981201e-01
1.738278418779373169e-01 1.351658552885055542e-01 -3.410533070564270020e-02 3.966348990797996521e-02 -2.797552347183227539e-01 2.090585082769393921e-01 4.444721713662147522e-02 1.855838298797607422e-01 -5.874837189912796021e-02 2.912715375423431396e-01 2.932770848274230957e-01 -1.314102858304977417e-01 -7.829076796770095825e-02 -3.374972939491271973e-02 8.129015564918518066e-02 -4.684852063655853271e-02 3.047937713563442230e-02 1.046720817685127258e-01 -2.326577603816986084e-01 1.593910902738571167e-01 -3.183731138706207275e-01 2.823964953422546387e-01 -1.069587096571922302e-01 2.860823869705200195e-01 -3.216062486171722412e-01 1.793352365493774414e-01 -1.730164736509323120e-01 1.370416432619094849e-01 -1.477357745170593262e-01 -6.872320920228958130e-02 4.587554931640625000e-02 6.306688487529754639e-02
2.483047097921371460e-01 -2.243555933237075806e-01 -3.528313338756561279e-01 -9.834154695272445679e-02 -3.742097914218902588e-01 1.084432601928710938e-01 1.250555180013179779e-02 3.040710389614105225e-01 2.175171487033367157e-02 -1.370582613162696362e-03 1.416827589273452759e-01 -2.143211960792541504e-01 -5.416986718773841858e-02 -2.498952113091945648e-02 -8.618950843811035156e-03 2.318708896636962891e-01 2.260336279869079590e-01 1.788525730371475220e-01 -2.493487298488616943e-01 1.158133149147033691e-01 -9.985126554965972900e-02 -8.157457411289215088e-02 -5.141327902674674988e-02 7.307554036378860474e-02 -3.913939893245697021e-01 -1.918730325996875763e-02 3.237121552228927612e-02 -1.593684107065200806e-01 8.943825960159301758e-02 7.527279853820800781e-02 2.154800575226545334e-03 -9.279925376176834106e-02
2.204919755458831787e-01 1.160638220608234406e-02 -2.701139748096466064e-01 -2.180479839444160461e-02 -1.928933709859848022e-01 2.874501645565032959e-01 4.334083758294582367e-03 3.817602097988128662e-01 6.603215634822845459e-02 -8.590819686651229858e-02 7.308939844369888306e-02 -3.187305480241775513e-02 1.387960016727447510e-01 -4.798372834920883179e-02 -3.703914955258369446e-02 8.954744040966033936e-02 -5.710634216666221619e-02 3.522272109985351562e-01 1.808940917253494263e-01 -8.455698937177658081e-02 2.457515001296997070e-01 1.574544012546539307e-01 3.269797936081886292e-02 -1.756777018308639526e-01 -2.429018914699554443e-01 -1.162021011114120483e-01 -1.976367831230163574e-01 -2.446347326040267944e-01 1.772693842649459839e-01 1.117294505238533020e-01 9.831677377223968506e-02 2.320788502693176270e-01
7.331348955631256104e-02 -2.047695070505142212e-01 -1.940759271383285522e-01 -4.019450023770332336e-02 -1.257743388414382935e-01 1.709617115557193756e-02 -4.429475963115692139e-02 2.896958887577056885e-01 5.686664581298828125e-02 3.841549158096313477e-03 6.206163763999938965e-02 -9.017612785100936890e-02 -9.589720517396926880e-02 -2.670074999332427979e-01 -1.970964670181274414e-01 -1.943348050117492676e-01 1.036566589027643204e-02 3.169378340244293213e-01 2.868732511997222900e-01 2.097693681716918945e-01 5.552837252616882324e-02 -4.531057551503181458e-02 -3.462473750114440918e-01 -1.474777795374393463e-02 -1.494097262620925903e-01 -3.239918351173400879e-01 -2.132674753665924072e-01 1.579489558935165405e-01 4.533351957798004150e-02 -7.120375335216522217e-02 2.593325972557067871e-01 1.219885572791099548e-01
-5.490525066852569580e-02 -2.391030639410018921e-01 -1.124383509159088135e-02 1.939597539603710175e-02 -2.226865887641906738e-01 2.803641259670257568e-01 1.292572706006467342e-03 3.124586045742034912e-01 -1.000834628939628601e-01 -1.792767494916915894e-01 2.460009157657623291e-01 9.790682047605514526e-02 1.725980043411254883e-01 -3.274272680282592773e-01 7.798954844474792480e-02 1.515553593635559082e-01 6.222520768642425537e-02 7.407660037279129028e-02 -4.840466380119323730e-02 1.490218192338943481e-01 3.300368189811706543e-01 2.098814845085144043e-01 4.030224308371543884e-02 1.808763295412063599e-01 -1.659335196018218994e-01 -7.983743562363088131e-04 -2.248363643884658813e-01 -7.585405558347702026e-02 1.499490141868591309e-01 -3.047658503055572510e-01 1.214136481285095215e-01 2.227861899882555008e-03
6.965389102697372437e-02 -1.177612692117691040e-01 -6.977906823158264160e-02 -1.108557432889938354e-01 -2.565394043922424316e-01 1.811509579420089722e-01 -7.442322559654712677e-03 4.207166731357574463e-01 9.333050996065139771e-02 -2.669479250907897949e-01 5.169915780425071716e-02 2.340896427631378174e-01 5.981186032295227051e-02 -3.386692106723785400e-01 1.639246791601181030e-01 -3.515227884054183960e-02 -8.976724930107593536e-03 1.853964775800704956e-01 -8.266232907772064209e-03 7.825255393981933594e-02 1.132347136735916138e-01 1.149895042181015015e-02 1.121889352798461914e-01 1.010140590369701385e-02 -3.253056108951568604e-01 -2.436646968126296997e-01 -1.897104680538177490e-01 1.133790984749794006e-01 -1.447937339544296265e-01 -1.469224989414215088e-01 2.321425378322601318e-01 -1.668624728918075562e-01
2.369565963745117188e-01 -2.647554278373718262e-01 1.312915384769439697e-01 -2.152176350355148315e-01 -3.585888743400573730e-01 2.433043122291564941e-01 2.521393001079559326e-01 5.844914913177490234e-02 -2.870385646820068359e-01 1.608645170927047729e-01 2.594000995159149170e-01 -1.189242526888847351e-01 1.725284904241561890e-01 -1.155382916331291199e-01 -1.425974369049072266e-01 1.074009910225868225e-01 2.313923463225364685e-02 1.632088720798492432e-01 1.977680176496505737e-01 6.984638422727584839e-02 6.708484888076782227e-02 6.092659756541252136e-02 -9.694537520408630371e-02 -1.485157664865255356e-02 -2.939424216747283936e-01 -1.414956301450729370e-01 1.202499214559793472e-02 -7.665096968412399292e-02 5.501997470855712891e-02 -1.214822158217430115e-01 1.850600242614746094e-01 -1.930601149797439575e-01
-5.307319760322570801e-02 -1.768250018358230591e-01 -2.819312810897827148e-01 -1.356191784143447876e-01 -5.882987752556800842e-02 1.126122325658798218e-01 -2.148672379553318024e-02 3.380617201328277588e-01 8.193869143724441528e-03 -1.917843371629714966e-01 6.835080683231353760e-02 -9.431587904691696167e-02 5.342616513371467590e-02 7.245939224958419800e-02 1.049059927463531494e-01 -3.369386494159698486e-02 1.559439301490783691e-01 1.773267388343811035e-01 4.126172885298728943e-02 -9.914129227399826050e-02 -8.098182082176208496e-02 9.581857919692993164e-02 -3.413952887058258057e-01 2.368083149194717407e-01 5.352955311536788940e-02 -8.591136336326599121e-02 -5.165238380432128906e-01 2.937690019607543945e-01 5.395440012216567993e-02 5.589893460273742676e-02 1.227108091115951538e-01 -1.624422818422317505e-01
2.040185332298278809e-01 3.751071393489837646e-01 -6.762488931417465210e-02 3.475234657526016235e-02 -4.186013936996459961e-01 3.552022576332092285e-01 -2.547558397054672241e-02 3.635724484920501709e-01 1.033465042710304260e-01 -1.260990798473358154e-01 9.646103531122207642e-02 1.379817873239517212e-01 -1.828849017620086670e-01 -9.559687227010726929e-03 -7.975936681032180786e-02 -5.616340413689613342e-02 -9.910622984170913696e-02 3.127762973308563232e-01 1.497050970792770386e-01 1.793920397758483887e-01 1.426106244325637817e-01 6.077356636524200439e-03 -7.359807938337326050e-02 -9.567331522703170776e-02 -1.787747889757156372e-01 -1.384307350963354111e-02 -1.097790151834487915e-01 9.749957919120788574e-02 4.448067024350166321e-02 7.451765239238739014e-02 1.352830231189727783e-01 -5.431122332811355591e-02
8.964912593364715576e-02 -4.869007319211959839e-02 -4.599513858556747437e-02 -9.112056344747543335e-02 -5.173934698104858398e-01 1.982494816184043884e-02 -1.619474776089191437e-02 3.917657434940338135e-01 2.228606045246124268e-01 -5.825973302125930786e-02 1.679444164037704468e-01 -3.345253467559814453e-01 1.040657833218574524e-01 -2.601559460163116455e-01 2.428623884916305542e-01 8.684964478015899658e-02 3.992072120308876038e-02 9.391508251428604126e-02 -6.820815801620483398e-02 -1.166632845997810364e-01 7.957117259502410889e-02 -6.190840899944305420e-02 -1.150353327393531799e-01 -4.300762340426445007e-02 -1.013694480061531067e-01 -9.551147371530532837e-02 -2.451825737953186035e-01 -1.523899380117654800e-02 4.779778048396110535e-02 -1.385241001844406128e-01 6.795648485422134399e-02 2.436648756265640259e-01
2.049087136983871460e-01 -1.014496535062789917e-01 -6.070248782634735107e-02 -1.301366537809371948e-01 -4.579402208328247070e-01 1.438466161489486694e-01 1.506072729825973511e-01 6.197335943579673767e-02 1.424805521965026855e-01 3.737202659249305725e-02 4.573228657245635986e-01 -2.430204153060913086e-01 -5.626924335956573486e-03 -8.321201801300048828e-02 1.867505460977554321e-01 4.928127303719520569e-02 8.277598023414611816e-02 1.611683219671249390e-01 1.194335967302322388e-01 1.709834188222885132e-01 1.715057343244552612e-01 -1.007145643234252930e-02 -1.427710950374603271e-01 -1.284086406230926514e-01 -6.324454396963119507e-02 3.268232801929116249e-03 -9.932381659746170044e-02 1.930191963911056519e-01 -2.960596606135368347e-02 6.368454545736312866e-02 3.330316841602325439e-01 1.622514128684997559e-01
1.879438608884811401e-01 7.513843942433595657e-03 -3.674140200018882751e-02 -2.198180407285690308e-01 -1.665589958429336548e-01 4.687773287296295166e-01 -1.572325974702835083e-01 1.987911313772201538e-01 -1.037032306194305420e-01 -6.743162521161139011e-04 -6.449984759092330933e-02 -2.807277999818325043e-02 -2.579327858984470367e-02 -4.921077564358711243e-02 -3.500045835971832275e-02 -5.425504967570304871e-02 2.203981205821037292e-02 3.065030872821807861e-01 -1.498354524374008179e-01 5.276963487267494202e-02 6.878265738487243652e-02 4.171446338295936584e-02 -1.334337145090103149e-01 -1.715093404054641724e-01 -2.304597049951553345e-01 -8.370952308177947998e-02 -1.205630078911781311e-01 3.550277352333068848e-01 4.650007467716932297e-03 8.973518759012222290e-02 2.688484489917755127e-01 3.547519445419311523e-01
1.188544705510139465e-01 2.044994831085205078e-01 -2.672081291675567627e-01 -2.806749427691102028e-03 -3.080423474311828613e-01 2.345627695322036743e-01 1.150487437844276428e-01 2.712861001491546631e-01 7.558681070804595947e-02 -1.692901700735092163e-01 1.281880214810371399e-02 -5.985504388809204102e-02 -4.010732769966125488e-01 4.487553611397743225e-02 -3.883491829037666321e-02 3.709415718913078308e-02 -1.214610114693641663e-01 4.504920542240142822e-01 -3.390393033623695374e-02 1.303124874830245972e-01 3.347451612353324890e-02 -2.209899723529815674e-01 3.267337381839752197e-02 7.759360130876302719e-03 -1.349930167198181152e-01 7.606905698776245117e-02 -1.850045323371887207e-01 -9.787632524967193604e-02 1.040914952754974365e-01 -8.598452061414718628e-02 2.225750237703323364e-01 9.762451797723770142e-02
6.863317638635635376e-02 -1.770036667585372925e-01 -2.660387754440307617e-01 2.907413244247436523e-01 1.625988516025245190e-03 4.073087275028228760e-01 -1.298231184482574463e-01 3.321890234947204590e-01 -5.769729986786842346e-02 2.188554108142852783e-01 3.068504109978675842e-02 -1.825944706797599792e-02 1.220898404717445374e-01 1.996599882841110229e-02 1.174115687608718872e-01 3.081342577934265137e-02 9.156601876020431519e-02 1.047828122973442078e-01 6.364350020885467529e-02 -1.477302014827728271e-01 4.057158529758453369e-02 2.300254628062248230e-02 -2.102677524089813232e-01 1.634756475687026978e-01 -1.560506224632263184e-01 1.835428774356842041e-01 -1.246568635106086731e-01 1.308259665966033936e-01 1.268873512744903564e-01 7.971047610044479370e-02 2.461955547332763672e-01 -3.753569424152374268e-01
2.037501335144042969e-01 -2.283942699432373047e-01 -2.619055509567260742e-01 -1.301439255475997925e-01 -2.618853449821472168e-01 9.844169765710830688e-02 -3.054478764533996582e-02 6.799820065498352051e-02 -2.212146818637847900e-01 -5.773132666945457458e-02 -2.744698664173483849e-03 -2.815499603748321533e-01 -2.598668038845062256e-01 -3.513940572738647461e-01 8.754567801952362061e-02 -1.158454641699790955e-02 2.397679388523101807e-01 6.499208509922027588e-02 -1.160896718502044678e-01 -2.627979218959808350e-02 6.796310842037200928e-02 1.018857881426811218e-01 -1.223479062318801880e-01 7.736621797084808350e-02 -1.465121209621429443e-01 3.053756058216094971e-01 -3.172090351581573486e-01 5.317553877830505371e-02 1.293633133172988892e-01 -2.087097615003585815e-01 -8.677499741315841675e-02 -9.368260204792022705e-02
1.614839136600494385e-01 -9.512197971343994141e-02 4.832138121128082275e-02 4.567522928118705750e-02 -1.585792899131774902e-01 1.742072105407714844e-01 -1.472333725541830063e-02 8.726397901773452759e-02 1.804456561803817749e-01 -2.488348633050918579e-01 2.265848368406295776e-01 8.608508855104446411e-02 -2.470991015434265137e-01 -2.220292091369628906e-01 3.629270941019058228e-02 -1.173446923494338989e-01 3.622627854347229004e-01 2.125147879123687744e-01 1.078439354896545410e-01 2.084628045558929443e-01 -1.837165467441082001e-02 1.578924655914306641e-01 1.130373217165470123e-02 2.794439792633056641e-01 5.303928256034851074e-02 -4.874100908637046814e-02 -3.501510918140411377e-01 1.535683572292327881e-01 -2.182059139013290405e-01 -3.606284409761428833e-02 2.481458932161331177e-01 1.470268368721008301e-01
-2.204807251691818237e-01 -1.194189023226499557e-02 -4.383966326713562012e-02 1.930663287639617920e-01 -3.604790270328521729e-01 1.751503162086009979e-02 1.834968477487564087e-01 2.516875267028808594e-01 -1.036661118268966675e-01 8.809843659400939941e-02 1.451279670000076294e-01 7.534372806549072266e-02 2.075154799968004227e-03 -2.294652722775936127e-02 8.810825645923614502e-02 4.838589206337928772e-02 2.080313712358474731e-01 2.091245502233505249e-01 1.716666370630264282e-01 3.130511566996574402e-02 4.102350771427154541e-02 1.105301640927791595e-02 2.699459791183471680e-01 4.316623806953430176e-01 -2.429016679525375366e-01 1.298648566007614136e-01 -3.668400645256042480e-01 -7.165012508630752563e-02 -9.784156084060668945e-02 -8.413302153348922729e-02 3.015639446675777435e-02 1.315196007490158081e-01
1.337838768959045410e-01 1.282949447631835938e-01 5.320477485656738281e-02 -1.392384171485900879e-01 -9.243838489055633545e-02 1.904142051935195923e-01 -1.998065412044525146e-01 1.780110001564025879e-01 -1.024801433086395264e-01 -4.360181745141744614e-03 1.772947236895561218e-02 -1.137887593358755112e-02 -9.704061597585678101e-02 7.588900625705718994e-02 2.762164175510406494e-01 -5.546401441097259521e-02 1.550353467464447021e-01 4.699004292488098145e-01 5.592343211174011230e-02 3.233004510402679443e-01 -9.823053330183029175e-02 2.590838372707366943e-01 -2.689322531223297119e-01 7.605926692485809326e-02 -2.781789004802703857e-01 -5.208817496895790100e-02 6.731212884187698364e-02 2.206127047538757324e-01 -7.598415017127990723e-02 4.361440893262624741e-03 2.734897732734680176e-01 -1.534450333565473557e-02
-1.158973202109336853e-02 2.407806813716888428e-01 3.120910190045833588e-02 -1.104414239525794983e-01 -3.583452701568603516e-01 2.038152515888214111e-01 1.718701273202896118e-01 5.404475927352905273e-01 1.900078030303120613e-03 -1.115782111883163452e-01 1.302340477705001831e-01 -5.008771270513534546e-02 -1.909976638853549957e-02 -4.921070113778114319e-02 3.432150185108184814e-02 1.652333438396453857e-01 -3.559793829917907715e-01 2.052416056394577026e-01 2.675060927867889404e-02 -1.512813102453947067e-02 1.461653113365173340e-01 2.043534368276596069e-01 2.327304892241954803e-02 5.135370045900344849e-02 -9.485207498073577881e-02 -1.316342651844024658e-01 -2.792084515094757080e-01 -1.450786441564559937e-01 5.189368501305580139e-03 4.843677207827568054e-02 8.216519653797149658e-02 -5.837101489305496216e-02
2.525556385517120361e-01 -3.956077992916107178e-01 -9.494554996490478516e-02 7.214274257421493530e-02 -2.926970422267913818e-01 5.730411782860755920e-02 -4.437185078859329224e-02 2.116455584764480591e-01 1.912762671709060669e-01 -1.826176494359970093e-01 3.986271619796752930e-01 -1.020967662334442139e-01 7.950290292501449585e-02 -9.130420535802841187e-02 9.130473434925079346e-02 -1.573444902896881104e-01 -9.047355502843856812e-02 3.199608623981475830e-02 2.629758790135383606e-02 1.532738357782363892e-01 7.555956393480300903e-02 -1.553679108619689941e-01 1.542451977729797363e-01 -2.412191405892372131e-02 -2.334370315074920654e-01 1.438254565000534058e-01 -1.449310332536697388e-01 6.266702711582183838e-02 -1.078037321567535400e-01 -1.355530917644500732e-01 1.439149826765060425e-01 3.229930400848388672e-01
1.957356631755828857e-01 -6.790945306420326233e-03 -7.424948271363973618e-04 -2.735447585582733154e-01 -8.517331629991531372e-02 2.399686127901077271e-01 1.036928594112396240e-01 3.274734914302825928e-01 -1.595805883407592773e-01 2.284812629222869873e-01 3.443601429462432861e-01 -4.776036739349365234e-02 2.897935174405574799e-02 -8.051954954862594604e-02 7.908532768487930298e-02 9.259206801652908325e-02 1.829246133565902710e-01 3.157548010349273682e-01 1.886007040739059448e-01 1.422459334135055542e-01 1.254713535308837891e-01 -2.440102100372314453e-01 -1.371978782117366791e-02 1.135621070861816406e-01 -3.119393587112426758e-01 -1.232028752565383911e-02 -2.149393260478973389e-01 1.320993751287460327e-01 1.804874539375305176e-01 -8.276330307126045227e-03 -1.096877306699752808e-01 -1.342242304235696793e-02
-3.334394842386245728e-02 5.451058968901634216e-02 -2.075856178998947144e-01 -7.201021909713745117e-02 -3.474577963352203369e-01 -7.626533508300781250e-03 1.417744606733322144e-01 1.806475520133972168e-01 1.381698697805404663e-01 1.961711049079895020e-01 4.790645465254783630e-02 -1.990161836147308350e-01 2.386752963066101074e-01 -2.695194482803344727e-01 2.338755317032337189e-02 1.117029506713151932e-02 2.986343502998352051e-01 1.224891841411590576e-01 -3.209668397903442383e-01 1.272198557853698730e-01 1.949346065521240234e-02 1.433993428945541382e-01 -2.336330115795135498e-01 1.895917803049087524e-01 -3.026398420333862305e-01 1.523099988698959351e-01 -1.773128509521484375e-01 1.695430725812911987e-01 -5.648750439286231995e-02 -1.900525949895381927e-02 1.323987692594528198e-01 -1.159612685441970825e-01
7.849216461181640625e-02 -1.890843808650970459e-01 -1.939496099948883057e-01 2.206124216318130493e-01 -2.356467097997665405e-01 -6.572823971509933472e-02 1.349785029888153076e-01 2.257679849863052368e-01 2.752666771411895752e-01 -2.515163719654083252e-01 1.054568141698837280e-01 -1.436283141374588013e-01 -2.412545830011367798e-01 -2.238778620958328247e-01 -5.224903672933578491e-02 -2.010224312543869019e-01 2.836254797875881195e-02 1.680349409580230713e-01 1.432619541883468628e-01 1.271686702966690063e-02 1.689253747463226318e-01 -8.987715840339660645e-02 -2.000473886728286743e-01 3.393959701061248779e-01 -2.361725717782974243e-01 -4.392780363559722900e-03 -2.671333849430084229e-01 -1.436269283294677734e-01 5.584300681948661804e-02 4.533994942903518677e-02 -2.912651002407073975e-02 -1.586057245731353760e-01
9.491877257823944092e-02 6.961851567029953003e-02 -1.286025494337081909e-01 2.468373775482177734e-01 -2.798838913440704346e-01 1.238657385110855103e-01 -8.998596668243408203e-02 2.022296637296676636e-01 2.260437794029712677e-02 4.091835021972656250e-02 2.037470489740371704e-01 -6.170240044593811035e-02 1.113156825304031372e-01 -6.919056922197341919e-02 4.109309315681457520e-01 -5.361221730709075928e-02 -2.317554503679275513e-02 1.074432358145713806e-01 -7.412780076265335083e-02 1.567697525024414062e-01 -1.114581152796745300e-01 4.090265333652496338e-01 -2.032762765884399414e-01 2.656431496143341064e-01 -3.049083054065704346e-01 2.890382148325443268e-02 1.141849309206008911e-01 -1.888735294342041016e-01 -1.219986081123352051e-01 -5.094842519611120224e-03 -1.009485721588134766e-01 1.679294705390930176e-01
4.549528658390045166e-02 3.645475080702453852e-04 -7.848749309778213501e-02 -1.803378015756607056e-01 -2.427740693092346191e-01 1.646945476531982422e-01 -9.665727848187088966e-04 3.379838764667510986e-01 -9.082639962434768677e-02 2.231635600328445435e-01 -1.987276971340179443e-02 -2.837401255965232849e-02 1.509194523096084595e-01 -9.158609062433242798e-02 2.021926641464233398e-01 -1.993519999086856842e-02 4.825283586978912354e-02 5.298735499382019043e-01 3.623606264591217041e-02 1.497739255428314209e-01 -2.584794536232948303e-03 -1.885971575975418091e-01 6.651901453733444214e-02 1.816896907985210419e-02 -2.715043425559997559e-01 -1.607708334922790527e-01 -1.938054412603378296e-01 2.394452393054962158e-01 8.753201365470886230e-02 -3.104273974895477295e-02 2.009608000516891479e-01 1.913577765226364136e-01
-1.344844698905944824e-01 -9.890110790729522705e-02 -6.202084198594093323e-02 2.779465913772583008e-01 -5.083863139152526855e-01 2.010742723941802979e-01 5.576793104410171509e-02 2.822657525539398193e-01 -1.100832298398017883e-01 -5.506910383701324463e-02 1.032103076577186584e-01 -2.866251766681671143e-01 -5.681582540273666382e-02 -7.826930284500122070e-02 -9.094451367855072021e-02 -9.446012228727340698e-02 1.011055037379264832e-01 2.329528927803039551e-01 1.080367118120193481e-01 4.300813376903533936e-02 -9.741192311048507690e-02 -3.450041636824607849e-02 1.670554578304290771e-01 1.835115998983383179e-01 -2.128011137247085571e-01 6.250701099634170532e-02 -1.822873651981353760e-01 -1.778635084629058838e-01 7.570619881153106689e-02 2.313203737139701843e-02 -7.969456911087036133e-02 3.129016458988189697e-01
1.109188869595527649e-01 -2.170993536710739136e-01 -2.411862015724182129e-01 -8.252108842134475708e-02 -1.091011315584182739e-01 2.287002503871917725e-01 -2.021517455577850342e-01 1.931330859661102295e-01 6.934206187725067139e-02 -2.840603701770305634e-02 3.178509175777435303e-01 -1.477365940809249878e-01 3.213418414816260338e-03 5.187150090932846069e-02 1.534922122955322266e-01 -1.154644936323165894e-01 1.242586448788642883e-01 4.962981939315795898e-01 1.281484514474868774e-01 -1.632512062788009644e-01 1.269925981760025024e-01 3.936977684497833252e-02 1.434641033411026001e-01 -5.376137793064117432e-02 -1.201088801026344299e-01 -1.992488056421279907e-01 -5.292627587914466858e-02 -2.073949575424194336e-01 2.096995264291763306e-01 -1.069020703434944153e-01 6.801830232143402100e-02 2.433219552040100098e-01
-2.791930176317691803e-02 -2.031203210353851318e-01 -2.731407284736633301e-01 2.977067828178405762e-01 -5.888742581009864807e-02 1.245908960700035095e-01 1.608365327119827271e-01 2.328014373779296875e-01 -4.138124361634254456e-02 1.752971708774566650e-01 4.052146151661872864e-02 -1.120822504162788391e-01 1.185232847929000854e-01 -4.219478368759155273e-02 -1.473169326782226562e-01 -1.215117350220680237e-01 -4.071599617600440979e-02 -8.943871408700942993e-02 8.407486975193023682e-02 1.501942574977874756e-01 1.346021443605422974e-01 4.548484385013580322e-01 -2.464814633131027222e-01 1.694537252187728882e-01 -6.493954360485076904e-02 -8.307448029518127441e-02 -3.242983520030975342e-01 -1.464613676071166992e-01 -1.612943708896636963e-01 -1.565736532211303711e-01 2.236223220825195312e-01 -6.853397935628890991e-02
1.126891151070594788e-01 -1.665178090333938599e-01 -3.489959239959716797e-01 7.778090424835681915e-03 -3.261191248893737793e-01 1.694979816675186157e-01 -1.676670610904693604e-01 5.538675189018249512e-02 2.069046497344970703e-01 5.609369650483131409e-02 2.951613962650299072e-01 -2.992439270019531250e-01 1.133686304092407227e-01 9.837298095226287842e-02 2.987085282802581787e-01 1.017078608274459839e-01 1.945929527282714844e-01 3.163358271121978760e-01 -1.163731515407562256e-01 8.623683452606201172e-02 4.183454811573028564e-02 -1.330864708870649338e-02 -6.034854799509048462e-02 -6.948161125183105469e-02 -3.233786523342132568e-01 5.084814876317977905e-02 -1.360390484333038330e-01 -8.900442719459533691e-02 -4.444731399416923523e-02 9.021737426519393921e-02 1.140190958976745605e-01 -2.670159377157688141e-02
5.220182985067367554e-02 -2.663161456584930420e-01 -3.016367852687835693e-01 1.324345767498016357e-01 -2.369318157434463501e-01 1.360766738653182983e-01 2.815933525562286377e-01 2.026253342628479004e-01 -7.067728042602539062e-02 2.230287045240402222e-01 1.886539906263351440e-01 -5.997284129261970520e-02 4.355226829648017883e-02 3.853830695152282715e-02 -1.561591327190399170e-01 -1.208397075533866882e-01 -1.238012462854385376e-01 2.691830098628997803e-01 1.496556401252746582e-01 -1.783357113599777222e-01 1.772490292787551880e-01 2.689320147037506104e-01 -1.630734056234359741e-01 2.446761876344680786e-01 1.329000443220138550e-01 -1.487880498170852661e-01 -1.792976558208465576e-01 -1.348322480916976929e-01 1.800835947506129742e-03 -1.884577274322509766e-01 1.662037521600723267e-01 -3.269439190626144409e-02
1.244194358587265015e-01 -2.235905975103378296e-01 -1.385878026485443115e-01 5.170921981334686279e-02 -2.003754228353500366e-01 3.957268595695495605e-01 -4.751937463879585266e-02 2.841155529022216797e-01 -1.079804673790931702e-01 -2.048556357622146606e-01 5.311743542551994324e-02 -1.163384318351745605e-01 -3.502801805734634399e-02 1.159647554159164429e-01 3.208817839622497559e-01 5.607196129858493805e-03 3.537603914737701416e-01 -1.066651195287704468e-01 -4.940749704837799072e-02 3.387767672538757324e-01 1.526224315166473389e-01 5.929785594344139099e-02 -2.229733616113662720e-01 1.016425192356109619e-01 8.108902722597122192e-02 2.115848660469055176e-01 -4.602926596999168396e-02 6.844104826450347900e-02 1.832350194454193115e-01 9.138889610767364502e-02 6.762930750846862793e-02 -4.895809106528759003e-03
7.759033888578414917e-02 1.765386015176773071e-01 -8.237545192241668701e-02 -1.849727183580398560e-01 -1.013895720243453979e-01 8.369384706020355225e-02 4.398598149418830872e-02 3.571296632289886475e-01 -2.291341125965118408e-01 1.445977538824081421e-01 1.706304550170898438e-01 -2.248888164758682251e-01 2.342876046895980835e-02 -2.750510275363922119e-01 -3.856291621923446655e-02 -1.183194741606712341e-01 -1.871412843465805054e-01 1.189296767115592957e-01 8.641912043094635010e-02 1.285822540521621704e-01 2.591308653354644775e-01 6.801363825798034668e-02 -6.312926113605499268e-02 2.667708694934844971e-01 -2.779271006584167480e-01 -1.518919914960861206e-01 -3.084756433963775635e-01 1.132408827543258667e-01 1.450871527194976807e-01 -5.887146666646003723e-02 2.394203543663024902e-01 1.415452212095260620e-01
1.891149431467056274e-01 7.360797375440597534e-02 -2.626941502094268799e-01 7.283787429332733154e-02 -2.502584271132946014e-02 2.950865924358367920e-01 -7.943989336490631104e-02 2.208029776811599731e-01 -5.428417399525642395e-02 8.156659454107284546e-02 1.754164844751358032e-01 -2.481292188167572021e-01 1.198210865259170532e-01 -2.333199530839920044e-01 2.662901282310485840e-01 7.310400903224945068e-02 2.058746665716171265e-01 3.861974552273750305e-02 -2.145791947841644287e-01 3.076683580875396729e-01 -5.134341865777969360e-02 2.352875918149948120e-01 -3.033738136291503906e-01 2.605590224266052246e-01 -7.410115003585815430e-02 2.382592856884002686e-01 3.269530087709426880e-02 -4.194473847746849060e-02 6.402901560068130493e-02 5.891834944486618042e-02 1.397786587476730347e-01 6.996324285864830017e-03
-3.297065198421478271e-02 -2.180618196725845337e-01 -5.209213122725486755e-02 2.541233301162719727e-01 -1.201018393039703369e-01 2.143472246825695038e-02 -8.020821958780288696e-02 4.250376820564270020e-01 -6.000777333974838257e-02 7.463436573743820190e-02 -1.031747832894325256e-01 -1.845130175352096558e-01 -2.734199166297912598e-01 -2.849015779793262482e-02 5.643409863114356995e-02 3.133903071284294128e-02 9.782252460718154907e-02 1.345934439450502396e-02 -8.551253378391265869e-02 8.385946042835712433e-03 -7.269666343927383423e-02 2.382046356797218323e-02 -4.424720257520675659e-02 4.674352705478668213e-01 -2.952214181423187256e-01 -9.854447096586227417e-02 -6.593102961778640747e-02 7.575342059135437012e-02 2.141282707452774048e-01 -2.225791662931442261e-01 3.103406429290771484e-01 -8.001253753900527954e-02
1.697019934654235840e-01 -1.152915228158235550e-02 -2.452646344900131226e-01 -9.732104092836380005e-02 -2.840429842472076416e-01 2.400274127721786499e-01 -3.829970583319664001e-02 8.642645552754402161e-03 -7.773725688457489014e-02 -1.805967092514038086e-01 2.069586515426635742e-01 1.469861119985580444e-01 -2.075292170047760010e-01 1.485277665778994560e-03 -3.537986055016517639e-02 2.696702182292938232e-01 4.849924147129058838e-01 -5.842135846614837646e-02 -3.730892762541770935e-02 1.272304505109786987e-01 -9.413549304008483887e-02 5.253783613443374634e-02 8.826333098113536835e-03 2.230482548475265503e-01 -2.595723569393157959e-01 1.609255373477935791e-01 -1.836886107921600342e-01 -3.616474196314811707e-02 7.622584700584411621e-02 5.610984284430742264e-03 2.993970513343811035e-01 -1.562962541356682777e-03
6.227037310600280762e-02 3.374201431870460510e-02 -3.138569295406341553e-01 9.291754662990570068e-02 -3.695173561573028564e-01 2.574858255684375763e-02 -4.349546879529953003e-02 2.667537331581115723e-01 -5.393958464264869690e-02 1.272950321435928345e-01 1.601007729768753052e-01 -9.212840348482131958e-03 6.616599112749099731e-02 -2.317305654287338257e-01 1.587829887866973877e-01 3.620684444904327393e-01 -1.030187308788299561e-01 -9.982431679964065552e-02 3.222686648368835449e-01 9.067872911691665649e-02 -4.564954340457916260e-02 -3.045302629470825195e-02 -2.476702444255352020e-02 -6.499731447547674179e-03 -2.069172710180282593e-01 2.670297864824533463e-03 -3.371413648128509521e-01 -1.926386952400207520e-01 4.823854193091392517e-02 -2.394669055938720703e-01 2.224783599376678467e-02 1.681928187608718872e-01
1.675271689891815186e-01 -2.062340229749679565e-01 -1.251149326562881470e-01 9.344639256596565247e-03 -1.771351397037506104e-01 3.875215649604797363e-01 3.463190197944641113e-01 1.550309509038925171e-01 8.840964734554290771e-02 -1.408111602067947388e-01 9.173198044300079346e-02 -2.653855681419372559e-01 -1.839274168014526367e-01 8.182689547538757324e-03 -1.471179127693176270e-01 -5.061253160238265991e-02 -4.832458868622779846e-02 1.176328212022781372e-01 2.659976482391357422e-01 -7.062994688749313354e-02 4.176504164934158325e-02 -6.321391463279724121e-02 -1.976115107536315918e-01 1.079393625259399414e-01 -1.724488884210586548e-01 -1.635373681783676147e-01 -2.379462122917175293e-01 2.265471220016479492e-01 -3.909730166196823120e-02 -4.480138793587684631e-02 7.082226127386093140e-02 3.197116553783416748e-01
-3.057174384593963623e-01 1.718088984489440918e-01 -5.572488903999328613e-02 5.079210549592971802e-02 -1.694611757993698120e-01 2.204341739416122437e-01 -1.256811171770095825e-01 4.237146973609924316e-01 -1.295112520456314087e-01 9.205139428377151489e-02 1.569937914609909058e-01 -2.805436551570892334e-01 2.348842620849609375e-01 -1.077819466590881348e-01 5.454782769083976746e-02 -1.293975710868835449e-01 1.194784939289093018e-01 2.434358000755310059e-01 -1.665169596672058105e-01 1.476816181093454361e-02 2.857546694576740265e-02 -1.428916901350021362e-01 -3.410258516669273376e-02 1.641204059123992920e-01 -2.622655034065246582e-01 4.251097142696380615e-02 -2.253420948982238770e-01 -2.393192052841186523e-01 5.007049068808555603e-02 -2.038450688123703003e-01 9.196644648909568787e-03 9.993688017129898071e-02
1.197614222764968872e-01 -1.433658897876739502e-01 7.734382897615432739e-02 -1.715870499610900879e-01 -3.175183832645416260e-01 1.257438957691192627e-01 2.892649471759796143e-01 1.645583212375640869e-01 -3.906440734863281250e-01 3.791425004601478577e-02 3.514375090599060059e-01 1.211981289088726044e-02 1.515353918075561523e-01 -7.561915367841720581e-02 -1.349903345108032227e-01 4.181744158267974854e-02 2.322400659322738647e-01 1.972498148679733276e-01 -1.986425195354968309e-04 -7.925724610686302185e-03 1.273123621940612793e-01 5.607705935835838318e-02 -9.520383924245834351e-02 1.060747057199478149e-01 -3.134691715240478516e-01 -3.980962932109832764e-02 2.228596061468124390e-01 -2.541858889162540436e-02 -3.331177309155464172e-02 -2.012443691492080688e-01 1.302686184644699097e-01 -1.861040741205215454e-01
3.352356608957052231e-03 2.311653792858123779e-01 -2.252057641744613647e-01 -5.531599372625350952e-02 -2.080400139093399048e-01 2.498009949922561646e-01 -3.553823232650756836e-01 4.251750707626342773e-01 9.234526753425598145e-02 -8.244626224040985107e-02 2.630077898502349854e-01 1.772283464670181274e-01 -1.859763637185096741e-02 2.412537485361099243e-02 1.215934753417968750e-02 -6.939461827278137207e-02 9.847811888903379440e-04 2.297236770391464233e-01 1.550651192665100098e-01 2.057894170284271240e-01 1.159713640809059143e-01 2.309296429157257080e-01 8.912194520235061646e-02 -3.757700696587562561e-02 -2.192198038101196289e-01 -4.904001951217651367e-02 -2.222973704338073730e-01 1.466726809740066528e-01 3.290437161922454834e-03 3.928737714886665344e-02 1.394903659820556641e-01 1.432431936264038086e-01
-2.322770804166793823e-01 -3.734495639801025391e-01 -3.019800484180450439e-01 -1.581515371799468994e-01 -5.072805881500244141e-01 -8.353541046380996704e-02 -4.559275507926940918e-02 1.250395178794860840e-01 -1.077320352196693420e-01 1.071756854653358459e-01 2.682495415210723877e-01 -1.319126784801483154e-01 -1.042851954698562622e-01 1.592056155204772949e-01 -5.410292372107505798e-02 -5.173297133296728134e-03 -5.848479270935058594e-02 1.103913858532905579e-01 1.791139394044876099e-01 1.848892122507095337e-01 -1.181922778487205505e-01 5.409639701247215271e-02 8.432324230670928955e-02 1.847642064094543457e-01 -1.267667859792709351e-01 -8.698282763361930847e-03 -2.829255722463130951e-02 -4.653516225516796112e-03 -2.004489488899707794e-02 -1.091599371284246445e-02 3.057443499565124512e-01 -7.577349990606307983e-02
-1.311343256384134293e-02 -8.613335341215133667e-02 -3.187273144721984863e-01 3.039856851100921631e-01 -2.711819484829902649e-02 3.023763597011566162e-01 5.592682957649230957e-02 2.789677381515502930e-01 5.777838639914989471e-03 7.754915207624435425e-02 6.318406015634536743e-02 -9.384600818157196045e-02 -1.818952034227550030e-03 1.167066991329193115e-01 7.633435726165771484e-02 2.705921418964862823e-02 3.346912935376167297e-02 3.713223338127136230e-01 4.071943461894989014e-01 3.245640918612480164e-02 -1.751488745212554932e-01 -3.073897026479244232e-02 -1.453184336423873901e-01 3.763390481472015381e-01 -8.501020073890686035e-02 -1.058705151081085205e-01 7.730941474437713623e-02 3.939019516110420227e-02 -3.221204504370689392e-02 -6.771623343229293823e-02 1.800546795129776001e-01 -1.484238952398300171e-01
-2.104439586400985718e-01 3.555555641651153564e-02 -3.280313685536384583e-02 -2.168009728193283081e-01 -1.637629568576812744e-01 2.782493829727172852e-01 1.069743260741233826e-01 3.656314015388488770e-01 -7.166691124439239502e-02 -8.780667930841445923e-02 9.343602694571018219e-03 8.228112757205963135e-02 7.562828809022903442e-02 -3.276671171188354492e-01 -8.338784426450729370e-02 2.891547381877899170e-01 -1.521994024515151978e-01 2.607900500297546387e-01 -4.889678210020065308e-02 9.938126802444458008e-02 2.434340715408325195e-01 3.331577032804489136e-02 -5.334840714931488037e-02 1.215019300580024719e-01 -2.428496927022933960e-01 -5.192556977272033691e-02 -3.599938154220581055e-01 -1.107787564396858215e-01 2.422642521560192108e-02 -8.229038864374160767e-02 1.837644428014755249e-01 8.692758530378341675e-02
2.670994997024536133e-01 -1.129275634884834290e-01 -2.407402545213699341e-01 -2.761550545692443848e-01 -3.735911250114440918e-01 2.571669816970825195e-01 6.945190578699111938e-02 2.511351369321346283e-02 2.144096232950687408e-02 -1.254089921712875366e-01 4.389234185218811035e-01 -2.115827351808547974e-01 2.506746724247932434e-02 -1.822196394205093384e-01 2.386892288923263550e-01 -2.082590013742446899e-02 1.532685756683349609e-02 1.560155302286148071e-01 1.915210485458374023e-01 -4.152272641658782959e-02 -1.561842560768127441e-01 -2.997730486094951630e-02 8.482326567173004150e-02 -2.603261731564998627e-02 1.173198223114013672e-02 -2.903626300394535065e-02 -8.909595757722854614e-02 2.100983858108520508e-01 9.000325947999954224e-02 5.796748399734497070e-02 1.622823774814605713e-01 1.966719776391983032e-01
1.504807919263839722e-02 2.385967671871185303e-01 -4.319054633378982544e-02 -2.347523868083953857e-01 -2.972485125064849854e-01 2.753297388553619385e-01 -1.045350804924964905e-01 2.136191576719284058e-01 -1.605249010026454926e-02 -1.029200777411460876e-01 3.298664465546607971e-02 -1.055272072553634644e-01 8.749812096357345581e-02 1.279630661010742188e-01 2.080360427498817444e-02 8.765515685081481934e-02 -5.602400377392768860e-02 4.887733161449432373e-01 -2.728146612644195557e-01 5.713491141796112061e-02 4.782973602414131165e-02 -1.050039976835250854e-01 -7.835646718740463257e-02 8.404822647571563721e-02 -1.693160831928253174e-01 -4.815346375107765198e-02 -2.705957293510437012e-01 2.507124245166778564e-01 -6.674953550100326538e-02 7.014402002096176147e-02 1.760502159595489502e-01 2.371576875448226929e-01
-3.560762479901313782e-02 -8.198764175176620483e-02 -1.769760549068450928e-01 -1.620264947414398193e-01 -5.292024016380310059e-01 2.541807293891906738e-01 8.375480538234114647e-04 2.716313302516937256e-01 -2.643803600221872330e-03 -2.321853935718536377e-01 1.601739972829818726e-01 -2.437568455934524536e-01 -3.950773552060127258e-02 -6.865037977695465088e-02 5.132850632071495056e-02 -2.171185761690139771e-01 -3.735246136784553528e-02 5.827651917934417725e-02 -6.542380899190902710e-02 1.745346188545227051e-01 -9.488810598850250244e-02 7.327406108379364014e-02 1.666855663061141968e-01 -1.764137893915176392e-01 1.947465538978576660e-02 -8.829218894243240356e-02 -4.779846966266632080e-02 -1.773174256086349487e-01 4.881457984447479248e-02 -2.483198940753936768e-01 2.535392642021179199e-01 -1.947032362222671509e-01
2.720293998718261719e-01 -1.258981972932815552e-01 -1.537413299083709717e-01 -7.562059909105300903e-02 -1.723109632730484009e-01 4.363558068871498108e-02 2.285731397569179535e-02 1.780224777758121490e-02 -1.338156461715698242e-01 -5.973346158862113953e-02 1.856567859649658203e-01 -4.117877185344696045e-01 -2.562724649906158447e-01 -2.300339639186859131e-01 -5.310092121362686157e-03 -8.969739079475402832e-03 2.374326586723327637e-01 3.289129137992858887e-01 -6.424940377473831177e-02 1.666239053010940552e-01 1.377990245819091797e-01 7.803396880626678467e-02 -2.955484092235565186e-01 2.283335775136947632e-01 1.167993620038032532e-01 8.588922768831253052e-02 -2.875416874885559082e-01 -7.008251547813415527e-02 6.734552234411239624e-02 -1.169501394033432007e-01 -1.049637943506240845e-01 -7.276614755392074585e-02
9.306623786687850952e-02 -8.788865804672241211e-02 -1.107923313975334167e-01 5.568928644061088562e-02 -3.728280961513519287e-01 3.359322845935821533e-01 -1.372832357883453369e-01 3.748823404312133789e-01 -2.012695223093032837e-01 3.756774961948394775e-02 -1.158392503857612610e-01 6.176602095365524292e-02 -2.319391369819641113e-01 1.322817355394363403e-01 6.143613904714584351e-02 -2.680873498320579529e-02 -4.359329119324684143e-03 1.866623312234878540e-01 -1.295746564865112305e-01 7.578254491090774536e-02 -2.146736234426498413e-01 5.535209178924560547e-02 -1.865995228290557861e-01 9.267225861549377441e-02 -3.702645897865295410e-01 1.842298954725265503e-01 -4.395534470677375793e-02 -3.985637426376342773e-02 -1.460079103708267212e-01 1.300370395183563232e-01 1.678685992956161499e-01 -1.764826178550720215e-01
2.182076573371887207e-01 5.457256734371185303e-02 -2.577886879444122314e-01 -2.582064867019653320e-01 -7.253795117139816284e-02 3.521760702133178711e-01 6.026644725352525711e-03 1.184859275817871094e-01 -2.083383947610855103e-01 1.708531565964221954e-02 2.052276581525802612e-01 -3.605084121227264404e-01 -1.669628024101257324e-01 -6.322938203811645508e-02 1.601169854402542114e-01 1.797619462013244629e-01 1.882966160774230957e-01 1.061811372637748718e-01 -1.411369144916534424e-01 2.287641465663909912e-01 2.755487710237503052e-02 -7.148254662752151489e-02 -5.191056057810783386e-02 1.472921669483184814e-01 -3.835384845733642578e-01 2.211819142103195190e-01 1.909457147121429443e-02 2.919656969606876373e-02 5.712361261248588562e-02 1.711875200271606445e-02 1.298214793205261230e-01 2.043336629867553711e-02
8.384636603295803070e-03 7.686839997768402100e-02 -1.561794281005859375e-01 -1.125337332487106323e-01 -4.299441277980804443e-01 3.877487182617187500e-01 -1.159407570958137512e-01 1.982552707195281982e-01 1.051217466592788696e-01 -1.798204183578491211e-01 1.201919466257095337e-01 -2.721717953681945801e-01 -2.869247794151306152e-01 1.953171789646148682e-01 5.097116157412528992e-02 -5.185331031680107117e-02 -1.444708257913589478e-01 3.120296597480773926e-01 1.471178792417049408e-02 2.053206115961074829e-01 -4.807180166244506836e-02 2.414346858859062195e-02 -8.755785971879959106e-02 2.155408635735511780e-02 -9.747633337974548340e-02 7.793820649385452271e-02 3.753983974456787109e-02 5.092999711632728577e-02 -1.382754296064376831e-01 -2.739704251289367676e-01 1.449923217296600342e-01 -7.022650539875030518e-02
8.795037865638732910e-02 -2.934674918651580811e-01 -3.843153119087219238e-01 1.653672754764556885e-01 -1.605078279972076416e-01 3.520890772342681885e-01 1.081899106502532959e-01 2.100639045238494873e-01 8.841818571090698242e-02 7.953637093305587769e-02 -1.140836253762245178e-02 5.266673862934112549e-02 3.592154383659362793e-02 5.794180929660797119e-02 -1.171558257192373276e-02 -3.959175944328308105e-02 -4.653955250978469849e-02 1.270449459552764893e-01 -2.042500078678131104e-01 1.511600613594055176e-01 -2.936024367809295654e-01 2.292094230651855469e-01 1.304380893707275391e-01 1.380064189434051514e-01 -3.376018404960632324e-01 3.360168635845184326e-01 -3.421085886657238007e-03 3.859121352434158325e-02 -6.348778307437896729e-02 -9.939777851104736328e-02 2.357927896082401276e-02 -4.015650600194931030e-02
1.949133276939392090e-01 -1.539418250322341919e-01 -2.318601310253143311e-01 1.909527629613876343e-01 -3.177113831043243408e-01 9.414745867252349854e-02 2.484528906643390656e-02 2.109230011701583862e-01 -3.441889211535453796e-02 1.840359903872013092e-02 7.250362634658813477e-02 -3.466483652591705322e-01 8.088283240795135498e-02 -7.110965251922607422e-02 1.901427209377288818e-01 1.012837737798690796e-01 1.739213764667510986e-01 1.148914694786071777e-01 -1.656803190708160400e-01 -1.613123863935470581e-01 -2.237339168787002563e-01 1.794610768556594849e-01 -1.392528712749481201e-01 3.828411176800727844e-02 -4.308012723922729492e-01 -6.879048794507980347e-02 -1.752732247114181519e-01 -3.945693746209144592e-02 -1.050182133913040161e-01 2.729270756244659424e-01 6.877989042550325394e-03 -4.104375839233398438e-03
2.718692719936370850e-01 -2.441925853490829468e-01 -7.008402794599533081e-02 2.222938388586044312e-01 -1.434482038021087646e-01 3.204263746738433838e-01 -8.534725755453109741e-02 2.001641243696212769e-01 -1.215901151299476624e-01 -9.752856940031051636e-02 1.252260431647300720e-02 -7.264347374439239502e-02 -7.329080998897552490e-02 3.028020560741424561e-01 3.054749369621276855e-01 1.960345953702926636e-01 1.753492653369903564e-01 1.249339133501052856e-01 2.493590414524078369e-01 2.345276325941085815e-01 1.278285831212997437e-01 5.852774530649185181e-02 -1.908207088708877563e-01 2.728705406188964844e-01 -6.333041936159133911e-02 2.317172139883041382e-01 -2.931923605501651764e-02 9.748902916908264160e-02 1.241164207458496094e-01 -6.918755173683166504e-02 6.671544164419174194e-03 2.272172644734382629e-02
7.162423431873321533e-02 -4.578531906008720398e-02 -6.658376008272171021e-02 2.016881853342056274e-01 -2.829429805278778076e-01 3.316062688827514648e-01 -8.236376196146011353e-02 1.466343998908996582e-01 2.818704545497894287e-01 -1.359734833240509033e-01 2.794191241264343262e-01 1.121180690824985504e-02 -4.282008390873670578e-03 2.486209124326705933e-01 8.350830525159835815e-02 -5.883496627211570740e-02 -1.223148256540298462e-01 1.528726816177368164e-01 -1.939105987548828125e-02 3.334230184555053711e-01 -6.560153514146804810e-02 -8.360378444194793701e-02 -1.248790919780731201e-01 -4.921913892030715942e-02 -4.052504301071166992e-01 1.045818105340003967e-01 7.714312523603439331e-02 -5.230027437210083008e-02 -3.300079330801963806e-02 -2.130540311336517334e-01 2.469533383846282959e-01 1.021947339177131653e-01
-1.721190512180328369e-01 -1.823418140411376953e-01 -7.364653795957565308e-02 2.796263992786407471e-01 -2.392168901860713959e-02 1.234562993049621582e-01 6.344664841890335083e-02 2.793652713298797607e-01 1.363364011049270630e-01 -1.983543932437896729e-01 4.698616564273834229e-01 -1.225002706050872803e-01 -4.017921537160873413e-02 1.847327500581741333e-01 7.324992120265960693e-02 -3.272473812103271484e-02 5.312988162040710449e-02 2.798461616039276123e-01 8.598630130290985107e-02 -7.654809206724166870e-02 -1.495769917964935303e-01 -4.956639837473630905e-03 -2.246892005205154419e-01 3.744957596063613892e-02 -2.707618176937103271e-01 1.195942685008049011e-01 5.268881097435951233e-02 2.054576762020587921e-02 1.007473394274711609e-01 -3.379294574260711670e-01 1.781163960695266724e-01 6.466742604970932007e-02
-7.917069643735885620e-02 -3.312225267291069031e-02 2.280034311115741730e-02 -2.154177241027355194e-02 -3.068916201591491699e-01 2.871894538402557373e-01 -6.997628509998321533e-02 3.394553363323211670e-01 8.386761695146560669e-02 1.020216718316078186e-01 5.868795886635780334e-02 1.086060106754302979e-01 1.412690877914428711e-01 -3.391848802566528320e-01 -1.457050442695617676e-02 1.871130615472793579e-01 -1.698405295610427856e-01 1.680600643157958984e-01 1.632292568683624268e-01 5.412159115076065063e-02 4.962632432579994202e-02 -1.444114372134208679e-02 2.742141187191009521e-01 2.958132326602935791e-01 -3.292240798473358154e-01 -1.450234055519104004e-01 -1.465392857789993286e-01 2.273583039641380310e-02 5.430355668067932129e-02 -1.331952363252639771e-01 2.589716315269470215e-01 2.748326212167739868e-02
1.726397126913070679e-02 -2.458804100751876831e-01 -4.246552288532257080e-01 -4.045927897095680237e-02 -3.056634068489074707e-01 1.060587465763092041e-01 7.382956333458423615e-03 1.388525217771530151e-01 -5.189873991184867918e-05 -3.984041977673768997e-03 5.216104537248611450e-02 -1.346857100725173950e-01 6.787283718585968018e-02 1.298930346965789795e-01 2.029993832111358643e-01 1.566958054900169373e-02 1.756806522607803345e-01 8.983539789915084839e-02 -4.919657483696937561e-02 1.287462860345840454e-01 3.160129860043525696e-02 3.951886296272277832e-01 4.390225932002067566e-02 -1.206914186477661133e-01 -1.100155711174011230e-01 1.459576785564422607e-01 -3.453993797302246094e-02 -4.067398607730865479e-01 1.199549436569213867e-01 8.816611766815185547e-02 2.792567610740661621e-01 1.329361051321029663e-01
2.156094759702682495e-01 -2.682920098304748535e-01 -1.358830481767654419e-01 -1.750936731696128845e-03 -1.034809947013854980e-01 2.463361322879791260e-01 1.001551747322082520e-03 2.013618201017379761e-01 -3.627471625804901123e-01 -4.585716128349304199e-02 4.033778309822082520e-01 -1.116928532719612122e-01 2.423365712165832520e-01 -2.858510427176952362e-02 -3.139621317386627197e-01 -1.519068330526351929e-01 2.586968615651130676e-02 5.474108085036277771e-02 3.829699382185935974e-02 -5.713374167680740356e-02 1.463798880577087402e-01 7.075332105159759521e-02 -2.741013765335083008e-01 -6.034180987626314163e-03 -1.939598321914672852e-01 9.951364248991012573e-02 -1.342005431652069092e-01 9.524805843830108643e-02 1.135083436965942383e-01 -1.719987690448760986e-01 -4.706406220793724060e-02 1.782467961311340332e-01
2.285751849412918091e-01 -2.258347570896148682e-01 -1.846899241209030151e-01 1.094191893935203552e-02 -3.664112985134124756e-01 2.462440133094787598e-01 9.019355289638042450e-03 1.988279968500137329e-01 1.660594195127487183e-01 -1.250545680522918701e-01 3.720951080322265625e-01 -2.595023512840270996e-01 -5.129414796829223633e-02 1.275774557143449783e-03 8.285122364759445190e-02 -9.565323591232299805e-02 1.531981676816940308e-01 1.479517295956611633e-02 -1.639917790889739990e-01 7.943472266197204590e-02 2.339564114809036255e-01 1.530969887971878052e-01 -2.265923321247100830e-01 1.318484395742416382e-01 1.046714782714843750e-01 -3.089018464088439941e-01 -5.169294029474258423e-02 2.751546166837215424e-02 -1.693071871995925903e-01 8.200621604919433594e-02 7.504978030920028687e-02 -7.573018223047256470e-02
-6.412102282047271729e-02 -1.609330475330352783e-01 -2.867144644260406494e-01 2.564310431480407715e-01 2.889880910515785217e-02 1.126711964607238770e-01 1.104606762528419495e-01 2.865708768367767334e-01 -9.502455592155456543e-02 1.936521381139755249e-01 2.145894914865493774e-01 -1.015901789069175720e-01 -6.711202859878540039e-02 -1.527023911476135254e-01 -1.784818619489669800e-01 -2.750227414071559906e-02 -1.198216676712036133e-01 -2.448160015046596527e-02 2.742655277252197266e-01 2.525777816772460938e-01 2.938126400113105774e-02 2.767387628555297852e-01 -1.192944943904876709e-01 1.689200103282928467e-01 -3.433113396167755127e-01 -1.672219932079315186e-01 -2.759326994419097900e-01 1.415649205446243286e-01 -8.912127465009689331e-02 -1.218664720654487610e-01 4.955388978123664856e-02 -9.693858027458190918e-02
1.620189100503921509e-01 -1.698958873748779297e-01 -1.203649118542671204e-01 1.871236711740493774e-01 -1.927741765975952148e-01 3.790028393268585205e-01 -1.091538742184638977e-01 4.548520445823669434e-01 -9.200048632919788361e-03 -7.107674027793109417e-04 2.209080383181571960e-02 7.614135742187500000e-02 7.423367351293563843e-02 1.410264074802398682e-01 1.286444514989852905e-01 7.329975068569183350e-02 4.283499345183372498e-02 9.767041355371475220e-02 2.106853723526000977e-01 -2.571967430412769318e-02 3.573108017444610596e-01 5.000196024775505066e-02 1.745858043432235718e-01 -7.228237390518188477e-02 -2.924668192863464355e-01 -2.108222395181655884e-01 -2.306839525699615479e-01 -5.107070505619049072e-02 -1.480014920234680176e-01 -1.131356507539749146e-02 -9.403153508901596069e-02 5.567274987697601318e-02
2.688334509730339050e-02 -4.351534880697727203e-04 1.890941113233566284e-01 -2.751990966498851776e-02 -3.356592655181884766e-01 -4.208887368440628052e-02 1.586050987243652344e-01 5.037715435028076172e-01 2.080878615379333496e-02 -1.555523425340652466e-01 2.741011679172515869e-01 8.561021834611892700e-02 1.709355264902114868e-01 6.560803204774856567e-02 1.161256730556488037e-01 -1.888918429613113403e-01 1.784830354154109955e-03 -1.160830631852149963e-01 2.882431149482727051e-01 2.300903759896755219e-02 -8.036525547504425049e-02 2.814661860466003418e-01 -1.377236247062683105e-01 3.176492825150489807e-02 -1.425077021121978760e-01 1.489278078079223633e-01 -1.593300849199295044e-01 -2.347229979932308197e-02 5.114512518048286438e-02 -1.812214255332946777e-01 2.580705583095550537e-01 7.982110977172851562e-02
9.121215343475341797e-02 -1.835959255695343018e-01 -1.395252197980880737e-01 3.769915997982025146e-01 -7.721900939941406250e-02 1.500614434480667114e-01 5.784861370921134949e-02 2.704267501831054688e-01 -7.902945578098297119e-02 -1.069097034633159637e-02 3.673871234059333801e-02 8.781201392412185669e-02 2.337495535612106323e-01 -1.225338876247406006e-01 -1.790292561054229736e-02 2.334907948970794678e-01 1.190758720040321350e-01 2.017005346715450287e-02 4.081667363643646240e-01 1.564742028713226318e-01 1.671382188796997070e-01 1.257774382829666138e-01 -1.914620995521545410e-01 3.397315740585327148e-01 -8.731337636709213257e-02 -6.983853131532669067e-02 -3.045277893543243408e-01 -4.391980916261672974e-02 -1.748960614204406738e-01 -8.077992498874664307e-02 7.421375066041946411e-02 -1.492070034146308899e-02
4.126350861042737961e-03 -2.747767567634582520e-01 4.626174643635749817e-02 4.111484438180923462e-02 -2.793212532997131348e-01 1.574690341949462891e-01 -4.229085892438888550e-02 3.694410324096679688e-01 1.578183323144912720e-01 -9.836354106664657593e-02 1.745361834764480591e-01 2.456110566854476929e-01 1.122660934925079346e-01 -1.996535360813140869e-01 2.693655490875244141e-01 -7.196409255266189575e-02 4.492772743105888367e-02 2.056919038295745850e-01 -1.714608073234558105e-01 2.025145590305328369e-01 3.453246951103210449e-01 2.791744172573089600e-01 5.555064417421817780e-03 4.539476707577705383e-02 -5.497179925441741943e-02 -1.132349595427513123e-01 -1.572651118040084839e-01 6.825425475835800171e-02 -1.345141441561281681e-03 -2.035693973302841187e-01 1.439809799194335938e-01 -5.060711130499839783e-02
6.213236600160598755e-02 2.504274249076843262e-02 -1.864462047815322876e-01 -3.164519667625427246e-01 -6.435827165842056274e-02 3.554917573928833008e-01 -5.851722881197929382e-02 -2.409329451620578766e-02 -1.445282995700836182e-01 -1.281495690345764160e-01 1.909655146300792694e-02 -1.688431948423385620e-01 5.644064024090766907e-02 2.292366512119770050e-02 1.382764726877212524e-01 -1.663039624691009521e-01 1.006131097674369812e-01 3.131962418556213379e-01 -1.554278582334518433e-01 -1.310685127973556519e-01 5.099990591406822205e-02 -9.501838684082031250e-02 -1.777351349592208862e-01 -4.777218028903007507e-02 -3.676494956016540527e-01 -1.397445648908615112e-01 -1.879056990146636963e-01 1.751859337091445923e-01 1.537550054490566254e-02 -1.168056651949882507e-01 2.749493122100830078e-01 3.227875530719757080e-01
4.170075058937072754e-02 2.199374325573444366e-02 -2.022380828857421875e-01 -3.132334947586059570e-01 5.402795597910881042e-02 4.375457167625427246e-01 1.401811987161636353e-01 4.082550760358572006e-03 1.084439735859632492e-02 -8.769798278808593750e-02 6.685421615839004517e-02 -2.827017605304718018e-01 1.914902478456497192e-01 -1.098681539297103882e-01 2.601652741432189941e-01 -1.995040774345397949e-01 2.941360697150230408e-02 2.113705277442932129e-01 -7.048553973436355591e-02 6.121454387903213501e-02 5.129011720418930054e-02 -1.659614741802215576e-01 -2.596160769462585449e-01 1.415933668613433838e-01 -2.267424166202545166e-01 -1.998712122440338135e-02 -2.024278044700622559e-01 -1.118764430284500122e-01 -9.441880881786346436e-02 1.376095265150070190e-01 2.112586349248886108e-01 2.159535735845565796e-01
1.450123190879821777e-01 -2.252494543790817261e-01 -2.588385343551635742e-01 1.988039165735244751e-01 -4.398497343063354492e-01 3.431023061275482178e-01 8.844821155071258545e-02 3.412237167358398438e-01 1.183679699897766113e-01 -1.550249606370925903e-01 2.029088437557220459e-01 -8.821861445903778076e-02 8.891118317842483521e-02 -6.228032871149480343e-04 1.185343787074089050e-01 -6.684907525777816772e-02 2.715595960617065430e-01 -2.200329452753067017e-01 6.446673721075057983e-02 6.233586370944976807e-02 2.694893181324005127e-01 6.207655742764472961e-02 4.866077005863189697e-02 -8.898031711578369141e-02 6.433644797652959824e-03 3.098736330866813660e-02 -1.838592588901519775e-01 -4.728026222437620163e-03 -1.109888330101966858e-01 5.606797337532043457e-02 -4.876776412129402161e-02 -5.669197440147399902e-02
1.675915122032165527e-01 -1.509551554918289185e-01 1.507218033075332642e-01 1.527436077594757080e-01 -2.532041370868682861e-01 3.350379467010498047e-01 2.223650962114334106e-01 1.388984620571136475e-01 1.162516921758651733e-01 -2.391167283058166504e-01 3.488042950630187988e-01 -1.951870508491992950e-02 1.283089257776737213e-02 9.950833767652511597e-02 1.685838997364044189e-01 1.342225074768066406e-01 -8.520978689193725586e-02 -1.315565500408411026e-02 2.381257116794586182e-01 1.082382723689079285e-01 -1.555761098861694336e-01 6.250278651714324951e-02 -2.878945134580135345e-02 -1.363237202167510986e-01 -2.410649806261062622e-01 1.830147504806518555e-01 -9.439436346292495728e-02 -1.080858930945396423e-01 -3.604957601055502892e-03 -2.000991106033325195e-01 3.553838431835174561e-01 8.252331614494323730e-02
2.128103561699390411e-02 -1.293914765119552612e-02 2.729324810206890106e-02 3.269692137837409973e-02 -4.475262016057968140e-02 2.047394402325153351e-02 5.319830402731895447e-02 4.607534408569335938e-01 8.053079247474670410e-02 -1.638617068529129028e-01 3.664172887802124023e-01 -2.723019421100616455e-01 3.786353394389152527e-02 8.598553389310836792e-02 2.566609084606170654e-01 -1.030786707997322083e-02 5.904445424675941467e-02 1.361997127532958984e-01 1.785730570554733276e-01 2.874508202075958252e-01 -2.496722638607025146e-01 6.324745714664459229e-03 4.261285811662673950e-02 7.530613243579864502e-02 -1.755174696445465088e-01 -1.094708219170570374e-01 5.303792655467987061e-02 -1.325637698173522949e-01 -3.174848482012748718e-02 -2.462358921766281128e-01 3.121826946735382080e-01 1.864817440509796143e-01
4.152292385697364807e-02 -1.694789528846740723e-01 -1.021120399236679077e-01 1.127514149993658066e-02 -3.538561761379241943e-01 2.316020280122756958e-01 2.133438885211944580e-01 1.187817007303237915e-01 -2.659678459167480469e-01 -2.087943702936172485e-01 3.686113655567169189e-02 -3.280996382236480713e-01 -1.110010072588920593e-01 -8.072490245103836060e-02 5.056162178516387939e-02 3.850775212049484253e-02 1.932700276374816895e-01 6.896094977855682373e-02 4.849785566329956055e-02 -3.108801841735839844e-01 1.121646836400032043e-01 8.659578859806060791e-02 -2.120728492736816406e-01 2.512651681900024414e-01 -4.973197355866432190e-02 -1.085113883018493652e-01 -2.313587665557861328e-01 2.560029327869415283e-01 -2.632844960317015648e-03 -6.665828824043273926e-02 1.752897948026657104e-01 -1.910911798477172852e-01
1.341677159070968628e-01 -1.852296590805053711e-01 1.516540199518203735e-01 1.508095562458038330e-01 -7.309005409479141235e-02 4.376038610935211182e-01 5.956412106752395630e-02 9.186629205942153931e-02 9.191646426916122437e-02 -2.380305528640747070e-01 1.287707537412643433e-01 -1.428133100271224976e-01 2.305821329355239868e-01 -4.858055338263511658e-02 -1.871103048324584961e-02 -1.585802179761230946e-03 7.596514374017715454e-02 1.289414018392562866e-01 1.046037524938583374e-01 5.124377831816673279e-02 -1.313664317131042480e-01 1.298776175826787949e-02 -3.463595807552337646e-01 2.440208196640014648e-01 -1.957416348159313202e-02 2.121874243021011353e-01 -5.629235878586769104e-02 2.370547056198120117e-01 -2.486480772495269775e-01 -2.186347097158432007e-01 2.904186844825744629e-01 5.926546081900596619e-02
8.162838965654373169e-02 -2.090454101562500000e-01 -6.478802859783172607e-02 1.411773711442947388e-01 -1.892148405313491821e-01 2.853938341140747070e-01 -5.959542840719223022e-02 4.588838517665863037e-01 -2.944012172520160675e-03 8.097690343856811523e-02 2.219987660646438599e-02 1.303929984569549561e-01 1.278378963470458984e-01 -2.524908483028411865e-01 -1.178718954324722290e-01 1.212403103709220886e-01 -1.113837510347366333e-01 -1.227836757898330688e-01 2.597720324993133545e-01 1.276872456073760986e-01 2.304529547691345215e-01 3.149946779012680054e-02 7.140690460801124573e-03 6.293219327926635742e-02 -3.056143820285797119e-01 -1.377490907907485962e-01 -2.215745672583580017e-02 3.014087909832596779e-03 -1.342098563909530640e-01 -1.848753690719604492e-01 3.206315934658050537e-01 1.553422361612319946e-01
1.387225985527038574e-01 4.500044882297515869e-02 -3.580498993396759033e-01 -3.730692714452743530e-02 -1.967790275812149048e-01 2.884078323841094971e-01 -3.435306847095489502e-01 3.913068175315856934e-01 5.125801637768745422e-02 -5.231991037726402283e-02 1.809314191341400146e-01 5.758825689554214478e-02 7.976558059453964233e-02 -1.576746702194213867e-01 -6.516292691230773926e-02 -9.010077267885208130e-02 -1.308764964342117310e-01 1.618496775627136230e-01 -2.023683860898017883e-03 1.213644221425056458e-01 1.306717246770858765e-01 2.027552574872970581e-01 -2.672160789370536804e-02 -1.843693256378173828e-01 -3.104575574398040771e-01 -9.772197157144546509e-02 -2.629536986351013184e-01 1.394191980361938477e-01 -9.690325707197189331e-02 -4.202748462557792664e-02 -3.197860345244407654e-02 1.159976944327354431e-01
1.453853398561477661e-01 -2.152517139911651611e-01 -1.739148795604705811e-01 -7.717210799455642700e-02 -2.771103382110595703e-01 4.427353292703628540e-02 -4.053171351552009583e-02 2.727847993373870850e-01 2.278930097818374634e-01 -6.084399670362472534e-02 1.639994382858276367e-01 -1.265649944543838501e-01 -1.358260214328765869e-01 2.305992692708969116e-02 -1.909556239843368530e-02 9.240526705980300903e-02 4.626671671867370605e-01 1.815434545278549194e-01 8.984772861003875732e-02 2.336694002151489258e-01 -7.639652490615844727e-02 -4.792497307062149048e-02 1.752090603113174438e-01 2.285546064376831055e-01 7.378530502319335938e-02 1.843743622303009033e-01 -1.442226469516754150e-01 -4.930184781551361084e-02 1.205401122570037842e-02 4.805638641119003296e-02 3.777390718460083008e-01 8.072051405906677246e-02
5.087533593177795410e-02 -4.350591450929641724e-02 -5.252265837043523788e-03 -1.736283898353576660e-01 -2.409151196479797363e-01 2.279460132122039795e-01 6.833033170551061630e-03 3.055542111396789551e-01 -2.181466221809387207e-01 1.057184208184480667e-02 2.444112487137317657e-02 -1.039719060063362122e-01 -7.231977581977844238e-02 2.084918618202209473e-01 4.533291235566139221e-02 -1.804962754249572754e-02 1.162331178784370422e-02 2.929878234863281250e-01 -5.737467855215072632e-02 1.048531532287597656e-01 -2.647843956947326660e-01 3.759941160678863525e-01 -2.033403515815734863e-01 4.147492349147796631e-02 -3.281539082527160645e-01 2.438375651836395264e-01 -6.719772517681121826e-02 -2.110403031110763550e-01 -1.659403145313262939e-01 -1.705362647771835327e-01 1.419210582971572876e-01 6.308256089687347412e-02
1.078002005815505981e-01 -3.528646826744079590e-01 -1.952989995479583740e-01 1.871262639760971069e-01 -3.457836806774139404e-01 2.538052797317504883e-01 1.064148470759391785e-01 1.618888527154922485e-01 -1.566479951143264771e-01 -1.288721412420272827e-01 3.764881286770105362e-03 -3.004170358180999756e-01 -8.537501841783523560e-02 -1.680918633937835693e-01 2.171498239040374756e-01 -3.389393165707588196e-02 4.841488599777221680e-02 -2.352915890514850616e-02 1.845776438713073730e-01 -3.215539455413818359e-01 7.820757478475570679e-02 1.626472473144531250e-01 -1.976000815629959106e-01 2.940087206661701202e-02 1.713473908603191376e-02 -2.031481564044952393e-01 -2.186317592859268188e-01 1.819130033254623413e-01 6.261906772851943970e-02 -6.873659044504165649e-02 9.662188589572906494e-02 -2.556137554347515106e-02
-1.888140290975570679e-01 -3.862240910530090332e-02 3.629240766167640686e-02 1.385434418916702271e-01 -6.355442851781845093e-02 4.674881100654602051e-01 -2.371213883161544800e-01 2.132523953914642334e-01 1.700061261653900146e-01 -4.661263898015022278e-02 6.987669505178928375e-03 -2.595859393477439880e-02 -6.822867691516876221e-02 -1.557846665382385254e-01 2.383545488119125366e-01 -8.324067294597625732e-02 -1.201618835330009460e-01 4.257555902004241943e-01 2.007548883557319641e-02 -3.078499250113964081e-02 1.664373427629470825e-01 2.938724495470523834e-02 -3.009874224662780762e-01 9.719900786876678467e-02 -2.242843359708786011e-01 -1.658644676208496094e-01 -4.498973488807678223e-03 2.443817444145679474e-02 -4.771664738655090332e-02 8.528766781091690063e-02 2.808540761470794678e-01 3.271078690886497498e-02
8.637482672929763794e-02 -1.941679269075393677e-01 2.354092895984649658e-03 -5.208196863532066345e-02 -1.451477557420730591e-01 3.384577333927154541e-01 -1.151463482528924942e-02 1.457105129957199097e-01 2.945775911211967468e-02 -1.358560174703598022e-01 1.665124744176864624e-01 8.509017527103424072e-02 7.526101917028427124e-02 -3.040229380130767822e-01 5.535789579153060913e-02 2.169936597347259521e-01 2.156715653836727142e-02 1.230195760726928711e-01 -1.741540431976318359e-01 1.684098690748214722e-01 4.101545810699462891e-01 2.558272778987884521e-01 8.463807404041290283e-02 2.383262664079666138e-01 -1.575983166694641113e-01 9.125158935785293579e-02 -1.976193785667419434e-01 -8.875060826539993286e-02 6.063298135995864868e-02 -2.691164612770080566e-01 2.524911463260650635e-01 2.691419981420040131e-02
1.751562207937240601e-01 -7.337088137865066528e-02 -5.654150992631912231e-02 -4.852358251810073853e-02 -2.420385628938674927e-01 8.811921626329421997e-02 1.290722936391830444e-02 1.990198791027069092e-01 6.494878977537155151e-02 1.782914740033447742e-03 -6.453082710504531860e-02 -5.564775783568620682e-03 1.145741567015647888e-01 -2.380395121872425079e-02 1.391644626855850220e-01 1.357055455446243286e-01 4.257716238498687744e-01 3.766890168190002441e-01 -6.080083176493644714e-02 -1.563037931919097900e-01 3.001687116920948029e-02 -1.804217137396335602e-02 -1.267633028328418732e-02 3.702416419982910156e-01 4.747595265507698059e-02 9.024646133184432983e-03 -1.273530274629592896e-01 2.557239532470703125e-01 -2.670014202594757080e-01 -8.251623809337615967e-02 1.674444824457168579e-01 3.354306519031524658e-01
3.107284903526306152e-01 -2.468812614679336548e-01 -2.492206543684005737e-01 1.216027792543172836e-02 -3.558936417102813721e-01 2.006309330463409424e-01 2.904660068452358246e-02 1.389579325914382935e-01 1.504532876424491405e-03 -6.803347170352935791e-02 4.809898436069488525e-01 -2.747786343097686768e-01 -1.611155122518539429e-01 3.153681755065917969e-02 1.685635745525360107e-02 -5.363760981708765030e-03 2.143192887306213379e-01 9.430190175771713257e-02 4.935045540332794189e-02 1.414600908756256104e-01 8.693996816873550415e-02 -4.909016424790024757e-04 -8.177252113819122314e-02 1.536072697490453720e-02 -1.207335814833641052e-01 -2.779263854026794434e-01 -1.521109417080879211e-02 2.718389034271240234e-02 -1.046346947550773621e-01 -8.035247214138507843e-03 2.028289809823036194e-02 -2.417718470096588135e-01
2.030083686113357544e-01 -1.792348921298980713e-01 -2.279568761587142944e-01 5.091790482401847839e-02 -3.607218861579895020e-01 1.011272240430116653e-02 -3.317164257168769836e-02 3.093270063400268555e-01 2.169168740510940552e-01 1.634278893470764160e-01 2.562258541584014893e-01 -2.323370277881622314e-01 2.313312701880931854e-02 -1.997462287545204163e-02 -8.953450247645378113e-03 3.688813149929046631e-01 2.052296698093414307e-01 1.391618549823760986e-01 -1.683988869190216064e-01 1.822130531072616577e-01 -1.322205811738967896e-01 1.273438334465026855e-01 -2.282659709453582764e-01 1.265879720449447632e-01 -1.809504926204681396e-01 -1.298266351222991943e-01 -1.271770149469375610e-02 -1.390026509761810303e-01 6.445822119712829590e-02 5.368091538548469543e-02 1.164448335766792297e-01 8.177787996828556061e-03
1.327689886093139648e-01 -2.886875532567501068e-02 -5.956355854868888855e-02 5.424850061535835266e-02 -2.257405221462249756e-01 2.494054585695266724e-01 1.446509361267089844e-01 2.068533748388290405e-01 -1.561864614486694336e-01 1.676247268915176392e-01 3.769731149077415466e-02 -1.170929968357086182e-01 -1.526393890380859375e-01 1.712926030158996582e-01 -9.606868959963321686e-03 -1.240579858422279358e-01 -1.864351890981197357e-02 2.808443009853363037e-01 8.628837764263153076e-03 1.833331733942031860e-01 -3.624390363693237305e-01 2.338764369487762451e-01 -1.920568197965621948e-01 5.780695006251335144e-02 -1.957272589206695557e-01 1.632039844989776611e-01 -2.583845555782318115e-01 4.121290519833564758e-03 -3.199908435344696045e-01 -8.445114642381668091e-02 2.858162522315979004e-01 -1.708428934216499329e-02
1.164867915213108063e-02 -2.324041910469532013e-02 4.113699309527873993e-03 -1.307666897773742676e-01 -3.206606507301330566e-01 2.248311042785644531e-01 -1.426618844270706177e-01 3.380298018455505371e-01 -1.093143597245216370e-01 -9.099663794040679932e-02 2.247144281864166260e-01 2.563750185072422028e-02 1.804175674915313721e-01 -1.687748432159423828e-01 3.629701584577560425e-02 4.553405940532684326e-02 -3.279518783092498779e-01 2.759877443313598633e-01 1.110551580786705017e-01 1.276084780693054199e-01 1.140279620885848999e-01 4.195520579814910889e-01 5.496777594089508057e-02 2.350663207471370697e-02 1.189424283802509308e-02 -7.437123358249664307e-02 -3.478076159954071045e-01 1.132375672459602356e-01 -9.963289648294448853e-02 7.430112920701503754e-03 6.104819849133491516e-02 -1.716858707368373871e-02
5.783516168594360352e-02 -1.192820630967617035e-02 -2.782319784164428711e-01 9.523225575685501099e-02 -2.255821079015731812e-01 1.118853688240051270e-01 4.342928528785705566e-02 1.081603541970252991e-01 -4.703175276517868042e-03 -7.447896152734756470e-02 -4.067190736532211304e-02 -1.261820644140243530e-01 -1.195943877100944519e-01 2.574242353439331055e-01 3.272657096385955811e-01 5.329708382487297058e-02 -8.188743889331817627e-02 5.863323435187339783e-02 2.555834501981735229e-02 2.923029661178588867e-01 1.742254048585891724e-01 9.241201728582382202e-02 -4.118636846542358398e-01 3.208822607994079590e-01 -2.726648449897766113e-01 2.357784956693649292e-01 6.339813023805618286e-02 1.999992132186889648e-01 1.244964916259050369e-02 -8.504530787467956543e-02 1.739862263202667236e-01 6.057139486074447632e-03
-1.019588187336921692e-01 -1.141003593802452087e-01 -2.782673574984073639e-02 -1.040072739124298096e-02 5.608499050140380859e-02 3.264452815055847168e-01 7.230780273675918579e-02 4.001180231571197510e-01 1.213590800762176514e-01 8.859934657812118530e-02 -9.867469221353530884e-02 -3.534595966339111328e-01 -1.463643461465835571e-01 -1.067607179284095764e-01 -3.099352680146694183e-02 -2.475349456071853638e-01 -6.959320604801177979e-02 2.375766634941101074e-01 -3.338346956297755241e-03 -1.596681177616119385e-01 2.593890130519866943e-01 8.096788823604583740e-02 -5.979021638631820679e-02 2.278002202510833740e-01 -1.493931263685226440e-01 -1.186992079019546509e-01 -2.515601813793182373e-01 -1.599877029657363892e-01 -1.128417104482650757e-01 -2.644766867160797119e-01 1.374196708202362061e-01 -7.359468936920166016e-02
1.649018749594688416e-02 -8.513843640685081482e-03 -1.429768800735473633e-01 -1.689142547547817230e-02 -3.566207587718963623e-01 1.518233567476272583e-01 3.496044501662254333e-02 9.805563837289810181e-02 2.200797498226165771e-01 -7.038335502147674561e-02 1.635156758129596710e-02 -2.701100409030914307e-01 -6.294240802526473999e-02 -1.603568494319915771e-01 6.524761766195297241e-02 1.862822473049163818e-01 2.794034183025360107e-01 5.569903180003166199e-02 -2.005366235971450806e-01 2.446983307600021362e-01 1.295246463268995285e-02 -1.293342262506484985e-01 -1.944177895784378052e-01 7.240122556686401367e-02 -4.081331491470336914e-01 -7.940652221441268921e-02 -1.507302522659301758e-01 -4.134192168712615967e-01 6.130410730838775635e-02 -7.099982816725969315e-03 1.045291200280189514e-01 1.295621041208505630e-02
1.533962041139602661e-01 -8.328015357255935669e-02 -3.302239477634429932e-01 -1.450213193893432617e-01 -1.615812033414840698e-01 4.026234149932861328e-01 -2.532954812049865723e-01 4.333772063255310059e-01 -1.591740176081657410e-02 -1.717030853033065796e-01 1.359390020370483398e-01 8.230295032262802124e-03 1.674106717109680176e-01 5.434438958764076233e-02 -4.152145981788635254e-02 3.256304655224084854e-03 -3.065156191587448120e-02 2.115921527147293091e-01 5.216288939118385315e-02 3.752162307500839233e-02 2.175577878952026367e-01 6.642958521842956543e-02 -1.814476959407329559e-02 -1.665219068527221680e-01 -2.424895912408828735e-01 -1.178411096334457397e-01 -2.260821759700775146e-01 4.589771479368209839e-02 9.065501391887664795e-02 -1.304207462817430496e-02 -1.307836025953292847e-01 1.929422467947006226e-01
2.628120183944702148e-01 1.761928200721740723e-01 -1.588857918977737427e-01 2.120929025113582611e-02 -4.092723727226257324e-01 1.903691738843917847e-01 -2.265485972166061401e-01 2.810470759868621826e-01 -1.397568732500076294e-01 -4.743191227316856384e-02 -3.290794091299176216e-03 -2.724218182265758514e-02 -9.544473141431808472e-02 6.545840948820114136e-02 2.239345386624336243e-02 -1.761890947818756104e-01 -1.041676402091979980e-01 3.133851289749145508e-01 -2.794254124164581299e-01 1.899671107530593872e-01 -2.410688251256942749e-01 1.082872785627841949e-02 -2.023807764053344727e-01 2.816207520663738251e-02 -2.304186820983886719e-01 1.076808646321296692e-01 -7.250265777111053467e-02 1.346364021301269531e-01 -9.796947240829467773e-02 -3.532886132597923279e-02 2.237552404403686523e-01 2.164178714156150818e-02
2.767831459641456604e-02 -1.223689541220664978e-01 -7.926933467388153076e-03 -9.746287763118743896e-02 -1.320485025644302368e-01 1.029720753431320190e-01 -1.247159391641616821e-01 4.810504913330078125e-01 1.637924760580062866e-01 -2.027940899133682251e-01 1.461689472198486328e-01 2.095408141613006592e-01 1.742196530103683472e-01 -2.550616562366485596e-01 2.183003872632980347e-01 -1.304682344198226929e-01 9.635359793901443481e-02 1.149254217743873596e-01 -4.590022191405296326e-02 8.433331549167633057e-02 7.056653499603271484e-02 1.032525748014450073e-01 3.139963001012802124e-02 7.779147475957870483e-02 -2.807503044605255127e-01 -2.807722091674804688e-01 -2.286445051431655884e-01 1.396314948797225952e-01 -8.791383355855941772e-02 -1.871878802776336670e-01 2.437579929828643799e-01 -1.427511572837829590e-01
2.637882530689239502e-02 -2.804243266582489014e-01 -2.708589732646942139e-01 -4.486330971121788025e-02 -3.883230686187744141e-01 6.519912928342819214e-02 7.233729586005210876e-03 2.138833999633789062e-01 -1.016517579555511475e-01 -1.923843026161193848e-01 9.484521299600601196e-02 -1.844987720251083374e-01 1.314784958958625793e-02 -1.989562660455703735e-01 5.700832977890968323e-02 -4.247917234897613525e-02 1.200946643948554993e-01 6.735995411872863770e-02 -1.069882214069366455e-01 1.618488878011703491e-01 7.500074803829193115e-02 4.556097388267517090e-01 -6.434386968612670898e-02 -2.325249165296554565e-01 1.670911721885204315e-02 5.123694986104965210e-02 -2.117924019694328308e-02 -2.723149955272674561e-01 -8.993175625801086426e-02 -3.281454369425773621e-02 2.297738045454025269e-01 2.043766677379608154e-01
-8.368975669145584106e-02 -3.387162089347839355e-01 -3.634096384048461914e-01 8.492501080036163330e-02 -3.961224555969238281e-01 8.622618019580841064e-02 1.185217946767807007e-01 9.134765714406967163e-02 -8.174467086791992188e-02 -1.842954009771347046e-01 1.066092997789382935e-01 2.196682617068290710e-02 9.506329894065856934e-02 7.567659765481948853e-02 3.068153746426105499e-02 5.932668969035148621e-02 1.156016737222671509e-01 8.462499082088470459e-02 -1.672026067972183228e-01 4.843475520610809326e-01 1.218307912349700928e-01 2.052362114191055298e-01 -1.212608665227890015e-01 6.121202185750007629e-02 -1.653133630752563477e-01 -3.441204607952386141e-04 1.262963712215423584e-01 5.219903588294982910e-02 1.177093833684921265e-01 1.683298945426940918e-01 1.619354337453842163e-01 8.729724586009979248e-02
-6.873134523630142212e-02 5.768946558237075806e-02 2.699233889579772949e-01 5.412587523460388184e-02 -3.062181174755096436e-01 3.768836259841918945e-01 -2.467771917581558228e-01 5.015460029244422913e-02 9.778074175119400024e-02 -6.805713474750518799e-02 2.700450085103511810e-02 -1.811914960853755474e-03 -1.217647790908813477e-01 -1.483528316020965576e-01 -1.623980402946472168e-01 1.425851136445999146e-01 -9.883844107389450073e-02 3.385697603225708008e-01 -5.575471092015504837e-03 5.966236069798469543e-02 1.665208935737609863e-01 8.658216893672943115e-02 -3.424732983112335205e-01 2.376306056976318359e-01 -3.291763961315155029e-01 -2.197605371475219727e-01 -1.928497664630413055e-02 -3.064728528261184692e-02 -1.148623600602149963e-01 3.529689088463783264e-02 9.302693605422973633e-02 2.104641124606132507e-02
-8.195540308952331543e-02 -2.830989360809326172e-01 -4.246356785297393799e-01 -1.647370904684066772e-01 -1.576633304357528687e-01 1.483321189880371094e-01 2.144061028957366943e-01 8.005116879940032959e-02 -1.502646356821060181e-01 -1.398921012878417969e-01 7.525583356618881226e-02 -3.170375227928161621e-01 -1.748107075691223145e-01 -1.870730221271514893e-01 1.345625817775726318e-01 6.727644801139831543e-02 1.044944226741790771e-01 1.113044470548629761e-01 -6.955417245626449585e-02 -5.512842908501625061e-02 1.301598548889160156e-01 6.694795191287994385e-02 -1.184729039669036865e-01 -3.862167708575725555e-03 -2.096801698207855225e-01 2.237224876880645752e-01 -3.769569098949432373e-01 1.572474241256713867e-01 1.121337935328483582e-01 -1.460133790969848633e-01 -9.175363928079605103e-02 1.096772029995918274e-02
7.451605983078479767e-03 2.173153124749660492e-02 -2.297578155994415283e-01 -6.569273769855499268e-02 -2.286428958177566528e-01 1.167926415801048279e-01 -1.286205742508172989e-02 2.010001391172409058e-01 1.247222796082496643e-01 1.466839462518692017e-01 -6.028022617101669312e-02 1.239593792706727982e-02 9.423587471246719360e-02 -3.945583999156951904e-01 2.090219967067241669e-02 -8.801300823688507080e-02 -8.361868560314178467e-02 2.796639204025268555e-01 -5.589648708701133728e-02 2.624425888061523438e-01 3.486794605851173401e-02 -9.463414549827575684e-02 -3.576297760009765625e-01 7.262901216745376587e-02 -3.063347637653350830e-01 -2.142923325300216675e-01 -2.803109288215637207e-01 1.125776320695877075e-01 1.434900462627410889e-01 -5.027535557746887207e-02 2.205211967229843140e-01 1.377587765455245972e-01
[truncated: 3,269,654 more chars]
