# Supplementary material for: The Language of Innovation
Source: PLoS One. 2020 Apr 30;15(4):e0230107. doi: 10.1371/journal.pone.0230107 (PMC7194493; doi:10.1371/journal.pone.0230107)
Supplement: S29 File — (GZ) [file pone.0230107.s029.tar.gz › 2007-2011/V2Run_3_VS_4500_embeddings2007-2011ED32.txt]

-2.055672407150268555e-01 -1.943019926548004150e-01 8.786439895629882812e-02 1.845057904720306396e-01 1.378741860389709473e-01 -1.668086946010589600e-01 3.886067271232604980e-01 -5.150829441845417023e-03 -1.698098517954349518e-02 1.461049616336822510e-01 3.738825023174285889e-02 6.105905398726463318e-02 2.989919483661651611e-01 -4.827851429581642151e-02 1.095690205693244934e-01 9.048840403556823730e-02 1.328023672103881836e-01 3.728427886962890625e-01 8.649916946887969971e-02 2.067737514153122902e-03 3.278961032629013062e-02 -2.733574435114860535e-02 -1.895278245210647583e-01 -1.288869976997375488e-01 1.862639784812927246e-01 -2.874959260225296021e-02 1.984773278236389160e-01 -2.550403177738189697e-01 5.403240770101547241e-02 -1.739990264177322388e-01 2.858925759792327881e-01 2.613228857517242432e-01
-1.686783432960510254e-01 2.510776510462164879e-03 -9.705646336078643799e-02 4.152990132570266724e-02 6.604818999767303467e-02 -8.678694814443588257e-02 7.199901342391967773e-02 -3.702167049050331116e-02 4.966317489743232727e-02 1.337440907955169678e-01 4.892149940133094788e-02 -1.985760480165481567e-01 3.427256941795349121e-01 1.392359882593154907e-01 -4.404502362012863159e-02 -2.932892739772796631e-01 -2.362498790025711060e-01 2.380770444869995117e-01 2.486557886004447937e-02 3.182781338691711426e-01 1.114474534988403320e-01 -1.247999295592308044e-01 -7.518546283245086670e-02 -7.021164149045944214e-02 2.502871453762054443e-01 -2.791629433631896973e-01 2.135478332638740540e-02 -7.512260973453521729e-02 2.114954888820648193e-01 -4.239989221096038818e-01 1.250920593738555908e-01 1.230510994791984558e-01
-1.443819105625152588e-01 -2.320275902748107910e-01 9.442661702632904053e-02 1.219758018851280212e-01 3.870370090007781982e-01 -1.951317787170410156e-01 1.723236292600631714e-01 -4.448848590254783630e-02 -4.425993561744689941e-02 -1.484304815530776978e-01 -4.327759146690368652e-02 2.034984976053237915e-01 1.148339882493019104e-01 -2.762186825275421143e-01 -1.442868113517761230e-01 -2.796403169631958008e-01 7.788924127817153931e-02 3.007413744926452637e-01 -3.020226955413818359e-01 -3.426093235611915588e-02 -1.578814536333084106e-01 5.850352812558412552e-03 -7.933347672224044800e-02 -4.149634391069412231e-02 6.541649997234344482e-02 1.180019229650497437e-01 -1.009711697697639465e-01 -1.822309941053390503e-01 1.166716292500495911e-01 4.382898658514022827e-02 2.207463085651397705e-01 2.800864279270172119e-01
-1.735959053039550781e-01 1.495548039674758911e-01 2.394904494285583496e-01 1.520088464021682739e-01 7.125332485884428024e-03 -2.534619271755218506e-01 2.594021856784820557e-01 1.817398220300674438e-01 8.145037293434143066e-02 7.001417130231857300e-02 -2.772443294525146484e-01 6.837152689695358276e-02 1.388889551162719727e-01 1.558843534439802170e-02 1.156734749674797058e-01 -2.589774727821350098e-01 1.128991544246673584e-01 7.094547897577285767e-02 1.165819615125656128e-01 1.120997406542301178e-02 -1.803670674562454224e-01 1.191020011901855469e-01 6.095798686146736145e-02 -1.680380403995513916e-01 3.595486283302307129e-01 8.602579683065414429e-02 9.146069735288619995e-02 4.403294995427131653e-02 -1.191299632191658020e-01 -1.649529039859771729e-01 2.045825421810150146e-01 4.110513031482696533e-01
-1.926998794078826904e-01 1.811760216951370239e-01 -2.030610144138336182e-01 1.278520971536636353e-01 2.377425283193588257e-01 2.190460800193250179e-04 -7.502879016101360321e-03 2.143790274858474731e-01 1.206949949264526367e-01 6.244035810232162476e-02 -1.664732992649078369e-01 2.711628004908561707e-02 2.362164109945297241e-01 -6.087369844317436218e-02 2.315123230218887329e-01 -2.656377553939819336e-01 9.432687610387802124e-02 3.148505985736846924e-01 -4.086031392216682434e-02 -1.031804382801055908e-01 5.560611188411712646e-02 4.905841127038002014e-02 -1.282532662153244019e-01 -2.962966859340667725e-01 4.279260635375976562e-01 -4.098889976739883423e-02 -6.845592707395553589e-02 3.456355631351470947e-02 1.771044433116912842e-01 -7.913447916507720947e-02 -1.583038568496704102e-01 2.364152818918228149e-01
-2.773786783218383789e-01 1.413184255361557007e-01 -9.118089079856872559e-02 2.938404120504856110e-02 3.984473347663879395e-01 2.695272490382194519e-02 2.969004027545452118e-02 2.488447166979312897e-02 1.382664293050765991e-01 1.286877244710922241e-01 -2.750701606273651123e-01 -4.673592746257781982e-03 -5.415822193026542664e-02 1.560906767845153809e-01 1.399158090353012085e-01 -1.293525546789169312e-01 -9.083168208599090576e-02 3.522458076477050781e-01 1.476601213216781616e-01 1.768385469913482666e-01 1.221070960164070129e-01 1.401161551475524902e-01 -7.567052543163299561e-02 -5.638524889945983887e-02 3.789653778076171875e-01 -2.109487168490886688e-02 -1.576884239912033081e-01 -9.624061733484268188e-02 -1.742553859949111938e-01 -1.863912492990493774e-01 2.128985524177551270e-01 2.012086957693099976e-01
-1.623056381940841675e-01 6.818219088017940521e-03 8.078382164239883423e-02 1.651180237531661987e-01 6.866919994354248047e-02 -6.230536103248596191e-02 9.727794677019119263e-02 1.871519833803176880e-01 6.796906888484954834e-02 1.930232793092727661e-01 -1.681836545467376709e-01 -8.316340297460556030e-02 2.069316431879997253e-02 -1.408073753118515015e-01 3.300291299819946289e-02 -1.819037944078445435e-01 -1.239730790257453918e-02 5.782397389411926270e-01 1.950644552707672119e-01 -1.540787965059280396e-01 -1.377898901700973511e-01 -7.680601626634597778e-02 9.352856315672397614e-03 -4.252978861331939697e-01 2.368959635496139526e-01 -8.107789605855941772e-02 -1.834430918097496033e-02 -1.684428900480270386e-01 -7.510360330343246460e-02 9.853057563304901123e-02 1.308479756116867065e-01 1.708570718765258789e-01
-1.944028884172439575e-01 2.595652081072330475e-02 5.114489793777465820e-02 -9.914463013410568237e-02 1.429626345634460449e-01 -9.123717248439788818e-02 3.348410502076148987e-02 4.950454831123352051e-02 -1.878197118639945984e-02 3.775634467601776123e-01 -2.252381443977355957e-01 1.111477613449096680e-01 6.946557760238647461e-02 -8.074081689119338989e-02 2.274745404720306396e-01 -1.104017198085784912e-01 6.295704748481512070e-03 1.984560638666152954e-01 -1.047198548913002014e-01 9.718201309442520142e-02 3.064504265785217285e-01 -1.170607358217239380e-01 -1.876560449600219727e-01 -2.706369459629058838e-01 4.757839068770408630e-02 -5.904033314436674118e-04 2.168427594006061554e-02 -2.718757092952728271e-01 2.102275341749191284e-01 -3.698401153087615967e-01 2.357377409934997559e-01 2.153451889753341675e-01
-1.162637472152709961e-01 1.667037233710289001e-02 -2.369298413395881653e-02 2.918673157691955566e-01 2.267629653215408325e-01 -1.899125277996063232e-01 -2.285106852650642395e-02 2.090134024620056152e-01 -4.878562316298484802e-02 8.292015641927719116e-02 9.876113384962081909e-02 1.382399946451187134e-01 8.596339076757431030e-02 -5.851838737726211548e-02 4.858849942684173584e-02 -2.364009469747543335e-01 1.970969140529632568e-01 3.649305403232574463e-01 1.991769224405288696e-01 -9.466204792261123657e-02 -2.030000686645507812e-01 -2.738329581916332245e-02 -4.937136918306350708e-02 -1.883162707090377808e-01 3.778654038906097412e-01 -2.407368570566177368e-01 -1.559576541185379028e-01 7.246825098991394043e-02 -1.147078648209571838e-01 -6.719876080751419067e-02 2.445501387119293213e-01 2.308182567358016968e-01
-3.029686510562896729e-01 1.988654881715774536e-01 1.267320811748504639e-01 2.486158311367034912e-01 5.900207161903381348e-02 -3.584315255284309387e-02 2.365546822547912598e-01 2.401273846626281738e-01 1.065468192100524902e-01 1.854239106178283691e-01 -2.226857542991638184e-01 3.381155803799629211e-02 -5.557293817400932312e-02 -1.035585105419158936e-01 1.636460795998573303e-02 -2.999276816844940186e-01 1.795776337385177612e-01 2.628719806671142578e-01 2.634627930819988251e-02 -1.917868554592132568e-01 2.375809550285339355e-01 7.280450314283370972e-02 -1.611822098493576050e-01 -2.308552712202072144e-02 2.657511234283447266e-01 -2.692317068576812744e-01 -6.907017529010772705e-02 -3.708442673087120056e-02 -1.655209362506866455e-01 -1.725018620491027832e-01 9.749896824359893799e-02 1.700104773044586182e-01
-1.939490139484405518e-01 -2.588410973548889160e-01 4.294120371341705322e-01 1.838100701570510864e-01 1.911154240369796753e-01 9.922613948583602905e-02 -2.605628967285156250e-02 -4.310346022248268127e-02 6.026466563344001770e-02 -3.680857643485069275e-02 6.313368678092956543e-02 -3.363166004419326782e-02 1.680429279804229736e-01 -3.405291140079498291e-01 2.546763606369495392e-02 -2.965193986892700195e-01 -5.625451728701591492e-02 2.462830692529678345e-01 -1.085992977023124695e-01 -2.283366322517395020e-01 -1.431943923234939575e-01 -5.067190900444984436e-02 -4.245579987764358521e-02 -2.221708297729492188e-01 -2.067637629806995392e-03 9.109566919505596161e-03 -4.013983532786369324e-02 -2.753683030605316162e-01 2.392163127660751343e-02 9.650826454162597656e-02 2.816149592399597168e-01 1.292933076620101929e-01
-3.019203543663024902e-01 2.114271819591522217e-01 2.796259336173534393e-02 -3.914451971650123596e-02 2.421623170375823975e-01 8.556573837995529175e-02 5.378212779760360718e-02 -1.361327320337295532e-01 5.943486839532852173e-02 3.010728657245635986e-01 4.572261124849319458e-02 -1.532452106475830078e-01 3.422031700611114502e-01 -3.670556098222732544e-02 2.326574325561523438e-01 -1.150111556053161621e-01 7.685814797878265381e-02 2.200068831443786621e-01 1.699344068765640259e-01 -1.758111268281936646e-01 -1.270339190959930420e-01 -5.332886055111885071e-02 -9.025380760431289673e-02 -6.485212594270706177e-02 2.152733802795410156e-01 9.003626555204391479e-02 -6.094475463032722473e-02 -3.820419013500213623e-01 3.418523818254470825e-02 -1.083938479423522949e-01 3.078687787055969238e-01 1.078388839960098267e-01
-3.906153142452239990e-02 6.278133392333984375e-02 9.157352894544601440e-02 2.129003405570983887e-01 3.568900749087333679e-02 -1.579922735691070557e-01 -3.493315353989601135e-02 3.471741080284118652e-01 1.005934029817581177e-01 5.385209247469902039e-02 -1.817157417535781860e-01 2.083226293325424194e-01 -1.674780994653701782e-02 -2.006299793720245361e-01 4.866541177034378052e-02 -2.310295701026916504e-01 4.378795996308326721e-02 3.541307151317596436e-01 9.314565249951556325e-05 3.529925365000963211e-03 -1.095397993922233582e-01 3.293223306536674500e-02 -1.230317130684852600e-01 -2.612523436546325684e-01 4.085853993892669678e-01 -7.532365620136260986e-03 -1.603676080703735352e-01 -7.259888201951980591e-02 -6.067246571183204651e-02 -2.548955380916595459e-01 8.450095355510711670e-02 3.309520483016967773e-01
-6.251531839370727539e-02 -1.196637079119682312e-01 -6.012465432286262512e-02 1.337300390005111694e-01 1.260405778884887695e-01 1.695195436477661133e-01 7.566058635711669922e-02 -2.212907820940017700e-01 1.746370047330856323e-01 1.192509010434150696e-01 -8.502610027790069580e-02 4.282903298735618591e-02 1.144699081778526306e-01 -1.554537415504455566e-01 -8.053220063447952271e-02 -1.434909850358963013e-01 -8.538571000099182129e-02 1.587448269128799438e-01 -1.088427081704139709e-01 -9.949663281440734863e-02 -2.102790176868438721e-01 2.131128311157226562e-01 -2.034876346588134766e-01 -1.498593389987945557e-01 2.020206451416015625e-01 -9.411708265542984009e-02 2.898227274417877197e-01 -6.762102991342544556e-02 2.308458387851715088e-01 -3.689031600952148438e-01 1.212883889675140381e-01 4.390476942062377930e-01
-2.829341888427734375e-01 4.144613817334175110e-02 -2.399588525295257568e-01 2.139245569705963135e-01 1.427781879901885986e-01 -1.506213396787643433e-01 4.597810283303260803e-02 -2.824061363935470581e-02 1.565629690885543823e-01 1.139210835099220276e-01 3.614566847681999207e-02 1.272487342357635498e-01 2.379256039857864380e-01 2.085761912167072296e-02 1.437291651964187622e-01 -2.398252487182617188e-01 -3.315683081746101379e-02 1.270615905523300171e-01 2.116397768259048462e-02 -1.474225195124745369e-03 1.904029250144958496e-01 -2.162699215114116669e-02 2.638950049877166748e-01 -7.788365334272384644e-02 9.062203019857406616e-02 -2.608283981680870056e-02 1.212519034743309021e-01 1.319850329309701920e-02 9.389281272888183594e-02 -1.898916810750961304e-01 5.379277467727661133e-01 3.009397089481353760e-01
1.086357608437538147e-01 -2.505511641502380371e-01 1.618658751249313354e-01 8.150812238454818726e-02 1.819618642330169678e-01 -6.329695880413055420e-02 8.221440762281417847e-02 -1.549644172191619873e-01 -5.477969720959663391e-02 5.334628745913505554e-02 -2.447864562273025513e-01 7.328294962644577026e-02 7.697989046573638916e-02 -3.183406591415405273e-01 1.767997443675994873e-01 -1.496120095252990723e-01 -1.639925837516784668e-01 2.079662531614303589e-01 -6.088564172387123108e-02 5.776692647486925125e-03 -2.052395343780517578e-01 2.097791731357574463e-01 -2.858942449092864990e-01 -9.040887653827667236e-02 1.921236664056777954e-01 1.403199285268783569e-01 2.810932099819183350e-01 -3.643285334110260010e-01 -3.359607979655265808e-02 -6.540569663047790527e-02 1.660643219947814941e-01 2.034326642751693726e-01
-1.701457947492599487e-01 1.143151894211769104e-01 1.237729191780090332e-01 6.853668391704559326e-02 1.841922104358673096e-01 -1.203385069966316223e-01 -2.308712005615234375e-01 9.579203277826309204e-02 7.625529170036315918e-02 1.659693121910095215e-01 2.834043502807617188e-01 1.014839932322502136e-01 1.484635621309280396e-01 -1.772394403815269470e-02 2.667908072471618652e-01 -2.462742030620574951e-01 -2.356090545654296875e-01 4.211059212684631348e-01 -1.652061343193054199e-01 2.158794254064559937e-01 1.933434307575225830e-01 -1.210618019104003906e-01 -2.813081629574298859e-02 -9.106795303523540497e-03 8.123748749494552612e-02 1.279539167881011963e-01 2.636233270168304443e-01 -1.696114428341388702e-02 8.493395894765853882e-02 -1.377210319042205811e-01 9.104310721158981323e-02 2.490801364183425903e-01
-2.250413894653320312e-01 -3.438123166561126709e-01 2.009260505437850952e-01 2.310924082994461060e-01 2.104222625494003296e-01 9.677115827798843384e-02 1.261915862560272217e-01 -1.800303459167480469e-01 4.875916987657546997e-02 2.046023728325963020e-03 5.836813896894454956e-02 1.665822863578796387e-01 3.642140924930572510e-01 -9.560287743806838989e-02 2.073368988931179047e-02 -2.808454930782318115e-01 -1.523647457361221313e-01 6.944829970598220825e-02 -2.895142436027526855e-01 8.790454268455505371e-02 -1.394973993301391602e-01 1.215409412980079651e-01 1.107095275074243546e-02 -6.419620662927627563e-02 1.810476779937744141e-01 -5.234536156058311462e-02 2.970103407278656960e-03 -1.675285547971725464e-01 -1.563125401735305786e-01 3.951055929064750671e-02 9.248962253332138062e-02 3.529333770275115967e-01
-1.421938538551330566e-01 1.995288878679275513e-01 -3.735363483428955078e-02 -1.217426545917987823e-02 2.492319494485855103e-01 -1.011013090610504150e-01 -3.290388733148574829e-02 1.089349612593650818e-01 5.499051138758659363e-02 -1.297425478696823120e-01 1.034434065222740173e-01 1.235724762082099915e-01 7.801839709281921387e-02 -7.305885851383209229e-02 1.771612763404846191e-01 -4.962923824787139893e-01 -9.741815924644470215e-02 2.782174944877624512e-01 -6.798951327800750732e-02 1.636548191308975220e-01 6.236707791686058044e-02 5.246695131063461304e-02 1.275430768728256226e-01 1.499312371015548706e-01 1.924991756677627563e-01 -1.447578072547912598e-01 1.408643573522567749e-01 -8.841319382190704346e-02 1.851680427789688110e-01 -2.656748294830322266e-01 3.319177925586700439e-01 2.319341450929641724e-01
-2.652376294136047363e-01 -3.314126282930374146e-02 -1.810934767127037048e-02 3.694771826267242432e-01 2.560079991817474365e-01 -1.360824853181838989e-01 1.307086832821369171e-02 4.839973151683807373e-02 -6.442783772945404053e-02 1.429869085550308228e-01 -1.883087009191513062e-01 -1.443174551241099834e-03 -8.904089778661727905e-02 2.228757925331592560e-02 1.061253994703292847e-01 -2.838360145688056946e-02 -8.177772909402847290e-02 2.822974324226379395e-01 1.211951449513435364e-01 -1.796632558107376099e-01 1.153403297066688538e-01 -1.678045094013214111e-01 1.853294968605041504e-01 -2.091182768344879150e-01 3.530960679054260254e-01 -7.249515503644943237e-02 -2.396845631301403046e-02 -1.009799838066101074e-01 -2.704808674752712250e-02 -3.875736147165298462e-02 1.597699970006942749e-01 4.508168697357177734e-01
-2.206350266933441162e-01 7.605592906475067139e-02 2.113934047520160675e-02 4.845254123210906982e-02 3.603110909461975098e-01 -3.519009624142199755e-05 -4.199445247650146484e-02 3.172260820865631104e-01 -7.230317592620849609e-02 3.256155252456665039e-01 -1.292182505130767822e-01 1.656738072633743286e-01 -8.770253509283065796e-02 6.040310487151145935e-02 1.574805080890655518e-01 -7.411300390958786011e-02 -3.752976655960083008e-02 2.943483591079711914e-01 -1.195984780788421631e-01 8.723521232604980469e-02 5.799257010221481323e-02 5.416562408208847046e-02 2.794048935174942017e-02 -4.056906700134277344e-01 3.013530373573303223e-01 -1.068770587444305420e-01 -1.907235831022262573e-01 -1.867056190967559814e-01 -5.489006638526916504e-02 -2.182593941688537598e-02 3.214579075574874878e-02 2.320996373891830444e-01
-2.641965150833129883e-01 -1.704391241073608398e-01 7.501504570245742798e-02 2.563818991184234619e-01 8.142912387847900391e-02 -2.154801040887832642e-02 1.781262904405593872e-01 2.247415482997894287e-01 1.945610493421554565e-01 9.511337429285049438e-02 1.329576373100280762e-01 1.644072383642196655e-01 9.079057723283767700e-02 2.440911233425140381e-01 -6.674989312887191772e-02 -1.393770426511764526e-01 4.104350507259368896e-02 2.288848608732223511e-01 1.434970498085021973e-01 -1.105699315667152405e-01 -1.607709228992462158e-01 2.050588577985763550e-01 -9.573154896497726440e-02 -3.378889262676239014e-01 2.761417925357818604e-01 8.886536583304405212e-03 -1.221014857292175293e-01 5.793515592813491821e-03 -1.743817627429962158e-01 -2.602368295192718506e-01 1.553833931684494019e-01 2.558797895908355713e-01
-9.157913178205490112e-02 -7.241405546665191650e-02 4.016807302832603455e-02 1.115564778447151184e-01 2.065939456224441528e-01 -1.048753783106803894e-01 1.984694749116897583e-01 2.514791488647460938e-01 -2.315526604652404785e-01 1.185140982270240784e-01 -1.979966610670089722e-01 1.660223603248596191e-01 -1.449014842510223389e-01 -1.665771007537841797e-02 1.632566750049591064e-01 -1.680564582347869873e-01 2.042947150766849518e-02 2.247332185506820679e-01 1.105385869741439819e-01 -1.994904428720474243e-01 2.309401147067546844e-02 -1.596872806549072266e-01 -4.956264514476060867e-03 -3.320003151893615723e-01 3.729777634143829346e-01 -2.399530857801437378e-01 1.529649347066879272e-01 -2.260291576385498047e-02 -9.755790233612060547e-02 4.515876248478889465e-02 2.788435816764831543e-01 2.372170686721801758e-01
4.063990339636802673e-02 -9.825846552848815918e-02 1.025084182620048523e-01 1.167032271623611450e-01 1.230591535568237305e-01 5.391449108719825745e-02 1.193526461720466614e-01 -1.427890807390213013e-01 -1.320886462926864624e-01 -7.580187171697616577e-02 -2.144735306501388550e-01 1.642851084470748901e-01 2.461077272891998291e-01 1.349734067916870117e-01 4.607778042554855347e-03 -2.102793306112289429e-01 -1.415733993053436279e-01 2.980856001377105713e-01 -2.224306389689445496e-02 -2.003801912069320679e-01 -1.542209535837173462e-01 2.674647271633148193e-01 -1.811013072729110718e-01 4.857494961470365524e-03 2.115317285060882568e-01 -2.057106234133243561e-02 2.239352613687515259e-01 -1.656068563461303711e-01 1.158836185932159424e-01 -1.207110136747360229e-01 2.244821041822433472e-01 4.624424576759338379e-01
-2.174976468086242676e-01 -2.861304879188537598e-01 1.781491339206695557e-01 1.111624836921691895e-01 2.530609369277954102e-01 -1.433079689741134644e-01 1.526028662919998169e-01 -2.052820622920989990e-01 -4.503551870584487915e-02 1.050920039415359497e-02 -6.789735704660415649e-02 2.327333539724349976e-01 1.240743976086378098e-02 -9.698196500539779663e-02 -5.795268341898918152e-02 1.076355297118425369e-02 -2.468703836202621460e-01 2.159091532230377197e-01 -2.795366048812866211e-01 -1.879344880580902100e-02 -1.530976295471191406e-01 4.742561280727386475e-02 -9.455531835556030273e-02 -8.786758035421371460e-02 2.133647799491882324e-01 1.140407659113407135e-02 -5.031781271100044250e-02 -1.560997217893600464e-01 3.484621178358793259e-03 -7.705652713775634766e-02 3.425874710083007812e-01 4.224956035614013672e-01
-2.218120396137237549e-01 9.296660125255584717e-02 1.184092015027999878e-01 1.461247801780700684e-01 3.811424970626831055e-01 -1.611484140157699585e-01 4.554959014058113098e-02 9.302338957786560059e-02 3.955112695693969727e-01 2.135454863309860229e-01 -2.526688873767852783e-01 2.072877287864685059e-01 2.061824798583984375e-01 -8.417235314846038818e-02 2.255656383931636810e-02 -1.463663429021835327e-01 1.509240418672561646e-01 3.943389058113098145e-01 -5.930192768573760986e-02 -2.979893796145915985e-02 -1.126597225666046143e-01 4.153024032711982727e-02 1.216866262257099152e-02 7.485712319612503052e-02 3.094281852245330811e-01 -2.498515695333480835e-02 -7.737265527248382568e-02 -4.540684074163436890e-02 1.253077983856201172e-01 -7.712744921445846558e-02 -1.786033809185028076e-02 1.233108192682266235e-01
-3.496206551790237427e-02 -2.246552705764770508e-01 -5.091490596532821655e-02 2.885223925113677979e-01 2.476450055837631226e-01 1.484888046979904175e-01 6.288214772939682007e-02 -3.202491998672485352e-02 4.070124775171279907e-02 -6.956244260072708130e-02 -1.980291306972503662e-01 6.229873746633529663e-02 1.631808578968048096e-01 -1.858118176460266113e-01 8.683696389198303223e-03 -2.295509129762649536e-01 -1.002968326210975647e-01 -6.888165324926376343e-02 -3.284631967544555664e-01 -3.113749027252197266e-01 2.520902454853057861e-01 -1.265324950218200684e-01 -1.967127472162246704e-01 -1.698474436998367310e-01 -6.002960726618766785e-02 5.068712402135133743e-03 1.185953095555305481e-01 -3.246043622493743896e-01 9.357418166473507881e-04 -1.641778461635112762e-02 2.534442543983459473e-01 2.372365146875381470e-01
-2.264029979705810547e-01 3.878581523895263672e-02 1.696041226387023926e-01 2.560012638568878174e-01 2.407435923814773560e-01 1.896463893353939056e-02 1.909825205802917480e-01 3.185912072658538818e-01 -1.683693379163742065e-01 4.544122889637947083e-02 -8.599030971527099609e-02 1.534787355922162533e-03 6.911055650562047958e-03 -1.179580688476562500e-01 3.480357304215431213e-02 -9.272904694080352783e-02 -6.139216199517250061e-02 3.461757600307464600e-01 1.100302711129188538e-01 -2.255007773637771606e-01 -1.101536825299263000e-01 -6.935716420412063599e-02 -1.355158388614654541e-01 -1.462242007255554199e-01 5.200346112251281738e-01 -1.422935873270034790e-01 -2.334867231547832489e-02 9.645705670118331909e-02 4.345707595348358154e-03 3.787769004702568054e-02 1.404395252466201782e-01 1.734882593154907227e-01
-1.119964718818664551e-01 1.026324927806854248e-01 1.977836787700653076e-01 1.283279359340667725e-01 7.637832313776016235e-02 -1.595427095890045166e-01 4.798691719770431519e-02 4.030765295028686523e-01 1.598442345857620239e-01 2.413497865200042725e-02 -8.693707734346389771e-02 -1.071100402623414993e-02 1.922938078641891479e-01 -1.376999355852603912e-02 2.640342898666858673e-02 -8.602064847946166992e-02 1.502775549888610840e-01 5.055600404739379883e-01 3.650309890508651733e-02 -1.466369535773992538e-02 -1.443066895008087158e-01 3.810908645391464233e-02 -9.203547984361648560e-02 -1.850446760654449463e-01 3.491355180740356445e-01 -4.621209949254989624e-02 4.386168345808982849e-02 9.700840711593627930e-02 6.882499903440475464e-02 -1.974867582321166992e-01 2.580150961875915527e-01 2.362655997276306152e-01
4.310330376029014587e-02 -1.531565748155117035e-02 -1.465720385313034058e-01 4.573144763708114624e-02 6.571530550718307495e-02 -9.461811929941177368e-02 3.081587553024291992e-01 -1.465026587247848511e-01 1.581287235021591187e-01 3.275245726108551025e-01 -1.916375942528247833e-02 1.497019976377487183e-01 4.353962093591690063e-02 -3.172602951526641846e-01 -1.224577501416206360e-01 -3.158637881278991699e-01 -1.331427395343780518e-01 3.360980153083801270e-01 9.695032984018325806e-02 -1.339128464460372925e-01 4.769330471754074097e-02 1.171022355556488037e-01 -4.949944838881492615e-02 3.106720745563507080e-02 1.633547991514205933e-01 1.151031628251075745e-01 5.805205926299095154e-02 2.187696844339370728e-02 2.358472049236297607e-01 -1.489265114068984985e-01 3.236428797245025635e-01 2.617489993572235107e-01
-3.187734633684158325e-02 -2.816844582557678223e-01 -1.814785599708557129e-01 6.334415078163146973e-02 1.357239037752151489e-01 -5.633142776787281036e-03 -1.268571615219116211e-01 -2.786201536655426025e-01 3.928372561931610107e-01 -1.309600472450256348e-01 2.113093435764312744e-01 8.893444389104843140e-02 2.658413648605346680e-01 -1.238470971584320068e-01 6.201354786753654480e-02 -1.116298362612724304e-01 -5.149906501173973083e-02 2.291832119226455688e-01 2.544979937374591827e-02 -3.300359845161437988e-01 7.051052898168563843e-02 -5.866342689841985703e-03 -2.644993662834167480e-01 -2.210789471864700317e-01 2.719891369342803955e-01 -6.623262166976928711e-02 -9.770087199285626411e-04 -1.710172444581985474e-01 -6.732103228569030762e-02 -1.714417934417724609e-01 7.889140397310256958e-03 1.182249933481216431e-01
-3.069476187229156494e-01 5.786159634590148926e-02 1.091220648959279060e-03 1.072027534246444702e-01 1.067761555314064026e-01 -3.400526344776153564e-01 -1.518856436014175415e-01 3.108530938625335693e-01 2.752979099750518799e-01 1.079984307289123535e-01 4.674410913139581680e-03 -8.818369358777999878e-02 8.163161575794219971e-02 1.716782897710800171e-01 3.574859499931335449e-01 -1.157698854804039001e-01 -1.609430611133575439e-01 3.216063976287841797e-01 8.375372737646102905e-02 -1.315267831087112427e-01 8.395785838365554810e-02 2.168877236545085907e-02 1.131218969821929932e-01 -2.476670145988464355e-01 2.207497805356979370e-01 -5.257395654916763306e-02 -2.725538797676563263e-02 -1.065859124064445496e-01 -9.088653326034545898e-02 -1.240679398179054260e-01 1.540393233299255371e-01 1.591777056455612183e-01
3.036263026297092438e-02 1.350123733282089233e-01 1.545397215522825718e-03 3.120304942131042480e-01 2.584578692913055420e-01 -2.064766287803649902e-01 1.823745481669902802e-02 2.140377610921859741e-01 1.804620921611785889e-01 2.186948955059051514e-01 -8.098370581865310669e-02 -4.657147452235221863e-02 1.116408631205558777e-01 -6.744389235973358154e-02 1.312220990657806396e-01 -5.052692070603370667e-02 7.035356760025024414e-02 3.086826801300048828e-01 1.084732264280319214e-01 4.066617041826248169e-02 -5.382099747657775879e-02 -2.441401779651641846e-02 8.409377932548522949e-02 -2.850974202156066895e-01 5.118438005447387695e-01 -5.803382024168968201e-02 4.840023349970579147e-03 -4.005139693617820740e-02 -3.393957391381263733e-02 -1.782501935958862305e-01 2.726823091506958008e-01 1.491324156522750854e-01
-3.683626949787139893e-01 2.270362228155136108e-01 5.066686123609542847e-02 -1.014327257871627808e-01 1.595702171325683594e-01 -1.830646693706512451e-01 -6.422765552997589111e-02 2.817325294017791748e-01 3.274892270565032959e-02 2.769021987915039062e-01 6.856831908226013184e-02 3.420102596282958984e-01 2.883976697921752930e-01 -6.019778549671173096e-02 9.824693202972412109e-02 -3.516700565814971924e-01 -1.686472296714782715e-01 6.994645297527313232e-02 1.042122617363929749e-01 -2.787426672875881195e-02 7.880592346191406250e-02 1.821204274892807007e-01 -2.782822353765368462e-03 -9.051546454429626465e-02 -3.035923652350902557e-02 -8.191795647144317627e-02 6.821139156818389893e-02 -2.153251916170120239e-01 -6.736420094966888428e-02 -2.448249906301498413e-01 6.006095930933952332e-02 1.364101171493530273e-01
-2.114711701869964600e-01 -2.269301414489746094e-01 -1.654132753610610962e-01 1.058773994445800781e-01 -3.940933570265769958e-02 5.143152922391891479e-02 -2.109519951045513153e-02 3.776853978633880615e-01 -9.570123255252838135e-02 -1.978388521820306778e-03 1.274276971817016602e-01 1.301440298557281494e-01 1.829744428396224976e-01 -1.377779841423034668e-01 1.108178962022066116e-02 -2.350596189498901367e-01 3.549548238515853882e-02 1.341457664966583252e-01 7.866103202104568481e-02 -8.014331758022308350e-02 1.681214869022369385e-01 6.106399372220039368e-02 7.868608832359313965e-02 -1.614685606909915805e-04 1.087451055645942688e-01 6.526581197977066040e-02 6.350193917751312256e-02 -4.426977038383483887e-01 1.007644906640052795e-01 -1.965920031070709229e-01 -1.000521183013916016e-01 4.719994366168975830e-01
-1.205913797020912170e-01 1.131320223212242126e-01 -4.892358556389808655e-02 3.377313613891601562e-01 7.696942985057830811e-02 -9.979338385164737701e-03 1.972570717334747314e-01 -5.793533474206924438e-02 1.649208217859268188e-01 2.089035660028457642e-01 -9.378689527511596680e-02 2.368467897176742554e-01 1.095374536816962063e-04 -1.800489053130149841e-02 -9.737797081470489502e-03 -2.341247200965881348e-01 1.607672721147537231e-01 3.090610206127166748e-01 -5.567415431141853333e-02 -9.579614549875259399e-02 5.099419876933097839e-02 1.007969975471496582e-01 -8.286738395690917969e-02 -1.394190788269042969e-01 3.816099464893341064e-01 1.916942000389099121e-02 -7.281417399644851685e-02 1.579651981592178345e-01 -2.533381804823875427e-02 -1.294588446617126465e-01 3.550103306770324707e-01 3.529277443885803223e-01
-1.582565009593963623e-01 -2.804817259311676025e-01 1.739737391471862793e-01 5.501675233244895935e-02 3.320935964584350586e-01 -1.463458389043807983e-01 9.721739590167999268e-02 -1.841720342636108398e-01 -9.517093189060688019e-03 -1.705607771873474121e-01 -1.918219327926635742e-01 1.146186366677284241e-01 1.502487212419509888e-01 -1.163668334484100342e-01 -9.966977685689926147e-02 -2.522041648626327515e-02 -1.976600587368011475e-01 7.900911569595336914e-02 -1.859901547431945801e-01 -2.005246728658676147e-01 -1.187651678919792175e-01 1.905427575111389160e-01 -6.336174160242080688e-02 -2.275902330875396729e-01 2.173293381929397583e-01 1.569885411299765110e-03 -1.002978309988975525e-01 -1.816380172967910767e-01 -8.071320503950119019e-02 -5.412563309073448181e-02 3.298708498477935791e-01 3.566975593566894531e-01
1.053745951503515244e-02 -3.071566671133041382e-02 2.603136003017425537e-01 5.987983569502830505e-02 4.487503468990325928e-01 2.211517840623855591e-01 1.083929650485515594e-02 -2.129600383341312408e-02 5.161230638623237610e-02 -1.360035538673400879e-01 1.373479664325714111e-01 7.754357159137725830e-02 1.780409663915634155e-01 -1.442337036132812500e-01 -6.579504348337650299e-03 -2.687824666500091553e-01 -1.980311274528503418e-01 -1.192075200378894806e-03 -2.607757151126861572e-01 -1.088486537337303162e-01 -1.493647545576095581e-01 -2.230069600045681000e-02 -8.302347362041473389e-02 8.946119248867034912e-02 2.947102785110473633e-01 4.768476635217666626e-02 -1.294391602277755737e-01 -8.580063283443450928e-02 -1.573792695999145508e-01 -1.825973242521286011e-01 2.597936391830444336e-01 3.321041762828826904e-01
-2.034387439489364624e-01 -7.240195572376251221e-02 2.909627556800842285e-01 3.029222041368484497e-02 2.062187194824218750e-01 8.868362754583358765e-03 5.110394209623336792e-02 1.260823756456375122e-01 -5.405876040458679199e-02 1.895784586668014526e-01 -7.305485010147094727e-02 1.235703155398368835e-01 -1.023209989070892334e-01 -4.272712394595146179e-03 -1.534002125263214111e-01 -3.380270898342132568e-01 1.044589206576347351e-01 8.642391115427017212e-02 -3.576179966330528259e-02 4.769115895032882690e-02 -1.010924279689788818e-01 2.826494872570037842e-01 -9.191435575485229492e-02 1.471861153841018677e-01 3.830221295356750488e-01 -9.439633041620254517e-02 4.926505312323570251e-02 -1.514489054679870605e-01 2.540636658668518066e-01 -6.765884906053543091e-02 2.803259342908859253e-02 4.537409842014312744e-01
-1.323578506708145142e-01 2.310640960931777954e-01 -1.635448336601257324e-01 -1.497590988874435425e-01 3.800418078899383545e-01 -2.421742975711822510e-01 1.988396942615509033e-01 -1.221110895276069641e-01 2.178147807717323303e-02 2.493622750043869019e-01 -1.158681884407997131e-01 6.101962178945541382e-02 2.048214524984359741e-01 -1.135347113013267517e-01 2.149229794740676880e-01 -3.680407702922821045e-01 -1.033796221017837524e-01 2.989754378795623779e-01 -1.916164010763168335e-01 -2.052358177024871111e-04 2.178563624620437622e-01 9.722207672894001007e-03 -1.912435293197631836e-01 -2.441104203462600708e-01 1.032868120819330215e-02 -6.901216506958007812e-02 -4.089941084384918213e-02 -3.444603458046913147e-02 3.743048012256622314e-02 -1.055422574281692505e-01 -2.076024189591407776e-02 6.988955289125442505e-02
2.283477969467639923e-02 -1.278623491525650024e-01 2.121875882148742676e-01 1.940725594758987427e-01 1.988490670919418335e-01 -5.157237499952316284e-02 1.237483695149421692e-01 -2.377816289663314819e-01 -5.974008888006210327e-02 -3.040577657520771027e-02 -9.660352766513824463e-02 8.851420879364013672e-02 5.827334523200988770e-02 -1.526738554239273071e-01 -9.137330204248428345e-02 -3.245567381381988525e-01 -3.140113055706024170e-01 3.486541211605072021e-01 -3.047071099281311035e-01 -7.321952283382415771e-02 -8.969257026910781860e-02 1.557688862085342407e-01 -7.281263172626495361e-02 -1.383203566074371338e-01 2.941769659519195557e-01 8.202602714300155640e-02 -5.133075267076492310e-02 -2.922557294368743896e-01 -8.517818897962570190e-02 -7.060509175062179565e-02 9.842980653047561646e-02 2.144232988357543945e-01
-2.896527349948883057e-01 -2.127234339714050293e-01 1.774656921625137329e-01 1.801393926143646240e-01 3.324110507965087891e-01 -1.062207892537117004e-01 1.804884970188140869e-01 -2.421701699495315552e-01 -1.118908450007438660e-01 -4.698021337389945984e-02 -5.356398224830627441e-02 1.453877538442611694e-01 -3.792458027601242065e-02 -1.801367849111557007e-01 -1.612553149461746216e-01 -5.077958106994628906e-02 -1.505334675312042236e-01 1.330441981554031372e-01 -2.623944878578186035e-01 -9.825170785188674927e-02 -8.011118322610855103e-02 -4.231864959001541138e-02 -1.483613848686218262e-01 -1.300540715456008911e-01 1.569551527500152588e-01 1.020954549312591553e-02 1.941247843205928802e-02 -1.729082614183425903e-01 -7.142602652311325073e-02 4.570671543478965759e-02 3.439851105213165283e-01 3.823240101337432861e-01
-1.597958654165267944e-01 3.086854219436645508e-01 -1.560961455106735229e-01 1.819670349359512329e-01 1.926556676626205444e-01 -3.960782885551452637e-01 1.285021752119064331e-01 -2.540752105414867401e-02 -1.056905463337898254e-01 5.609034560620784760e-03 -2.097445279359817505e-01 1.749775260686874390e-01 1.197793483734130859e-01 5.719731375575065613e-02 1.845848709344863892e-01 -2.029473036527633667e-01 -6.718325614929199219e-02 1.870553046464920044e-01 3.089447878301143646e-02 -7.189206033945083618e-02 1.172016654163599014e-02 -8.394750766456127167e-03 -1.124202739447355270e-02 -1.970673650503158569e-01 3.399930000305175781e-01 1.150356605648994446e-02 -6.510292738676071167e-02 -2.071274071931838989e-01 2.631406188011169434e-01 -3.283011913299560547e-02 3.253766596317291260e-01 8.946412056684494019e-02
-1.321718376129865646e-02 -2.241313606500625610e-01 6.822270154953002930e-02 2.087826430797576904e-01 2.404968589544296265e-01 -8.439452946186065674e-02 1.950927376747131348e-01 4.031151533126831055e-01 -6.210046354681253433e-03 8.606810867786407471e-02 -1.408775597810745239e-01 1.016925461590290070e-02 1.615428030490875244e-01 -7.026171311736106873e-03 -3.737528249621391296e-02 -2.415650188922882080e-01 2.260795235633850098e-01 2.140162885189056396e-01 4.954167082905769348e-02 -1.368542164564132690e-01 2.850408665835857391e-03 1.499710083007812500e-01 -4.757621139287948608e-02 -3.094212114810943604e-01 2.814476191997528076e-01 8.027628064155578613e-02 -9.455202519893646240e-02 3.324957937002182007e-02 1.067017391324043274e-02 -1.103825122117996216e-01 3.732580244541168213e-01 1.913227736949920654e-01
-9.260661900043487549e-03 -3.755635395646095276e-02 1.209034472703933716e-01 3.301777541637420654e-01 6.068677827715873718e-02 3.045427240431308746e-02 1.304213404655456543e-01 2.962341010570526123e-01 -7.296508550643920898e-02 1.629423350095748901e-01 3.305312618613243103e-02 -1.047019287943840027e-01 9.153286367654800415e-02 -5.351947247982025146e-02 3.203470259904861450e-02 -2.072356343269348145e-01 -3.457205742597579956e-02 2.041141390800476074e-01 -4.718364402651786804e-02 -2.287476658821105957e-01 -1.063678041100502014e-01 2.297108620405197144e-01 -2.784434892237186432e-02 -2.378037720918655396e-01 4.825957119464874268e-01 1.341181397438049316e-01 -2.860225969925522804e-03 4.382632672786712646e-02 -1.770781129598617554e-01 -2.356199324131011963e-01 2.607461214065551758e-01 1.996383816003799438e-01
-4.148842021822929382e-02 1.337039656937122345e-02 3.848980739712715149e-02 -1.702185571193695068e-01 4.014139175415039062e-01 -3.298333287239074707e-02 3.282486498355865479e-01 2.305197529494762421e-02 -1.301103234291076660e-01 8.848842233419418335e-02 7.287425547838211060e-02 1.971496641635894775e-02 4.775613546371459961e-01 8.736150339245796204e-03 7.757044583559036255e-02 -9.179810434579849243e-02 -9.705634415149688721e-02 -6.679154187440872192e-02 6.205304712057113647e-02 -1.535118836909532547e-02 3.910370469093322754e-01 -2.887885831296443939e-02 2.607720671221613884e-03 -1.529001891613006592e-01 2.579288482666015625e-01 2.161375805735588074e-02 -1.264889240264892578e-01 -2.103391587734222412e-01 8.611641079187393188e-02 -7.879782468080520630e-02 9.178107976913452148e-02 2.823460102081298828e-01
-1.909961178898811340e-02 1.296031475067138672e-01 -1.338479071855545044e-01 6.673352420330047607e-02 5.347828939557075500e-02 3.291294574737548828e-01 -5.058900266885757446e-02 2.349697053432464600e-01 -2.808650210499763489e-02 2.013162523508071899e-01 -2.203818596899509430e-02 2.048214226961135864e-01 2.052224799990653992e-02 -1.254545450210571289e-01 3.444125056266784668e-01 -1.729022115468978882e-01 -1.725111156702041626e-01 2.397543638944625854e-01 1.569638550281524658e-01 2.012770622968673706e-02 -1.697913408279418945e-01 1.259413510560989380e-01 1.679605841636657715e-01 -1.350371539592742920e-01 3.832738101482391357e-01 -1.599423736333847046e-01 1.026577875018119812e-01 -1.799767017364501953e-01 3.991303592920303345e-02 -1.372562348842620850e-01 2.122266590595245361e-01 2.424445748329162598e-01
-5.537111312150955200e-02 -8.989564329385757446e-02 1.467716395854949951e-01 2.328896820545196533e-01 -1.416336447000503540e-01 -1.184634119272232056e-01 2.712855041027069092e-01 1.093198359012603760e-01 6.487431377172470093e-02 2.156407088041305542e-01 -5.525032058358192444e-02 1.260701268911361694e-01 -1.865513622760772705e-02 -1.244129687547683716e-01 2.777200192213058472e-02 -2.744043767452239990e-01 1.522083580493927002e-01 2.996192574501037598e-01 1.693436875939369202e-02 6.534199416637420654e-02 -1.390318572521209717e-01 3.787100017070770264e-01 -3.000074438750743866e-02 -3.610866665840148926e-01 2.151768803596496582e-01 2.492669597268104553e-02 1.525546908378601074e-01 -1.031808853149414062e-01 4.825036972761154175e-02 -2.293980270624160767e-01 1.798973679542541504e-01 2.284623533487319946e-01
-4.455143585801124573e-02 7.696471363306045532e-02 2.357076853513717651e-01 -3.026326596736907959e-01 1.300063282251358032e-01 -9.801907092332839966e-02 1.421652138233184814e-01 1.676628291606903076e-01 -7.621096074581146240e-02 6.037716194987297058e-02 1.188891753554344177e-01 1.640982478857040405e-01 4.567703902721405029e-01 -3.456611186265945435e-02 2.224898040294647217e-01 -4.845391213893890381e-02 -2.840702831745147705e-01 1.376105099916458130e-01 -1.567530184984207153e-01 -1.712239161133766174e-02 -1.687540300190448761e-02 -3.673021122813224792e-02 1.168483588844537735e-02 -1.550448983907699585e-01 1.611843705177307129e-01 2.366845682263374329e-02 -1.208363994956016541e-01 -2.806742489337921143e-01 -4.970248416066169739e-02 -2.242733538150787354e-01 9.001932106912136078e-03 3.672045171260833740e-01
-6.030913442373275757e-02 -2.297930568456649780e-01 1.892542988061904907e-01 -6.476519256830215454e-02 2.622258365154266357e-01 1.513589322566986084e-01 4.307306930422782898e-02 -1.330762505531311035e-01 -1.544177234172821045e-01 8.157157339155673981e-03 7.309333980083465576e-02 -8.484180085361003876e-03 2.650069594383239746e-01 -1.201200634241104126e-01 -1.768247038125991821e-01 -2.243884354829788208e-01 -1.940736770629882812e-01 2.010202109813690186e-01 -3.958222270011901855e-01 -4.714400321245193481e-02 -2.933845296502113342e-02 8.774945139884948730e-02 -1.008554473519325256e-01 -2.682023942470550537e-01 1.849221140146255493e-01 5.706697702407836914e-02 -1.220026984810829163e-02 -2.941595017910003662e-01 5.392166599631309509e-02 -1.700723320245742798e-01 1.651979386806488037e-01 2.929478287696838379e-01
-8.706333488225936890e-02 -3.156579285860061646e-02 6.912094354629516602e-02 6.936778780072927475e-03 2.814242243766784668e-01 1.111773401498794556e-01 -1.033788174390792847e-01 3.781544789671897888e-02 1.829955279827117920e-01 2.055032700300216675e-01 3.385638594627380371e-01 4.576012119650840759e-02 -1.527478843927383423e-01 7.066436111927032471e-02 1.758182942867279053e-01 9.823052585124969482e-02 -4.760885983705520630e-02 3.335973620414733887e-01 1.815465539693832397e-01 1.577581167221069336e-01 -1.451055891811847687e-02 3.028492070734500885e-02 8.991584926843643188e-02 -3.321913182735443115e-01 3.377007246017456055e-01 -6.927588582038879395e-02 7.898535579442977905e-02 -3.078052699565887451e-01 8.880845457315444946e-02 -1.510598510503768921e-01 1.660126149654388428e-01 2.292184978723526001e-01
-3.218083381652832031e-01 2.924615442752838135e-01 2.932310104370117188e-02 -1.942203491926193237e-01 2.867240607738494873e-01 -1.311587356030941010e-02 -9.993615560233592987e-03 2.770885825157165527e-01 1.966888010501861572e-01 1.585918478667736053e-02 2.772239148616790771e-01 4.521138966083526611e-02 1.240233629941940308e-01 1.762520372867584229e-01 1.589580029249191284e-01 -8.259984850883483887e-02 3.251411020755767822e-02 2.018882483243942261e-01 1.302056908607482910e-01 6.725838780403137207e-02 4.317480698227882385e-02 -1.950333714485168457e-01 5.805374309420585632e-02 -1.902469098567962646e-01 2.549960613250732422e-01 1.628057360649108887e-01 4.283601418137550354e-02 -8.871563524007797241e-02 5.957159772515296936e-02 2.709282562136650085e-02 2.122081667184829712e-01 3.512589037418365479e-01
-2.418068945407867432e-01 -6.545626372098922729e-02 -2.508512437343597412e-01 8.828360587358474731e-02 2.536034584045410156e-01 -8.382512629032135010e-02 1.898122578859329224e-01 2.553711533546447754e-01 -7.902019470930099487e-02 2.690892219543457031e-01 2.554347515106201172e-01 8.853261172771453857e-02 1.962017714977264404e-01 1.119318529963493347e-01 5.131647363305091858e-02 -2.129710763692855835e-01 1.593042165040969849e-01 2.407042980194091797e-01 9.998528659343719482e-02 -7.117959111928939819e-02 -8.532848209142684937e-02 3.021813184022903442e-02 1.810971945524215698e-01 -1.669368445873260498e-01 2.675690352916717529e-01 1.496687978506088257e-01 2.934796214103698730e-01 -2.300521582365036011e-01 4.962084814906120300e-02 1.624589860439300537e-01 7.929949462413787842e-02 8.807957917451858521e-02
-2.101617753505706787e-01 -2.801061868667602539e-01 1.165631264448165894e-01 1.346018910408020020e-01 3.160835206508636475e-01 -1.174900382757186890e-01 1.289195120334625244e-01 -1.218131929636001587e-01 -1.055533885955810547e-01 -1.255524009466171265e-01 3.074514307081699371e-02 7.971049845218658447e-02 -1.598333567380905151e-02 -2.180241793394088745e-01 -1.116412431001663208e-01 -1.725901961326599121e-01 -2.711264789104461670e-01 2.025626599788665771e-01 -3.026998937129974365e-01 -2.996063418686389923e-02 -2.201557531952857971e-02 1.100418791174888611e-01 -6.977681815624237061e-02 -3.517069667577743530e-02 1.131358146667480469e-01 -1.119194552302360535e-01 4.989517387002706528e-03 -1.853377521038055420e-01 4.621397703886032104e-02 1.060839816927909851e-01 3.107907474040985107e-01 4.252112209796905518e-01
-1.796657592058181763e-01 -1.630876660346984863e-01 1.649693399667739868e-01 1.489666998386383057e-01 1.364839822053909302e-01 -7.806615531444549561e-02 -5.876165255904197693e-02 2.497550100088119507e-01 -1.070713624358177185e-01 1.735822111368179321e-01 -9.713374078273773193e-02 -4.937856644392013550e-02 -5.618307739496231079e-02 3.848579525947570801e-02 1.455250978469848633e-01 -8.321365714073181152e-02 8.166146278381347656e-02 3.197728097438812256e-01 5.967475473880767822e-02 -7.067377865314483643e-02 -1.661221496760845184e-02 -1.274686306715011597e-01 -6.480108946561813354e-03 -3.197855353355407715e-01 3.928034007549285889e-01 -2.630219757556915283e-01 -2.257319726049900055e-02 -5.838118866086006165e-02 1.811594702303409576e-02 1.211098805069923401e-01 2.107857316732406616e-01 4.379821121692657471e-01
-1.330175697803497314e-01 7.265585474669933319e-03 3.399787098169326782e-02 1.198651939630508423e-01 1.568462401628494263e-01 -2.464574277400970459e-01 3.399063646793365479e-02 1.917984932661056519e-01 2.112501561641693115e-01 1.756981015205383301e-01 -2.038569934666156769e-02 -7.676725089550018311e-02 1.358251832425594330e-02 -1.168127506971359253e-01 1.132254526019096375e-01 -3.026554584503173828e-01 1.521647274494171143e-01 3.233351111412048340e-01 -1.830907911062240601e-01 -3.386425599455833435e-02 -1.129576787352561951e-01 -7.313050329685211182e-02 4.812177643179893494e-02 -2.344922721385955811e-01 5.085424184799194336e-01 7.334039546549320221e-03 -6.264280527830123901e-02 1.041891947388648987e-01 -2.136458605527877808e-01 -6.856916844844818115e-02 2.178135961294174194e-01 1.854032874107360840e-01
-5.121153965592384338e-02 -3.598036244511604309e-02 2.567276954650878906e-01 -2.594275474548339844e-01 2.539869248867034912e-01 -1.370582878589630127e-01 3.624139428138732910e-01 6.011309102177619934e-02 -1.588111817836761475e-01 1.018258091062307358e-02 1.527433097362518311e-01 2.341293916106224060e-02 3.706210851669311523e-01 -3.356930240988731384e-02 2.890433073043823242e-01 -1.820609420537948608e-01 -2.210522443056106567e-01 2.172420471906661987e-01 -8.785920217633247375e-03 -3.368799388408660889e-02 -2.589242532849311829e-02 3.046827949583530426e-02 8.335471153259277344e-02 -1.593644171953201294e-01 9.031555801630020142e-02 5.918402224779129028e-02 -9.995407611131668091e-02 -3.271527215838432312e-02 -7.799288630485534668e-02 -2.093545347452163696e-01 1.354414075613021851e-01 3.435776233673095703e-01
-2.570555210113525391e-01 -3.826560378074645996e-01 1.405900120735168457e-01 1.845198571681976318e-01 2.917554974555969238e-01 -6.145265698432922363e-02 -1.671606674790382385e-02 -1.110827773809432983e-01 -1.478927209973335266e-02 -1.335975676774978638e-01 7.336471229791641235e-02 1.955438405275344849e-01 5.200152099132537842e-02 -2.002989202737808228e-01 -8.855427056550979614e-02 -1.141766235232353210e-01 -8.807579427957534790e-02 2.591571509838104248e-01 -4.005492031574249268e-01 -4.383450746536254883e-02 1.137547474354505539e-02 1.921265199780464172e-02 -1.342171430587768555e-01 -1.330406963825225830e-01 1.334095895290374756e-01 -7.418328523635864258e-02 2.856935560703277588e-02 -1.566290706396102905e-01 -1.429998409003019333e-02 1.328671164810657501e-02 3.018456697463989258e-01 3.051932454109191895e-01
1.015028059482574463e-01 -2.411504536867141724e-01 2.903868854045867920e-01 1.353692710399627686e-01 2.418340295553207397e-01 -4.772816225886344910e-02 7.449335604906082153e-02 -1.706265807151794434e-01 -6.247203797101974487e-02 4.475726559758186340e-02 -2.417915165424346924e-01 1.119898185133934021e-01 1.698149740695953369e-01 -1.987127959728240967e-01 -1.946056038141250610e-01 -1.398149728775024414e-01 -1.043405830860137939e-01 3.793497383594512939e-01 2.793720923364162445e-02 -1.346414536237716675e-01 6.452367454767227173e-02 1.747647225856781006e-01 -6.592053174972534180e-02 -6.736152619123458862e-02 1.614034324884414673e-01 1.670788973569869995e-02 1.811028569936752319e-01 -3.794324398040771484e-01 2.771050296723842621e-02 -1.150359064340591431e-01 1.416207104921340942e-01 2.763502299785614014e-01
-9.249464422464370728e-02 -1.890748143196105957e-01 2.890705168247222900e-01 9.844402223825454712e-02 2.291707843542098999e-01 3.097775951027870178e-02 2.286098450422286987e-01 -4.732641205191612244e-02 8.609867095947265625e-02 -9.916587173938751221e-02 -1.514231786131858826e-02 1.607673019170761108e-01 2.070989906787872314e-01 -1.919773072004318237e-01 -2.025125771760940552e-01 -2.052431553602218628e-01 -7.501636445522308350e-02 1.399801522493362427e-01 -4.134691357612609863e-01 -1.012040078639984131e-01 -1.081535294651985168e-01 2.299124300479888916e-01 -2.978414893150329590e-01 -1.636908203363418579e-01 1.429399847984313965e-01 8.101006969809532166e-03 9.713991731405258179e-02 -2.533437013626098633e-01 -4.093887656927108765e-02 -3.123605996370315552e-02 1.900363713502883911e-01 1.699815392494201660e-01
-2.781411111354827881e-01 1.532931923866271973e-01 -1.709331125020980835e-01 1.596296280622482300e-01 1.797690391540527344e-01 -2.489507496356964111e-01 4.993917420506477356e-02 9.727958589792251587e-02 1.604910194873809814e-02 1.270518749952316284e-01 -1.939693838357925415e-01 -3.682893142104148865e-02 1.682379096746444702e-01 -2.015005424618721008e-02 1.500454731285572052e-02 -9.065204299986362457e-03 -9.908371418714523315e-02 4.913538694381713867e-01 -4.096395522356033325e-02 -1.921365261077880859e-01 1.179510876536369324e-01 5.776416137814521790e-02 -4.126742109656333923e-02 -1.763210296630859375e-01 2.998279631137847900e-01 1.275593787431716919e-01 -1.642944961786270142e-01 -1.259611104615032673e-03 2.278285622596740723e-01 -1.160326227545738220e-01 2.873370945453643799e-01 1.811470240354537964e-01
-2.304860800504684448e-01 -3.355926573276519775e-01 1.577034145593643188e-01 1.535485535860061646e-01 3.426446914672851562e-01 -1.387423872947692871e-01 9.593294560909271240e-02 -8.695730566978454590e-02 -4.490967839956283569e-02 -1.388641260564327240e-02 -2.959757857024669647e-02 8.724001795053482056e-02 3.092566505074501038e-02 -1.308759003877639771e-01 -8.121190965175628662e-02 -1.471803486347198486e-01 -1.912421435117721558e-01 2.405834794044494629e-01 -3.239876031875610352e-01 -8.535040915012359619e-02 -9.333583712577819824e-02 3.491641953587532043e-02 -1.654950827360153198e-01 -1.982605755329132080e-01 8.980636484920978546e-03 1.080837771296501160e-01 9.609010815620422363e-02 -6.767626851797103882e-02 -1.689401119947433472e-01 1.153159770183265209e-03 3.748633861541748047e-01 3.120477497577667236e-01
-2.836002707481384277e-01 -9.844745509326457977e-04 -1.117003615945577621e-02 -4.652118775993585587e-03 4.601031839847564697e-01 -1.080525666475296021e-02 1.415474861860275269e-01 -2.758442983031272888e-02 -1.792613714933395386e-01 1.801079325377941132e-02 -3.527306392788887024e-02 3.071392178535461426e-01 1.880888640880584717e-01 1.387138501740992069e-03 3.861070051789283752e-02 -2.721650302410125732e-01 1.437232345342636108e-01 3.101419508457183838e-01 -1.652235281653702259e-03 6.840771436691284180e-02 1.458886265754699707e-01 -1.243171915411949158e-01 8.666765876114368439e-03 -4.725104942917823792e-02 4.785810410976409912e-02 1.235852763056755066e-01 1.763297170400619507e-01 -3.567204996943473816e-02 8.638709783554077148e-02 -3.654210865497589111e-01 2.945510149002075195e-01 9.786016494035720825e-02
-1.272063702344894409e-01 6.910657137632369995e-02 1.706214272417128086e-03 -3.281013295054435730e-02 3.102851212024688721e-01 -3.972186520695686340e-02 -4.660176113247871399e-02 -1.559870094060897827e-01 1.233404278755187988e-01 3.403045535087585449e-01 1.972440332174301147e-01 9.046096354722976685e-02 1.522481292486190796e-01 2.015198767185211182e-02 3.102884888648986816e-01 -7.955978065729141235e-02 -3.019402362406253815e-02 4.307230114936828613e-01 -9.167697280645370483e-02 -7.862242311239242554e-02 1.369143575429916382e-01 4.286739602684974670e-02 -1.334069371223449707e-01 -7.470525056123733521e-02 1.152458712458610535e-01 -5.888875946402549744e-02 -5.875519290566444397e-02 -3.035983741283416748e-01 1.985233128070831299e-01 1.465084962546825409e-02 3.827897310256958008e-01 7.611231505870819092e-02
-1.688389629125595093e-01 -1.552783697843551636e-01 2.454321384429931641e-01 1.778617352247238159e-01 4.124201834201812744e-01 -1.014098227024078369e-01 1.221046075224876404e-01 -1.419280022382736206e-01 -1.106368377804756165e-01 -8.166442811489105225e-02 -8.113978430628776550e-03 1.257985383272171021e-01 1.268262714147567749e-01 -1.354668289422988892e-01 -1.928004026412963867e-01 -1.396295428276062012e-01 -1.546773761510848999e-01 2.265602350234985352e-01 -2.330983728170394897e-01 3.012175858020782471e-02 -1.381026953458786011e-01 1.472563892602920532e-01 -7.507564872503280640e-02 -7.041205465793609619e-02 1.491674631834030151e-01 -8.457178249955177307e-03 9.912381879985332489e-03 -2.628988027572631836e-01 -4.202159121632575989e-02 -1.278295069932937622e-01 3.720909953117370605e-01 2.902335226535797119e-01
-1.299817394465208054e-02 -3.080138862133026123e-01 -2.563326954841613770e-01 -3.130927085876464844e-01 2.618338353931903839e-02 -1.039391234517097473e-01 8.247476071119308472e-02 2.262622490525245667e-02 5.022216588258743286e-02 -5.915235355496406555e-02 -9.473411738872528076e-02 2.094202786684036255e-01 1.701971739530563354e-01 -1.350686252117156982e-01 7.278587669134140015e-02 -6.329461932182312012e-02 1.369273066520690918e-01 5.260237026959657669e-03 1.621149629354476929e-01 -1.288739889860153198e-01 1.136443540453910828e-01 -2.458575218915939331e-01 -2.591715455055236816e-01 -1.546582132577896118e-01 3.304492533206939697e-01 1.634842157363891602e-01 1.640147715806961060e-01 -1.797756105661392212e-01 -8.051986247301101685e-02 -7.762294262647628784e-02 3.049834370613098145e-01 2.833204269409179688e-01
-4.603566974401473999e-02 -1.167583018541336060e-01 7.652704417705535889e-02 1.151313334703445435e-01 1.418822109699249268e-01 -1.156481802463531494e-01 9.208663552999496460e-02 2.272523343563079834e-01 1.109442710876464844e-01 7.466002553701400757e-02 -1.282102763652801514e-01 -1.839246414601802826e-02 8.659985661506652832e-02 -2.238899618387222290e-01 -5.207771435379981995e-02 -1.181530430912971497e-01 6.083909422159194946e-02 4.384669363498687744e-01 1.658369749784469604e-01 -3.838060423731803894e-02 6.438852101564407349e-02 -3.220750391483306885e-02 1.244976446032524109e-01 -4.677282646298408508e-02 5.517180562019348145e-01 -4.203566536307334900e-02 -1.547872126102447510e-01 1.047610938549041748e-01 -1.768104285001754761e-01 -1.274641752243041992e-01 1.367134749889373779e-01 3.278065919876098633e-01
-1.667146943509578705e-02 -1.608729362487792969e-02 1.506805866956710815e-01 3.350397050380706787e-01 9.572497010231018066e-02 -1.401812285184860229e-01 -1.424107253551483154e-01 2.584517896175384521e-01 1.731949150562286377e-01 1.876682341098785400e-01 -7.745941728353500366e-02 -1.044428348541259766e-01 2.162037044763565063e-01 -8.133517205715179443e-02 1.803380697965621948e-01 -3.587389886379241943e-01 1.337338387966156006e-01 3.996352851390838623e-01 -3.022384457290172577e-02 2.500706166028976440e-02 -1.298573613166809082e-02 -5.307815968990325928e-02 1.557118445634841919e-02 -1.341720670461654663e-01 1.691583842039108276e-01 4.186429083347320557e-02 -5.822746828198432922e-02 -5.913701280951499939e-02 -1.125630289316177368e-01 -1.178899705410003662e-01 3.076248764991760254e-01 3.051180243492126465e-01
-5.014101043343544006e-02 -1.474696584045886993e-02 8.929877728223800659e-02 -1.761016435921192169e-02 2.558666281402111053e-02 -3.160370886325836182e-01 1.803115010261535645e-02 3.142431378364562988e-02 3.684482276439666748e-01 6.285811215639114380e-02 -9.062526375055313110e-02 1.398340314626693726e-01 3.043632805347442627e-01 2.836154997348785400e-01 2.312438786029815674e-01 -1.780065596103668213e-01 -3.358828648924827576e-02 3.485479950904846191e-01 -1.177387237548828125e-01 1.846920847892761230e-01 -4.712690040469169617e-02 1.511144917458295822e-02 -1.914637386798858643e-01 6.004852429032325745e-02 3.581739962100982666e-01 -2.060761675238609314e-02 -1.362802535295486450e-01 -2.649624347686767578e-01 -5.672807618975639343e-02 -3.349370136857032776e-02 -1.593390852212905884e-01 3.017124161124229431e-02
9.094444662332534790e-02 2.223167121410369873e-01 6.461010128259658813e-02 3.419024944305419922e-01 -3.880609199404716492e-02 -2.762329876422882080e-01 5.248049646615982056e-02 2.840247154235839844e-01 -2.423954755067825317e-02 1.715960651636123657e-01 -3.590380772948265076e-02 -2.358931861817836761e-02 1.826935857534408569e-01 -1.080375611782073975e-01 2.270725555717945099e-02 -3.993770480155944824e-01 2.139852009713649750e-02 3.408061861991882324e-01 1.250899732112884521e-01 5.140381678938865662e-02 -9.912476688623428345e-02 -1.159656122326850891e-01 -4.694377072155475616e-03 -1.784480512142181396e-01 3.275772333145141602e-01 -5.416166037321090698e-02 -2.065522596240043640e-02 -1.635458171367645264e-01 -3.420666977763175964e-02 -1.501566469669342041e-01 1.142626106739044189e-01 2.425478249788284302e-01
-2.505426108837127686e-01 2.466042190790176392e-01 -1.262703072279691696e-02 6.865442544221878052e-02 1.340700834989547729e-01 -5.024312064051628113e-02 1.993504017591476440e-01 -7.276780903339385986e-02 -9.322234988212585449e-02 2.711988985538482666e-01 2.246795445680618286e-01 1.568372845649719238e-01 1.000725030899047852e-01 6.313076615333557129e-02 2.967512607574462891e-01 -3.819852769374847412e-01 -6.021991372108459473e-02 1.435402780771255493e-01 -1.037864014506340027e-01 7.964336127042770386e-02 1.276080012321472168e-01 -1.239779889583587646e-01 -9.742403030395507812e-02 9.271398186683654785e-02 1.494598239660263062e-01 1.435802131891250610e-01 1.638618111610412598e-01 -2.634570300579071045e-01 9.088184684514999390e-02 -2.571516931056976318e-01 2.695751488208770752e-01 1.528306454420089722e-01
8.060960471630096436e-02 -2.022430449724197388e-01 -5.020027980208396912e-02 -5.274829454720020294e-03 -2.574851350800599903e-05 -4.445831775665283203e-01 5.788036808371543884e-02 -1.404885500669479370e-01 3.654966354370117188e-01 2.048078179359436035e-01 -1.511118263006210327e-01 1.277108788490295410e-01 2.082644551992416382e-01 -7.107580453157424927e-02 1.617093235254287720e-01 -2.093531489372253418e-01 4.248716309666633606e-02 2.416854202747344971e-01 -1.640143245458602905e-01 -3.127260506153106689e-02 3.627519309520721436e-01 -6.014303117990493774e-02 9.224323928356170654e-02 -1.952563179656863213e-03 2.955341935157775879e-01 8.884619176387786865e-02 6.839656084775924683e-02 -1.248539611697196960e-01 -2.389080822467803955e-03 -1.384403556585311890e-01 7.003713399171829224e-02 1.575922667980194092e-01
1.586752086877822876e-01 -2.419963777065277100e-01 9.750466793775558472e-02 5.255884304642677307e-02 2.391407787799835205e-01 -3.215024247765541077e-02 1.292758435010910034e-01 -1.292026787996292114e-01 3.788073360919952393e-02 1.031471639871597290e-01 -2.751058042049407959e-01 1.723670214414596558e-01 2.570727765560150146e-01 -8.346860855817794800e-02 -6.480855494737625122e-02 -1.151112541556358337e-01 -2.405782788991928101e-01 3.556218743324279785e-01 -1.574098914861679077e-01 -2.711856178939342499e-02 -2.437972277402877808e-01 4.829626530408859253e-02 -1.316629648208618164e-01 -1.572087407112121582e-02 1.414141654968261719e-01 3.154668211936950684e-02 1.123645976185798645e-01 -3.795230686664581299e-01 3.785090520977973938e-03 8.850964158773422241e-02 1.753481030464172363e-01 3.145295381546020508e-01
-1.613416224718093872e-01 -1.991820931434631348e-01 2.258784025907516479e-01 2.547484040260314941e-01 3.715968132019042969e-01 -1.397919654846191406e-01 -9.323723614215850830e-02 -1.850135028362274170e-01 8.854315429925918579e-02 -1.517757624387741089e-01 6.377197057008743286e-02 -1.098298002034425735e-02 1.537801921367645264e-01 -4.421265050768852234e-02 -1.242555379867553711e-01 -1.358892768621444702e-01 -1.584134548902511597e-01 1.835250705480575562e-01 -3.223012089729309082e-01 7.461804896593093872e-03 -1.106114834547042847e-01 -3.267882764339447021e-02 -1.667044460773468018e-01 -1.103322282433509827e-01 1.506828069686889648e-01 -4.222826659679412842e-02 -1.582361906766891479e-01 -3.300170004367828369e-01 -7.172948122024536133e-02 -1.285828500986099243e-01 2.107721418142318726e-01 2.876428663730621338e-01
-1.778613477945327759e-01 8.552295714616775513e-02 -3.399958088994026184e-02 -1.480863392353057861e-01 2.213131785392761230e-01 1.820994168519973755e-02 -5.891615897417068481e-02 -1.489822287112474442e-02 2.897150516510009766e-01 8.887566626071929932e-02 -1.792121231555938721e-01 8.015548437833786011e-02 2.373194247484207153e-01 -2.946972846984863281e-01 2.198340743780136108e-01 -3.245369195938110352e-01 -1.994596868753433228e-01 1.795172989368438721e-01 -1.982325911521911621e-01 2.285116612911224365e-01 2.487257868051528931e-02 -8.765435963869094849e-02 -1.574613451957702637e-01 8.178428560495376587e-02 2.289517968893051147e-01 1.164901349693536758e-02 -8.665683120489120483e-02 7.116537541151046753e-02 1.981623619794845581e-01 -1.600981056690216064e-01 1.298858076333999634e-01 3.279634416103363037e-01
1.224595904350280762e-01 -2.349089235067367554e-01 1.014051493257284164e-02 9.362480044364929199e-02 1.980162560939788818e-01 -2.203667908906936646e-02 2.802200987935066223e-02 -4.624703526496887207e-02 1.590694934129714966e-01 -1.150066256523132324e-01 -9.026440791785717010e-03 2.207437455654144287e-01 1.479107439517974854e-01 -2.821035981178283691e-01 1.252789944410324097e-01 -3.632657602429389954e-02 -2.672635316848754883e-01 1.910446584224700928e-01 -1.910758167505264282e-01 -3.058675229549407959e-01 -1.073545366525650024e-01 2.216395884752273560e-01 -9.023831039667129517e-02 2.195446789264678955e-01 2.464956641197204590e-01 -8.413205295801162720e-02 1.497089862823486328e-01 -3.690640330314636230e-01 3.319397568702697754e-02 -9.776233881711959839e-02 1.187857687473297119e-01 2.575000524520874023e-01
-2.414142638444900513e-01 -2.932691872119903564e-01 1.847082525491714478e-01 2.458392232656478882e-01 2.768144309520721436e-01 -1.848060637712478638e-01 8.324349671602249146e-02 -1.099687535315752029e-02 3.321029990911483765e-02 -4.198283702135086060e-02 -4.501031653489917517e-04 1.547696143388748169e-01 9.456404298543930054e-02 -2.084394395351409912e-01 -1.986724436283111572e-01 -1.909814178943634033e-01 -3.428001105785369873e-01 1.589326709508895874e-01 -2.954464554786682129e-01 1.189418043941259384e-02 -9.330175071954727173e-02 1.893240772187709808e-02 -7.096166163682937622e-02 -1.322187334299087524e-01 7.225906848907470703e-02 1.499146968126296997e-02 -7.966297119855880737e-02 -1.986775845289230347e-01 -6.128046661615371704e-02 -1.936479285359382629e-02 3.098387718200683594e-01 2.738558351993560791e-01
-2.063832879066467285e-01 1.597881615161895752e-01 -8.137352019548416138e-02 1.057860180735588074e-01 1.356219053268432617e-01 1.469864696264266968e-02 -6.421101838350296021e-02 -1.275414824485778809e-01 -1.739936023950576782e-01 2.744824886322021484e-01 2.467667162418365479e-01 -2.551639825105667114e-02 1.951277405023574829e-01 1.049075573682785034e-01 1.307921260595321655e-01 -1.391875743865966797e-01 1.469860225915908813e-01 2.839225828647613525e-01 4.866407811641693115e-02 -2.325295954942703247e-01 1.413244158029556274e-01 -5.816396325826644897e-02 -1.879718154668807983e-01 -1.416231542825698853e-01 2.442083954811096191e-01 -1.126546338200569153e-01 -7.099252194166183472e-02 -4.869590401649475098e-01 1.510243746452033520e-03 -1.403763741254806519e-01 1.540402472019195557e-01 1.643390506505966187e-01
-5.098334699869155884e-02 -6.838619709014892578e-02 2.021135687828063965e-01 -7.862817496061325073e-02 2.416992746293544769e-02 -1.071041300892829895e-01 -3.609950467944145203e-02 4.610988497734069824e-02 2.495329827070236206e-01 2.665916383266448975e-01 6.193007901310920715e-02 9.867732226848602295e-02 5.028216168284416199e-02 1.280759721994400024e-01 1.121541559696197510e-01 -1.907279342412948608e-01 -4.151473641395568848e-01 3.472904860973358154e-01 5.342686548829078674e-02 3.765194863080978394e-02 2.998152077198028564e-01 -1.180674582719802856e-01 1.548568159341812134e-01 -2.898105084896087646e-01 1.395700722932815552e-01 -1.674869060516357422e-01 4.357280582189559937e-02 -1.539410203695297241e-01 8.048520237207412720e-02 -2.734607160091400146e-01 1.598126888275146484e-01 1.626422107219696045e-01
6.533224880695343018e-02 2.075553387403488159e-01 -1.274427957832813263e-02 6.368134915828704834e-02 4.256613850593566895e-01 8.253484219312667847e-02 6.987701635807752609e-04 2.911574840545654297e-01 5.344065278768539429e-02 2.265347838401794434e-01 2.204573601484298706e-01 -1.169612929224967957e-01 2.771362960338592529e-01 -3.018340468406677246e-01 1.465292572975158691e-01 -1.537558138370513916e-01 -2.049757093191146851e-01 -1.547671388834714890e-02 -1.001083552837371826e-01 -2.103582769632339478e-02 5.754065886139869690e-02 -1.717886701226234436e-02 -3.765272200107574463e-01 -7.340089231729507446e-02 2.324150949716567993e-01 -1.610546112060546875e-01 3.194102086126804352e-03 -2.187590673565864563e-02 -9.291511029005050659e-02 1.093203499913215637e-01 -1.247398480772972107e-01 1.615956127643585205e-01
-3.726864159107208252e-01 3.389579057693481445e-01 -1.006018593907356262e-01 1.388988494873046875e-01 1.951929479837417603e-01 1.771556958556175232e-02 1.155267003923654556e-03 1.540387719869613647e-01 -1.404958516359329224e-01 2.711641788482666016e-01 3.769904375076293945e-02 1.807245612144470215e-01 2.799732983112335205e-01 2.397178858518600464e-02 2.346787005662918091e-01 -1.158630773425102234e-01 -2.138457745313644409e-01 1.511822193861007690e-01 -9.211187064647674561e-02 -2.751554921269416809e-02 1.891329139471054077e-01 1.167971920222043991e-02 -4.061880335211753845e-02 -2.450289428234100342e-01 3.001699745655059814e-01 1.128868684172630310e-01 -1.720548272132873535e-01 -1.199514791369438171e-01 6.103449687361717224e-02 -9.030576050281524658e-02 1.758231669664382935e-01 1.216148063540458679e-01
-3.912119567394256592e-01 -4.518041014671325684e-02 -1.978045552968978882e-01 1.839787960052490234e-01 2.687016129493713379e-01 -8.431546390056610107e-02 2.491756230592727661e-01 1.977772563695907593e-01 -6.976375728845596313e-02 3.674251735210418701e-01 -8.465602248907089233e-02 2.482486329972743988e-02 6.035679325577802956e-05 -1.985587775707244873e-01 2.350574135780334473e-01 -1.195316836237907410e-01 1.174756810069084167e-01 1.740583032369613647e-01 -8.692634850740432739e-02 -1.267111599445343018e-01 -2.319006472826004028e-01 1.052419841289520264e-01 -2.512141168117523193e-01 -6.377081573009490967e-02 9.248476475477218628e-02 1.051750332117080688e-01 1.961406134068965912e-02 -2.642147429287433624e-02 -1.420010924339294434e-01 1.274731568992137909e-02 5.379108339548110962e-02 3.019114136695861816e-01
3.930829092860221863e-02 -2.729963064193725586e-01 1.834985613822937012e-01 9.870265424251556396e-02 9.526602923870086670e-02 9.215852245688438416e-03 8.822248876094818115e-02 -1.053501889109611511e-01 1.332019176334142685e-02 -3.689696267247200012e-02 -7.924373447895050049e-02 9.043489396572113037e-02 1.951433122158050537e-01 -2.502442896366119385e-01 -2.018398344516754150e-01 -1.343712061643600464e-01 -2.029999047517776489e-01 3.272279202938079834e-01 -1.498372107744216919e-01 6.949338316917419434e-02 -1.207228153944015503e-01 1.228764727711677551e-01 -1.819296926259994507e-01 7.505755871534347534e-02 4.099208414554595947e-01 2.247295975685119629e-01 -1.509325765073299408e-02 -1.672722548246383667e-01 -3.638776717707514763e-03 -9.484668821096420288e-02 2.436723262071609497e-01 3.433261513710021973e-01
1.158133707940578461e-02 2.392774820327758789e-02 -4.425458610057830811e-02 3.655199706554412842e-01 -1.315805688500404358e-02 -2.243802100419998169e-01 2.154618352651596069e-01 2.685934007167816162e-01 1.508869528770446777e-01 5.561902001500129700e-02 4.253040999174118042e-02 -9.382503479719161987e-02 2.401422942057251930e-03 -8.522294461727142334e-02 1.246293261647224426e-01 -2.540568411350250244e-01 5.782391130924224854e-02 5.048967003822326660e-01 -4.781466349959373474e-02 6.737788766622543335e-02 -1.525669693946838379e-01 1.450513154268264771e-01 -3.358458727598190308e-02 -2.706571221351623535e-01 2.222565412521362305e-01 -5.398860573768615723e-02 -1.164612472057342529e-01 -6.106983125209808350e-02 -6.545672565698623657e-02 -1.964834034442901611e-01 2.204660326242446899e-01 1.610423922538757324e-01
-1.439451873302459717e-01 1.797529160976409912e-01 5.206138361245393753e-03 1.154373660683631897e-01 2.111758589744567871e-01 2.551836520433425903e-02 2.686545066535472870e-02 -1.546327769756317139e-01 3.552258014678955078e-02 2.854758501052856445e-01 2.576134204864501953e-01 4.455541819334030151e-02 2.178263217210769653e-01 -9.626935422420501709e-02 2.431460767984390259e-01 -9.784974157810211182e-02 9.488043724559247494e-04 4.792397320270538330e-01 8.274611830711364746e-02 -8.620820939540863037e-02 9.390202164649963379e-02 -7.705434411764144897e-02 -2.753964960575103760e-01 4.148475825786590576e-02 1.362060308456420898e-01 1.323283016681671143e-01 -1.915558613836765289e-02 -2.956053018569946289e-01 1.985613107681274414e-01 7.402010262012481689e-02 2.526299953460693359e-01 1.356764435768127441e-01
2.472572773694992065e-02 4.267651960253715515e-02 2.854032814502716064e-01 1.722003519535064697e-01 9.161462634801864624e-02 -6.171708181500434875e-02 3.478281795978546143e-01 -1.031045801937580109e-02 2.867080867290496826e-01 3.744705393910408020e-02 8.233831822872161865e-02 -3.592113777995109558e-02 4.972957447171211243e-02 1.018113717436790466e-01 1.378060728311538696e-01 -4.617041349411010742e-01 -1.436442434787750244e-01 -4.734418541193008423e-02 -3.724166750907897949e-02 -1.144178733229637146e-01 1.925838142633438110e-01 -9.895095229148864746e-02 1.607762724161148071e-01 -1.125036254525184631e-01 1.466299146413803101e-01 1.758523583412170410e-01 -1.957743056118488312e-02 -3.370585739612579346e-01 1.017726138234138489e-01 3.190324082970619202e-02 2.976648807525634766e-01 1.654014438390731812e-01
-6.327585875988006592e-02 -3.132094815373420715e-02 1.798331439495086670e-01 1.057739555835723877e-01 1.374513506889343262e-01 1.406255215406417847e-01 -2.509889006614685059e-02 -1.814543604850769043e-01 2.205407246947288513e-03 8.090705424547195435e-02 1.950112283229827881e-01 5.671623628586530685e-03 1.179111525416374207e-01 -2.734518609941005707e-02 -2.476830482482910156e-01 -2.976512312889099121e-01 -8.591975271701812744e-02 2.441243380308151245e-01 -5.752958357334136963e-02 1.755567193031311035e-01 2.207182347774505615e-01 4.420371949672698975e-01 -1.073166951537132263e-01 -2.105185985565185547e-01 2.396796494722366333e-01 -9.086124598979949951e-02 -1.785802096128463745e-01 -3.098279535770416260e-01 2.518580667674541473e-02 2.533730305731296539e-02 6.653161346912384033e-02 2.640276253223419189e-01
-1.835807114839553833e-01 -1.550971865653991699e-01 9.413655102252960205e-02 1.528553366661071777e-01 -3.936984390020370483e-02 -1.529447585344314575e-01 1.602517627179622650e-02 3.786958754062652588e-01 1.388471871614456177e-01 2.844449281692504883e-01 -7.764018326997756958e-02 2.989576011896133423e-02 -1.732889190316200256e-02 -2.249458879232406616e-01 1.030318886041641235e-01 -2.653506398200988770e-01 4.242689162492752075e-02 2.220672816038131714e-01 2.354908138513565063e-01 8.672773838043212891e-02 9.200455993413925171e-02 1.699741035699844360e-01 -1.028772741556167603e-01 -1.294123977422714233e-01 4.156609773635864258e-01 1.825795136392116547e-02 2.079863697290420532e-01 -9.628900140523910522e-02 1.029599159955978394e-01 -2.966896863654255867e-04 2.877556383609771729e-01 6.745538860559463501e-02
-1.368288695812225342e-01 -3.891044855117797852e-01 -2.109937369823455811e-01 5.462892353534698486e-03 1.152215078473091125e-01 2.966744266450405121e-02 9.022097289562225342e-02 1.469509489834308624e-02 -2.099515646696090698e-01 6.637653708457946777e-02 1.024900823831558228e-01 3.603325188159942627e-01 1.270685642957687378e-01 -9.738629311323165894e-02 1.181872189044952393e-01 -1.452667117118835449e-01 1.378793921321630478e-02 2.082678377628326416e-01 2.707656007260084152e-03 1.098454594612121582e-01 2.647675275802612305e-01 5.939530581235885620e-02 1.909424960613250732e-01 -3.227087259292602539e-01 3.237747028470039368e-02 -1.866607367992401123e-01 2.394237220287322998e-01 -2.259687334299087524e-01 -2.288865298032760620e-01 -6.464654207229614258e-02 5.444199964404106140e-02 1.990178525447845459e-01
-1.061313003301620483e-01 2.201555967330932617e-01 -4.169392958283424377e-02 -7.377362996339797974e-02 1.957470625638961792e-01 6.886032223701477051e-02 -1.273942925035953522e-02 -2.675327658653259277e-02 -1.398666203022003174e-01 2.087556719779968262e-01 1.562847793102264404e-01 -1.652947217226028442e-01 2.524227797985076904e-01 -2.757250890135765076e-02 2.048435658216476440e-01 -1.513758897781372070e-01 6.787464022636413574e-02 2.635012269020080566e-01 4.875249415636062622e-02 -7.910345494747161865e-02 1.909066140651702881e-01 -1.544890105724334717e-01 -2.505944967269897461e-01 1.564637869596481323e-01 1.888110190629959106e-01 -2.671594545245170593e-02 1.388870328664779663e-01 -3.335280716419219971e-01 1.758920252323150635e-01 -2.313607372343540192e-02 2.912622988224029541e-01 3.625499904155731201e-01
-1.716678291559219360e-01 -2.524203658103942871e-01 7.507888972759246826e-02 2.025066763162612915e-01 2.647563815116882324e-01 -4.540937516139820218e-05 9.613187611103057861e-02 -1.402509659528732300e-01 -1.163039132952690125e-01 -1.464446783065795898e-01 -1.076913326978683472e-01 2.048329561948776245e-01 1.134458482265472412e-01 -2.107301354408264160e-01 -8.894257247447967529e-02 -5.147518590092658997e-02 -1.991650909185409546e-01 3.303202688694000244e-01 -3.078051209449768066e-01 -6.969934701919555664e-02 -1.588971018791198730e-01 1.827364414930343628e-01 -1.420845985412597656e-01 -1.753588020801544189e-01 2.043712288141250610e-01 -4.255021736025810242e-02 -8.116366341710090637e-03 -1.715536266565322876e-01 1.791672408580780029e-02 -1.038096565753221512e-02 3.158060908317565918e-01 2.712931334972381592e-01
-1.762671470642089844e-01 2.340771555900573730e-01 7.849782705307006836e-02 1.814277768135070801e-01 1.069759875535964966e-01 2.536290511488914490e-02 1.593323200941085815e-01 -2.107900753617286682e-02 1.674986183643341064e-01 1.385379731655120850e-01 -1.436662077903747559e-01 2.939813435077667236e-01 7.636108249425888062e-02 -5.205043777823448181e-02 2.928728610277175903e-02 -2.014806419610977173e-01 7.108779251575469971e-02 4.621513485908508301e-01 -4.054009169340133667e-02 -7.923681288957595825e-02 1.007829681038856506e-01 1.971150040626525879e-01 -2.951730787754058838e-01 -1.444454938173294067e-01 2.964117527008056641e-01 -2.758854813873767853e-02 -8.199123293161392212e-02 1.950033009052276611e-01 -9.718067198991775513e-02 -1.015558987855911255e-01 1.068358197808265686e-01 2.910869121551513672e-01
1.308507025241851807e-01 1.329027675092220306e-02 2.285920977592468262e-01 1.780279129743576050e-01 9.136483818292617798e-02 -1.440964192152023315e-01 1.077150553464889526e-01 6.626118719577789307e-02 1.819215267896652222e-01 3.450305759906768799e-01 -1.085762232542037964e-01 2.041554003953933716e-01 1.632885485887527466e-01 3.056990727782249451e-02 9.047164022922515869e-02 -1.074178367853164673e-01 2.038587778806686401e-01 4.852212071418762207e-01 -9.405342489480972290e-02 6.089682877063751221e-02 -8.784296922385692596e-03 -8.233463764190673828e-02 -4.640996456146240234e-02 -7.024828344583511353e-02 4.098285734653472900e-01 5.695988610386848450e-02 -8.193597942590713501e-02 -2.293866574764251709e-01 -1.139075383543968201e-01 -1.779364049434661865e-01 -7.292496971786022186e-03 1.483078151941299438e-01
-2.111322879791259766e-01 1.196171864867210388e-01 2.350734174251556396e-02 5.580617114901542664e-02 2.120865583419799805e-01 1.075228974223136902e-01 -3.074539266526699066e-02 1.236401498317718506e-01 -6.253677420318126678e-04 2.782061100006103516e-01 2.160643190145492554e-01 5.308784171938896179e-02 1.199214756488800049e-01 -1.344821900129318237e-01 3.257561624050140381e-01 -1.346068382263183594e-01 -2.329233735799789429e-01 2.630277276039123535e-01 -5.549100041389465332e-02 1.249437853693962097e-01 2.211782038211822510e-01 -3.255321085453033447e-01 8.057855814695358276e-02 -4.051562771201133728e-02 2.132245153188705444e-01 -5.596688017249107361e-02 4.925531521439552307e-02 -9.193837642669677734e-02 7.215883582830429077e-02 -2.349638491868972778e-01 -2.996269613504409790e-02 3.938645124435424805e-01
-1.883814930915832520e-01 -1.709131896495819092e-02 -1.001936048269271851e-01 9.930972009897232056e-02 2.077479660511016846e-01 1.642992049455642700e-01 2.496315240859985352e-01 1.175938844680786133e-01 9.452758729457855225e-02 -4.543556272983551025e-02 2.268803119659423828e-01 2.679714262485504150e-01 1.159680783748626709e-01 1.611193418502807617e-01 1.876458525657653809e-01 -1.163770258426666260e-01 -7.780630886554718018e-02 2.798070013523101807e-01 1.575773060321807861e-01 -5.231491476297378540e-02 1.355075240135192871e-01 5.221701413393020630e-02 9.348528110422194004e-04 -1.368221193552017212e-01 2.054608166217803955e-01 6.236697733402252197e-02 2.562472820281982422e-01 -2.948250472545623779e-01 -2.101016975939273834e-02 2.087986841797828674e-02 -3.360052704811096191e-01 3.337471187114715576e-01
-3.796450495719909668e-01 1.334133446216583252e-01 -2.577275224030017853e-02 7.648798823356628418e-02 7.736276835203170776e-02 1.048139855265617371e-01 -1.041225865483283997e-01 4.986168444156646729e-02 -1.996639817953109741e-01 1.563747823238372803e-01 -7.322172075510025024e-02 1.391262412071228027e-01 1.768880039453506470e-01 -3.187278285622596741e-02 1.465150266885757446e-01 -2.108377069234848022e-01 1.407714635133743286e-01 4.353511035442352295e-01 1.951728165149688721e-01 -1.502676606178283691e-01 8.082395046949386597e-02 7.414574921131134033e-02 -1.223323866724967957e-01 -3.475279361009597778e-02 4.022949337959289551e-01 4.284756258130073547e-02 1.418960690498352051e-01 -2.079540193080902100e-01 1.859349161386489868e-01 1.133292317390441895e-01 2.031594961881637573e-01 -5.284657701849937439e-03
1.128837466239929199e-02 3.088066726922988892e-02 1.469715386629104614e-01 2.000603452324867249e-02 3.864964703097939491e-03 -1.574258655309677124e-01 6.224386766552925110e-02 2.938757836818695068e-01 2.286183089017868042e-01 5.913613736629486084e-02 -1.980949342250823975e-01 3.137539625167846680e-01 3.642716109752655029e-01 1.983952522277832031e-01 1.179230883717536926e-01 6.223214417695999146e-02 1.319926348514854908e-03 2.930785715579986572e-01 -1.898278743028640747e-01 -3.310788422822952271e-02 8.634061366319656372e-02 -1.453700941056013107e-02 -1.625510752201080322e-01 1.450651586055755615e-01 4.866977334022521973e-01 7.092986255884170532e-02 6.813523918390274048e-02 -1.394077204167842865e-03 6.738754361867904663e-02 -8.291031420230865479e-02 1.004768833518028259e-01 1.799499690532684326e-01
-2.113049328327178955e-01 1.823660135269165039e-01 1.129720360040664673e-01 -1.134091168642044067e-01 2.458892166614532471e-01 1.162087917327880859e-01 7.568436115980148315e-02 -2.147288918495178223e-01 -1.380537897348403931e-01 1.837655156850814819e-01 1.264543682336807251e-01 -9.782923758029937744e-02 1.013459265232086182e-01 8.628838509321212769e-02 1.965727061033248901e-01 -1.817303001880645752e-01 -6.625437736511230469e-02 4.112766087055206299e-01 1.473747342824935913e-01 -1.883869916200637817e-01 2.088522762060165405e-01 -1.150666922330856323e-02 -1.863081008195877075e-01 6.018949300050735474e-02 2.407232969999313354e-01 1.542142359539866447e-03 7.092382013797760010e-02 -3.989595174789428711e-01 4.972669761627912521e-03 9.978563524782657623e-03 2.407921999692916870e-01 9.902699291706085205e-02
-8.649795502424240112e-02 1.763285994529724121e-01 -5.638745278702117503e-05 3.038031049072742462e-02 2.793965041637420654e-01 1.501177549362182617e-01 4.487748816609382629e-02 -2.252707779407501221e-01 -1.201316937804222107e-01 3.669883310794830322e-01 2.716616094112396240e-01 -1.010667532682418823e-01 1.668614596128463745e-01 -6.777480244636535645e-02 1.558662354946136475e-01 -1.964180469512939453e-01 1.373388916254043579e-01 2.789083719253540039e-01 4.939903039485216141e-03 -5.496297404170036316e-02 1.401203870773315430e-01 -5.833637714385986328e-02 -1.648733913898468018e-01 -1.077299192547798157e-01 2.396396547555923462e-01 1.335319969803094864e-02 5.689087510108947754e-02 -3.046156466007232666e-01 -9.424718469381332397e-02 8.985266089439392090e-02 3.626867830753326416e-01 1.226943880319595337e-01
-1.235524937510490417e-01 -8.272539079189300537e-02 2.191655188798904419e-01 2.868338823318481445e-01 1.956400424242019653e-01 -1.396524906158447266e-01 1.381425112485885620e-01 2.363378256559371948e-01 -1.694660782814025879e-01 1.943894326686859131e-01 -8.907105028629302979e-02 8.651329204440116882e-03 -8.929903060197830200e-02 -9.931892156600952148e-02 2.340794950723648071e-01 -1.024911329150199890e-01 -2.183173224329948425e-02 3.444994091987609863e-01 9.250840544700622559e-02 -1.751257330179214478e-01 -8.311139792203903198e-02 -2.159658074378967285e-01 -6.114269793033599854e-02 -3.672113269567489624e-02 2.039800435304641724e-01 -3.847014307975769043e-01 4.763532429933547974e-02 -1.805308163166046143e-01 -2.249122858047485352e-01 3.267413750290870667e-02 1.214156299829483032e-01 2.221242189407348633e-01
-3.190195262432098389e-01 -5.013739690184593201e-02 -4.894850775599479675e-02 1.642526388168334961e-01 -2.245554700493812561e-02 -9.277284145355224609e-02 3.473080992698669434e-01 2.287508398294448853e-01 -1.788742691278457642e-01 5.432573705911636353e-02 -2.187018841505050659e-02 1.341663300991058350e-01 -1.018702760338783264e-01 -1.294763237237930298e-01 1.325331479310989380e-01 6.201077625155448914e-02 1.133044287562370300e-01 3.902806043624877930e-01 1.900017447769641876e-02 -1.056669838726520538e-02 9.900059551000595093e-02 1.819491684436798096e-01 -2.195480912923812866e-01 -2.787985503673553467e-01 2.066782414913177490e-01 8.623215556144714355e-02 -9.435586631298065186e-03 3.559980913996696472e-02 -5.821057036519050598e-02 -2.387938946485519409e-01 8.849468827247619629e-02 3.578854799270629883e-01
-1.844509392976760864e-01 -8.269555866718292236e-02 -2.870543114840984344e-02 1.659567952156066895e-01 2.467441856861114502e-01 -2.078064084053039551e-01 -1.938924938440322876e-02 3.060408532619476318e-01 -5.736209824681282043e-02 9.525536745786666870e-02 -1.875748932361602783e-01 -5.073188617825508118e-02 -6.694678217172622681e-02 -2.589526772499084473e-01 1.378908604383468628e-01 -1.398844569921493530e-01 -4.002926405519247055e-03 3.896093964576721191e-01 1.652584075927734375e-01 -7.182279974222183228e-02 -8.154439181089401245e-02 -2.305757552385330200e-01 -2.382403006777167320e-03 -1.167783737182617188e-01 2.330227494239807129e-01 -1.377228051424026489e-01 2.468754947185516357e-01 -6.675187498331069946e-02 -2.552888393402099609e-01 -6.902415305376052856e-02 2.100604027509689331e-01 2.489136904478073120e-01
-1.995042562484741211e-01 9.073328226804733276e-02 -1.400115489959716797e-01 8.765581995248794556e-02 2.768139541149139404e-01 -2.036037892103195190e-01 4.968156572431325912e-04 1.431609541177749634e-01 -1.670505255460739136e-01 2.164827287197113037e-01 -2.853853069245815277e-02 3.671588003635406494e-01 1.016474664211273193e-01 -5.923362448811531067e-02 9.513691067695617676e-02 -1.482547223567962646e-01 -1.330843120813369751e-01 1.967834830284118652e-01 -4.168985784053802490e-02 1.043449044227600098e-01 1.621087789535522461e-01 -1.075089946389198303e-01 -1.300363391637802124e-01 -1.801749691367149353e-02 -1.549425441771745682e-02 4.333518445491790771e-02 -2.293701842427253723e-02 -3.904767334461212158e-01 1.869159340858459473e-01 -3.254278898239135742e-01 3.301049768924713135e-01 4.221215471625328064e-02
-2.488930374383926392e-01 -3.235613703727722168e-01 -1.377170085906982422e-01 -3.874977678060531616e-02 4.411004856228828430e-02 -1.986876688897609711e-02 3.007411397993564606e-02 1.242862865328788757e-01 1.577047407627105713e-01 -1.167659088969230652e-01 2.921583354473114014e-01 2.075492888689041138e-01 1.857456564903259277e-01 2.874761447310447693e-02 3.937863558530807495e-02 -1.722684502601623535e-01 9.743979573249816895e-02 2.178508192300796509e-01 2.331562638282775879e-01 1.313401460647583008e-01 8.379131555557250977e-02 -4.058176279067993164e-02 -7.264348119497299194e-02 -1.232276409864425659e-01 7.007462531328201294e-02 -4.683694243431091309e-02 7.918556034564971924e-02 -4.482168853282928467e-01 1.973836421966552734e-01 -2.239136099815368652e-01 -1.303381770849227905e-01 2.874954342842102051e-01
-5.811702460050582886e-02 1.839558780193328857e-01 6.044444814324378967e-02 -4.650066792964935303e-02 6.104984134435653687e-02 -1.908438801765441895e-01 6.435528397560119629e-02 -2.891475260257720947e-01 -6.195303052663803101e-02 2.004559338092803955e-01 -3.452442958950996399e-02 5.913002882152795792e-03 -1.509814709424972534e-01 -1.876009404659271240e-01 3.124552965164184570e-01 -2.348036170005798340e-01 -1.910343021154403687e-01 3.042286038398742676e-01 2.816105484962463379e-01 8.585308492183685303e-02 2.548292279243469238e-01 1.361210495233535767e-01 -4.795651510357856750e-02 -3.999453037977218628e-02 3.553776443004608154e-01 -7.191027700901031494e-02 -1.198776736855506897e-01 -2.462805658578872681e-01 4.204843938350677490e-02 -1.173850521445274353e-01 7.871761173009872437e-02 2.043257206678390503e-01
1.782362535595893860e-02 -8.709909021854400635e-02 4.982373863458633423e-02 -2.509197294712066650e-01 2.907115519046783447e-01 -2.773271314799785614e-02 3.533943295478820801e-01 -1.645652949810028076e-01 -6.797388941049575806e-02 -8.567935973405838013e-02 4.973430931568145752e-02 1.361710578203201294e-01 2.820839881896972656e-01 -8.670832216739654541e-02 3.848721981048583984e-01 -1.396069675683975220e-01 -2.369930893182754517e-01 3.001689612865447998e-01 8.939378708600997925e-02 3.680521622300148010e-02 2.742205560207366943e-01 3.850218281149864197e-02 -3.413518518209457397e-02 -1.085276082158088684e-01 1.549028009176254272e-01 1.530980039387941360e-02 -8.723813295364379883e-02 -2.039659619331359863e-01 5.107513815164566040e-02 -9.488699585199356079e-02 5.498955491930246353e-03 2.672028243541717529e-01
-2.107634693384170532e-01 -1.864683479070663452e-01 2.490778118371963501e-01 1.296421289443969727e-01 3.913547694683074951e-01 -1.098941713571548462e-01 -3.357538208365440369e-02 -2.243124693632125854e-01 -7.382948696613311768e-02 -6.501723080873489380e-02 -3.120271675288677216e-02 9.619128704071044922e-02 1.149506866931915283e-01 -1.551999002695083618e-01 -1.377611309289932251e-01 -9.722256660461425781e-02 -2.798531204462051392e-02 2.365133762359619141e-01 -3.144153058528900146e-01 -1.246229484677314758e-01 7.070470601320266724e-03 1.755920052528381348e-01 -1.710698753595352173e-01 1.961339637637138367e-02 1.699296534061431885e-01 -6.887027621269226074e-02 8.222290314733982086e-03 -2.430115938186645508e-01 2.444871934130787849e-03 5.057441070675849915e-02 3.367558717727661133e-01 3.151125013828277588e-01
-2.023576647043228149e-01 -1.448596417903900146e-01 2.930652201175689697e-01 -9.908926673233509064e-03 1.035438850522041321e-01 -1.938073635101318359e-01 -8.598510921001434326e-02 -2.286286354064941406e-01 1.755230128765106201e-02 7.408270984888076782e-02 -1.989514566957950592e-02 3.241771161556243896e-01 1.276186406612396240e-01 -5.841214209794998169e-02 -7.447909563779830933e-02 -2.582566738128662109e-01 -5.282278731465339661e-02 2.163494229316711426e-01 -1.478868424892425537e-01 1.689414232969284058e-01 1.608477830886840820e-01 1.528462469577789307e-01 -2.333451658487319946e-01 -3.348173797130584717e-01 2.478429526090621948e-01 3.914318233728408813e-02 3.965597227215766907e-02 -2.049821317195892334e-01 6.074984557926654816e-03 7.314835488796234131e-02 -1.442618072032928467e-01 3.039179444313049316e-01
-2.692621946334838867e-01 2.643582224845886230e-01 -1.672242581844329834e-01 8.413592725992202759e-02 1.397539973258972168e-01 -1.401778459548950195e-01 3.853193521499633789e-01 -1.434026658535003662e-01 1.031491234898567200e-01 2.637840509414672852e-01 -2.529768049716949463e-01 8.238178491592407227e-02 8.803436905145645142e-02 -1.516722589731216431e-01 7.145466655492782593e-02 -1.224687695503234863e-01 9.244567714631557465e-03 2.273702770471572876e-01 8.776564151048660278e-02 1.746935187838971615e-03 2.782442867755889893e-01 5.084319412708282471e-02 -2.138457298278808594e-01 -1.819952130317687988e-01 2.078568786382675171e-01 -5.118868872523307800e-02 -1.381605863571166992e-01 -1.874231994152069092e-01 1.538958251476287842e-01 -1.705846041440963745e-01 1.694747060537338257e-01 1.122400313615798950e-01
-2.002074271440505981e-01 1.618201732635498047e-01 5.013559758663177490e-02 7.658936083316802979e-02 -9.589170664548873901e-02 -8.651167154312133789e-02 3.374425172805786133e-01 -2.396646887063980103e-02 1.863481104373931885e-01 2.864508926868438721e-01 -2.293222695589065552e-01 1.544598489999771118e-01 9.478940069675445557e-02 -1.113373637199401855e-01 1.299466639757156372e-01 -4.941216856241226196e-02 -2.074565291404724121e-01 1.087180748581886292e-01 6.836717575788497925e-02 5.602686107158660889e-02 6.231122463941574097e-02 3.107607364654541016e-01 -1.052806749939918518e-01 3.243030607700347900e-02 3.155925273895263672e-01 -2.447201758623123169e-01 3.422762453556060791e-02 2.045370079576969147e-02 1.964527964591979980e-01 -1.074905619025230408e-01 2.713996469974517822e-01 3.164673149585723877e-01
-3.602833673357963562e-02 1.945095062255859375e-01 -1.690526902675628662e-01 9.157966077327728271e-02 6.806643307209014893e-02 2.326815761625766754e-02 2.095169275999069214e-01 1.096848547458648682e-01 2.799097299575805664e-01 -1.286395788192749023e-01 2.307742834091186523e-02 1.075060963630676270e-01 9.997492283582687378e-02 -4.032095670700073242e-01 -1.284474506974220276e-02 -2.882597446441650391e-01 3.031091988086700439e-01 1.110917702317237854e-01 -6.155001744627952576e-02 -8.559348434209823608e-02 -3.226838540285825729e-03 2.608865872025489807e-02 -5.910681933164596558e-02 -1.825114339590072632e-01 3.177459537982940674e-01 -2.941744625568389893e-01 1.959232985973358154e-01 -2.946827411651611328e-01 1.145597994327545166e-01 6.020397692918777466e-02 7.149910926818847656e-02 -1.121098548173904419e-01
-1.360788196325302124e-01 6.674480158835649490e-03 -9.951110929250717163e-03 2.337658107280731201e-01 1.830209344625473022e-01 -7.610344141721725464e-02 4.100672900676727295e-02 1.505731344223022461e-01 8.135186135768890381e-02 1.286157034337520599e-02 -2.494277507066726685e-01 2.044461965560913086e-01 -1.514372378587722778e-01 -1.237873509526252747e-01 1.303898394107818604e-01 -9.294051676988601685e-02 4.003771394491195679e-02 4.632124304771423340e-01 7.442897558212280273e-02 -6.929360330104827881e-02 4.483290761709213257e-02 -4.000357389450073242e-01 -1.364724785089492798e-01 -1.421085745096206665e-01 1.728741079568862915e-01 -2.487799674272537231e-01 2.061188220977783203e-01 -6.707648187875747681e-02 -1.696661114692687988e-02 -2.447436749935150146e-02 4.752463847398757935e-02 3.450847864151000977e-01
-3.331992775201797485e-02 6.589075177907943726e-02 6.862624734640121460e-02 -3.337764367461204529e-02 2.431408315896987915e-01 -3.929451480507850647e-02 -2.496243268251419067e-02 8.838965743780136108e-02 -1.736606359481811523e-01 -2.301209233701229095e-02 -1.435671299695968628e-01 -1.197043433785438538e-01 -5.173383653163909912e-02 -2.280898950994014740e-02 1.758872270584106445e-01 -3.845288604497909546e-02 1.556960940361022949e-01 3.272531032562255859e-01 1.413390636444091797e-01 -1.658345460891723633e-01 -1.406013220548629761e-01 4.060522466897964478e-02 -8.001439273357391357e-02 -3.530517220497131348e-01 4.860647916793823242e-01 -1.710113286972045898e-01 -1.282849162817001343e-01 -1.401389390230178833e-01 -4.136966913938522339e-02 -8.643443882465362549e-02 6.015058606863021851e-02 4.155814349651336670e-01
3.662775084376335144e-02 -2.686777412891387939e-01 2.762150764465332031e-01 1.959954351186752319e-01 3.450161218643188477e-01 3.847622498869895935e-02 -6.487061083316802979e-02 9.399534761905670166e-02 -1.676654219627380371e-01 -2.318360507488250732e-01 -1.233767122030258179e-01 1.660875082015991211e-01 1.201459914445877075e-01 -7.943226397037506104e-02 1.040501296520233154e-01 -1.924103200435638428e-01 -5.508287250995635986e-02 -9.157693013548851013e-03 -2.328973412513732910e-01 5.666526034474372864e-02 9.105767123401165009e-03 -1.288834307342767715e-02 -4.173678159713745117e-02 -1.488150656223297119e-01 2.046202719211578369e-01 -1.575221568346023560e-01 -1.572980135679244995e-01 -3.429221212863922119e-01 -1.126114949584007263e-01 -1.685612648725509644e-01 3.153178989887237549e-01 2.251554876565933228e-01
1.337529718875885010e-01 -7.794129848480224609e-02 -1.290217339992523193e-01 6.516131758689880371e-02 -1.319579035043716431e-01 6.415086239576339722e-02 2.019317597150802612e-01 -1.252029538154602051e-01 1.936239190399646759e-02 2.335761636495590210e-01 -6.815220415592193604e-02 3.111480772495269775e-01 -3.133762627840042114e-02 -2.191825062036514282e-01 -4.195258021354675293e-02 -2.855325937271118164e-01 -1.341752707958221436e-01 1.478452682495117188e-01 5.350081250071525574e-02 -8.879625797271728516e-02 -2.170466352254152298e-03 1.602930575609207153e-01 -1.515118684619665146e-02 -9.951533377170562744e-02 2.963021993637084961e-01 -5.031947046518325806e-02 2.006645202636718750e-01 -3.164066970348358154e-01 7.686217874288558960e-02 -2.306402772665023804e-01 1.942254751920700073e-01 4.177168607711791992e-01
-2.445200681686401367e-01 -2.697570919990539551e-01 2.416078895330429077e-01 1.231383979320526123e-01 2.042734920978546143e-01 -1.326113939285278320e-01 4.269066452980041504e-02 -1.060608029365539551e-01 -1.161751057952642441e-02 -2.446106635034084320e-02 -3.971513360738754272e-02 1.741168200969696045e-01 4.700761660933494568e-02 -2.385417073965072632e-01 -1.895127892494201660e-01 -1.333571821451187134e-01 -6.655362248420715332e-02 2.124810367822647095e-01 -4.305647313594818115e-01 -1.186624616384506226e-01 -6.282249093055725098e-02 -3.295064345002174377e-02 -4.989224672317504883e-02 -8.570248633623123169e-02 2.248863577842712402e-01 7.199845463037490845e-02 3.605153039097785950e-02 -1.646869927644729614e-01 -8.301611989736557007e-02 1.607682323083281517e-03 3.296454548835754395e-01 3.353057503700256348e-01
4.769252985715866089e-02 1.071694195270538330e-01 1.499605029821395874e-01 3.708442300558090210e-02 2.034903019666671753e-01 5.188975855708122253e-02 3.152053654193878174e-01 2.141765058040618896e-01 -2.936015091836452484e-02 1.811330765485763550e-01 4.917121678590774536e-02 3.169713169336318970e-02 -9.076546132564544678e-02 4.445974249392747879e-03 1.398964673280715942e-01 -4.270979166030883789e-01 1.336070522665977478e-02 2.025470435619354248e-01 -7.636711001396179199e-02 -1.565737426280975342e-01 1.131560131907463074e-01 -1.018873229622840881e-01 1.817821115255355835e-01 -2.156933695077896118e-01 4.173026084899902344e-01 1.080038622021675110e-01 -5.880858376622200012e-02 5.292439833283424377e-02 2.029896154999732971e-02 -1.957395076751708984e-01 9.701585024595260620e-02 3.334756493568420410e-01
-1.543553918600082397e-01 -8.820830285549163818e-02 1.691003292798995972e-01 7.650884985923767090e-02 2.436995208263397217e-01 -3.028795309364795685e-02 1.150269284844398499e-01 2.631029486656188965e-01 -2.331925332546234131e-01 1.557288169860839844e-01 -9.986490756273269653e-02 1.346467137336730957e-01 -1.009711474180221558e-01 1.663755066692829132e-02 1.088233441114425659e-01 -2.356445640325546265e-01 3.711743652820587158e-02 3.512424826622009277e-01 1.788072586059570312e-01 -1.572092026472091675e-01 -2.235209643840789795e-01 -9.945856779813766479e-02 -9.496517479419708252e-02 -1.290054619312286377e-01 4.211818277835845947e-01 -9.218585491180419922e-02 3.084175102412700653e-02 -1.106940209865570068e-01 -5.140743032097816467e-02 1.016054302453994751e-01 1.870257109403610229e-01 3.043290972709655762e-01
-2.291666157543659210e-02 -4.104607105255126953e-01 1.625403612852096558e-01 6.305792182683944702e-02 1.203224360942840576e-01 -5.036514252424240112e-02 1.214797347784042358e-01 -1.037449948489665985e-02 3.342286646366119385e-01 -1.390965431928634644e-01 -1.477967351675033569e-01 1.249923706054687500e-01 -8.342050015926361084e-03 -1.458842456340789795e-01 1.062418222427368164e-01 -7.311297208070755005e-02 -2.462244182825088501e-01 3.205792903900146484e-01 -1.653182655572891235e-01 -1.354794353246688843e-01 -2.344157733023166656e-02 2.104605734348297119e-01 -1.294686049222946167e-01 1.215721070766448975e-01 1.112019941210746765e-01 -1.933922618627548218e-01 1.206088364124298096e-01 -4.195806384086608887e-01 -7.430949807167053223e-02 -1.326271891593933105e-01 9.511464834213256836e-02 6.501459330320358276e-02
-1.372672468423843384e-01 1.457952409982681274e-01 5.647191777825355530e-02 -1.538243144750595093e-02 3.649588823318481445e-01 -1.677711904048919678e-01 -7.610037922859191895e-02 3.941384255886077881e-01 1.699996143579483032e-01 1.204136908054351807e-01 9.893708676099777222e-02 -5.640571191906929016e-02 7.485301792621612549e-02 1.192082464694976807e-01 2.551857829093933105e-01 -4.381060972809791565e-02 -1.097813919186592102e-01 2.689486145973205566e-01 9.202633798122406006e-02 3.810872882604598999e-02 2.490266412496566772e-01 -4.489161074161529541e-02 8.419090509414672852e-02 -5.173828825354576111e-02 3.500273227691650391e-01 -1.716214977204799652e-02 3.502357751131057739e-02 -1.586333215236663818e-01 2.310473322868347168e-01 1.280266195535659790e-01 9.530775994062423706e-02 3.075909912586212158e-01
-3.909490108489990234e-01 6.416963040828704834e-02 1.481804251670837402e-01 -3.495939599815756083e-04 4.034014046192169189e-01 -8.540181070566177368e-02 2.119638621807098389e-01 1.190984025597572327e-01 -8.150570839643478394e-02 1.873609423637390137e-01 2.231773138046264648e-01 -2.309510018676519394e-03 -1.407415121793746948e-01 3.327809646725654602e-02 3.356465324759483337e-02 -6.560322642326354980e-02 1.168309077620506287e-01 9.679538011550903320e-02 -5.337041243910789490e-02 7.585747539997100830e-02 3.307659924030303955e-02 -2.881208956241607666e-01 4.907748103141784668e-02 -3.492639213800430298e-02 3.198275864124298096e-01 -4.294554889202117920e-02 2.267885655164718628e-01 1.496735513210296631e-01 1.018126532435417175e-01 -5.746673420071601868e-02 1.151963248848915100e-01 3.870043158531188965e-01
-1.388652473688125610e-01 1.554423570632934570e-01 -2.264740690588951111e-02 -9.052459150552749634e-02 2.012521177530288696e-01 -1.139214113354682922e-01 -2.241260372102260590e-02 -1.288186460733413696e-01 9.194268286228179932e-02 -2.059827372431755066e-02 -6.434457004070281982e-02 2.176351845264434814e-01 3.049025833606719971e-01 -1.269876062870025635e-01 6.978815793991088867e-02 -5.167117118835449219e-01 -2.003409154713153839e-02 -9.573889523744583130e-02 7.654384523630142212e-02 2.624985277652740479e-01 8.172855526208877563e-02 -7.870913296937942505e-02 5.100253596901893616e-02 -2.321391254663467407e-01 2.219596505165100098e-01 -4.773347079753875732e-02 2.737861275672912598e-01 -2.168063968420028687e-01 -6.985294073820114136e-02 -1.004834324121475220e-01 2.459547966718673706e-01 1.823703199625015259e-01
-1.264964044094085693e-01 1.484649926424026489e-01 2.626401782035827637e-01 -8.273731172084808350e-02 4.049875140190124512e-01 -1.121181398630142212e-01 1.463747769594192505e-01 5.387230962514877319e-02 4.453521221876144409e-03 1.255406439304351807e-01 8.690308034420013428e-02 2.031027376651763916e-01 2.928478121757507324e-01 -5.048893392086029053e-02 -3.639956563711166382e-02 -9.629078209400177002e-02 -2.253231853246688843e-01 -3.404023870825767517e-02 1.193778663873672485e-01 3.542540129274129868e-03 3.971171379089355469e-01 -1.965503245592117310e-01 1.042906045913696289e-01 -2.108998447656631470e-01 1.699964404106140137e-01 -1.788072660565376282e-02 1.782198995351791382e-01 -2.687648534774780273e-01 1.770149543881416321e-02 -8.339086174964904785e-02 5.934409424662590027e-02 2.446276545524597168e-01
-1.107964478433132172e-02 2.647825144231319427e-02 2.913921773433685303e-01 -1.518892645835876465e-01 2.307098209857940674e-01 -2.093106210231781006e-01 2.650400400161743164e-01 4.689019173383712769e-02 7.918298244476318359e-02 1.325417011976242065e-01 1.240581348538398743e-01 5.548043549060821533e-02 1.704590022563934326e-01 -3.753126785159111023e-02 2.935974001884460449e-01 -1.738168150186538696e-01 -3.048564121127128601e-02 1.186478361487388611e-01 -2.389285899698734283e-02 4.409050643444061279e-01 -1.067276857793331146e-02 -7.537461817264556885e-02 -1.055689007043838501e-01 -3.618011474609375000e-01 1.433219611644744873e-01 -2.538335509598255157e-02 9.698249399662017822e-02 -1.517053693532943726e-01 2.034390419721603394e-01 1.522130668163299561e-01 4.340410232543945312e-02 2.338169515132904053e-01
-1.750776469707489014e-01 -3.042189478874206543e-01 1.565203517675399780e-01 4.619424045085906982e-02 2.767708599567413330e-01 -5.714501440525054932e-02 1.380195170640945435e-01 -1.315375268459320068e-01 -8.575602620840072632e-02 1.251325570046901703e-02 -2.344653457403182983e-01 8.479224145412445068e-02 7.012465596199035645e-02 -1.062090918421745300e-01 -7.525331526994705200e-02 -2.791451215744018555e-01 -2.461017668247222900e-01 3.114939332008361816e-01 -2.652437984943389893e-01 -8.024227805435657501e-03 -1.040970534086227417e-01 6.605178862810134888e-02 -1.634396463632583618e-01 -1.202044486999511719e-01 1.699906885623931885e-01 1.980630867183208466e-02 -1.566612906754016876e-02 -2.491879612207412720e-01 7.255487889051437378e-02 2.988267503678798676e-02 2.238637655973434448e-01 3.636130690574645996e-01
-1.250000447034835815e-01 6.491654366254806519e-02 4.123568534851074219e-02 1.364420354366302490e-01 4.320282340049743652e-01 -2.020138502120971680e-01 -4.002185887657105923e-04 -1.215780004858970642e-01 1.659167259931564331e-01 4.906171560287475586e-02 1.799450367689132690e-01 1.377481967210769653e-01 4.852204918861389160e-01 -2.534475624561309814e-01 2.535834014415740967e-01 -5.368006229400634766e-02 -1.526182740926742554e-01 3.655545413494110107e-02 -4.560606926679611206e-02 2.178322710096836090e-02 -6.320046633481979370e-02 -1.505876779556274414e-01 7.592152059078216553e-02 -1.596261709928512573e-01 6.174978241324424744e-02 -1.260950416326522827e-01 -1.142059192061424255e-01 -1.751391291618347168e-01 -8.315157890319824219e-02 -2.731792628765106201e-01 -9.456752799451351166e-03 1.982293725013732910e-01
-1.373417824506759644e-01 -3.669309371616691351e-04 -1.849363744258880615e-01 8.244913816452026367e-02 -3.077729046344757080e-02 -1.088609918951988220e-01 3.078442215919494629e-01 3.418559432029724121e-01 3.024956211447715759e-03 -1.961852982640266418e-02 1.383104454725980759e-02 8.198129385709762573e-02 5.700296722352504730e-03 -2.302824854850769043e-01 1.517086774110794067e-01 -2.397786378860473633e-01 5.532880127429962158e-02 1.816206276416778564e-01 3.250021487474441528e-02 -1.199871003627777100e-01 8.122221380472183228e-02 2.532298862934112549e-01 1.843493580818176270e-01 7.559993118047714233e-02 2.920521795749664307e-01 1.376101076602935791e-01 1.632691174745559692e-01 -4.513846039772033691e-01 -1.701024770736694336e-01 -2.858319319784641266e-03 -2.900091744959354401e-02 2.201935797929763794e-01
-1.873765736818313599e-01 -1.218865364789962769e-01 1.788574606180191040e-01 1.772952824831008911e-01 3.210597932338714600e-01 5.762342829257249832e-03 1.155651211738586426e-01 2.625305652618408203e-01 -1.482044309377670288e-01 1.049163043498992920e-01 -7.163384556770324707e-02 1.658871024847030640e-01 -4.894417896866798401e-02 -1.703632026910781860e-01 7.412220537662506104e-02 -9.874102473258972168e-02 3.146704984828829765e-03 2.888624072074890137e-01 2.145403772592544556e-01 -1.340287476778030396e-01 -1.442671865224838257e-01 -4.380510002374649048e-02 4.117433354258537292e-02 -2.768344879150390625e-01 3.055478632450103760e-01 -3.826769888401031494e-01 1.010156497359275818e-01 1.116575859487056732e-02 -1.000498160719871521e-01 2.434616722166538239e-02 6.715946644544601440e-02 2.741983532905578613e-01
-1.755573749542236328e-01 1.025744825601577759e-01 4.723925143480300903e-02 1.974868327379226685e-01 9.170142561197280884e-02 -1.744352430105209351e-01 2.963795959949493408e-01 -5.961925256997346878e-03 2.119228094816207886e-01 1.645032167434692383e-01 -1.269780099391937256e-01 3.913509100675582886e-02 -8.319672197103500366e-02 -4.248780012130737305e-02 1.511506084352731705e-02 -2.179044336080551147e-01 -4.111131653189659119e-02 3.779000639915466309e-01 5.260989442467689514e-02 -1.276521384716033936e-01 1.567947268486022949e-01 4.273258149623870850e-01 -1.356701403856277466e-01 -1.247155368328094482e-01 1.052794009447097778e-01 1.600061729550361633e-02 -1.010749563574790955e-01 4.605354741215705872e-02 -3.903686627745628357e-02 -8.749233186244964600e-02 2.703387141227722168e-01 3.660529255867004395e-01
-2.365936487913131714e-01 1.921224892139434814e-01 -1.219712644815444946e-01 3.682434186339378357e-02 1.708820909261703491e-01 -1.450659483671188354e-01 1.139342878013849258e-02 -1.059556379914283752e-01 5.092480033636093140e-02 -5.666247755289077759e-02 -4.697518423199653625e-02 2.418737262487411499e-01 4.017166793346405029e-01 -2.033494710922241211e-01 -6.366234738379716873e-03 -3.456677198410034180e-01 -1.538905501365661621e-01 -1.748722628690302372e-03 6.294143199920654297e-02 1.799876540899276733e-01 1.924387216567993164e-01 -5.509326234459877014e-02 1.666806042194366455e-01 -2.508704662322998047e-01 3.545419275760650635e-01 -1.652583032846450806e-01 1.568122804164886475e-01 -1.959421485662460327e-01 1.013104096055030823e-01 -1.968082413077354431e-02 7.245828956365585327e-02 1.333670467138290405e-01
-6.714189797639846802e-02 -1.019607409834861755e-01 5.758698284626007080e-02 5.174964666366577148e-03 3.400646448135375977e-01 6.062050163745880127e-02 3.024296760559082031e-01 -2.499120309948921204e-02 3.256490826606750488e-01 -5.149161443114280701e-02 1.318761110305786133e-01 -6.876897811889648438e-02 7.319327443838119507e-02 2.209197133779525757e-01 1.256742030382156372e-01 -2.671240270137786865e-01 -8.856619149446487427e-02 -1.427932381629943848e-01 -3.173348009586334229e-01 -1.343170553445816040e-01 2.037163227796554565e-01 -6.934105604887008667e-02 -8.035669475793838501e-02 -2.449944317340850830e-01 2.073498666286468506e-01 -2.722411043941974640e-02 1.214884519577026367e-01 -2.568350732326507568e-01 1.530890613794326782e-01 3.063311055302619934e-02 1.503544300794601440e-01 2.588638365268707275e-01
5.389818921685218811e-02 -2.385394722223281860e-01 1.479478180408477783e-01 6.307280063629150391e-02 8.888436108827590942e-02 -7.396218180656433105e-02 1.940040886402130127e-01 -1.583802402019500732e-01 8.937633782625198364e-02 -7.001342624425888062e-02 -2.976341545581817627e-01 1.095968931913375854e-01 5.181801319122314453e-02 -1.400550305843353271e-01 3.288461640477180481e-02 -1.147224977612495422e-01 -1.725033074617385864e-01 2.980944812297821045e-01 -2.196243852376937866e-01 -1.811540685594081879e-02 1.156364753842353821e-02 1.407400220632553101e-01 -1.496587097644805908e-01 -6.849094294011592865e-03 2.377342730760574341e-01 3.734214231371879578e-02 2.666915655136108398e-01 -3.154074549674987793e-01 4.640322551131248474e-02 -1.914920210838317871e-01 2.205608040094375610e-01 4.032979309558868408e-01
-2.283663749694824219e-01 1.072094812989234924e-01 7.538718171417713165e-03 1.423756778240203857e-01 5.060664378106594086e-03 6.300523132085800171e-02 3.122138604521751404e-02 2.183514386415481567e-01 -4.627531394362449646e-02 6.596067547798156738e-02 -8.801406621932983398e-02 7.627983391284942627e-02 -9.094071574509143829e-03 7.734886556863784790e-02 1.455153375864028931e-01 -1.622146070003509521e-01 1.279445141553878784e-01 2.941026687622070312e-01 1.765538305044174194e-01 -2.761739790439605713e-01 3.273333981633186340e-02 -4.095297306776046753e-03 -1.467883437871932983e-01 -2.357309907674789429e-01 4.920140206813812256e-01 -9.148211032152175903e-02 -1.171235889196395874e-01 -3.270986303687095642e-02 -1.789388507604598999e-01 1.092079505324363708e-01 2.111702710390090942e-01 3.840337395668029785e-01
-2.597945034503936768e-01 -1.312524825334548950e-01 1.659282147884368896e-01 -1.250368077307939529e-02 3.606402575969696045e-01 -1.639732271432876587e-01 -2.534398995339870453e-02 -6.961031258106231689e-02 -1.904989033937454224e-01 -1.547544598579406738e-01 -1.495963782072067261e-01 -5.833706259727478027e-02 2.311308532953262329e-01 -1.259073615074157715e-01 -2.048700302839279175e-02 -1.194830164313316345e-01 -2.945390939712524414e-01 2.452932298183441162e-01 -2.142229974269866943e-01 -2.443097382783889771e-01 -2.200101166963577271e-01 -1.039882898330688477e-01 -3.024341166019439697e-02 8.766392245888710022e-03 2.403631955385208130e-01 -2.167178392410278320e-01 1.746892780065536499e-01 -1.462280005216598511e-01 1.415141671895980835e-01 -1.687883138656616211e-01 1.222119554877281189e-01 1.495379507541656494e-01
-1.403575390577316284e-01 6.008598208427429199e-02 4.550472274422645569e-02 -6.379392463713884354e-03 2.562678158283233643e-01 -1.301591098308563232e-01 4.415959417819976807e-01 -1.705483160912990570e-02 1.474856492131948471e-02 2.761111855506896973e-01 1.806914247572422028e-02 2.550514042377471924e-01 3.341503143310546875e-01 -7.236265391111373901e-02 8.886728435754776001e-02 -2.289409786462783813e-01 -2.309239357709884644e-01 -8.056297153234481812e-02 1.352654248476028442e-01 3.981516137719154358e-02 3.437238931655883789e-01 -1.802936345338821411e-01 -2.579686045646667480e-02 -1.012513116002082825e-01 2.392152994871139526e-01 2.728019841015338898e-02 -6.228458881378173828e-02 -1.798002421855926514e-01 -7.032217085361480713e-02 6.477996706962585449e-03 -4.622353240847587585e-02 1.872488111257553101e-01
-2.324487119913101196e-01 3.407610058784484863e-01 -1.451669540256261826e-02 -7.682499289512634277e-02 1.643328666687011719e-01 -9.821449220180511475e-02 2.513403892517089844e-01 -1.323078107088804245e-02 1.145694851875305176e-01 2.303099483251571655e-01 -3.367669135332107544e-02 2.525522112846374512e-01 2.579752504825592041e-01 2.519885450601577759e-02 1.947282929904758930e-03 1.607142202556133270e-02 1.220463141798973083e-01 2.131201475858688354e-01 5.274490267038345337e-02 2.239132113754749298e-02 3.119067251682281494e-01 2.543430030345916748e-01 -8.718087524175643921e-02 1.081561818718910217e-01 1.216923147439956665e-01 -3.374402523040771484e-01 1.677637570537626743e-03 -9.029193222522735596e-02 -7.423228025436401367e-02 -8.865556865930557251e-02 2.751039862632751465e-01 2.333415746688842773e-01
-3.602877631783485413e-02 -1.281908303499221802e-01 5.246437340974807739e-02 1.052223220467567444e-01 4.918423295021057129e-02 -7.378135342150926590e-05 1.254473030567169189e-01 -9.544246643781661987e-02 5.362702533602714539e-02 -8.131477981805801392e-02 -2.356742173433303833e-01 2.777430713176727295e-01 1.451683938503265381e-01 -5.788391456007957458e-02 -2.038900740444660187e-02 -1.594673991203308105e-01 -3.291774094104766846e-01 3.182040452957153320e-01 -1.442239135503768921e-01 -1.083821207284927368e-01 -2.354910969734191895e-01 1.692113876342773438e-01 -1.461277008056640625e-01 -1.991289108991622925e-01 2.122365981340408325e-01 1.726167649030685425e-01 3.213435783982276917e-02 -3.552724719047546387e-01 1.028523035347461700e-02 8.897038549184799194e-02 2.411021739244461060e-01 3.053540885448455811e-01
1.394549459218978882e-01 -2.966474294662475586e-01 1.331151872873306274e-01 9.240052849054336548e-02 2.667803466320037842e-01 8.822015672922134399e-02 2.471912503242492676e-01 -4.628457501530647278e-02 5.681129544973373413e-02 -8.488980680704116821e-02 -2.463408112525939941e-01 3.095412552356719971e-01 4.379720240831375122e-02 -1.925109028816223145e-01 2.479292079806327820e-02 -6.083191931247711182e-02 -2.647224366664886475e-01 2.956924736499786377e-01 -8.824726939201354980e-02 -7.275611162185668945e-02 -9.118633717298507690e-02 8.211924880743026733e-02 -1.613873392343521118e-01 8.169394731521606445e-02 1.615667641162872314e-01 -1.273834146559238434e-03 1.421257853507995605e-01 -2.576911449432373047e-01 -1.352986395359039307e-01 -1.804726719856262207e-01 2.071735858917236328e-01 2.983108460903167725e-01
-1.740596890449523926e-01 9.917937964200973511e-02 -1.466862950474023819e-02 1.621090918779373169e-01 -1.529217115603387356e-04 -1.470865607261657715e-01 2.482387572526931763e-01 2.284888178110122681e-01 4.480800405144691467e-02 9.538955986499786377e-02 2.818783558905124664e-02 6.860801577568054199e-02 -1.784566640853881836e-01 -6.130835786461830139e-02 4.616756439208984375e-01 1.082679629325866699e-02 -2.149601094424724579e-02 8.824078738689422607e-02 2.560913264751434326e-01 1.638204008340835571e-01 2.508137142285704613e-03 1.416380405426025391e-01 -7.502573728561401367e-02 -9.578976035118103027e-02 3.374057412147521973e-01 3.612406179308891296e-02 2.190275490283966064e-02 -3.508569002151489258e-01 -1.645862758159637451e-01 -2.012461125850677490e-01 5.281575396656990051e-02 2.962867021560668945e-01
-9.686102718114852905e-02 1.099325902760028839e-02 7.594653964042663574e-02 -7.668609917163848877e-02 3.289913237094879150e-01 -4.282137006521224976e-02 2.847367525100708008e-01 -5.892992019653320312e-02 -1.476318091154098511e-01 6.668731570243835449e-02 8.759938925504684448e-02 3.354333043098449707e-01 3.451056182384490967e-01 -1.019404083490371704e-01 7.187081873416900635e-02 -1.849944293498992920e-01 -2.042662054300308228e-01 -1.609688997268676758e-01 3.616054728627204895e-02 -1.731505431234836578e-02 2.392129898071289062e-01 -1.451892703771591187e-01 -9.349062293767929077e-02 -1.702148169279098511e-01 2.991907596588134766e-01 -9.625907987356185913e-02 2.739805541932582855e-02 -2.967976033687591553e-01 1.355280261486768723e-02 5.926288291811943054e-02 -1.018970906734466553e-01 2.862929403781890869e-01
-1.746978051960468292e-02 -1.096051782369613647e-01 2.118394076824188232e-01 -4.180195331573486328e-01 2.489856928586959839e-01 3.800391033291816711e-02 3.428969979286193848e-01 3.601532801985740662e-02 3.140849992632865906e-02 -9.556131064891815186e-02 1.655872762203216553e-01 6.756915897130966187e-02 2.528091967105865479e-01 -4.344620928168296814e-02 3.645153045654296875e-01 -1.133821830153465271e-01 -6.981889158487319946e-02 8.745287358760833740e-02 -2.132097780704498291e-01 1.289167851209640503e-01 7.773095369338989258e-02 1.261126995086669922e-01 2.896961942315101624e-02 -1.499402076005935669e-01 3.192915320396423340e-01 -5.979234818369150162e-03 2.041543461382389069e-02 -1.116135269403457642e-01 -5.000633001327514648e-02 -1.026436984539031982e-01 -1.300901081413030624e-02 2.901554703712463379e-01
-1.036184504628181458e-01 -7.347832620143890381e-02 -1.899600028991699219e-01 -1.780444532632827759e-01 1.534967869520187378e-01 -1.421627551317214966e-01 9.744994342327117920e-02 -6.667386740446090698e-02 -4.277914389967918396e-02 -1.808418631553649902e-01 9.070261567831039429e-02 1.845706850290298462e-01 1.897109299898147583e-02 -3.347209393978118896e-01 5.088706687092781067e-02 -3.090330660343170166e-01 -1.380701661109924316e-01 4.392062500119209290e-02 1.194105893373489380e-01 -3.327691182494163513e-02 -7.051203399896621704e-02 -2.098336517810821533e-01 -5.985262989997863770e-02 3.689078986644744873e-02 1.936993896961212158e-01 -1.024530231952667236e-01 -3.487959131598472595e-02 -3.515607714653015137e-01 -3.632280528545379639e-01 -1.473648548126220703e-01 8.092865347862243652e-02 3.843410015106201172e-01
-2.169856429100036621e-01 -1.575888693332672119e-01 -3.059157133102416992e-01 2.272354811429977417e-01 -6.477708369493484497e-02 -8.577070385217666626e-02 3.417944908142089844e-01 1.709860414266586304e-01 2.204611711204051971e-02 -7.701694220304489136e-02 1.114693954586982727e-01 -2.552350237965583801e-02 1.998714804649353027e-01 -1.470914781093597412e-01 3.122484087944030762e-01 6.355844438076019287e-02 1.831131875514984131e-01 2.684958577156066895e-01 4.137929156422615051e-02 -9.655762463808059692e-03 -1.531446576118469238e-01 1.135608926415443420e-01 -1.718095317482948303e-02 2.130491659045219421e-02 2.940504550933837891e-01 -8.615840971469879150e-02 -7.891632616519927979e-03 -3.386641740798950195e-01 -7.507204264402389526e-02 -1.962325423955917358e-01 3.995203226804733276e-02 2.091034799814224243e-01
-5.622028186917304993e-02 3.908301517367362976e-02 -7.941452413797378540e-02 -3.010345101356506348e-01 2.944551706314086914e-01 -7.146514952182769775e-02 -5.793228372931480408e-02 3.248360753059387207e-01 1.815581768751144409e-01 8.973160386085510254e-02 -9.295862168073654175e-03 -2.779041230678558350e-01 9.070786833763122559e-02 -2.264109551906585693e-01 -2.653591632843017578e-01 -1.479272097349166870e-01 -1.430042982101440430e-01 2.585977911949157715e-01 4.649422317743301392e-02 7.240830361843109131e-02 1.066457629203796387e-01 -4.436763003468513489e-02 -1.147915497422218323e-01 -1.656195521354675293e-02 8.736811578273773193e-02 -7.092092186212539673e-02 -2.830861322581768036e-02 -4.830835759639739990e-01 5.175539478659629822e-02 1.046590693295001984e-02 2.183869928121566772e-01 9.349658340215682983e-02
-1.558504700660705566e-01 -2.936063110828399658e-01 1.786759495735168457e-01 1.965067684650421143e-01 2.659362554550170898e-01 -6.976980715990066528e-03 -8.010583370923995972e-02 -8.807972073554992676e-02 -1.161221265792846680e-01 2.266680821776390076e-03 8.800796419382095337e-02 1.467041224241256714e-01 2.567677497863769531e-01 -2.956620156764984131e-01 -1.783202588558197021e-01 -3.807307481765747070e-01 -1.341454386711120605e-01 1.369435340166091919e-02 -3.137674629688262939e-01 -9.678672999143600464e-02 -1.193883940577507019e-01 3.165490552783012390e-02 -8.395414799451828003e-02 -1.575602889060974121e-01 2.246852517127990723e-01 -1.626426130533218384e-01 1.086811944842338562e-01 -1.562789082527160645e-01 -3.962269052863121033e-02 -2.935331314802169800e-02 1.381789296865463257e-01 2.309508621692657471e-01
1.831735484302043915e-02 -2.953232266008853912e-02 -9.268195927143096924e-02 -2.880620956420898438e-02 4.826849326491355896e-03 3.015230596065521240e-01 4.120319485664367676e-01 -3.289503604173660278e-02 1.262331902980804443e-01 6.830437481403350830e-02 9.380297362804412842e-02 1.488963961601257324e-01 1.543957740068435669e-01 -7.270427793264389038e-02 -2.965211868286132812e-02 -8.004673570394515991e-02 1.534345000982284546e-01 4.248222801834344864e-03 2.159514427185058594e-01 1.779597103595733643e-01 -1.960065215826034546e-02 -1.458633691072463989e-01 -2.870714366436004639e-01 -2.623392343521118164e-01 1.333197355270385742e-01 5.979899317026138306e-02 1.218471452593803406e-01 -3.446998596191406250e-01 -3.185253143310546875e-01 -2.218620628118515015e-01 1.307394653558731079e-01 2.050725370645523071e-01
3.827818436548113823e-03 -3.097815066576004028e-02 -5.309150740504264832e-02 5.140449502505362034e-04 7.247965037822723389e-02 3.048754632472991943e-01 3.197511434555053711e-01 7.486116886138916016e-02 -8.205963671207427979e-02 -1.182215511798858643e-01 -5.036479234695434570e-02 -1.868254542350769043e-01 1.750981509685516357e-01 -1.618907451629638672e-01 1.403572559356689453e-01 -1.434361636638641357e-01 2.550351023674011230e-01 1.463658511638641357e-01 1.530224978923797607e-01 1.202624589204788208e-01 -2.076611816883087158e-01 1.350545603781938553e-02 -2.169710025191307068e-02 1.341918557882308960e-01 3.957114815711975098e-01 -1.742403656244277954e-01 1.909097284078598022e-01 -2.302393764257431030e-01 -4.824409633874893188e-02 -2.028050869703292847e-01 2.232489883899688721e-01 2.811347544193267822e-01
-1.070948019623756409e-01 8.872421085834503174e-02 6.719076633453369141e-02 -1.952097751200199127e-02 4.403692185878753662e-01 -4.406661540269851685e-02 2.988603115081787109e-01 2.707496844232082367e-02 2.232170104980468750e-02 1.781080663204193115e-01 5.310375615954399109e-02 2.218567878007888794e-01 2.806787490844726562e-01 -1.215127855539321899e-01 4.958680644631385803e-02 -1.486245840787887573e-01 -2.282874584197998047e-01 -6.012889370322227478e-02 -4.636936634778976440e-02 3.032831661403179169e-02 3.904126584529876709e-01 6.081630708649754524e-04 -3.246647864580154419e-02 -1.675314456224441528e-01 3.077347576618194580e-01 2.259654924273490906e-02 -1.380223780870437622e-01 -2.233848422765731812e-01 1.825739443302154541e-01 -1.250476390123367310e-01 -3.017765283584594727e-02 1.819433271884918213e-01
7.355600595474243164e-02 -2.659658491611480713e-01 8.644974976778030396e-02 2.622887864708900452e-02 2.132226713001728058e-02 -1.505626738071441650e-01 1.435879319906234741e-01 -3.809269890189170837e-02 3.709796965122222900e-01 9.856452047824859619e-02 -6.686811894178390503e-02 3.241338729858398438e-01 -1.586874574422836304e-02 -1.199255697429180145e-02 3.616237640380859375e-02 -2.501507103443145752e-01 -2.069889456033706665e-01 2.163633704185485840e-01 1.841177232563495636e-02 -9.419231116771697998e-02 -7.509431242942810059e-02 2.095246016979217529e-01 -3.500402569770812988e-01 2.978415694087743759e-03 4.039647057652473450e-02 -1.069515049457550049e-01 2.121657729148864746e-01 -2.550498247146606445e-01 -1.250273268669843674e-02 -2.065707892179489136e-01 5.654092133045196533e-02 3.305131494998931885e-01
-4.161044359207153320e-01 2.805373966693878174e-01 -1.286904811859130859e-01 5.990770459175109863e-02 2.233192026615142822e-01 -2.024632990360260010e-01 1.107566803693771362e-02 -7.753047626465559006e-03 7.840847223997116089e-02 3.618860542774200439e-01 -1.376411467790603638e-01 1.225063055753707886e-01 3.383052349090576172e-02 -6.843997538089752197e-02 1.657548993825912476e-01 -8.212290704250335693e-02 -3.118429798632860184e-03 1.826786398887634277e-01 -1.491085141897201538e-01 -4.614729806780815125e-02 3.286598026752471924e-01 -4.256367683410644531e-03 -8.140175044536590576e-02 -1.089961156249046326e-01 3.629279136657714844e-01 -3.733218833804130554e-02 -1.066785901784896851e-01 -1.602655947208404541e-01 -1.757543906569480896e-02 3.218921646475791931e-02 2.614537179470062256e-01 4.105673357844352722e-02
-6.474663317203521729e-02 -9.954305365681648254e-03 -2.800907008349895477e-02 9.848785586655139923e-03 2.424848079681396484e-01 -3.039739839732646942e-02 3.180908858776092529e-01 4.660086706280708313e-02 4.538910835981369019e-02 2.458107918500900269e-01 8.330294489860534668e-02 1.553772836923599243e-01 3.288891315460205078e-01 -9.917528182268142700e-02 6.079728901386260986e-02 -3.453924059867858887e-01 -3.172040283679962158e-01 6.333214044570922852e-02 1.363504081964492798e-01 5.097462609410285950e-02 4.514493942260742188e-01 6.980826705694198608e-02 -1.700817141681909561e-03 -4.785988107323646545e-02 2.846450209617614746e-01 -1.168574206531047821e-02 -5.019741598516702652e-03 -1.349192261695861816e-01 9.321319311857223511e-02 6.591433286666870117e-02 -7.701600342988967896e-02 2.050491720438003540e-01
6.084890663623809814e-02 -1.120439916849136353e-01 5.524836853146553040e-02 2.360143698751926422e-03 3.444292843341827393e-01 -5.958763882517814636e-02 8.408556133508682251e-02 -1.845600455999374390e-01 4.074499756097793579e-02 2.448402196168899536e-01 1.350541114807128906e-01 2.797556519508361816e-01 3.764379322528839111e-01 -2.842346131801605225e-01 -6.720964331179857254e-03 -3.523705601692199707e-01 -1.216497272253036499e-01 1.575941443443298340e-01 1.223598513752222061e-02 1.257114261388778687e-01 2.674756944179534912e-01 -8.757169544696807861e-02 8.922980725765228271e-02 -1.625160425901412964e-01 1.137752607464790344e-01 -1.733228564262390137e-01 -5.751715227961540222e-02 -1.730049103498458862e-01 6.156553700566291809e-02 -8.267854899168014526e-02 1.207969188690185547e-01 2.047931998968124390e-01
-2.283940613269805908e-01 2.199863344430923462e-01 4.177168756723403931e-02 -7.538998126983642578e-02 2.440892755985260010e-01 -3.799263015389442444e-02 3.742983937263488770e-02 -2.051016539335250854e-01 1.193099422380328178e-03 2.869662046432495117e-01 2.141191214323043823e-01 1.843154244124889374e-02 2.135025858879089355e-01 -1.219714879989624023e-01 2.838482558727264404e-01 -1.647812426090240479e-01 1.550640910863876343e-01 3.186860382556915283e-01 1.036802865564823151e-02 -1.587016433477401733e-01 2.255851477384567261e-01 -1.557528506964445114e-02 -1.370608806610107422e-01 3.055001795291900635e-02 2.385700196027755737e-01 -2.015474624931812286e-02 -1.074358522891998291e-01 -2.684819698333740234e-01 1.359451711177825928e-01 -4.811287298798561096e-02 2.516273260116577148e-01 2.097461074590682983e-01
1.294999942183494568e-02 -3.726083040237426758e-02 -1.213940829038619995e-01 1.871098205447196960e-02 3.666822016239166260e-01 -1.676198691129684448e-01 1.320591568946838379e-01 -2.164365053176879883e-01 2.841484267264604568e-03 1.486103683710098267e-01 1.180011779069900513e-02 3.297807276248931885e-01 3.407098054885864258e-01 -1.795123517513275146e-01 5.266696587204933167e-02 -3.874679207801818848e-01 -1.356686949729919434e-01 1.394840925931930542e-01 1.143999397754669189e-01 5.945326015353202820e-02 1.404963880777359009e-01 -4.240070655941963196e-02 2.351702451705932617e-01 -8.433032780885696411e-02 1.816039234399795532e-01 -1.313381940126419067e-01 4.286527633666992188e-02 -2.083381265401840210e-01 4.927291348576545715e-02 -1.206358000636100769e-01 7.525645941495895386e-02 2.603192031383514404e-01
2.563700452446937561e-02 -7.187507301568984985e-02 -3.982289880514144897e-02 -1.824450492858886719e-01 9.635464847087860107e-02 -1.186576709151268005e-01 1.186984106898307800e-01 -1.934643089771270752e-01 2.148755490779876709e-01 -4.660886153578758240e-02 1.020077988505363464e-01 2.909650802612304688e-01 1.199584454298019409e-01 3.102952055633068085e-02 1.706434972584247589e-02 -3.861823976039886475e-01 -9.583721309900283813e-02 1.042728349566459656e-01 4.883199930191040039e-02 -8.159950375556945801e-02 -4.481953755021095276e-02 -6.285551935434341431e-02 -2.194730490446090698e-01 -7.690161466598510742e-02 -2.913836156949400902e-03 -3.470750153064727783e-02 1.943217366933822632e-01 -2.612547874450683594e-01 -1.380581259727478027e-01 -2.832447886466979980e-01 3.856978416442871094e-01 3.630577921867370605e-01
-2.045077085494995117e-01 7.129807025194168091e-02 -1.505680680274963379e-01 -1.794229820370674133e-02 -5.064082518219947815e-02 9.563921019434928894e-03 8.382035419344902039e-03 3.063950538635253906e-01 -4.246117919683456421e-02 1.793027073144912720e-01 9.137297421693801880e-02 1.565021872520446777e-01 6.770399212837219238e-02 2.060797959566116333e-01 9.343643486499786377e-02 -1.493488550186157227e-01 -2.443011850118637085e-02 2.663446068763732910e-01 -1.336067020893096924e-01 1.374543160200119019e-01 1.356433480978012085e-01 -1.325297802686691284e-01 3.974601160734891891e-03 2.771612815558910370e-02 3.945437967777252197e-01 1.392185091972351074e-01 2.424103468656539917e-01 -4.555707573890686035e-01 -1.792060881853103638e-01 -4.966466501355171204e-02 2.463191151618957520e-01 8.352981507778167725e-02
-1.115862950682640076e-01 -1.661106795072555542e-01 1.427111774682998657e-01 2.869452536106109619e-01 1.526955664157867432e-01 -4.966415464878082275e-02 1.471887081861495972e-01 2.639060020446777344e-01 -6.838735193014144897e-02 5.249394476413726807e-02 -1.417308747768402100e-01 1.190676614642143250e-01 -6.086598336696624756e-02 -4.059786349534988403e-02 3.964671865105628967e-02 -1.050442643463611603e-02 -7.147414982318878174e-02 3.061426579952239990e-01 1.619830429553985596e-01 -4.957222938537597656e-02 -1.771804541349411011e-01 -2.693863511085510254e-01 -2.768153697252273560e-02 -2.229857444763183594e-01 4.160738587379455566e-01 -2.910014390945434570e-01 6.151819974184036255e-02 -1.704214662313461304e-01 -1.853954792022705078e-01 -2.800965495407581329e-02 1.557521224021911621e-01 2.437325716018676758e-01
6.493354588747024536e-02 -3.987941145896911621e-02 1.534218341112136841e-01 1.512823849916458130e-01 2.696030735969543457e-01 -6.315481662750244141e-02 3.243305683135986328e-01 -3.912004828453063965e-02 2.155831605195999146e-01 3.706331178545951843e-02 1.127909868955612183e-01 -1.504996120929718018e-01 8.466615527868270874e-02 2.269086539745330811e-01 9.421568247489631176e-04 -2.861291766166687012e-01 3.345699608325958252e-02 -1.392893791198730469e-01 -1.589575707912445068e-01 -4.776952788233757019e-02 2.097046822309494019e-01 -1.941132396459579468e-01 -5.570564046502113342e-02 -2.407905608415603638e-01 3.163652122020721436e-01 -9.813654422760009766e-02 -1.589178293943405151e-02 -2.516276240348815918e-01 1.176963970065116882e-01 -2.405598945915699005e-02 2.826386690139770508e-01 2.867282032966613770e-01
2.917583473026752472e-02 4.883026331663131714e-02 6.809008866548538208e-02 7.844045758247375488e-02 3.951709866523742676e-01 -1.240421980619430542e-01 1.839423030614852905e-01 -9.746900945901870728e-02 -4.852256923913955688e-02 2.067295275628566742e-02 2.010911405086517334e-01 1.192990243434906006e-01 3.444752693176269531e-01 -3.220366239547729492e-01 2.888736128807067871e-01 -4.031527042388916016e-02 -6.280310451984405518e-02 4.891620948910713196e-03 -6.539075076580047607e-02 -1.186571344733238220e-01 8.852589875459671021e-02 -1.770937293767929077e-01 1.308743804693222046e-01 -1.394662261009216309e-01 -5.221703904680907726e-04 -2.107924968004226685e-01 -8.812118321657180786e-02 -2.172237932682037354e-01 -9.550800919532775879e-02 -3.636122941970825195e-01 1.659933775663375854e-01 1.995532661676406860e-01
1.132788658142089844e-01 4.916494712233543396e-03 3.159994259476661682e-02 9.862445294857025146e-02 -1.080780625343322754e-01 -1.731413532979786396e-03 2.782559394836425781e-01 -2.777354717254638672e-01 1.649671643972396851e-01 1.316743642091751099e-01 -3.288856148719787598e-02 7.353271543979644775e-02 1.282900273799896240e-01 -5.605906620621681213e-02 -1.140202283859252930e-01 -3.587141633033752441e-01 -2.063655406236648560e-01 9.542310237884521484e-02 1.205649673938751221e-01 -2.042623460292816162e-01 -1.373630017042160034e-01 1.449825912714004517e-01 -1.750923395156860352e-01 -1.213973090052604675e-01 1.745555847883224487e-01 -2.416217327117919922e-01 1.956574171781539917e-01 -1.991128325462341309e-01 1.067986264824867249e-01 -1.122244521975517273e-01 3.490756750106811523e-01 3.032914698123931885e-01
-1.967205107212066650e-01 3.082884252071380615e-01 2.223340794444084167e-02 -6.097126007080078125e-02 2.714897692203521729e-01 1.650245487689971924e-01 -1.880596391856670380e-02 -3.773802891373634338e-02 -8.892359584569931030e-02 2.742902040481567383e-01 1.895531862974166870e-01 -1.112792938947677612e-01 2.332048565149307251e-01 4.105264320969581604e-02 2.844950854778289795e-01 -2.389532029628753662e-01 6.897966377437114716e-03 2.870598137378692627e-01 7.465681433677673340e-02 -1.308436691761016846e-01 7.500344514846801758e-02 4.354319721460342407e-02 -1.391090452671051025e-01 -9.954671841114759445e-04 2.682135999202728271e-01 -1.596845537424087524e-01 -3.253667801618576050e-02 -3.822423219680786133e-01 1.834242232143878937e-02 8.701703697443008423e-02 1.717717796564102173e-01 1.404627561569213867e-01
-2.020905166864395142e-01 -2.557997107505798340e-01 1.493485271930694580e-01 6.077952310442924500e-02 4.192549288272857666e-01 -3.158339112997055054e-02 1.126431599259376526e-01 -2.515465021133422852e-01 2.892938256263732910e-02 4.709272459149360657e-02 -9.938234463334083557e-03 1.099051982164382935e-01 7.675519585609436035e-02 -1.688437163829803467e-01 -1.345964521169662476e-01 -1.617840677499771118e-01 -1.285181045532226562e-01 2.722188830375671387e-01 -3.083607256412506104e-01 -8.144106715917587280e-02 -8.453731983900070190e-02 3.963356837630271912e-02 -1.830486208200454712e-01 -1.148710101842880249e-01 1.414842456579208374e-01 3.584142774343490601e-02 1.761365123093128204e-02 -1.228636354207992554e-01 -8.016440272331237793e-02 5.032275989651679993e-02 3.074922263622283936e-01 3.648167550563812256e-01
-9.378042817115783691e-02 -5.874833464622497559e-02 -3.510307520627975464e-02 2.766569256782531738e-01 2.819986939430236816e-01 -5.134643986821174622e-02 4.441531300544738770e-01 -7.832215167582035065e-03 3.835271671414375305e-02 -2.021380700170993805e-02 -4.649938642978668213e-02 1.574626192450523376e-02 -1.345172375440597534e-01 -2.103016972541809082e-01 3.610233664512634277e-01 1.221025958657264709e-01 8.135878480970859528e-03 2.500023245811462402e-01 2.127950340509414673e-01 2.087598741054534912e-01 1.432329695671796799e-02 1.876653283834457397e-01 -2.662864327430725098e-01 7.534818351268768311e-02 2.844137549400329590e-01 -1.039972826838493347e-01 -4.344824329018592834e-02 9.472774341702461243e-03 9.171459823846817017e-02 -6.012167781591415405e-03 4.660032689571380615e-02 2.255854606628417969e-01
-2.506359815597534180e-01 3.523142635822296143e-01 -1.871155053377151489e-01 1.927335187792778015e-02 3.262567520141601562e-01 -6.892465800046920776e-02 4.175914078950881958e-02 -5.334781110286712646e-02 2.510048151016235352e-01 2.367911189794540405e-01 -1.081186756491661072e-01 1.678124442696571350e-02 1.075129285454750061e-01 6.771861016750335693e-02 -2.282807230949401855e-02 1.190437972545623779e-01 -1.438276618719100952e-01 2.223093658685684204e-01 -1.081399768590927124e-01 -1.390599608421325684e-01 2.229008376598358154e-01 1.851217299699783325e-01 -1.022973954677581787e-01 -2.234823554754257202e-01 2.302990555763244629e-01 -1.846308112144470215e-01 -4.574263095855712891e-02 -1.036532968282699585e-01 -1.414322108030319214e-01 -1.014111787080764771e-01 9.138101339340209961e-02 3.404446244239807129e-01
-2.353587299585342407e-01 -5.525718629360198975e-02 2.379772365093231201e-01 8.533942699432373047e-02 1.077316626906394958e-01 -1.040300279855728149e-01 1.864399462938308716e-01 -1.230416744947433472e-01 8.731783181428909302e-02 2.381339669227600098e-01 2.322677336633205414e-02 4.769459366798400879e-02 -7.302268594503402710e-02 1.539976000785827637e-01 -2.134591042995452881e-01 -3.023005127906799316e-01 1.484002079814672470e-02 8.227374404668807983e-02 -8.828350901603698730e-02 2.621107697486877441e-01 6.940896064043045044e-02 2.575247287750244141e-01 -3.241897225379943848e-01 -1.050929576158523560e-01 4.339016973972320557e-01 2.049429714679718018e-02 -4.913604632019996643e-02 -1.120947599411010742e-01 6.128318980336189270e-02 8.237462490797042847e-03 1.476776301860809326e-01 2.685091793537139893e-01
2.735694125294685364e-02 -1.329918578267097473e-02 -5.467658489942550659e-02 -8.283836394548416138e-02 -6.233244389295578003e-02 -3.805132210254669189e-01 1.645900011062622070e-01 -1.164706200361251831e-01 1.081638131290674210e-02 -8.759623393416404724e-03 1.029755175113677979e-01 2.942487895488739014e-01 3.113658726215362549e-01 -3.996123746037483215e-02 2.507664263248443604e-01 -7.809340208768844604e-02 -1.205059960484504700e-01 2.356467768549919128e-03 5.603692028671503067e-03 6.103660538792610168e-02 1.980258971452713013e-01 -2.079358100891113281e-01 8.449346642009913921e-04 -6.544663757085800171e-02 4.299005866050720215e-01 -6.760467588901519775e-02 3.971036076545715332e-01 -9.046521037817001343e-02 -6.446278840303421021e-02 -1.170932427048683167e-01 5.959111824631690979e-02 2.308397442102432251e-01
-2.337854802608489990e-01 6.539497524499893188e-02 -7.714661955833435059e-02 -3.753335773944854736e-02 2.131147980690002441e-01 -1.063141301274299622e-01 -4.407822340726852417e-02 2.156661301851272583e-01 1.257399618625640869e-01 6.480219960212707520e-02 2.986028231680393219e-02 -1.034234836697578430e-01 3.408330678939819336e-01 -1.798513680696487427e-01 8.886578679084777832e-02 1.347791999578475952e-01 1.792536675930023193e-01 1.515879780054092407e-01 -9.590174257755279541e-02 1.040415093302726746e-01 1.864123530685901642e-02 1.604903191328048706e-01 3.253338485956192017e-02 1.719766557216644287e-01 3.239302039146423340e-01 -1.911705285310745239e-01 1.938532590866088867e-01 -4.541635215282440186e-01 -1.201903671026229858e-01 1.507928967475891113e-01 1.869818419218063354e-01 1.817126125097274780e-01
-3.403756618499755859e-01 2.742575481534004211e-02 1.701570004224777222e-01 -6.107470393180847168e-02 -3.846471384167671204e-02 -1.006946191191673279e-01 1.538245193660259247e-02 1.123388260602951050e-01 7.627810537815093994e-02 -2.377359941601753235e-02 1.932867914438247681e-01 -5.189053341746330261e-02 2.481121867895126343e-01 -1.077076122164726257e-01 -3.856025636196136475e-02 2.296029180288314819e-01 3.997741639614105225e-02 1.999406516551971436e-01 -1.611642092466354370e-01 1.835421174764633179e-01 1.245817691087722778e-01 -1.147058531641960144e-01 4.334065690636634827e-02 -1.592122465372085571e-01 2.325491234660148621e-02 -5.288503766059875488e-01 8.464741520583629608e-03 -3.414815664291381836e-01 -3.361979499459266663e-03 -1.211919486522674561e-01 1.519628763198852539e-01 2.461603581905364990e-01
-1.695050746202468872e-01 1.174140274524688721e-01 -1.870123147964477539e-01 -3.493328392505645752e-02 1.037611886858940125e-01 -1.168273314833641052e-01 -1.282656099647283554e-02 2.003249824047088623e-01 1.224962696433067322e-01 -3.670586971566081047e-03 5.656582489609718323e-02 2.550380825996398926e-01 -2.578204311430454254e-02 9.816451370716094971e-02 2.137920260429382324e-01 -1.629109680652618408e-01 1.351138204336166382e-01 3.492724299430847168e-01 -1.934976428747177124e-01 1.186055131256580353e-02 3.237601369619369507e-03 2.145652472972869873e-02 2.079391330480575562e-01 -1.609288156032562256e-01 3.096470534801483154e-01 5.664103850722312927e-02 2.066276669502258301e-01 -4.411213696002960205e-01 4.507640004158020020e-02 -8.404775708913803101e-02 3.080744445323944092e-01 5.433587729930877686e-02
3.249011561274528503e-02 -3.520145267248153687e-02 1.493167281150817871e-01 5.833390634506940842e-03 3.965907394886016846e-01 8.426223695278167725e-02 -1.384157836437225342e-01 3.821853399276733398e-01 -4.922034963965415955e-02 1.343498677015304565e-01 5.169467255473136902e-02 1.782946139574050903e-01 2.545103430747985840e-01 -3.190611302852630615e-01 1.538428217172622681e-01 -1.234897896647453308e-01 -1.291726082563400269e-01 7.326830178499221802e-03 1.984812468290328979e-01 1.360284630209207535e-02 1.476741880178451538e-01 1.270662844181060791e-01 -1.444399207830429077e-01 8.393122255802154541e-02 2.120372205972671509e-01 -6.316685117781162262e-03 -2.071747928857803345e-01 -9.920313954353332520e-02 7.389147579669952393e-02 1.917616575956344604e-01 2.568919658660888672e-01 2.391066402196884155e-01
-2.811920046806335449e-01 4.323054850101470947e-02 8.012933284044265747e-02 1.695644855499267578e-01 1.492506712675094604e-01 1.796308010816574097e-01 1.282806396484375000e-01 1.314774602651596069e-01 5.600203946232795715e-02 2.751311659812927246e-01 1.218381747603416443e-01 1.657104939222335815e-01 -1.011267378926277161e-01 6.216479465365409851e-02 6.316778063774108887e-02 -2.749197185039520264e-01 1.638655364513397217e-01 2.407740652561187744e-01 1.932249218225479126e-01 -2.059444934129714966e-01 -1.422439217567443848e-01 1.849551647901535034e-01 -1.846489757299423218e-01 -1.040747538208961487e-01 2.783190011978149414e-01 -6.939080357551574707e-02 4.587750881910324097e-02 -5.621322989463806152e-02 9.269378334283828735e-02 4.137476533651351929e-02 1.919442564249038696e-01 4.268193542957305908e-01
-1.286512017250061035e-01 -4.188119620084762573e-02 1.995464414358139038e-01 1.182160973548889160e-01 1.854287236928939819e-01 4.587435722351074219e-02 2.977601587772369385e-01 3.258556127548217773e-01 1.067755892872810364e-01 2.874805331230163574e-01 2.395116090774536133e-01 9.024802595376968384e-03 -1.509420573711395264e-01 -3.461928665637969971e-02 1.887031644582748413e-02 -1.716981977224349976e-01 7.386679202318191528e-02 2.424524724483489990e-01 -7.599348574876785278e-02 -5.871229618787765503e-02 1.276566535234451294e-01 -2.016100287437438965e-02 1.413943618535995483e-01 -1.838148534297943115e-01 5.132986903190612793e-01 -3.319592028856277466e-02 4.430161789059638977e-02 7.931604236364364624e-02 -2.256449311971664429e-02 -1.500440686941146851e-01 6.244236230850219727e-02 2.180845141410827637e-01
-4.362047612667083740e-01 -4.431816935539245605e-02 6.206282973289489746e-02 1.295377165079116821e-01 1.405726820230484009e-01 -1.800013929605484009e-01 1.321662962436676025e-01 3.691039280965924263e-03 -3.103308677673339844e-01 -8.709501475095748901e-02 -1.600849628448486328e-01 7.717919349670410156e-02 1.829825937747955322e-01 -1.498408168554306030e-01 -7.177303731441497803e-02 -2.158003598451614380e-01 -2.542333006858825684e-01 1.627479940652847290e-01 -2.711645364761352539e-01 -7.539249211549758911e-02 -6.277701258659362793e-02 -1.041622832417488098e-01 -1.090396046638488770e-01 5.992751568555831909e-02 1.355408281087875366e-01 1.661993265151977539e-01 1.094537973403930664e-01 -1.778716146945953369e-01 4.212101548910140991e-02 -8.459605276584625244e-02 3.183245360851287842e-01 2.718004286289215088e-01
6.916753202676773071e-02 -1.876435726881027222e-01 1.660538464784622192e-01 -2.277148962020874023e-01 2.066374272108078003e-01 -1.192235499620437622e-01 2.117160707712173462e-01 -1.775307580828666687e-02 -3.927106037735939026e-02 -3.648643195629119873e-02 1.827637851238250732e-01 1.532658934593200684e-01 4.475254714488983154e-01 -7.748568803071975708e-02 1.890244781970977783e-01 -2.161833941936492920e-01 -1.997290253639221191e-01 2.796128988265991211e-01 -2.267083227634429932e-01 5.663281679153442383e-02 -1.838560216128826141e-02 6.011989712715148926e-02 -4.017085209488868713e-02 -2.353443801403045654e-01 1.546426564455032349e-01 4.172886908054351807e-02 -1.468376219272613525e-01 -1.536849588155746460e-01 -1.589053496718406677e-02 -1.433209925889968872e-01 4.718828946352005005e-02 3.201906681060791016e-01
-6.309644132852554321e-02 -9.844249114394187927e-03 1.072913482785224915e-01 -1.103857904672622681e-01 1.163034364581108093e-01 -7.805025577545166016e-02 2.449595928192138672e-01 -2.474679239094257355e-02 -3.459611907601356506e-02 -1.769348680973052979e-01 1.216718479990959167e-01 1.370661705732345581e-01 3.597930371761322021e-01 -2.396498024463653564e-01 3.044300973415374756e-01 -2.629041969776153564e-01 -3.665764927864074707e-01 -4.408035427331924438e-02 -1.147646382451057434e-01 -3.730310127139091492e-02 1.288732439279556274e-01 6.409003585577011108e-02 1.045769639313220978e-02 4.619922488927841187e-02 9.366288781166076660e-02 -2.413919270038604736e-01 6.029227375984191895e-02 -1.371349245309829712e-01 1.797419227659702301e-02 -3.509240746498107910e-01 2.164490520954132080e-01 2.087291926145553589e-01
1.576276719570159912e-01 -1.932435780763626099e-01 4.373900219798088074e-02 1.993751078844070435e-01 1.872117370367050171e-01 -1.033652760088443756e-02 1.499148160219192505e-01 -9.354738891124725342e-02 3.782727941870689392e-02 -1.641948372125625610e-01 -2.593448162078857422e-01 2.158362567424774170e-01 1.042716130614280701e-01 -1.868466436862945557e-01 -7.784905284643173218e-02 -1.374862641096115112e-01 -1.905575394630432129e-01 3.742069303989410400e-01 -1.920181512832641602e-01 -1.511947601102292538e-03 -2.113838493824005127e-01 7.627771794795989990e-02 -2.088409960269927979e-01 -9.033418446779251099e-02 2.526118159294128418e-01 -3.273290023207664490e-02 1.027113348245620728e-01 -2.837916910648345947e-01 -1.157819777727127075e-01 9.214518219232559204e-02 1.619661301374435425e-01 3.117530643939971924e-01
-3.195963203907012939e-01 2.254557162523269653e-01 5.759657360613346100e-03 2.465500086545944214e-01 1.755060255527496338e-01 -1.396926790475845337e-01 1.584419161081314087e-01 -1.584246754646301270e-01 1.116635091602802277e-02 1.235212311148643494e-01 -7.889876514673233032e-02 2.890352159738540649e-02 -9.162767790257930756e-03 -4.766752570867538452e-02 -1.723998486995697021e-01 -3.445026278495788574e-01 -1.646676212549209595e-01 -3.364948183298110962e-02 -5.209252610802650452e-02 -8.667556196451187134e-02 1.049150973558425903e-01 3.710204660892486572e-01 -8.518768846988677979e-02 -1.476913597434759140e-02 4.249013066291809082e-01 2.493402920663356781e-02 8.039154112339019775e-02 -4.212007671594619751e-02 -1.491567194461822510e-01 -1.694481074810028076e-01 6.483618170022964478e-02 2.707589864730834961e-01
1.493199765682220459e-01 -8.894512057304382324e-02 1.083758920431137085e-01 -3.177440166473388672e-01 2.227128595113754272e-01 -1.354870498180389404e-01 1.503444164991378784e-01 -7.172675803303718567e-03 -1.310790032148361206e-01 3.681274875998497009e-02 1.282995492219924927e-01 2.669157460331916809e-02 3.124116063117980957e-01 -1.939029544591903687e-01 1.855797022581100464e-01 -1.398683041334152222e-01 -1.665390580892562866e-01 2.545202970504760742e-01 4.245796799659729004e-02 1.413546055555343628e-01 8.356261998414993286e-02 -3.372294083237648010e-02 -1.695332229137420654e-01 -3.650206029415130615e-01 2.886563837528228760e-01 5.554971843957901001e-02 -1.549023203551769257e-02 -1.612428724765777588e-01 2.635156512260437012e-01 1.051388382911682129e-01 3.411116823554039001e-02 2.507063746452331543e-01
-9.839870035648345947e-02 1.926966797327622771e-04 2.098207026720046997e-01 4.586739465594291687e-02 -2.464298903942108154e-02 -1.739290654659271240e-01 2.659428119659423828e-01 1.018306240439414978e-01 1.118578985333442688e-01 -1.940221786499023438e-01 -3.734075650572776794e-02 1.145272403955459595e-01 2.301571816205978394e-01 -3.342623710632324219e-01 -2.342874407768249512e-01 -1.012203171849250793e-01 -1.123818233609199524e-01 2.408560812473297119e-01 4.752193111926317215e-03 -1.362941116094589233e-01 2.768853604793548584e-01 -1.536250561475753784e-01 2.965564131736755371e-01 -7.617302238941192627e-02 2.510088980197906494e-01 -1.136491000652313232e-01 2.572692930698394775e-01 -1.256945431232452393e-01 -2.915534377098083496e-01 -2.591524831950664520e-02 1.440721098333597183e-02 1.033597588539123535e-01
-1.459404379129409790e-01 -9.528474509716033936e-02 4.038325697183609009e-02 1.594855487346649170e-01 2.567997574806213379e-01 -3.529945015907287598e-02 1.543233692646026611e-01 3.100943565368652344e-01 -8.565185964107513428e-02 1.888813078403472900e-01 -7.610467076301574707e-02 -2.964234724640846252e-02 2.698290161788463593e-02 -8.656457066535949707e-02 1.905325353145599365e-01 -8.638890832662582397e-02 5.001564323902130127e-02 2.460078746080398560e-01 -6.100153084844350815e-03 -7.833497971296310425e-02 -2.189371436834335327e-01 -5.732354894280433655e-02 1.295443922281265259e-01 -2.161289900541305542e-01 4.314484894275665283e-01 -3.109679818153381348e-01 -1.604357957839965820e-01 -1.059363782405853271e-01 -1.578011661767959595e-01 1.291890144348144531e-01 1.297741234302520752e-01 3.026020228862762451e-01
-2.024318277835845947e-01 8.445925265550613403e-02 -1.844434766098856926e-03 -2.068317532539367676e-01 5.093404650688171387e-01 -2.903080880641937256e-01 8.922612667083740234e-02 -1.361903399229049683e-01 6.140408292412757874e-02 1.081781163811683655e-01 -6.577013432979583740e-02 1.669930070638656616e-01 1.352498978376388550e-01 -5.169438198208808899e-02 3.421541750431060791e-01 -1.477062553167343140e-01 -9.241221845149993896e-02 5.796026065945625305e-02 -1.117992177605628967e-01 2.065042853355407715e-01 2.461504936218261719e-01 4.898298531770706177e-02 -1.430058032274246216e-01 -1.063882261514663696e-01 1.648996621370315552e-01 -2.200089395046234131e-01 -5.729367211461067200e-02 -7.041525840759277344e-02 1.303029358386993408e-01 -1.712736487388610840e-01 7.150760293006896973e-02 1.851710230112075806e-01
-1.483629792928695679e-01 -3.974743559956550598e-02 3.256053104996681213e-02 -1.699923872947692871e-01 2.055726498365402222e-01 -1.021909341216087341e-01 2.504188120365142822e-01 -2.000594288110733032e-01 1.001871228218078613e-01 -1.608818620443344116e-01 1.341438740491867065e-01 2.665355503559112549e-01 3.574494719505310059e-01 -2.232536673545837402e-02 2.365155965089797974e-01 -2.134612351655960083e-01 5.348649248480796814e-02 2.139495015144348145e-01 -2.866814732551574707e-01 1.224961653351783752e-01 7.510253041982650757e-02 -1.099417507648468018e-01 -8.356662094593048096e-02 -7.660005241632461548e-02 1.204874739050865173e-01 -1.091160625219345093e-01 -2.057446092367172241e-01 3.475558012723922729e-02 -1.745865494012832642e-02 -2.207905948162078857e-01 1.330670118331909180e-01 3.509367108345031738e-01
-1.649839431047439575e-01 5.979756824672222137e-03 2.227839455008506775e-02 1.110002025961875916e-01 6.894355267286300659e-02 -9.128574281930923462e-02 9.315115958452224731e-02 2.644122838973999023e-01 -1.275860816240310669e-01 3.999125361442565918e-01 9.540290385484695435e-02 1.943639218807220459e-01 -2.010935246944427490e-01 9.997545741498470306e-03 -5.709271878004074097e-02 -6.808233261108398438e-02 1.128760650753974915e-01 3.777364194393157959e-01 1.047861576080322266e-01 -1.409177482128143311e-01 -2.996625937521457672e-02 1.033743768930435181e-01 -1.444300711154937744e-01 -1.054989024996757507e-01 3.205391764640808105e-01 -1.472092866897583008e-01 2.174173891544342041e-01 -1.618960946798324585e-01 1.312866508960723877e-01 1.378548704087734222e-02 2.925990819931030273e-01 2.568157315254211426e-01
9.635889530181884766e-02 -4.665566235780715942e-02 -9.944818168878555298e-02 3.481545671820640564e-02 3.372214138507843018e-01 -1.097513139247894287e-01 3.345943242311477661e-02 -1.458452492952346802e-01 1.419811844825744629e-01 1.767771989107131958e-01 4.397100582718849182e-02 3.314988911151885986e-01 3.608690500259399414e-01 -2.626891732215881348e-01 -6.772650778293609619e-02 -3.050114810466766357e-01 -6.791809201240539551e-02 1.591843515634536743e-01 4.002360254526138306e-02 9.184648096561431885e-02 2.047031223773956299e-01 -2.038859128952026367e-01 6.015231460332870483e-02 -2.367741018533706665e-01 2.062184512615203857e-01 -2.641410529613494873e-01 4.197039641439914703e-03 -5.462702736258506775e-02 1.634790897369384766e-01 2.327634580433368683e-02 1.113670542836189270e-01 1.763122081756591797e-01
-2.553982734680175781e-01 -1.431086808443069458e-01 1.305011510848999023e-01 2.197743058204650879e-01 2.953930199146270752e-01 -1.535509079694747925e-01 1.090162694454193115e-01 -1.483186036348342896e-01 -4.718931391835212708e-02 -2.830000966787338257e-02 -9.207416325807571411e-02 1.005626618862152100e-01 9.245668351650238037e-02 -2.686971724033355713e-01 -2.124532014131546021e-01 -2.003024816513061523e-01 -2.355949580669403076e-01 2.338025718927383423e-01 -3.354371190071105957e-01 -6.389472633600234985e-02 -1.183281019330024719e-01 -1.069239526987075806e-02 -1.931559443473815918e-01 -1.068184450268745422e-01 7.741630077362060547e-02 -7.814955711364746094e-02 -3.832070901989936829e-02 -1.309781372547149658e-01 -7.948027551174163818e-02 1.114654242992401123e-01 3.024130761623382568e-01 2.934211194515228271e-01
-8.221134543418884277e-02 1.167871523648500443e-02 -9.658946096897125244e-02 -9.100521355867385864e-02 3.705371022224426270e-01 -9.250324219465255737e-02 1.175164058804512024e-01 -9.429764747619628906e-02 -1.145673468708992004e-01 -9.954635053873062134e-02 2.247136384248733521e-01 3.625423312187194824e-01 1.465954333543777466e-01 -5.329534411430358887e-02 2.168216407299041748e-01 -9.024269878864288330e-02 -2.139293849468231201e-01 2.409102320671081543e-01 5.049414560198783875e-02 -1.559255830943584442e-02 2.358056306838989258e-01 5.140433833003044128e-02 1.250218451023101807e-01 -1.317326426506042480e-01 2.900940179824829102e-01 -2.295440062880516052e-02 1.976313292980194092e-01 -4.771316051483154297e-02 2.958478778600692749e-02 -3.018939793109893799e-01 -1.711466535925865173e-02 3.260847330093383789e-01
6.146962405182421207e-04 -4.824448749423027039e-02 1.107037812471389771e-01 -2.711325883865356445e-01 3.032886087894439697e-01 -9.839257597923278809e-02 2.822057306766510010e-01 -3.658229112625122070e-02 -8.856401592493057251e-02 -5.260411649942398071e-02 1.729735583066940308e-01 1.955807060003280640e-01 3.778537213802337646e-01 -3.048560209572315216e-02 2.986960113048553467e-01 -1.373174488544464111e-01 -2.713267803192138672e-01 2.567975819110870361e-01 -1.351127922534942627e-01 2.130505815148353577e-02 8.357410132884979248e-02 1.916822278872132301e-03 -5.598769988864660263e-03 -1.351424157619476318e-01 1.052304208278656006e-01 -1.348668709397315979e-02 3.987241536378860474e-02 -1.836265623569488525e-01 1.075928881764411926e-01 -2.502111792564392090e-01 1.095329895615577698e-01 2.870554327964782715e-01
-3.832514584064483643e-01 1.066601425409317017e-01 1.025729998946189880e-02 -4.370469227433204651e-02 1.722432523965835571e-01 3.592619672417640686e-02 1.325164437294006348e-01 -2.447167187929153442e-01 1.213109344244003296e-01 2.836486101150512695e-01 -8.219095319509506226e-02 1.084051728248596191e-01 -3.491837996989488602e-03 -3.771798685193061829e-02 -2.285778373479843140e-01 -3.108463287353515625e-01 2.109036296606063843e-01 7.068145275115966797e-02 3.746578097343444824e-02 5.114113911986351013e-02 1.671756990253925323e-02 1.603332310914993286e-01 -1.821122914552688599e-01 -1.732496172189712524e-01 3.036831617355346680e-01 1.090428307652473450e-01 -3.838886320590972900e-02 -1.986956149339675903e-01 -1.986877992749214172e-03 2.302005514502525330e-02 1.011999025940895081e-01 4.108876287937164307e-01
-2.474215775728225708e-01 2.480757236480712891e-01 3.125003725290298462e-02 -1.240289360284805298e-01 1.302616447210311890e-01 -2.908238954842090607e-02 -8.837375789880752563e-02 1.481078416109085083e-01 -1.417866162955760956e-02 1.466515362262725830e-01 1.178074926137924194e-01 3.031801991164684296e-02 1.979921907186508179e-01 4.093770682811737061e-02 3.659317195415496826e-01 -2.051866501569747925e-01 -3.810453414916992188e-02 3.422514200210571289e-01 1.018375828862190247e-01 1.199203655123710632e-01 1.270814836025238037e-01 -1.487433463335037231e-01 6.086295098066329956e-02 3.504567965865135193e-02 1.547061353921890259e-01 -5.213928967714309692e-02 2.823148071765899658e-01 -1.908641457557678223e-01 8.909633755683898926e-02 -1.322953552007675171e-01 3.553760349750518799e-01 2.808368802070617676e-01
-1.878102570772171021e-01 -1.027873903512954712e-01 -4.468889161944389343e-02 -1.893405914306640625e-01 2.447275072336196899e-01 -8.144544810056686401e-02 7.205461710691452026e-02 3.469496071338653564e-01 3.917912840843200684e-01 6.687673926353454590e-02 1.114974692463874817e-01 -3.199480846524238586e-02 5.976328626275062561e-02 -2.147864401340484619e-01 1.682595312595367432e-01 -9.367836266756057739e-02 -8.549983054399490356e-02 6.432380527257919312e-02 1.673568636178970337e-01 -7.654074579477310181e-02 1.682665944099426270e-01 -2.624908387660980225e-01 -3.912715017795562744e-01 1.358193159103393555e-01 2.543755173683166504e-01 -8.616698533296585083e-02 -1.557349599897861481e-02 -1.692306250333786011e-01 -1.471456512808799744e-02 1.009879708290100098e-01 1.869406402111053467e-01 7.455998659133911133e-02
-5.015276744961738586e-02 7.609946280717849731e-02 -1.269262135028839111e-01 -1.551548838615417480e-01 2.577006816864013672e-01 -2.137207984924316406e-01 -5.073256045579910278e-02 5.443264171481132507e-02 -1.309394836425781250e-01 2.543831244111061096e-02 -5.731082335114479065e-02 -8.238831907510757446e-02 2.286362797021865845e-01 -1.733027845621109009e-01 1.079492643475532532e-02 1.965865343809127808e-01 -1.682147942483425140e-02 1.032343357801437378e-01 -1.971712112426757812e-01 2.507816255092620850e-01 -3.040506131947040558e-02 -1.198945790529251099e-01 -2.720119431614875793e-02 1.852399483323097229e-02 5.522925853729248047e-01 8.879601955413818359e-03 2.712967991828918457e-01 -2.280885428190231323e-01 -2.107304930686950684e-01 1.458743959665298462e-01 1.773682683706283569e-01 1.672805994749069214e-01
-2.162416279315948486e-01 -2.748581394553184509e-02 -1.026842966675758362e-01 -1.792760789394378662e-01 3.101024329662322998e-01 -3.123433291912078857e-01 -7.618466019630432129e-02 -1.574390977621078491e-01 -3.151558339595794678e-01 3.810320748016238213e-03 -4.147030785679817200e-02 3.281372785568237305e-01 1.357852518558502197e-01 1.519025415182113647e-01 1.209805905818939209e-01 -2.163304984569549561e-01 -1.603245288133621216e-01 2.493105381727218628e-01 5.168587435036897659e-03 -1.091499254107475281e-01 3.051403537392616272e-02 1.183678880333900452e-01 4.112961236387491226e-03 -7.456316798925399780e-02 1.836050152778625488e-01 -1.188368648290634155e-01 -4.166001453995704651e-03 -1.042689606547355652e-01 3.989106416702270508e-02 -2.721661329269409180e-01 3.194215893745422363e-01 1.306564509868621826e-01
-2.399718314409255981e-01 3.532336279749870300e-02 -7.259693741798400879e-02 5.323635786771774292e-02 3.212210834026336670e-01 -1.621670722961425781e-01 1.481564342975616455e-01 -9.657504409551620483e-02 -1.701422035694122314e-02 2.385468035936355591e-01 -1.173063591122627258e-01 2.393279783427715302e-02 -1.437287777662277222e-01 -2.434865683317184448e-01 2.729901969432830811e-01 -1.650939136743545532e-01 4.286505281925201416e-02 3.084988594055175781e-01 2.136895805597305298e-01 -1.450505573302507401e-02 -1.131460741162300110e-01 -4.822001233696937561e-02 1.565157324075698853e-01 -9.807128459215164185e-02 4.293773472309112549e-01 -2.961547076702117920e-01 5.263813771307468414e-03 -8.645576238632202148e-02 4.274160787463188171e-02 -9.314367920160293579e-02 1.603286862373352051e-01 -1.055676117539405823e-01
8.753711357712745667e-03 1.711156368255615234e-01 9.214555472135543823e-02 2.844625711441040039e-01 2.558092176914215088e-01 -1.649160832166671753e-01 2.006733417510986328e-01 2.623269557952880859e-01 7.611772418022155762e-02 2.043023407459259033e-01 -2.384941875934600830e-01 6.285329163074493408e-02 2.110410332679748535e-01 -1.276185512542724609e-01 2.565576322376728058e-02 -1.311528235673904419e-01 1.024939119815826416e-01 2.690233886241912842e-01 -1.609986647963523865e-02 1.407202333211898804e-01 1.400979906320571899e-01 -1.908179931342601776e-02 8.999949693679809570e-02 -2.192047238349914551e-01 3.575956448912620544e-02 -8.952052891254425049e-02 2.487700805068016052e-02 7.533413916826248169e-02 -3.025046586990356445e-01 8.819680660963058472e-03 4.136793911457061768e-01 1.872919350862503052e-01
-2.856168150901794434e-01 -3.120683431625366211e-01 1.687614470720291138e-01 1.789256483316421509e-01 2.997456192970275879e-01 -1.333682984113693237e-01 -1.804599538445472717e-02 -1.705055311322212219e-02 -1.477889437228441238e-02 -1.036111935973167419e-01 6.039299443364143372e-02 1.687570512294769287e-01 2.479938603937625885e-02 -2.311922460794448853e-01 -1.750555038452148438e-01 -1.210747733712196350e-01 -2.347147017717361450e-01 2.424102276563644409e-01 -3.216264545917510986e-01 -9.116832166910171509e-02 -1.437894068658351898e-02 1.015522181987762451e-01 -1.454401314258575439e-01 -6.018819287419319153e-02 1.625652164220809937e-01 -2.194934524595737457e-02 -4.169582948088645935e-02 -1.025406420230865479e-01 -1.089825853705406189e-01 7.687491923570632935e-02 2.434348762035369873e-01 3.643193244934082031e-01
-9.411779791116714478e-02 3.310658633708953857e-01 -1.003885865211486816e-01 1.415023803710937500e-01 3.555856347084045410e-01 -9.858138859272003174e-02 2.396563291549682617e-01 -2.176469750702381134e-02 1.861878633499145508e-01 1.822193115949630737e-01 -2.233314365148544312e-01 -1.176722999662160873e-02 1.554493885487318039e-02 -2.106108888983726501e-02 1.281490623950958252e-01 -2.077134698629379272e-01 6.591981649398803711e-02 3.351530730724334717e-01 -2.254121750593185425e-02 -1.450173258781433105e-01 1.478291153907775879e-01 1.716402024030685425e-01 -1.978117041289806366e-03 -1.674142479896545410e-02 2.926675081253051758e-01 -1.621070206165313721e-01 -8.743917569518089294e-03 -6.187177821993827820e-02 -7.772617042064666748e-02 -2.451014965772628784e-01 2.842398881912231445e-01 1.633268296718597412e-01
-2.822470292448997498e-02 -9.126564115285873413e-02 -9.333712607622146606e-02 -1.804954707622528076e-01 1.860009729862213135e-01 -1.257068514823913574e-01 -1.883661746978759766e-02 6.173134595155715942e-02 6.747721880674362183e-02 -2.126918882131576538e-01 1.650526560842990875e-02 2.565383911132812500e-01 1.217552050948143005e-01 -1.494391709566116333e-01 1.081154197454452515e-01 -2.978052496910095215e-01 2.986940369009971619e-02 2.145122587680816650e-01 1.298326160758733749e-02 -4.877530038356781006e-01 -3.049462847411632538e-02 5.191500764340162277e-03 -3.614718317985534668e-01 -2.883155047893524170e-01 1.724454164505004883e-01 -1.716031879186630249e-01 4.387459158897399902e-02 -7.823367416858673096e-02 -2.204561233520507812e-01 2.220185659825801849e-02 -3.013320080935955048e-02 1.570179313421249390e-01
-1.966567933559417725e-01 -9.690789878368377686e-02 -2.638437747955322266e-01 3.269068896770477295e-02 8.335847407579421997e-03 5.961024761199951172e-02 3.260905444622039795e-01 2.903072237968444824e-01 3.304784744977951050e-02 -6.374895572662353516e-02 9.991818666458129883e-02 -1.472161561250686646e-01 9.723717719316482544e-02 -8.338900655508041382e-02 2.612201273441314697e-01 -7.355389744043350220e-02 2.783770672976970673e-02 2.197638452053070068e-01 -8.484397828578948975e-02 1.254760324954986572e-01 -1.181731447577476501e-01 1.980943977832794189e-01 -2.230379357933998108e-02 -3.501856699585914612e-02 2.209008783102035522e-01 9.556682407855987549e-02 -1.791503839194774628e-02 -4.853461682796478271e-01 -2.049614787101745605e-01 -4.694410413503646851e-02 1.464656591415405273e-01 2.715294063091278076e-01
-2.004565596580505371e-01 -4.412049055099487305e-02 -2.506933175027370453e-03 2.539109252393245697e-02 3.487387001514434814e-01 -1.084900647401809692e-01 -1.052709147334098816e-01 -6.903097778558731079e-02 -4.204845428466796875e-02 3.493275046348571777e-01 1.448077708482742310e-01 -1.381414234638214111e-01 2.265003472566604614e-01 1.208598390221595764e-01 1.358857005834579468e-01 -2.386261522769927979e-01 2.169959247112274170e-01 1.895088851451873779e-01 6.338074803352355957e-02 -2.213613539934158325e-01 1.098251342773437500e-01 2.187629044055938721e-02 -1.918386369943618774e-01 -1.770084798336029053e-01 2.809881865978240967e-01 -5.397046357393264771e-02 3.296928480267524719e-02 -3.031733632087707520e-01 1.831157356500625610e-01 1.973652094602584839e-01 1.794700324535369873e-01 8.100227266550064087e-02
-1.850808113813400269e-01 -2.088649757206439972e-02 -1.273270994424819946e-01 -2.808746322989463806e-02 3.029979467391967773e-01 -3.943953290581703186e-02 1.713493019342422485e-01 1.003594323992729187e-02 3.538959622383117676e-01 1.778398454189300537e-01 2.961864173412322998e-01 3.945421427488327026e-02 3.187821507453918457e-01 -1.486548483371734619e-01 5.695250257849693298e-02 -1.030062884092330933e-01 1.366508379578590393e-02 -1.601167954504489899e-02 2.040486782789230347e-01 2.009685523808002472e-02 1.889530420303344727e-01 3.152728080749511719e-01 -2.814864516258239746e-01 4.443858191370964050e-02 2.283996343612670898e-01 7.194111496210098267e-02 2.229517400264739990e-01 -5.308111757040023804e-02 5.407792981714010239e-03 -1.692969202995300293e-01 2.022883296012878418e-01 -5.904252827167510986e-02
-2.784601747989654541e-01 -2.867608368396759033e-01 1.990161985158920288e-01 1.178350001573562622e-01 3.894895017147064209e-01 -7.771689444780349731e-02 1.576840579509735107e-01 -1.150423735380172729e-01 -6.338433176279067993e-02 -3.595767915248870850e-02 -7.044141739606857300e-02 1.132593378424644470e-01 8.916790783405303955e-02 -2.130220532417297363e-01 -9.692389518022537231e-02 -1.604983061552047729e-01 -2.298096567392349243e-01 2.241887748241424561e-01 -2.307806462049484253e-01 -5.615552887320518494e-02 -9.997364133596420288e-02 1.244768649339675903e-01 -1.876494735479354858e-01 -1.021625921130180359e-01 9.801200032234191895e-02 4.517710208892822266e-02 -1.192810088396072388e-01 -1.405917108058929443e-01 -2.604223322123289108e-03 1.998621597886085510e-02 2.920616865158081055e-01 3.425474762916564941e-01
-6.946521997451782227e-02 1.236895695328712463e-01 4.239708930253982544e-02 5.493453890085220337e-02 4.719416052103042603e-02 -6.059431657195091248e-02 3.342075273394584656e-03 5.198102816939353943e-02 5.685489252209663391e-02 -6.991659756749868393e-03 2.570099532604217529e-01 1.935862004756927490e-01 -9.007623046636581421e-02 2.424827544018626213e-03 1.851914450526237488e-02 5.060756579041481018e-02 -7.698161900043487549e-02 1.202937588095664978e-01 -2.037183567881584167e-02 -9.676743298768997192e-02 2.200756520032882690e-01 -6.741751730442047119e-02 3.825647532939910889e-01 6.748509407043457031e-02 5.394988656044006348e-01 -1.047006770968437195e-01 2.210048288106918335e-01 -2.922213077545166016e-01 -1.153796240687370300e-01 -1.183140948414802551e-01 3.533557951450347900e-01 1.616179049015045166e-01
-2.277776896953582764e-01 7.665312290191650391e-02 2.940205037593841553e-01 -3.733225166797637939e-02 2.447757869958877563e-01 1.200108975172042847e-01 -1.282254792749881744e-02 1.839720457792282104e-02 8.193875104188919067e-02 8.469650149345397949e-02 9.858420491218566895e-02 -1.902477741241455078e-01 -7.237381488084793091e-02 -1.027784571051597595e-01 1.191484108567237854e-01 -1.119320690631866455e-01 -2.736105322837829590e-01 3.869177103042602539e-01 1.537340879440307617e-01 -3.234380483627319336e-02 1.277746167033910751e-02 -1.611021463759243488e-03 1.178146451711654663e-01 -1.059636846184730530e-01 4.036925733089447021e-01 1.277052611112594604e-01 3.833424672484397888e-02 -2.447510361671447754e-01 2.204390466213226318e-01 -2.050867825746536255e-01 3.411239013075828552e-03 2.672355473041534424e-01
-1.345520913600921631e-01 1.470260769128799438e-01 8.206154406070709229e-02 2.965295314788818359e-01 4.928680881857872009e-02 -5.308395251631736755e-02 -6.426069140434265137e-02 -4.132737964391708374e-02 2.035914063453674316e-01 -4.694159328937530518e-02 -1.921078562736511230e-02 6.965174339711666107e-03 2.009654194116592407e-01 -1.248600482940673828e-01 1.929015070199966431e-01 -2.949842214584350586e-01 3.650708869099617004e-02 3.835003972053527832e-01 -1.241725757718086243e-01 1.133312210440635681e-01 1.016042679548263550e-01 -3.687374293804168701e-02 2.964562475681304932e-01 -2.354931980371475220e-01 1.512066274881362915e-01 -1.313704550266265869e-01 2.075340598821640015e-01 -2.357369512319564819e-01 -6.774482876062393188e-02 -3.441242575645446777e-01 1.736694723367691040e-01 8.139860630035400391e-02
-2.720125913619995117e-01 -1.042372509837150574e-01 2.649272084236145020e-01 1.130480095744132996e-01 1.836030334234237671e-01 -2.318018861114978790e-02 2.106758765876293182e-02 3.030135929584503174e-01 -7.657296210527420044e-02 7.527338713407516479e-02 -1.800902187824249268e-01 9.472419321537017822e-02 -1.998393051326274872e-02 -1.082286089658737183e-01 1.869368851184844971e-01 -2.019483596086502075e-01 -2.746886014938354492e-02 2.277737110853195190e-01 9.220436960458755493e-02 -5.596527829766273499e-02 -2.250000983476638794e-01 -1.546796709299087524e-01 -8.538383990526199341e-03 -9.198908507823944092e-02 3.035732507705688477e-01 -3.331824541091918945e-01 -3.137369826436042786e-02 -1.779332309961318970e-01 -9.712081402540206909e-02 1.196951195597648621e-01 9.921695291996002197e-02 3.848673403263092041e-01
-1.856038719415664673e-01 -1.666190326213836670e-01 2.679295651614665985e-02 4.671103134751319885e-02 2.194604873657226562e-01 -8.830431848764419556e-02 1.774834543466567993e-01 2.236415296792984009e-01 1.551216244697570801e-01 3.937729299068450928e-01 2.319894731044769287e-02 -5.431350320577621460e-02 -7.795167714357376099e-02 5.846060439944267273e-02 4.835013672709465027e-02 -2.266115844249725342e-01 3.897923603653907776e-02 2.650752663612365723e-01 -6.140797212719917297e-02 -1.161330267786979675e-01 1.504529416561126709e-01 2.321896143257617950e-02 1.329983323812484741e-01 -1.409502774477005005e-01 4.936865866184234619e-01 1.553681399673223495e-02 -7.254224270582199097e-02 9.845791012048721313e-02 -6.446267664432525635e-02 -2.316957861185073853e-01 8.976631611585617065e-02 2.775375843048095703e-01
-2.217055410146713257e-01 1.662597209215164185e-01 -2.044867575168609619e-01 -5.753207579255104065e-02 3.843680918216705322e-01 -2.145948708057403564e-01 3.086565062403678894e-02 5.149171338416635990e-04 -3.180602937936782837e-02 1.716167479753494263e-02 -2.027282267808914185e-01 3.488990664482116699e-02 -3.622061759233474731e-02 -1.984683424234390259e-01 5.398888513445854187e-02 -3.130893781781196594e-02 1.214086934924125671e-01 2.487856894731521606e-01 -1.483890712261199951e-01 -8.682674914598464966e-02 2.012975960969924927e-01 2.390985041856765747e-01 -1.106127277016639709e-01 -8.559861779212951660e-02 3.417107462882995605e-01 -1.315950453281402588e-01 -1.305498480796813965e-01 1.309421658515930176e-01 1.294433027505874634e-01 -1.248677298426628113e-01 3.576664030551910400e-01 2.076752483844757080e-01
-2.287845313549041748e-01 8.335922658443450928e-02 -7.624780386686325073e-02 3.545752540230751038e-02 1.770816743373870850e-01 -6.101323291659355164e-02 9.324713051319122314e-02 -2.380951792001724243e-01 -3.966371715068817139e-02 3.866494297981262207e-01 8.961773663759231567e-02 -2.400525473058223724e-02 2.852257192134857178e-01 -8.478795737028121948e-02 2.265916615724563599e-01 -1.120768859982490540e-01 1.324644833803176880e-01 3.001469671726226807e-01 5.447777733206748962e-02 2.075038291513919830e-02 2.279034554958343506e-01 -5.471805483102798462e-02 -1.495676338672637939e-01 8.270341157913208008e-02 1.757959723472595215e-01 -5.443136766552925110e-02 -1.246928423643112183e-01 -3.779134750366210938e-01 6.454832851886749268e-02 7.058047503232955933e-02 3.193196356296539307e-01 1.500733494758605957e-01
-1.663731634616851807e-01 -1.459788233041763306e-01 3.010151684284210205e-01 -1.916258223354816437e-02 9.304431080818176270e-02 -2.629511058330535889e-02 1.244667693972587585e-01 -7.066534459590911865e-02 2.659067809581756592e-01 1.754629015922546387e-01 1.591686010360717773e-01 8.876612037420272827e-02 -2.162413150072097778e-01 -1.095921695232391357e-01 -2.479497939348220825e-01 -3.139244318008422852e-01 1.569294184446334839e-02 1.474945545196533203e-01 -2.389472424983978271e-01 6.437576562166213989e-02 2.672755718231201172e-02 1.040799096226692200e-01 -2.725634276866912842e-01 -2.136540412902832031e-01 3.144026100635528564e-01 -2.265671081840991974e-02 -3.981101140379905701e-02 -2.458437681198120117e-01 1.199308931827545166e-01 -6.997241172939538956e-03 2.698283083736896515e-02 2.922652959823608398e-01
-2.182294987142086029e-02 2.169622629880905151e-01 4.836262390017509460e-02 -3.557916879653930664e-01 7.726553082466125488e-02 -2.680069804191589355e-01 1.119618415832519531e-01 1.400917023420333862e-01 3.063457906246185303e-01 -1.348946690559387207e-01 9.030903875827789307e-02 1.488315314054489136e-01 1.064291596412658691e-01 -1.691024154424667358e-01 1.600158214569091797e-01 -1.620642375200986862e-03 -6.850169599056243896e-02 1.097162142395973206e-01 7.568628340959548950e-02 1.052457094192504883e-01 1.137587726116180420e-01 3.228197246789932251e-02 -4.000518098473548889e-02 -2.379191815853118896e-01 8.013594895601272583e-02 -3.034277260303497314e-01 5.770418792963027954e-02 -4.024441242218017578e-01 -4.381434991955757141e-02 1.305674016475677490e-01 2.769685089588165283e-01 2.012452334165573120e-01
2.373512461781501770e-02 -3.323302567005157471e-01 6.043076142668724060e-02 1.631643474102020264e-01 3.667998015880584717e-01 -9.854093194007873535e-02 1.961613744497299194e-01 -1.110577881336212158e-01 8.158506453037261963e-02 -2.066008895635604858e-01 9.704034030437469482e-02 4.147462546825408936e-02 -5.081707611680030823e-02 -1.780254207551479340e-02 9.610536694526672363e-02 -3.773006498813629150e-01 -9.079518169164657593e-02 2.036317437887191772e-01 -2.274230718612670898e-01 -2.496176809072494507e-01 1.237514764070510864e-01 9.405840188264846802e-03 -1.037394721060991287e-02 -9.265677630901336670e-02 3.804847830906510353e-03 -1.380522251129150391e-01 1.912794560194015503e-01 -2.148755937814712524e-01 -1.438713073730468750e-01 1.825010627508163452e-01 3.164693415164947510e-01 6.970252841711044312e-02
-1.075015664100646973e-01 2.900090217590332031e-01 6.509540975093841553e-02 2.834405004978179932e-01 1.793727725744247437e-01 -1.643639244139194489e-02 -4.673110693693161011e-02 1.393358260393142700e-01 1.055227965116500854e-01 3.292516618967056274e-02 -6.327482871711254120e-03 -1.021235957741737366e-01 2.032983899116516113e-01 1.356408447027206421e-01 2.187195420265197754e-01 -2.871620953083038330e-01 -6.545954197645187378e-02 3.169144093990325928e-01 -1.208823248744010925e-01 2.964948303997516632e-03 -1.822720319032669067e-01 -9.235496073961257935e-02 2.819127142429351807e-01 -2.794951796531677246e-01 1.407621502876281738e-01 4.778441216330975294e-04 3.011361509561538696e-02 -1.231192573904991150e-01 -6.408758461475372314e-02 -1.888413727283477783e-01 3.368191123008728027e-01 2.126527130603790283e-01
-2.571279108524322510e-01 -1.357949972152709961e-01 -2.257680520415306091e-03 1.608248353004455566e-01 1.317319124937057495e-01 9.178040549159049988e-03 9.801797568798065186e-02 3.118948340415954590e-01 -2.846641242504119873e-01 7.483296096324920654e-02 -8.390304446220397949e-02 -3.327260725200176239e-03 -9.610584937036037445e-03 -1.494086086750030518e-01 3.060413710772991180e-02 -1.236527338624000549e-01 -2.074259519577026367e-02 2.826792299747467041e-01 1.051480621099472046e-01 -2.174438834190368652e-01 -1.094042584300041199e-01 -3.156689405441284180e-01 -6.854867190122604370e-02 -1.888998597860336304e-01 2.360415905714035034e-01 -3.645355701446533203e-01 4.012615233659744263e-02 -1.108143478631973267e-01 2.857770770788192749e-02 1.923295110464096069e-02 1.381576061248779297e-01 3.456667363643646240e-01
4.809316247701644897e-02 -7.814032025635242462e-03 1.680710911750793457e-02 1.671642661094665527e-01 2.452521771192550659e-01 -2.191904634237289429e-01 8.295271545648574829e-02 -2.236902117729187012e-01 1.562849432229995728e-01 1.596446633338928223e-01 1.454526484012603760e-01 1.666392534971237183e-01 3.522973954677581787e-01 -3.884534537792205811e-01 -1.811624132096767426e-02 -2.557731270790100098e-01 -8.372781425714492798e-02 1.601854525506496429e-02 -1.586037315428256989e-02 -2.151278778910636902e-03 1.040287911891937256e-01 -2.336800545454025269e-01 7.531669735908508301e-02 -3.002255856990814209e-01 1.812444441020488739e-02 -2.496179789304733276e-01 -9.589564055204391479e-02 -1.705731898546218872e-01 8.049803227186203003e-02 -8.227259665727615356e-02 -1.409817952662706375e-02 2.855842113494873047e-01
2.105083614587783813e-01 -3.664971590042114258e-01 -1.309683918952941895e-01 -2.259150519967079163e-02 -8.705677092075347900e-02 -1.995791196823120117e-01 -6.626908481121063232e-02 1.286587268114089966e-01 -4.967716708779335022e-02 -4.055214673280715942e-02 3.995326533913612366e-02 1.180110797286033630e-01 2.854838073253631592e-01 -1.339706182479858398e-01 1.877717077732086182e-01 -1.372218579053878784e-01 -1.878740489482879639e-01 4.533834010362625122e-02 -8.728257566690444946e-02 -1.706833094358444214e-01 8.262397348880767822e-02 5.695363879203796387e-02 -2.191737294197082520e-01 -1.380219608545303345e-01 3.195301890373229980e-01 -1.811297088861465454e-01 1.512259840965270996e-01 -1.706632971763610840e-01 -2.498473078012466431e-01 -2.619295418262481689e-01 2.917202413082122803e-01 8.876973390579223633e-02
8.245165646076202393e-02 2.325059287250041962e-02 1.771612837910652161e-02 -2.609429657459259033e-01 -9.317930787801742554e-02 -4.930445253849029541e-01 7.226055115461349487e-02 1.436146646738052368e-01 1.660941392183303833e-01 -1.395425498485565186e-01 1.247555240988731384e-01 9.449362754821777344e-02 4.335049912333488464e-02 -4.295224696397781372e-02 -1.465048734098672867e-02 -1.105772703886032104e-01 9.388212859630584717e-02 3.405885994434356689e-01 -1.948279440402984619e-01 -1.170534342527389526e-01 6.930668652057647705e-02 1.260716021060943604e-01 -2.617613971233367920e-01 -9.100657701492309570e-02 1.056334897875785828e-01 -9.932190924882888794e-02 1.622547954320907593e-01 -1.237136498093605042e-01 -3.820659965276718140e-02 1.241962388157844543e-01 2.104155421257019043e-01 4.014084935188293457e-01
-9.416060149669647217e-02 -2.743365988135337830e-02 -1.030711010098457336e-01 1.635585576295852661e-01 1.890578120946884155e-01 -1.043259799480438232e-01 -8.695731870830059052e-03 2.224174886941909790e-01 -3.202944248914718628e-02 9.147630631923675537e-02 -2.610408067703247070e-01 3.660736978054046631e-02 -1.766701973974704742e-02 -1.947716772556304932e-01 1.341908127069473267e-01 -2.770497500896453857e-01 9.584172070026397705e-02 4.281221926212310791e-01 2.958971560001373291e-01 -6.677383184432983398e-02 -1.032317802309989929e-01 -1.716958135366439819e-01 -8.796700835227966309e-02 -8.974505960941314697e-02 2.495602816343307495e-01 -3.169510960578918457e-01 5.498085170984268188e-02 -1.902171820402145386e-01 -3.221268951892852783e-02 1.243202947080135345e-02 1.142220199108123779e-01 2.972319424152374268e-01
1.414923965930938721e-01 -2.312228530645370483e-01 -6.201529875397682190e-02 5.639946088194847107e-02 2.142100483179092407e-01 2.205310761928558350e-02 1.385182887315750122e-01 3.887658938765525818e-02 2.667559981346130371e-01 -1.243942081928253174e-01 1.157798245549201965e-01 2.204218804836273193e-01 3.247415125370025635e-01 2.452243305742740631e-02 -3.336953744292259216e-02 -2.831104397773742676e-01 -2.599841654300689697e-01 3.222506046295166016e-01 1.478083878755569458e-01 -2.525103986263275146e-01 -4.130484908819198608e-02 8.780337870121002197e-02 -2.966268956661224365e-01 3.105355799198150635e-02 1.471348702907562256e-01 -8.662279695272445679e-02 1.256850659847259521e-01 -7.345376908779144287e-02 -3.049466907978057861e-01 -1.275819609872996807e-03 5.515692383050918579e-02 1.211476475000381470e-01
-1.026857271790504456e-01 1.215956807136535645e-01 -8.750234544277191162e-02 1.375811100006103516e-01 1.949965804815292358e-01 -1.460252851247787476e-01 -8.504636585712432861e-02 3.404619395732879639e-01 2.625793777406215668e-02 4.074341431260108948e-02 7.467179745435714722e-02 1.478441208600997925e-01 1.589300632476806641e-01 -1.385411620140075684e-01 -2.725240029394626617e-02 -2.490908056497573853e-01 1.481978129595518112e-02 2.576296925544738770e-01 5.169290304183959961e-02 -8.261018432676792145e-03 -1.189040467143058777e-01 1.671765297651290894e-01 1.141925528645515442e-01 -1.108120083808898926e-01 4.834503233432769775e-01 1.937881857156753540e-01 3.220332264900207520e-01 -3.111883401870727539e-01 -7.784414291381835938e-02 7.632537186145782471e-02 8.287443220615386963e-02 -3.538757190108299255e-02
-1.522244364023208618e-01 -1.923393160104751587e-01 -3.830026835203170776e-02 -1.215390637516975403e-01 3.669289648532867432e-01 2.301423065364360809e-02 -7.314128428697586060e-02 -1.118122786283493042e-01 1.613767296075820923e-01 1.590060591697692871e-01 6.522464752197265625e-02 6.248740479350090027e-02 4.139442369341850281e-02 2.168233692646026611e-02 4.457058012485504150e-02 -2.464590072631835938e-01 8.707047440111637115e-03 -1.729531586170196533e-01 4.343534260988235474e-02 -1.176408082246780396e-01 -1.193735972046852112e-01 -2.199620008468627930e-01 -4.485190212726593018e-01 -1.033669188618659973e-01 2.755829989910125732e-01 -1.268004179000854492e-01 -1.676963716745376587e-01 -3.692472875118255615e-01 -4.158359766006469727e-02 -2.025857716798782349e-01 1.496356725692749023e-01 6.578034162521362305e-02
-1.370892971754074097e-01 -2.851778268814086914e-01 2.210444808006286621e-01 1.528947502374649048e-01 1.518774479627609253e-01 -1.853900030255317688e-02 1.267617195844650269e-01 -2.675208263099193573e-02 5.111420154571533203e-02 -8.149702847003936768e-02 -1.040636524558067322e-01 1.156186982989311218e-01 1.846261024475097656e-01 -1.381240338087081909e-01 -1.775311082601547241e-01 -1.292718350887298584e-01 -2.898926436901092529e-01 3.624455630779266357e-01 -4.697216302156448364e-02 -2.443639002740383148e-02 -1.407969444990158081e-01 2.177778780460357666e-01 -1.197058483958244324e-01 -4.174872860312461853e-02 2.258608639240264893e-01 9.738737344741821289e-02 2.920030150562524796e-03 -3.036879301071166992e-01 6.069102138280868530e-02 -9.335900843143463135e-02 1.106405407190322876e-01 4.167715609073638916e-01
-1.001357063651084900e-01 2.577176988124847412e-01 -4.067807644605636597e-02 -3.608902916312217712e-02 1.622088700532913208e-01 1.114910002797842026e-02 3.303278088569641113e-01 -1.974377334117889404e-01 1.758817732334136963e-01 2.295804917812347412e-01 -1.145373433828353882e-01 2.959343791007995605e-01 1.084175556898117065e-01 -4.210900142788887024e-02 2.036232948303222656e-01 -9.435030817985534668e-02 8.670340478420257568e-02 5.410406589508056641e-01 9.838121477514505386e-04 4.329379647970199585e-02 2.046501338481903076e-01 2.210192568600177765e-02 -1.198809370398521423e-01 -6.292902678251266479e-02 2.538356781005859375e-01 -1.443293988704681396e-01 1.243379414081573486e-01 4.054895415902137756e-02 8.755846321582794189e-02 -7.473718374967575073e-02 9.041570872068405151e-02 1.059220880270004272e-01
-1.116798892617225647e-01 -2.013797312974929810e-01 1.750501543283462524e-01 3.858814015984535217e-02 2.587131559848785400e-01 -1.289921998977661133e-01 2.793554365634918213e-01 2.657311856746673584e-01 1.165441870689392090e-01 4.389894008636474609e-02 5.799023434519767761e-02 -3.494783118367195129e-02 7.102039456367492676e-02 -3.941865265369415283e-02 4.057593271136283875e-02 -1.718075275421142578e-01 1.435753256082534790e-01 2.899430692195892334e-01 9.948265738785266876e-03 -6.949002295732498169e-02 -1.207695528864860535e-01 2.598365843296051025e-01 1.943381130695343018e-02 -2.511162161827087402e-01 4.797986149787902832e-01 4.776574671268463135e-02 -1.846162229776382446e-01 4.490148648619651794e-02 -1.109513267874717712e-01 -2.709767520427703857e-01 1.228550821542739868e-01 1.403392478823661804e-02
-1.445026695728302002e-01 -1.704991757869720459e-01 -1.108221486210823059e-01 -4.935247823596000671e-02 8.492089062929153442e-02 9.856137633323669434e-02 2.075053006410598755e-01 -3.624605387449264526e-02 -1.677560992538928986e-02 -1.692068576812744141e-02 2.749876379966735840e-01 3.175855278968811035e-01 4.041582942008972168e-01 6.238076370209455490e-03 5.509547516703605652e-02 -2.121377438306808472e-01 -2.265967726707458496e-01 8.556792885065078735e-02 1.621282398700714111e-01 2.178895287215709686e-02 -8.203446120023727417e-02 -1.326735913753509521e-01 -8.051935583353042603e-02 -1.145780831575393677e-01 1.677130013704299927e-01 -1.578382849693298340e-01 1.910684704780578613e-01 -2.119818180799484253e-01 -1.045307442545890808e-01 -3.887962996959686279e-01 1.398299336433410645e-01 2.001719623804092407e-01
-2.220508605241775513e-01 -4.963000491261482239e-02 -1.528343111276626587e-01 6.345886737108230591e-02 2.833590805530548096e-01 -1.608500778675079346e-01 3.518332913517951965e-02 2.164550423622131348e-01 -6.502834707498550415e-02 -1.638253778219223022e-01 2.102474570274353027e-01 6.360019743442535400e-02 1.702774614095687866e-01 -2.321036309003829956e-01 8.881042152643203735e-02 -4.049678146839141846e-01 1.020762026309967041e-01 1.839232146739959717e-01 1.431018114089965820e-01 -9.818190336227416992e-02 -1.456573489122092724e-03 -8.533572405576705933e-02 -3.366237282752990723e-01 -2.918622791767120361e-01 7.756992429494857788e-02 1.546285748481750488e-01 2.441094815731048584e-01 -6.555557996034622192e-02 -5.667750909924507141e-02 4.705918952822685242e-02 2.079598605632781982e-01 -9.941394627094268799e-02
-1.484260056167840958e-02 1.545398086309432983e-01 2.067114412784576416e-01 -3.144664317369461060e-02 1.573635041713714600e-01 -3.438929021358489990e-01 1.888787597417831421e-01 3.155535785481333733e-03 6.203803047537803650e-02 -5.592041835188865662e-02 4.242887720465660095e-02 2.214044928550720215e-01 2.106877416372299194e-01 -1.715273037552833557e-02 2.792614512145519257e-02 -3.789549693465232849e-02 -2.570520937442779541e-01 1.800289899110794067e-01 1.610346138477325439e-01 3.958678245544433594e-01 3.272562474012374878e-02 -1.572291553020477295e-01 -1.910613179206848145e-01 -7.194599509239196777e-02 1.293138265609741211e-01 -1.014563068747520447e-01 -2.508015371859073639e-02 -1.980591565370559692e-03 2.569144070148468018e-01 2.009193897247314453e-01 1.986602544784545898e-01 3.559246361255645752e-01
-4.142989590764045715e-02 -1.520832162350416183e-02 2.792464792728424072e-01 -2.049029022455215454e-01 2.287038862705230713e-01 -1.126649752259254456e-01 1.645319536328315735e-02 1.932556033134460449e-01 -9.878476709127426147e-02 5.776756443083286285e-03 3.689370155334472656e-01 1.605404317378997803e-01 -5.364178866147994995e-02 -2.724623382091522217e-01 2.277792245149612427e-01 -2.268663048744201660e-02 -1.046876609325408936e-02 2.268658578395843506e-01 6.056842952966690063e-02 -5.408079922199249268e-02 2.041775174438953400e-02 1.740673743188381195e-02 1.374746114015579224e-01 -8.730353415012359619e-02 3.806004822254180908e-01 -9.864259511232376099e-03 -5.897760391235351562e-02 -1.948869675397872925e-01 1.890956312417984009e-01 -2.937504351139068604e-01 -5.191332846879959106e-02 2.787712216377258301e-01
-3.044668138027191162e-01 2.943841926753520966e-02 2.446977235376834869e-02 -8.258708566427230835e-02 9.622557461261749268e-02 7.564800791442394257e-03 2.278392761945724487e-01 -4.820251092314720154e-02 3.510513007640838623e-01 2.086439728736877441e-01 -9.817646443843841553e-02 1.972462236881256104e-01 1.845587641000747681e-01 -2.952272891998291016e-01 -3.568743914365768433e-02 -1.582086980342864990e-01 -1.932457089424133301e-01 2.698578238487243652e-01 1.270160079002380371e-01 2.240891605615615845e-01 2.642862200736999512e-01 2.938801795244216919e-02 4.211994633078575134e-02 -2.062276452779769897e-01 3.170650601387023926e-01 9.653031080961227417e-02 1.918482631444931030e-01 -8.382158726453781128e-02 1.327131539583206177e-01 -3.089329041540622711e-02 9.146200120449066162e-02 2.193050086498260498e-02
-6.498686224222183228e-02 -1.075925752520561218e-01 -1.007953509688377380e-01 -8.224821835756301880e-02 4.731908440589904785e-01 -9.138874709606170654e-02 1.184364333748817444e-01 -2.202425338327884674e-02 7.092989981174468994e-02 2.627833187580108643e-01 -2.453922992572188377e-03 3.126030564308166504e-01 2.338562458753585815e-01 7.158032967709004879e-04 4.188122600317001343e-02 -1.011813730001449585e-01 -1.492408215999603271e-01 2.528222799301147461e-01 -1.280111670494079590e-01 -2.671674266457557678e-02 -2.200997993350028992e-02 -2.737437784671783447e-01 8.398415893316268921e-02 6.420784629881381989e-03 2.652613520622253418e-01 5.616896599531173706e-02 -2.693994641304016113e-01 1.840320974588394165e-02 -1.342893540859222412e-01 -2.683461308479309082e-01 6.584402173757553101e-02 2.353492975234985352e-01
-2.064089775085449219e-01 -8.986572176218032837e-02 1.165885701775550842e-01 1.295091509819030762e-01 2.806158959865570068e-01 3.270338475704193115e-02 5.648946017026901245e-02 2.350210696458816528e-01 -1.664330661296844482e-01 -2.399733476340770721e-02 -1.163327321410179138e-01 -3.173868730664253235e-02 -3.767989948391914368e-02 -6.711515597999095917e-03 1.379680037498474121e-01 -7.432894408702850342e-02 5.242772400379180908e-02 3.813082873821258545e-01 -2.830534614622592926e-02 -2.755424380302429199e-01 -1.774421036243438721e-01 -5.709676444530487061e-02 -6.654208526015281677e-03 -1.859895139932632446e-01 4.437561333179473877e-01 -3.372761607170104980e-01 3.335279598832130432e-02 -1.343864053487777710e-01 -1.458895951509475708e-01 4.973663389682769775e-02 1.287425011396408081e-01 2.178101986646652222e-01
-2.223514467477798462e-01 -1.012945771217346191e-01 2.606883347034454346e-01 -8.984482288360595703e-02 3.809040039777755737e-02 -2.210688292980194092e-01 8.157519251108169556e-02 1.518554687500000000e-01 4.762542620301246643e-02 -1.359121203422546387e-01 2.822937667369842529e-01 9.417398273944854736e-02 1.570964604616165161e-02 -1.280313283205032349e-01 1.462922990322113037e-01 -2.855001986026763916e-01 4.923697933554649353e-02 1.911459863185882568e-01 2.546191215515136719e-01 -2.340258657932281494e-01 1.247864812612533569e-01 4.351140931248664856e-02 -2.863923907279968262e-01 -2.824100553989410400e-01 1.156726703047752380e-01 1.022706031799316406e-01 1.861414015293121338e-01 -2.066650837659835815e-01 -8.367360383272171021e-02 -1.513450313359498978e-02 3.021524250507354736e-01 -1.336281746625900269e-01
-1.074258536100387573e-01 7.251352071762084961e-02 5.008256062865257263e-02 2.991186454892158508e-02 3.711548149585723877e-01 -1.974915266036987305e-01 3.175026774406433105e-01 4.129289090633392334e-02 9.537176042795181274e-02 3.123287558555603027e-01 -1.432758569717407227e-02 2.769193351268768311e-01 2.355937808752059937e-01 -2.050199359655380249e-01 -1.906260661780834198e-02 -2.870452404022216797e-01 -2.245458588004112244e-02 2.394037991762161255e-01 -2.218575924634933472e-01 -2.030080743134021759e-02 1.042236462235450745e-01 -2.330003082752227783e-01 7.321491837501525879e-02 9.920653700828552246e-02 1.906686127185821533e-01 -7.387225329875946045e-02 -1.482203006744384766e-01 -7.905606925487518311e-02 -1.097982451319694519e-01 -2.360263019800186157e-01 -9.365007281303405762e-02 4.822283610701560974e-02
-1.076713278889656067e-01 -2.174947038292884827e-02 -2.381568215787410736e-02 2.444592416286468506e-01 2.354894280433654785e-01 5.660310760140419006e-02 1.920321881771087646e-01 2.499061077833175659e-01 -2.600457891821861267e-02 -1.090222969651222229e-02 -1.536274999380111694e-01 1.875431649386882782e-02 -2.153119146823883057e-01 -1.537436693906784058e-01 1.746996045112609863e-01 -1.806615740060806274e-01 -6.982310116291046143e-02 2.743484377861022949e-01 1.515568643808364868e-01 -3.857024013996124268e-02 -8.125770837068557739e-02 -3.793364763259887695e-01 -8.935423102229833603e-05 -1.275040358304977417e-01 1.049834489822387695e-01 -2.913720607757568359e-01 1.068207770586013794e-01 -1.409909725189208984e-01 -1.032186970114707947e-01 2.564580924808979034e-02 2.741767466068267822e-01 3.559011518955230713e-01
-6.197280064225196838e-02 -2.742838300764560699e-02 2.640669345855712891e-01 1.280821263790130615e-01 1.363375335931777954e-01 -2.059118151664733887e-01 1.554374843835830688e-01 3.184980154037475586e-01 1.379775721579790115e-02 -1.142209488898515701e-02 1.134697720408439636e-02 3.277117386460304260e-02 -1.415232568979263306e-01 -1.774991303682327271e-01 1.138450056314468384e-01 -2.327592819929122925e-01 3.163923695683479309e-02 3.149368762969970703e-01 2.332250401377677917e-02 -3.163149058818817139e-01 6.992173381149768829e-03 -7.482496090233325958e-03 1.080331727862358093e-01 -2.249101102352142334e-01 3.550541996955871582e-01 -2.506415843963623047e-01 -1.347750127315521240e-01 -4.509431496262550354e-02 -3.425772115588188171e-02 1.309228390455245972e-01 1.125416457653045654e-01 3.150824010372161865e-01
-4.143635630607604980e-01 -7.240665704011917114e-02 -1.604531109333038330e-01 -6.604219228029251099e-02 1.501842886209487915e-01 6.016609258949756622e-03 -1.233543381094932556e-01 3.753695487976074219e-01 2.425350695848464966e-01 2.354053258895874023e-01 1.184252128005027771e-01 -7.635871320962905884e-02 7.037630677223205566e-02 -2.202907949686050415e-01 1.621525138616561890e-01 -1.801369786262512207e-01 7.273713499307632446e-02 -6.610826589167118073e-03 1.489628199487924576e-02 -1.567514687776565552e-01 -1.594125628471374512e-01 -1.200656592845916748e-01 -3.043932914733886719e-01 -6.270428653806447983e-03 3.605216145515441895e-01 -1.129926070570945740e-01 1.378591507673263550e-01 -6.881408393383026123e-02 6.461802870035171509e-02 -1.209787502884864807e-01 5.192615464329719543e-02 1.314686387777328491e-01
-3.279822766780853271e-01 5.991838127374649048e-02 -8.376885205507278442e-02 8.669562637805938721e-02 3.240851685404777527e-02 -3.327103331685066223e-02 9.338397532701492310e-03 2.339163720607757568e-01 1.332437694072723389e-01 1.136592701077461243e-01 -1.300092600286006927e-02 6.138423830270767212e-02 1.309537608176469803e-02 6.181150674819946289e-02 1.973963677883148193e-01 -1.006410866975784302e-01 -1.014449521899223328e-01 3.279001116752624512e-01 -1.199310943484306335e-01 3.436547936871647835e-03 7.884742319583892822e-02 -2.199913710355758667e-01 6.605341285467147827e-02 -7.907912135124206543e-03 4.145404994487762451e-01 1.563822925090789795e-01 2.798241376876831055e-01 -4.957817196846008301e-01 -2.307871356606483459e-02 -1.073406860232353210e-01 7.287362217903137207e-02 2.525939419865608215e-02
-1.644213199615478516e-01 2.704428434371948242e-01 -6.666561961174011230e-02 1.880043298006057739e-01 2.614658698439598083e-02 -1.318598836660385132e-01 -7.875466346740722656e-02 6.341025978326797485e-02 -9.914091974496841431e-02 1.538311392068862915e-01 3.602923080325126648e-02 1.466764807701110840e-01 5.877328664064407349e-02 6.559675931930541992e-02 2.594418823719024658e-01 -1.032199561595916748e-01 1.016245409846305847e-01 3.671714067459106445e-01 -9.111785888671875000e-02 7.571430504322052002e-02 -3.788833692669868469e-02 -8.705230057239532471e-02 9.765813127160072327e-03 -1.704185307025909424e-01 4.476469457149505615e-01 5.530633404850959778e-02 2.141274362802505493e-01 -1.958155483007431030e-01 2.282885462045669556e-01 -2.815167047083377838e-02 3.438253104686737061e-01 1.833633035421371460e-01
-3.384024500846862793e-01 1.116444841027259827e-01 5.968855693936347961e-02 2.131290584802627563e-01 2.134769856929779053e-01 3.674640320241451263e-03 1.493363976478576660e-01 1.796033084392547607e-01 1.596653163433074951e-01 -1.085373982787132263e-01 1.350454390048980713e-01 2.335439771413803101e-01 1.229019602760672569e-03 -1.681758761405944824e-01 2.576272785663604736e-01 1.370601654052734375e-01 -4.615630209445953369e-02 1.520960032939910889e-01 -1.655204445123672485e-01 7.469855248928070068e-02 1.581640332005918026e-03 1.983110159635543823e-01 -4.471746981143951416e-01 -1.139670237898826599e-01 5.711144953966140747e-02 -1.160878129303455353e-02 -1.392195224761962891e-01 -2.674886882305145264e-01 1.661286801099777222e-01 8.468420803546905518e-02 -8.939550071954727173e-02 2.297348529100418091e-01
2.009278088808059692e-01 2.031258866190910339e-02 -1.244432106614112854e-02 -6.248990818858146667e-02 1.325237154960632324e-01 1.130442395806312561e-01 -1.071615368127822876e-01 -5.403388291597366333e-02 1.507320702075958252e-01 -9.249194711446762085e-02 -1.240750104188919067e-01 2.515759691596031189e-02 1.267672330141067505e-01 -2.367105334997177124e-01 9.761581569910049438e-02 -4.165848195552825928e-01 -2.689787149429321289e-01 7.544852048158645630e-02 7.657030969858169556e-02 1.130884438753128052e-01 2.572375833988189697e-01 4.727326706051826477e-02 -9.980177134275436401e-02 -1.043071001768112183e-01 3.295605778694152832e-01 -1.864406168460845947e-01 -5.465162917971611023e-02 -9.739810973405838013e-02 2.627724595367908478e-02 1.439507771283388138e-02 5.144385099411010742e-01 2.462079189717769623e-02
-1.440431922674179077e-01 -9.285544604063034058e-02 5.885545164346694946e-02 1.683121025562286377e-01 2.689191997051239014e-01 1.371875312179327011e-02 2.023059278726577759e-01 2.431754916906356812e-01 2.271792143583297729e-01 8.618243038654327393e-02 4.774787276983261108e-02 5.594968423247337341e-02 7.886733859777450562e-02 -1.751293838024139404e-01 -1.557559240609407425e-02 -1.884111166000366211e-01 1.738176941871643066e-01 2.082285434007644653e-01 -8.920083940029144287e-02 -3.253490030765533447e-01 -1.916275024414062500e-01 8.023210614919662476e-02 1.297705620527267456e-01 -3.006590008735656738e-01 3.588870763778686523e-01 1.247971579432487488e-01 -1.511965543031692505e-01 2.395833283662796021e-02 -1.252884715795516968e-01 -8.294770121574401855e-02 4.462233558297157288e-02 3.147009909152984619e-01
1.548918932676315308e-01 -9.590119868516921997e-02 -9.766611270606517792e-03 1.387895941734313965e-01 3.557512760162353516e-01 -1.462761312723159790e-01 2.639994323253631592e-01 6.298556923866271973e-02 1.372675299644470215e-01 -1.740190684795379639e-01 -1.469998359680175781e-01 1.499588135629892349e-02 -9.506500512361526489e-02 -8.286716789007186890e-02 8.297224994748830795e-04 2.394267357885837555e-02 -3.389526903629302979e-01 3.356491029262542725e-01 -8.634666353464126587e-02 -1.954227238893508911e-01 -2.723791450262069702e-02 -8.565988391637802124e-02 -2.273879498243331909e-01 5.984212458133697510e-02 2.172766178846359253e-01 1.936018913984298706e-01 1.020625233650207520e-01 -3.615870177745819092e-01 7.660951465368270874e-02 -1.607456803321838379e-01 4.855126142501831055e-02 2.047408372163772583e-01
1.084354221820831299e-01 -7.910615205764770508e-02 1.978854984045028687e-01 -2.734761536121368408e-01 2.976118624210357666e-01 -1.377027034759521484e-01 2.030746936798095703e-01 -8.102782070636749268e-02 -2.740781009197235107e-02 -2.249399200081825256e-03 8.887867629528045654e-02 6.735374778509140015e-02 3.425718843936920166e-01 9.457571804523468018e-02 3.769777715206146240e-01 -4.820222780108451843e-02 -2.191191017627716064e-01 3.364366292953491211e-01 -1.807935088872909546e-01 -5.871257185935974121e-02 4.546085745096206665e-02 -5.714965611696243286e-02 7.385517004877328873e-03 -2.376792132854461670e-01 1.148699671030044556e-01 -5.573353916406631470e-02 -4.958079382777214050e-02 -2.465713918209075928e-01 1.008135080337524414e-01 -2.261567115783691406e-02 7.966158911585807800e-03 2.815282046794891357e-01
-2.169727385044097900e-01 -4.249654710292816162e-02 2.675621770322322845e-02 2.516418695449829102e-01 1.935502439737319946e-01 -4.414735361933708191e-03 8.098480850458145142e-02 3.534909188747406006e-01 -2.339582890272140503e-03 1.070873141288757324e-01 -6.179425120353698730e-02 -1.426869817078113556e-02 -9.139151126146316528e-02 5.454879254102706909e-02 1.102235540747642517e-01 -6.958816200494766235e-02 -1.250556707382202148e-01 2.331056594848632812e-01 1.136964838951826096e-02 -1.628387719392776489e-01 -1.391039490699768066e-01 -2.092898637056350708e-01 -9.229803457856178284e-03 -9.858407080173492432e-02 4.052659869194030762e-01 -3.347292542457580566e-01 1.668516248464584351e-01 -1.257688552141189575e-01 -7.970849424600601196e-02 1.556312888860702515e-01 9.923283755779266357e-02 3.799007534980773926e-01
-1.094387769699096680e-01 -1.526167839765548706e-01 -1.531234085559844971e-01 1.765477508306503296e-01 7.152037322521209717e-02 -1.917525529861450195e-01 3.810572624206542969e-01 2.065724432468414307e-01 1.022681128233671188e-02 -7.913149148225784302e-02 9.043700993061065674e-02 -1.756367385387420654e-01 9.048117324709892273e-03 -1.003655269742012024e-01 2.226643115282058716e-01 -4.853599891066551208e-02 4.026357084512710571e-02 2.182545959949493408e-01 2.280430309474468231e-02 2.405908703804016113e-01 -1.454390436410903931e-01 1.760306507349014282e-01 9.424133226275444031e-03 1.031760945916175842e-01 3.016059100627899170e-01 6.568723358213901520e-03 2.558047473430633545e-01 -3.515416085720062256e-01 -1.322436034679412842e-01 -1.407264471054077148e-01 1.284683495759963989e-01 2.617508769035339355e-01
-5.009976774454116821e-02 -2.278479188680648804e-01 -9.258445352315902710e-02 -2.320439815521240234e-01 4.805265367031097412e-02 4.629569128155708313e-02 7.726342231035232544e-02 -1.731310039758682251e-01 -3.334095329046249390e-02 -1.330949962139129639e-01 1.953876018524169922e-01 1.567748486995697021e-01 1.890555918216705322e-01 -1.724970191717147827e-01 1.450437754392623901e-01 -3.630746901035308838e-01 -3.009949028491973877e-01 -8.029757440090179443e-02 -8.543496578931808472e-02 -1.319303810596466064e-01 -3.720060363411903381e-02 2.431024610996246338e-02 -2.583902478218078613e-01 -1.074366047978401184e-01 2.371280044317245483e-01 -1.350103169679641724e-01 2.539987117052078247e-02 -3.152441978454589844e-01 -2.007627785205841064e-01 -1.184943690896034241e-01 8.283084630966186523e-02 3.241934180259704590e-01
5.429795011878013611e-02 -8.291613310575485229e-02 -1.982046514749526978e-01 1.073976233601570129e-01 -6.556168943643569946e-02 1.194776743650436401e-01 3.320657908916473389e-01 9.284006804227828979e-02 -1.409337967634201050e-01 1.806386397220194340e-03 1.298285368829965591e-02 -2.046003639698028564e-01 9.771699458360671997e-02 -2.202899605035781860e-01 9.403068572282791138e-02 -1.226241812109947205e-01 3.017234206199645996e-01 2.695813179016113281e-01 1.000630334019660950e-01 1.265301108360290527e-01 -1.357834693044424057e-02 -3.185549750924110413e-02 -1.429103016853332520e-01 -2.020665211603045464e-03 2.898593544960021973e-01 -1.312546283006668091e-01 1.793068796396255493e-01 -2.641588747501373291e-01 -1.701422035694122314e-02 -2.864981293678283691e-01 2.586103379726409912e-01 3.070173263549804688e-01
-2.299495935440063477e-01 9.629746526479721069e-02 1.670665852725505829e-02 -4.957184568047523499e-02 2.658078074455261230e-01 1.215321943163871765e-02 -2.323860861361026764e-02 3.172773867845535278e-02 8.384685963392257690e-02 2.255460768938064575e-01 3.235871493816375732e-01 -8.340247720479965210e-02 -1.282613873481750488e-01 -2.373652607202529907e-01 8.975932747125625610e-02 -4.725703969597816467e-02 -3.043483793735504150e-01 1.437467187643051147e-01 -5.662157665938138962e-03 -1.131790038198232651e-02 2.994894608855247498e-02 9.357759356498718262e-02 2.073274552822113037e-01 -2.424519062042236328e-01 4.129658937454223633e-01 1.543868631124496460e-01 5.118209123611450195e-02 -3.174127340316772461e-01 5.081786215305328369e-02 -1.194057464599609375e-01 1.115042790770530701e-01 2.412958145141601562e-01
-2.264950722455978394e-01 2.235215622931718826e-03 3.645052388310432434e-02 3.602242469787597656e-01 1.654091328382492065e-01 -2.722082138061523438e-01 1.973660588264465332e-01 9.717844426631927490e-02 1.203872337937355042e-01 -1.372276991605758667e-02 1.396778225898742676e-01 2.634550333023071289e-01 1.320608854293823242e-01 6.725518498569726944e-03 3.556900098919868469e-02 2.066348940134048462e-01 -2.290174216032028198e-01 1.722078323364257812e-01 1.645612716674804688e-02 -7.501569390296936035e-02 2.688799425959587097e-02 1.545575112104415894e-01 -3.457179367542266846e-01 -1.576084196567535400e-01 1.944485753774642944e-01 -1.395163983106613159e-01 -2.442377060651779175e-01 -3.194245994091033936e-01 1.473330706357955933e-01 6.292008608579635620e-02 1.163485925644636154e-02 3.108778968453407288e-02
-1.005701441317796707e-02 8.900870382785797119e-02 2.415413558483123779e-01 7.077975664287805557e-03 2.721184194087982178e-01 -1.822761446237564087e-01 1.459287852048873901e-01 2.578930854797363281e-01 1.673945039510726929e-01 2.649594843387603760e-01 2.828288376331329346e-01 -8.474195748567581177e-02 -1.935206353664398193e-02 -1.766793429851531982e-01 3.303324878215789795e-01 1.177758350968360901e-01 -5.591376498341560364e-02 5.847606062889099121e-02 1.247576847672462463e-01 2.800779603421688080e-02 8.316779881715774536e-02 1.337801367044448853e-01 1.534844636917114258e-01 -2.404752671718597412e-01 2.669738829135894775e-01 6.590520590543746948e-02 2.075628489255905151e-01 -2.277515530586242676e-01 1.253471225500106812e-01 7.077014073729515076e-03 2.658443748950958252e-01 1.114756539463996887e-01
-1.968239247798919678e-01 1.784779280424118042e-01 3.435468375682830811e-01 2.402580827474594116e-01 6.921283155679702759e-02 -2.249998971819877625e-02 1.316618770360946655e-01 2.144218236207962036e-01 5.494024977087974548e-02 -2.843691110610961914e-01 1.160922348499298096e-01 2.418350279331207275e-01 2.480475604534149170e-01 -1.312323361635208130e-01 -2.789616584777832031e-01 -1.111304853111505508e-02 -6.229904294013977051e-02 1.940467059612274170e-01 2.235337048768997192e-01 9.235481731593608856e-03 2.255790233612060547e-01 -1.003079190850257874e-01 1.545675192028284073e-02 -6.493114680051803589e-02 1.739804744720458984e-01 -2.453728914260864258e-01 1.131200641393661499e-01 -1.801312118768692017e-01 -1.298654824495315552e-01 -1.797973662614822388e-01 1.238338127732276917e-01 1.235844492912292480e-01
-3.838314861059188843e-02 2.042488306760787964e-01 -2.113997787237167358e-01 1.737818568944931030e-01 6.051767617464065552e-02 -8.222540467977523804e-02 -5.500905215740203857e-02 2.088734060525894165e-01 -3.240301087498664856e-02 3.883920237421989441e-02 -3.636725246906280518e-02 2.484811395406723022e-01 2.050540149211883545e-01 1.719838827848434448e-01 1.273451596498489380e-01 -1.585189551115036011e-01 2.376357093453407288e-02 3.399683237075805664e-01 3.166017355397343636e-03 -1.209983229637145996e-02 6.217625364661216736e-02 2.021569199860095978e-02 5.581921711564064026e-02 -8.689239621162414551e-02 3.742615878582000732e-01 5.964956805109977722e-02 3.512629270553588867e-01 -3.695377111434936523e-01 1.199999824166297913e-01 -4.821685701608657837e-02 2.928341031074523926e-01 9.463840723037719727e-02
-4.267115145921707153e-02 -1.801773905754089355e-01 6.083567813038825989e-02 4.452244192361831665e-02 3.065360188484191895e-01 -7.378469221293926239e-03 2.135691791772842407e-01 -1.976221986114978790e-02 3.355222940444946289e-01 2.537712641060352325e-02 -1.246766820549964905e-01 6.483609229326248169e-02 6.013713777065277100e-02 1.047486215829849243e-01 4.196454957127571106e-02 -3.884124755859375000e-01 1.295200139284133911e-01 -1.503387242555618286e-01 -1.620264351367950439e-01 -7.004712522029876709e-02 1.511229574680328369e-02 -2.107525616884231567e-01 1.300563756376504898e-02 -1.748661696910858154e-01 3.533171117305755615e-01 -1.300915628671646118e-01 -4.255168139934539795e-02 -1.422540247440338135e-01 8.588708192110061646e-02 2.591925859451293945e-01 2.132201045751571655e-01 3.001284599304199219e-01
-1.427107723429799080e-03 -1.323300302028656006e-01 5.889757722616195679e-02 4.783705249428749084e-02 -1.371208727359771729e-01 1.965223550796508789e-01 2.439070791006088257e-01 3.719567954540252686e-01 1.750860214233398438e-01 9.295918047428131104e-02 5.582306161522865295e-02 1.878415942192077637e-01 1.987379342317581177e-01 1.673813164234161377e-02 -3.994447365403175354e-02 -1.989544034004211426e-01 -3.045238554477691650e-01 1.496068686246871948e-01 8.941920846700668335e-02 5.140311270952224731e-02 7.106775417923927307e-03 6.124993041157722473e-02 7.107082754373550415e-02 -8.100429177284240723e-02 1.881582587957382202e-01 -8.015356212854385376e-02 -2.605859339237213135e-01 -1.263742446899414062e-01 1.863007396459579468e-01 1.414920855313539505e-02 4.840583503246307373e-01 1.634539514780044556e-01
1.894458383321762085e-01 8.686581999063491821e-02 9.651625156402587891e-02 9.577304124832153320e-02 3.923624455928802490e-01 -4.409115761518478394e-02 1.467888802289962769e-01 2.041815966367721558e-01 3.523130342364311218e-02 1.791199892759323120e-01 1.525798290967941284e-01 -6.116565689444541931e-02 2.855563461780548096e-01 -1.309027075767517090e-01 1.140948757529258728e-01 -1.121267527341842651e-01 -1.544707119464874268e-01 -1.437850296497344971e-01 1.652781516313552856e-01 8.651662617921829224e-03 2.280981242656707764e-01 8.038858324289321899e-02 -3.659317195415496826e-01 8.336882293224334717e-02 3.135827481746673584e-01 -7.372564170509576797e-03 1.617949455976486206e-01 -7.566058635711669922e-02 -9.963299334049224854e-02 1.456006765365600586e-01 2.456326335668563843e-01 2.032376527786254883e-01
6.979188323020935059e-02 1.327941566705703735e-01 -3.391016647219657898e-02 1.902643404901027679e-02 1.947127133607864380e-01 -7.504037767648696899e-02 3.387992382049560547e-01 2.295639812946319580e-01 1.271088719367980957e-01 1.255914419889450073e-01 1.837122142314910889e-01 -1.532450914382934570e-01 3.564410507678985596e-01 -4.443597793579101562e-02 2.337087541818618774e-01 2.129877507686614990e-01 -4.265889152884483337e-02 2.254779189825057983e-01 7.465891074389219284e-03 3.111112117767333984e-01 2.107079327106475830e-02 1.596605926752090454e-01 -3.060121461749076843e-02 -1.471159011125564575e-01 1.420366019010543823e-01 -2.719408869743347168e-01 3.228729590773582458e-02 -1.820441931486129761e-01 -2.154169976711273193e-01 8.356806635856628418e-02 2.469814419746398926e-01 7.787241786718368530e-02
-2.605890333652496338e-01 -9.374618530273437500e-02 1.107523217797279358e-01 2.595371901988983154e-01 2.258214950561523438e-01 2.954456955194473267e-02 -6.428915262222290039e-02 -4.757768660783767700e-02 -1.288210451602935791e-01 2.339992076158523560e-01 2.825573682785034180e-01 1.742737740278244019e-01 2.929373644292354584e-02 1.039350852370262146e-01 -1.942274570465087891e-01 -3.214977383613586426e-01 -1.304498910903930664e-01 2.801774144172668457e-01 -6.364334374666213989e-02 5.518600717186927795e-02 -5.639016628265380859e-02 1.637021303176879883e-01 -2.949183806777000427e-02 -3.132374584674835205e-01 2.456077784299850464e-01 -1.207414716482162476e-01 3.707352280616760254e-02 -2.386298179626464844e-01 1.568822711706161499e-01 1.149997115135192871e-02 -1.284906864166259766e-01 2.122633755207061768e-01
-1.087078154087066650e-01 3.588430583477020264e-02 1.825560331344604492e-01 3.842783346772193909e-02 2.106590867042541504e-01 7.627617567777633667e-02 1.680794656276702881e-01 1.398027092218399048e-01 -3.159351646900177002e-02 8.790465444326400757e-02 1.697407066822052002e-01 2.139917612075805664e-01 1.885330080986022949e-01 -1.534355431795120239e-01 2.033279985189437866e-01 -1.789171099662780762e-01 -1.663041859865188599e-01 6.035565212368965149e-02 -2.207873165607452393e-01 -1.138455942273139954e-01 5.501493215560913086e-01 9.368945844471454620e-03 4.756282269954681396e-02 -1.544557064771652222e-01 2.118932902812957764e-01 -1.034538373351097107e-01 -1.358367353677749634e-01 -3.443002700805664062e-02 1.871937811374664307e-01 -2.083456218242645264e-01 1.543192565441131592e-01 1.973556727170944214e-01
-1.599965840578079224e-01 -1.561055332422256470e-01 1.000388562679290771e-01 1.039063856005668640e-01 7.517592608928680420e-02 -9.544100612401962280e-02 -5.936287716031074524e-02 9.070517122745513916e-02 6.310413032770156860e-02 1.542540341615676880e-01 -1.733873039484024048e-01 -2.122181653976440430e-01 2.028973400592803955e-01 -1.408238261938095093e-01 4.621911048889160156e-02 2.251578122377395630e-02 3.155123293399810791e-01 1.832672655582427979e-01 -7.462374120950698853e-02 -6.439526379108428955e-02 1.565338075160980225e-01 2.816613614559173584e-01 -5.821274220943450928e-02 -3.931267261505126953e-01 2.657809853553771973e-01 -2.885070256888866425e-02 -1.482629179954528809e-01 -8.181906491518020630e-02 5.819676816463470459e-02 -2.240822613239288330e-01 2.349493354558944702e-01 3.501787185668945312e-01
-3.320362791419029236e-02 -3.275747299194335938e-01 -6.012430414557456970e-02 -7.617819309234619141e-02 2.008670717477798462e-01 -2.328179180622100830e-01 -1.786197423934936523e-01 -2.015529572963714600e-01 1.763357594609260559e-02 -1.352605689316987991e-02 -3.851837292313575745e-02 -3.885849565267562866e-02 1.413279026746749878e-01 9.371068328619003296e-02 6.320827454328536987e-02 -4.106569290161132812e-01 -1.233133971691131592e-01 -5.341994762420654297e-02 -1.177254505455493927e-02 -1.632112264633178711e-01 1.010202765464782715e-01 7.148488610982894897e-02 -3.485738635063171387e-01 -8.631932735443115234e-02 4.062510430812835693e-01 -3.788413852453231812e-02 -5.195601657032966614e-02 -2.020139545202255249e-01 1.823144406080245972e-01 3.426361829042434692e-02 2.537109851837158203e-01 1.111054867506027222e-01
-2.715469300746917725e-01 2.884717285633087158e-01 1.753106117248535156e-01 7.937052845954895020e-02 1.614993363618850708e-01 1.518715545535087585e-02 -4.731571674346923828e-02 8.573082834482192993e-02 -1.498120725154876709e-01 7.365322858095169067e-02 -7.448759675025939941e-02 -1.455046087503433228e-01 2.257390879094600677e-03 5.590973049402236938e-02 2.279781848192214966e-01 -2.409335970878601074e-01 1.183676272630691528e-01 1.050298735499382019e-01 -1.935449093580245972e-01 -9.093625098466873169e-02 2.682169973850250244e-01 9.692807495594024658e-02 2.623561583459377289e-02 -2.566964626312255859e-01 1.858708113431930542e-01 -1.985617578029632568e-01 1.401292383670806885e-01 -2.209873646497726440e-01 -6.889714300632476807e-02 -1.504693273454904556e-02 -8.150874823331832886e-02 4.791844785213470459e-01
-1.636710911989212036e-01 -2.789893448352813721e-01 1.564218401908874512e-01 -5.092521756887435913e-02 3.118575215339660645e-01 -1.500130146741867065e-01 1.436139494180679321e-01 1.422404777258634567e-02 -1.173436045646667480e-01 -1.230185404419898987e-01 -1.223778799176216125e-01 1.175110787153244019e-01 2.926655709743499756e-01 -1.433196365833282471e-01 2.535551786422729492e-02 -1.876304596662521362e-01 -1.370664685964584351e-01 -1.736087538301944733e-02 -6.851539015769958496e-02 -2.765348851680755615e-01 -2.453164458274841309e-01 -2.939856946468353271e-01 -1.163275316357612610e-01 -8.220750093460083008e-02 3.893938958644866943e-01 -3.428905457258224487e-02 7.209392637014389038e-02 -2.059124708175659180e-01 1.299082487821578979e-01 -1.637490093708038330e-01 -6.412380840629339218e-03 1.292866617441177368e-01
5.893805623054504395e-02 -1.325948238372802734e-01 -2.769647836685180664e-01 -2.519623637199401855e-01 9.057657420635223389e-02 7.061044871807098389e-02 1.334541290998458862e-01 1.039153337478637695e-01 1.348419934511184692e-01 8.436448127031326294e-02 1.172830983996391296e-01 8.332682400941848755e-02 1.314561963081359863e-01 -1.763997822999954224e-01 -1.413277233950793743e-03 -3.608582168817520142e-02 -1.274008601903915405e-01 4.534897208213806152e-02 2.949501276016235352e-01 -5.387116596102714539e-02 9.744407981634140015e-02 -2.555418014526367188e-01 -2.681775689125061035e-01 -1.686397045850753784e-01 4.569948613643646240e-01 -1.226014643907546997e-01 -1.452187895774841309e-01 -2.932612299919128418e-01 -3.818333148956298828e-02 -1.782020479440689087e-01 2.282857596874237061e-01 4.020756110548973083e-02
-2.476247847080230713e-01 1.242021471261978149e-01 -1.360549032688140869e-01 -2.103310078382492065e-01 2.750518023967742920e-01 -7.852847129106521606e-02 6.021859496831893921e-02 9.994912892580032349e-02 1.466752439737319946e-01 1.265951097011566162e-01 -8.452206104993820190e-02 -1.433403640985488892e-01 1.236736029386520386e-01 -1.168171241879463196e-01 -7.031346112489700317e-02 3.028491139411926270e-01 -4.490919038653373718e-02 5.387478694319725037e-02 -6.827290356159210205e-02 1.610682606697082520e-01 -8.764062821865081787e-02 -1.155462861061096191e-01 4.590996727347373962e-02 3.506305068731307983e-02 4.628588855266571045e-01 -1.075940877199172974e-01 7.641492784023284912e-02 -4.142322242259979248e-01 -4.792507365345954895e-02 7.030004262924194336e-02 2.023161500692367554e-01 2.508592903614044189e-01
-7.153006643056869507e-02 1.659770011901855469e-01 1.621121317148208618e-01 1.316491216421127319e-01 1.285310685634613037e-01 -1.418743133544921875e-01 2.976869791746139526e-02 8.079060912132263184e-02 5.683375149965286255e-02 2.304839193820953369e-01 -9.718149900436401367e-02 5.424343794584274292e-02 6.189736723899841309e-02 -1.449104696512222290e-01 8.208575844764709473e-02 -2.591935098171234131e-01 -5.339682102203369141e-02 -2.295371145009994507e-03 -1.069991141557693481e-01 3.410734236240386963e-01 2.266116887331008911e-01 -2.098657786846160889e-01 5.295202136039733887e-02 8.441757410764694214e-02 2.251362651586532593e-01 -3.916254341602325439e-01 9.958394803106784821e-04 -4.258862137794494629e-02 -1.786789894104003906e-01 -4.059184193611145020e-01 1.046735569834709167e-01 2.503693103790283203e-01
1.792368888854980469e-01 -4.940365627408027649e-02 1.483576297760009766e-01 1.245736926794052124e-01 1.601026952266693115e-01 -2.134792804718017578e-01 1.691353023052215576e-01 1.869087070226669312e-01 -2.994312380906194448e-04 7.328616082668304443e-02 1.883599311113357544e-01 2.351161837577819824e-01 2.301537841558456421e-01 -2.978068590164184570e-01 2.429737299680709839e-01 -1.476637125015258789e-01 -6.552450358867645264e-02 -9.518980234861373901e-02 -2.093761265277862549e-01 3.512800857424736023e-02 -1.163427159190177917e-01 -1.975361108779907227e-01 -3.979004919528961182e-01 -4.743874445557594299e-02 2.585974633693695068e-01 -1.154501065611839294e-01 1.472218632698059082e-01 -3.220765665173530579e-02 -2.160143703222274780e-01 -1.410941779613494873e-01 1.670348271727561951e-02 1.822267323732376099e-01
-2.383610159158706665e-01 1.376728564500808716e-01 1.390262246131896973e-01 1.265634447336196899e-01 1.416429281234741211e-01 -1.550436764955520630e-01 1.619985550642013550e-01 -6.103204563260078430e-02 3.508654236793518066e-01 2.534093260765075684e-01 2.955012023448944092e-01 -4.118497669696807861e-02 9.307956695556640625e-02 5.887301522307097912e-04 -9.326048940420150757e-02 -1.117999330163002014e-01 -2.205351926386356354e-02 1.113322824239730835e-01 2.342537343502044678e-01 2.040434032678604126e-01 2.478703558444976807e-01 6.341937184333801270e-02 -1.533939540386199951e-01 -1.907913684844970703e-01 1.209062859416007996e-01 -6.818860769271850586e-02 5.490341037511825562e-02 -2.851738035678863525e-01 2.918339334428310394e-02 1.502598524093627930e-01 1.657888740301132202e-01 3.454103767871856689e-01
-2.455287799239158630e-02 -1.314866691827774048e-01 1.692689210176467896e-01 -9.789595752954483032e-02 1.549690663814544678e-01 -1.956435143947601318e-01 2.763564586639404297e-01 -1.164371818304061890e-01 -1.877629309892654419e-01 1.101453527808189392e-01 1.527450233697891235e-01 6.247135996818542480e-02 3.945988118648529053e-01 -2.203441858291625977e-01 1.798965632915496826e-01 -6.690087169408798218e-02 -7.668862491846084595e-02 5.973242968320846558e-02 -2.811159789562225342e-01 -4.654482007026672363e-02 2.689015269279479980e-01 5.125337094068527222e-02 -9.499663487076759338e-03 1.319237798452377319e-01 -3.542216494679450989e-03 -2.268078178167343140e-01 -5.614243820309638977e-02 -1.492085605859756470e-01 1.664652675390243530e-02 -1.097593605518341064e-01 1.521108448505401611e-01 4.248876273632049561e-01
-3.501876592636108398e-01 -5.067094042897224426e-02 2.190610319375991821e-01 -1.764409691095352173e-01 1.933453679084777832e-01 2.526251971721649170e-01 1.198883950710296631e-01 -1.008589640259742737e-01 -2.070867456495761871e-02 1.861807331442832947e-02 -1.565170735120773315e-01 2.354329526424407959e-01 1.789911091327667236e-01 -1.911771297454833984e-01 1.353313624858856201e-01 -2.466862350702285767e-01 -4.129877686500549316e-02 2.166137546300888062e-01 -1.545089185237884521e-01 -8.736448734998703003e-02 -1.173932701349258423e-01 -2.943617105484008789e-01 -4.978620633482933044e-02 -1.525763124227523804e-01 -4.667219147086143494e-02 -3.269869089126586914e-02 -7.011846452951431274e-02 -2.609085142612457275e-01 -1.997484266757965088e-01 -1.414376199245452881e-01 1.846445053815841675e-01 2.547968029975891113e-01
-2.197312563657760620e-01 -1.671892106533050537e-01 1.818762570619583130e-01 8.675481379032135010e-02 2.355343997478485107e-01 -8.002623915672302246e-02 1.414929181337356567e-01 2.782739698886871338e-01 -1.162331178784370422e-01 7.948286831378936768e-03 -1.613044291734695435e-01 4.244021326303482056e-02 -5.083476752042770386e-02 -1.414050161838531494e-01 6.611324846744537354e-02 -6.682049483060836792e-02 8.422216773033142090e-02 3.456811606884002686e-01 1.738409847021102905e-01 -1.448101252317428589e-01 -1.369525194168090820e-01 -6.027252972126007080e-02 6.895089149475097656e-02 -1.470471471548080444e-01 3.992327749729156494e-01 -3.377889990806579590e-01 -9.768782556056976318e-02 -1.466866582632064819e-01 -1.568112149834632874e-02 1.729910522699356079e-01 1.391852200031280518e-01 2.652853131294250488e-01
2.024941891431808472e-02 -1.469318121671676636e-01 2.060932070016860962e-01 2.083475738763809204e-01 1.974761337041854858e-01 -6.774522364139556885e-02 1.428701798431575298e-03 -2.431197762489318848e-01 -1.212970092892646790e-01 -5.397677794098854065e-02 3.076859116554260254e-01 2.527583837509155273e-01 1.940079778432846069e-01 -1.572340577840805054e-01 -1.088060587644577026e-01 -1.716655045747756958e-01 -1.655869781970977783e-01 1.507934927940368652e-01 -2.125623822212219238e-02 2.493506073951721191e-01 1.583397686481475830e-01 1.150528416037559509e-01 -3.533562421798706055e-01 -9.663257747888565063e-02 1.745130866765975952e-01 1.191881224513053894e-01 3.481462597846984863e-02 -1.391847729682922363e-01 6.952460110187530518e-02 -8.478629589080810547e-02 -1.310935430228710175e-02 3.831934630870819092e-01
-1.363765299320220947e-01 1.194479092955589294e-01 3.818197548389434814e-02 1.651626229286193848e-01 3.054391741752624512e-01 1.312514394521713257e-01 1.516827344894409180e-01 1.252370625734329224e-01 1.211874410510063171e-01 4.421294927597045898e-01 1.245840862393379211e-01 1.043605506420135498e-01 -2.255592197179794312e-01 -2.153768949210643768e-02 6.472640484571456909e-02 -2.212902605533599854e-01 4.386622086167335510e-02 1.386140882968902588e-01 5.551304668188095093e-02 -1.453611552715301514e-01 -1.874959096312522888e-02 -2.483350597321987152e-02 -5.528843775391578674e-02 -2.255753241479396820e-02 4.083381593227386475e-01 1.719773747026920319e-02 -3.248168900609016418e-02 6.856697052717208862e-02 -1.903866790235042572e-02 2.602560073137283325e-02 3.264192938804626465e-01 3.432824313640594482e-01
-2.877978682518005371e-01 1.658460125327110291e-02 9.883018583059310913e-02 2.262549102306365967e-01 2.389130294322967529e-01 -1.781473681330680847e-02 1.122291460633277893e-01 2.057137936353683472e-01 -5.922416225075721741e-02 8.581365644931793213e-02 -1.081007197499275208e-01 -7.006742805242538452e-02 -1.039524376392364502e-01 -3.959560394287109375e-02 1.736367791891098022e-01 -9.278394281864166260e-02 7.852634042501449585e-02 3.269280195236206055e-01 1.410538256168365479e-01 -8.815874159336090088e-02 1.379360165446996689e-02 -5.318465083837509155e-02 2.052528783679008484e-02 -2.380815297365188599e-01 4.722983539104461670e-01 -3.431163430213928223e-01 -3.320360928773880005e-02 -4.849784821271896362e-02 -5.306350439786911011e-02 -4.535695165395736694e-02 5.868371576070785522e-02 3.341014683246612549e-01
-2.189564406871795654e-01 -2.519058883190155029e-01 9.263189136981964111e-02 3.271914124488830566e-01 1.110297963023185730e-01 -2.475771605968475342e-01 1.941516697406768799e-01 -7.744256872683763504e-03 2.481406331062316895e-01 -6.674904376268386841e-02 2.810398638248443604e-01 2.032531239092350006e-02 -1.687418203800916672e-03 2.773347496986389160e-01 -3.178645670413970947e-02 -6.607560068368911743e-02 2.658787742257118225e-02 1.755149960517883301e-01 -1.572580449283123016e-02 -1.914672739803791046e-02 1.764757484197616577e-01 -2.503813803195953369e-01 -2.744762897491455078e-01 -2.370243519544601440e-01 1.401660144329071045e-01 6.978079676628112793e-02 3.020079731941223145e-01 -1.270212382078170776e-01 4.318459704518318176e-02 -1.912399195134639740e-02 1.960672140121459961e-01 6.212506815791130066e-02
-9.183398634195327759e-02 -1.772639527916908264e-02 -9.794062376022338867e-02 -1.071135699748992920e-01 2.020337432622909546e-01 -4.409759119153022766e-02 -2.731537260115146637e-02 -2.534735500812530518e-01 -1.021955311298370361e-01 5.231678485870361328e-02 1.246915981173515320e-01 4.561440646648406982e-01 3.114157915115356445e-01 -1.323539167642593384e-01 9.001889079809188843e-02 -2.485026717185974121e-01 -2.596742510795593262e-01 1.362391561269760132e-01 -7.565134018659591675e-02 7.778492569923400879e-02 -6.553024053573608398e-02 -3.323657065629959106e-02 -8.466606028378009796e-03 -1.100064143538475037e-01 2.779740393161773682e-01 -1.675055474042892456e-01 2.937919795513153076e-01 -3.648201003670692444e-02 -2.896101213991641998e-02 -2.017645090818405151e-01 5.350568518042564392e-02 2.975881099700927734e-01
-2.594954892992973328e-02 -5.176400393247604370e-02 -1.358296126127243042e-01 1.232643127441406250e-01 2.094139158725738525e-02 -2.243386656045913696e-01 1.454068422317504883e-01 9.024046361446380615e-02 3.061744384467601776e-02 7.096517365425825119e-03 1.938546895980834961e-01 -2.023531049489974976e-01 1.119729354977607727e-01 -3.387373387813568115e-01 1.479729115962982178e-01 -1.747161000967025757e-01 1.946421265602111816e-01 1.167954280972480774e-01 -1.024925485253334045e-01 1.861351579427719116e-01 -3.184537291526794434e-01 1.405013799667358398e-01 -7.346972823143005371e-02 -1.215061992406845093e-01 2.453576922416687012e-01 -7.730548828840255737e-02 -1.213335022330284119e-01 -4.418451189994812012e-01 -1.123702004551887512e-01 -1.246516704559326172e-01 2.020422965288162231e-01 2.015667706727981567e-01
-1.701926290988922119e-01 -8.433192223310470581e-02 5.843367055058479309e-02 -1.853965967893600464e-01 2.115244120359420776e-01 -1.679125577211380005e-01 8.793123066425323486e-02 -5.684776231646537781e-02 1.993814483284950256e-02 9.458090364933013916e-02 1.337853223085403442e-01 1.852223426103591919e-01 2.234982140362262726e-02 -1.997027248144149780e-01 1.936918050050735474e-01 -1.545828431844711304e-01 -2.081845998764038086e-01 1.057985126972198486e-01 8.355654031038284302e-02 8.984291553497314453e-02 2.513260245323181152e-01 1.144181936979293823e-01 2.279334664344787598e-01 -2.664872705936431885e-01 4.014785289764404297e-01 -4.121018201112747192e-02 1.345673948526382446e-01 -1.063723713159561157e-01 -6.425711512565612793e-02 -3.623696267604827881e-01 -4.367396980524063110e-02 2.835941910743713379e-01
1.037627086043357849e-01 -5.899015814065933228e-02 4.163560643792152405e-02 2.305914163589477539e-01 2.188647985458374023e-01 -1.915441453456878662e-01 1.010184809565544128e-01 8.390048891305923462e-02 1.118760854005813599e-01 1.632498949766159058e-02 1.714052706956863403e-01 6.925520487129688263e-03 -1.571493297815322876e-01 -1.243159994482994080e-01 2.481553256511688232e-01 -5.537750944495201111e-02 6.460378319025039673e-02 1.066306307911872864e-01 1.125258058309555054e-01 1.770771667361259460e-02 1.537714898586273193e-01 2.516130730509757996e-02 -3.625846281647682190e-02 7.086315751075744629e-02 4.434621632099151611e-01 2.244546860456466675e-01 -2.743531763553619385e-01 -2.167037725448608398e-01 -2.306998670101165771e-01 1.359913498163223267e-01 3.333954811096191406e-01 2.659551799297332764e-01
-1.980331242084503174e-01 1.950185149908065796e-01 -2.940931357443332672e-02 1.064695343375205994e-01 2.029846757650375366e-01 7.596546411514282227e-02 2.416826039552688599e-01 1.274208724498748779e-01 -2.549842298030853271e-01 3.783813416957855225e-01 7.489089667797088623e-02 2.135329693555831909e-02 -4.751357063651084900e-02 -1.293026655912399292e-01 3.713012039661407471e-01 -1.104701533913612366e-01 1.512896120548248291e-01 2.643476128578186035e-01 4.158187657594680786e-02 1.232757717370986938e-01 -2.553072199225425720e-02 1.818062961101531982e-01 -2.211953550577163696e-01 8.740829303860664368e-03 7.258418202400207520e-02 1.034911163151264191e-02 -6.165424361824989319e-02 -2.466935068368911743e-01 -1.663906686007976532e-02 -6.025426462292671204e-02 3.028246462345123291e-01 2.181349694728851318e-01
-1.475487053394317627e-01 4.521753638982772827e-02 7.952343672513961792e-02 -5.272332578897476196e-02 3.591485917568206787e-01 -1.702072471380233765e-01 2.014222890138626099e-01 -4.803028702735900879e-02 -1.427450031042098999e-01 1.224022358655929565e-01 4.847302287817001343e-02 2.531531155109405518e-01 3.111504614353179932e-01 -1.345014274120330811e-01 6.139005348086357117e-02 -3.189424276351928711e-01 -2.713288664817810059e-01 -1.666812598705291748e-01 7.549396157264709473e-02 -8.956694975495338440e-03 3.289123773574829102e-01 -7.051479071378707886e-02 3.378716483712196350e-02 -2.393368929624557495e-01 1.688141822814941406e-01 -6.785932928323745728e-02 4.302980005741119385e-02 -3.121172487735748291e-01 6.316448003053665161e-02 -1.011599823832511902e-01 8.703917264938354492e-02 1.054530143737792969e-01
-2.210786938667297363e-01 1.505909413099288940e-01 4.539373517036437988e-02 -1.532112658023834229e-01 2.622642815113067627e-01 -2.662038616836071014e-02 2.724787965416908264e-02 3.795551955699920654e-01 -4.339570179581642151e-02 1.483109742403030396e-01 1.103094294667243958e-01 2.093580178916454315e-02 4.391480386257171631e-01 -9.769047051668167114e-02 -2.236310578882694244e-02 4.071495682001113892e-02 8.949676901102066040e-02 2.149422764778137207e-01 9.518150985240936279e-02 -1.214697286486625671e-01 -1.032752245664596558e-01 2.793061137199401855e-01 -7.463284581899642944e-02 7.284947484731674194e-02 1.609295904636383057e-01 3.829303756356239319e-02 2.641999125480651855e-01 -3.452456593513488770e-01 -1.428397893905639648e-01 6.914547830820083618e-02 1.213466897606849670e-01 1.171719506382942200e-01
-2.275068014860153198e-01 1.299993693828582764e-01 -1.222671270370483398e-01 -1.522502154111862183e-01 4.116460215300321579e-03 1.288468986749649048e-01 6.060321256518363953e-02 1.291654556989669800e-01 8.373342454433441162e-02 1.554204076528549194e-01 1.980297565460205078e-01 3.098666369915008545e-01 1.455994695425033569e-01 -3.584745572879910469e-03 -1.302125770598649979e-02 -2.263499498367309570e-01 2.045607715845108032e-01 3.108580410480499268e-01 -2.977873384952545166e-01 2.816073000431060791e-01 7.697968930006027222e-02 -1.190165951848030090e-01 4.001963511109352112e-02 -8.593483269214630127e-02 2.726463675498962402e-01 -2.872695028781890869e-01 1.008761301636695862e-01 -8.633635193109512329e-02 -2.663879841566085815e-02 -3.560021892189979553e-02 -1.066881716251373291e-01 3.063274323940277100e-01
-4.745994694530963898e-03 -7.555283140391111374e-03 1.268428862094879150e-01 -2.353364974260330200e-01 2.616757154464721680e-01 -6.256929785013198853e-02 2.376913279294967651e-01 -6.040674448013305664e-02 -4.926456883549690247e-02 2.361747808754444122e-02 9.590036422014236450e-02 8.644431829452514648e-02 4.477277696132659912e-01 -1.867183893918991089e-01 4.036489725112915039e-01 -1.804848611354827881e-01 -5.313361063599586487e-02 2.070152014493942261e-01 -2.469759136438369751e-01 3.309964202344417572e-03 7.057159394025802612e-02 8.702097833156585693e-02 -1.066038012504577637e-01 -2.140600830316543579e-01 1.319265365600585938e-01 -7.849524915218353271e-02 -1.258267462253570557e-01 -8.572329580783843994e-02 1.574840992689132690e-01 -2.436904311180114746e-01 5.692183226346969604e-02 1.866231858730316162e-01
-1.843841224908828735e-01 1.341471523046493530e-01 -2.476798929274082184e-02 2.031101658940315247e-02 2.485014349222183228e-01 -1.552029401063919067e-01 2.099657356739044189e-01 -2.765130624175071716e-02 7.027968019247055054e-02 2.128005772829055786e-01 -2.850964665412902832e-01 -5.760473012924194336e-02 1.114705801010131836e-01 -2.118547409772872925e-01 2.507886886596679688e-01 -2.294246852397918701e-01 -6.931211799383163452e-02 1.633309572935104370e-02 -1.661106795072555542e-01 3.055755496025085449e-01 8.711042255163192749e-02 -1.527813822031021118e-01 1.652263402938842773e-01 -2.403516555204987526e-03 2.777384221553802490e-01 -6.618700176477432251e-02 -2.537683248519897461e-01 -1.219620034098625183e-01 -2.257200628519058228e-01 -2.536533772945404053e-01 8.038216829299926758e-02 2.044759243726730347e-01
-2.042606770992279053e-01 -4.258159995079040527e-01 2.728400230407714844e-01 -6.445973645895719528e-03 1.904094219207763672e-01 1.945450305938720703e-01 -1.150070503354072571e-02 -1.276381015777587891e-01 -5.732943117618560791e-02 2.286326140165328979e-01 8.013858646154403687e-02 2.297430336475372314e-01 1.893888264894485474e-01 2.212045900523662567e-02 1.879720762372016907e-02 -1.197486221790313721e-01 -1.256651282310485840e-01 6.334930658340454102e-02 -1.442162990570068359e-01 -5.371779669076204300e-03 1.829844415187835693e-01 -8.613393642008304596e-03 -2.276159077882766724e-01 -2.888894677162170410e-01 2.692702114582061768e-01 -9.020508080720901489e-02 -1.929712891578674316e-01 -1.156718656420707703e-01 1.127916872501373291e-01 3.192711994051933289e-02 -6.685344129800796509e-02 2.953068614006042480e-01
-1.069998368620872498e-01 4.138658568263053894e-02 -1.323814839124679565e-01 1.400741934776306152e-01 1.777934492565691471e-03 -2.311163581907749176e-02 -3.529142215847969055e-02 2.029653489589691162e-01 8.995240181684494019e-02 2.165024876594543457e-01 8.618503063917160034e-02 1.859502047300338745e-01 9.556405246257781982e-02 4.744763951748609543e-03 1.274276524782180786e-01 -1.441274136304855347e-01 -1.278635859489440918e-01 2.282233834266662598e-01 8.459593355655670166e-02 1.028293073177337646e-01 -1.237921640276908875e-01 8.324255049228668213e-02 1.837520599365234375e-01 -4.560770466923713684e-02 4.097823798656463623e-01 4.409044235944747925e-02 2.297735512256622314e-01 -5.035160183906555176e-01 -2.757588960230350494e-02 2.139555066823959351e-01 2.384522557258605957e-01 1.993198394775390625e-01
-3.575302958488464355e-01 -8.215087465941905975e-03 5.736317113041877747e-02 6.923662871122360229e-02 3.614422380924224854e-01 -3.076532483100891113e-02 -1.259710490703582764e-01 -1.928639784455299377e-02 -8.175109513103961945e-03 3.712863624095916748e-01 1.085712760686874390e-01 1.164760738611221313e-01 1.329769343137741089e-01 -2.850526012480258942e-02 -1.032277047634124756e-01 -3.428893983364105225e-01 -2.311775535345077515e-01 5.715777352452278137e-02 -1.814222633838653564e-01 1.245959848165512085e-01 -1.545134186744689941e-01 2.413089573383331299e-01 -2.120133340358734131e-01 -2.243254929780960083e-01 2.341485321521759033e-01 -1.408888027071952820e-02 -2.201012335717678070e-02 -1.098013669252395630e-01 1.803628355264663696e-01 -3.107810392975807190e-02 1.474646776914596558e-01 2.935743145644664764e-02
1.674006283283233643e-01 -3.037384524941444397e-02 1.758323311805725098e-01 2.765639685094356537e-02 3.011084496974945068e-01 -1.106277853250503540e-01 1.351364254951477051e-01 3.145317137241363525e-01 1.101703271269798279e-01 3.570992350578308105e-01 1.026218757033348083e-01 -1.482903659343719482e-01 2.720880210399627686e-01 -8.237174898386001587e-02 -4.737651720643043518e-02 -1.851640939712524414e-01 -1.009662151336669922e-01 6.931123882532119751e-02 -3.636398166418075562e-02 -2.701322734355926514e-01 4.694708436727523804e-02 -2.756259776651859283e-02 -2.693962752819061279e-01 -6.826494634151458740e-02 8.726177364587783813e-02 -1.203872188925743103e-01 1.591658741235733032e-01 -3.868626058101654053e-01 1.112135276198387146e-01 -2.040582299232482910e-01 8.624211698770523071e-02 -4.134658351540565491e-02
2.192638516426086426e-01 -1.870459616184234619e-01 4.982711374759674072e-02 3.692761436104774475e-02 3.329516947269439697e-01 -2.483310252428054810e-01 1.198882982134819031e-01 1.302562355995178223e-01 1.894381195306777954e-01 2.679813206195831299e-01 -1.765601634979248047e-01 -1.478660851716995239e-01 2.724401354789733887e-01 -2.462312951683998108e-02 -1.050344556570053101e-01 2.335872873663902283e-02 -2.344304770231246948e-01 6.716088205575942993e-02 -3.621182963252067566e-02 -2.226657420396804810e-01 -1.639247983694076538e-01 -1.009191796183586121e-01 -2.530896663665771484e-01 -6.043652445077896118e-02 1.229446008801460266e-01 -1.372316032648086548e-01 2.409592121839523315e-01 -3.018984198570251465e-01 2.991767600178718567e-03 -1.752598434686660767e-01 9.133630245923995972e-02 1.572816669940948486e-01
-2.471024394035339355e-01 -7.878774404525756836e-02 8.221524953842163086e-02 -6.874155998229980469e-02 4.652302712202072144e-03 -3.513892889022827148e-01 8.783168159425258636e-03 -9.255149215459823608e-02 -1.807556301355361938e-01 -3.394810948520898819e-03 -9.300062060356140137e-02 3.538138866424560547e-01 2.547433078289031982e-01 -1.396044343709945679e-01 1.345749795436859131e-01 -2.234843522310256958e-01 9.215865284204483032e-02 -1.132378280162811279e-01 5.515837296843528748e-02 1.336328685283660889e-01 4.219187051057815552e-02 2.477085962891578674e-02 3.869954124093055725e-02 3.672146052122116089e-02 4.004782438278198242e-01 -6.856445223093032837e-02 2.784638404846191406e-01 -8.521521091461181641e-02 -7.735059596598148346e-03 -2.306402474641799927e-01 3.179064989089965820e-01 1.359754949808120728e-01
-2.268773019313812256e-01 -4.114749841392040253e-03 -1.207309588789939880e-01 1.323486268520355225e-01 1.272311359643936157e-01 1.580991894006729126e-01 1.580203920602798462e-01 1.737265437841415405e-01 5.222355946898460388e-02 3.345961570739746094e-01 -1.116663776338100433e-02 8.850087225437164307e-02 -2.209228873252868652e-01 -2.368418872356414795e-01 -7.524107396602630615e-02 -1.029308065772056580e-01 1.550424844026565552e-01 2.081243395805358887e-01 1.095199808478355408e-01 -3.213510513305664062e-01 5.300086457282304764e-03 3.467287123203277588e-02 -2.401423603296279907e-01 -1.097735837101936340e-01 2.906352877616882324e-01 1.753698848187923431e-02 -8.801398426294326782e-02 -1.226124539971351624e-01 -1.202804315835237503e-02 1.360968053340911865e-01 1.773050427436828613e-01 4.062789678573608398e-01
-1.056424900889396667e-01 1.499661058187484741e-01 9.093005955219268799e-02 1.797555088996887207e-01 3.314889967441558838e-01 8.637373335659503937e-03 3.969146311283111572e-01 2.883851230144500732e-01 9.206958115100860596e-02 -7.622158527374267578e-02 1.576795578002929688e-01 2.848292589187622070e-01 -1.348025500774383545e-01 -2.542265057563781738e-01 2.767863571643829346e-01 4.404459148645401001e-02 7.782743778079748154e-03 1.182649806141853333e-01 4.032732103951275349e-04 1.946239620447158813e-01 9.967608749866485596e-02 -1.966208964586257935e-02 -1.684486269950866699e-01 4.863854870200157166e-02 -1.500568725168704987e-02 -7.521356642246246338e-02 7.399559020996093750e-02 -2.037165910005569458e-01 -9.665665775537490845e-02 1.348259150981903076e-01 5.555389821529388428e-02 3.420800864696502686e-01
-4.406473040580749512e-01 -1.197015568614006042e-01 1.048845425248146057e-01 1.079581007361412048e-01 2.025616019964218140e-01 -1.692806780338287354e-01 1.333868056535720825e-01 -4.828654974699020386e-02 -2.182380855083465576e-01 -1.516299843788146973e-01 -2.143305540084838867e-01 -7.069878280162811279e-02 5.870234593749046326e-02 -2.307043969631195068e-01 -1.098151952028274536e-01 -1.738328933715820312e-01 -3.296466469764709473e-01 3.104912042617797852e-01 -2.827999889850616455e-01 -3.911202400922775269e-02 3.587507177144289017e-03 -3.340423107147216797e-02 3.875302383676171303e-03 1.370924524962902069e-02 1.648191958665847778e-01 -2.330681309103965759e-02 5.265811830759048462e-02 -1.396723687648773193e-01 7.306037843227386475e-02 -1.045760363340377808e-01 3.175877332687377930e-01 5.913573130965232849e-02
-1.748850345611572266e-01 1.640397310256958008e-01 -6.058135256171226501e-02 2.572955936193466187e-02 1.086035445332527161e-01 -1.652021855115890503e-01 1.244986951351165771e-01 -2.143249213695526123e-01 -7.362532615661621094e-02 4.552282989025115967e-01 6.714718043804168701e-02 8.622772991657257080e-03 2.318807095289230347e-01 -1.417254656553268433e-01 3.780266046524047852e-01 -1.264149993658065796e-01 6.364127993583679199e-02 2.033423334360122681e-01 6.927310675382614136e-02 -1.025649681687355042e-01 1.217181459069252014e-01 -1.593574136495590210e-02 -2.302508652210235596e-01 -1.145008057355880737e-01 3.188432753086090088e-01 -6.709782779216766357e-02 -8.222875744104385376e-02 -2.474865466356277466e-01 1.576954424381256104e-01 8.148809522390365601e-02 1.862041205167770386e-01 7.355135679244995117e-02
-9.483610093593597412e-02 -2.348705828189849854e-01 3.989966213703155518e-02 5.851939320564270020e-02 5.451398715376853943e-02 1.732955574989318848e-01 9.143031202256679535e-03 -2.392796128988265991e-01 1.273967027664184570e-01 6.074953079223632812e-02 1.484926193952560425e-01 1.372909247875213623e-01 3.782530128955841064e-02 -1.121830344200134277e-01 -1.128321886062622070e-01 -3.676066100597381592e-01 -8.046606183052062988e-02 2.460828423500061035e-01 -7.056128233671188354e-02 3.071149438619613647e-02 3.302959259599447250e-03 1.977777183055877686e-01 -3.432638943195343018e-01 -2.073679417371749878e-01 3.211758732795715332e-01 -1.566855013370513916e-01 -1.381609216332435608e-02 -3.216169774532318115e-01 1.158826723694801331e-01 1.869359314441680908e-01 -1.262474209070205688e-01 2.218698263168334961e-01
-9.841907024383544922e-02 -7.039672136306762695e-02 3.103000521659851074e-01 -6.887739896774291992e-02 1.461035311222076416e-01 1.167527139186859131e-01 1.037755459547042847e-01 -6.213067471981048584e-02 -2.616065368056297302e-02 1.858064681291580200e-01 1.799988001585006714e-01 1.721300631761550903e-01 -5.444233119487762451e-02 -1.288800537586212158e-01 -2.567910552024841309e-01 -3.840136229991912842e-01 -5.389006435871124268e-02 2.131949812173843384e-01 -6.439080834388732910e-02 1.096636205911636353e-01 1.901703774929046631e-01 3.184951841831207275e-01 -1.859291940927505493e-01 -1.259899884462356567e-01 4.064686894416809082e-01 4.513800516724586487e-02 5.800504982471466064e-02 -1.870541423559188843e-01 -9.096723794937133789e-02 8.433402329683303833e-02 -4.300238937139511108e-02 1.705341488122940063e-01
-2.722807526588439941e-01 -8.497029542922973633e-02 4.750640690326690674e-02 -1.751899905502796173e-02 3.089765012264251709e-01 -1.852664947509765625e-01 2.081062197685241699e-01 -1.207436919212341309e-01 -2.826122343540191650e-01 1.934962347149848938e-02 -2.467204332351684570e-01 -5.886237602680921555e-03 2.500553727149963379e-01 -1.657620631158351898e-02 3.015304729342460632e-02 -1.932541579008102417e-01 -2.555915713310241699e-01 2.528994083404541016e-01 -2.988151609897613525e-01 8.950981497764587402e-02 -1.748024821281433105e-01 -7.129278779029846191e-02 3.486062167212367058e-03 -4.646528977900743484e-03 1.365348994731903076e-01 3.839436545968055725e-02 1.558741331100463867e-01 -1.874410063028335571e-01 -3.965986520051956177e-02 -2.075594663619995117e-02 3.594224154949188232e-01 1.148847267031669617e-01
-3.062104582786560059e-01 -1.433959603309631348e-01 1.592838764190673828e-01 1.142045184969902039e-01 1.045344248414039612e-01 -2.423997819423675537e-01 2.218508124351501465e-01 6.778976321220397949e-02 1.457267552614212036e-01 1.676219403743743896e-01 2.618348896503448486e-01 3.785170912742614746e-01 1.900541335344314575e-01 -1.284805536270141602e-01 3.802536055445671082e-02 -5.752145498991012573e-02 6.434590369462966919e-02 -2.081059105694293976e-02 1.378744244575500488e-01 -7.190364599227905273e-02 6.810353696346282959e-02 -1.639661490917205811e-01 -1.040267422795295715e-01 -1.308311671018600464e-01 1.689921617507934570e-01 2.138928025960922241e-01 1.672689020633697510e-01 -1.561963558197021484e-01 3.999941349029541016e-01 -4.507342725992202759e-02 1.648166924715042114e-01 -3.348692879080772400e-02
-2.724199295043945312e-01 1.798132658004760742e-01 7.989880442619323730e-02 -2.465244084596633911e-01 2.029261142015457153e-01 -1.490293890237808228e-01 -2.309513976797461510e-03 2.222701907157897949e-01 9.387750178575515747e-02 1.508513540029525757e-01 2.050919383764266968e-01 3.400851413607597351e-02 3.115347623825073242e-01 -2.538825850933790207e-03 -1.509498804807662964e-01 1.466225739568471909e-02 1.749130082316696644e-03 9.180115163326263428e-02 1.545913796871900558e-02 2.057717926800251007e-02 -1.190488338470458984e-01 1.132249012589454651e-01 -1.598924696445465088e-01 -1.341388374567031860e-01 1.968359649181365967e-01 -3.472482413053512573e-02 1.333431303501129150e-01 -3.426741361618041992e-01 -3.441304266452789307e-01 1.455912142992019653e-01 -6.224046647548675537e-02 3.469179272651672363e-01
5.196548625826835632e-02 1.439537853002548218e-01 -7.134111225605010986e-02 2.309799194335937500e-01 -6.737672537565231323e-02 -2.250157855451107025e-02 1.160809993743896484e-01 1.916677355766296387e-01 -1.673508435487747192e-02 2.523954510688781738e-01 9.276752918958663940e-02 7.615289092063903809e-02 -2.136022225022315979e-02 1.578168384730815887e-02 1.007528007030487061e-01 -2.398051619529724121e-01 -2.313391119241714478e-01 3.129524588584899902e-01 4.901023954153060913e-02 -2.208444476127624512e-02 1.236546551808714867e-03 1.547130793333053589e-01 1.637069433927536011e-01 -1.113353148102760315e-01 3.893502950668334961e-01 -7.069839537143707275e-02 3.326168954372406006e-01 -3.333409428596496582e-01 1.427139639854431152e-01 -4.095289111137390137e-02 2.708490788936614990e-01 1.578006446361541748e-01
-7.929849624633789062e-02 -1.284687370061874390e-01 2.552254199981689453e-01 4.839382320642471313e-02 5.252041816711425781e-01 2.438591793179512024e-02 -1.014202684164047241e-01 -2.832917496562004089e-02 -4.219912516418844461e-04 -1.821060776710510254e-01 -8.939556777477264404e-02 9.137395024299621582e-02 6.542999297380447388e-02 3.941091708838939667e-03 2.316640466451644897e-01 -1.348127275705337524e-01 -2.666608430445194244e-02 3.354281932115554810e-02 -1.788748353719711304e-01 9.334713220596313477e-02 -1.187198385596275330e-01 -9.348808228969573975e-02 -1.044084727764129639e-01 -2.326152771711349487e-01 1.328896582126617432e-01 -7.762412726879119873e-02 -2.040154337882995605e-01 -3.189629018306732178e-01 -8.590501546859741211e-02 -2.998635470867156982e-01 2.001208961009979248e-01 2.485508918762207031e-01
1.537030190229415894e-01 -5.387753993272781372e-02 -1.251949816942214966e-01 -8.710764348506927490e-02 1.498788297176361084e-01 1.819603741168975830e-01 2.424534261226654053e-01 -3.671631217002868652e-02 2.806936800479888916e-01 -1.975883692502975464e-01 1.237066090106964111e-01 1.350130047649145126e-02 7.266515493392944336e-02 -1.353008300065994263e-01 -3.345315158367156982e-02 -2.542897462844848633e-01 -1.630544960498809814e-01 3.088064789772033691e-01 8.104434609413146973e-02 -1.753173023462295532e-01 4.512558504939079285e-02 -1.183149516582489014e-01 -4.128378629684448242e-01 -1.073993816971778870e-01 3.565833270549774170e-01 -2.454199492931365967e-01 1.352180540561676025e-01 -1.813474297523498535e-01 5.559365823864936829e-02 9.881582111120223999e-02 3.592266887426376343e-02 -4.319044575095176697e-02
6.349171511828899384e-03 2.638991177082061768e-01 -3.702230006456375122e-02 3.058837354183197021e-01 2.031255662441253662e-01 -2.953913807868957520e-02 1.391387134790420532e-01 1.742608547210693359e-01 1.701788753271102905e-01 2.969197928905487061e-01 -2.985957860946655273e-01 3.696205094456672668e-02 1.095412001013755798e-01 -2.054921537637710571e-01 -2.203576453030109406e-02 -1.715469211339950562e-01 8.170780539512634277e-02 1.099220588803291321e-01 -2.191637456417083740e-01 1.327620893716812134e-01 5.396686494350433350e-02 -8.161161094903945923e-02 -6.461665034294128418e-02 -1.584069579839706421e-01 1.568843275308609009e-01 -1.046113222837448120e-01 -1.868255250155925751e-02 -2.479803515598177910e-03 -3.389641642570495605e-01 -6.262610852718353271e-02 2.366222590208053589e-01 3.431554436683654785e-01
1.792534440755844116e-01 -4.138656891882419586e-03 1.891934871673583984e-01 1.510512828826904297e-01 3.764879405498504639e-01 -6.886042654514312744e-02 8.075934648513793945e-02 1.046360880136489868e-01 6.931031495332717896e-02 2.395512014627456665e-01 1.314689218997955322e-01 4.727794229984283447e-02 3.536323010921478271e-01 -2.578289508819580078e-01 2.894916534423828125e-01 -4.164958745241165161e-02 -1.253652125597000122e-01 -1.715950667858123779e-01 2.273420058190822601e-02 -4.643695801496505737e-02 2.547551095485687256e-01 9.980826638638973236e-03 -2.683193683624267578e-01 -8.266738057136535645e-02 3.334972262382507324e-01 -9.573670476675033569e-02 8.132193982601165771e-02 -2.060048580169677734e-01 -1.942100189626216888e-02 -1.147269681096076965e-01 -1.595138758420944214e-02 1.077519208192825317e-01
-1.692024171352386475e-01 6.672437489032745361e-02 1.389816105365753174e-01 -4.958956688642501831e-02 1.846056282520294189e-01 6.152712553739547729e-02 -8.949369937181472778e-02 -1.148257106542587280e-01 -4.855958744883537292e-02 3.453030288219451904e-01 2.222190797328948975e-01 -1.213954910635948181e-01 1.462528258562088013e-01 1.125367656350135803e-01 2.091665416955947876e-01 -6.748590618371963501e-02 1.254626065492630005e-01 1.871781498193740845e-01 3.739691525697708130e-02 -1.220265328884124756e-01 1.642810702323913574e-01 1.512803137302398682e-01 -2.325483411550521851e-01 -1.507409512996673584e-01 1.486151516437530518e-01 -1.369515061378479004e-01 1.255796402692794800e-01 -4.424370229244232178e-01 6.099324673414230347e-02 2.619112655520439148e-02 3.822452127933502197e-01 1.462636440992355347e-01
-6.449617445468902588e-02 4.844130948185920715e-02 1.459602564573287964e-01 -1.346523910760879517e-01 1.204111054539680481e-01 3.977367014158517122e-04 3.701104521751403809e-01 6.473399698734283447e-02 1.776363700628280640e-01 1.423531919717788696e-01 1.210130527615547180e-01 1.918525695800781250e-01 2.253986746072769165e-01 -2.882085368037223816e-02 6.558075547218322754e-02 -2.009222507476806641e-01 -1.668845564126968384e-01 1.952194273471832275e-01 1.534451991319656372e-01 1.883092969655990601e-01 3.795267641544342041e-01 -6.405726820230484009e-02 -1.605527251958847046e-01 -2.090888321399688721e-01 2.590547502040863037e-01 -1.678943447768688202e-02 -1.689638011157512665e-02 -2.074176669120788574e-01 1.758918911218643188e-01 1.350980103015899658e-01 -7.772295176982879639e-02 3.004584014415740967e-01
-1.525643318891525269e-01 4.721471294760704041e-02 3.890388831496238708e-02 6.737531628459692001e-03 6.663410365581512451e-02 -2.328793406486511230e-01 1.020704209804534912e-01 5.759519711136817932e-02 1.701106280088424683e-01 9.539121389389038086e-02 1.023345440626144409e-01 -1.680775135755538940e-01 1.980311274528503418e-01 -2.630136013031005859e-01 4.444552585482597351e-02 7.332181930541992188e-02 2.267126142978668213e-01 3.564788773655891418e-02 -1.687931865453720093e-01 1.877590864896774292e-01 -1.330709904432296753e-01 9.159088879823684692e-02 -1.292670518159866333e-01 -2.923251390457153320e-01 1.131267771124839783e-01 -2.586856186389923096e-01 3.616040572524070740e-02 -5.474442839622497559e-01 -1.758703887462615967e-01 -4.163427278399467468e-02 6.852652877569198608e-02 2.127695828676223755e-01
-2.015559673309326172e-01 3.768215328454971313e-02 1.240084879100322723e-02 3.116007447242736816e-01 5.043856799602508545e-02 -7.204351574182510376e-02 1.082540899515151978e-01 9.642148017883300781e-02 1.530196517705917358e-02 -3.157618641853332520e-02 -1.021100208163261414e-01 3.019477985799312592e-02 -2.136293053627014160e-01 3.974302858114242554e-02 2.397297471761703491e-01 -2.506178319454193115e-01 2.654269337654113770e-02 4.010761380195617676e-01 2.895662561058998108e-02 2.364608459174633026e-02 3.741768002510070801e-02 -3.689152598381042480e-01 -1.485502813011407852e-02 -1.989289820194244385e-01 2.881138324737548828e-01 -1.973890811204910278e-01 1.558121740818023682e-01 -1.766323149204254150e-01 -1.531213074922561646e-01 -1.623955070972442627e-01 1.590327769517898560e-01 2.430548965930938721e-01
-2.852358110249042511e-02 3.216512501239776611e-01 -4.250341653823852539e-02 -6.624140590429306030e-02 3.394325077533721924e-01 -2.913456559181213379e-01 2.023754417896270752e-01 -2.062778621912002563e-01 -2.827899903059005737e-02 2.743906676769256592e-01 -1.028009280562400818e-01 1.754301488399505615e-01 2.572263181209564209e-01 1.466302201151847839e-03 1.491435617208480835e-01 -6.410102546215057373e-02 1.573029905557632446e-02 2.801297605037689209e-01 -2.585313096642494202e-02 2.298380434513092041e-01 2.391950488090515137e-01 1.609255671501159668e-01 -2.239426821470260620e-01 -7.065749168395996094e-02 1.470404714345932007e-01 -1.620328277349472046e-01 8.025427162647247314e-02 -9.858351200819015503e-02 9.668712317943572998e-02 -5.378161370754241943e-02 1.553658545017242432e-01 1.584067493677139282e-01
-1.132851913571357727e-01 9.263861179351806641e-02 2.487786710262298584e-01 2.905124127864837646e-01 -6.707969307899475098e-02 -1.932760328054428101e-01 -2.489408291876316071e-02 2.097439467906951904e-01 7.286002486944198608e-02 -2.935918867588043213e-01 -3.005241043865680695e-03 1.599527746438980103e-01 1.780953258275985718e-01 -3.505871891975402832e-01 -1.289701908826828003e-01 -1.585017889738082886e-01 -9.756090492010116577e-02 1.853632032871246338e-01 2.218183130025863647e-02 1.573314964771270752e-01 2.382957339286804199e-01 -1.836493909358978271e-01 -4.756861925125122070e-02 -2.076982259750366211e-01 1.892675608396530151e-01 -8.320695161819458008e-02 2.276046723127365112e-01 -2.514911592006683350e-01 -1.459959745407104492e-01 -1.679189205169677734e-01 4.775106534361839294e-02 1.331138312816619873e-01
1.019975841045379639e-01 -2.870487980544567108e-02 1.972023397684097290e-01 1.660254001617431641e-01 3.323608934879302979e-01 -1.810841709375381470e-01 1.139615550637245178e-01 1.904845386743545532e-01 2.180255204439163208e-02 2.006862610578536987e-01 2.159801870584487915e-01 9.747742116451263428e-02 4.366257488727569580e-01 -2.207415550947189331e-01 2.131012231111526489e-01 -1.287429928779602051e-01 -2.380259037017822266e-01 -1.373847872018814087e-01 1.140467002987861633e-01 -2.140170894563198090e-03 1.785657852888107300e-01 -1.816771551966667175e-02 -2.709464132785797119e-01 -2.647061087191104889e-02 2.447880655527114868e-01 2.175589324906468391e-03 1.477195620536804199e-01 -8.381345123052597046e-02 7.382662966847419739e-03 1.313755959272384644e-01 2.002628892660140991e-02 1.737233847379684448e-01
8.369680494070053101e-02 -1.143417209386825562e-01 -8.733026683330535889e-02 1.925651431083679199e-01 2.241598665714263916e-01 -9.905871748924255371e-02 1.578703671693801880e-01 -1.072877123951911926e-01 1.580868363380432129e-01 6.179170310497283936e-02 3.439988568425178528e-02 3.534578680992126465e-01 2.451713234186172485e-01 -1.714926511049270630e-01 -7.845252007246017456e-02 -3.772548437118530273e-01 -1.679419656284153461e-03 2.505643367767333984e-01 1.001228168606758118e-01 1.471090167760848999e-01 2.579682767391204834e-01 -1.740753799676895142e-01 7.004452496767044067e-02 -1.228194236755371094e-01 2.000574916601181030e-01 -2.592838704586029053e-01 -4.101565852761268616e-02 8.668863028287887573e-02 1.863403767347335815e-01 4.982473701238632202e-02 2.650444209575653076e-01 1.029808148741722107e-01
-3.617012202739715576e-01 -7.692360132932662964e-02 -5.360298603773117065e-02 -4.814850911498069763e-02 1.398137509822845459e-01 -1.208996325731277466e-01 1.078523173928260803e-01 -2.088984251022338867e-01 -3.544867411255836487e-02 -1.912368685007095337e-01 -6.878311932086944580e-02 1.859554201364517212e-01 8.041574805974960327e-02 -2.602968811988830566e-01 1.179126352071762085e-01 -1.567088961601257324e-01 -1.975775659084320068e-01 2.598479688167572021e-01 -1.123294234275817871e-01 8.332209661602973938e-03 -1.544174104928970337e-01 -2.117972373962402344e-01 -1.070139110088348389e-01 3.216148540377616882e-02 4.388216137886047363e-02 6.428781431168317795e-03 -7.868560403585433960e-02 -2.381621748208999634e-01 -2.845698893070220947e-01 -1.649873405694961548e-01 2.626535892486572266e-01 3.691958785057067871e-01
-2.481001168489456177e-01 -1.523697972297668457e-01 -7.234281301498413086e-02 1.283267885446548462e-01 -2.000025939196348190e-03 -1.425272505730390549e-02 5.275052189826965332e-01 9.867093712091445923e-02 -2.451436035335063934e-02 1.115680783987045288e-01 3.462484478950500488e-02 -4.006839916110038757e-02 2.953770384192466736e-02 -1.238587200641632080e-01 4.006099402904510498e-01 -1.674723029136657715e-01 1.903611272573471069e-01 3.274339437484741211e-01 -5.441326275467872620e-02 1.647995263338088989e-01 -7.750958204269409180e-02 2.153140455484390259e-01 -1.405004411935806274e-01 -1.808897033333778381e-02 1.170641928911209106e-01 -1.166577357798814774e-02 1.019478961825370789e-02 -7.116851210594177246e-02 -8.956541866064071655e-02 -1.534951571375131607e-02 1.482819765806198120e-01 2.991027534008026123e-01
1.733541935682296753e-01 -7.285504043102264404e-02 -9.397267363965511322e-03 2.726263552904129028e-02 1.847310066223144531e-01 -1.327250748872756958e-01 7.421262562274932861e-02 -1.211413834244012833e-02 3.079089224338531494e-01 -4.140881355851888657e-03 2.730833888053894043e-01 -4.445617273449897766e-02 1.046873703598976135e-01 -3.024003207683563232e-01 5.642520636320114136e-02 -2.290032207965850830e-01 -1.516114324331283569e-01 1.432832032442092896e-01 1.304843723773956299e-01 -2.119476497173309326e-01 6.249471008777618408e-02 4.332130029797554016e-02 -1.769898235797882080e-01 -3.159544169902801514e-01 3.237270712852478027e-01 -2.154930382966995239e-01 -2.108396776020526886e-02 5.294800549745559692e-02 4.631205648183822632e-02 2.077745646238327026e-01 3.284702301025390625e-01 -1.640561521053314209e-01
-6.661065388470888138e-03 1.524032186716794968e-02 1.108165830373764038e-01 -7.451284676790237427e-02 1.315141171216964722e-01 -9.808015823364257812e-02 2.451231479644775391e-01 -2.650267779827117920e-01 1.611307859420776367e-01 -9.976900368928909302e-02 1.197362840175628662e-01 1.852320730686187744e-01 3.057117760181427002e-01 -2.669784128665924072e-01 2.726784348487854004e-01 -2.354366779327392578e-01 -7.584346830844879150e-02 2.222942411899566650e-01 -3.098726272583007812e-01 3.722793981432914734e-02 9.502147883176803589e-02 -1.075749918818473816e-01 -1.541216671466827393e-01 -3.092633001506328583e-02 1.170896440744400024e-01 -7.728650420904159546e-02 -2.297378331422805786e-01 5.829525366425514221e-02 7.361477613449096680e-02 -2.785924971103668213e-01 2.263754457235336304e-01 1.937523782253265381e-01
-9.552273154258728027e-02 -1.359689682722091675e-01 1.457636207342147827e-01 3.038660287857055664e-01 1.915575712919235229e-01 -9.190166741609573364e-02 2.412393316626548767e-02 1.981278136372566223e-02 7.710612565279006958e-02 1.896553300321102142e-02 2.862181700766086578e-02 -2.341947257518768311e-01 2.646786570549011230e-01 -1.189402490854263306e-01 3.149876371026039124e-02 3.327427199110388756e-03 2.565796077251434326e-01 2.131616026163101196e-01 -1.052486747503280640e-01 -1.439751535654067993e-01 1.020896136760711670e-01 3.669639527797698975e-01 2.089704945683479309e-02 -2.830773293972015381e-01 3.752235174179077148e-01 -2.294374108314514160e-01 -6.189915910363197327e-02 -2.328373678028583527e-02 1.022201105952262878e-01 -2.427888065576553345e-01 1.410066485404968262e-01 9.847862273454666138e-02
-1.489818990230560303e-01 1.162566915154457092e-01 -4.566848650574684143e-02 2.992631793022155762e-01 2.626928091049194336e-01 -2.108995318412780762e-01 7.158774882555007935e-02 1.983026415109634399e-01 8.450271934270858765e-02 2.069541066884994507e-01 -2.722414433956146240e-01 -8.779407292604446411e-02 -3.232570737600326538e-02 -1.397865116596221924e-01 -8.936123549938201904e-02 -1.174152567982673645e-01 -1.102829165756702423e-02 2.564235031604766846e-01 1.811272054910659790e-01 -1.475947648286819458e-01 1.122858375310897827e-01 4.386969283223152161e-02 -5.770105123519897461e-02 -2.869636118412017822e-01 2.901714444160461426e-01 -1.235942021012306213e-01 -1.806982792913913727e-02 -4.376564919948577881e-02 -2.711291909217834473e-01 -9.682213515043258667e-02 3.254145383834838867e-01 1.714225560426712036e-01
-2.214121818542480469e-01 -1.661254018545150757e-01 -1.758653074502944946e-01 -1.756009012460708618e-01 1.507388949394226074e-01 -4.679731279611587524e-02 1.594553738832473755e-01 -1.244247555732727051e-01 -2.227869629859924316e-02 -1.689336895942687988e-01 7.492367178201675415e-02 3.259345591068267822e-01 1.086048483848571777e-01 -2.744421064853668213e-01 8.189483731985092163e-02 -1.964442133903503418e-01 -1.147069409489631653e-01 1.584308780729770660e-02 1.285882443189620972e-01 4.585297033190727234e-02 7.931207120418548584e-02 -1.945687383413314819e-01 -9.330654144287109375e-02 1.742773875594139099e-02 2.548683583736419678e-01 -1.070303544402122498e-01 -1.130102388560771942e-02 -2.468306124210357666e-01 -3.620148599147796631e-01 -1.889791190624237061e-01 9.345165640115737915e-02 3.526068329811096191e-01
-3.376857191324234009e-02 1.142297536134719849e-01 1.084965616464614868e-01 2.974538207054138184e-01 3.004690408706665039e-01 -6.106142327189445496e-02 1.462191641330718994e-01 9.776528179645538330e-02 1.202400922775268555e-01 -1.509000509977340698e-01 6.304024904966354370e-02 1.538751721382141113e-01 1.509785950183868408e-01 1.725453138351440430e-01 1.188817769289016724e-01 -3.056287206709384918e-02 3.536297380924224854e-02 -1.095817089080810547e-01 -1.648370772600173950e-01 -1.027243137359619141e-01 7.814704626798629761e-02 -3.373978734016418457e-01 -2.219503670930862427e-01 -2.337048947811126709e-01 2.865428030490875244e-01 -3.344253450632095337e-02 3.183779120445251465e-01 -3.371650874614715576e-01 6.309361755847930908e-02 -1.033388674259185791e-01 1.997332870960235596e-01 -2.167158015072345734e-02
-8.185550570487976074e-02 -3.501867353916168213e-01 1.787450015544891357e-01 -1.253984570503234863e-01 1.046344488859176636e-01 -3.817239031195640564e-02 2.689328789710998535e-01 -6.939622014760971069e-02 -6.491532176733016968e-02 -3.093513473868370056e-02 1.535506099462509155e-01 8.849214762449264526e-02 3.968734145164489746e-01 -1.480367332696914673e-01 4.128672480583190918e-01 -2.248943597078323364e-01 -9.706748276948928833e-02 5.925454199314117432e-02 5.626250803470611572e-02 6.499581784009933472e-02 1.671082228422164917e-01 2.182500250637531281e-02 -2.216372452676296234e-02 -1.569021642208099365e-01 6.039257347583770752e-02 9.725516662001609802e-03 -4.234282299876213074e-02 -1.786190867424011230e-01 -3.048016224056482315e-03 6.862340867519378662e-02 -1.094234175980091095e-02 4.246132671833038330e-01
-2.495918720960617065e-01 -7.806737441569566727e-03 -1.651325263082981110e-02 1.053038015961647034e-01 3.477597236633300781e-02 -2.088067382574081421e-01 6.324886530637741089e-02 2.062385231256484985e-01 -1.574191600084304810e-01 8.907368034124374390e-02 -1.632431596517562866e-01 3.358874469995498657e-02 -2.075181752443313599e-01 -2.300740964710712433e-02 1.829842031002044678e-01 -1.104774698615074158e-01 -1.748052686452865601e-01 3.645345866680145264e-01 3.310865163803100586e-02 -5.223959218710660934e-03 -5.781793221831321716e-02 -3.137926161289215088e-01 -1.377982050180435181e-01 -2.203788757324218750e-01 3.191730678081512451e-01 -2.615449130535125732e-01 9.240527451038360596e-02 -6.865788996219635010e-02 7.628601044416427612e-03 -4.698795825242996216e-02 1.496926099061965942e-01 3.781937956809997559e-01
-9.589494019746780396e-02 1.749437749385833740e-01 -5.005745589733123779e-02 1.418567150831222534e-01 2.006398290395736694e-01 -1.154411137104034424e-01 2.395587414503097534e-01 3.706897795200347900e-02 1.477306485176086426e-01 1.683244258165359497e-01 -2.417214512825012207e-01 3.250236213207244873e-01 2.242995053529739380e-02 3.643358126282691956e-02 -3.360162302851676941e-02 -2.056721746921539307e-01 -5.645903572440147400e-02 2.985081970691680908e-01 -1.879654377698898315e-01 -1.656602770090103149e-01 2.070347964763641357e-01 2.074027210474014282e-01 -2.016726434230804443e-01 -3.105216287076473236e-02 2.971007227897644043e-01 -5.538512766361236572e-02 -1.516968663781881332e-02 1.739734560251235962e-01 -1.390824168920516968e-01 -1.094045117497444153e-02 2.157993614673614502e-01 3.086840808391571045e-01
-1.815156936645507812e-01 -6.397827062755823135e-03 -6.285619735717773438e-02 6.446988135576248169e-02 1.147972643375396729e-01 -5.891563370823860168e-02 2.020566463470458984e-01 -5.366036295890808105e-02 3.255602717399597168e-01 -6.542989611625671387e-02 2.481942027807235718e-01 -8.971906453371047974e-02 8.689909428358078003e-02 -3.788148164749145508e-01 -6.957170367240905762e-02 -2.221822738647460938e-01 1.762472242116928101e-01 2.200097292661666870e-01 7.419422268867492676e-02 -5.949005112051963806e-02 -4.293241724371910095e-02 -1.686854213476181030e-01 7.912341505289077759e-02 -3.264546990394592285e-01 2.226481139659881592e-01 -2.607744932174682617e-01 5.633376166224479675e-02 -2.707778215408325195e-01 1.380680799484252930e-01 1.669945120811462402e-01 1.808760315179824829e-01 -8.940012007951736450e-02
-1.639529913663864136e-01 6.779870390892028809e-02 1.676912754774093628e-01 -7.269844412803649902e-02 2.409542798995971680e-01 1.200730213895440102e-03 -8.637063205242156982e-03 3.417444229125976562e-02 1.735071986913681030e-01 3.018427491188049316e-01 2.436714172363281250e-01 -8.254683017730712891e-02 -9.482737630605697632e-02 -1.906353384256362915e-01 -1.156838028691709042e-03 -8.138962835073471069e-02 -3.106083869934082031e-01 2.195914983749389648e-01 1.159614250063896179e-01 1.044402867555618286e-01 6.085200235247612000e-02 7.125090062618255615e-02 2.614955902099609375e-01 -2.088611871004104614e-01 2.606581151485443115e-01 1.354725100100040436e-02 1.966020837426185608e-02 -2.366371005773544312e-01 2.161390036344528198e-01 -1.374898552894592285e-01 1.642437577247619629e-01 3.598755300045013428e-01
-1.205452345311641693e-02 -4.124377295374870300e-02 4.455439280718564987e-03 -1.007945016026496887e-01 1.586266905069351196e-01 9.266198426485061646e-02 -5.101660499349236488e-04 6.802752614021301270e-02 3.121987879276275635e-01 1.021771132946014404e-01 1.330056786537170410e-01 -1.053281426429748535e-01 1.390588432550430298e-01 -2.729550898075103760e-01 -6.745845824480056763e-02 -9.143051505088806152e-02 -5.512313544750213623e-02 4.134384393692016602e-01 1.871733069419860840e-01 2.238659858703613281e-01 1.505722105503082275e-01 4.423706978559494019e-02 -1.076909899711608887e-01 -1.861544549465179443e-01 -5.165969952940940857e-02 -1.050293073058128357e-01 2.458833009004592896e-01 -3.139497041702270508e-01 -3.288224935531616211e-01 2.934119198471307755e-03 2.424448281526565552e-01 1.910967379808425903e-01
4.741022363305091858e-02 -1.156751736998558044e-01 2.546691298484802246e-01 1.990859629586338997e-03 2.292606383562088013e-01 -2.579036951065063477e-01 2.949766516685485840e-01 3.664227947592735291e-02 1.751434057950973511e-01 -1.595379859209060669e-01 8.145194500684738159e-02 -7.053737342357635498e-02 7.205233722925186157e-02 2.677963674068450928e-01 1.112079545855522156e-01 -2.679022848606109619e-01 -9.619344025850296021e-02 -4.082924127578735352e-02 -1.090405061841011047e-01 2.768422849476337433e-02 1.695344746112823486e-01 -1.661915779113769531e-01 -9.613890945911407471e-02 -2.172903865575790405e-01 2.459952086210250854e-01 -1.280269324779510498e-01 -5.437907297164201736e-03 -1.992985904216766357e-01 2.564556896686553955e-01 7.848088443279266357e-02 1.262552738189697266e-01 3.773336410522460938e-01
-4.103529155254364014e-01 -1.257981359958648682e-01 3.749960660934448242e-02 6.652130186557769775e-02 2.365625053644180298e-01 -1.347341239452362061e-01 1.452968418598175049e-01 -5.253521725535392761e-02 -2.732847034931182861e-01 -7.681590318679809570e-02 -1.611692309379577637e-01 1.353849470615386963e-01 2.338375598192214966e-01 -7.565916329622268677e-02 -2.986157499253749847e-02 -2.111108899116516113e-01 -2.513067424297332764e-01 1.846534311771392822e-01 -2.525521218776702881e-01 4.991261288523674011e-02 -4.617770761251449585e-02 6.904881447553634644e-02 -2.102033048868179321e-02 1.424803286790847778e-01 1.905205100774765015e-01 9.993979334831237793e-02 1.077908053994178772e-01 -2.431375682353973389e-01 1.561907026916742325e-02 -2.651130594313144684e-02 3.970820307731628418e-01 1.200157403945922852e-01
-3.264620602130889893e-01 1.686256192624568939e-02 2.684762477874755859e-01 2.509698085486888885e-02 2.276330068707466125e-02 8.815544843673706055e-02 1.646322906017303467e-01 -4.290791600942611694e-02 5.295187979936599731e-02 1.114983111619949341e-02 -1.085614860057830811e-01 -2.877517417073249817e-02 2.779125273227691650e-01 -1.202048063278198242e-01 1.456435471773147583e-01 7.166608422994613647e-02 -2.307127267122268677e-01 3.484926372766494751e-02 1.727308183908462524e-01 2.030682265758514404e-01 6.124390661716461182e-02 1.920753419399261475e-01 6.192662753164768219e-03 -3.919357955455780029e-01 2.798196077346801758e-01 -1.141698881983757019e-01 1.818751543760299683e-01 -5.340259522199630737e-02 6.375860422849655151e-03 6.058086082339286804e-02 4.449739158153533936e-01 2.884707786142826080e-02
-2.417551279067993164e-01 1.612520515918731689e-01 -2.555767297744750977e-01 1.356091350317001343e-01 1.403391659259796143e-01 -4.346444457769393921e-02 1.608277816558256745e-04 7.052011042833328247e-02 3.174603730440139771e-02 -9.426501393318176270e-02 -1.281315833330154419e-01 1.446430087089538574e-01 -1.008639559149742126e-01 2.193787246942520142e-01 2.463164031505584717e-01 -7.944811135530471802e-02 -1.569478213787078857e-01 3.975105583667755127e-01 -2.201900631189346313e-01 3.923548758029937744e-02 1.432130113244056702e-02 -1.647950112819671631e-01 1.400662679225206375e-02 -2.252644598484039307e-01 2.117259055376052856e-01 -2.080683708190917969e-01 2.022586464881896973e-01 -1.391789913177490234e-01 4.486471042037010193e-02 -4.880381003022193909e-02 2.621732652187347412e-01 3.166478872299194336e-01
-3.251643180847167969e-01 -1.844122409820556641e-01 2.282236330211162567e-02 1.243332400918006897e-01 2.735704779624938965e-01 -2.884034067392349243e-02 3.946594521403312683e-02 2.036432772874832153e-01 -8.368200808763504028e-02 2.436266839504241943e-01 8.927915245294570923e-02 2.202751860022544861e-02 -1.692738085985183716e-01 1.554101407527923584e-01 6.819358468055725098e-02 -1.742592751979827881e-01 4.340415075421333313e-02 3.749600946903228760e-01 -6.945167481899261475e-02 -2.015990614891052246e-01 1.349249780178070068e-01 -1.997716724872589111e-02 1.723899096250534058e-01 -1.766321808099746704e-01 4.383242428302764893e-01 -4.032286629080772400e-02 7.588270306587219238e-02 4.695177543908357620e-03 -9.134160727262496948e-02 -4.045211523771286011e-02 8.277837187051773071e-02 2.812695801258087158e-01
-3.144246339797973633e-01 2.557957172393798828e-01 1.804421097040176392e-01 2.436613850295543671e-02 -6.604108959436416626e-02 -1.376526951789855957e-01 1.499626040458679199e-01 -1.256263442337512970e-02 9.979851543903350830e-02 -3.146375343203544617e-02 -6.890013813972473145e-02 -5.926933884620666504e-02 7.152944803237915039e-02 -1.364174783229827881e-01 -4.498466476798057556e-02 3.329033032059669495e-02 2.770508453249931335e-02 1.112035885453224182e-01 -7.415912300348281860e-02 1.274070888757705688e-01 9.535224735736846924e-02 5.374083295464515686e-02 -6.792485713958740234e-02 8.683757483959197998e-02 2.096786797046661377e-01 -4.967021346092224121e-01 3.534887358546257019e-02 -5.228672623634338379e-01 -1.881798356771469116e-01 -2.726953662931919098e-02 5.759979411959648132e-02 2.161879092454910278e-01
-8.248698711395263672e-02 -1.265560239553451538e-01 -1.141899898648262024e-01 1.497685462236404419e-01 -1.837861724197864532e-02 -1.492934823036193848e-01 8.375592529773712158e-02 -1.162317022681236267e-01 -4.046670347452163696e-02 2.575230002403259277e-01 1.765367686748504639e-01 8.312849700450897217e-02 -1.570914834737777710e-01 -1.253899931907653809e-01 -8.244320005178451538e-02 -1.513103395700454712e-01 -1.247794628143310547e-01 2.429331690073013306e-01 -3.553697466850280762e-01 -5.276148673146963120e-03 4.016964510083198547e-02 2.330547571182250977e-01 1.873944550752639771e-01 -7.463110238313674927e-02 4.221034646034240723e-01 -2.304824143648147583e-01 2.357761263847351074e-01 -1.627990044653415680e-02 1.453642696142196655e-01 -2.238582521677017212e-01 2.040926367044448853e-01 1.577103137969970703e-01
-1.777633279561996460e-01 -7.269898056983947754e-02 1.113543063402175903e-01 2.901009749621152878e-03 2.577879726886749268e-01 6.409639492630958557e-03 1.970825344324111938e-01 1.996462941169738770e-01 6.088081374764442444e-02 -1.049073264002799988e-01 1.666595935821533203e-01 9.883747994899749756e-02 3.223198652267456055e-01 -6.914402544498443604e-02 1.412629485130310059e-01 -4.431838914752006531e-02 -1.785795092582702637e-01 5.235638841986656189e-02 -2.266623824834823608e-01 -8.819872140884399414e-02 4.822838604450225830e-01 7.195906341075897217e-02 2.844858169555664062e-02 6.748985033482313156e-04 1.807573586702346802e-01 -7.684868574142456055e-02 -3.271210938692092896e-02 6.977199763059616089e-02 2.421879172325134277e-01 -3.163439631462097168e-01 1.154775545001029968e-01 2.714985013008117676e-01
-1.324807554483413696e-01 -1.457235962152481079e-01 -1.724985390901565552e-01 -2.106147259473800659e-01 2.465572357177734375e-01 -1.023974567651748657e-01 1.148634999990463257e-01 -1.368742138147354126e-01 4.442462697625160217e-02 -8.318998664617538452e-02 7.446406781673431396e-02 3.066034317016601562e-01 1.481522321701049805e-01 -2.417411506175994873e-01 1.330290436744689941e-01 -1.003482043743133545e-01 -1.865519881248474121e-01 -1.234860271215438843e-01 1.878062486648559570e-01 5.524208024144172668e-02 -3.644693642854690552e-02 -2.348957955837249756e-01 -1.522535383701324463e-01 2.436987310647964478e-02 2.350516915321350098e-01 -2.511707842350006104e-01 -1.005198154598474503e-02 -2.958450317382812500e-01 -2.095118612051010132e-01 -9.914822131395339966e-02 1.417125761508941650e-01 3.447811901569366455e-01
-2.933859229087829590e-01 -8.984697610139846802e-02 3.688109219074249268e-01 9.286108613014221191e-02 1.410584151744842529e-01 -2.629609964787960052e-02 3.568657934665679932e-01 -1.765329763293266296e-02 -1.409228742122650146e-01 1.321102082729339600e-01 1.451940536499023438e-01 1.372540742158889771e-01 1.365080326795578003e-01 1.798188127577304840e-02 -1.672115921974182129e-01 -2.701889872550964355e-01 7.681176532059907913e-03 4.383409768342971802e-02 -5.591370165348052979e-03 6.569648534059524536e-02 -1.931644044816493988e-02 3.071792423725128174e-01 -3.386865556240081787e-01 -1.656226962804794312e-01 2.262410968542098999e-01 -1.447240561246871948e-01 -1.893530040979385376e-01 -2.097647190093994141e-01 -1.217516511678695679e-02 3.844977915287017822e-02 -2.576988749206066132e-02 1.353718638420104980e-01
-2.219381034374237061e-01 2.524071633815765381e-01 1.050150692462921143e-01 -2.430378459393978119e-02 1.773357987403869629e-01 -1.421195920556783676e-02 2.954869903624057770e-02 -2.240439504384994507e-01 -1.236353740096092224e-01 3.134311735630035400e-01 1.310752183198928833e-01 2.123970165848731995e-02 3.228949606418609619e-01 -1.790072917938232422e-01 2.374075651168823242e-01 -1.196034103631973267e-01 4.525651410222053528e-02 2.556751370429992676e-01 -4.704898968338966370e-02 -2.662334144115447998e-01 2.075160145759582520e-01 3.718330338597297668e-02 -1.670311391353607178e-01 -3.405823186039924622e-02 2.108455598354339600e-01 -2.549295686185359955e-02 -6.621753424406051636e-02 -3.765083849430084229e-01 9.451894462108612061e-02 -3.994853049516677856e-02 1.588346362113952637e-01 1.163774579763412476e-01
1.872905492782592773e-01 -2.985137999057769775e-01 8.973527699708938599e-03 2.157950215041637421e-02 2.351913973689079285e-02 1.847247331170365214e-04 -1.052449345588684082e-01 1.294371932744979858e-01 1.103659346699714661e-01 -6.426806747913360596e-02 1.841859519481658936e-01 1.091997027397155762e-01 3.669312894344329834e-01 -1.858058869838714600e-01 1.022415086627006531e-01 -1.972975283861160278e-01 -1.501155048608779907e-01 2.992352843284606934e-01 2.608025260269641876e-02 -2.954305112361907959e-01 1.419881265610456467e-02 5.316764488816261292e-02 -2.211975902318954468e-01 5.726857483386993408e-02 2.517351210117340088e-01 -3.556253910064697266e-01 -1.683840714395046234e-02 -3.714651614427566528e-02 -1.426367014646530151e-01 -1.995360106229782104e-01 2.209195196628570557e-01 1.021704226732254028e-01
-5.489918217062950134e-02 -1.737267076969146729e-01 -2.269787341356277466e-01 2.168860584497451782e-01 -3.119419328868389130e-02 3.193581104278564453e-02 4.232147634029388428e-01 2.191637903451919556e-01 9.041190892457962036e-02 -9.873636811971664429e-02 4.021985083818435669e-02 -1.103805750608444214e-01 1.102630347013473511e-01 -1.156060397624969482e-01 1.793806403875350952e-01 5.376203451305627823e-03 2.393292039632797241e-01 2.155434042215347290e-01 -3.690504282712936401e-02 1.667095273733139038e-01 -6.068062409758567810e-02 1.767074875533580780e-02 -1.742863655090332031e-01 5.629471316933631897e-02 3.753176927566528320e-01 -1.583336666226387024e-02 4.599327966570854187e-02 -3.470463454723358154e-01 -9.092813730239868164e-02 -1.413307785987854004e-01 1.158804222941398621e-01 2.718167603015899658e-01
-6.165064498782157898e-02 -1.842090040445327759e-01 1.370943784713745117e-01 3.291061893105506897e-02 2.045326232910156250e-01 -1.377262175083160400e-01 2.985448837280273438e-01 6.160395592451095581e-02 2.716358602046966553e-01 7.668019086122512817e-02 9.726030752062797546e-03 -4.013538360595703125e-02 -9.063948877155780792e-03 2.303178310394287109e-01 1.699359565973281860e-01 -3.957988321781158447e-01 -1.271466612815856934e-01 -1.077584102749824524e-01 -2.267575412988662720e-01 -7.876535505056381226e-02 2.184254378080368042e-01 -1.264786571264266968e-01 6.728792097419500351e-03 -1.062925904989242554e-01 1.556659936904907227e-01 -5.132463201880455017e-02 -1.372270751744508743e-02 -4.029341340065002441e-01 9.091204404830932617e-02 6.295545399188995361e-02 2.125387638807296753e-01 2.477190345525741577e-01
-2.725078165531158447e-01 2.561724781990051270e-01 -1.208881065249443054e-01 1.387064307928085327e-01 2.647165060043334961e-01 -1.665030270814895630e-01 -3.780970349907875061e-02 -2.202762216329574585e-01 2.626835927367210388e-02 1.394330263137817383e-01 8.352522552013397217e-02 3.384066522121429443e-01 8.188206702470779419e-02 4.534791689366102219e-03 8.493168652057647705e-02 -1.604662686586380005e-01 -2.690064609050750732e-01 2.183569669723510742e-01 -1.098101027309894562e-02 -1.036852821707725525e-01 1.918570250272750854e-01 -2.224900722503662109e-01 -1.468565911054611206e-01 -2.048832923173904419e-01 2.107185274362564087e-01 -1.236923038959503174e-01 1.666164584457874298e-02 -1.128758713603019714e-01 1.594248861074447632e-01 -2.140440344810485840e-01 2.692106366157531738e-01 8.066276786848902702e-04
-2.075051069259643555e-01 5.383869633078575134e-02 -2.651737257838249207e-02 8.127336204051971436e-02 1.377433836460113525e-01 -8.674912899732589722e-02 -8.418533205986022949e-02 -1.004702597856521606e-02 2.010753899812698364e-01 -1.848292052745819092e-01 6.824725866317749023e-02 7.310426980257034302e-02 1.993806213140487671e-01 5.083615705370903015e-02 6.220067292451858521e-02 8.073525875806808472e-02 1.098928675055503845e-01 5.234576016664505005e-02 1.156373769044876099e-01 3.008833713829517365e-02 2.006883472204208374e-01 -3.806872963905334473e-01 -4.133442044258117676e-01 -2.579725980758666992e-01 2.897474169731140137e-01 7.358185201883316040e-02 -3.321658121421933174e-03 -1.530774980783462524e-01 -6.109904870390892029e-02 1.157474890351295471e-01 4.348568916320800781e-01 7.064213603734970093e-02
-1.554847806692123413e-01 1.902248114347457886e-01 -1.805590838193893433e-01 2.658979892730712891e-01 1.778441481292247772e-02 -3.308444842696189880e-02 1.085608378052711487e-01 1.318590492010116577e-01 7.415843755006790161e-02 2.530925571918487549e-01 1.828081719577312469e-02 3.803402930498123169e-02 8.742918819189071655e-02 -4.158674553036689758e-02 6.658858805894851685e-02 -2.192530333995819092e-01 -1.254175305366516113e-01 1.273091435432434082e-01 7.763449102640151978e-02 -7.370056211948394775e-02 -1.508335024118423462e-01 -6.152353063225746155e-02 1.532072126865386963e-01 -1.855559647083282471e-01 4.501211643218994141e-01 2.206426560878753662e-01 2.855408787727355957e-01 -4.153757989406585693e-01 2.050953358411788940e-02 1.036728359758853912e-02 1.642320901155471802e-01 1.088055372238159180e-01
3.729751566424965858e-03 -4.503490030765533447e-02 2.645212709903717041e-01 -2.991359233856201172e-01 1.908768862485885620e-01 -1.096493937075138092e-02 3.162530362606048584e-01 8.752340823411941528e-02 -1.713626384735107422e-01 6.107954680919647217e-02 1.047248020768165588e-01 -2.867309190332889557e-02 4.340676963329315186e-01 -8.499164134263992310e-02 3.633713126182556152e-01 -6.628854572772979736e-02 -1.854741424322128296e-01 2.439064085483551025e-01 -3.869583085179328918e-02 7.210461050271987915e-02 2.492504380643367767e-02 -2.019771002233028412e-02 3.850197792053222656e-02 -1.961794495582580566e-01 1.674364805221557617e-01 -6.817519664764404297e-02 8.921238034963607788e-02 -1.495044678449630737e-01 -6.853231787681579590e-02 -1.886160522699356079e-01 -6.642408668994903564e-02 2.608709633350372314e-01
8.560650795698165894e-02 7.840391993522644043e-02 -3.360608243383467197e-04 1.563502661883831024e-02 4.227263331413269043e-01 1.212903633713722229e-01 -9.609211981296539307e-02 1.533969193696975708e-01 1.758614778518676758e-01 1.840962171554565430e-01 1.939390450716018677e-01 8.257838338613510132e-02 1.244734823703765869e-01 -2.885827720165252686e-01 2.257874011993408203e-01 -7.479697465896606445e-02 -3.209752216935157776e-02 -8.622988313436508179e-02 2.267756611108779907e-01 -1.870270520448684692e-01 3.327407687902450562e-02 7.182858884334564209e-02 -6.717716157436370850e-02 6.313607096672058105e-02 2.445929348468780518e-01 -9.000091254711151123e-02 -2.170199900865554810e-01 -1.326204687356948853e-01 -1.074893251061439514e-01 8.805058151483535767e-02 3.462764322757720947e-01 3.377047777175903320e-01
-2.241748571395874023e-01 4.046260938048362732e-02 -6.489937007427215576e-02 -1.940600126981735229e-01 7.059662044048309326e-02 -1.313261389732360840e-01 1.387849003076553345e-01 -8.827143162488937378e-02 4.383123666048049927e-02 3.176079988479614258e-01 1.664142310619354248e-02 2.438892722129821777e-01 1.134015768766403198e-01 -1.279350072145462036e-01 2.563990950584411621e-01 -2.065957933664321899e-01 7.282720506191253662e-02 3.948512077331542969e-01 2.234147191047668457e-01 2.763216495513916016e-01 5.906722694635391235e-02 -9.122378379106521606e-02 -1.410112157464027405e-02 -8.695887774229049683e-02 2.581136226654052734e-01 -5.202889442443847656e-02 1.951992362737655640e-01 -1.877495832741260529e-02 3.912368789315223694e-02 -1.222449913620948792e-01 3.527269065380096436e-01 3.198647871613502502e-02
-1.012293472886085510e-01 -7.410575449466705322e-02 1.203718036413192749e-01 -2.228656262159347534e-01 6.710793823003768921e-02 7.994782179594039917e-02 2.482340335845947266e-01 1.049947291612625122e-01 3.591955602169036865e-01 -1.274835616350173950e-01 2.436829358339309692e-01 1.301114112138748169e-01 3.169685229659080505e-02 -2.627799510955810547e-01 -2.526283636689186096e-02 -2.454921007156372070e-01 2.356828749179840088e-01 2.170119583606719971e-01 7.387697696685791016e-02 -2.510603517293930054e-02 4.049167037010192871e-03 4.568939283490180969e-02 4.375662282109260559e-02 -1.914507895708084106e-01 3.645758032798767090e-01 -2.644484639167785645e-01 2.782088331878185272e-02 -2.480624020099639893e-01 -4.307874292135238647e-02 1.145777925848960876e-01 2.071505784988403320e-01 -1.075341030955314636e-01
-1.812690496444702148e-01 1.759960800409317017e-01 -8.943568170070648193e-02 3.508736193180084229e-01 4.492417573928833008e-01 3.940701857209205627e-02 3.170651197433471680e-01 1.320089399814605713e-01 4.001618549227714539e-02 1.979674696922302246e-01 -8.398795127868652344e-02 -1.283274739980697632e-01 -1.179124489426612854e-01 -2.764256484806537628e-02 3.829945027828216553e-01 1.037399992346763611e-01 -3.875077515840530396e-02 2.057009935379028320e-01 -6.040956452488899231e-02 5.059025809168815613e-02 1.469491273164749146e-01 1.727840006351470947e-01 -1.111911609768867493e-01 -1.661467254161834717e-01 1.623511314392089844e-01 2.629651315510272980e-02 -2.247774600982666016e-02 -9.570130705833435059e-02 -6.114041432738304138e-02 4.380815476179122925e-02 1.078979298472404480e-01 2.276999950408935547e-01
-2.193496525287628174e-01 -4.451314359903335571e-02 -1.741791814565658569e-01 -3.696378692984580994e-02 2.497278004884719849e-01 -2.132359892129898071e-01 2.447058260440826416e-01 3.474910259246826172e-01 2.047100812196731567e-01 6.265245378017425537e-02 3.772422969341278076e-01 1.210192218422889709e-01 -1.450351625680923462e-01 -2.875719666481018066e-01 1.954127848148345947e-01 -1.544372644275426865e-02 1.250032335519790649e-01 5.777923390269279480e-02 1.300127152353525162e-02 8.951452374458312988e-02 2.670767530798912048e-02 -4.773363843560218811e-02 -2.554864287376403809e-01 -7.864028215408325195e-03 1.194161847233772278e-01 8.301897346973419189e-02 9.938922524452209473e-02 -2.770883142948150635e-01 1.120016947388648987e-01 -1.584634333848953247e-01 1.904469281435012817e-01 8.707432448863983154e-02
1.507861614227294922e-01 -2.360262870788574219e-01 -8.995780348777770996e-02 2.875350788235664368e-02 2.601100206375122070e-01 1.640415042638778687e-01 -3.993554785847663879e-02 -2.764118015766143799e-01 8.194549591280519962e-04 -3.589028492569923401e-03 -1.456545293331146240e-01 1.880497485399246216e-01 5.310857295989990234e-02 -1.691534221172332764e-01 3.401634842157363892e-02 -2.007283121347427368e-01 -2.042597681283950806e-01 3.662700057029724121e-01 -1.385396420955657959e-01 -7.610864192247390747e-02 -1.202036961913108826e-01 4.426685720682144165e-02 -1.351982057094573975e-01 -8.462333679199218750e-02 3.560294508934020996e-01 1.294680386781692505e-01 1.147238314151763916e-01 -2.252895981073379517e-01 -2.617817558348178864e-02 -9.607210010290145874e-02 2.552702426910400391e-01 2.921870648860931396e-01
-3.440229296684265137e-01 2.877599596977233887e-01 -2.545760944485664368e-02 1.279699951410293579e-01 3.898896574974060059e-01 -6.849220395088195801e-02 1.965343505144119263e-01 2.957188189029693604e-01 2.648049294948577881e-01 1.213074102997779846e-01 5.452889949083328247e-02 -9.081170707941055298e-02 1.424891501665115356e-01 2.581356763839721680e-01 -5.552027001976966858e-02 -7.222029566764831543e-02 -8.007099479436874390e-02 1.269196867942810059e-01 1.104331016540527344e-01 4.295503720641136169e-02 2.047326862812042236e-01 1.121329069137573242e-01 -1.475668847560882568e-01 -1.947222463786602020e-02 1.792894750833511353e-01 -1.000445559620857239e-01 -6.172901019454002380e-03 -8.905077725648880005e-02 1.380102634429931641e-01 9.809563308954238892e-02 2.876239717006683350e-01 1.817159205675125122e-01
-1.111767441034317017e-01 2.050880789756774902e-01 1.169680207967758179e-01 2.644334733486175537e-01 1.243343055248260498e-01 -1.197420507669448853e-01 -1.828757077455520630e-01 1.038547158241271973e-01 1.669096201658248901e-01 -4.649816453456878662e-02 -1.272865291684865952e-02 8.189035579562187195e-03 2.843131124973297119e-01 -5.347545072436332703e-02 4.174252972006797791e-02 -2.286705374717712402e-01 -8.255739510059356689e-02 3.732135891914367676e-01 -9.670905768871307373e-02 4.766498506069183350e-02 -7.896302640438079834e-02 -1.497204750776290894e-01 2.164461463689804077e-01 -2.830978631973266602e-01 2.536234259605407715e-01 -3.441970329731702805e-03 2.487823069095611572e-01 1.731687039136886597e-02 -1.061215177178382874e-01 -2.479286491870880127e-01 2.582777440547943115e-01 2.015661299228668213e-01
-1.660275459289550781e-01 -3.122317194938659668e-01 2.117122523486614227e-02 1.187609061598777771e-01 3.665769398212432861e-01 -2.610098421573638916e-01 2.112546414136886597e-01 -3.379433974623680115e-02 -1.004621908068656921e-01 -2.467509508132934570e-01 -2.691368460655212402e-01 6.795051693916320801e-02 2.528661489486694336e-01 -1.317572146654129028e-01 -2.415066771209239960e-02 -1.780199259519577026e-01 -2.194920182228088379e-01 1.325108557939529419e-01 -4.741742834448814392e-02 -1.717849969863891602e-01 -1.361942887306213379e-01 -2.182659208774566650e-01 -2.357916086912155151e-01 -9.289423935115337372e-03 2.716235518455505371e-01 -1.082991659641265869e-01 2.243609167635440826e-02 -1.213706657290458679e-01 -4.166295751929283142e-03 -1.481583714485168457e-01 -1.835026592016220093e-02 8.998855203390121460e-02
1.328372657299041748e-01 -1.512163132429122925e-01 2.702378928661346436e-01 2.057050019502639771e-01 8.856622129678726196e-02 2.306679449975490570e-02 1.977348625659942627e-01 -1.495329290628433228e-01 4.327845759689807892e-03 -6.236207857728004456e-02 -5.053582414984703064e-02 2.145173996686935425e-01 1.181913074105978012e-02 -1.703172922134399414e-01 1.456745117902755737e-01 -4.398908838629722595e-02 -7.885061204433441162e-02 2.624070644378662109e-01 -1.655545979738235474e-01 -2.366541624069213867e-01 -1.409450620412826538e-01 7.045637071132659912e-02 -1.946873515844345093e-01 4.937112098559737206e-04 9.302312135696411133e-02 -1.259373128414154053e-01 4.299444332718849182e-02 -3.636966645717620850e-01 -6.839380413293838501e-02 -3.969769775867462158e-01 1.853217631578445435e-01 3.050491511821746826e-01
-2.097049653530120850e-01 -4.103095270693302155e-03 1.799061894416809082e-01 1.010346636176109314e-01 1.483743190765380859e-01 -1.374326050281524658e-01 -1.200852021574974060e-01 3.065448999404907227e-01 1.482505649328231812e-01 3.042036294937133789e-01 2.614673078060150146e-01 1.284721046686172485e-01 2.376221120357513428e-02 1.852240040898323059e-02 2.209527641534805298e-01 1.751866340637207031e-01 -7.620517164468765259e-02 -1.699865050613880157e-02 8.041977137327194214e-02 -4.152574390172958374e-02 -3.298795968294143677e-02 -1.028081104159355164e-01 6.513632088899612427e-02 -8.514507114887237549e-02 4.712176918983459473e-01 1.966976933181285858e-02 1.388701647520065308e-01 -3.098089993000030518e-01 9.111055731773376465e-02 -3.449491783976554871e-02 1.802545189857482910e-01 2.592546641826629639e-01
4.765299707651138306e-02 -1.813081502914428711e-01 1.854710429906845093e-01 6.363027542829513550e-02 8.725460618734359741e-02 4.482428357005119324e-02 1.286671459674835205e-01 -1.171025410294532776e-01 2.020798176527023315e-01 -1.953856348991394043e-01 -1.778358966112136841e-01 1.832987815141677856e-01 2.120029628276824951e-01 -7.886696606874465942e-02 1.689263880252838135e-01 -2.155441977083683014e-02 -8.622843772172927856e-02 3.547460436820983887e-01 -2.767344936728477478e-02 -2.861796319484710693e-01 -1.488542556762695312e-01 -5.046901106834411621e-02 -2.042496055364608765e-01 2.154048830270767212e-01 8.664288371801376343e-02 -1.180239915847778320e-01 8.962324261665344238e-02 -2.697803974151611328e-01 -2.829793393611907959e-01 -1.326037347316741943e-01 1.756789535284042358e-01 3.202724456787109375e-01
-2.713082730770111084e-01 -4.233809653669595718e-03 -2.174992263317108154e-01 1.130986958742141724e-01 1.267038732767105103e-01 -8.577062934637069702e-02 2.894517481327056885e-01 -4.756223037838935852e-02 -1.026018485426902771e-01 1.618797630071640015e-01 -8.439635485410690308e-02 -9.405330568552017212e-02 -1.053132489323616028e-01 -7.865209877490997314e-02 2.702318131923675537e-01 -2.078607678413391113e-01 -1.260701715946197510e-01 3.339969217777252197e-01 -1.578842103481292725e-01 -4.686180129647254944e-02 1.232441589236259460e-01 4.705645143985748291e-02 -8.989772759377956390e-03 -2.980921976268291473e-02 2.626850008964538574e-01 -2.188352346420288086e-01 1.663096845149993896e-01 2.520622313022613525e-01 4.500184953212738037e-02 1.768415421247482300e-01 2.217359691858291626e-01 3.272871375083923340e-01
7.201465964317321777e-02 -1.054166629910469055e-01 7.646812498569488525e-02 9.646883234381675720e-03 -1.544694066978991032e-03 -2.540790662169456482e-02 1.578918844461441040e-01 -6.602089107036590576e-02 2.193614542484283447e-01 3.234490752220153809e-02 -5.693629011511802673e-02 2.915041744709014893e-01 -3.136938065290451050e-02 -3.436126932501792908e-02 -5.377108696848154068e-03 -3.097750246524810791e-01 -2.494337223470211029e-02 2.183525413274765015e-01 1.933262646198272705e-01 -9.309311211109161377e-02 -1.230386868119239807e-01 9.446805715560913086e-02 -2.172841578722000122e-01 -2.083325088024139404e-01 1.449323296546936035e-01 -2.181396335363388062e-01 9.769459813833236694e-02 -4.126885533332824707e-02 3.084984719753265381e-01 -1.592522561550140381e-01 3.312527835369110107e-01 4.395115673542022705e-01
-4.056388437747955322e-01 -1.662680506706237793e-01 -9.529978036880493164e-02 1.515987068414688110e-01 1.428004503250122070e-01 5.111403390765190125e-02 2.406988441944122314e-01 -3.137801215052604675e-02 -2.421528548002243042e-01 -8.544220030307769775e-02 -1.386411488056182861e-01 1.749672442674636841e-01 2.043065875768661499e-01 -1.074286699295043945e-01 -6.887249648571014404e-03 -3.239902555942535400e-01 -3.177800774574279785e-01 1.587393134832382202e-01 -2.275680601596832275e-01 -2.761008404195308685e-02 7.058316376060247421e-03 8.697715587913990021e-03 -3.695193678140640259e-02 6.484638154506683350e-02 1.268778443336486816e-01 1.061317101120948792e-01 5.424842238426208496e-02 -1.615985333919525146e-01 3.020372241735458374e-02 -1.342318058013916016e-01 3.438765108585357666e-01 2.042603045701980591e-01
4.555160552263259888e-02 -1.845705360174179077e-01 1.480104029178619385e-01 -1.083301454782485962e-01 3.438357412815093994e-01 -1.179387886077165604e-02 4.162731468677520752e-01 1.076718121767044067e-01 6.719063222408294678e-02 -9.159734472632408142e-03 -2.261504344642162323e-02 4.017993062734603882e-02 5.504521355032920837e-02 2.306543663144111633e-02 1.662738323211669922e-01 -2.951514422893524170e-01 -1.952507495880126953e-01 -4.021632298827171326e-02 -1.372910737991333008e-01 -5.453278124332427979e-02 3.055011034011840820e-01 -1.704833954572677612e-01 2.523994632065296173e-02 -2.453548759222030640e-01 1.882236897945404053e-01 8.522967807948589325e-03 -9.453127533197402954e-02 -3.961359560489654541e-01 1.108354479074478149e-01 -3.949109464883804321e-02 -4.523034766316413879e-02 1.997121572494506836e-01
-5.133390892297029495e-03 -4.141606986522674561e-01 1.133666373789310455e-02 1.318387836217880249e-01 1.788078397512435913e-01 -6.301743444055318832e-03 1.352976709604263306e-01 -7.051666826009750366e-02 1.712293177843093872e-01 -2.250563055276870728e-01 2.517727911472320557e-01 2.491289190948009491e-02 1.115287765860557556e-01 1.163888163864612579e-02 2.019471675157546997e-01 -1.653259992599487305e-01 -2.455184012651443481e-01 -3.377269720658659935e-03 -1.805411577224731445e-01 -1.711394488811492920e-01 7.680444419384002686e-02 -2.186810784041881561e-02 -2.837547846138477325e-02 -5.561536550521850586e-02 3.248536884784698486e-01 1.859592199325561523e-01 9.663250297307968140e-02 -2.987940609455108643e-01 1.732565276324748993e-02 -5.678899213671684265e-02 3.897339105606079102e-01 -6.619007140398025513e-02
-6.772685050964355469e-02 -4.635049402713775635e-02 2.620499730110168457e-01 1.899197250604629517e-01 2.645733654499053955e-01 -1.881189644336700439e-02 3.198122382164001465e-01 1.998555846512317657e-02 1.783535778522491455e-01 4.895670711994171143e-02 -4.107156768441200256e-02 -2.247027456760406494e-01 5.630818381905555725e-02 1.889716833829879761e-01 1.314924098551273346e-02 -2.637715935707092285e-01 -7.731486856937408447e-02 1.214866247028112411e-02 -1.642316728830337524e-01 -9.432572871446609497e-02 3.104034066200256348e-01 -2.122790217399597168e-01 -3.006342239677906036e-02 1.048160269856452942e-01 2.661043107509613037e-01 -2.112514972686767578e-01 -9.899761527776718140e-02 -2.458991557359695435e-01 1.899695843458175659e-01 8.713824301958084106e-02 1.910532563924789429e-01 2.435010969638824463e-01
-2.564796507358551025e-01 5.271227285265922546e-02 -1.245058607310056686e-02 2.042153179645538330e-01 1.655350327491760254e-01 -1.737590134143829346e-01 -1.453774236142635345e-02 7.697871327400207520e-02 1.755584031343460083e-01 2.268344014883041382e-01 -9.384416043758392334e-03 5.391156673431396484e-02 3.559493646025657654e-02 -1.662270277738571167e-01 2.322324961423873901e-01 2.605955488979816437e-02 3.618030622601509094e-02 5.054224282503128052e-02 1.149086654186248779e-02 -3.376050665974617004e-02 -7.253760099411010742e-02 -1.498205512762069702e-01 4.130155220627784729e-02 -3.879134729504585266e-02 4.945963025093078613e-01 1.348421722650527954e-01 6.501180678606033325e-02 -4.181817471981048584e-01 3.181709051132202148e-01 8.961232006549835205e-02 3.172722179442644119e-03 2.642603814601898193e-01
8.139240741729736328e-02 -1.488611549139022827e-01 2.839348018169403076e-01 -2.593609392642974854e-01 2.094244807958602905e-01 -8.166348189115524292e-02 2.199003100395202637e-01 1.467328518629074097e-01 1.891523040831089020e-02 -1.552122533321380615e-01 2.554864585399627686e-01 -1.247944217175245285e-02 3.101966977119445801e-01 -1.577293276786804199e-01 3.566538393497467041e-01 -1.478530932217836380e-02 -2.939708828926086426e-01 3.131779134273529053e-01 -8.546170592308044434e-02 1.055375039577484131e-01 8.413705229759216309e-02 1.245017871260643005e-01 6.666768342256546021e-02 -1.200674548745155334e-01 2.234925478696823120e-01 4.603385925292968750e-02 -1.124842166900634766e-01 -1.680581718683242798e-01 -7.541126012802124023e-02 -4.941003024578094482e-02 9.155694395303726196e-02 1.032411307096481323e-01
-1.091269329190254211e-01 -4.928480833768844604e-02 -5.684208124876022339e-02 7.932317256927490234e-02 4.453091323375701904e-01 -9.312600642442703247e-02 -2.461016774177551270e-01 2.117487043142318726e-02 2.506399452686309814e-01 -2.090627551078796387e-01 3.216833174228668213e-01 -1.098386421799659729e-01 -6.964592635631561279e-02 -1.478718817234039307e-01 3.826224803924560547e-01 -1.260942965745925903e-01 -9.451602399349212646e-02 1.189591959118843079e-01 2.750014886260032654e-02 -2.810239419341087341e-02 1.835853606462478638e-01 -5.182560905814170837e-02 -1.294373273849487305e-01 -3.203231468796730042e-02 2.559065222740173340e-01 -9.916543215513229370e-02 4.654095321893692017e-02 -1.257690340280532837e-01 8.149778842926025391e-02 1.426558643579483032e-01 2.791781127452850342e-01 1.415077298879623413e-01
-1.740171760320663452e-02 8.238754421472549438e-02 -7.021190132945775986e-03 7.796332985162734985e-02 1.463146954774856567e-01 -2.355560660362243652e-01 -3.478279709815979004e-02 1.732946485280990601e-01 2.093665488064289093e-02 -7.724865805357694626e-03 2.661825716495513916e-01 2.437549680471420288e-01 1.109108626842498779e-01 -1.211997717618942261e-01 -1.755055338144302368e-01 3.222507657483220100e-03 -1.518069952726364136e-01 2.258738875389099121e-01 -1.637326776981353760e-01 2.181783616542816162e-01 7.800819724798202515e-02 -1.016767099499702454e-01 2.906040251255035400e-01 2.437256276607513428e-02 5.272794961929321289e-01 -2.616640627384185791e-01 -3.559101000428199768e-02 -7.831598818302154541e-02 9.215042740106582642e-02 -8.473040908575057983e-02 2.507519721984863281e-01 8.771257102489471436e-02
-4.373954832553863525e-01 -1.139614954590797424e-01 -3.353127092123031616e-02 1.227736324071884155e-01 3.256914615631103516e-01 -9.294928982853889465e-03 2.258073985576629639e-01 1.014686655253171921e-02 -2.633667886257171631e-01 -6.044228095561265945e-03 -7.131369411945343018e-02 1.976828090846538544e-02 1.503279209136962891e-01 -2.319255173206329346e-01 -5.723762512207031250e-02 -7.828502357006072998e-02 -2.942086458206176758e-01 2.413886338472366333e-01 -2.470879852771759033e-01 3.394403308629989624e-02 -1.635451763868331909e-01 -1.057514920830726624e-01 -5.629483237862586975e-02 2.702676691114902496e-02 1.146499216556549072e-01 6.195145472884178162e-02 5.490900576114654541e-02 -1.136466935276985168e-01 1.140862852334976196e-01 -6.807769834995269775e-02 3.093304038047790527e-01 2.578155398368835449e-01
4.191122204065322876e-02 -1.085639819502830505e-01 1.584307998418807983e-01 -1.651397906243801117e-02 3.741154968738555908e-01 -4.682467132806777954e-02 -6.532844901084899902e-02 -1.284906119108200073e-01 1.617853045463562012e-01 -2.816540002822875977e-01 -2.696423828601837158e-01 1.444429606199264526e-01 3.093738481402397156e-02 -1.339592039585113525e-01 2.993328273296356201e-01 -2.696611881256103516e-01 -2.881782948970794678e-01 8.945147693157196045e-02 -9.500293433666229248e-02 9.203661233186721802e-02 2.832752093672752380e-02 -1.073692813515663147e-01 -2.369685918092727661e-01 7.341202348470687866e-02 2.984760403633117676e-01 -2.661171257495880127e-01 -6.881823390722274780e-02 -1.079575642943382263e-01 5.441914545372128487e-04 -1.668893545866012573e-01 1.527010798454284668e-01 8.928779512643814087e-02
2.528784237802028656e-02 2.312672585248947144e-01 2.687747217714786530e-02 1.720216274261474609e-01 -1.267645210027694702e-01 -7.528167963027954102e-02 1.157213225960731506e-01 7.539865374565124512e-02 1.069736853241920471e-01 2.004545629024505615e-01 2.081589996814727783e-01 1.161934360861778259e-01 -7.775095850229263306e-02 -1.336411684751510620e-01 1.495632827281951904e-01 -2.058965414762496948e-01 -4.256100952625274658e-01 2.863005697727203369e-01 5.107656121253967285e-02 -2.725941501557826996e-02 8.718476630747318268e-03 4.548411350697278976e-03 1.191564351320266724e-01 -2.598318457603454590e-01 2.262351959943771362e-01 -6.795672327280044556e-02 1.540856063365936279e-01 -2.772340476512908936e-01 3.276352882385253906e-01 -1.305103898048400879e-01 1.149780899286270142e-01 1.880268752574920654e-01
-4.661369621753692627e-01 -1.999675929546356201e-01 1.155600398778915405e-01 1.356070488691329956e-02 3.476944267749786377e-01 -9.234260022640228271e-02 8.052546530961990356e-02 -3.129409626126289368e-02 -2.887217104434967041e-01 -1.273290961980819702e-01 -1.019786521792411804e-01 4.254198819398880005e-02 8.356565982103347778e-02 -2.132296562194824219e-01 -9.772498905658721924e-02 -1.485174894332885742e-01 -1.713588982820510864e-01 2.603416740894317627e-01 -1.150507777929306030e-01 -2.186306379735469818e-02 -7.111015915870666504e-02 6.067286431789398193e-02 -9.661419689655303955e-02 4.943828657269477844e-02 2.747349441051483154e-01 8.398500829935073853e-02 1.913693696260452271e-01 -7.019543647766113281e-02 1.045547649264335632e-01 -8.643971383571624756e-02 3.304266631603240967e-01 1.158822178840637207e-01
-2.771763801574707031e-01 -1.366924047470092773e-01 -1.659615337848663330e-01 -2.134679257869720459e-01 1.102806329727172852e-01 -5.709336698055267334e-02 -5.871775746345520020e-02 3.227790594100952148e-01 3.885700106620788574e-01 1.707751303911209106e-01 2.282962203025817871e-01 -5.208318680524826050e-02 2.056108415126800537e-02 -2.836706042289733887e-01 3.371288254857063293e-02 -1.891596168279647827e-01 -1.526802331209182739e-01 -1.083141788840293884e-01 -1.002976074814796448e-01 -1.760340481996536255e-01 6.962181627750396729e-02 -1.120926067233085632e-01 -1.931081116199493408e-01 -1.102788597345352173e-01 3.211981058120727539e-01 -2.565096691250801086e-02 3.338638320565223694e-02 -2.608899176120758057e-01 -3.120824694633483887e-02 -8.840562403202056885e-02 1.688193827867507935e-01 4.774900898337364197e-02
1.271334737539291382e-01 -2.107806317508220673e-02 -1.275855153799057007e-01 1.811262071132659912e-01 2.400687336921691895e-01 -3.596848994493484497e-02 1.309365928173065186e-01 -3.035750687122344971e-01 2.446705996990203857e-01 7.390698045492172241e-02 1.060477793216705322e-01 2.472357004880905151e-01 3.286168575286865234e-01 -1.896414458751678467e-01 8.364625275135040283e-03 -2.739681601524353027e-01 1.170681044459342957e-01 2.344064414501190186e-01 3.688993398100137711e-03 2.480278462171554565e-01 1.608830243349075317e-01 -2.022974342107772827e-01 2.709793485701084137e-02 -1.247977688908576965e-01 3.172189891338348389e-01 -7.810403406620025635e-02 -6.128618493676185608e-02 5.119835026562213898e-03 1.285665035247802734e-01 5.514435842633247375e-02 2.357504963874816895e-01 1.016963273286819458e-01
-2.730289697647094727e-01 2.087574452161788940e-01 -1.706475168466567993e-01 1.545672714710235596e-01 2.404486387968063354e-01 -1.839258521795272827e-01 -1.237020734697580338e-02 1.326632350683212280e-01 8.322633057832717896e-02 1.432297825813293457e-01 1.546040773391723633e-01 8.382172882556915283e-02 1.822134256362915039e-01 3.443834139034152031e-03 1.556091010570526123e-01 -1.877164691686630249e-01 -7.012964040040969849e-02 -9.370005573146045208e-04 2.102412879467010498e-01 -1.072141453623771667e-01 1.610669195652008057e-01 4.136134684085845947e-01 -4.629829525947570801e-02 3.827982768416404724e-02 3.403688967227935791e-01 -5.581699684262275696e-02 1.992322653532028198e-01 -3.304570615291595459e-01 -1.564745604991912842e-01 -6.718960404396057129e-02 1.016278639435768127e-01 -5.411174497567117214e-04
-2.840362489223480225e-01 2.222457900643348694e-02 1.892589479684829712e-01 2.653331309556961060e-02 2.003229707479476929e-01 -2.691705822944641113e-01 7.426404953002929688e-02 -2.153731882572174072e-02 -9.778851270675659180e-02 7.763163745403289795e-02 1.405694782733917236e-01 3.019623458385467529e-01 1.083508133888244629e-01 -1.559198461472988129e-02 9.933307021856307983e-02 2.743342891335487366e-02 -2.111130505800247192e-01 -1.859972067177295685e-02 5.978415906429290771e-02 -3.007690235972404480e-02 2.795204222202301025e-01 6.375899910926818848e-02 1.854730844497680664e-01 -2.380405217409133911e-01 2.950955927371978760e-01 1.152266981080174446e-03 9.714580327272415161e-02 -2.198293060064315796e-01 1.750386878848075867e-02 -3.917362093925476074e-01 2.511936798691749573e-02 3.044976890087127686e-01
-3.141232579946517944e-02 -1.241485178470611572e-01 2.938421070575714111e-01 1.040658205747604370e-01 2.349144518375396729e-01 -1.888327300548553467e-01 3.098559379577636719e-01 -1.153218839317560196e-02 2.449280023574829102e-01 -3.276699036359786987e-02 7.190880179405212402e-02 8.893050998449325562e-02 -9.417270123958587646e-02 2.768073379993438721e-01 6.732165068387985229e-02 -2.401502430438995361e-01 -8.541348390281200409e-03 -1.321479678153991699e-01 4.205932095646858215e-02 5.007807537913322449e-02 5.842746049165725708e-02 -1.884035021066665649e-01 -6.110014393925666809e-02 -7.156534492969512939e-02 2.779332697391510010e-01 -9.503815323114395142e-02 8.686936646699905396e-02 -3.168908357620239258e-01 1.483289301395416260e-01 6.553880125284194946e-02 2.327207624912261963e-01 3.651370108127593994e-01
-2.271398305892944336e-01 2.113987207412719727e-01 -4.183191061019897461e-02 -2.254232019186019897e-02 -2.070622593164443970e-01 -1.611493825912475586e-01 1.448523849248886108e-01 -5.131752789020538330e-02 2.100399434566497803e-01 3.134996592998504639e-01 1.302418019622564316e-02 4.220515862107276917e-02 -1.142201498150825500e-01 -2.149860411882400513e-01 6.306618452072143555e-02 9.726911783218383789e-02 -5.013396590948104858e-02 3.383191227912902832e-01 -1.695110201835632324e-01 4.810988903045654297e-02 -9.230703860521316528e-02 -1.350369025021791458e-02 -4.581503197550773621e-02 1.237851101905107498e-02 4.264466464519500732e-01 -2.667249441146850586e-01 -1.758648082613945007e-02 -1.702605634927749634e-01 9.954001009464263916e-02 -1.989760696887969971e-01 1.193777993321418762e-01 2.948257923126220703e-01
-1.026740595698356628e-01 -1.282835900783538818e-01 -3.207701742649078369e-01 -3.628432517871260643e-03 4.355850443243980408e-02 -5.647145584225654602e-02 1.092749387025833130e-01 -1.696961075067520142e-01 -5.245551839470863342e-02 -1.810742765665054321e-01 1.796441078186035156e-01 1.775129437446594238e-01 1.441029757261276245e-01 -1.332605630159378052e-01 4.458445683121681213e-02 -1.479772925376892090e-01 -2.879924722947180271e-04 2.295527905225753784e-01 1.989804208278656006e-01 -4.739535972476005554e-02 2.228253632783889771e-01 2.588350139558315277e-02 -1.471478641033172607e-01 -1.702385842800140381e-01 -5.404634401202201843e-02 -1.932703852653503418e-01 2.591125071048736572e-01 -3.180237710475921631e-01 -2.720591723918914795e-01 -2.376018017530441284e-01 1.962205171585083008e-01 2.992059588432312012e-01
1.818037182092666626e-01 -7.433353364467620850e-02 1.134187579154968262e-01 2.182040810585021973e-01 3.221690952777862549e-01 1.029630601406097412e-01 3.451737463474273682e-01 -5.717100575566291809e-02 4.969711974263191223e-02 6.893555074930191040e-02 -5.373340100049972534e-04 7.998652756214141846e-02 -8.141924440860748291e-02 -1.362997740507125854e-01 4.567269608378410339e-02 1.704494059085845947e-01 -2.610858678817749023e-01 3.151442408561706543e-01 -1.359922289848327637e-01 -1.779365688562393188e-01 -5.979880318045616150e-02 -8.492677658796310425e-02 -1.471320986747741699e-01 5.121435970067977905e-03 1.845348775386810303e-01 -6.796029955148696899e-02 3.038381338119506836e-01 -3.765904605388641357e-01 1.205192506313323975e-01 -5.480989068746566772e-02 -3.352527320384979248e-02 2.293673306703567505e-01
5.098805204033851624e-02 -1.079724878072738647e-01 8.814226090908050537e-02 -4.644535481929779053e-02 3.851718604564666748e-01 1.301794648170471191e-01 1.247173771262168884e-01 1.088616028428077698e-01 1.830753535032272339e-01 2.184367738664150238e-02 -3.251396818086504936e-03 1.519721448421478271e-01 1.296776533126831055e-01 -1.911616027355194092e-01 -1.938083767890930176e-01 -3.833260238170623779e-01 2.970805168151855469e-01 1.439849138259887695e-01 1.710377037525177002e-01 7.164296507835388184e-02 2.019756138324737549e-01 -8.798594772815704346e-02 -1.781440377235412598e-01 7.294767070561647415e-03 2.111273109912872314e-01 -3.614849150180816650e-01 5.252343416213989258e-02 -5.086470767855644226e-02 5.586600676178932190e-02 -1.503467094153165817e-02 2.834595441818237305e-01 1.262352615594863892e-02
-3.239480555057525635e-01 -3.124799951910972595e-02 -6.874245405197143555e-02 8.254143595695495605e-02 1.340171098709106445e-01 5.921410396695137024e-02 4.006907716393470764e-02 1.733546145260334015e-02 1.681399941444396973e-01 5.593504011631011963e-02 1.564676910638809204e-01 -3.203350678086280823e-02 1.143113430589437485e-02 -3.310404121875762939e-01 2.673529386520385742e-01 1.314015835523605347e-01 6.363333761692047119e-02 1.659976392984390259e-01 -1.591262072324752808e-01 3.113940060138702393e-01 -2.375079989433288574e-01 1.098858267068862915e-01 -1.705795079469680786e-01 1.215205863118171692e-01 3.312457501888275146e-01 -2.966630756855010986e-01 8.666976541280746460e-02 -2.173298299312591553e-01 -1.066636145114898682e-01 6.426805257797241211e-02 -6.435370445251464844e-02 2.557972669601440430e-01
-1.442082785069942474e-02 -2.640642784535884857e-02 1.598553061485290527e-01 -1.567837297916412354e-01 1.758060306310653687e-01 -1.329360008239746094e-01 1.061772182583808899e-01 6.684214621782302856e-02 5.101762712001800537e-02 -2.414533868432044983e-02 2.647924721240997314e-01 -6.052169948816299438e-02 2.701750397682189941e-01 -3.949367906898260117e-03 3.627311885356903076e-01 -9.758488088846206665e-02 -3.771131634712219238e-01 3.294248580932617188e-01 -7.927067577838897705e-02 2.206813544034957886e-02 2.266290634870529175e-01 -1.899297535419464111e-01 3.764890134334564209e-02 -1.598243713378906250e-01 4.347451962530612946e-03 -7.531830668449401855e-02 -3.995437547564506531e-02 -1.183021366596221924e-01 7.653915672563016415e-04 -2.680064439773559570e-01 8.003424853086471558e-02 3.494993746280670166e-01
5.667380243539810181e-02 -1.829260140657424927e-01 2.985849790275096893e-02 -1.088663190603256226e-01 2.235770672559738159e-01 -1.474575139582157135e-02 1.063441187143325806e-01 -6.405371427536010742e-02 2.912066876888275146e-01 -4.869402386248111725e-03 2.866236567497253418e-01 3.047837913036346436e-01 2.599152624607086182e-01 -6.284763570874929428e-03 -9.659086912870407104e-02 -3.164620101451873779e-01 1.193644627928733826e-01 6.379982829093933105e-02 -7.734046876430511475e-02 -2.139122337102890015e-01 4.060705751180648804e-02 2.052598260343074799e-02 -1.790349632501602173e-01 -4.817951470613479614e-02 2.905865013599395752e-02 -2.919363379478454590e-01 1.504212617874145508e-01 -2.596398890018463135e-01 -6.997425109148025513e-02 -8.449401706457138062e-02 3.809226751327514648e-01 9.094037860631942749e-02
2.496711537241935730e-02 -2.779445145279169083e-03 2.128595709800720215e-01 -1.743545532226562500e-01 2.547193765640258789e-01 -1.810914427042007446e-01 1.402221918106079102e-01 4.176989197731018066e-02 -2.378209084272384644e-01 -7.296898961067199707e-02 1.325868070125579834e-01 8.837192505598068237e-02 3.958367109298706055e-01 -3.622672706842422485e-02 3.778153359889984131e-01 -1.621497422456741333e-01 -1.777766048908233643e-01 1.292018592357635498e-01 -1.752867996692657471e-01 1.493067592382431030e-01 8.157941699028015137e-02 -6.191475316882133484e-02 1.177334934473037720e-01 -5.674733221530914307e-02 9.755145758390426636e-02 -1.650400906801223755e-01 -1.857294328510761261e-02 -2.043303847312927246e-01 1.360134035348892212e-01 -1.740636229515075684e-01 2.933822572231292725e-01 2.183163762092590332e-01
-2.034228891134262085e-01 -3.151070773601531982e-01 -5.502466484904289246e-02 -9.798881411552429199e-02 3.853092491626739502e-01 -1.231709048151969910e-01 2.475250214338302612e-01 2.206138521432876587e-02 -1.705354601144790649e-01 -6.000874564051628113e-02 -2.938175201416015625e-01 -4.214525595307350159e-02 2.397401928901672363e-01 -1.925231218338012695e-01 -1.258388906717300415e-01 -4.231549426913261414e-02 -6.506155431270599365e-02 1.701179593801498413e-01 -6.678790599107742310e-02 -2.101669460535049438e-01 -2.267190068960189819e-01 -1.433735340833663940e-01 -8.999889343976974487e-02 1.022041775286197662e-02 3.888967335224151611e-01 -1.096315607428550720e-01 -1.249036286026239395e-02 -1.287727057933807373e-01 4.059623181819915771e-02 -1.624653786420822144e-01 1.922983489930629730e-02 1.340743601322174072e-01
-2.109579890966415405e-01 -2.183129042387008667e-01 1.346614509820938110e-01 6.874351948499679565e-02 3.114095330238342285e-01 -1.778751425445079803e-02 2.240294814109802246e-01 -3.016913868486881256e-02 1.211641356348991394e-01 3.037919700145721436e-01 -9.860707819461822510e-02 -1.331278979778289795e-01 2.659320235252380371e-01 -4.392805695533752441e-02 5.450306832790374756e-02 -2.470228224992752075e-01 1.285021752119064331e-01 8.746469765901565552e-02 -8.802776224911212921e-03 -1.269672662019729614e-01 3.026375770568847656e-01 -1.164332926273345947e-01 1.001780480146408081e-01 -7.362147420644760132e-02 3.464987576007843018e-01 9.979917109012603760e-02 -2.406005859375000000e-01 1.295965015888214111e-01 -4.006236046552658081e-02 -1.746094524860382080e-01 4.220368340611457825e-02 2.568761110305786133e-01
-2.454220950603485107e-01 1.518668830394744873e-01 2.033363431692123413e-01 -1.495816186070442200e-02 3.965457677841186523e-01 1.513725891709327698e-02 1.579676866531372070e-01 6.536102294921875000e-02 -5.456350278109312057e-03 2.369971871376037598e-01 1.996608227491378784e-01 -1.532823443412780762e-01 -1.712108403444290161e-01 -1.212655752897262573e-01 4.818273708224296570e-03 -3.413761407136917114e-02 -2.266270965337753296e-01 2.499286383390426636e-01 1.064722239971160889e-01 8.738161623477935791e-02 -1.321890503168106079e-01 -5.625449120998382568e-03 2.068812400102615356e-01 -5.980627983808517456e-02 3.578073680400848389e-01 9.657432883977890015e-02 -3.005035221576690674e-02 -3.197745382785797119e-01 -4.610837250947952271e-02 -1.773124635219573975e-01 1.126317828893661499e-01 2.005631029605865479e-01
-1.311891525983810425e-01 -1.355325877666473389e-01 -8.410415053367614746e-02 3.425776585936546326e-02 3.297072350978851318e-01 -8.557923883199691772e-02 -4.394942522048950195e-02 5.545157566666603088e-02 1.822239905595779419e-01 3.407701849937438965e-01 -4.477217793464660645e-02 4.106638580560684204e-02 2.084541916847229004e-01 -1.772198528051376343e-01 3.395048081874847412e-01 -1.004130486398935318e-02 -1.265106946229934692e-01 -6.579741835594177246e-02 2.278892546892166138e-01 5.603042896836996078e-03 2.497488446533679962e-02 1.163810193538665771e-01 -2.235521823167800903e-01 1.153445467352867126e-01 3.186694085597991943e-01 2.555205300450325012e-02 -1.419992446899414062e-01 -1.770486533641815186e-01 -2.162645161151885986e-01 2.179761976003646851e-01 1.371250450611114502e-01 2.744871973991394043e-01
-2.029173374176025391e-01 3.578614816069602966e-02 1.020306646823883057e-01 2.360222041606903076e-01 1.449985951185226440e-01 -1.013081334531307220e-02 3.762429356575012207e-01 -5.551706999540328979e-02 7.083062548190355301e-03 2.828449904918670654e-01 8.007787168025970459e-03 -4.193754866719245911e-02 -2.626364827156066895e-01 -1.515261679887771606e-01 2.444278150796890259e-01 -1.326378583908081055e-01 1.849845750257372856e-03 2.409316301345825195e-01 -8.453111350536346436e-02 -1.917853369377553463e-03 -7.682690024375915527e-02 -2.000894397497177124e-03 -1.626745313405990601e-01 -1.500546783208847046e-01 1.572734564542770386e-01 -6.503945589065551758e-02 3.293538689613342285e-01 2.105133086442947388e-01 2.413398586213588715e-02 3.834772482514381409e-02 2.439811676740646362e-01 3.332982361316680908e-01
-1.089988350868225098e-01 -8.945312350988388062e-02 -1.480544358491897583e-01 -1.177978813648223877e-01 1.595595329999923706e-01 -7.343400269746780396e-02 -5.179323256015777588e-02 3.828426599502563477e-01 3.206899762153625488e-01 3.011719584465026855e-01 2.080767154693603516e-01 5.030434951186180115e-02 1.254738420248031616e-01 -1.211590766906738281e-01 7.084673643112182617e-02 -1.328552812337875366e-01 -1.796340942382812500e-01 -7.509285211563110352e-02 1.739300042390823364e-01 -1.549316197633743286e-01 9.545772522687911987e-02 -7.232510298490524292e-02 -2.842412590980529785e-01 -5.278421565890312195e-02 2.637251913547515869e-01 6.594277918338775635e-02 3.942468389868736267e-02 -2.747565805912017822e-01 -7.063129544258117676e-02 6.409436464309692383e-02 3.338175415992736816e-01 1.009501814842224121e-01
1.019098982214927673e-02 -9.439034759998321533e-02 1.753440052270889282e-01 -2.006137371063232422e-01 4.213692545890808105e-01 7.633347064256668091e-02 2.895978391170501709e-01 -2.243382185697555542e-01 -5.211600288748741150e-02 1.311439275741577148e-01 1.376036554574966431e-01 9.129584580659866333e-02 2.514668107032775879e-01 -7.943899184465408325e-02 7.630068343132734299e-03 -2.140784710645675659e-01 -2.263058722019195557e-01 3.951846957206726074e-01 -1.689700335264205933e-01 -5.370360240340232849e-02 -1.901723095215857029e-03 -1.042376179248094559e-02 -1.267098784446716309e-01 1.345430500805377960e-02 -9.539377875626087189e-03 -5.280530452728271484e-02 -8.361214399337768555e-02 -2.204327136278152466e-01 -6.988513283431529999e-03 -1.954233944416046143e-01 1.361134555190801620e-02 2.962249219417572021e-01
4.108516871929168701e-02 2.332138866186141968e-01 3.202636539936065674e-02 7.546489685773849487e-02 3.952919840812683105e-01 -1.618443578481674194e-01 8.947452902793884277e-02 -2.042129486799240112e-01 1.123706474900245667e-01 2.923721075057983398e-02 1.829560101032257080e-01 9.017124027013778687e-02 3.819768726825714111e-01 -2.566311657428741455e-01 1.909560561180114746e-01 -2.502641975879669189e-01 -1.705862767994403839e-02 5.219973623752593994e-02 -1.557523310184478760e-01 -1.523243635892868042e-01 -8.753462880849838257e-02 -1.259028762578964233e-01 5.871349573135375977e-02 -8.907021582126617432e-02 5.679538846015930176e-02 -2.566627264022827148e-01 -1.891906261444091797e-01 1.677833730354905128e-03 -8.044496923685073853e-02 -1.408538520336151123e-01 -1.873818109743297100e-03 3.500180542469024658e-01
8.925049751996994019e-02 6.589800119400024414e-02 -4.169045761227607727e-02 1.761077642440795898e-01 1.653618514537811279e-01 1.611378602683544159e-02 2.920204699039459229e-01 1.383507996797561646e-01 2.676384150981903076e-01 -8.681771159172058105e-02 3.381935358047485352e-01 1.379170864820480347e-01 1.421546638011932373e-01 -3.480495885014533997e-02 -1.633266657590866089e-01 -1.634586304426193237e-01 -6.699937582015991211e-02 -7.385224848985671997e-02 6.002464797347784042e-03 -3.123756051063537598e-01 1.641740798950195312e-01 -1.671780049800872803e-01 -7.381732016801834106e-02 -6.052210927009582520e-02 1.943059712648391724e-01 -1.862053722143173218e-01 -7.961756736040115356e-02 -1.398841887712478638e-01 1.301069855690002441e-01 1.790697723627090454e-01 1.216055303812026978e-01 4.492826759815216064e-01
-2.084738314151763916e-01 9.785953909158706665e-02 1.450323909521102905e-01 2.836076617240905762e-01 1.726080179214477539e-01 5.987246334552764893e-02 3.436560034751892090e-01 2.901254296302795410e-01 -1.022240445017814636e-01 3.582300990819931030e-02 -1.303931623697280884e-01 -8.962606638669967651e-02 1.492630243301391602e-01 -4.325036704540252686e-02 2.785920500755310059e-01 3.348173946142196655e-02 -5.599183216691017151e-02 2.427740693092346191e-01 -1.771522462368011475e-01 -1.436757445335388184e-01 -9.817093610763549805e-02 2.853563129901885986e-01 -1.262281388044357300e-01 -1.366696208715438843e-01 2.428259253501892090e-01 -2.060930244624614716e-02 -4.243370518088340759e-02 1.741125881671905518e-01 8.559842407703399658e-02 -7.051983475685119629e-02 3.385116457939147949e-01 1.096266284584999084e-01
-2.884173095226287842e-01 -8.745167404413223267e-02 -1.449967268854379654e-02 -1.679081767797470093e-01 2.163302749395370483e-01 -1.911460757255554199e-01 9.824880957603454590e-02 -7.439009845256805420e-02 1.579368114471435547e-02 -3.165636658668518066e-01 1.495058927685022354e-02 3.591734766960144043e-01 2.236894965171813965e-01 -1.402304470539093018e-01 1.549289822578430176e-01 -1.898669451475143433e-01 -4.247505590319633484e-02 1.773721873760223389e-01 4.407958313822746277e-02 5.847935378551483154e-02 -1.364523023366928101e-01 -1.090264245867729187e-01 -4.798369482159614563e-02 4.751716181635856628e-02 7.269432395696640015e-02 5.357393622398376465e-02 -1.203038617968559265e-01 -2.314264476299285889e-01 -2.891169190406799316e-01 -6.899396330118179321e-02 1.862305551767349243e-01 3.871515691280364990e-01
3.731378167867660522e-02 -1.318909414112567902e-02 -1.800362616777420044e-01 -1.172362938523292542e-01 2.568850219249725342e-01 -1.690178215503692627e-01 3.176671266555786133e-02 2.824725816026329994e-03 1.697058528661727905e-01 4.059153199195861816e-01 -1.389587074518203735e-01 2.532836496829986572e-01 2.416323423385620117e-01 7.789290044456720352e-03 5.873912572860717773e-02 -1.286354511976242065e-01 -5.360944941639900208e-02 5.003331601619720459e-02 -5.479487404227256775e-02 -2.861424535512924194e-02 -1.520593464374542236e-01 2.583841681480407715e-01 -2.166961506009101868e-02 -1.197480112314224243e-01 1.445884555578231812e-01 -3.036785423755645752e-01 -2.801677398383617401e-02 -2.751815505325794220e-02 1.771457344293594360e-01 -2.527976930141448975e-01 3.228237628936767578e-01 2.704911530017852783e-01
3.994809836149215698e-02 -4.551719427108764648e-01 2.163463085889816284e-02 2.475319057703018188e-01 3.548250794410705566e-01 6.181848421692848206e-02 -3.007017448544502258e-02 -9.488492459058761597e-02 -2.832987811416387558e-03 5.062766373157501221e-02 1.510204672813415527e-01 -1.022895947098731995e-01 1.598847806453704834e-01 -1.289667189121246338e-01 -2.102547138929367065e-02 -1.144924759864807129e-01 -7.794483006000518799e-02 3.166679739952087402e-01 -2.256144136190414429e-01 -2.094476521015167236e-01 -1.347371339797973633e-01 7.673431187868118286e-02 -2.181348353624343872e-01 3.607435896992683411e-02 1.053165122866630554e-01 -8.055976778268814087e-02 1.301798820495605469e-01 -2.901407778263092041e-01 -2.295235246419906616e-01 -8.550597727298736572e-02 1.493320465087890625e-01 1.523555219173431396e-01
-1.551894992589950562e-01 1.011549234390258789e-01 -9.223998337984085083e-02 1.287418156862258911e-01 2.460459470748901367e-01 -9.366409480571746826e-02 8.588828891515731812e-02 2.515845233574509621e-03 -1.776371449232101440e-01 3.340101838111877441e-01 8.740934729576110840e-02 3.933123871684074402e-02 2.892366349697113037e-01 -1.031619980931282043e-01 2.169576734304428101e-01 -6.181476172059774399e-03 -1.058408431708812714e-02 1.435250788927078247e-01 2.104716747999191284e-01 -2.641331851482391357e-01 2.931409180164337158e-01 1.304914802312850952e-01 -1.396797448396682739e-01 -1.979752928018569946e-01 3.463945090770721436e-01 1.967356204986572266e-01 -1.202989816665649414e-01 -2.124236077070236206e-01 1.296703219413757324e-01 -1.004703417420387268e-01 1.676561832427978516e-01 2.109962143003940582e-02
-4.323477447032928467e-01 -1.052700430154800415e-01 7.174519449472427368e-02 -1.229542568325996399e-01 2.370904535055160522e-01 -7.856339216232299805e-02 1.536042690277099609e-01 -7.255296409130096436e-02 -2.239450812339782715e-01 -1.180808469653129578e-01 -1.206733882427215576e-01 1.177850738167762756e-01 2.920039296150207520e-01 -1.004894599318504333e-01 -7.433244585990905762e-02 -2.278748452663421631e-01 -2.671581804752349854e-01 2.683224678039550781e-01 -1.922811716794967651e-01 -7.374299317598342896e-02 -1.481568515300750732e-01 -5.077519267797470093e-02 1.956918090581893921e-02 -2.301052771508693695e-02 7.213098555803298950e-02 5.377586185932159424e-02 5.480429157614707947e-02 -2.173092663288116455e-01 -1.129280179738998413e-01 -3.172003105282783508e-02 3.578644990921020508e-01 1.837682574987411499e-01
2.158947288990020752e-02 -2.355062402784824371e-02 1.650879234075546265e-01 -2.222729027271270752e-01 2.730397284030914307e-01 -2.293869294226169586e-02 2.722509503364562988e-01 3.427724912762641907e-02 -1.546259671449661255e-01 -8.069846779108047485e-03 2.246508598327636719e-01 1.335171014070510864e-01 4.010273218154907227e-01 -9.077398478984832764e-02 3.070127069950103760e-01 -1.292973756790161133e-01 -2.648478746414184570e-01 1.572264581918716431e-01 -1.514443457126617432e-01 -6.016217172145843506e-03 -4.059064015746116638e-02 -5.539694428443908691e-02 1.094485744833946228e-01 -2.393018007278442383e-01 2.026486694812774658e-01 -5.808139592409133911e-02 6.616444792598485947e-03 -1.356148719787597656e-01 -2.493213862180709839e-02 -2.503083050251007080e-01 3.746767342090606689e-02 2.833535373210906982e-01
-3.433624207973480225e-01 2.078299373388290405e-01 -1.317589432001113892e-01 1.550557166337966919e-01 1.616129279136657715e-01 -1.405411511659622192e-01 2.298332005739212036e-01 6.058605387806892395e-02 2.770542502403259277e-01 5.146674066781997681e-02 -2.039999812841415405e-01 1.288894414901733398e-01 1.435182094573974609e-01 1.183615177869796753e-01 -1.046432629227638245e-01 -5.743845552206039429e-02 -1.149098016321659088e-02 3.097233474254608154e-01 -4.096926003694534302e-02 5.305868759751319885e-02 3.166974782943725586e-01 1.700579822063446045e-01 -9.593505412340164185e-02 -6.828242540359497070e-02 1.918341666460037231e-01 -4.229443892836570740e-02 5.704495683312416077e-02 -5.962480232119560242e-02 -2.532641887664794922e-01 -1.030537486076354980e-01 7.579354196786880493e-02 3.729691207408905029e-01
-1.593433320522308350e-01 1.856151819229125977e-01 1.298004109412431717e-02 9.778121858835220337e-02 -2.182713150978088379e-01 -8.812525868415832520e-02 1.531621515750885010e-01 -7.379525154829025269e-02 1.033653691411018372e-01 2.406010478734970093e-01 2.706280909478664398e-02 5.140558816492557526e-03 3.183586895465850830e-02 -1.925498992204666138e-01 7.227264344692230225e-02 5.046744272112846375e-02 -7.436306774616241455e-02 2.271698862314224243e-01 -9.367960691452026367e-02 1.242115274071693420e-01 -1.008218973875045776e-01 1.632697731256484985e-01 4.694615025073289871e-03 5.861923471093177795e-02 5.061714649200439453e-01 -2.997578978538513184e-01 5.647515505552291870e-02 -9.560111165046691895e-02 1.754120886325836182e-01 -1.257203966379165649e-01 2.052794098854064941e-01 4.027336239814758301e-01
-1.098018437623977661e-01 3.074173256754875183e-02 1.732207089662551880e-01 2.077660411596298218e-01 2.023012638092041016e-01 -5.730567127466201782e-02 7.124253362417221069e-02 3.337000012397766113e-01 -9.788405150175094604e-02 1.443113088607788086e-01 -1.225402653217315674e-01 7.118887454271316528e-02 -2.751997963059693575e-04 -8.571702055633068085e-03 1.428726613521575928e-01 -3.067886829376220703e-02 -4.712997004389762878e-02 3.773184716701507568e-01 1.114581152796745300e-02 -2.001920044422149658e-01 -1.161607801914215088e-01 -1.663912832736968994e-01 -2.819646336138248444e-02 -1.564686149358749390e-01 4.340094327926635742e-01 -2.297795265913009644e-01 1.207354664802551270e-02 -3.950269892811775208e-02 -2.046840339899063110e-01 1.017793416976928711e-01 2.090035527944564819e-01 3.020139634609222412e-01
-3.228540420532226562e-01 -3.621557727456092834e-02 1.588390208780765533e-02 1.787406802177429199e-01 7.527929544448852539e-02 2.842782996594905853e-02 8.645570278167724609e-02 2.141591459512710571e-01 -2.221929728984832764e-01 1.304528564214706421e-01 -6.242057308554649353e-02 -9.443588554859161377e-02 -1.312747448682785034e-01 -1.631623357534408569e-01 2.342828214168548584e-01 -8.596277236938476562e-02 -1.361801028251647949e-01 3.201411068439483643e-01 -8.229777216911315918e-02 -2.652016282081604004e-01 -2.900243178009986877e-02 1.097544878721237183e-01 -1.059839278459548950e-01 -2.248527854681015015e-01 1.533774137496948242e-01 -1.841458529233932495e-01 -5.805490165948867798e-02 1.480470597743988037e-01 4.738611727952957153e-02 -8.671548217535018921e-02 2.307566404342651367e-01 4.455884695053100586e-01
-9.844455868005752563e-02 -2.836620509624481201e-01 5.341517180204391479e-02 4.507432878017425537e-02 2.201556414365768433e-01 1.799161583185195923e-01 1.622824221849441528e-01 1.576879173517227173e-01 1.169850379228591919e-01 1.704500019550323486e-01 -2.381606847047805786e-01 9.721089154481887817e-02 3.522525727748870850e-01 -8.737284806556999683e-04 4.524058848619461060e-02 4.887437447905540466e-03 -2.724368274211883545e-01 1.884189844131469727e-01 -9.417509287595748901e-02 1.859761960804462433e-02 2.564929723739624023e-01 8.749844133853912354e-02 4.884219914674758911e-02 -1.040496826171875000e-01 2.091155648231506348e-01 -2.559891343116760254e-01 2.512370049953460693e-01 2.254202030599117279e-02 1.840432584285736084e-01 2.164916694164276123e-01 2.774441242218017578e-01 -4.073461890220642090e-02
-8.295313268899917603e-02 6.336160004138946533e-02 -2.079677395522594452e-02 -1.835261434316635132e-01 2.411318123340606689e-01 -3.129152581095695496e-02 7.347280532121658325e-02 1.829165220260620117e-01 3.496925830841064453e-01 2.783907018601894379e-02 -5.070439726114273071e-02 -1.895362734794616699e-01 8.310777693986892700e-02 -1.369504183530807495e-01 -2.134018093347549438e-01 -1.295874416828155518e-01 -1.699694842100143433e-01 3.519171178340911865e-01 1.695363372564315796e-01 2.158441096544265747e-01 1.455885022878646851e-01 7.006074488162994385e-02 -1.451818943023681641e-01 3.781632985919713974e-03 3.189245611429214478e-02 -1.643670797348022461e-01 1.693137139081954956e-01 -3.518455326557159424e-01 -2.647367417812347412e-01 2.987496182322502136e-02 1.740130633115768433e-01 2.245910465717315674e-01
-2.942147254943847656e-01 -1.258960366249084473e-01 2.907662652432918549e-02 6.394865363836288452e-02 1.131402328610420227e-01 3.025909326970577240e-02 -2.915351465344429016e-02 -1.189876496791839600e-01 4.902841895818710327e-02 2.642725706100463867e-01 -8.991460502147674561e-02 5.052788183093070984e-04 1.017065811902284622e-02 -7.676971703767776489e-02 3.439590334892272949e-02 -3.730923533439636230e-01 7.664599269628524780e-02 1.940268129110336304e-01 -3.123987615108489990e-01 -1.106450054794549942e-02 1.764931231737136841e-01 4.123917818069458008e-01 -1.126973424106836319e-03 -1.125736683607101440e-01 2.710864543914794922e-01 -6.682246923446655273e-02 2.026784718036651611e-01 1.845439895987510681e-02 -1.652729138731956482e-02 5.378693342208862305e-02 5.418382119387388229e-03 3.994084596633911133e-01
-2.024747282266616821e-01 1.891562938690185547e-01 4.373595491051673889e-02 -2.745562419295310974e-02 3.546195924282073975e-01 -3.110538721084594727e-01 4.691529273986816406e-02 1.500817388296127319e-01 4.603855311870574951e-02 2.137691527605056763e-01 9.130179882049560547e-02 5.845402553677558899e-02 9.387326985597610474e-02 1.151698306202888489e-01 2.276618629693984985e-01 3.726970031857490540e-02 -1.820216774940490723e-01 5.020872503519058228e-02 2.580222673714160919e-02 -1.573480106890201569e-02 2.740581333637237549e-01 -1.884975433349609375e-01 1.350984275341033936e-01 -1.874172389507293701e-01 3.922326862812042236e-01 -5.034704878926277161e-02 1.138065755367279053e-01 -1.247962564229965210e-01 1.956381499767303467e-01 -1.461572796106338501e-01 3.436515573412179947e-03 3.054827451705932617e-01
-4.283627122640609741e-02 -2.721648477017879486e-02 3.614052757620811462e-02 -5.343075841665267944e-02 1.419330686330795288e-01 1.638748496770858765e-02 2.214174866676330566e-01 8.039394766092300415e-02 3.000115975737571716e-02 3.260097205638885498e-01 -3.433294221758842468e-02 2.520383298397064209e-01 3.699797689914703369e-01 -6.218168884515762329e-02 4.674220085144042969e-02 -2.519268989562988281e-01 -2.580720484256744385e-01 -4.146687686443328857e-02 5.801515653729438782e-02 8.580190688371658325e-02 4.186811447143554688e-01 2.285790443420410156e-02 -1.915326528251171112e-02 -1.523406058549880981e-01 3.453391194343566895e-01 -8.450604975223541260e-02 -1.521563157439231873e-02 -1.698878705501556396e-01 1.264773905277252197e-01 1.213503628969192505e-01 -2.589675225317478180e-02 2.715637087821960449e-01
-1.415973603725433350e-01 1.789576262235641479e-01 6.301895249634981155e-03 -1.326115895062685013e-02 1.166850328445434570e-01 -1.919261515140533447e-01 9.909589588642120361e-02 2.104464545845985413e-02 1.237377077341079712e-01 7.815601676702499390e-02 -1.861337274312973022e-01 1.289108842611312866e-01 1.152079775929450989e-01 3.469244390726089478e-02 -2.084414213895797729e-01 -3.308083117008209229e-01 -4.121605157852172852e-01 6.911871582269668579e-02 1.083300914615392685e-02 -1.096753478050231934e-01 -4.963632673025131226e-02 2.633695006370544434e-01 -8.283891528844833374e-02 3.804269060492515564e-02 3.931328356266021729e-01 -3.018541820347309113e-02 1.726267337799072266e-01 1.512364596128463745e-01 1.312076598405838013e-01 -6.016471982002258301e-02 2.429305613040924072e-01 3.033635914325714111e-01
-3.306093513965606689e-01 -1.199588775634765625e-01 2.471822649240493774e-01 1.602624505758285522e-01 2.148140519857406616e-01 -8.077786117792129517e-02 -3.255491331219673157e-02 -2.450722306966781616e-01 -7.470851391553878784e-02 3.268391191959381104e-01 1.022091358900070190e-01 8.136946707963943481e-03 3.716995194554328918e-02 -2.001351267099380493e-01 -9.271967411041259766e-02 -4.144056737422943115e-01 2.901593223214149475e-02 1.309452652931213379e-01 -9.599497914314270020e-02 1.928245872259140015e-01 6.341153383255004883e-02 2.252545505762100220e-01 -7.027006894350051880e-02 -8.138258010149002075e-02 3.858462572097778320e-01 -5.211636424064636230e-02 7.015930861234664917e-02 -1.479844897985458374e-01 7.449039816856384277e-02 4.624451976269483566e-03 4.315597470849752426e-03 1.278301328420639038e-01
-4.518935084342956543e-02 -1.093523278832435608e-01 4.628637433052062988e-02 -1.271318495273590088e-01 3.290395438671112061e-02 2.055652439594268799e-01 3.507701754570007324e-01 9.845494478940963745e-02 1.595726460218429565e-01 -2.370061725378036499e-01 2.373684197664260864e-01 -1.235155835747718811e-01 3.041261062026023865e-02 -1.481972038745880127e-01 6.798132508993148804e-02 1.172236911952495575e-02 2.294703572988510132e-01 2.472680062055587769e-01 1.790840178728103638e-01 -4.348039254546165466e-02 1.024546995759010315e-01 8.066027425229549408e-03 -5.308295786380767822e-02 1.560825947672128677e-02 2.530553340911865234e-01 1.376684405840933323e-03 1.369083672761917114e-01 -3.477485179901123047e-01 -6.502663344144821167e-02 -2.415526062250137329e-01 3.631666302680969238e-01 2.262292504310607910e-01
-9.213255345821380615e-02 -9.166117757558822632e-03 1.038109436631202698e-01 -6.154862046241760254e-02 1.738305985927581787e-01 1.722285407595336437e-03 -1.219439655542373657e-01 -1.758041046559810638e-02 -3.120348602533340454e-02 -2.323335111141204834e-01 8.784725517034530640e-02 2.818539440631866455e-01 1.327341794967651367e-01 -1.293224692344665527e-01 -1.429875493049621582e-01 -1.691229827702045441e-02 -1.198889538645744324e-01 2.166191190481185913e-01 -1.634977459907531738e-01 5.257349833846092224e-02 2.868168056011199951e-01 -7.881440222263336182e-02 4.715480655431747437e-02 -2.670577764511108398e-01 4.248558878898620605e-01 -1.844944357872009277e-01 4.346826970577239990e-01 -2.225338518619537354e-01 -9.163824468851089478e-02 -6.805349141359329224e-02 -1.771003007888793945e-02 1.229324862360954285e-01
1.160620748996734619e-01 8.254275470972061157e-02 1.284911334514617920e-01 1.830168664455413818e-01 2.738563418388366699e-01 -1.598267108201980591e-01 2.712589204311370850e-01 1.665748804807662964e-01 7.554096728563308716e-02 3.470119535923004150e-01 2.207735478878021240e-01 -7.766719907522201538e-02 9.462445974349975586e-02 -1.551047116518020630e-01 4.296038299798965454e-02 -1.079698652029037476e-01 -2.773335278034210205e-01 -1.441209614276885986e-01 2.168770693242549896e-02 4.151009768247604370e-02 1.491459924727678299e-02 7.437761873006820679e-02 -2.184799313545227051e-01 2.643015468493103981e-03 3.985242545604705811e-01 -9.163144975900650024e-02 1.662585437297821045e-01 4.762895405292510986e-02 -2.378492355346679688e-01 1.264338344335556030e-01 1.709872037172317505e-01 2.193938195705413818e-01
-7.556081283837556839e-03 3.255432099103927612e-02 -1.217906251549720764e-01 9.622337669134140015e-02 3.798011541366577148e-01 3.320893272757530212e-02 -3.605891391634941101e-02 2.059061080217361450e-03 -1.230740025639533997e-01 2.730233967304229736e-01 1.983391046524047852e-01 -7.132026366889476776e-03 2.744218409061431885e-01 6.861674040555953979e-02 1.688703745603561401e-01 2.593139000236988068e-02 7.353562116622924805e-02 2.554036676883697510e-01 8.614559471607208252e-02 -2.600956857204437256e-01 8.206000179052352905e-02 1.266026794910430908e-01 -2.376812547445297241e-01 -5.007912963628768921e-02 3.020766973495483398e-01 1.502674371004104614e-01 2.106392383575439453e-01 -3.924310803413391113e-01 4.316899925470352173e-02 1.115290299057960510e-01 1.772071719169616699e-01 6.688189506530761719e-02
-1.992740482091903687e-02 -2.261628210544586182e-01 -1.757593154907226562e-01 -3.340888023376464844e-02 5.296722054481506348e-02 -6.201331317424774170e-02 6.632815301418304443e-02 -3.261672556400299072e-01 4.200655221939086914e-02 2.417035959661006927e-02 8.486017584800720215e-03 9.430093690752983093e-03 1.148529052734375000e-01 -1.624485403299331665e-01 1.757105439901351929e-02 -3.650314807891845703e-01 -2.679456397891044617e-02 2.337408252060413361e-02 -2.602877616882324219e-01 -9.464592486619949341e-02 -2.232015728950500488e-01 9.402722865343093872e-02 -1.631243526935577393e-01 -3.568274155259132385e-02 1.160446628928184509e-01 -3.061191141605377197e-01 1.120544970035552979e-01 -4.338269308209419250e-02 1.040498465299606323e-01 -6.681326776742935181e-02 3.478853702545166016e-01 4.482410550117492676e-01
-2.612578868865966797e-01 2.676985561847686768e-01 -1.378685235977172852e-01 2.677642405033111572e-01 1.596421003341674805e-01 1.368129253387451172e-02 -7.344150543212890625e-02 3.946391493082046509e-02 -1.290111541748046875e-01 -7.471149414777755737e-02 -1.391554921865463257e-01 -1.128584817051887512e-01 -4.160163924098014832e-02 7.807436585426330566e-02 1.094730123877525330e-01 -2.094140797853469849e-01 2.937825396656990051e-02 2.479001432657241821e-01 -1.338064521551132202e-01 -7.601892203092575073e-02 2.277835756540298462e-01 6.477384269237518311e-02 -1.383940503001213074e-02 -3.042608201503753662e-01 2.141701728105545044e-01 -9.131691604852676392e-02 1.408187150955200195e-01 -1.784021407365798950e-01 -1.414813399314880371e-01 1.328924596309661865e-01 1.413214504718780518e-01 4.694667756557464600e-01
-1.840935088694095612e-03 -5.980036780238151550e-02 1.981055140495300293e-01 1.058527007699012756e-01 2.912686467170715332e-01 -1.161349564790725708e-01 2.966376841068267822e-01 1.022095084190368652e-01 3.401071578264236450e-02 3.438405692577362061e-01 1.145148351788520813e-01 3.000126162078231573e-05 3.378484770655632019e-02 1.725413836538791656e-02 1.040466949343681335e-01 -2.207579165697097778e-01 -1.163277104496955872e-01 1.524141151458024979e-02 -8.065661042928695679e-02 -2.043901681900024414e-01 3.273242115974426270e-01 -8.189634233713150024e-02 8.599022030830383301e-02 -2.257591784000396729e-01 4.112157523632049561e-01 4.056111723184585571e-02 -2.184205651283264160e-01 8.544511348009109497e-02 9.011189639568328857e-02 -1.480125784873962402e-01 6.511703133583068848e-02 2.478583008050918579e-01
-3.829351067543029785e-01 6.915294378995895386e-02 -1.510467100888490677e-02 -3.165834769606590271e-02 -7.163918344303965569e-04 -2.498798966407775879e-01 2.093623280525207520e-01 -2.862079441547393799e-01 8.895101398229598999e-02 2.186005711555480957e-01 4.657030571252107620e-03 1.780761033296585083e-01 -9.636466950178146362e-02 -1.676412969827651978e-01 1.563798785209655762e-01 -2.615085840225219727e-01 -1.320303678512573242e-01 4.013234674930572510e-01 1.404299587011337280e-01 1.213265433907508850e-01 1.688967049121856689e-01 -2.710596099495887756e-02 -5.774385109543800354e-02 -1.164912581443786621e-01 2.801534831523895264e-01 -1.152411550283432007e-01 1.585641875863075256e-02 -1.092495396733283997e-01 9.366808831691741943e-02 -6.984136998653411865e-02 2.240684181451797485e-01 -1.207790970802307129e-01
-3.110299408435821533e-01 -1.808703094720840454e-01 -1.929463595151901245e-01 -1.661615632474422455e-02 2.498720437288284302e-01 3.002974577248096466e-02 4.309406876564025879e-02 3.046929650008678436e-02 -5.480339005589485168e-02 -1.510586738586425781e-01 1.850250177085399628e-02 2.143854796886444092e-01 2.720644176006317139e-01 3.480917587876319885e-02 2.204392552375793457e-01 -2.080875188112258911e-01 -1.648483425378799438e-01 1.648336350917816162e-01 1.049491390585899353e-01 1.535370945930480957e-01 1.018086597323417664e-01 1.800712943077087402e-01 2.900538742542266846e-01 -1.304031535983085632e-02 2.286952733993530273e-01 -2.330723404884338379e-01 1.503613144159317017e-01 -3.372167348861694336e-01 7.692256569862365723e-02 -1.222125962376594543e-01 -6.010030582547187805e-02 2.103102803230285645e-01
-2.175000905990600586e-01 3.563316166400909424e-02 -6.008258461952209473e-02 -5.233218520879745483e-02 9.715718775987625122e-02 -3.962528333067893982e-02 6.581884622573852539e-02 7.536127418279647827e-02 4.665511846542358398e-02 1.440989524126052856e-01 4.477582126855850220e-02 -1.757555268704891205e-02 2.059495449066162109e-01 -2.810102701187133789e-01 -2.493298798799514771e-01 2.489589154720306396e-01 -6.639089435338973999e-02 1.865784227848052979e-01 -2.115525454282760620e-01 1.225805208086967468e-01 2.185742855072021484e-01 -1.332483738660812378e-01 1.184881776571273804e-01 1.284586340188980103e-01 4.751986265182495117e-01 -5.258728750050067902e-03 1.740006506443023682e-01 -1.733655929565429688e-01 -4.810927901417016983e-03 1.045257449150085449e-01 1.808920055627822876e-01 3.582695424556732178e-01
-3.394047915935516357e-01 2.828105166554450989e-02 9.641762822866439819e-02 -6.257169693708419800e-02 1.074932515621185303e-01 1.159728318452835083e-01 1.876588612794876099e-01 -2.348745316267013550e-01 6.420820206403732300e-02 -1.639955788850784302e-01 6.897384673357009888e-02 2.452134490013122559e-01 3.966384753584861755e-02 -8.830836415290832520e-02 7.033821940422058105e-02 -1.232755705714225769e-01 4.422828089445829391e-03 2.717131078243255615e-01 -1.423132717609405518e-01 -2.166682630777359009e-01 1.944821141660213470e-02 -2.200120091438293457e-01 -5.027505755424499512e-02 5.342968925833702087e-02 -7.110862433910369873e-02 -2.016152590513229370e-01 -2.086969912052154541e-01 -4.156461954116821289e-01 -6.057924777269363403e-02 -1.603954732418060303e-01 1.653963476419448853e-01 3.405890762805938721e-01
-2.302135229110717773e-01 1.733608394861221313e-01 -2.107309550046920776e-01 7.342043519020080566e-02 2.551801204681396484e-01 -4.036981239914894104e-02 2.090834975242614746e-01 -6.825758516788482666e-02 1.184020936489105225e-01 3.475084304809570312e-01 2.477468736469745636e-02 1.931211054325103760e-01 3.625020757317543030e-02 -4.327072203159332275e-02 5.924490839242935181e-02 -2.494067102670669556e-01 -1.146320402622222900e-01 2.109051942825317383e-01 1.286300867795944214e-01 -8.536443114280700684e-02 -3.068194910883903503e-02 2.337483465671539307e-01 -2.911999449133872986e-02 1.050941925495862961e-02 1.192352920770645142e-01 -2.345532476902008057e-01 1.105702966451644897e-01 -6.790369749069213867e-02 1.837467998266220093e-01 -3.161265850067138672e-01 3.732120394706726074e-01 1.157135143876075745e-01
-1.985535621643066406e-01 1.821884661912918091e-01 -8.859451045282185078e-04 -8.460123836994171143e-02 2.270056456327438354e-01 1.483564376831054688e-01 3.198507241904735565e-03 -1.534019410610198975e-01 -7.417798042297363281e-02 2.675120532512664795e-01 1.418581902980804443e-01 -1.257229223847389221e-02 1.983374804258346558e-01 -1.051704958081245422e-02 3.686358332633972168e-01 -4.321527108550071716e-02 2.162994258105754852e-02 3.145435452461242676e-01 1.425630599260330200e-01 -1.537678688764572144e-01 8.985926955938339233e-02 -1.753303110599517822e-01 -2.258540391921997070e-01 -1.208828911185264587e-01 1.938194781541824341e-01 -8.384034968912601471e-03 1.627564877271652222e-01 -3.781627714633941650e-01 3.716021776199340820e-02 1.687538474798202515e-01 1.355376541614532471e-01 2.131020724773406982e-01
-9.521683305501937866e-02 2.830484807491302490e-01 -8.791171014308929443e-02 -1.416257768869400024e-01 2.290642261505126953e-01 -1.546487510204315186e-01 2.986616492271423340e-01 -1.711633056402206421e-01 1.532682627439498901e-01 1.791536062955856323e-01 -1.183379963040351868e-01 2.488406896591186523e-01 1.708561927080154419e-01 3.220968693494796753e-02 -4.675701633095741272e-02 4.175849026069045067e-04 1.803594231605529785e-01 2.112604677677154541e-01 -4.715583100914955139e-02 2.211526185274124146e-01 1.619059890508651733e-01 7.622960954904556274e-02 -1.702620089054107666e-01 -1.320914179086685181e-01 1.590186804533004761e-01 -2.691843211650848389e-01 -9.418908506631851196e-02 -4.479489102959632874e-02 2.335313335061073303e-02 -7.885302416980266571e-03 3.274146914482116699e-01 3.178561031818389893e-01
-1.545260995626449585e-01 1.300535979680716991e-03 -1.899202764034271240e-01 5.831274762749671936e-02 1.084256246685981750e-01 -1.568512320518493652e-01 2.896965444087982178e-01 2.860565483570098877e-01 1.431802287697792053e-02 -7.223959267139434814e-02 1.244135946035385132e-01 4.117101430892944336e-02 1.197391077876091003e-01 -3.556125238537788391e-02 1.599385589361190796e-01 5.347471311688423157e-02 1.895769834518432617e-01 9.926629252731800079e-03 -1.923341751098632812e-01 1.107180342078208923e-01 -2.436082363128662109e-01 6.108975410461425781e-02 -8.303841948509216309e-02 -1.125263273715972900e-01 9.824921190738677979e-02 -2.657665312290191650e-01 2.194268442690372467e-02 -4.310214817523956299e-01 -2.225772589445114136e-01 9.430859982967376709e-02 1.286863982677459717e-01 3.980398178100585938e-01
-4.590357467532157898e-02 -1.326239407062530518e-01 4.629360884428024292e-02 -1.622247546911239624e-01 3.774278461933135986e-01 -8.295182138681411743e-02 2.280504405498504639e-01 -2.556713521480560303e-01 6.667916476726531982e-02 1.102871969342231750e-01 7.588542252779006958e-02 1.892932206392288208e-01 3.783963322639465332e-01 -1.811515390872955322e-01 3.185940682888031006e-01 -2.940900921821594238e-01 -1.077859476208686829e-01 5.251190066337585449e-02 1.716018468141555786e-02 5.982990190386772156e-02 1.537714898586273193e-01 -4.794406518340110779e-02 4.366615787148475647e-02 -1.806499511003494263e-01 1.741468012332916260e-01 -7.348392903804779053e-02 -4.300199449062347412e-02 -2.458190619945526123e-01 1.438889801502227783e-01 -1.060402169823646545e-01 -2.421731478534638882e-04 2.329355478286743164e-01
-2.553771138191223145e-01 -8.615480363368988037e-02 5.253462120890617371e-02 -5.425330623984336853e-02 4.993585869669914246e-02 -3.138785660266876221e-01 1.917198449373245239e-01 9.993701428174972534e-02 2.168412953615188599e-01 1.320247203111648560e-01 2.738265693187713623e-02 -6.113562360405921936e-02 2.890221774578094482e-01 -7.711903005838394165e-02 5.513958260416984558e-02 1.438452452421188354e-01 2.360967993736267090e-01 1.215500012040138245e-01 -1.785188168287277222e-01 2.132883369922637939e-01 -9.306116402149200439e-02 1.092364564538002014e-01 -1.557737886905670166e-01 -2.293501943349838257e-01 2.105027586221694946e-01 -2.907202765345573425e-02 -9.447105228900909424e-02 -3.042568862438201904e-01 -3.174521327018737793e-01 1.936356574296951294e-01 2.329679578542709351e-01 8.492816984653472900e-02
6.786538660526275635e-02 -1.997583061456680298e-01 -1.958275139331817627e-01 -1.916718780994415283e-01 5.845659598708152771e-02 1.203818097710609436e-01 3.070393204689025879e-01 -1.150474324822425842e-01 5.371848121285438538e-02 -5.924745276570320129e-02 1.074054464697837830e-01 2.008628994226455688e-01 2.918337285518646240e-01 -1.653457432985305786e-01 2.044406719505786896e-02 -3.673525899648666382e-02 -1.148932799696922302e-01 -1.651863800361752510e-03 1.553349792957305908e-01 -7.127550244331359863e-02 2.156279385089874268e-01 -2.680625915527343750e-01 -3.422794938087463379e-01 -6.114606931805610657e-02 3.969470262527465820e-01 -2.176427543163299561e-01 3.689065948128700256e-02 -2.980828881263732910e-01 -1.878271065652370453e-02 -2.276100218296051025e-02 4.160644114017486572e-02 5.499228462576866150e-02
-1.640146076679229736e-01 1.487383395433425903e-01 -1.585551947355270386e-01 2.948910593986511230e-01 -2.912968955934047699e-02 2.835263125598430634e-02 -1.081051230430603027e-01 1.100390776991844177e-01 6.489003449678421021e-02 -1.396840065717697144e-01 -1.066983565688133240e-01 5.631217360496520996e-02 -3.771737590432167053e-02 -6.069353222846984863e-02 1.938681006431579590e-01 -3.020498454570770264e-01 -4.688960686326026917e-02 4.381567835807800293e-01 -2.226458862423896790e-02 8.136948943138122559e-02 9.014444053173065186e-02 -1.312144249677658081e-01 9.648428112268447876e-02 -1.668238937854766846e-01 3.383150994777679443e-01 -8.184626698493957520e-03 6.471065431833267212e-02 -2.167564034461975098e-01 1.387006044387817383e-01 -2.620613276958465576e-01 2.534443438053131104e-01 2.441360652446746826e-01
-2.639133036136627197e-01 -1.395543217658996582e-01 -1.408173143863677979e-01 -2.265217900276184082e-01 2.601819336414337158e-01 -5.534319579601287842e-02 1.479672342538833618e-01 -2.021410614252090454e-01 5.711910873651504517e-02 -1.953116059303283691e-01 6.263282895088195801e-02 3.500461578369140625e-01 1.235422268509864807e-01 -2.114333212375640869e-01 1.462816894054412842e-01 -1.691054254770278931e-01 -6.108392775058746338e-02 -5.604255944490432739e-02 1.001593619585037231e-01 -1.265023183077573776e-02 -2.892948500812053680e-02 -1.858576238155364990e-01 -9.258585423231124878e-02 1.704540103673934937e-02 2.629709541797637939e-01 -9.267512708902359009e-02 9.010533243417739868e-02 -1.916178166866302490e-01 -3.402853310108184814e-01 -1.211067289113998413e-01 7.777637988328933716e-02 3.286308944225311279e-01
-3.736748397350311279e-01 -6.396537274122238159e-02 5.770379304885864258e-02 -1.152695044875144958e-01 9.358614683151245117e-02 6.118471547961235046e-02 -1.136581762693822384e-03 3.020623624324798584e-01 2.248741239309310913e-01 -1.172793507575988770e-01 3.347670733928680420e-01 -6.194594316184520721e-03 1.322789303958415985e-02 -2.325053811073303223e-01 1.503894776105880737e-01 -2.829864434897899628e-02 -4.502008855342864990e-02 2.845043540000915527e-01 -1.820608228445053101e-01 2.929658163338899612e-03 1.247925087809562683e-01 -5.199421942234039307e-02 -3.704488873481750488e-01 1.687309443950653076e-01 2.148150652647018433e-01 -8.607292920351028442e-02 2.435211241245269775e-01 -2.209285944700241089e-01 6.793245673179626465e-02 -2.589176408946514130e-02 1.215336173772811890e-01 2.664373256266117096e-03
2.228705286979675293e-01 -7.876289635896682739e-02 -5.563230812549591064e-02 1.213510259985923767e-01 1.086452156305313110e-01 -2.815857827663421631e-01 4.502264782786369324e-02 1.782830655574798584e-01 3.699788451194763184e-02 7.297304272651672363e-02 2.180829346179962158e-01 2.704743742942810059e-01 2.189736366271972656e-01 -1.616336852312088013e-01 2.506310045719146729e-01 -6.073409691452980042e-02 -2.488429099321365356e-01 -9.411659836769104004e-02 -1.716318726539611816e-01 8.179540932178497314e-02 -2.988814748823642731e-02 -7.324600964784622192e-02 -4.050742983818054199e-01 -1.464921236038208008e-01 2.206588983535766602e-01 -1.472779661417007446e-01 -2.240142086520791054e-03 -1.621346026659011841e-01 -1.455754339694976807e-01 -1.715008020401000977e-01 9.743933379650115967e-02 2.791110873222351074e-01
-3.303756415843963623e-01 6.719925254583358765e-02 9.285688400268554688e-02 1.372556835412979126e-01 8.815431594848632812e-02 -1.577032506465911865e-01 -4.298447817564010620e-02 1.596222259104251862e-02 1.125012487173080444e-01 1.558203548192977905e-01 -5.378920584917068481e-02 -1.512073818594217300e-02 1.598239839076995850e-01 -1.025815457105636597e-01 3.001907765865325928e-01 1.437490433454513550e-01 1.800360232591629028e-01 1.639602631330490112e-01 -8.219618350267410278e-02 -6.767218559980392456e-02 1.543123181909322739e-02 -2.672297656536102295e-01 -5.161882564425468445e-02 -1.512630581855773926e-01 3.370036780834197998e-01 1.242486089468002319e-01 -1.355989426374435425e-01 -2.077464461326599121e-01 3.356145918369293213e-01 -8.062826097011566162e-02 2.354097925126552582e-02 3.989407420158386230e-01
-2.537046670913696289e-01 7.436192780733108521e-02 1.914095878601074219e-01 3.492133319377899170e-02 -1.049322709441184998e-01 -1.683921366930007935e-02 1.870418339967727661e-01 5.253749713301658630e-02 3.112618029117584229e-01 1.180944889783859253e-01 2.626745104789733887e-01 -1.147290915250778198e-01 2.101794779300689697e-01 -9.817059338092803955e-02 5.444278940558433533e-02 -5.000272393226623535e-02 -1.658128350973129272e-01 6.244364753365516663e-02 1.876097023487091064e-01 1.489263176918029785e-01 2.036785781383514404e-01 7.945268601179122925e-02 5.425835773348808289e-02 -3.134130537509918213e-01 1.739894002676010132e-01 -1.005351915955543518e-01 -2.817578054964542389e-02 -1.943146437406539917e-01 1.276861876249313354e-01 1.462427675724029541e-01 3.780852258205413818e-01 3.059900104999542236e-01
-3.529213368892669678e-01 2.637976706027984619e-01 -2.245399802923202515e-01 -1.100588589906692505e-03 1.057084947824478149e-01 -6.008059158921241760e-02 8.468440920114517212e-02 -5.373405292630195618e-03 5.665598437190055847e-02 1.191115155816078186e-01 2.925016544759273529e-02 2.063881456851959229e-01 6.728440523147583008e-02 1.406158059835433960e-01 1.499498933553695679e-01 -1.076358035206794739e-01 8.506975322961807251e-02 3.266905546188354492e-01 -3.503907099366188049e-02 -2.367226332426071167e-01 -4.596092924475669861e-02 -1.342997699975967407e-01 -2.595224883407354355e-03 -7.688789069652557373e-02 3.128083050251007080e-01 5.201258882880210876e-02 9.540533274412155151e-02 -3.714088499546051025e-01 1.523455232381820679e-01 -4.045439709443598986e-04 3.812626600265502930e-01 2.768160775303840637e-02
-4.952721792506054044e-05 -2.992114424705505371e-01 5.126381292939186096e-02 2.387435585260391235e-01 2.274850308895111084e-01 1.714719533920288086e-01 3.373564779758453369e-01 -4.083650186657905579e-02 2.636970020830631256e-02 1.224356517195701599e-01 -1.362182646989822388e-01 6.435827910900115967e-02 2.062620371580123901e-01 -9.671282023191452026e-02 7.810547202825546265e-02 -5.331773683428764343e-02 -2.178092300891876221e-01 2.453116774559020996e-01 3.386679664254188538e-02 1.098137199878692627e-01 2.385106831789016724e-01 3.989033028483390808e-02 6.768116354942321777e-02 -7.503996044397354126e-02 2.866751253604888916e-01 -1.189472302794456482e-01 2.823945581912994385e-01 -4.122877866029739380e-02 6.345128268003463745e-02 2.161179929971694946e-01 2.800748944282531738e-01 -2.419205904006958008e-01
-2.113834321498870850e-01 6.243631988763809204e-02 1.381523720920085907e-02 1.317184269428253174e-01 1.253555864095687866e-01 -1.951652467250823975e-01 1.363517343997955322e-01 -4.106332361698150635e-02 1.313111484050750732e-01 8.152070641517639160e-02 -3.114726543426513672e-01 -7.923562824726104736e-02 -2.839715592563152313e-02 -1.397045701742172241e-01 1.163487732410430908e-01 -1.411356925964355469e-01 -4.744157567620277405e-02 1.713494807481765747e-01 -1.704271882772445679e-01 -7.140979915857315063e-02 2.063731551170349121e-01 2.908231616020202637e-01 -1.425041854381561279e-01 -3.404563665390014648e-01 3.813751339912414551e-01 -5.749075859785079956e-02 -1.786135695874691010e-02 1.334199905395507812e-01 1.350909620523452759e-01 -1.981645673513412476e-01 3.029532432556152344e-01 1.830875724554061890e-01
-2.901187539100646973e-01 -4.175861179828643799e-01 1.274495273828506470e-01 -4.100273549556732178e-02 2.368252426385879517e-01 -2.352537810802459717e-01 1.731878817081451416e-01 1.417997479438781738e-01 8.304427564144134521e-02 1.637803018093109131e-01 8.991038799285888672e-02 5.023939535021781921e-02 3.896492719650268555e-01 2.600127756595611572e-01 1.581159830093383789e-01 1.266981940716505051e-02 -1.973621845245361328e-01 7.743705064058303833e-02 1.282646358013153076e-01 -8.805432170629501343e-02 -1.722064912319183350e-01 1.089536324143409729e-01 -1.050289943814277649e-01 -1.746724843978881836e-01 6.509847939014434814e-02 -8.204311877489089966e-02 -1.066003814339637756e-01 -1.264987885951995850e-01 1.107593253254890442e-01 1.354644596576690674e-01 1.182453110814094543e-01 1.947256922721862793e-01
-1.271129995584487915e-01 -1.630145907402038574e-01 -6.291173398494720459e-02 -6.823516637086868286e-02 5.608033761382102966e-02 4.240989685058593750e-02 2.101944237947463989e-01 9.711228311061859131e-02 2.154161781072616577e-01 -9.583028405904769897e-02 1.964987069368362427e-01 1.390613615512847900e-01 1.503150761127471924e-01 -4.498977661132812500e-01 -6.551669212058186531e-04 -2.744372487068176270e-01 2.207821905612945557e-01 1.055650040507316589e-01 9.637881070375442505e-02 -1.171480864286422729e-01 -7.373221963644027710e-02 3.730253130197525024e-02 -4.993728920817375183e-02 -2.374182641506195068e-01 3.060404360294342041e-01 -1.948062330484390259e-01 1.544208228588104248e-01 -1.607868373394012451e-01 -5.038516130298376083e-03 2.685943841934204102e-01 2.612450420856475830e-01 -7.698104530572891235e-02
-2.676486670970916748e-01 2.003253549337387085e-01 2.554309368133544922e-02 1.413752883672714233e-01 1.254445761442184448e-01 -9.309426695108413696e-02 -4.884939640760421753e-02 1.369837224483489990e-01 -1.448042541742324829e-01 3.526524454355239868e-02 -7.546560466289520264e-02 1.774827204644680023e-02 -1.977225989103317261e-01 2.543807215988636017e-02 1.594166308641433716e-01 -1.361360102891921997e-01 1.200410723686218262e-01 3.694374859333038330e-01 1.841541975736618042e-01 -6.081133615225553513e-03 1.806685701012611389e-02 -8.473195135593414307e-02 4.902135208249092102e-02 -1.959586739540100098e-01 4.193131923675537109e-01 -1.529002934694290161e-01 2.137691825628280640e-01 -3.018867373466491699e-01 -8.931224793195724487e-02 -1.047662049531936646e-01 1.621378809213638306e-01 3.093580007553100586e-01
3.852156549692153931e-02 1.326514780521392822e-01 2.299448996782302856e-01 2.149540483951568604e-01 1.922273635864257812e-01 -2.247894555330276489e-01 8.166019618511199951e-02 -2.155061438679695129e-02 7.029556483030319214e-02 2.060707509517669678e-01 -1.674730330705642700e-01 2.260341197252273560e-01 4.235261380672454834e-01 2.100096270442008972e-02 1.117838472127914429e-01 -3.404623866081237793e-01 -1.018322110176086426e-01 -2.441399544477462769e-02 2.025010287761688232e-01 2.931226976215839386e-02 2.512933015823364258e-01 -1.883540302515029907e-01 -5.350895226001739502e-02 -6.654654443264007568e-02 3.462135493755340576e-01 -3.667244315147399902e-02 -8.175640553236007690e-02 -1.096037924289703369e-01 -3.958544135093688965e-02 -2.791221253573894501e-02 2.634581178426742554e-02 2.252989858388900757e-01
-1.380411386489868164e-01 1.962854713201522827e-01 -6.490617990493774414e-02 -2.307941205799579620e-03 2.805241346359252930e-01 -7.227041572332382202e-02 1.802976578474044800e-01 -6.495626270771026611e-02 -3.466771543025970459e-02 2.651968598365783691e-01 -4.194613173604011536e-02 1.587472558021545410e-01 1.145123615860939026e-01 2.476583421230316162e-02 -2.716237604618072510e-01 -2.177701294422149658e-01 -2.468485981225967407e-01 9.698536247014999390e-02 -2.765688113868236542e-02 -3.046470135450363159e-02 3.234602510929107666e-02 3.360979855060577393e-01 3.864691592752933502e-03 -2.620082721114158630e-02 3.494037687778472900e-01 1.245265901088714600e-01 2.606444060802459717e-01 2.163831703364849091e-02 -5.737963691353797913e-02 -2.034313827753067017e-01 3.318094015121459961e-01 1.913718134164810181e-01
-4.177176356315612793e-01 -2.848682701587677002e-01 1.062646806240081787e-01 -2.553958632051944733e-02 1.666711121797561646e-01 8.538712561130523682e-02 1.352876126766204834e-01 4.903873801231384277e-02 -2.270627468824386597e-01 3.470967411994934082e-01 1.496839970350265503e-01 1.852303296327590942e-01 6.527148187160491943e-02 1.067786361090838909e-03 7.993531972169876099e-02 -1.778263598680496216e-02 5.135815590620040894e-03 6.603792309761047363e-03 -2.019926160573959351e-01 -4.692558199167251587e-03 1.513827741146087646e-01 3.456474840641021729e-02 -2.968726754188537598e-01 -1.193354949355125427e-01 3.753772675991058350e-01 -1.409369558095932007e-01 -1.503998637199401855e-01 -2.540000081062316895e-01 -1.184776723384857178e-01 6.785064935684204102e-03 -3.902805596590042114e-02 -7.765702158212661743e-02
-5.683881044387817383e-02 -1.813950836658477783e-01 8.668794482946395874e-02 3.851133957505226135e-02 5.366468429565429688e-02 -1.498568505048751831e-01 1.802850663661956787e-01 -2.610697783529758453e-02 3.597715869545936584e-02 9.443722665309906006e-03 2.633319497108459473e-01 1.942748874425888062e-01 1.882833838462829590e-01 -1.392527073621749878e-01 -2.091711312532424927e-01 3.559711948037147522e-02 -2.011837512254714966e-01 5.845458805561065674e-02 -1.353666782379150391e-01 3.475187420845031738e-01 1.803236603736877441e-01 -1.874576788395643234e-03 1.960495114326477051e-01 -1.025336533784866333e-01 3.803511261940002441e-01 -2.993175089359283447e-01 3.353307545185089111e-01 -1.908195912837982178e-01 -1.058750599622726440e-01 -1.099350601434707642e-01 8.206252753734588623e-02 1.020491868257522583e-01
4.529213905334472656e-02 -1.111023724079132080e-01 1.041701994836330414e-02 1.411100327968597412e-01 2.307310551404953003e-01 -3.594586998224258423e-02 -2.978665940463542938e-02 -2.197813242673873901e-01 5.151458829641342163e-02 -5.833872407674789429e-02 -1.694102883338928223e-01 2.490978837013244629e-01 1.140182167291641235e-01 -3.074680455029010773e-02 -1.360911279916763306e-01 -2.388758212327957153e-01 -2.182833105325698853e-01 2.612509429454803467e-01 -1.215694099664688110e-01 9.515313059091567993e-02 -2.541624307632446289e-01 -5.587647203356027603e-03 -1.092944890260696411e-01 -1.582110822200775146e-01 2.825870811939239502e-01 1.596888005733489990e-01 4.279274493455886841e-02 -3.718013465404510498e-01 -1.026333943009376526e-01 -7.098114490509033203e-02 2.910231053829193115e-01 2.974915504455566406e-01
-3.248718753457069397e-02 -1.744644343852996826e-01 -7.323578745126724243e-02 -8.180773258209228516e-02 8.848432451486587524e-02 -1.380193084478378296e-01 1.188079118728637695e-01 -1.881722211837768555e-01 1.110325101763010025e-02 -1.049605011940002441e-01 2.041193693876266479e-01 3.094815015792846680e-01 3.752079904079437256e-01 -8.401168882846832275e-02 2.134260982275009155e-01 -2.486438900232315063e-01 -2.535524666309356689e-01 -2.899007312953472137e-02 3.250859677791595459e-03 2.503643184900283813e-02 -4.141507670283317566e-02 4.536133259534835815e-03 2.675860933959484100e-02 -1.299027800559997559e-01 3.629846870899200439e-01 5.731687997467815876e-04 1.415230333805084229e-01 -1.661873459815979004e-01 -1.234536170959472656e-01 -3.486076593399047852e-01 2.691458165645599365e-01 5.044720694422721863e-02
-2.659699618816375732e-01 -1.850584745407104492e-01 1.964328736066818237e-01 7.924326509237289429e-02 2.953197956085205078e-01 3.927486017346382141e-02 1.562831550836563110e-02 -1.007634624838829041e-01 4.546385630965232849e-02 1.423410028219223022e-01 2.628722488880157471e-01 2.634935081005096436e-01 1.144783049821853638e-01 -1.319569945335388184e-01 -1.066044569015502930e-01 -3.799716234207153320e-01 -7.093685865402221680e-02 7.289145141839981079e-02 -2.748118340969085693e-01 8.766016364097595215e-02 -1.303898096084594727e-01 2.267012298107147217e-01 -1.757980883121490479e-01 -8.896367251873016357e-02 2.199999839067459106e-01 -1.598655283451080322e-01 -5.224677920341491699e-02 -1.493417024612426758e-01 1.691826879978179932e-01 1.970519125461578369e-01 2.043123543262481689e-02 1.903936862945556641e-01
-1.220516860485076904e-01 -3.185224235057830811e-01 2.119282633066177368e-02 -1.223256364464759827e-01 3.570277094841003418e-01 -8.315216749906539917e-03 1.919621825218200684e-01 -1.787636056542396545e-02 -1.581481099128723145e-01 -2.747355774044990540e-02 -2.050280570983886719e-01 1.159729212522506714e-01 1.453701406717300415e-01 -1.184184700250625610e-01 -3.507605288177728653e-04 -1.371299475431442261e-01 -2.826291918754577637e-01 4.806237667798995972e-02 -1.870188266038894653e-01 -2.523895800113677979e-01 -2.668493092060089111e-01 -2.058081924915313721e-01 -1.017738729715347290e-01 -7.647428195923566818e-03 3.890527188777923584e-01 -3.212176635861396790e-02 1.264345496892929077e-01 -2.318081557750701904e-01 4.633123427629470825e-02 -1.047350317239761353e-01 1.286145001649856567e-01 1.081446707248687744e-01
-1.515695750713348389e-01 -2.348696440458297729e-02 1.550023555755615234e-01 -1.721438169479370117e-01 1.848833411931991577e-01 -2.990884520113468170e-02 1.413533538579940796e-01 -3.575807809829711914e-02 9.869774803519248962e-03 7.880245335400104523e-03 2.914588451385498047e-01 7.391451299190521240e-02 2.314284443855285645e-01 -1.053807232528924942e-02 2.418367117643356323e-01 -8.096644282341003418e-02 -3.427209258079528809e-01 3.105066120624542236e-01 -1.071336865425109863e-01 2.989460341632366180e-02 1.966668516397476196e-01 -2.495822459459304810e-01 2.434426173567771912e-02 1.221106350421905518e-01 9.553420543670654297e-02 -1.289298385381698608e-01 -1.873184144496917725e-01 -4.330528900027275085e-02 9.317663311958312988e-02 -2.954554557800292969e-01 2.420370727777481079e-01 3.117868602275848389e-01
2.021210342645645142e-01 -2.245624512434005737e-01 -1.687705665826797485e-01 -1.793600916862487793e-01 1.509761959314346313e-01 1.230405718088150024e-01 2.311242371797561646e-01 7.637466304004192352e-03 1.281674951314926147e-01 -1.998282670974731445e-01 1.082079038023948669e-01 7.962723821401596069e-02 -3.273900831118226051e-03 -2.344646677374839783e-02 -5.996269360184669495e-02 -1.281150430440902710e-01 -2.009778171777725220e-01 3.207085430622100830e-01 7.445152103900909424e-02 -1.471370458602905273e-01 1.538453549146652222e-01 -6.315407902002334595e-02 -3.613267540931701660e-01 -3.469778001308441162e-01 2.919903695583343506e-01 -3.163877427577972412e-01 2.434130199253559113e-02 -1.194595098495483398e-01 -1.401717867702245712e-02 -1.800745539367198944e-02 1.013865470886230469e-01 4.012521728873252869e-02
-4.678806290030479431e-02 -1.802797168493270874e-01 3.361583054065704346e-01 -1.344614326953887939e-01 2.284239381551742554e-01 1.318553537130355835e-01 1.969222575426101685e-01 -1.630716621875762939e-01 1.120580062270164490e-01 -6.176763027906417847e-02 2.695660106837749481e-02 8.948747813701629639e-02 -6.230407208204269409e-02 1.318082511425018311e-01 8.785495162010192871e-02 -4.068182110786437988e-01 -2.440337091684341431e-02 -1.138553582131862640e-02 -1.397652328014373779e-01 -7.348152250051498413e-02 2.909046411514282227e-02 2.017878144979476929e-01 -5.741084739565849304e-02 -2.310583740472793579e-01 3.523916006088256836e-01 -8.309738337993621826e-02 -8.305713534355163574e-02 -2.197613865137100220e-01 9.021005779504776001e-02 1.453649550676345825e-01 1.445987969636917114e-01 3.454682826995849609e-01
4.908471927046775818e-02 2.269904874265193939e-02 1.904492974281311035e-01 -8.276748470962047577e-03 2.113815993070602417e-01 -6.789032369852066040e-02 1.703370958566665649e-01 -6.451043486595153809e-02 2.516438961029052734e-01 -1.039659008383750916e-01 7.830123603343963623e-02 3.270100057125091553e-02 -1.470477133989334106e-01 1.173294857144355774e-01 1.136049926280975342e-01 -3.002527654170989990e-01 1.831357926130294800e-02 -1.098868921399116516e-01 -2.342366874217987061e-01 5.613813921809196472e-02 -1.571044623851776123e-01 -2.403783500194549561e-01 -8.527610450983047485e-02 -2.811942100524902344e-01 3.471982479095458984e-01 -2.694558501243591309e-01 -9.249185025691986084e-02 -2.851206064224243164e-01 9.954176098108291626e-02 5.610055848956108093e-02 2.362305670976638794e-01 2.595969438552856445e-01
-3.071780800819396973e-01 1.190906539559364319e-01 7.423949241638183594e-02 2.133218646049499512e-01 6.903614848852157593e-02 -1.493574678897857666e-01 -4.025325551629066467e-02 3.301186561584472656e-01 9.473118931055068970e-02 3.289833068847656250e-01 5.161515995860099792e-02 1.492111235857009888e-01 -9.967619180679321289e-02 -5.665277689695358276e-02 -8.182175224646925926e-05 -1.227533910423517227e-02 2.128071039915084839e-01 2.846603989601135254e-01 7.186385244131088257e-02 -1.855413317680358887e-01 2.789197675883769989e-02 -7.253111898899078369e-02 -2.216548025608062744e-01 -1.540274918079376221e-01 3.355179429054260254e-01 -4.972181469202041626e-02 1.606879383325576782e-01 -6.292632222175598145e-02 -7.831591367721557617e-02 1.823958009481430054e-02 3.472858369350433350e-01 1.750443726778030396e-01
-1.943574100732803345e-02 -6.363586336374282837e-02 2.667359411716461182e-01 -9.459762834012508392e-03 1.860950291156768799e-01 -5.275607109069824219e-02 1.950556486845016479e-01 -2.809033691883087158e-01 -1.549975872039794922e-01 -8.087185770273208618e-02 1.203328184783458710e-02 1.485429108142852783e-01 2.490720301866531372e-01 -2.165878415107727051e-01 2.663151621818542480e-01 3.568283841013908386e-02 -2.440755963325500488e-01 1.328435540199279785e-01 -8.500742167234420776e-02 -8.497820794582366943e-02 1.630177795886993408e-01 -1.672482490539550781e-01 -1.478381752967834473e-01 -1.631598472595214844e-01 3.597602546215057373e-01 -2.572616636753082275e-01 -3.027959764003753662e-01 -1.133651286363601685e-01 -1.403150409460067749e-01 -1.092135086655616760e-01 8.198344707489013672e-02 5.358834192156791687e-02
-9.910276159644126892e-03 -1.071153357625007629e-01 8.496242016553878784e-02 -4.042819142341613770e-02 -5.765568092465400696e-02 2.207619398832321167e-01 2.862697243690490723e-01 2.168554067611694336e-01 2.994744777679443359e-01 2.106171250343322754e-01 -2.622042894363403320e-01 1.576098352670669556e-01 3.006076216697692871e-01 -4.892682656645774841e-02 2.334166616201400757e-01 -1.426939517259597778e-01 1.945051364600658417e-02 3.221772313117980957e-01 -1.412292271852493286e-01 -2.100497949868440628e-03 3.350434126332402229e-03 -5.899023264646530151e-02 -1.157561987638473511e-01 3.032339736819267273e-02 4.787660539150238037e-01 4.238209128379821777e-02 -1.146578341722488403e-01 -8.591302484273910522e-02 7.167339790612459183e-03 7.277391105890274048e-02 3.299475088715553284e-02 5.817909911274909973e-02
-7.005810737609863281e-02 -8.757091313600540161e-02 1.450094729661941528e-01 -1.334175020456314087e-01 3.233863711357116699e-01 -1.162511184811592102e-01 2.337477952241897583e-01 2.637723274528980255e-02 5.743637681007385254e-02 7.825414836406707764e-02 1.308270841836929321e-01 -5.107737146317958832e-03 3.571156561374664307e-01 -1.283584535121917725e-01 1.279858052730560303e-01 2.928653545677661896e-02 -1.816622316837310791e-01 1.499186456203460693e-01 9.695421904325485229e-02 2.664887309074401855e-01 1.393281072378158569e-01 -3.629102930426597595e-02 -1.830984205007553101e-01 -2.964815497398376465e-01 2.212961763143539429e-01 -8.642790466547012329e-02 4.310376942157745361e-02 -1.845610141754150391e-01 7.370631396770477295e-02 2.251561731100082397e-01 -2.150449901819229126e-01 3.384890258312225342e-01
-1.857658475637435913e-01 -1.197274923324584961e-01 -2.082063704729080200e-01 -2.238994836807250977e-02 1.024449914693832397e-01 -2.242499291896820068e-01 1.801511347293853760e-01 9.109988808631896973e-02 9.903675317764282227e-02 -6.033869460225105286e-02 1.305071543902158737e-02 -2.092927396297454834e-01 1.656457781791687012e-02 -2.054718583822250366e-01 3.860640525817871094e-01 -1.103214249014854431e-01 2.535331845283508301e-01 1.573674678802490234e-01 -2.159575819969177246e-01 7.016287744045257568e-02 -2.102270126342773438e-01 2.498358935117721558e-01 -6.112308800220489502e-02 -2.139180600643157959e-01 1.504120379686355591e-01 -1.495487242937088013e-01 5.031837522983551025e-02 -3.205071687698364258e-01 -5.637839809060096741e-02 -1.948162466287612915e-01 1.630796641111373901e-01 1.730599850416183472e-01
-2.015425860881805420e-01 1.051655560731887817e-01 -2.202627658843994141e-01 3.306109309196472168e-01 2.506158053874969482e-01 -6.141454726457595825e-02 4.433478116989135742e-01 -7.681146729737520218e-03 9.567859768867492676e-02 3.032664358615875244e-01 -4.658639430999755859e-02 3.791987895965576172e-02 -8.586901426315307617e-02 -1.515245139598846436e-01 2.388669550418853760e-01 -1.267536450177431107e-02 1.884490624070167542e-02 2.470730096101760864e-01 8.915630728006362915e-02 1.267095506191253662e-01 9.484264254570007324e-02 1.218047291040420532e-01 -2.069852352142333984e-01 -1.216617040336132050e-02 9.103325009346008301e-02 9.913826733827590942e-02 -4.476799815893173218e-02 -6.413741409778594971e-02 -5.153695493936538696e-02 6.442914158105850220e-02 2.033105939626693726e-01 3.322927653789520264e-01
-1.503275334835052490e-01 7.883457094430923462e-02 2.570947110652923584e-01 1.951414942741394043e-01 1.625008732080459595e-01 7.749234139919281006e-02 2.654266059398651123e-01 5.766604468226432800e-02 -6.578359752893447876e-02 7.546478509902954102e-02 1.169058829545974731e-01 -2.301067560911178589e-01 1.707718521356582642e-02 3.570789992809295654e-01 2.898835577070713043e-02 -1.900080740451812744e-01 -1.467437297105789185e-01 2.192686051130294800e-01 -8.013173937797546387e-02 -9.126932173967361450e-02 8.423970639705657959e-02 8.203803002834320068e-02 -5.513534322381019592e-02 -2.217441499233245850e-01 3.212914168834686279e-01 1.796800829470157623e-02 -1.938437223434448242e-01 -4.306580722332000732e-01 -1.695751994848251343e-01 -4.217596724629402161e-02 1.061007827520370483e-01 -2.561688236892223358e-02
3.239785134792327881e-02 -1.289162933826446533e-01 -2.426614016294479370e-01 1.657696962356567383e-01 8.041809499263763428e-02 -1.856611222028732300e-01 3.091333806514739990e-01 2.444106340408325195e-01 4.045683145523071289e-02 5.948983132839202881e-02 6.246738880872726440e-02 -3.030101954936981201e-02 -2.404961138963699341e-01 -4.808801710605621338e-01 2.317696064710617065e-02 2.001663595438003540e-01 1.067794673144817352e-02 6.371080875396728516e-02 -6.507696118205785751e-03 5.306089296936988831e-02 1.012150049209594727e-01 1.598919332027435303e-01 -1.582964360713958740e-01 -1.285953372716903687e-01 2.858558595180511475e-01 -9.436570107936859131e-02 4.180495068430900574e-02 -2.752184569835662842e-01 4.606130719184875488e-02 -9.367952123284339905e-03 1.649436801671981812e-01 2.794342041015625000e-01
-2.919481694698333740e-01 -1.063306033611297607e-01 2.447263002395629883e-01 1.637225747108459473e-01 1.438308060169219971e-01 6.538812071084976196e-02 1.600655168294906616e-01 2.625112533569335938e-01 -1.288924366235733032e-01 1.172154396772384644e-01 -1.122555583715438843e-01 1.174789890646934509e-01 -9.182260930538177490e-02 -4.455583915114402771e-02 1.920240521430969238e-01 6.818777322769165039e-02 -4.391509294509887695e-02 3.081041574478149414e-01 -2.398237213492393494e-02 -2.333965748548507690e-01 -1.256123781204223633e-01 -1.308189146220684052e-02 -1.431777030229568481e-01 -2.161568403244018555e-01 2.889981865882873535e-01 -2.339748293161392212e-01 6.262064445763826370e-03 1.203707233071327209e-01 -1.065528690814971924e-01 1.748741604387760162e-02 2.083569169044494629e-01 3.816148936748504639e-01
-1.803972721099853516e-01 1.527890264987945557e-01 -1.159466803073883057e-01 -8.501715958118438721e-03 2.338649630546569824e-01 -1.646448299288749695e-02 7.268442213535308838e-02 -4.662802442908287048e-02 -4.296887200325727463e-03 2.245578020811080933e-01 -1.045436337590217590e-01 2.626641988754272461e-01 7.411197572946548462e-02 -8.622507750988006592e-02 -8.992511034011840820e-02 -4.208391904830932617e-01 -2.753982841968536377e-01 -1.071244403719902039e-01 3.035498084500432014e-03 1.749988198280334473e-01 -4.976833704859018326e-03 -8.292670547962188721e-02 -2.159910351037979126e-01 -1.635030359029769897e-01 2.101822495460510254e-01 -1.635737568140029907e-01 3.266077339649200439e-01 8.194791525602340698e-02 3.194311261177062988e-02 -9.392400085926055908e-02 3.073268234729766846e-01 2.298606187105178833e-01
-1.491157412528991699e-01 -4.961367323994636536e-02 -1.060693040490150452e-01 -4.672067239880561829e-02 8.708567172288894653e-02 -4.844216629862785339e-02 -2.827263064682483673e-02 -4.372858442366123199e-03 1.095611900091171265e-01 7.710757851600646973e-02 -5.509855598211288452e-02 3.575447499752044678e-01 3.748023137450218201e-02 -1.044349744915962219e-01 -7.993706315755844116e-02 -4.737872183322906494e-01 -2.345373630523681641e-01 7.501746527850627899e-03 1.352720558643341064e-01 1.379519104957580566e-01 1.499118506908416748e-01 -2.365998774766921997e-01 -1.224230825901031494e-01 7.345955818891525269e-02 2.879169881343841553e-01 -1.443864554166793823e-01 2.687475681304931641e-01 -1.619408279657363892e-01 1.274966150522232056e-01 -2.717687189579010010e-02 3.324369788169860840e-01 1.954208165407180786e-01
-2.910801395773887634e-02 5.328455567359924316e-02 2.272715866565704346e-01 8.728799968957901001e-02 2.850254476070404053e-01 1.312425825744867325e-02 4.346348345279693604e-01 9.444532543420791626e-02 -5.846864357590675354e-02 1.318133473396301270e-01 1.518223900347948074e-03 3.194092586636543274e-02 6.636462360620498657e-02 -2.970603108406066895e-01 3.711829781532287598e-01 9.887268394231796265e-02 4.857165366411209106e-02 8.136180788278579712e-02 1.529228240251541138e-01 2.214948087930679321e-02 3.771767020225524902e-01 -1.903891377151012421e-02 -1.902810782194137573e-01 -2.060176432132720947e-01 -1.637817546725273132e-02 3.895182907581329346e-02 -1.037771403789520264e-01 -1.623749732971191406e-01 -2.923269290477037430e-03 1.059432327747344971e-01 6.771609932184219360e-02 2.948164641857147217e-01
-1.167228538542985916e-02 -9.846933186054229736e-02 2.998132109642028809e-01 -5.348547920584678650e-02 1.762747168540954590e-01 1.434470713138580322e-01 3.910605311393737793e-01 1.576327532529830933e-01 8.646940439939498901e-02 1.040590740740299225e-02 5.386051535606384277e-02 5.055012553930282593e-02 -2.142911776900291443e-02 1.028024256229400635e-01 -6.174716725945472717e-02 -1.758919358253479004e-01 -3.082965128123760223e-02 -1.023450791835784912e-01 -1.819927543401718140e-01 -2.491090297698974609e-01 2.887717485427856445e-01 -6.329976767301559448e-02 2.166262269020080566e-02 9.681547060608863831e-03 3.340063989162445068e-01 -1.028253734111785889e-01 -9.244079142808914185e-02 -4.972954094409942627e-01 5.994044989347457886e-02 -5.826290696859359741e-02 8.181969821453094482e-02 1.514892429113388062e-01
-9.858268313109874725e-03 5.650584585964679718e-03 1.595561802387237549e-01 1.253576278686523438e-01 1.721317172050476074e-01 -8.750507235527038574e-02 2.579277455806732178e-01 -8.894363418221473694e-03 1.157947033643722534e-01 -1.187541242688894272e-02 1.291795819997787476e-01 2.732241153717041016e-02 1.186834741383790970e-02 3.761532902717590332e-01 2.882080972194671631e-01 -2.585431337356567383e-01 2.745066024363040924e-02 -1.453916728496551514e-02 -1.248464062809944153e-01 -1.377924680709838867e-01 1.405995637178421021e-01 -8.775226026773452759e-02 -3.157656192779541016e-01 -3.257384598255157471e-01 1.698068827390670776e-01 -1.942813545465469360e-01 2.429380416870117188e-01 -2.344286143779754639e-01 1.978268027305603027e-01 -1.318430528044700623e-02 2.018332332372665405e-01 5.348182097077369690e-02
-3.135290145874023438e-01 8.034890890121459961e-02 1.936630159616470337e-01 3.120359405875205994e-02 1.494242101907730103e-01 -7.654907554388046265e-02 2.363195866346359253e-01 -1.194339338690042496e-02 2.374753803014755249e-01 -9.428006410598754883e-02 1.731811463832855225e-01 -1.207905635237693787e-01 1.804726123809814453e-01 -1.282852590084075928e-01 -8.600801974534988403e-02 -7.428186386823654175e-02 -1.109865829348564148e-01 8.954240381717681885e-02 1.140049323439598083e-01 2.828749120235443115e-01 3.085160255432128906e-01 -1.409534830600023270e-02 -1.377099454402923584e-01 -1.292675584554672241e-01 9.685015678405761719e-02 -1.117306277155876160e-01 4.713689386844635010e-01 -2.398143857717514038e-01 -1.452725529670715332e-01 4.949973151087760925e-02 9.637954086065292358e-02 1.482121199369430542e-01
2.467176020145416260e-01 1.050849109888076782e-01 6.564088910818099976e-02 7.256407290697097778e-02 1.394166499376296997e-01 1.061349958181381226e-01 2.645970880985260010e-01 3.110077977180480957e-01 1.503991633653640747e-01 -1.530371308326721191e-01 2.692355811595916748e-01 3.969419002532958984e-02 5.500712618231773376e-02 -4.924448579549789429e-02 -1.621076464653015137e-01 -2.854115664958953857e-01 -7.831413298845291138e-02 -8.740788698196411133e-02 -1.750729531049728394e-01 -1.989431679248809814e-01 2.254586368799209595e-01 -8.400177210569381714e-02 -1.041264533996582031e-01 -9.664069116115570068e-02 2.599647939205169678e-01 -1.079279109835624695e-01 1.665133424103260040e-02 -1.659994274377822876e-01 -5.693544074892997742e-02 2.056778073310852051e-01 3.305000960826873779e-01 2.527264654636383057e-01
-1.439646929502487183e-01 -3.515096753835678101e-02 4.587186500430107117e-02 6.956063956022262573e-02 1.959072351455688477e-01 -5.468049645423889160e-02 2.778378129005432129e-01 2.008424252271652222e-01 9.720060229301452637e-02 1.292291134595870972e-01 1.836141347885131836e-01 1.471699178218841553e-01 -3.311084210872650146e-01 -4.424223303794860840e-02 2.716163098812103271e-01 -1.044877711683511734e-02 2.664012908935546875e-01 2.777946889400482178e-01 1.555121224373579025e-02 -3.221524180844426155e-03 -3.298208815976977348e-03 6.231347471475601196e-02 -1.269601285457611084e-01 -3.804064169526100159e-02 4.074461162090301514e-01 6.421568989753723145e-02 7.066775113344192505e-03 -7.922114431858062744e-02 -1.426224708557128906e-01 9.988298267126083374e-02 1.165866330265998840e-01 3.936684429645538330e-01
-1.449588239192962646e-01 -1.824080478399991989e-03 -1.506182830780744553e-02 2.634541392326354980e-01 1.898437738418579102e-02 -1.991343051195144653e-01 2.011485993862152100e-01 9.926433116197586060e-02 8.746320009231567383e-02 6.034684926271438599e-02 -2.259420454502105713e-01 2.336695641279220581e-01 1.715251058340072632e-02 3.277298063039779663e-02 1.056826710700988770e-01 -1.785160154104232788e-01 -1.193065010011196136e-02 2.900292575359344482e-01 -2.091146111488342285e-01 -6.033956632018089294e-02 1.394359320402145386e-01 3.380290865898132324e-01 -1.337493062019348145e-01 -2.762477695941925049e-01 3.425794541835784912e-01 3.317845985293388367e-02 -4.672261700034141541e-02 5.798561498522758484e-02 -7.846712321043014526e-02 -2.306070178747177124e-01 2.530277371406555176e-01 2.253180295228958130e-01
1.830686628818511963e-02 -8.443043380975723267e-02 1.919365227222442627e-01 1.158212274312973022e-01 3.940329253673553467e-01 -1.475073099136352539e-01 1.710395216941833496e-01 2.654739618301391602e-01 3.062354959547519684e-02 1.895972341299057007e-01 2.007805258035659790e-01 7.943696528673171997e-02 3.706593513488769531e-01 -2.932092249393463135e-01 1.843575239181518555e-01 -1.191818043589591980e-01 -2.068616747856140137e-01 -6.017354503273963928e-02 1.268347352743148804e-01 -1.357140392065048218e-01 6.839065998792648315e-02 1.341770682483911514e-02 -2.494550198316574097e-01 -3.179619610309600830e-01 1.732819974422454834e-01 7.471649348735809326e-02 9.904043376445770264e-02 -3.122112713754177094e-02 5.161755532026290894e-02 5.803722143173217773e-02 3.598992154002189636e-02 -8.744838088750839233e-02
-1.399496793746948242e-01 -2.601556479930877686e-01 1.866912990808486938e-01 1.886322051286697388e-01 2.734650075435638428e-01 -1.110271066427230835e-01 1.402010768651962280e-01 -6.912295520305633545e-02 1.848737709224224091e-02 -7.201114296913146973e-02 3.551531955599784851e-02 1.855076998472213745e-01 2.227967977523803711e-01 -1.175404191017150879e-01 -6.567706912755966187e-02 -2.464169263839721680e-01 -1.360080093145370483e-01 5.636551231145858765e-02 -3.093465864658355713e-01 -2.059607654809951782e-01 -9.723183512687683105e-02 -5.017730221152305603e-02 -3.319044038653373718e-02 -8.574877679347991943e-02 1.337804645299911499e-02 8.261518925428390503e-02 9.772253036499023438e-02 -3.038991987705230713e-01 -1.256185173988342285e-01 2.777744270861148834e-02 3.568866848945617676e-01 3.577949404716491699e-01
-4.333790242671966553e-01 1.340424865484237671e-01 2.215883284807205200e-01 6.742392480373382568e-02 1.986127197742462158e-01 -2.622500061988830566e-01 1.956531405448913574e-01 1.524426192045211792e-01 2.514428496360778809e-01 -5.781085696071386337e-03 3.076143860816955566e-01 -1.087076514959335327e-01 8.759500086307525635e-02 -2.001403123140335083e-01 -2.025057002902030945e-02 -1.073842048645019531e-01 9.495241567492485046e-03 1.881060898303985596e-01 1.690749824047088623e-01 2.245272845029830933e-01 2.509372830390930176e-01 -2.305380851030349731e-01 -2.443917095661163330e-02 8.030480146408081055e-02 1.038640588521957397e-01 -1.095207408070564270e-01 4.914507642388343811e-02 -1.298234313726425171e-01 -1.947752535343170166e-01 -2.811056189239025116e-02 1.129007898271083832e-02 1.513683348894119263e-01
3.541817888617515564e-02 -3.021241538226604462e-02 -8.792098611593246460e-02 -1.091566681861877441e-01 2.003688178956508636e-02 1.226688474416732788e-01 1.228146478533744812e-01 1.361899822950363159e-01 1.679921709001064301e-02 1.744888275861740112e-01 7.081240415573120117e-02 1.424462944269180298e-01 -1.727330498397350311e-02 -2.096592336893081665e-01 -1.552425473928451538e-01 -3.429851531982421875e-01 1.142396926879882812e-01 3.447923064231872559e-01 9.497883170843124390e-02 -1.648472249507904053e-02 -2.335799485445022583e-02 5.105371028184890747e-02 -2.192904502153396606e-01 8.665916323661804199e-02 3.633762896060943604e-01 -1.709632575511932373e-01 4.015760123729705811e-01 -2.082106098532676697e-02 1.361464709043502808e-01 1.190340816974639893e-01 1.378595232963562012e-01 3.352995812892913818e-01
-2.395182996988296509e-01 -1.354328095912933350e-01 1.241516843438148499e-01 2.749251425266265869e-01 1.498649567365646362e-01 -1.965823024511337280e-01 1.242182310670614243e-02 2.698530256748199463e-01 -1.356420218944549561e-01 2.378004193305969238e-01 -1.008265540003776550e-01 6.683009862899780273e-02 -4.521241411566734314e-02 -2.158614099025726318e-01 2.830673567950725555e-02 -2.854923531413078308e-02 1.949957106262445450e-03 2.292410880327224731e-01 6.806230545043945312e-02 -1.605037599802017212e-01 -1.159788668155670166e-01 -1.044310629367828369e-01 1.003897376358509064e-02 -1.706406027078628540e-01 4.108847379684448242e-01 -3.759237229824066162e-01 5.540879815816879272e-02 -8.542449772357940674e-02 -1.039317026734352112e-01 9.450133889913558960e-02 1.860093027353286743e-01 2.191039770841598511e-01
1.667973548173904419e-01 2.078384757041931152e-01 -5.518238991498947144e-02 -6.519737094640731812e-02 4.835680425167083740e-01 4.638886824250221252e-02 1.661435514688491821e-01 1.669040620326995850e-01 4.026628285646438599e-02 1.318902075290679932e-01 1.821055412292480469e-01 -4.091548919677734375e-02 2.796181142330169678e-01 -5.258226767182350159e-02 1.327213048934936523e-01 -2.318717241287231445e-01 -6.530240178108215332e-02 6.454845517873764038e-02 2.727124392986297607e-01 5.918069742619991302e-03 1.702402681112289429e-01 2.077503800392150879e-01 -2.195074707269668579e-01 -2.004098519682884216e-02 3.165756464004516602e-01 -1.338733285665512085e-01 2.146665751934051514e-01 -1.248424779623746872e-02 -2.138099223375320435e-01 -4.102536663413047791e-02 9.318500757217407227e-02 -5.077886860817670822e-03
-5.592529103159904480e-02 -1.085337400436401367e-01 2.498818486928939819e-01 -2.261075079441070557e-01 1.192642226815223694e-01 -3.172102272510528564e-01 2.324707061052322388e-01 1.095152925699949265e-02 5.738267209380865097e-03 1.008746176958084106e-01 -2.380593679845333099e-02 8.890093863010406494e-02 3.392280340194702148e-01 -7.660076022148132324e-02 2.627856433391571045e-01 -1.404696404933929443e-01 -2.676218152046203613e-01 1.162836253643035889e-01 8.682614192366600037e-03 3.455350399017333984e-01 1.204216852784156799e-01 -9.970638155937194824e-02 -8.614937961101531982e-02 -1.944892853498458862e-01 2.541963756084442139e-01 -8.361179381608963013e-02 -4.462184756994247437e-02 -8.177811652421951294e-02 1.077670678496360779e-01 1.638921350240707397e-01 8.041506260633468628e-02 2.730903327465057373e-01
8.055048435926437378e-02 2.741994895040988922e-02 1.254654228687286377e-01 -2.890092432498931885e-01 1.317191272974014282e-01 -7.843152433633804321e-02 2.962415814399719238e-01 8.146630716510117054e-04 -1.268091797828674316e-01 -3.690858930349349976e-02 2.039388418197631836e-01 1.009277552366256714e-01 3.478941023349761963e-01 -2.130835950374603271e-01 3.654816746711730957e-01 -2.430527955293655396e-01 -2.563497424125671387e-02 2.247395813465118408e-01 -1.748598366975784302e-01 1.544142980128526688e-02 8.755172044038772583e-02 -5.018593370914459229e-02 6.917499750852584839e-02 -2.031715363264083862e-01 2.466056346893310547e-01 -1.201173141598701477e-01 2.237044461071491241e-02 -1.979837715625762939e-01 7.382622361183166504e-02 -6.623623520135879517e-02 -5.665103718638420105e-02 2.961574494838714600e-01
-2.898063361644744873e-01 -1.104637682437896729e-01 1.612618565559387207e-01 7.149753719568252563e-02 3.974392414093017578e-01 3.744139030459336936e-05 9.451673179864883423e-02 -7.876466214656829834e-02 6.504520028829574585e-02 -2.227395400404930115e-02 -1.362675428390502930e-01 7.231386005878448486e-02 1.282019764184951782e-01 -1.632871329784393311e-01 -1.300599277019500732e-01 -1.540617942810058594e-01 -3.166754841804504395e-01 3.088857233524322510e-01 -3.027955889701843262e-01 -9.282397478818893433e-02 -1.616435050964355469e-01 1.494628190994262695e-01 -1.724675148725509644e-01 7.132303901016712189e-03 4.237412288784980774e-02 1.321693416684865952e-02 -2.582320757210254669e-02 -1.401437819004058838e-01 -3.114674612879753113e-02 1.211172863841056824e-01 2.930177152156829834e-01 2.988114655017852783e-01
-1.433679908514022827e-01 5.593914166092872620e-02 -6.417998671531677246e-02 4.019510149955749512e-01 1.470519304275512695e-01 -4.195880517363548279e-02 3.894354403018951416e-02 1.912953257560729980e-01 -1.769209355115890503e-01 -3.586474061012268066e-02 -1.840036958456039429e-01 -1.153232008218765259e-01 9.535475820302963257e-02 3.284008800983428955e-02 -2.817131811752915382e-03 -6.322509795427322388e-02 1.481814533472061157e-01 2.581031918525695801e-01 -9.043988585472106934e-02 1.511570531874895096e-02 1.451917737722396851e-01 1.408434957265853882e-01 -1.591978073120117188e-01 -3.674965500831604004e-01 3.537616431713104248e-01 -7.186983525753021240e-02 -7.356355339288711548e-02 1.360720954835414886e-02 -1.176567375659942627e-01 -4.594961181282997131e-02 2.163468897342681885e-01 3.978052139282226562e-01
-6.587225198745727539e-02 -2.594178318977355957e-01 -2.371252626180648804e-01 -6.657142192125320435e-02 1.437192261219024658e-01 4.824787750840187073e-02 1.657511591911315918e-01 -2.182441353797912598e-01 5.035742744803428650e-02 -1.241859197616577148e-01 2.208454161882400513e-01 1.013399362564086914e-01 5.598313361406326294e-02 -9.281743317842483521e-02 1.146536245942115784e-01 -4.178642034530639648e-01 -2.220487445592880249e-01 3.183543682098388672e-01 6.581620872020721436e-02 -2.394724041223526001e-01 8.180304616689682007e-02 1.223014444112777710e-01 -3.426378667354583740e-01 -1.333854049444198608e-01 1.207859069108963013e-02 -2.442536205053329468e-01 1.424485933966934681e-03 -1.761605441570281982e-01 -2.633490227162837982e-02 3.450239077210426331e-02 2.234912849962711334e-02 1.752457618713378906e-01
-3.009663820266723633e-01 2.246925607323646545e-02 -8.541923016309738159e-02 4.439980909228324890e-02 -1.477854400873184204e-01 -1.882826723158359528e-02 -1.502544712275266647e-02 1.584262251853942871e-01 7.612674031406641006e-03 -1.041088551282882690e-01 1.051742732524871826e-01 -4.620932508260011673e-03 6.984680891036987305e-02 -1.031657382845878601e-01 3.088443279266357422e-01 -5.790429562330245972e-02 -5.943601578474044800e-02 3.167394399642944336e-01 -5.336271226406097412e-02 1.331676989793777466e-01 -1.375243812799453735e-01 1.074431836605072021e-01 -7.728469371795654297e-02 1.727272123098373413e-01 5.324864387512207031e-01 2.473009051755070686e-03 2.801809608936309814e-01 -3.562363088130950928e-01 -1.244864389300346375e-01 4.078030213713645935e-02 1.173897683620452881e-01 7.274524122476577759e-02
-1.089698746800422668e-01 -3.114398801699280739e-03 1.725918650627136230e-01 -1.419970840215682983e-01 2.258288115262985229e-02 -2.040139734745025635e-01 1.422393172979354858e-01 3.536928817629814148e-02 -3.473791778087615967e-01 -1.456507593393325806e-01 2.818601131439208984e-01 2.234006226062774658e-01 8.282463252544403076e-02 -1.589114665985107422e-01 3.881038129329681396e-01 2.375308424234390259e-02 -4.431628808379173279e-02 1.207289379090070724e-02 -6.037728115916252136e-02 6.545453518629074097e-02 1.417484134435653687e-01 -9.632442891597747803e-02 1.415290385484695435e-01 -1.368004977703094482e-01 3.775735199451446533e-01 -3.091521747410297394e-02 7.582220435142517090e-02 -1.394402831792831421e-01 1.036984473466873169e-01 -2.088743895292282104e-01 9.848172217607498169e-02 3.302469551563262939e-01
-1.331446021795272827e-01 2.143966108560562134e-01 -5.147342383861541748e-02 2.041847854852676392e-01 2.203505784273147583e-01 -1.158790960907936096e-01 2.404454052448272705e-01 -1.114639826118946075e-02 2.406453341245651245e-01 5.507547780871391296e-02 -2.027580440044403076e-01 2.316457778215408325e-01 1.435155794024467468e-02 2.447523921728134155e-02 1.138484477996826172e-01 -2.487075515091419220e-02 4.531740024685859680e-02 3.145810961723327637e-01 -1.183665320277214050e-01 -1.694805175065994263e-01 2.325602173805236816e-01 2.466543316841125488e-01 -2.118731141090393066e-01 -7.674067467451095581e-02 3.560811579227447510e-01 -4.148082807660102844e-02 -1.463509164750576019e-02 9.710582345724105835e-02 -1.229461878538131714e-01 -1.137306243181228638e-01 2.251174002885818481e-01 2.749698162078857422e-01
-1.011981293559074402e-01 -1.600612998008728027e-01 2.835200354456901550e-02 8.060625940561294556e-02 1.655983477830886841e-01 -1.401243805885314941e-01 7.683166861534118652e-02 -3.097113966941833496e-01 -5.593434721231460571e-02 1.197634562849998474e-01 6.295951455831527710e-02 1.911055445671081543e-01 5.652929190546274185e-03 5.281005799770355225e-02 -1.399387121200561523e-01 -3.211672604084014893e-01 -1.863703131675720215e-01 2.830895781517028809e-01 -1.856668740510940552e-01 6.715548783540725708e-02 -2.022417187690734863e-01 1.188681200146675110e-01 -9.242551773786544800e-02 -2.149955183267593384e-01 2.015665471553802490e-01 1.481766998767852783e-01 -9.707358479499816895e-02 -1.741890311241149902e-01 -7.370244711637496948e-02 -2.370334714651107788e-01 1.519634127616882324e-01 4.168142676353454590e-01
-4.376073479652404785e-01 -9.457704424858093262e-02 1.522917579859495163e-02 2.171066403388977051e-01 1.035362929105758667e-01 1.236553490161895752e-01 1.643553376197814941e-01 2.949197888374328613e-01 -8.001628518104553223e-02 1.822870224714279175e-01 -8.870395272970199585e-02 5.069017037749290466e-02 -1.067355424165725708e-01 -7.450020313262939453e-02 2.858866751194000244e-01 5.500639975070953369e-02 -1.391611248254776001e-01 2.395429462194442749e-01 -6.630198657512664795e-02 -1.961550712585449219e-01 -2.423639409244060516e-03 1.013296097517013550e-01 -1.133918911218643188e-01 -2.187706232070922852e-01 1.751216500997543335e-01 -1.298085451126098633e-01 1.348444074392318726e-01 1.865147650241851807e-01 -6.998160481452941895e-02 -8.425137400627136230e-02 2.232961058616638184e-01 3.278133273124694824e-01
-1.216276437044143677e-01 1.088975071907043457e-01 3.253072798252105713e-01 9.655862231738865376e-04 9.406820684671401978e-02 6.751214712858200073e-02 3.206392526626586914e-01 -2.520126402378082275e-01 -5.644796043634414673e-02 1.630327999591827393e-01 1.502833962440490723e-01 2.536457590758800507e-02 2.536880373954772949e-01 -1.135458871722221375e-01 1.608219295740127563e-01 5.740394443273544312e-02 -2.230576574802398682e-01 2.002938836812973022e-01 -1.524236053228378296e-01 -1.078197732567787170e-01 1.074818149209022522e-01 -1.995569616556167603e-01 -2.892749905586242676e-01 6.387879699468612671e-02 4.227815568447113037e-01 -1.813386827707290649e-01 -6.917604804039001465e-02 -1.389413475990295410e-01 -4.915501922369003296e-02 1.099910885095596313e-01 -1.191519647836685181e-01 9.807595983147621155e-03
6.984515488147735596e-02 -1.182434055954217911e-02 1.890270262956619263e-01 -5.881138890981674194e-02 2.364928424358367920e-01 2.285907864570617676e-01 3.264707624912261963e-01 -2.996481657028198242e-01 -1.771131306886672974e-01 8.527345210313796997e-02 1.481302231550216675e-01 1.219182088971138000e-01 2.671300470829010010e-01 -6.297384202480316162e-02 1.296037584543228149e-01 -1.822137385606765747e-01 -1.603057831525802612e-01 2.476717829704284668e-01 1.302460432052612305e-01 5.616253614425659180e-02 -2.293351888656616211e-01 -1.889966726303100586e-01 -2.531160116195678711e-01 -9.315843135118484497e-02 3.290369808673858643e-01 -5.747375264763832092e-02 8.614464104175567627e-02 -1.505054533481597900e-01 -8.175836503505706787e-02 -1.727622561156749725e-02 -1.194584667682647705e-01 1.391182839870452881e-01
6.575001031160354614e-02 2.249013036489486694e-01 2.236206978559494019e-01 -1.931187212467193604e-01 -2.492814697325229645e-02 -3.284622728824615479e-01 -2.309766598045825958e-02 1.193304359912872314e-01 -1.169720217585563660e-01 1.419211030006408691e-01 1.491819173097610474e-01 3.811118891462683678e-03 -9.937884658575057983e-02 -9.783700108528137207e-02 -6.953558325767517090e-02 -1.082819700241088867e-01 1.280831247568130493e-01 2.592183053493499756e-01 -9.227304905652999878e-02 -4.820386320352554321e-02 8.397854864597320557e-03 1.620046794414520264e-01 -2.482211291790008545e-01 2.847057534381747246e-03 2.348347753286361694e-01 -2.517026364803314209e-01 2.720748186111450195e-01 -4.146920889616012573e-02 -7.636646181344985962e-02 -1.256818026304244995e-01 2.670062780380249023e-01 4.157760441303253174e-01
-2.839429974555969238e-01 8.188159018754959106e-02 1.050492301583290100e-01 -7.963678985834121704e-02 2.093829959630966187e-01 -2.642117440700531006e-02 1.232912987470626831e-01 -4.400561377406120300e-02 -1.213202327489852905e-01 -1.509951651096343994e-01 1.470561772584915161e-01 1.170509010553359985e-01 1.096829697489738464e-01 -2.742921113967895508e-01 -2.810665071010589600e-01 -1.394224613904953003e-01 -4.653040692210197449e-02 2.081509679555892944e-01 9.527451545000076294e-02 4.270709306001663208e-02 3.173100948333740234e-01 -1.009082719683647156e-01 8.093298226594924927e-02 -2.096771001815795898e-01 3.343676328659057617e-01 4.815600812435150146e-02 3.776116669178009033e-01 -1.317126899957656860e-01 1.041049510240554810e-02 -1.199479177594184875e-01 -3.900435566902160645e-02 2.592627704143524170e-01
1.081556826829910278e-01 -1.927812397480010986e-02 -6.498299539089202881e-02 1.677362769842147827e-01 -5.173379182815551758e-02 -4.112404957413673401e-02 8.903028070926666260e-02 1.877469867467880249e-01 -6.679034233093261719e-02 3.193129599094390869e-01 3.096217289566993713e-02 2.133138775825500488e-01 -4.962998628616333008e-02 -4.406869038939476013e-02 1.108563691377639771e-01 -2.372479140758514404e-01 -1.490109711885452271e-01 2.587832808494567871e-01 1.932478509843349457e-02 1.052126809954643250e-01 -3.915684670209884644e-02 9.091909229755401611e-02 6.893435120582580566e-02 -8.668218553066253662e-02 3.122082352638244629e-01 -1.367900371551513672e-01 2.507584691047668457e-01 -2.614917755126953125e-01 2.587106823921203613e-01 -2.325396686792373657e-01 1.623639762401580811e-01 4.057989418506622314e-01
[truncated: 3,267,475 more chars]
