# Supplementary material for: The Language of Innovation
Source: PLoS One. 2020 Apr 30;15(4):e0230107. doi: 10.1371/journal.pone.0230107 (PMC7194493; doi:10.1371/journal.pone.0230107)
Supplement: S29 File — (GZ) [file pone.0230107.s029.tar.gz › 2007-2011/V2Run_4_VS_4500_embeddings2007-2011ED32.txt]

-2.919880906119942665e-03 -9.707777947187423706e-02 1.056303456425666809e-01 -3.835579454898834229e-01 2.605033218860626221e-01 -8.262006938457489014e-02 -1.382382512092590332e-01 -5.257581919431686401e-02 9.214234352111816406e-02 -3.224037885665893555e-01 7.977410405874252319e-02 -1.965508311986923218e-01 6.154096685349941254e-03 1.649295538663864136e-02 -1.537331789731979370e-01 -3.646327927708625793e-02 1.370083689689636230e-01 5.697239190340042114e-02 -6.931936740875244141e-02 1.791982166469097137e-02 1.877073571085929871e-02 1.236057803034782410e-01 1.943529993295669556e-01 2.415025681257247925e-01 -1.086225546896457672e-02 -1.336116641759872437e-01 1.878056228160858154e-01 -9.132483974099159241e-03 -2.632486522197723389e-01 4.745778143405914307e-01 -4.661105945706367493e-02 -2.532492578029632568e-01
-2.084901034832000732e-01 1.995453089475631714e-01 -1.843778491020202637e-01 -2.569867856800556183e-02 -1.311082541942596436e-01 -5.830094218254089355e-03 -2.590224146842956543e-01 5.168819054961204529e-02 1.028280258178710938e-01 -1.212693601846694946e-01 -9.993010014295578003e-02 -2.652492225170135498e-01 2.450426220893859863e-01 1.033340469002723694e-01 1.862957924604415894e-01 -4.264264134690165520e-04 3.472574949264526367e-01 5.287439096719026566e-03 -1.719653904438018799e-01 -9.634092450141906738e-02 -1.193530112504959106e-01 2.579888999462127686e-01 -2.599635720252990723e-01 5.287523567676544189e-02 -6.597433984279632568e-02 2.182008475065231323e-01 2.569081727415323257e-03 1.569843143224716187e-01 -2.293218225240707397e-01 -4.996136203408241272e-02 -4.748406633734703064e-02 -3.733806312084197998e-01
-1.642290353775024414e-01 -8.920512348413467407e-02 3.103577494621276855e-01 -2.033660262823104858e-01 5.501876771450042725e-02 1.878078132867813110e-01 -2.383043766021728516e-01 1.246644780039787292e-01 3.036703728139400482e-02 2.472183108329772949e-02 -9.745351225137710571e-02 -1.405542939901351929e-01 7.133267819881439209e-02 -1.836361289024353027e-01 2.872957289218902588e-01 1.455495804548263550e-01 3.405612111091613770e-01 9.814535826444625854e-02 -1.418173313140869141e-01 -2.610234618186950684e-01 2.606767117977142334e-01 3.896096721291542053e-02 5.733777582645416260e-02 1.469668000936508179e-01 -6.693668663501739502e-02 -5.651417747139930725e-02 2.247519791126251221e-02 1.216508895158767700e-01 -3.500548005104064941e-01 2.548407614231109619e-01 1.292821764945983887e-01 -8.972564339637756348e-02
1.718868687748908997e-02 1.869319975376129150e-01 -2.352301590144634247e-02 -3.552630543708801270e-01 -1.219302043318748474e-01 -1.007287800312042236e-01 1.155493855476379395e-01 -2.422588765621185303e-01 9.912579506635665894e-02 -3.056400716304779053e-01 -9.796771407127380371e-02 -3.616785630583763123e-02 -6.415819283574819565e-03 2.529507316648960114e-02 2.521341480314731598e-02 1.269422769546508789e-01 5.664314329624176025e-02 1.043579652905464172e-01 -2.468160241842269897e-01 -2.509079277515411377e-01 7.453262805938720703e-02 -5.145671591162681580e-02 8.128304034471511841e-02 1.761466562747955322e-01 3.263206034898757935e-02 -9.672454558312892914e-03 -7.493408024311065674e-02 -1.466450374573469162e-02 -5.031984448432922363e-01 1.868529468774795532e-01 -3.332473933696746826e-01 -1.392430514097213745e-01
-1.733953058719635010e-01 2.472834885120391846e-01 4.379880428314208984e-02 -2.353950738906860352e-01 -1.865810598246753216e-03 -1.408125311136245728e-01 -3.833103179931640625e-02 -3.549221754074096680e-01 4.774257913231849670e-02 -1.876111924648284912e-01 -1.946735382080078125e-02 -4.548389837145805359e-02 5.740119889378547668e-02 -9.251497685909271240e-03 -6.330066174268722534e-02 5.725231394171714783e-02 1.886848211288452148e-01 1.201769150793552399e-02 -3.216187953948974609e-01 -1.857356540858745575e-02 5.815106909722089767e-03 -2.743336604908108711e-03 -1.391176283359527588e-01 -2.049990445375442505e-01 1.204853132367134094e-01 -1.498204171657562256e-01 -1.027324050664901733e-01 2.670874297618865967e-01 -3.856296241283416748e-01 1.998789906501770020e-01 -4.636974632740020752e-02 -3.781277537345886230e-01
-1.936119347810745239e-01 -1.668817400932312012e-01 -1.247294247150421143e-02 -2.159944772720336914e-01 -5.180631950497627258e-02 -1.368473172187805176e-01 1.349681019783020020e-01 -2.658666968345642090e-01 -9.608165128156542778e-04 -5.057491064071655273e-01 5.140602216124534607e-02 -3.700555860996246338e-01 1.872098445892333984e-01 -6.500314176082611084e-02 1.120106428861618042e-01 -8.929250389337539673e-02 1.983471363782882690e-01 1.472939271479845047e-02 -1.280906498432159424e-01 1.643472909927368164e-02 1.813419349491596222e-02 4.486638121306896210e-03 9.890451282262802124e-02 -1.304005980491638184e-01 -5.231020599603652954e-02 -1.823407039046287537e-02 1.124304682016372681e-01 -5.991643667221069336e-02 -2.916797101497650146e-01 -9.221769869327545166e-04 -8.908110857009887695e-02 -3.559490740299224854e-01
-2.033848464488983154e-01 1.226979792118072510e-01 -1.373609900474548340e-02 -3.173474371433258057e-01 -6.336236745119094849e-02 -1.510182023048400879e-01 -9.987401217222213745e-02 -3.959625959396362305e-01 -1.345651447772979736e-01 -1.122572943568229675e-01 -7.885861396789550781e-02 -1.528318226337432861e-01 1.077202484011650085e-01 -3.176197409629821777e-01 -4.359882324934005737e-02 3.371502459049224854e-01 2.479854524135589600e-01 -4.366658255457878113e-02 -1.349406093358993530e-01 -4.122690111398696899e-02 1.601325869560241699e-01 -1.070991978049278259e-01 2.078703194856643677e-01 1.009995937347412109e-01 -8.754694461822509766e-02 -3.608473017811775208e-02 -9.209546446800231934e-02 8.554876595735549927e-02 -3.083189427852630615e-01 8.805335313081741333e-02 -1.169003397226333618e-01 -2.137152552604675293e-01
-8.110252022743225098e-02 -5.760992690920829773e-02 -1.219044923782348633e-01 -3.136581182479858398e-01 -1.540223062038421631e-01 -9.905885905027389526e-02 6.107694283127784729e-02 3.171787410974502563e-02 -6.025893613696098328e-02 -1.842251271009445190e-01 -2.012139260768890381e-01 -2.842842638492584229e-01 2.393011562526226044e-02 -5.447439849376678467e-02 1.192241609096527100e-01 -1.583746522665023804e-01 1.859644651412963867e-01 -1.949299424886703491e-01 -2.157234847545623779e-01 6.277462095022201538e-02 -3.027876652777194977e-02 4.270883798599243164e-01 2.021594345569610596e-01 6.984254717826843262e-02 6.700016558170318604e-02 6.343423575162887573e-02 3.845074772834777832e-02 2.671660184860229492e-01 -2.482952773571014404e-01 1.946529448032379150e-01 6.040302291512489319e-02 -3.165349066257476807e-01
-1.830116510391235352e-01 3.043574690818786621e-01 6.726782768964767456e-02 -1.439917534589767456e-01 -2.707171006477437913e-05 -5.603233817964792252e-03 1.110310945659875870e-02 -2.854271531105041504e-01 7.526780012995004654e-03 -1.999568194150924683e-01 -5.132436752319335938e-02 -3.146773874759674072e-01 1.726920157670974731e-01 -2.950966358184814453e-02 9.867239743471145630e-02 2.363403588533401489e-01 1.723444610834121704e-01 9.036938101053237915e-02 -2.281018644571304321e-01 -1.122511923313140869e-03 1.121246218681335449e-01 -2.981313504278659821e-02 6.155396997928619385e-02 2.331635802984237671e-01 -1.962403655052185059e-01 -8.677023649215698242e-02 -1.928696930408477783e-01 3.662896454334259033e-01 -2.397563904523849487e-01 7.713338732719421387e-02 -1.112591102719306946e-01 -2.725366652011871338e-01
-1.314593702554702759e-01 -1.656716465950012207e-01 3.041907846927642822e-01 -3.050968647003173828e-01 3.394399583339691162e-02 -1.733654141426086426e-01 6.996144354343414307e-02 -3.258434534072875977e-01 1.403897553682327271e-01 -3.005288243293762207e-01 -2.361482679843902588e-01 -3.404941558837890625e-01 9.464091807603836060e-02 -1.108519881963729858e-01 -2.254050038754940033e-02 2.272718548774719238e-01 1.476714015007019043e-01 -4.505401849746704102e-02 -2.247660011053085327e-01 -1.948330700397491455e-01 6.062119454145431519e-02 -4.885904956609010696e-03 -4.160297662019729614e-02 7.995384931564331055e-02 -6.952708214521408081e-02 -1.641358435153961182e-01 -3.389556705951690674e-02 1.759523302316665649e-01 -2.458656728267669678e-01 2.814752422273159027e-02 -6.012379378080368042e-02 -1.391604244709014893e-01
-1.270708441734313965e-01 1.413695514202117920e-01 -6.045427545905113220e-02 -2.873825430870056152e-01 -1.575890369713306427e-02 -1.334389001131057739e-01 -1.658469140529632568e-01 1.854941248893737793e-01 -7.062888890504837036e-02 -8.842786401510238647e-02 9.964289516210556030e-02 -1.061662659049034119e-01 1.724672466516494751e-01 -3.638883829116821289e-01 1.303743571043014526e-01 5.408168584108352661e-02 3.007149100303649902e-01 1.415631175041198730e-01 -9.398274868726730347e-02 -3.445165753364562988e-01 2.552187740802764893e-01 5.497338250279426575e-02 -1.926825195550918579e-01 2.519513070583343506e-01 -1.105415299534797668e-01 -4.671292752027511597e-02 -5.358904600143432617e-02 1.111922338604927063e-01 -1.981827616691589355e-01 3.216856718063354492e-01 4.385373368859291077e-02 2.213505469262599945e-02
-3.834260106086730957e-01 1.989784985780715942e-01 1.886318065226078033e-02 -2.579404413700103760e-01 -6.421012431383132935e-02 -2.752566933631896973e-01 3.016387671232223511e-02 1.699457764625549316e-01 1.532931923866271973e-01 -2.579227685928344727e-01 2.266988717019557953e-02 -2.080567926168441772e-01 6.180404685437679291e-03 -1.600879430770874023e-01 -2.906212806701660156e-01 6.887062452733516693e-03 2.944937348365783691e-01 8.542900532484054565e-02 -3.040288984775543213e-01 8.372592926025390625e-02 -4.301531240344047546e-02 3.430199027061462402e-01 8.154024928808212280e-02 -5.802678642794489861e-04 -2.694075554609298706e-02 1.327992379665374756e-01 -7.259723544120788574e-02 6.622430682182312012e-02 -7.607664912939071655e-02 1.269237399101257324e-01 -1.496157981455326080e-02 -1.518367677927017212e-01
7.591707259416580200e-02 1.253803074359893799e-01 1.435896903276443481e-01 -1.501835435628890991e-01 -5.051067471504211426e-02 -6.903214752674102783e-02 -7.725302129983901978e-02 -2.775569558143615723e-01 2.495967037975788116e-02 -3.132489919662475586e-01 -6.076114624738693237e-02 -2.549812495708465576e-01 -1.370424777269363403e-01 -1.362701784819364548e-02 -4.847146570682525635e-02 2.554165720939636230e-01 2.303527742624282837e-01 2.587535604834556580e-02 -9.144265949726104736e-02 -1.104908883571624756e-01 1.989637762308120728e-01 -6.993200629949569702e-02 2.054850608110427856e-01 -2.594318613409996033e-02 -8.319463580846786499e-02 -4.989253357052803040e-02 -9.177822619676589966e-02 1.685674190521240234e-01 -4.610368907451629639e-01 6.745160371065139771e-02 -6.955984234809875488e-02 -4.014267921447753906e-01
-5.305314436554908752e-02 1.113112121820449829e-01 2.473417073488235474e-01 -3.204732239246368408e-01 -1.608484052121639252e-02 -1.858340203762054443e-02 -2.946660518646240234e-01 1.711270064115524292e-01 -1.720025241374969482e-01 -1.663297861814498901e-01 1.766606420278549194e-01 -2.126620858907699585e-01 8.282337337732315063e-02 7.641521841287612915e-02 1.460773497819900513e-01 7.363581098616123199e-03 2.779531776905059814e-01 2.041108906269073486e-01 5.092832073569297791e-02 1.091508381068706512e-02 -1.676646620035171509e-02 -4.901730641722679138e-02 -6.130469217896461487e-02 1.027585938572883606e-01 5.554997478611767292e-04 -1.422334760427474976e-01 -2.072093486785888672e-01 -2.428106218576431274e-01 -4.750157296657562256e-01 1.311297714710235596e-02 4.690617695450782776e-02 -2.182942032814025879e-01
-1.499657034873962402e-01 5.536168441176414490e-02 -5.148844048380851746e-02 -4.892183244228363037e-01 -2.399013191461563110e-02 7.204519212245941162e-02 -4.938332736492156982e-02 -5.905870720744132996e-02 -1.989214420318603516e-01 -2.582290768623352051e-02 -1.094820816069841385e-02 -9.851661324501037598e-02 1.058046072721481323e-01 -2.777242660522460938e-01 1.183960363268852234e-01 6.962827593088150024e-02 1.263210177421569824e-01 -9.834427386522293091e-02 -2.579271793365478516e-01 -2.356392890214920044e-01 -4.069523513317108154e-02 3.750381171703338623e-01 -1.551335304975509644e-01 6.464345753192901611e-02 -8.949118852615356445e-02 -5.788171663880348206e-02 1.159483194351196289e-01 -1.024836078286170959e-01 -3.246492743492126465e-01 -9.382958710193634033e-02 4.019284248352050781e-02 -3.068481981754302979e-01
-2.775928676128387451e-01 6.597671657800674438e-02 1.470381915569305420e-01 -3.186578154563903809e-01 -1.622343808412551880e-01 1.179794743657112122e-01 -2.287904620170593262e-01 1.179156173020601273e-02 -1.053914278745651245e-01 -2.361451834440231323e-01 -7.436300069093704224e-02 -8.019571006298065186e-02 8.336435072124004364e-03 1.212133616209030151e-01 2.477721720933914185e-01 -3.452931344509124756e-02 3.041527867317199707e-01 2.502422034740447998e-01 9.018905460834503174e-02 -1.326002627611160278e-01 1.527393460273742676e-01 -6.899259984493255615e-02 1.090710796415805817e-02 -2.415917441248893738e-02 -4.989232122898101807e-02 9.371399879455566406e-02 3.838612884283065796e-02 -2.575270272791385651e-02 -3.827746510505676270e-01 3.370488882064819336e-01 -2.506448030471801758e-01 2.315725386142730713e-02
-1.307102888822555542e-01 -9.397783875465393066e-02 6.108397617936134338e-02 -2.400346398353576660e-01 -2.571988999843597412e-01 5.355973169207572937e-02 -2.060004770755767822e-01 1.529379636049270630e-01 5.223085731267929077e-02 -7.411467283964157104e-02 -3.174606263637542725e-01 -2.070455402135848999e-01 9.206033498048782349e-02 -9.039648622274398804e-02 -2.578552961349487305e-01 1.273985654115676880e-01 1.077550798654556274e-01 -1.154087334871292114e-01 -1.079150885343551636e-01 -1.567358821630477905e-01 -1.124244183301925659e-02 2.493457347154617310e-01 1.531699597835540771e-01 -1.522087603807449341e-01 -7.410812657326459885e-03 5.398903042078018188e-02 1.905530244112014771e-01 -1.641911715269088745e-01 -2.501837611198425293e-01 5.791668081656098366e-04 -2.462784945964813232e-02 -4.765968918800354004e-01
1.387329539284110069e-03 -9.279575943946838379e-02 2.810830064117908478e-02 -2.437488585710525513e-01 7.874003611505031586e-03 3.689525276422500610e-02 -2.102295160293579102e-01 4.282138869166374207e-02 5.886729061603546143e-02 -7.367520779371261597e-02 2.223432213068008423e-01 -2.289204150438308716e-01 6.216666847467422485e-02 -2.275844104588031769e-02 6.808977108448743820e-03 1.044885888695716858e-01 1.927010118961334229e-01 2.989824116230010986e-01 2.754916809499263763e-02 -3.268366754055023193e-01 2.850429117679595947e-01 -2.996406331658363342e-02 1.322449464350938797e-02 2.390246540307998657e-01 1.886113584041595459e-01 4.659427702426910400e-02 1.290714591741561890e-01 8.576495200395584106e-02 -4.072281122207641602e-01 3.750482499599456787e-01 9.990296512842178345e-02 -7.649550586938858032e-02
-7.905287295579910278e-02 8.809276670217514038e-02 2.810922265052795410e-02 -3.426851332187652588e-01 -1.370006427168846130e-02 -2.781100757420063019e-02 -1.763994544744491577e-01 4.422589763998985291e-02 6.272517889738082886e-02 -9.705115109682083130e-02 2.263392806053161621e-01 -1.434804946184158325e-01 3.387979045510292053e-02 -1.847798377275466919e-01 -1.272281110286712646e-01 -1.627644337713718414e-02 3.253242373466491699e-01 -1.743316054344177246e-01 -1.269214749336242676e-01 -1.747344285249710083e-01 -1.348437462002038956e-02 2.658208310604095459e-01 -8.708507567644119263e-02 -1.745501607656478882e-01 1.737688481807708740e-02 5.144615098834037781e-02 1.178906410932540894e-01 -1.787437349557876587e-01 -3.614169359207153320e-01 -5.035023670643568039e-03 -2.004706561565399170e-01 -4.306107759475708008e-01
-2.185299396514892578e-01 -2.100190520286560059e-02 2.636988088488578796e-02 -4.515497088432312012e-01 -1.681593060493469238e-01 1.687343269586563110e-01 2.485126443207263947e-02 -3.887964189052581787e-01 -4.154357314109802246e-02 -2.402485907077789307e-01 -1.702210605144500732e-01 -2.793037295341491699e-01 1.853199750185012817e-01 -2.780625410377979279e-02 5.608182772994041443e-02 -7.454174105077981949e-03 -5.466901510953903198e-02 -4.835083335638046265e-02 -3.902184590697288513e-02 -7.739641517400741577e-02 1.867486387491226196e-01 1.680362820625305176e-01 2.456696033477783203e-01 4.776094853878021240e-02 -1.174005866050720215e-01 -3.652426972985267639e-02 -3.390646725893020630e-02 1.220749318599700928e-01 -2.636065185070037842e-01 9.362992644309997559e-02 -2.159291803836822510e-01 -1.982403099536895752e-01
-1.728440821170806885e-01 2.916194126009941101e-02 1.213877946138381958e-01 -2.603353261947631836e-01 -5.333375558257102966e-02 9.822390973567962646e-03 -9.434825740754604340e-03 -4.033149480819702148e-01 8.246681839227676392e-02 -3.138068318367004395e-01 -2.343449369072914124e-02 -1.867625266313552856e-01 6.915078265592455864e-04 -1.250283271074295044e-01 -2.371101826429367065e-01 -4.671455919742584229e-02 -3.138075023889541626e-02 -1.094917505979537964e-01 -1.518207192420959473e-01 1.038386076688766479e-01 1.777026653289794922e-01 3.021252714097499847e-02 2.184955775737762451e-01 -8.259937912225723267e-02 -2.233022749423980713e-01 -6.445474177598953247e-02 -3.755100816488265991e-02 1.724547296762466431e-01 -4.210352897644042969e-01 -1.139833107590675354e-01 4.089783132076263428e-02 -3.088162541389465332e-01
5.256607010960578918e-02 1.326785832643508911e-01 -2.458021277561783791e-03 -1.537020653486251831e-01 -5.795627832412719727e-02 -1.226670444011688232e-01 -2.699244953691959381e-02 -3.632903844118118286e-02 5.759043991565704346e-02 -2.571824789047241211e-01 6.555134057998657227e-02 -2.950180768966674805e-01 1.603417545557022095e-01 -2.233159095048904419e-01 -2.446960657835006714e-02 1.702913939952850342e-01 1.281197816133499146e-01 2.180004864931106567e-01 -3.519725203514099121e-01 1.432027667760848999e-01 -4.044634476304054260e-02 -1.154248714447021484e-01 1.936869472265243530e-01 1.927721500396728516e-01 -2.039440535008907318e-02 -3.031484782695770264e-01 -1.364182680845260620e-01 1.424528509378433228e-01 -2.929171323776245117e-01 2.285902760922908783e-02 -2.879227399826049805e-01 -2.667838931083679199e-01
-2.944699227809906006e-01 1.486487835645675659e-01 1.959312111139297485e-01 -2.665928304195404053e-01 9.649944305419921875e-02 -1.427384559065103531e-02 -1.163181662559509277e-01 -3.442347645759582520e-01 1.789828389883041382e-01 -2.480139434337615967e-01 9.017824195325374603e-03 -2.905881702899932861e-01 1.792605817317962646e-01 4.488726705312728882e-02 -4.861336201429367065e-02 1.913499236106872559e-01 4.551324620842933655e-02 -1.036433503031730652e-01 -4.533667117357254028e-02 1.169527322053909302e-01 3.018749058246612549e-01 1.559798717498779297e-01 2.434395104646682739e-01 1.403245180845260620e-01 -9.728824347257614136e-02 9.666749276220798492e-03 -4.953742772340774536e-02 -3.680741041898727417e-02 -2.792815566062927246e-01 8.368445187807083130e-02 -1.922254860401153564e-01 -1.752516180276870728e-01
-6.925592571496963501e-02 1.830217689275741577e-01 2.839381098747253418e-01 -2.172926366329193115e-01 -3.204536810517311096e-02 -2.061883732676506042e-02 -3.213213086128234863e-01 1.080643385648727417e-01 -3.014371171593666077e-02 -9.686319530010223389e-02 2.321230713278055191e-03 -2.004576772451400757e-01 -8.958998322486877441e-02 2.027961313724517822e-01 3.937672078609466553e-02 5.790398269891738892e-02 4.264063835144042969e-01 1.832051128149032593e-01 5.317980423569679260e-02 1.196919474750757217e-02 1.049405187368392944e-01 1.595563292503356934e-01 -1.106667965650558472e-01 6.601003557443618774e-02 1.776509433984756470e-01 5.336033646017313004e-04 -7.325091212987899780e-02 1.306538134813308716e-01 -4.708586931228637695e-01 1.670701056718826294e-01 -1.913342475891113281e-01 -3.602999448776245117e-02
-1.769074648618698120e-01 -2.033935636281967163e-01 3.365293145179748535e-01 -2.851098477840423584e-01 -5.087855085730552673e-02 -1.003170534968376160e-01 -3.166131973266601562e-01 6.690703332424163818e-02 -9.916703402996063232e-02 1.135127991437911987e-02 -4.114949144423007965e-03 -3.155260682106018066e-01 -3.411006554961204529e-02 -1.688310950994491577e-01 1.922093629837036133e-01 2.759123407304286957e-02 2.335149347782135010e-01 2.547565400600433350e-01 -7.038578391075134277e-02 -1.994906961917877197e-01 1.933509707450866699e-01 -8.211951702833175659e-03 -9.189393371343612671e-02 8.740568161010742188e-02 1.328914463520050049e-01 4.972603172063827515e-02 1.062677502632141113e-01 1.087909340858459473e-01 -3.273657560348510742e-01 2.080761790275573730e-01 -1.338859051465988159e-01 -9.563007950782775879e-02
-3.384835645556449890e-02 6.990865617990493774e-02 -2.138583920896053314e-02 -3.961534798145294189e-01 1.295167021453380585e-02 -6.446623802185058594e-02 7.505097985267639160e-02 -2.792270779609680176e-01 3.626681864261627197e-02 -1.840988695621490479e-01 -3.309758901596069336e-01 -1.469986289739608765e-01 -1.426976770162582397e-01 -1.562583744525909424e-01 4.703620821237564087e-02 -8.648413419723510742e-02 3.697106242179870605e-01 4.358645901083946228e-02 -1.026932056993246078e-02 -1.163207646459341049e-02 1.143885478377342224e-01 1.217571794986724854e-01 -4.736180976033210754e-02 1.259907148778438568e-02 -1.255576014518737793e-01 -6.324004381895065308e-02 -3.213971853256225586e-01 9.475470334291458130e-02 -2.863958775997161865e-01 -2.347799390554428101e-02 7.687271386384963989e-02 -3.716932237148284912e-01
-2.310042381286621094e-01 -1.698838360607624054e-02 2.013409435749053955e-01 -2.462750375270843506e-01 -1.523865014314651489e-01 1.921503096818923950e-01 -2.563907504081726074e-01 2.289300113916397095e-01 1.888575553894042969e-01 -1.907959133386611938e-01 2.086970210075378418e-01 -1.864585280418395996e-01 1.903786212205886841e-01 -9.932690858840942383e-02 -1.914410293102264404e-01 1.066582128405570984e-01 3.546517491340637207e-01 2.968732714653015137e-01 -1.952714100480079651e-02 -1.541358381509780884e-01 1.811097413301467896e-01 1.792036890983581543e-01 -6.791997700929641724e-02 -1.018485892564058304e-02 2.444908721372485161e-03 3.311740700155496597e-03 1.266000866889953613e-01 2.051117420196533203e-01 -5.189622193574905396e-02 2.035230398178100586e-01 -3.988808393478393555e-02 1.041138842701911926e-01
-1.834894716739654541e-01 7.370343059301376343e-02 8.826389908790588379e-02 -3.590354919433593750e-01 9.247379750013351440e-02 -1.333493292331695557e-01 -4.480303823947906494e-02 -3.403852880001068115e-01 4.816150292754173279e-02 -1.160464808344841003e-01 -1.218142360448837280e-01 -1.275773197412490845e-01 1.609704047441482544e-01 4.014872014522552490e-02 -8.180961012840270996e-02 2.009333968162536621e-01 2.253183275461196899e-01 1.161426752805709839e-01 -1.594166159629821777e-01 4.161167144775390625e-02 3.567391633987426758e-01 -2.582571655511856079e-02 1.172460541129112244e-01 3.007710911333560944e-02 -2.953068912029266357e-01 -1.261871010065078735e-01 -1.693461537361145020e-01 1.510758250951766968e-01 -2.330712676048278809e-01 1.027620658278465271e-01 -2.802076935768127441e-01 -1.627710014581680298e-01
6.403680145740509033e-02 2.608149647712707520e-01 2.863948978483676910e-02 -2.365180402994155884e-01 4.398323222994804382e-02 -2.382251173257827759e-01 -2.219282835721969604e-02 -2.788779139518737793e-01 -6.155721843242645264e-03 -3.016838431358337402e-01 -2.020270973443984985e-01 -1.667641289532184601e-02 2.559196949005126953e-02 -1.475756615400314331e-01 -6.852549314498901367e-02 1.887979805469512939e-01 2.297424226999282837e-01 4.300668090581893921e-02 -1.763792037963867188e-01 -7.601149380207061768e-02 1.262876577675342560e-02 -1.845252327620983124e-02 2.451067604124546051e-02 2.669432163238525391e-01 -1.077603399753570557e-01 -3.383167460560798645e-02 9.102682769298553467e-02 1.719153225421905518e-01 -4.172083735466003418e-01 1.097674742341041565e-01 -1.216157600283622742e-01 -3.519476950168609619e-01
-3.029647171497344971e-01 1.299142278730869293e-02 1.683930009603500366e-01 -3.104291856288909912e-01 3.024759935215115547e-03 -2.774274647235870361e-01 -3.818674013018608093e-02 1.346228122711181641e-01 -2.474437803030014038e-01 -1.485035568475723267e-01 -7.248882204294204712e-02 7.471086829900741577e-02 8.272060006856918335e-02 2.955427020788192749e-02 9.603583067655563354e-02 6.376129388809204102e-02 2.669822871685028076e-01 8.021544665098190308e-02 -1.798176169395446777e-01 -1.257274001836776733e-01 -2.000861167907714844e-01 2.853284776210784912e-02 3.144622221589088440e-02 -2.555937692523002625e-02 1.723570972681045532e-01 9.976267069578170776e-02 -8.513412624597549438e-02 -3.898076340556144714e-02 -5.931750535964965820e-01 1.190473046153783798e-02 5.324237048625946045e-02 -5.939456634223461151e-03
-1.687677502632141113e-01 1.767535954713821411e-01 -1.067360565066337585e-01 -1.866927593946456909e-01 1.063022166490554810e-01 -7.458244264125823975e-02 -5.725643783807754517e-02 4.166750609874725342e-01 -1.534284800291061401e-01 -1.394420117139816284e-01 1.399163156747817993e-01 -2.322058528661727905e-01 2.037681639194488525e-01 -9.072919934988021851e-02 -2.243600189685821533e-01 -7.487778365612030029e-02 1.764201372861862183e-01 1.521252840757369995e-01 1.832357197999954224e-01 2.798758633434772491e-02 -1.305218189954757690e-01 -4.224835429340600967e-03 9.440223127603530884e-02 3.529696762561798096e-01 -1.431098580360412598e-01 -1.062130779027938843e-01 -3.076771274209022522e-02 3.070636391639709473e-01 -1.543856263160705566e-01 9.826446324586868286e-02 -1.886239349842071533e-01 -2.069966197013854980e-01
-8.437054604291915894e-02 3.043653964996337891e-01 -1.667279154062271118e-01 -1.341514587402343750e-01 -5.579501017928123474e-02 1.068816632032394409e-01 8.015735447406768799e-02 -2.503197789192199707e-01 -2.032124809920787811e-02 -4.572175443172454834e-01 -7.498755306005477905e-02 -2.045211046934127808e-01 1.715089380741119385e-01 -1.920216679573059082e-01 -2.408518642187118530e-01 -1.269579976797103882e-01 4.143736883997917175e-02 -1.141921654343605042e-01 -1.342160254716873169e-01 1.110899820923805237e-02 6.061398983001708984e-02 1.141141206026077271e-01 -7.357351016253232956e-03 8.380859345197677612e-02 -1.452078968286514282e-01 -1.286923289299011230e-01 -7.984495908021926880e-02 -6.864024698734283447e-02 -3.126212954521179199e-01 1.294142007827758789e-01 -1.479403078556060791e-01 -3.629456162452697754e-01
-2.378995418548583984e-01 2.346749901771545410e-01 -3.726813569664955139e-02 -1.267043948173522949e-01 -1.280121207237243652e-01 4.085978865623474121e-02 8.700690232217311859e-03 -2.558942437171936035e-01 -5.367312580347061157e-02 -3.505691885948181152e-01 -2.155472189188003540e-01 -1.634446829557418823e-01 1.019133068621158600e-02 -1.635904163122177124e-01 -3.503773733973503113e-02 2.501480579376220703e-01 1.099455952644348145e-01 1.121955960988998413e-01 -9.154835343360900879e-02 -1.115492880344390869e-01 -5.876769497990608215e-02 -2.714290469884872437e-02 7.104450464248657227e-02 1.249004341661930084e-02 -1.701343357563018799e-01 -1.859143935143947601e-02 1.373538095504045486e-02 3.084841668605804443e-01 -4.326249063014984131e-01 4.422412812709808350e-02 -1.596017777919769287e-01 -3.217504620552062988e-01
-2.227161824703216553e-01 -1.142371892929077148e-01 -1.664544939994812012e-01 -3.878646194934844971e-01 -9.603565931320190430e-02 -2.502497285604476929e-02 -1.000288799405097961e-01 1.432655453681945801e-01 -6.293849647045135498e-02 -8.794001489877700806e-02 -2.264007925987243652e-02 -4.861098825931549072e-01 1.490891166031360626e-02 -1.144186407327651978e-02 -1.651363372802734375e-01 -5.861604586243629456e-02 -9.234976954758167267e-03 -9.359437227249145508e-02 5.513000115752220154e-02 -2.922726273536682129e-01 -2.526365816593170166e-01 3.387933373451232910e-01 4.306155070662498474e-02 1.359717175364494324e-02 -9.089850634336471558e-02 4.507714882493019104e-02 -1.148564368486404419e-01 -1.178220063447952271e-01 -2.498590052127838135e-01 3.935962915420532227e-02 -1.726060658693313599e-01 -1.736633181571960449e-01
-3.807934522628784180e-01 4.865153878927230835e-02 -1.694040149450302124e-01 -2.434024065732955933e-01 2.249737153761088848e-04 2.232502996921539307e-01 -1.520379334688186646e-01 2.010231167078018188e-01 -4.994335025548934937e-02 -2.665039896965026855e-01 -3.142962157726287842e-01 -3.321778774261474609e-01 3.934843093156814575e-02 5.214413627982139587e-03 1.320828795433044434e-01 1.528593003749847412e-01 -4.667075350880622864e-02 1.212206482887268066e-01 -4.934040829539299011e-02 2.095153182744979858e-01 -1.651859581470489502e-01 -1.034348830580711365e-01 3.111060895025730133e-02 -1.801801472902297974e-01 -2.318544089794158936e-01 -8.609245717525482178e-02 1.027298271656036377e-01 1.737187504768371582e-01 -2.020402997732162476e-01 9.357518702745437622e-02 -3.496846556663513184e-02 -1.974054723978042603e-01
-2.019587606191635132e-01 -3.909113258123397827e-02 1.078886687755584717e-01 -2.884626686573028564e-01 -2.836344996467232704e-03 -9.819011390209197998e-02 -3.792585805058479309e-02 -1.757001578807830811e-01 -6.078547611832618713e-02 -3.190791308879852295e-01 -2.300205230712890625e-01 -1.388514041900634766e-01 -2.781419642269611359e-02 5.669038742780685425e-03 2.398794591426849365e-01 2.757136225700378418e-01 1.152135357260704041e-01 1.879475116729736328e-01 -1.833031475543975830e-01 -9.830293059349060059e-02 -6.414627283811569214e-02 1.365797519683837891e-01 -4.420457407832145691e-03 1.421953290700912476e-01 4.242409951984882355e-03 -2.849798500537872314e-01 -6.809158623218536377e-02 1.076906472444534302e-01 -4.237213134765625000e-01 -1.331766545772552490e-01 -5.145442672073841095e-03 -2.813840508460998535e-01
-1.887290775775909424e-01 2.598111983388662338e-03 3.611896932125091553e-01 -1.105023697018623352e-01 -6.000975146889686584e-02 4.659211263060569763e-02 -2.731162607669830322e-01 5.941533297300338745e-02 -5.073423311114311218e-02 6.659915670752525330e-03 1.419252753257751465e-01 -3.481800556182861328e-01 1.449647992849349976e-01 -1.950913667678833008e-01 8.879590034484863281e-02 5.597296357154846191e-02 2.533377110958099365e-01 3.893685638904571533e-01 4.398773983120918274e-02 -1.488918215036392212e-01 1.354842483997344971e-01 -1.395663619041442871e-01 -9.097619354724884033e-02 7.724414765834808350e-02 5.982625298202037811e-03 1.001072525978088379e-01 1.172904223203659058e-01 1.610041558742523193e-01 -3.263624608516693115e-01 2.108903378248214722e-01 -6.350140273571014404e-02 -1.643221527338027954e-01
-1.454798728227615356e-01 -2.292948365211486816e-01 3.690426424145698547e-02 -2.228626906871795654e-01 -2.462374120950698853e-01 -4.496080800890922546e-02 -2.704542577266693115e-01 2.213535755872726440e-01 -1.237639859318733215e-01 -1.721461415290832520e-01 -1.162687689065933228e-01 -2.225309014320373535e-01 3.763278573751449585e-02 -2.068716734647750854e-01 -9.648294746875762939e-02 1.825433969497680664e-01 1.472031623125076294e-01 2.056248933076858521e-01 5.413842573761940002e-02 -3.011672198772430420e-01 1.770950257778167725e-01 -2.022667974233627319e-01 2.953320741653442383e-02 -4.528685659170150757e-02 6.851609051227569580e-02 -5.158149451017379761e-02 -7.502380758523941040e-02 2.338114380836486816e-01 -2.134101241827011108e-01 3.055130243301391602e-01 1.790854334831237793e-01 -1.556064486503601074e-01
6.844542920589447021e-02 3.877008706331253052e-02 1.583943814039230347e-01 -3.208501040935516357e-01 5.586814507842063904e-02 4.004304856061935425e-02 -1.184456348419189453e-01 -7.208327762782573700e-03 3.307047113776206970e-02 -1.835930794477462769e-01 -1.792480349540710449e-01 -3.274914920330047607e-01 8.166456222534179688e-02 -1.470956504344940186e-01 1.621804684400558472e-01 -7.580932974815368652e-02 -7.471084594726562500e-02 1.710776388645172119e-01 -9.189048409461975098e-02 5.122875794768333435e-02 4.164938628673553467e-02 4.721218720078468323e-02 1.096607465296983719e-02 -3.542029066011309624e-03 3.247126005589962006e-03 -1.530349105596542358e-01 3.129888791590929031e-03 2.001954019069671631e-01 -6.933332681655883789e-01 -2.975625358521938324e-02 -6.513296067714691162e-02 1.143024712800979614e-01
-3.784242868423461914e-01 -2.687884569168090820e-01 -6.091175228357315063e-02 -2.932123243808746338e-01 -2.372697740793228149e-02 -1.778907626867294312e-01 -1.232873126864433289e-01 -1.452953517436981201e-01 1.933684758841991425e-02 -2.828037925064563751e-02 -8.061929792165756226e-02 -3.268038928508758545e-01 -8.990206569433212280e-02 1.378424465656280518e-01 1.087428331375122070e-01 -1.365040689706802368e-01 2.226593792438507080e-01 4.746780544519424438e-02 -1.624818444252014160e-01 -2.100164592266082764e-01 -2.716671526432037354e-01 1.873173713684082031e-01 2.090546041727066040e-01 -1.283801645040512085e-01 1.283235549926757812e-01 2.006557583808898926e-02 -5.254347622394561768e-02 3.437642008066177368e-02 -2.029194831848144531e-01 1.889853030443191528e-01 9.137263894081115723e-02 -2.384609729051589966e-01
-1.552075445652008057e-01 -7.995957136154174805e-02 1.765788644552230835e-01 -3.710072040557861328e-01 3.931287303566932678e-02 -1.063847467303276062e-01 -3.855592012405395508e-01 5.845400691032409668e-02 -2.672360651195049286e-02 3.944931179285049438e-02 7.172966748476028442e-02 -4.395102709531784058e-02 2.624469101428985596e-01 -1.439628154039382935e-01 1.540677845478057861e-01 1.445010155439376831e-01 2.601186037063598633e-01 2.150737345218658447e-01 1.133141592144966125e-01 -9.247187525033950806e-02 1.531652957201004028e-01 1.317440904676914215e-02 9.615018218755722046e-02 1.127227917313575745e-01 -8.844082243740558624e-03 5.856158584356307983e-02 1.952036656439304352e-02 9.186756610870361328e-02 -3.941593468189239502e-01 3.747892677783966064e-01 -2.946006320416927338e-02 -4.761943966150283813e-02
-1.501539498567581177e-01 -2.081366628408432007e-01 2.976751029491424561e-01 -2.971829771995544434e-01 -4.990382865071296692e-02 -6.888031959533691406e-02 -1.501604318618774414e-01 1.027768030762672424e-01 -9.292493760585784912e-02 -9.110832959413528442e-02 4.407961294054985046e-02 -3.933750391006469727e-01 1.194022521376609802e-01 -2.326506078243255615e-01 2.209398746490478516e-01 6.274899002164602280e-03 3.612000346183776855e-01 1.162168979644775391e-01 -1.561812707222998142e-03 -1.569290012121200562e-01 2.471589595079421997e-01 -2.902341261506080627e-02 2.050371840596199036e-02 2.012419998645782471e-01 4.677443578839302063e-02 2.261510677635669708e-02 1.208324655890464783e-01 1.053906381130218506e-01 -2.946472167968750000e-01 1.554789543151855469e-01 -1.191543117165565491e-01 -3.088366053998470306e-02
-1.864308267831802368e-01 5.392541363835334778e-02 -1.591406390070915222e-02 -2.442083358764648438e-01 -8.339326828718185425e-03 4.188254103064537048e-02 9.198286384344100952e-02 -3.069417476654052734e-01 -1.095971241593360901e-01 -1.231831908226013184e-01 2.082711085677146912e-02 -3.370190858840942383e-01 -2.046082764863967896e-01 4.312205687165260315e-02 2.396248094737529755e-02 1.159291788935661316e-01 1.687787622213363647e-01 1.135371811687946320e-02 -3.293750286102294922e-01 -2.712488770484924316e-01 5.228860769420862198e-03 3.760780096054077148e-01 6.915673613548278809e-02 -1.738423556089401245e-01 -9.403629601001739502e-02 1.166982352733612061e-01 -9.642952680587768555e-02 3.007829189300537109e-02 -3.363420665264129639e-01 2.098493278026580811e-01 -2.337716519832611084e-03 -1.484250426292419434e-01
6.426331121474504471e-03 1.608524769544601440e-01 7.054690271615982056e-02 -1.994326561689376831e-01 4.564268141984939575e-02 -2.145832031965255737e-01 -3.828676650300621986e-03 -2.106119394302368164e-01 -1.421826332807540894e-02 -1.460790336132049561e-01 -1.565819680690765381e-01 -2.580089867115020752e-01 1.324320882558822632e-01 -1.888749897480010986e-01 1.251286864280700684e-01 7.517954707145690918e-02 -2.054070355370640755e-03 3.367246985435485840e-01 -3.427739441394805908e-01 -7.480286806821823120e-02 1.359213292598724365e-01 -2.071345895528793335e-01 1.597816497087478638e-01 1.659301668405532837e-01 -2.409321069717407227e-01 -7.789751887321472168e-02 -4.620153829455375671e-02 9.568324685096740723e-02 -3.717295229434967041e-01 1.045890152454376221e-02 5.686729401350021362e-02 -2.860645651817321777e-01
3.055311180651187897e-02 6.206059455871582031e-02 -3.643000125885009766e-02 -2.198362201452255249e-01 3.798765316605567932e-02 -1.131753996014595032e-01 -1.953937411308288574e-01 -1.678336709737777710e-01 9.799972921609878540e-02 -2.119636386632919312e-01 -1.346174329519271851e-01 -2.378816008567810059e-01 -4.518725723028182983e-02 -1.417744755744934082e-01 -7.018578052520751953e-02 2.095514088869094849e-01 3.623278811573982239e-02 2.630099952220916748e-01 -2.558289766311645508e-01 -2.572413682937622070e-01 1.078292652964591980e-01 -1.192133426666259766e-01 5.504947528243064880e-02 5.565714463591575623e-02 -2.410687208175659180e-01 -2.887851893901824951e-01 -1.306063979864120483e-01 4.367532581090927124e-02 -4.118643999099731445e-01 -3.287053108215332031e-02 -2.197061777114868164e-01 -2.262819558382034302e-01
-2.384379357099533081e-01 -1.774648874998092651e-01 -1.542435437440872192e-01 -2.110377252101898193e-01 -2.735344134271144867e-02 4.101667553186416626e-03 1.267355959862470627e-02 -2.133169583976268768e-02 9.285371750593185425e-02 -1.473945565521717072e-02 2.293400913476943970e-01 -1.836247555911540985e-02 6.697738170623779297e-02 -1.330061852931976318e-01 -5.326181650161743164e-02 -2.048807442188262939e-01 -8.399363607168197632e-02 3.125423491001129150e-01 -1.886343359947204590e-01 -6.009795144200325012e-02 -4.373877495527267456e-02 2.246006429195404053e-01 -1.743989624083042145e-02 1.367049813270568848e-01 8.907417953014373779e-02 3.351731458678841591e-03 1.938131898641586304e-01 -1.251384895294904709e-02 -4.386803209781646729e-01 3.671206235885620117e-01 5.927432700991630554e-02 -3.485713303089141846e-01
-4.905122332274913788e-03 8.244282007217407227e-02 1.691855788230895996e-01 -4.160118997097015381e-01 -6.455565243959426880e-02 1.779800653457641602e-01 -3.875601291656494141e-02 -9.091334789991378784e-02 -1.477966904640197754e-01 -5.041868090629577637e-01 1.057179272174835205e-02 -1.405883431434631348e-01 2.049688249826431274e-01 3.193906974047422409e-03 -1.517287641763687134e-01 2.233975678682327271e-01 5.484461411833763123e-02 -6.526278704404830933e-02 -2.488040775060653687e-01 2.920779632404446602e-03 -3.112738020718097687e-02 -9.494499862194061279e-02 -5.324631184339523315e-02 -7.656827569007873535e-02 -1.015008389949798584e-01 2.431834191083908081e-01 -9.637312032282352448e-03 -8.113222569227218628e-02 -3.726381659507751465e-01 -7.014248520135879517e-02 8.511492982506752014e-03 -1.648459583520889282e-01
4.366967827081680298e-02 2.178427577018737793e-01 1.233292836695909500e-02 -4.470908641815185547e-01 3.031323291361331940e-02 -2.119761109352111816e-01 -3.335051536560058594e-01 -1.256350427865982056e-01 -1.444557756185531616e-01 -3.169786036014556885e-01 2.950019389390945435e-02 -8.235731720924377441e-02 2.063514839392155409e-04 -4.657553508877754211e-03 1.179130896925926208e-01 2.241649925708770752e-01 2.572438213974237442e-03 1.242779567837715149e-01 -2.338939905166625977e-01 -5.819414556026458740e-02 -9.355293959379196167e-02 -1.032282225787639618e-02 6.701982021331787109e-02 1.132515519857406616e-01 -2.344380505383014679e-02 -2.211176306009292603e-01 9.424842894077301025e-03 -1.093524396419525146e-01 -3.928085863590240479e-01 2.144137322902679443e-01 -1.390441358089447021e-01 -6.120485439896583557e-02
-2.528888583183288574e-01 -1.103607639670372009e-01 -9.101247042417526245e-02 -2.901134192943572998e-01 -9.646767377853393555e-02 2.868955433368682861e-01 8.767474442720413208e-02 1.307421624660491943e-01 2.354150861501693726e-01 1.698556472547352314e-03 -1.644971668720245361e-01 -3.933661058545112610e-02 1.612577140331268311e-01 -1.260216981172561646e-01 -8.867982774972915649e-02 1.189150884747505188e-01 2.476086318492889404e-01 1.309857517480850220e-01 9.125629439949989319e-04 4.437251389026641846e-02 -1.593979895114898682e-01 8.967497944831848145e-02 -7.878892123699188232e-02 2.412579208612442017e-01 -1.132141053676605225e-02 -1.485441774129867554e-01 1.815201528370380402e-02 -1.403871830552816391e-02 -2.772364318370819092e-01 3.480457961559295654e-01 3.975544497370719910e-02 -4.080529510974884033e-01
-9.296411275863647461e-02 -8.109270781278610229e-02 2.647973969578742981e-02 -3.063365817070007324e-01 -1.001377552747726440e-01 9.560550749301910400e-02 -2.631187438964843750e-01 2.423908859491348267e-01 4.562850110232830048e-03 1.532735116779804230e-02 1.538942456245422363e-01 -2.240145057439804077e-01 1.769437938928604126e-01 -3.137823939323425293e-01 1.494825482368469238e-01 1.144308894872665405e-01 2.517294883728027344e-01 2.737434506416320801e-01 1.513481512665748596e-02 7.508645206689834595e-02 3.048427999019622803e-01 -4.300391301512718201e-02 -6.349926441907882690e-02 6.536961346864700317e-02 6.772445887327194214e-02 -6.518097966909408569e-02 -1.130060013383626938e-02 -7.398872170597314835e-03 -3.676019608974456787e-01 2.319309860467910767e-01 -1.549088302999734879e-02 -2.414974868297576904e-01
-1.347434967756271362e-01 9.795904159545898438e-02 -1.352527411654591560e-03 -1.577883362770080566e-01 -1.221039891242980957e-01 1.349713504314422607e-01 -2.355678975582122803e-01 -1.310402750968933105e-01 1.048226282000541687e-01 -3.167082667350769043e-01 3.032460249960422516e-02 -4.305534660816192627e-01 2.871874868869781494e-01 -9.895187802612781525e-03 -2.319741845130920410e-01 1.855187565088272095e-01 -1.079011410474777222e-01 -1.924427598714828491e-01 -6.476063281297683716e-02 -4.089865367859601974e-03 -7.197081297636032104e-02 1.574995070695877075e-01 1.155430227518081665e-01 8.658160269260406494e-02 -4.150456562638282776e-02 -1.366557320579886436e-03 -4.315159842371940613e-02 -6.131257116794586182e-02 -1.965111196041107178e-01 3.680510222911834717e-01 2.262991219758987427e-01 -1.918642222881317139e-01
-2.163752168416976929e-01 2.558269798755645752e-01 -2.188124060630798340e-01 -2.482683211565017700e-01 -1.216143891215324402e-01 -8.259129524230957031e-02 -1.559937838464975357e-02 -2.343657910823822021e-01 5.454503372311592102e-02 -3.040800094604492188e-01 4.261944070458412170e-02 5.087646469473838806e-02 2.348118573427200317e-01 1.190977767109870911e-01 -3.249703347682952881e-01 3.233614191412925720e-02 9.776160120964050293e-02 -3.039063699543476105e-02 -7.987572997808456421e-02 -6.754241138696670532e-02 -7.151827216148376465e-02 2.052313089370727539e-01 -5.582586745731532574e-04 1.617775112390518188e-02 -1.008941233158111572e-01 -2.197831310331821442e-02 1.941906660795211792e-01 -1.841548234224319458e-01 -2.939220964908599854e-01 3.055516481399536133e-01 3.676533326506614685e-02 -3.054670989513397217e-01
-1.267746537923812866e-01 1.080613657832145691e-01 -2.710554301738739014e-01 -4.360959231853485107e-01 1.466578096151351929e-01 -1.661188304424285889e-01 -8.367797732353210449e-02 -1.543329656124114990e-02 -1.986255496740341187e-01 -1.744486242532730103e-01 -2.013837546110153198e-02 -2.724574804306030273e-01 1.384470909833908081e-01 -1.126860603690147400e-01 -7.410454005002975464e-02 1.187717244029045105e-01 -5.590301752090454102e-02 1.074789166450500488e-01 -1.931883096694946289e-01 1.857061237096786499e-01 1.028714627027511597e-01 1.084892973303794861e-01 7.410507649183273315e-02 -2.353840321302413940e-01 -2.421548068523406982e-01 -1.196599751710891724e-02 -7.443326525390148163e-03 -6.233549490571022034e-02 -2.103737443685531616e-01 3.806812465190887451e-01 1.014392375946044922e-01 -1.560308039188385010e-01
-2.281821519136428833e-01 -2.052362114191055298e-01 3.272847235202789307e-01 -2.837518751621246338e-01 -1.694205217063426971e-02 -3.698525950312614441e-02 -2.432716041803359985e-01 9.951999038457870483e-02 -5.899579823017120361e-02 -6.466993689537048340e-02 7.321298588067293167e-03 -3.483797609806060791e-01 1.609558016061782837e-01 -1.861112415790557861e-01 1.950235813856124878e-01 8.060577511787414551e-02 2.857517898082733154e-01 2.144343256950378418e-01 -3.171984851360321045e-02 -4.688361287117004395e-02 2.117844074964523315e-01 3.995114192366600037e-02 -1.201696917414665222e-01 2.707991600036621094e-01 7.648595422506332397e-02 -2.683815918862819672e-02 9.083255380392074585e-02 1.759045124053955078e-01 -2.319554537534713745e-01 2.191558033227920532e-01 2.229158952832221985e-02 -1.117543689906597137e-02
-2.878305613994598389e-01 1.909613311290740967e-01 -4.263194277882575989e-03 -1.939145028591156006e-01 4.856627807021141052e-02 7.209408283233642578e-02 -1.382060796022415161e-01 -3.387065827846527100e-01 1.002755388617515564e-01 -1.256162971258163452e-01 -2.099933475255966187e-01 -2.392661273479461670e-01 4.435333609580993652e-02 -9.606964886188507080e-02 -6.774607300758361816e-02 1.804208010435104370e-01 6.853689998388290405e-02 6.673458963632583618e-02 -1.874900311231613159e-01 5.721472203731536865e-03 3.327970504760742188e-01 1.542602330446243286e-01 2.927829921245574951e-01 6.092036142945289612e-02 -1.628769189119338989e-01 -9.782899171113967896e-02 -4.894301667809486389e-02 8.889883011579513550e-02 -2.571481168270111084e-01 6.667596288025379181e-03 -3.044416308403015137e-01 -2.293419241905212402e-01
-8.986601233482360840e-02 2.081716619431972504e-02 2.113962769508361816e-01 -2.827191650867462158e-01 -7.062917202711105347e-02 -6.487288326025009155e-02 -9.238664060831069946e-02 -2.717417180538177490e-01 -5.869262665510177612e-02 -3.882775604724884033e-01 -1.179135069251060486e-01 4.390973597764968872e-03 1.524842083454132080e-01 -1.163830906152725220e-01 -5.116532370448112488e-02 2.589647471904754639e-01 -1.298779994249343872e-02 1.596741974353790283e-01 -9.468444436788558960e-02 -1.692438721656799316e-01 2.173831127583980560e-02 -8.699376881122589111e-02 4.197841975837945938e-03 4.685951396822929382e-02 -1.646825522184371948e-01 -1.052404195070266724e-01 -2.115120440721511841e-01 1.488104760646820068e-01 -3.166776299476623535e-01 1.536531895399093628e-01 -6.629467010498046875e-02 -4.402253031730651855e-01
-3.326190710067749023e-01 -1.910886466503143311e-01 -1.064664199948310852e-01 -8.566258102655410767e-02 -2.135724574327468872e-01 2.027386128902435303e-01 6.696853786706924438e-02 3.694085404276847839e-02 1.731498092412948608e-01 7.983887940645217896e-02 -7.289343327283859253e-02 -9.051483869552612305e-02 8.654114603996276855e-02 -5.656265839934349060e-02 -2.119889110326766968e-02 1.114267781376838684e-01 3.656874299049377441e-01 1.627408862113952637e-01 -1.602040231227874756e-01 -1.713765412569046021e-01 1.291049737483263016e-02 -7.822331972420215607e-04 -1.792399138212203979e-01 1.496676057577133179e-01 1.219047605991363525e-01 1.145361140370368958e-01 -4.046286642551422119e-02 3.649752959609031677e-02 -4.105391502380371094e-01 3.225271403789520264e-01 -1.588687184266746044e-03 -3.077929913997650146e-01
-1.461430639028549194e-01 -1.859282851219177246e-01 2.202922403812408447e-01 -2.423689067363739014e-01 5.788282956928014755e-03 -4.778925701975822449e-02 -2.519126534461975098e-01 1.644021868705749512e-01 -7.147116214036941528e-02 -4.289160482585430145e-03 4.347864072769880295e-03 -3.714381754398345947e-01 1.101332828402519226e-01 -1.042382419109344482e-01 1.634813249111175537e-01 5.753762647509574890e-02 3.433522880077362061e-01 1.796129494905471802e-01 -4.239307716488838196e-02 -2.587817907333374023e-01 3.379672467708587646e-01 6.336517632007598877e-02 -1.380754262208938599e-01 2.318309694528579712e-01 1.291845645755529404e-02 -1.150961592793464661e-01 2.354093454778194427e-02 2.552282437682151794e-02 -2.667541801929473877e-01 2.149293422698974609e-01 -7.242570817470550537e-02 -2.590772509574890137e-02
-3.045825958251953125e-01 1.365945339202880859e-01 1.735430955886840820e-01 -2.253258079290390015e-01 1.021895334124565125e-01 6.607262790203094482e-02 -4.348972737789154053e-01 3.929176554083824158e-02 -7.155326008796691895e-02 -6.265673786401748657e-02 8.364329487085342407e-02 -1.147908046841621399e-01 1.915699392557144165e-01 1.736432313919067383e-02 1.172599643468856812e-01 -7.199712097644805908e-02 3.312869369983673096e-01 1.693596094846725464e-01 -6.569570861756801605e-03 -1.701200604438781738e-01 4.263177886605262756e-02 1.144272387027740479e-01 7.980957627296447754e-02 -5.342613905668258667e-03 1.139988079667091370e-01 -9.430565685033798218e-02 1.222611144185066223e-01 -9.593899548053741455e-02 -3.416092693805694580e-01 2.898998558521270752e-01 -2.831802070140838623e-01 -3.665675222873687744e-02
-1.387401968240737915e-01 -1.573739796876907349e-01 9.147180616855621338e-02 -3.080011606216430664e-01 1.966289579868316650e-01 1.685560308396816254e-02 -3.761879503726959229e-01 1.950278580188751221e-01 1.165672540664672852e-01 -1.157783493399620056e-01 8.872444927692413330e-02 -1.254859864711761475e-01 -2.297678031027317047e-03 -2.089013755321502686e-01 8.034926140680909157e-04 5.452198907732963562e-02 3.106450438499450684e-01 3.122214376926422119e-01 4.409248381853103638e-02 -9.184768795967102051e-02 3.036697804927825928e-01 -1.943464577198028564e-01 1.130831241607666016e-02 9.870970249176025391e-02 -5.464608967304229736e-02 -7.041415572166442871e-02 -5.300555843859910965e-03 -7.261101156473159790e-02 -3.602479696273803711e-01 2.029443532228469849e-01 2.765545388683676720e-03 9.265663474798202515e-02
-1.856249272823333740e-01 1.738367229700088501e-01 1.501130759716033936e-01 -3.524118065834045410e-01 -8.635127544403076172e-02 -1.078529357910156250e-01 9.395374357700347900e-02 -4.602866768836975098e-01 -6.117707118391990662e-02 -2.011987566947937012e-01 7.536064833402633667e-02 -1.890111118555068970e-01 -6.310244649648666382e-02 3.796013444662094116e-02 -2.023126557469367981e-02 -3.947590664029121399e-02 2.580217421054840088e-01 1.137640923261642456e-01 -2.376260906457901001e-01 -8.464390039443969727e-02 -1.273803859949111938e-01 2.776164114475250244e-01 -7.448453921824693680e-03 9.849562495946884155e-02 1.992967724800109863e-02 -3.435900667682290077e-03 6.037435680627822876e-02 2.053686529397964478e-01 -3.341349661350250244e-01 -3.615838708356022835e-03 -6.041210517287254333e-02 -2.192183881998062134e-01
-8.530781418085098267e-02 -1.379958540201187134e-01 3.207301795482635498e-01 -4.207425117492675781e-01 5.309410020709037781e-02 -5.113427061587572098e-03 -1.501869112253189087e-01 1.839747875928878784e-01 -3.006546571850776672e-02 3.364390134811401367e-02 -2.447069622576236725e-02 -4.208467900753021240e-01 1.166987195611000061e-01 -1.560341566801071167e-01 5.081104487180709839e-02 -6.943602114915847778e-02 2.870297431945800781e-01 2.015255689620971680e-01 -8.247496187686920166e-02 -2.558955848217010498e-01 3.015656471252441406e-01 -9.294582903385162354e-02 -1.931612752377986908e-02 9.832667559385299683e-02 6.094072386622428894e-02 7.896205061115324497e-04 7.992183417081832886e-02 1.441947519779205322e-01 -1.287808418273925781e-01 2.292119711637496948e-01 -5.474631860852241516e-02 -3.880121931433677673e-02
-8.240703493356704712e-02 -1.400000452995300293e-01 1.619517505168914795e-01 -3.031119704246520996e-01 8.755425363779067993e-02 1.636558175086975098e-01 -6.726446002721786499e-02 1.563162058591842651e-01 -1.227818988263607025e-02 -5.969831719994544983e-02 -3.110258467495441437e-02 -3.199009895324707031e-01 -2.106949687004089355e-01 -3.241744339466094971e-01 1.582680940628051758e-01 -2.198880724608898163e-02 9.557236731052398682e-02 7.953155040740966797e-02 -3.331281244754791260e-01 -9.052906930446624756e-02 -1.779253184795379639e-01 2.797327339649200439e-01 5.389123782515525818e-02 -6.915197521448135376e-02 -3.094013780355453491e-02 1.905033290386199951e-01 7.109363377094268799e-02 9.129212796688079834e-02 -2.544140517711639404e-01 1.800463721156120300e-02 -1.652191579341888428e-01 -3.389016687870025635e-01
-3.989003002643585205e-01 -1.491284370422363281e-01 6.328600645065307617e-02 -2.551037967205047607e-01 5.805903300642967224e-02 -2.359298914670944214e-01 8.215980976819992065e-02 2.345868386328220367e-02 1.782338507473468781e-02 -7.165316492319107056e-02 2.560099959373474121e-02 -1.098889410495758057e-01 3.778886049985885620e-02 -5.105851963162422180e-02 -2.649733722209930420e-01 2.019139379262924194e-01 3.379080295562744141e-01 -1.297105252742767334e-01 -2.589658200740814209e-01 9.475664049386978149e-02 4.292043298482894897e-02 3.000128567218780518e-01 7.381400465965270996e-02 -6.995553523302078247e-02 -4.987559095025062561e-02 7.615517824888229370e-02 -3.467414528131484985e-02 1.452258378267288208e-01 -1.421612799167633057e-01 2.041935920715332031e-01 1.908373087644577026e-01 -3.344838321208953857e-01
-1.375181525945663452e-01 -9.222163259983062744e-02 2.769078612327575684e-01 -1.995200663805007935e-01 1.040234193205833435e-01 -3.236662130802869797e-03 -3.615746498107910156e-01 7.433762401342391968e-02 -9.156467020511627197e-02 -3.637088462710380554e-02 1.222494337707757950e-02 -4.060614109039306641e-01 1.074930578470230103e-01 -2.087542712688446045e-01 2.154258489608764648e-01 -4.050326347351074219e-02 2.932734489440917969e-01 1.998354047536849976e-01 -8.974378928542137146e-03 -9.733596444129943848e-02 1.720495522022247314e-01 -1.590238884091377258e-02 2.058383077383041382e-02 1.390922665596008301e-01 2.412859164178371429e-02 2.367373369634151459e-02 9.900519624352455139e-03 8.427222073078155518e-02 -3.115555047988891602e-01 3.465108275413513184e-01 5.239400640130043030e-02 -1.331658214330673218e-01
-7.842732220888137817e-02 1.538516301661729813e-02 -2.009169906377792358e-01 -8.873517811298370361e-02 2.242276370525360107e-01 -1.787022314965724945e-02 -1.520317420363426208e-02 2.161567956209182739e-01 -3.186787366867065430e-01 -1.520209312438964844e-01 -1.919874697923660278e-01 8.588152006268501282e-03 1.349176019430160522e-01 1.566036194562911987e-01 -1.824640296399593353e-02 -1.020530387759208679e-01 1.081001088023185730e-01 2.942787110805511475e-01 -2.321712672710418701e-01 -1.493295878171920776e-01 4.046575725078582764e-02 -1.106462255120277405e-01 -2.069419473409652710e-01 3.976170718669891357e-01 -1.606817692518234253e-01 9.680687636137008667e-02 5.347958207130432129e-02 8.564657717943191528e-02 -3.272866606712341309e-01 1.901931166648864746e-01 -5.815404281020164490e-02 -2.267014980316162109e-01
-1.519034951925277710e-01 3.042893856763839722e-02 -7.176063209772109985e-02 -1.137643977999687195e-01 -7.153788115829229355e-03 -2.078551948070526123e-01 -2.609198912978172302e-02 -2.045509070158004761e-01 2.102886736392974854e-01 -2.290181815624237061e-01 -2.726175189018249512e-01 -1.054214760661125183e-01 1.312894374132156372e-01 -3.150853514671325684e-02 -3.982311114668846130e-02 3.111099004745483398e-01 8.628257364034652710e-02 1.253922879695892334e-01 4.760048165917396545e-02 -3.751815855503082275e-02 1.354448348283767700e-01 -1.653207689523696899e-01 8.477265015244483948e-03 1.508252173662185669e-01 -9.346959739923477173e-02 -6.237598136067390442e-02 -1.123604476451873779e-01 1.227100118994712830e-01 -4.410682320594787598e-01 6.578145921230316162e-02 -1.850342303514480591e-01 -4.524016976356506348e-01
5.765464901924133301e-02 3.337310627102851868e-02 3.476645331829786301e-03 -6.744619458913803101e-02 -6.241251155734062195e-02 -1.264760792255401611e-01 -7.772497087717056274e-02 -3.209581971168518066e-01 -1.601806282997131348e-01 -1.996141821146011353e-01 -1.484548021107912064e-02 -1.760371625423431396e-01 6.193696334958076477e-02 -5.904456973075866699e-02 -8.143089711666107178e-02 1.185097396373748779e-01 3.963986784219741821e-02 -1.163858547806739807e-01 -1.182320713996887207e-01 -2.743295431137084961e-01 9.897594898939132690e-02 -3.491820022463798523e-02 -1.266772598028182983e-01 1.993699222803115845e-01 -3.020177185535430908e-01 -4.009941965341567993e-02 -1.055753976106643677e-01 9.379385411739349365e-02 -4.411788582801818848e-01 1.334400624036788940e-01 -1.600262373685836792e-01 -4.640691876411437988e-01
-2.415992319583892822e-02 1.642101258039474487e-01 -4.586780071258544922e-02 1.379522383213043213e-01 9.041172266006469727e-02 2.595405280590057373e-01 4.619313031435012817e-02 -1.331034451723098755e-01 9.188201278448104858e-02 -2.032840549945831299e-01 -3.393117189407348633e-01 -2.081854045391082764e-01 -7.642380148172378540e-02 -7.702447474002838135e-02 -3.241737931966781616e-02 -1.472355276346206665e-01 4.377730190753936768e-01 2.021445184946060181e-01 -2.741017341613769531e-01 1.718208193778991699e-01 2.709483914077281952e-02 4.560863971710205078e-02 -9.798903018236160278e-02 4.687813669443130493e-02 1.073759198188781738e-01 2.080179750919342041e-02 7.116647437214851379e-03 6.764700263738632202e-02 -3.348741829395294189e-01 7.397759705781936646e-02 -1.013613585382699966e-02 -3.565208315849304199e-01
-7.979319244623184204e-02 2.887181341648101807e-01 3.398842737078666687e-02 -1.633984297513961792e-01 -1.268246173858642578e-01 -6.091078370809555054e-02 -7.466723024845123291e-02 -2.329262942075729370e-01 -9.032785892486572266e-02 -1.911655813455581665e-01 -1.469584852457046509e-01 -2.969068288803100586e-01 6.297050416469573975e-02 6.993881613016128540e-02 1.827652566134929657e-02 2.578484714031219482e-01 1.859887540340423584e-01 -6.425116211175918579e-02 3.160320967435836792e-02 -2.310130149126052856e-01 1.581649295985698700e-02 -1.220962554216384888e-01 9.848923981189727783e-02 1.189747899770736694e-01 -2.017817646265029907e-01 6.743502616882324219e-02 -6.177807599306106567e-02 -1.194096729159355164e-02 -3.584239184856414795e-01 1.928735673427581787e-01 -1.830898672342300415e-01 -4.383546113967895508e-01
-1.863749921321868896e-01 -1.127980872988700867e-01 -6.061024218797683716e-02 -3.093525767326354980e-01 -9.996639192104339600e-02 1.095793247222900391e-01 1.592396795749664307e-01 1.224711239337921143e-01 -4.706880822777748108e-02 -9.282623976469039917e-02 -1.496952623128890991e-01 -6.487001478672027588e-02 9.218017011880874634e-02 -2.207302749156951904e-01 -1.241826862096786499e-01 -2.144424058496952057e-02 3.354462385177612305e-01 1.621592976152896881e-02 -2.008373588323593140e-01 -5.032621696591377258e-02 -3.683104878291487694e-04 3.916150033473968506e-01 1.539362221956253052e-01 -1.171500086784362793e-01 -4.250855185091495514e-03 2.999911606311798096e-01 1.472521871328353882e-01 -2.262076921761035919e-02 -4.004065692424774170e-01 1.183425914496183395e-02 -8.442150801420211792e-02 -2.324290871620178223e-01
-7.770625501871109009e-02 -1.680706739425659180e-01 -6.156761571764945984e-02 -9.446542710065841675e-02 1.513381302356719971e-01 8.760623633861541748e-03 -1.571327149868011475e-01 -3.134607970714569092e-01 -2.326491028070449829e-01 -3.471976518630981445e-02 -1.639255583286285400e-01 -9.041855484247207642e-02 2.304291129112243652e-01 5.506464838981628418e-02 3.535936400294303894e-02 -2.366732507944107056e-01 3.546080589294433594e-01 7.615593075752258301e-02 -1.186360493302345276e-01 1.247638016939163208e-01 -8.546795696020126343e-02 -4.380737245082855225e-02 9.397727251052856445e-02 4.348786920309066772e-02 -1.867804117500782013e-02 1.128506138920783997e-01 -2.565416991710662842e-01 -4.117304831743240356e-02 -3.944779336452484131e-01 1.131761968135833740e-01 2.115507610142230988e-02 -4.155755639076232910e-01
-1.828624904155731201e-01 9.088627249002456665e-02 2.647316753864288330e-01 -2.876769006252288818e-01 -1.985449343919754028e-01 5.575079098343849182e-02 -3.888054490089416504e-01 7.741068303585052490e-02 -3.952567651867866516e-02 -2.800106443464756012e-02 8.619664609432220459e-02 -3.715834766626358032e-02 -1.116147711873054504e-01 -7.131758332252502441e-02 1.205860525369644165e-01 6.128977239131927490e-02 2.728226184844970703e-01 2.648973762989044189e-01 -1.039357706904411316e-01 -6.793994456529617310e-02 1.372926980257034302e-01 1.679548919200897217e-01 1.529430001974105835e-01 -1.832376234233379364e-02 1.547768060117959976e-02 -6.245701387524604797e-02 9.799867123365402222e-02 3.279425203800201416e-02 -3.815852999687194824e-01 3.914150297641754150e-01 -1.197125762701034546e-01 -7.914969464763998985e-04
3.172787278890609741e-02 -2.466792017221450806e-01 1.105424314737319946e-01 -1.728586107492446899e-01 -7.070153951644897461e-02 1.683951471932232380e-03 -3.299384713172912598e-01 1.680103540420532227e-01 -8.836298435926437378e-02 2.071861736476421356e-02 3.500385582447052002e-02 -3.746559321880340576e-01 1.396417710930109024e-02 -2.331350892782211304e-01 2.891737967729568481e-02 2.333261072635650635e-02 2.811361849308013916e-01 1.408229619264602661e-01 -2.278254739940166473e-02 -2.208109200000762939e-01 2.859900891780853271e-01 8.271714299917221069e-02 -1.661313511431217194e-02 1.311994045972824097e-01 -3.372750058770179749e-02 -8.269612491130828857e-02 3.467459930106997490e-03 1.150680780410766602e-01 -4.050080180168151855e-01 3.266877532005310059e-01 -3.195969015359878540e-02 -3.039271384477615356e-02
-8.067782223224639893e-02 -2.053196877241134644e-01 -6.518232077360153198e-02 -1.745876222848892212e-01 -1.472430825233459473e-01 -1.854929774999618530e-01 -7.770328223705291748e-02 1.624411195516586304e-01 6.466497201472520828e-03 -1.067569255828857422e-01 -1.305819302797317505e-01 -9.438180178403854370e-02 -1.305036693811416626e-01 -7.441399246454238892e-02 1.326274126768112183e-01 8.178064972162246704e-02 3.428653776645660400e-01 -2.145037800073623657e-02 -2.231125384569168091e-01 -2.244809418916702271e-01 7.438039407134056091e-03 5.180000513792037964e-02 1.025956869125366211e-01 4.165645688772201538e-02 8.534824848175048828e-02 2.315939813852310181e-01 2.053282968699932098e-02 -1.503731356933712959e-03 -4.118501543998718262e-01 -1.019476875662803650e-01 2.821130156517028809e-01 -4.355619549751281738e-01
-3.992446660995483398e-01 1.706298887729644775e-01 2.942984104156494141e-01 -2.450224310159683228e-01 7.831909507513046265e-02 -8.047612011432647705e-02 -1.521912217140197754e-01 2.401801943778991699e-01 -1.705988794565200806e-01 -4.769447818398475647e-02 -1.732960492372512817e-01 -1.031548082828521729e-01 -1.220714822411537170e-01 1.209244318306446075e-02 -3.434837237000465393e-02 -3.622530400753021240e-02 2.099221348762512207e-01 3.130926787853240967e-01 2.197244167327880859e-01 -1.811761409044265747e-01 1.825355142354965210e-01 7.405298948287963867e-02 1.305637359619140625e-01 6.202441826462745667e-02 -2.279990166425704956e-02 -1.181294396519660950e-01 -2.860207110643386841e-02 -2.073043212294578552e-02 -2.904330193996429443e-01 3.073594272136688232e-01 -5.072319507598876953e-02 -4.219502210617065430e-02
-1.783677935600280762e-01 -1.790035068988800049e-01 1.909900754690170288e-01 -2.857477366924285889e-01 8.508435636758804321e-02 4.882081225514411926e-02 -3.351309597492218018e-01 6.410475820302963257e-02 -1.267683058977127075e-01 4.169947281479835510e-02 1.073374133557081223e-02 -3.634704053401947021e-01 1.242864504456520081e-01 -1.940954327583312988e-01 1.213156580924987793e-01 5.635352432727813721e-02 2.472761422395706177e-01 2.397829741239547729e-01 -8.522232063114643097e-03 -2.574971318244934082e-01 2.353006601333618164e-01 -2.580005303025245667e-02 -1.143043581396341324e-02 2.875883579254150391e-01 2.450453490018844604e-02 -8.324520662426948547e-03 -9.515709429979324341e-02 1.363095045089721680e-01 -2.411310821771621704e-01 2.302019447088241577e-01 -8.583721518516540527e-02 -1.488978136330842972e-02
-4.194713532924652100e-01 -6.296765059232711792e-03 1.742179542779922485e-01 -1.388360857963562012e-01 -5.276614800095558167e-02 -9.460394084453582764e-02 5.892625078558921814e-02 1.724813133478164673e-02 -1.418835073709487915e-01 -2.159158438444137573e-01 -6.062285602092742920e-02 -2.846109867095947266e-01 2.824961543083190918e-01 -6.846211850643157959e-02 -2.719614803791046143e-01 -2.037693187594413757e-02 2.500810623168945312e-01 -1.654119230806827545e-02 -2.998837232589721680e-01 8.119134604930877686e-02 -5.465691909193992615e-02 2.156232297420501709e-01 1.590491980314254761e-01 -7.982128113508224487e-02 -1.978758871555328369e-01 2.287663072347640991e-01 -1.328667849302291870e-01 8.975575864315032959e-02 -4.743960127234458923e-02 2.413538247346878052e-01 -4.865638166666030884e-02 -1.673946976661682129e-01
-2.827792465686798096e-01 1.670222729444503784e-01 -7.719154655933380127e-02 -1.400733143091201782e-01 -3.029787540435791016e-01 8.930870145559310913e-02 -3.932022750377655029e-01 -2.230306155979633331e-02 -6.071085110306739807e-02 -1.282381564378738403e-01 -8.572772890329360962e-02 -1.590124964714050293e-01 2.190169394016265869e-01 -1.518630832433700562e-01 7.977440953254699707e-03 -1.655804514884948730e-01 3.051456995308399200e-02 -9.373755007982254028e-02 -5.899798497557640076e-02 1.427941024303436279e-01 -1.135539785027503967e-01 1.363645792007446289e-01 1.082348078489303589e-01 5.821608752012252808e-02 1.165202781558036804e-01 1.159882396459579468e-01 -4.972471296787261963e-02 -1.957264915108680725e-02 -2.275092601776123047e-01 -1.052498817443847656e-02 4.203997924923896790e-02 -5.447013974189758301e-01
-3.997648358345031738e-01 -2.835649251937866211e-01 -1.349251419305801392e-01 4.256685450673103333e-02 -1.102876570075750351e-02 -8.715002238750457764e-02 -2.962637506425380707e-02 -9.071382880210876465e-02 -4.405857622623443604e-02 3.882270678877830505e-02 -3.327246755361557007e-03 -3.523989617824554443e-01 1.195923076011240482e-03 -2.973153889179229736e-01 -1.739625483751296997e-01 -2.238546013832092285e-01 2.236596867442131042e-02 9.701919555664062500e-02 -7.547171413898468018e-02 -6.051975488662719727e-02 4.253841564059257507e-02 -8.093383163213729858e-02 3.559370338916778564e-02 1.205398291349411011e-01 -3.422341942787170410e-01 1.012532263994216919e-01 -7.690859586000442505e-02 -2.288904935121536255e-01 -3.957155644893646240e-01 2.105837501585483551e-02 -5.139500647783279419e-02 -1.942588835954666138e-01
-1.795895993709564209e-01 -1.502468883991241455e-01 1.436162553727626801e-02 -1.914584636688232422e-01 -1.525988429784774780e-01 6.038941070437431335e-02 1.916512697935104370e-01 -2.157749384641647339e-01 5.012707784771919250e-02 -2.307992279529571533e-01 1.161750988103449345e-03 -1.910373717546463013e-01 7.185368984937667847e-02 4.591990262269973755e-03 -2.557038664817810059e-01 -5.676967278122901917e-02 2.113425731658935547e-02 -4.192047938704490662e-02 -4.977352917194366455e-01 -1.532577723264694214e-01 -7.795543968677520752e-02 3.244686722755432129e-01 -1.128164529800415039e-01 4.665316082537174225e-03 -9.712375700473785400e-03 1.017786040902137756e-01 -1.199568063020706177e-01 1.711290329694747925e-01 -3.536714613437652588e-01 6.167102605104446411e-02 -4.775329679250717163e-02 -2.217788398265838623e-01
-2.551366686820983887e-01 7.892674952745437622e-02 1.930620670318603516e-01 -4.880016148090362549e-01 -1.974572241306304932e-01 -2.717766463756561279e-01 -1.148781999945640564e-01 -2.255557179450988770e-01 -7.901153713464736938e-02 -2.026240341365337372e-02 -1.279968023300170898e-01 -3.187319040298461914e-01 -5.812814831733703613e-02 -1.612489819526672363e-01 1.288692951202392578e-01 8.737228065729141235e-02 -1.028895527124404907e-01 1.570929437875747681e-01 -3.621122539043426514e-01 1.059606149792671204e-01 1.313871890306472778e-01 4.724357649683952332e-02 -4.222059994935989380e-02 7.048842497169971466e-03 1.028206478804349899e-02 -2.851758524775505066e-02 -8.884347230195999146e-02 -2.069499343633651733e-02 -2.526664137840270996e-01 -1.495062373578548431e-03 -1.393629014492034912e-01 -8.146172016859054565e-02
-2.027802914381027222e-01 8.889003098011016846e-02 1.604880094528198242e-01 -3.085312247276306152e-01 1.465884000062942505e-01 -3.170980513095855713e-02 -1.490206271409988403e-01 6.250370293855667114e-02 -1.531004067510366440e-02 1.211990192532539368e-01 1.187796965241432190e-01 -1.806733459234237671e-01 -5.833496898412704468e-02 3.033697046339511871e-02 2.669828832149505615e-01 1.371309161186218262e-01 2.435764372348785400e-01 2.467240244150161743e-01 5.707548465579748154e-03 -3.470863401889801025e-02 1.320888400077819824e-01 3.123602084815502167e-02 6.642505526542663574e-02 1.426392346620559692e-01 2.242777124047279358e-02 -8.314382284879684448e-02 -1.062060520052909851e-01 8.024269342422485352e-02 -4.707787930965423584e-01 3.917056024074554443e-01 -2.429631948471069336e-01 -3.856905922293663025e-02
-3.303327411413192749e-02 1.384655684232711792e-01 4.568327963352203369e-02 -2.632695138454437256e-01 2.440289594233036041e-03 -2.577533721923828125e-01 -2.938295900821685791e-01 -2.628531455993652344e-01 -4.676363244652748108e-02 -3.436406552791595459e-01 -5.298551544547080994e-02 -1.221783906221389771e-01 -4.406129196286201477e-02 -1.530596911907196045e-01 1.935689151287078857e-01 2.690338492393493652e-01 1.183397248387336731e-01 5.025194585323333740e-02 -1.708731800317764282e-01 2.244479767978191376e-02 -2.965214475989341736e-02 8.786847814917564392e-03 -9.770416468381881714e-02 1.622979789972305298e-01 -2.229892462491989136e-01 -1.086639463901519775e-01 -4.738250002264976501e-02 7.098034024238586426e-02 -2.614097297191619873e-01 1.000882983207702637e-01 -2.696375846862792969e-01 -3.321050405502319336e-01
-4.073765873908996582e-01 -1.301804631948471069e-01 2.043400555849075317e-01 -2.169232219457626343e-01 -1.405255794525146484e-01 -2.536920607089996338e-01 -4.031557217240333557e-02 -3.517566621303558350e-02 -6.863100081682205200e-02 -1.001527458429336548e-01 1.244170442223548889e-01 -1.116627454757690430e-01 5.934793874621391296e-02 -1.643956154584884644e-01 -3.777550160884857178e-01 5.570572614669799805e-02 2.876141369342803955e-01 -8.376182615756988525e-02 -2.831901311874389648e-01 2.266028523445129395e-01 -1.872229948639869690e-02 2.469218671321868896e-01 3.293301537632942200e-02 -1.857773214578628540e-02 -3.911732137203216553e-02 6.905467808246612549e-02 -9.945521503686904907e-02 -1.004518941044807434e-02 -1.669195443391799927e-01 7.991027832031250000e-02 9.370779991149902344e-02 -2.809343338012695312e-01
-1.534458994865417480e-01 -3.539758734405040741e-03 -9.171395003795623779e-02 -3.128489851951599121e-01 -2.754772305488586426e-01 8.484506607055664062e-02 4.924800992012023926e-02 -3.253784775733947754e-02 -1.437627822160720825e-01 -2.502200305461883545e-01 6.511900573968887329e-02 4.120631143450737000e-02 2.731956541538238525e-01 -1.223204284906387329e-01 -5.745509639382362366e-02 -3.006005883216857910e-01 -1.270459685474634171e-02 2.532263696193695068e-01 -2.811278700828552246e-01 -3.030338585376739502e-01 3.780357837677001953e-01 7.151688914746046066e-03 7.102666795253753662e-02 2.524041384458541870e-02 6.870871037244796753e-02 -8.237537741661071777e-02 -7.538366317749023438e-02 -5.274631828069686890e-02 -2.197927981615066528e-01 1.827332377433776855e-01 6.162068620324134827e-02 -1.478142887353897095e-01
-3.234844505786895752e-01 5.634190142154693604e-02 -4.116991907358169556e-02 -7.897971570491790771e-02 2.823835983872413635e-02 -1.203919649124145508e-01 -3.600278794765472412e-01 -7.450903952121734619e-02 2.185645848512649536e-01 -1.374211758375167847e-01 1.068799644708633423e-01 -2.479956299066543579e-01 3.383538424968719482e-01 -1.255367845296859741e-01 9.777112305164337158e-02 -1.185417622327804565e-01 1.467254161834716797e-01 2.110605128109455109e-03 1.532597541809082031e-01 8.606010116636753082e-03 -2.017292939126491547e-02 1.905421540141105652e-02 9.212616831064224243e-02 2.235784977674484253e-01 1.171216368675231934e-01 -2.270623445510864258e-01 2.472452446818351746e-02 1.193778812885284424e-01 -4.859133362770080566e-01 4.983969777822494507e-02 2.545202337205410004e-02 1.289659589529037476e-01
8.221010863780975342e-02 2.816328704357147217e-01 -1.448501050472259521e-01 -4.217323064804077148e-01 -9.570574015378952026e-02 -2.742581069469451904e-01 -2.149715721607208252e-01 -3.943229466676712036e-02 1.874125935137271881e-02 -4.245746731758117676e-01 -3.788436204195022583e-02 -3.289621174335479736e-01 -2.490863762795925140e-02 -3.542816266417503357e-02 -2.259080708026885986e-01 1.368100494146347046e-01 4.046921432018280029e-02 9.683258831501007080e-02 -9.148149937391281128e-02 -9.586460143327713013e-02 4.719381406903266907e-02 -2.505227923393249512e-02 3.259674459695816040e-02 8.120214939117431641e-02 -1.266054064035415649e-01 6.278415769338607788e-02 -2.871311828494071960e-02 1.973737329244613647e-01 -3.134172260761260986e-01 -1.009035408496856689e-01 -3.436261042952537537e-02 -1.123297959566116333e-01
-1.818381249904632568e-01 -1.414410918951034546e-01 -1.341887563467025757e-01 -2.572510838508605957e-01 7.482585310935974121e-02 2.077342271804809570e-01 -2.883153855800628662e-01 3.566179275512695312e-01 3.449545800685882568e-02 -3.141385614871978760e-01 9.807982295751571655e-02 -1.861915737390518188e-01 -1.600970141589641571e-02 3.794717788696289062e-02 -9.436322376132011414e-03 1.541818678379058838e-01 -1.884400695562362671e-01 1.915959864854812622e-01 -3.603820130228996277e-02 -3.787485137581825256e-02 6.497643887996673584e-02 -3.755756095051765442e-02 -6.167429685592651367e-02 4.871643707156181335e-02 -1.971367448568344116e-01 2.204653918743133545e-01 -1.855777353048324585e-01 9.872800670564174652e-03 -2.824276983737945557e-01 -2.415619418025016785e-02 2.176483124494552612e-01 -3.122293055057525635e-01
-4.884367585182189941e-01 5.029606446623802185e-02 7.132609188556671143e-02 -2.499300241470336914e-01 -1.114110350608825684e-01 -3.235867992043495178e-02 -8.313702791929244995e-02 3.468162938952445984e-02 -1.483712941408157349e-01 -1.949588358402252197e-01 -1.587193608283996582e-01 8.033201098442077637e-02 1.507999300956726074e-01 -2.232054620981216431e-01 -1.766847372055053711e-01 1.916692475788295269e-03 3.317869305610656738e-01 -5.224707722663879395e-02 -3.667643666267395020e-01 5.008947476744651794e-02 -6.984496116638183594e-02 3.416369855403900146e-01 2.513904683291912079e-02 4.364898428320884705e-02 -6.506960093975067139e-02 2.870125696063041687e-02 4.177103936672210693e-02 -4.226054996252059937e-02 -7.940725237131118774e-02 2.604238688945770264e-01 7.200913876295089722e-02 -1.115982085466384888e-01
-2.444265186786651611e-01 -1.177242025732994080e-01 2.993730604648590088e-01 -2.833031713962554932e-01 -8.917013555765151978e-02 -3.559635719284415245e-03 -2.543503344058990479e-01 1.027279496192932129e-01 -3.806783258914947510e-02 8.809804916381835938e-03 -5.657708272337913513e-03 -3.339815735816955566e-01 8.248784393072128296e-02 -1.343774199485778809e-01 1.603924185037612915e-01 1.443368643522262573e-01 2.906899452209472656e-01 2.105731666088104248e-01 6.800825148820877075e-02 -2.216637879610061646e-01 2.968973517417907715e-01 2.203171700239181519e-02 -7.569132745265960693e-02 1.749204993247985840e-01 -1.534612011164426804e-02 -4.726118221879005432e-02 -3.125432506203651428e-02 -1.019559130072593689e-01 -3.041856586933135986e-01 2.611685395240783691e-01 7.599871605634689331e-02 -2.935341931879520416e-02
-1.112353131175041199e-01 -9.423521906137466431e-02 1.027164310216903687e-01 -2.473414391279220581e-01 -6.254494190216064453e-02 -2.620629370212554932e-01 -8.204053342342376709e-02 -2.350459843873977661e-01 -5.982376262545585632e-02 -3.456948995590209961e-01 -1.962968707084655762e-01 -4.986936971545219421e-02 -7.660663127899169922e-02 8.668305724859237671e-02 9.013281017541885376e-02 2.024240195751190186e-01 2.730234563350677490e-01 7.265704870223999023e-02 -1.824856251478195190e-01 -8.851423114538192749e-02 1.102143451571464539e-01 1.788559705018997192e-01 -9.738183766603469849e-02 7.919749617576599121e-02 1.018800809979438782e-01 -3.159139752388000488e-01 -1.055073924362659454e-02 2.079365402460098267e-02 -4.002711772918701172e-01 -6.259810924530029297e-02 7.019960880279541016e-02 -2.919409871101379395e-01
1.656217724084854126e-01 3.814679384231567383e-02 3.323819115757942200e-02 -8.320357650518417358e-02 5.657974630594253540e-02 1.390078663825988770e-01 -1.163716763257980347e-01 -4.569936096668243408e-01 -6.821460276842117310e-02 -1.104544252157211304e-01 -2.757662236690521240e-01 -1.069536283612251282e-01 -2.301267907023429871e-02 2.317226864397525787e-02 -8.808296918869018555e-02 -3.378778696060180664e-02 2.747194170951843262e-01 1.603759527206420898e-01 -1.913107484579086304e-01 -1.295029222965240479e-01 2.902019768953323364e-02 2.091880440711975098e-01 -2.608853392302989960e-03 2.130413204431533813e-01 -1.034141927957534790e-01 -7.869965583086013794e-02 -1.491038054227828979e-01 1.183297336101531982e-01 -4.313740134239196777e-01 1.922273635864257812e-01 5.166859179735183716e-02 -2.837018370628356934e-01
-2.587822675704956055e-01 3.265994787216186523e-02 -1.526948511600494385e-01 -2.679550051689147949e-01 8.166932500898838043e-03 1.324832290410995483e-01 -2.359825074672698975e-01 -6.194991618394851685e-02 2.002208083868026733e-01 -9.818360954523086548e-02 -3.092925250530242920e-01 -1.021003648638725281e-01 1.469379663467407227e-01 -1.833407282829284668e-01 -1.642488688230514526e-01 1.228315383195877075e-01 -7.037024945020675659e-03 -1.478236019611358643e-01 -2.016324102878570557e-01 -5.089757218956947327e-02 -1.898556649684906006e-01 2.143299877643585205e-01 1.366573870182037354e-01 -4.883852601051330566e-02 -2.615471743047237396e-02 1.381885707378387451e-01 -3.136744722723960876e-02 -4.785598721355199814e-03 -3.054842054843902588e-01 2.386652231216430664e-01 6.327913701534271240e-02 -4.041749536991119385e-01
-2.319068610668182373e-01 -4.497220739722251892e-02 -3.563910126686096191e-01 -4.122038781642913818e-01 -1.019783020019531250e-01 1.154119893908500671e-01 -9.074828773736953735e-02 1.802651137113571167e-01 2.545868046581745148e-02 -1.310645937919616699e-01 -2.221685945987701416e-01 -2.749397456645965576e-01 1.040225382894277573e-02 -6.341044791042804718e-03 3.311588894575834274e-03 3.496968373656272888e-02 -1.613071709871292114e-01 4.480742663145065308e-02 2.895584888756275177e-02 9.760944545269012451e-02 3.454468026757240295e-02 8.680460043251514435e-03 2.336163967847824097e-01 -9.383902885019779205e-03 -3.302103877067565918e-01 1.015319898724555969e-01 -2.220824658870697021e-01 -1.036319956183433533e-01 -2.495789527893066406e-01 1.691917777061462402e-01 5.268840864300727844e-02 -2.668973207473754883e-01
-2.026542276144027710e-01 3.912350907921791077e-02 1.584445387125015259e-01 -3.968571722507476807e-01 1.271123737096786499e-01 -1.722611486911773682e-01 -4.830423370003700256e-02 -1.268973797559738159e-01 -2.641688287258148193e-01 -3.918577432632446289e-01 -2.495449967682361603e-02 -2.553145885467529297e-01 1.794563382863998413e-01 -2.394791543483734131e-01 -2.124042361974716187e-01 9.018023312091827393e-02 1.167033687233924866e-01 1.315736323595046997e-01 -2.807613909244537354e-01 -1.665003597736358643e-02 -4.108928516507148743e-02 1.592976748943328857e-01 -5.502727627754211426e-02 -1.810180246829986572e-01 -5.331628490239381790e-03 7.842277735471725464e-02 -2.697699330747127533e-02 2.296786308288574219e-01 -1.728235371410846710e-02 9.923440963029861450e-02 2.351737953722476959e-02 -1.879655569791793823e-01
-2.220631539821624756e-01 -4.372554272413253784e-02 -8.205042034387588501e-02 -7.714954763650894165e-02 1.403360515832901001e-01 1.689713299274444580e-01 -1.194488853216171265e-01 -3.206748068332672119e-01 -1.259797066450119019e-01 -2.969886064529418945e-01 -2.842615842819213867e-01 -7.299589365720748901e-02 -2.082994431257247925e-01 -2.574963867664337158e-01 -3.397183492779731750e-02 2.260977216064929962e-02 2.054701149463653564e-01 1.935595870018005371e-01 4.842832311987876892e-02 1.198415905237197876e-01 -1.095778420567512512e-01 6.795867532491683960e-02 -1.368260979652404785e-01 7.254680618643760681e-03 -5.592844635248184204e-02 1.561739575117826462e-02 -9.651394933462142944e-02 2.648169733583927155e-02 -4.797948598861694336e-01 1.312811672687530518e-01 4.688428714871406555e-02 -2.727031707763671875e-01
-3.254641294479370117e-01 1.333749294281005859e-01 2.104325890541076660e-01 -1.996584087610244751e-01 -4.379265755414962769e-02 -1.699865013360977173e-01 4.790947958827018738e-02 1.444676816463470459e-01 -1.195843368768692017e-01 -1.781109869480133057e-01 -1.048808917403221130e-01 -2.087877988815307617e-01 6.604757159948348999e-02 -1.577906310558319092e-01 -2.252287119626998901e-01 1.151028554886579514e-02 2.405829131603240967e-01 6.880377978086471558e-02 -3.656404614448547363e-01 7.604971528053283691e-02 1.863348297774791718e-02 2.574286460876464844e-01 7.391475886106491089e-02 5.082424730062484741e-02 -1.763426214456558228e-01 1.808420270681381226e-01 -6.198863685131072998e-02 -5.148078128695487976e-02 -1.708755791187286377e-01 1.941627562046051025e-01 2.756815254688262939e-01 -2.597638368606567383e-01
-3.155485987663269043e-01 1.640125527046620846e-03 1.725750863552093506e-01 -3.932769894599914551e-01 -1.181376352906227112e-01 -2.573354840278625488e-01 1.249105483293533325e-01 7.409576326608657837e-02 -1.493853051215410233e-02 -1.796695739030838013e-01 2.473657019436359406e-02 -4.813814163208007812e-02 1.541665345430374146e-01 -2.251465469598770142e-01 -2.572177648544311523e-01 -8.708984404802322388e-02 3.531259000301361084e-01 4.628515616059303284e-02 -2.110888063907623291e-01 7.086729258298873901e-02 -7.422831654548645020e-02 8.310145884752273560e-02 1.732056289911270142e-01 -2.910447539761662483e-03 -2.416538149118423462e-01 1.747879087924957275e-01 -9.061554074287414551e-02 -2.358532510697841644e-03 -1.289117783308029175e-01 2.362269908189773560e-01 1.338391005992889404e-01 -1.572435647249221802e-01
-3.034985959529876709e-01 7.069021463394165039e-02 2.371597141027450562e-01 -1.540098935365676880e-01 1.241754591464996338e-01 1.037766039371490479e-01 2.213522791862487793e-02 -2.866018116474151611e-01 2.749878540635108948e-02 -1.897438019514083862e-01 -1.379947066307067871e-01 -4.375056549906730652e-02 2.694291770458221436e-01 -6.713903695344924927e-02 -8.181131631135940552e-02 2.400736808776855469e-01 1.507669836282730103e-01 3.371165692806243896e-02 -2.141113877296447754e-01 1.539188809692859650e-02 3.456860184669494629e-01 1.568638533353805542e-02 2.586071789264678955e-01 1.712228357791900635e-01 -1.831953972578048706e-01 1.987901628017425537e-01 1.028772443532943726e-01 1.100181415677070618e-01 -3.144961595535278320e-01 4.321938008069992065e-02 -1.777095496654510498e-01 -3.089288622140884399e-02
-1.238043326884508133e-02 -1.293836086988449097e-01 5.008612945675849915e-02 -4.365600347518920898e-01 -8.803977631032466888e-03 -2.657374143600463867e-01 -1.225751340389251709e-01 -1.273462176322937012e-01 -1.067841276526451111e-01 -3.106766641139984131e-01 -3.353005945682525635e-01 -6.532821804285049438e-02 -7.195790857076644897e-02 -2.125549875199794769e-02 9.222579188644886017e-03 7.982718944549560547e-02 3.123301826417446136e-02 1.282770484685897827e-01 -4.568150639533996582e-01 6.490403413772583008e-02 2.086177170276641846e-01 8.003029972314834595e-03 2.294353768229484558e-02 7.001768052577972412e-02 -9.583575278520584106e-02 -5.057219415903091431e-02 4.655507951974868774e-02 1.422408223152160645e-01 -1.727773696184158325e-01 -9.250289201736450195e-02 -2.614541947841644287e-01 -1.764287054538726807e-01
-2.009671628475189209e-01 3.814739733934402466e-02 7.776226103305816650e-02 -2.647231519222259521e-01 8.175119757652282715e-02 8.864620327949523926e-02 1.365454792976379395e-01 -9.852791577577590942e-02 -2.554612699896097183e-03 -1.759100109338760376e-01 -1.162792071700096130e-01 -4.660537466406822205e-02 1.191433295607566833e-01 -3.875401616096496582e-02 -3.266618296038359404e-04 3.901082873344421387e-01 2.157465666532516479e-01 -1.320539414882659912e-01 -4.170123487710952759e-02 6.972371786832809448e-02 4.429706037044525146e-01 3.213766589760780334e-02 1.484883278608322144e-01 -9.279169142246246338e-03 -8.081417530775070190e-02 5.555012077093124390e-02 7.093083113431930542e-02 2.430604547262191772e-01 -4.016101062297821045e-01 8.472270518541336060e-02 -1.289609372615814209e-01 -2.753374278545379639e-01
-6.047062575817108154e-02 -5.647637415677309036e-03 9.904665499925613403e-02 -1.918585896492004395e-01 -2.165729179978370667e-02 1.769510358572006226e-01 -1.095341704785823822e-02 6.033949926495552063e-02 -4.809649288654327393e-02 5.583738442510366440e-03 1.718490719795227051e-01 -4.094898402690887451e-01 -2.083230577409267426e-02 -1.642917841672897339e-01 -1.267671883106231689e-01 -4.126003384590148926e-02 2.247487157583236694e-01 -5.658367648720741272e-02 -1.742255985736846924e-01 1.379226101562380791e-03 -1.152462586760520935e-01 5.396645665168762207e-01 1.166339069604873657e-01 2.377320779487490654e-03 -6.730845570564270020e-02 3.574525192379951477e-02 -1.325393021106719971e-01 1.535252481698989868e-01 -2.412365078926086426e-01 1.297089010477066040e-01 -9.732254594564437866e-02 -3.684544265270233154e-01
-2.613947987556457520e-01 1.906734257936477661e-01 -3.757873177528381348e-01 -1.652769893407821655e-01 1.598487496376037598e-01 2.113299816846847534e-01 -8.089964836835861206e-02 3.131093680858612061e-01 -7.210335135459899902e-02 -2.804423570632934570e-01 -1.735118031501770020e-01 -2.969028651714324951e-01 -1.491326540708541870e-01 9.255308657884597778e-02 1.261971052736043930e-02 -1.226850878447294235e-02 6.607890874147415161e-02 5.148907750844955444e-02 7.184089627116918564e-03 3.070405721664428711e-01 -1.227131858468055725e-01 1.866007037460803986e-02 8.057812228798866272e-03 1.360813826322555542e-01 -1.129215881228446960e-01 8.944179862737655640e-03 -6.890797615051269531e-02 8.809906244277954102e-02 -2.408527433872222900e-01 1.886489242315292358e-01 -4.445106163620948792e-02 -2.500410676002502441e-01
-1.975516974925994873e-01 -6.181892240419983864e-04 -8.723631501197814941e-02 -3.833262324333190918e-01 -3.346871584653854370e-02 -1.499902009963989258e-01 -9.448532015085220337e-02 -1.654941141605377197e-01 1.903450675308704376e-02 8.794096857309341431e-02 -1.991045176982879639e-01 -3.107141554355621338e-01 2.944457530975341797e-01 -9.072196483612060547e-02 -1.695544272661209106e-01 2.520426735281944275e-02 3.274968862533569336e-01 9.988363087177276611e-02 -2.109375447034835815e-01 9.204891324043273926e-02 -2.126417160034179688e-01 5.773622542619705200e-02 1.543069183826446533e-01 3.121468052268028259e-02 1.630785018205642700e-01 8.261828124523162842e-02 8.811350166797637939e-02 1.728440523147583008e-01 -2.772997915744781494e-01 -4.806442186236381531e-02 2.762103676795959473e-01 -8.835010975599288940e-02
-4.440105259418487549e-01 -1.643290929496288300e-02 -2.110339701175689697e-01 -2.528295516967773438e-01 -2.610574066638946533e-01 1.102334856986999512e-01 1.025858744978904724e-01 1.614733040332794189e-01 1.275982409715652466e-01 4.395537078380584717e-02 8.975513279438018799e-02 -1.395323872566223145e-01 2.463846700266003609e-03 -2.658333070576190948e-02 -1.071128807961940765e-02 6.730557978153228760e-02 3.370701894164085388e-02 2.696920335292816162e-01 -1.648532301187515259e-01 -3.439224511384963989e-02 -6.215612404048442841e-03 9.056819975376129150e-02 1.455222964286804199e-01 1.271158754825592041e-01 1.363412886857986450e-01 7.976634800434112549e-02 -2.744946442544460297e-02 -1.029472276568412781e-01 -3.688895404338836670e-01 1.741664111614227295e-01 1.261764913797378540e-01 -3.996090888977050781e-01
-1.849510371685028076e-01 -1.416428983211517334e-01 2.136531472206115723e-01 -2.000212371349334717e-01 3.820802643895149231e-02 -5.506330356001853943e-02 -2.268735170364379883e-01 1.031120270490646362e-01 4.174907505512237549e-02 -5.913853645324707031e-02 -6.184109020978212357e-03 -3.788198232650756836e-01 9.568285942077636719e-02 -1.957020610570907593e-01 2.072134464979171753e-01 -3.087512962520122528e-02 4.070577323436737061e-01 1.937146633863449097e-01 2.183927968144416809e-02 -1.535110622644424438e-01 2.378194630146026611e-01 9.518155828118324280e-03 -1.116328388452529907e-01 6.075397133827209473e-02 3.553132340312004089e-02 5.199041590094566345e-02 1.371278166770935059e-01 5.329875275492668152e-02 -4.134642779827117920e-01 2.342808097600936890e-01 3.563017770648002625e-02 -2.377070859074592590e-02
-1.843180656433105469e-01 5.700051784515380859e-03 -8.497755974531173706e-03 -2.188450396060943604e-01 6.937837600708007812e-02 1.614171266555786133e-01 -2.280957996845245361e-01 -6.736656278371810913e-02 1.910864859819412231e-01 -1.941394060850143433e-01 9.660317748785018921e-02 -2.460271269083023071e-01 2.028547227382659912e-02 -2.735950052738189697e-01 1.789718121290206909e-01 -1.413357257843017578e-01 1.626085042953491211e-01 1.248370781540870667e-01 8.478657156229019165e-02 -6.953324377536773682e-02 3.616401925683021545e-02 -6.369702517986297607e-02 2.314936816692352295e-01 5.842929705977439880e-02 2.783975601196289062e-01 -1.465817540884017944e-01 1.972087472677230835e-01 1.164958626031875610e-01 -5.214653015136718750e-01 -3.242172673344612122e-02 -2.475126273930072784e-02 -1.333951801061630249e-01
-3.425716161727905273e-01 -7.621739059686660767e-02 -1.019683033227920532e-01 -3.261984884738922119e-01 2.152538746595382690e-01 -1.864745616912841797e-01 1.562066469341516495e-02 -1.307573169469833374e-01 8.054696954786777496e-03 -2.384861409664154053e-01 -6.556543707847595215e-02 -2.750337123870849609e-01 -1.029764935374259949e-01 7.566513121128082275e-02 9.900546818971633911e-02 3.060892224311828613e-02 1.957760155200958252e-01 -4.633216187357902527e-03 -4.370695948600769043e-01 -9.382621198892593384e-02 -1.120272427797317505e-01 2.661476135253906250e-01 1.270860880613327026e-01 9.927120059728622437e-02 2.239749580621719360e-01 -3.464097529649734497e-02 9.991944581270217896e-02 -1.312559379584854469e-05 -1.935780346393585205e-01 -9.673988446593284607e-03 6.010309979319572449e-02 -2.180199921131134033e-01
-1.032884642481803894e-01 4.931119736284017563e-03 4.156435653567314148e-02 -4.062300622463226318e-01 -2.548220753669738770e-02 -1.943415850400924683e-01 -1.504895240068435669e-01 -4.862655885517597198e-03 -7.401961088180541992e-02 -3.271271288394927979e-01 -1.378867775201797485e-01 -3.161014020442962646e-01 4.910228773951530457e-02 9.253406524658203125e-02 2.504243515431880951e-02 -1.068865731358528137e-01 1.971319317817687988e-01 -7.165228575468063354e-02 -3.217828273773193359e-01 -4.837579652667045593e-02 -9.853292256593704224e-02 -4.846862331032752991e-02 8.491515368223190308e-02 1.832769960165023804e-01 2.597647905349731445e-01 2.104551158845424652e-02 -2.670412659645080566e-01 -3.922994062304496765e-02 -3.464008569717407227e-01 -1.547746956348419189e-01 -4.435888305306434631e-02 -1.326383948326110840e-01
-1.144677326083183289e-01 3.211272135376930237e-02 -5.454316735267639160e-02 -2.270986884832382202e-02 2.387195266783237457e-02 2.932855188846588135e-01 -5.970957875251770020e-02 -1.084346026182174683e-01 -8.011955767869949341e-02 -3.197430074214935303e-01 2.997711598873138428e-01 -3.108943700790405273e-01 -7.298775017261505127e-02 1.202410161495208740e-01 -3.545914590358734131e-01 4.945566877722740173e-02 2.399795949459075928e-01 -1.021284162998199463e-01 -1.640038341283798218e-01 -1.053909808397293091e-01 9.842946380376815796e-02 -6.369956769049167633e-03 -2.132273912429809570e-01 3.863774836063385010e-01 -4.358976613730192184e-03 -3.969090804457664490e-02 -6.309929490089416504e-02 -8.721899241209030151e-02 -3.151981830596923828e-01 3.190233558416366577e-02 -8.028125017881393433e-02 8.260587602853775024e-02
-3.390456736087799072e-01 1.642325371503829956e-01 1.701748818159103394e-01 -3.839980661869049072e-01 4.966786503791809082e-02 -8.380323648452758789e-03 9.446426481008529663e-02 -2.288741022348403931e-01 5.157744139432907104e-02 -1.011606529355049133e-01 -8.353614807128906250e-02 -2.230041921138763428e-01 2.416259497404098511e-01 -1.582629680633544922e-01 -9.334853850305080414e-03 1.559671014547348022e-01 1.135774180293083191e-01 -6.202694028615951538e-02 9.871244430541992188e-02 9.908139705657958984e-02 2.505272924900054932e-01 2.198887243866920471e-02 -8.168855682015419006e-03 1.660126745700836182e-01 -7.769462466239929199e-02 1.374125629663467407e-01 1.969626694917678833e-01 2.295266240835189819e-01 -2.462648600339889526e-01 -1.240426227450370789e-01 -2.480306178331375122e-01 -2.433955669403076172e-01
-2.170364260673522949e-01 1.690625995397567749e-01 -6.520098447799682617e-02 -3.434488773345947266e-01 1.469032615423202515e-01 -1.452389806509017944e-01 -4.529191553592681885e-02 -1.639337688684463501e-01 4.257468879222869873e-02 -3.011512160301208496e-01 -1.671516895294189453e-01 -1.305269896984100342e-01 2.170040272176265717e-02 -1.911920309066772461e-01 7.786938920617103577e-03 6.353446096181869507e-02 -1.865692436695098877e-02 -2.509775757789611816e-02 -2.149277180433273315e-01 5.324428156018257141e-02 3.117749691009521484e-01 -9.160073101520538330e-02 2.537426054477691650e-01 2.228078991174697876e-02 -8.532818406820297241e-02 1.557849114760756493e-03 -2.340115010738372803e-01 3.295577466487884521e-01 -2.380451858043670654e-01 1.504904031753540039e-01 -1.893648356199264526e-01 -2.135231792926788330e-01
-1.604023426771163940e-01 -1.503714770078659058e-01 -2.991892397403717041e-02 2.670648321509361267e-02 -1.701464653015136719e-01 1.355602592229843140e-02 -8.212298154830932617e-02 2.870853543281555176e-01 -5.345273017883300781e-02 -5.850063264369964600e-02 1.480863839387893677e-01 -3.004701137542724609e-01 2.492528259754180908e-01 -5.676347389817237854e-02 5.068280175328254700e-02 7.576882839202880859e-02 3.362065553665161133e-01 1.925101317465305328e-02 -8.274375647306442261e-02 -2.258847504854202271e-01 1.862852275371551514e-01 -1.982835680246353149e-01 2.012932598590850830e-01 1.135772168636322021e-01 8.374706842005252838e-03 -4.152532294392585754e-02 -5.429821088910102844e-02 1.909096091985702515e-01 -3.072070479393005371e-01 4.436592161655426025e-01 -5.282776430249214172e-02 -7.551383227109909058e-02
-1.197428256273269653e-01 9.688124805688858032e-02 1.435414701700210571e-01 -4.724443852901458740e-01 3.083113813772797585e-03 8.200658112764358521e-02 -3.797329664230346680e-01 1.010094285011291504e-01 -1.994257271289825439e-01 -1.054861173033714294e-01 -6.324008107185363770e-03 4.972102865576744080e-02 2.280990928411483765e-01 1.641171425580978394e-01 -3.699352219700813293e-02 1.780948489904403687e-01 9.013726958073675632e-04 1.329405307769775391e-01 -1.457764655351638794e-01 3.552009537816047668e-02 -2.644622921943664551e-01 1.066280752420425415e-01 -1.476444005966186523e-01 4.690054431557655334e-02 -2.298627421259880066e-02 -1.433246210217475891e-02 -5.969128385186195374e-02 4.514335468411445618e-02 -4.854225218296051025e-01 3.819160163402557373e-02 -1.291584968566894531e-01 1.638033054769039154e-02
-1.940228641033172607e-01 -1.560012251138687134e-01 2.374704778194427490e-01 -3.042424917221069336e-01 2.811214514076709747e-02 -1.747552491724491119e-02 -1.954691112041473389e-01 7.909302413463592529e-02 -9.787971526384353638e-02 5.728152766823768616e-02 8.411598205566406250e-02 -2.592152953147888184e-01 7.436996698379516602e-02 -1.613035798072814941e-01 1.050181835889816284e-01 7.724468410015106201e-02 3.641603291034698486e-01 1.989234387874603271e-01 -7.386034727096557617e-02 -3.069007992744445801e-01 3.694602251052856445e-01 -3.093816898763179779e-02 -2.045074403285980225e-01 1.507917940616607666e-01 3.593632951378822327e-02 -7.056343369185924530e-03 -7.785198744386434555e-03 9.034164994955062866e-02 -3.197818994522094727e-01 1.321671158075332642e-01 -6.682838499546051025e-02 -1.497726049274206161e-02
4.393517225980758667e-02 5.822811275720596313e-02 3.920551761984825134e-02 -3.506470024585723877e-01 -1.354487240314483643e-01 5.086640268564224243e-02 -1.266011446714401245e-01 -3.534647524356842041e-01 2.940656244754791260e-01 -1.348342597484588623e-01 2.935884892940521240e-02 -1.607026308774948120e-01 3.056885600090026855e-01 -1.901184557937085629e-03 -5.937116965651512146e-02 1.350480020046234131e-01 -5.716814845800399780e-02 2.890017330646514893e-01 -2.421560734510421753e-01 -5.410278588533401489e-02 5.097782239317893982e-02 1.363754719495773315e-01 -3.529251739382743835e-02 4.450063686817884445e-03 -9.246858768165111542e-03 -1.862254589796066284e-01 -5.736476182937622070e-02 4.316502064466476440e-02 -3.022969961166381836e-01 1.055987030267715454e-01 -2.668007463216781616e-02 -3.843838870525360107e-01
-2.142887413501739502e-01 1.203077062964439392e-01 1.266325414180755615e-01 -1.568409651517868042e-01 6.700757890939712524e-02 -6.634024530649185181e-02 -4.097507521510124207e-02 -1.997374892234802246e-01 -2.263152413070201874e-02 -1.276095658540725708e-01 -5.723675712943077087e-02 -1.972091794013977051e-01 3.501206338405609131e-01 4.392524249851703644e-03 -2.126942574977874756e-01 1.775404661893844604e-01 9.673555195331573486e-02 3.911370038986206055e-02 -1.511409431695938110e-01 9.233049303293228149e-02 3.490425050258636475e-01 5.174591019749641418e-02 2.620307207107543945e-01 8.669966459274291992e-02 -1.371770203113555908e-01 -4.408817365765571594e-02 -1.939004659652709961e-01 1.467124223709106445e-01 -2.992172539234161377e-01 -1.425798283889889717e-03 -3.506873548030853271e-01 -2.341796159744262695e-01
-3.026622831821441650e-01 5.749031156301498413e-02 2.866812646389007568e-01 -1.864253431558609009e-01 -8.969112299382686615e-03 -1.519688218832015991e-02 -3.114970922470092773e-01 3.503997623920440674e-01 -3.209151327610015869e-02 -6.412741541862487793e-02 -2.257974296808242798e-01 -1.345496773719787598e-01 -2.585486043244600296e-03 7.256606966257095337e-02 4.267139732837677002e-02 -1.280054599046707153e-01 1.569263637065887451e-01 2.208639234304428101e-01 7.364939898252487183e-02 -7.620515674352645874e-02 4.507096111774444580e-02 1.069603711366653442e-01 -6.467703729867935181e-02 1.640889346599578857e-01 -2.532595694065093994e-01 -1.437242180109024048e-01 -1.020514592528343201e-01 -4.520729184150695801e-02 -1.358626931905746460e-01 4.268988668918609619e-01 -2.048344165086746216e-01 3.444969654083251953e-02
-3.174753487110137939e-01 1.893507093191146851e-01 -1.970767974853515625e-01 -1.187995821237564087e-01 -9.658706933259963989e-02 3.514902666211128235e-02 -9.089010953903198242e-02 -2.678253650665283203e-01 1.729952096939086914e-01 -2.147208750247955322e-01 -1.670630872249603271e-01 -1.884530782699584961e-01 2.113217860460281372e-01 9.689064323902130127e-02 -2.998127937316894531e-01 -1.432207524776458740e-01 2.645397558808326721e-03 -6.985587533563375473e-03 -1.750300079584121704e-01 1.120688207447528839e-02 -1.253512054681777954e-01 1.400792449712753296e-01 -7.714282721281051636e-02 -1.015469878911972046e-01 -5.913423374295234680e-02 -1.749318689107894897e-01 1.452688276767730713e-01 2.452451139688491821e-01 -2.648659348487854004e-01 2.058795243501663208e-01 3.353994339704513550e-02 -3.232944905757904053e-01
-3.400230109691619873e-01 2.706302329897880554e-03 9.338496625423431396e-02 -3.311201930046081543e-01 -1.695465445518493652e-01 2.992054261267185211e-02 -2.233290672302246094e-01 -3.075470924377441406e-01 6.000650674104690552e-02 5.664314329624176025e-02 -1.266069989651441574e-02 -7.069938629865646362e-02 3.314042091369628906e-01 1.445170342922210693e-01 -2.305837720632553101e-01 1.429412811994552612e-01 -1.712685450911521912e-02 -4.488617926836013794e-02 -2.370190918445587158e-01 2.068607509136199951e-02 -2.130623534321784973e-02 1.024991050362586975e-01 2.176668941974639893e-01 8.446890115737915039e-02 2.387633174657821655e-02 -1.970711946487426758e-01 2.113491445779800415e-01 -3.069358319044113159e-02 -1.604957133531570435e-01 1.422228943556547165e-02 -1.581409275531768799e-01 -3.394923210144042969e-01
1.808373481035232544e-01 -7.878179848194122314e-02 -1.150478944182395935e-01 -3.215400874614715576e-01 8.575553447008132935e-02 6.414686143398284912e-02 -2.083977460861206055e-01 2.377518117427825928e-01 6.315572559833526611e-02 -1.981013864278793335e-01 1.035631895065307617e-01 -5.677021667361259460e-02 5.137973651289939880e-02 -7.429963350296020508e-02 -1.074374541640281677e-01 -2.619125545024871826e-01 1.306568235158920288e-01 2.615724503993988037e-02 -1.449827551841735840e-01 -2.187853455543518066e-01 4.955984652042388916e-02 2.657308578491210938e-01 -7.640407234430313110e-02 7.629246264696121216e-02 -1.353187859058380127e-01 2.383796423673629761e-01 4.634296149015426636e-02 1.402111500501632690e-01 -4.461799561977386475e-01 -2.797296829521656036e-02 -9.545335918664932251e-02 -3.320808708667755127e-01
-2.348244488239288330e-01 1.130508631467819214e-01 -6.027279794216156006e-02 -2.315104007720947266e-01 -1.416222378611564636e-02 1.069141551852226257e-01 -1.027081087231636047e-01 7.800615392625331879e-03 1.539574116468429565e-01 2.966202050447463989e-02 -1.152426227927207947e-01 -9.871791303157806396e-02 6.433100253343582153e-02 -1.179076731204986572e-01 -1.869251579046249390e-01 -3.559763729572296143e-01 -1.853441596031188965e-01 2.070534825325012207e-01 -1.977358572185039520e-02 -1.814859807491302490e-01 -1.628063805401325226e-02 2.064546793699264526e-01 7.972563803195953369e-02 1.053345799446105957e-01 -3.107356280088424683e-02 9.817273914813995361e-02 1.329228430986404419e-01 -1.687020063400268555e-02 -3.908992111682891846e-01 2.206886708736419678e-01 6.695856899023056030e-02 -4.688909351825714111e-01
-3.202705383300781250e-01 5.500099156051874161e-03 -1.797909885644912720e-01 -2.826384007930755615e-01 -2.470181882381439209e-01 7.226942689158022404e-04 7.314738631248474121e-02 1.203786581754684448e-01 3.890100121498107910e-01 -1.824924498796463013e-01 -4.727438092231750488e-02 -9.733682125806808472e-02 8.385316282510757446e-02 1.314425766468048096e-01 -1.674245893955230713e-01 -2.771099507808685303e-01 1.150966882705688477e-01 -7.615518569946289062e-02 -1.066618561744689941e-01 1.591778546571731567e-01 1.150272265076637268e-01 -3.673039749264717102e-02 1.039075478911399841e-01 1.204490438103675842e-01 1.562215983867645264e-01 -1.128465980291366577e-01 -2.765842340886592865e-02 6.170513853430747986e-02 -3.490247428417205811e-01 -4.013825207948684692e-02 3.084063157439231873e-02 -3.422239720821380615e-01
-1.511724293231964111e-01 -1.470442861318588257e-01 3.829903304576873779e-01 -3.207420408725738525e-01 -7.541923783719539642e-03 2.883210033178329468e-02 -3.773681223392486572e-01 1.173591539263725281e-01 5.152234062552452087e-02 -8.910868316888809204e-02 1.363451778888702393e-01 -2.519151568412780762e-01 9.188723564147949219e-02 -1.283527761697769165e-01 1.805722266435623169e-01 1.986909285187721252e-02 1.440826654434204102e-01 1.289987862110137939e-01 -5.556008219718933105e-02 -2.305347919464111328e-01 1.281342655420303345e-01 6.396646052598953247e-02 -1.417530793696641922e-02 1.091948524117469788e-01 1.702836342155933380e-02 -6.259867455810308456e-03 -7.433909177780151367e-02 1.107011809945106506e-01 -3.700852096080780029e-01 2.969703078269958496e-01 -1.580333858728408813e-01 -6.186699494719505310e-02
-8.491914719343185425e-02 -3.247934877872467041e-01 1.273675356060266495e-02 -3.799926489591598511e-02 3.626528754830360413e-02 2.538807988166809082e-01 -1.889970153570175171e-01 -7.202443480491638184e-02 4.279967397451400757e-02 8.854854106903076172e-02 -1.786212064325809479e-02 -1.746148467063903809e-01 2.270830124616622925e-01 1.487145200371742249e-02 -1.590740382671356201e-01 4.532214626669883728e-02 1.698423293419182301e-03 1.522895693778991699e-01 -8.964826911687850952e-02 -1.057865172624588013e-01 -1.162830516695976257e-01 1.919157058000564575e-01 6.345363706350326538e-02 1.770262569189071655e-01 1.787718012928962708e-02 1.166090965270996094e-01 1.361729502677917480e-01 3.242735862731933594e-01 -3.638409972190856934e-01 3.530007600784301758e-01 -4.159369692206382751e-02 -3.673023879528045654e-01
-1.929299980401992798e-01 1.617691069841384888e-01 -4.586602002382278442e-02 -3.836498558521270752e-01 -1.829279810190200806e-01 1.384966671466827393e-01 -6.541238725185394287e-02 2.205586992204189301e-02 -1.330339014530181885e-01 -2.023868411779403687e-01 3.419619426131248474e-02 -1.409224271774291992e-01 -8.124567568302154541e-02 4.937633406370878220e-03 -9.315714240074157715e-03 2.162190973758697510e-01 -1.405710726976394653e-01 1.445910036563873291e-01 -4.152694046497344971e-01 1.031437367200851440e-01 7.711877673864364624e-02 -8.260446041822433472e-02 -1.958557032048702240e-02 -2.025973051786422729e-02 -3.957599103450775146e-01 4.892068728804588318e-02 2.451125234365463257e-01 -7.898973673582077026e-02 -2.568313181400299072e-01 2.163083702325820923e-01 -8.359967172145843506e-02 -1.198363006114959717e-01
-1.915415078401565552e-01 7.396835833787918091e-02 1.620816737413406372e-01 -2.942093610763549805e-01 7.230465114116668701e-02 7.797320187091827393e-02 -8.017473667860031128e-02 -3.104896247386932373e-01 5.047550797462463379e-02 -1.819783449172973633e-01 -2.302581518888473511e-01 -2.568058371543884277e-01 1.826108545064926147e-01 4.547757282853126526e-02 -1.139822304248809814e-01 1.446883976459503174e-01 2.061022967100143433e-01 7.036875188350677490e-02 -1.147903278470039368e-01 2.254870533943176270e-01 3.455131947994232178e-01 -3.753704950213432312e-02 2.060213088989257812e-01 1.195418089628219604e-01 -1.121927350759506226e-01 3.766746446490287781e-02 -1.256710290908813477e-01 2.846067957580089569e-02 -3.022962510585784912e-01 -3.194876760244369507e-02 -2.376054525375366211e-01 -1.960972845554351807e-01
-1.005573272705078125e-01 -2.035167440772056580e-02 2.114557772874832153e-01 -1.224488168954849243e-01 -8.199513703584671021e-02 -4.063127040863037109e-01 -3.294163197278976440e-02 -1.625172495841979980e-01 -2.808667719364166260e-02 -2.533205747604370117e-01 -4.902923479676246643e-02 -2.287274599075317383e-01 -1.483138184994459152e-02 1.012480109930038452e-01 1.943583041429519653e-01 7.658995687961578369e-02 2.006525993347167969e-01 -3.032806888222694397e-02 -8.347097039222717285e-02 -7.735954970121383667e-02 4.082977026700973511e-02 2.530038356781005859e-01 -2.565191872417926788e-02 2.809036076068878174e-01 -8.735709637403488159e-02 -2.213285267353057861e-01 -1.366805583238601685e-01 1.966644637286663055e-02 -4.898212552070617676e-01 -2.150617353618144989e-02 -3.657490015029907227e-02 -1.996924877166748047e-01
-1.002279072999954224e-01 -1.152606010437011719e-01 -6.322074681520462036e-03 -4.743567407131195068e-01 1.819242537021636963e-01 5.072308704257011414e-02 -1.429952681064605713e-01 6.831187009811401367e-02 7.653442770242691040e-02 -6.659655272960662842e-02 7.851707935333251953e-02 1.024505868554115295e-01 9.704730659723281860e-02 6.807804107666015625e-02 -1.119342222809791565e-01 -2.750093638896942139e-01 4.450604319572448730e-03 -6.000892445445060730e-02 -2.524876780807971954e-02 -1.685476750135421753e-01 -3.402617573738098145e-02 2.280839234590530396e-01 -3.231691420078277588e-01 5.460854992270469666e-02 -9.837933629751205444e-02 2.010642141103744507e-01 2.624936634674668312e-03 1.642584502696990967e-01 -4.104833900928497314e-01 1.241873856633901596e-02 -3.254953771829605103e-03 -3.502060472965240479e-01
-2.711297273635864258e-01 8.328665047883987427e-02 -1.194764450192451477e-01 -2.656217813491821289e-01 -1.039076745510101318e-01 1.564635187387466431e-01 1.708551868796348572e-02 6.052399426698684692e-02 7.023054361343383789e-02 -1.214175373315811157e-01 -5.593925341963768005e-02 -2.987470850348472595e-02 2.848083376884460449e-01 -1.460127532482147217e-03 -2.175410836935043335e-01 -2.473685592412948608e-01 1.290259957313537598e-01 2.846202254295349121e-01 -6.275103241205215454e-02 -2.634184956550598145e-01 3.262079060077667236e-01 1.518137753009796143e-01 -1.023907735943794250e-01 1.343684047460556030e-01 -4.652168229222297668e-02 -2.485153079032897949e-01 -2.890925109386444092e-01 -3.798473626375198364e-02 -2.181710749864578247e-01 1.440104395151138306e-01 1.119184941053390503e-01 -1.528866887092590332e-01
-1.564092636108398438e-01 1.626075059175491333e-01 2.704716622829437256e-01 -2.359718829393386841e-01 -9.052386134862899780e-02 -5.826337262988090515e-02 -3.209974765777587891e-01 2.022083252668380737e-01 -4.183745384216308594e-02 -1.140512004494667053e-01 -1.134388428181409836e-02 -1.341068744659423828e-01 3.816866874694824219e-02 -4.592653736472129822e-02 1.385850161314010620e-01 -9.296704083681106567e-02 3.070870041847229004e-01 2.123179882764816284e-01 4.413482546806335449e-02 -3.358445316553115845e-02 2.895273268222808838e-02 5.633652955293655396e-02 1.877839490771293640e-02 -3.503978718072175980e-03 -1.679201237857341766e-02 1.338756978511810303e-01 -1.824974715709686279e-01 1.199833955615758896e-02 -3.852543830871582031e-01 3.923802673816680908e-01 -2.963642477989196777e-01 -1.084036231040954590e-01
-2.166356891393661499e-01 1.458247750997543335e-02 4.309242591261863708e-02 -9.218164533376693726e-02 1.168018281459808350e-01 -1.187106743454933167e-01 -3.832114487886428833e-02 -3.426432609558105469e-01 -9.961037337779998779e-02 -1.226456239819526672e-01 -1.242003291845321655e-01 -3.783324956893920898e-01 1.906089931726455688e-01 -3.561806678771972656e-02 -1.169288307428359985e-01 1.810377389192581177e-01 -5.773246288299560547e-03 4.560360684990882874e-02 -2.852157056331634521e-01 1.221872516907751560e-03 2.251660674810409546e-01 -6.901795417070388794e-02 2.060048729181289673e-01 4.228160902857780457e-02 -5.228272452950477600e-02 -2.240478545427322388e-01 -2.176299244165420532e-01 2.150957137346267700e-01 -3.228689730167388916e-01 2.410056143999099731e-01 -1.411858946084976196e-01 -1.278606802225112915e-01
-2.591576874256134033e-01 -1.329535245895385742e-01 3.731136918067932129e-01 -6.817409396171569824e-02 2.177261933684349060e-02 1.230140328407287598e-01 -2.385209202766418457e-01 -3.412843868136405945e-02 -2.085721939802169800e-01 -1.069589629769325256e-01 4.340791702270507812e-02 -2.264835387468338013e-01 7.113523781299591064e-02 -1.842810511589050293e-01 1.312523931264877319e-01 -9.038024395704269409e-02 5.545449629426002502e-02 1.764327585697174072e-01 7.287916541099548340e-02 -1.307060718536376953e-01 2.000743448734283447e-01 5.594224110245704651e-02 -1.443084776401519775e-01 8.277310431003570557e-02 -1.293679177761077881e-01 5.700447037816047668e-02 -3.694508969783782959e-02 2.383291572332382202e-01 -2.015659958124160767e-01 4.321187436580657959e-01 -9.809589385986328125e-02 -2.872878909111022949e-01
-2.321528792381286621e-01 -5.672724917531013489e-02 -2.211462110280990601e-01 -2.272151559591293335e-01 3.096101060509681702e-02 -1.200389862060546875e-01 -1.409523487091064453e-01 1.603917591273784637e-02 8.602747321128845215e-02 2.868392318487167358e-02 7.841691258363425732e-04 -5.375754460692405701e-02 8.681539446115493774e-02 -8.942343294620513916e-02 -8.024860918521881104e-02 -3.840009868144989014e-01 -6.761453300714492798e-02 1.414057612419128418e-01 -1.399575918912887573e-01 -1.498256027698516846e-01 -3.035604208707809448e-02 1.637102961540222168e-01 -4.261019080877304077e-02 1.678561866283416748e-01 1.319999098777770996e-01 -3.616843745112419128e-02 -3.645238466560840607e-04 -5.042330175638198853e-02 -4.924550056457519531e-01 1.867675334215164185e-01 -5.065854638814926147e-02 -4.480687379837036133e-01
-2.736699879169464111e-01 -6.239619478583335876e-02 -2.496486715972423553e-02 -2.290425300598144531e-01 1.450498402118682861e-01 -1.599302589893341064e-01 -3.810025006532669067e-02 -1.192115694284439087e-01 -3.721864148974418640e-02 -1.845630109310150146e-01 -4.116503149271011353e-02 -3.640982210636138916e-01 1.104042753577232361e-01 8.824384957551956177e-02 -9.261859580874443054e-03 -6.408271938562393188e-02 2.314902096986770630e-01 -2.773970067501068115e-01 -1.222624778747558594e-01 -1.332589834928512573e-01 -1.137109547853469849e-01 2.541195452213287354e-01 2.318274229764938354e-02 2.064764797687530518e-01 3.738784417510032654e-02 -3.132917582988739014e-01 -8.572085946798324585e-02 -2.662582397460937500e-01 -1.417117863893508911e-01 2.263377048075199127e-02 1.898693889379501343e-01 -3.059616684913635254e-01
-2.101283520460128784e-01 7.820366322994232178e-02 3.945290446281433105e-01 -3.617302179336547852e-01 -5.598113313317298889e-02 -1.346940174698829651e-02 -3.165372908115386963e-01 1.098763495683670044e-01 -9.073427878320217133e-03 5.394162610173225403e-03 6.764110177755355835e-02 -6.948179751634597778e-02 5.525619909167289734e-02 7.595669478178024292e-02 1.392529457807540894e-01 1.376949548721313477e-01 1.829037666320800781e-01 3.361904323101043701e-01 -1.920280046761035919e-02 -4.456174001097679138e-02 2.198247462511062622e-01 9.431688487529754639e-02 1.027906388044357300e-01 1.513068228960037231e-01 1.534406933933496475e-02 1.608138978481292725e-01 4.143351688981056213e-02 2.484897524118423462e-02 -3.867504298686981201e-01 2.309052944183349609e-01 -1.370414495468139648e-01 -3.662170469760894775e-02
-3.543394505977630615e-01 1.116820871829986572e-01 3.120116889476776123e-01 -2.433678954839706421e-01 -2.209162525832653046e-02 2.736053243279457092e-02 -3.152360916137695312e-01 2.687939703464508057e-01 -3.109507448971271515e-02 -1.235240101814270020e-01 1.536506880074739456e-02 -1.052249372005462646e-01 -9.310208261013031006e-02 1.669045910239219666e-02 6.095631420612335205e-02 3.289026441052556038e-03 3.525171875953674316e-01 2.477032840251922607e-01 -9.538443759083747864e-03 -4.054463282227516174e-02 -6.856526713818311691e-03 -8.658898621797561646e-02 7.262559980154037476e-02 -2.107617817819118500e-02 3.418085351586341858e-02 -3.366157785058021545e-02 -7.008828222751617432e-02 1.237128749489784241e-01 -2.588537931442260742e-01 4.205248057842254639e-01 -1.450503170490264893e-01 -6.554541736841201782e-02
-1.264110952615737915e-01 6.848915666341781616e-02 -3.938975557684898376e-02 -1.851665079593658447e-01 -2.273009121417999268e-01 -6.706397049129009247e-03 4.202393442392349243e-02 -1.361715197563171387e-01 -1.192758753895759583e-01 -2.672617137432098389e-01 -2.209381200373172760e-04 -4.134681522846221924e-01 -1.533541921526193619e-02 1.692283451557159424e-01 -2.126465439796447754e-01 1.922678202390670776e-02 -2.754686176776885986e-01 -9.248525649309158325e-02 -2.540954947471618652e-01 2.582246363162994385e-01 7.376965135335922241e-02 -1.428022980690002441e-02 -1.111434102058410645e-01 1.737657934427261353e-01 -1.405370533466339111e-01 1.215005442500114441e-01 3.654027357697486877e-02 3.743856400251388550e-02 -4.026159644126892090e-01 1.771834790706634521e-01 -1.137029081583023071e-01 -1.812529712915420532e-01
-2.834284901618957520e-01 -6.991590559482574463e-02 -2.478266656398773193e-01 -2.824219763278961182e-01 1.223185136914253235e-01 -1.332671660929918289e-02 -7.823318988084793091e-02 1.470003873109817505e-01 1.156226843595504761e-01 1.761989742517471313e-01 -5.308704823255538940e-02 -8.858112245798110962e-02 5.948718264698982239e-02 -1.120136082172393799e-01 -1.808714419603347778e-01 -2.563948333263397217e-01 -1.224306896328926086e-01 2.458811402320861816e-01 -9.725996106863021851e-02 -1.331478655338287354e-01 3.443193808197975159e-02 1.163156852126121521e-01 -7.443831115961074829e-02 8.393323421478271484e-02 1.188462898135185242e-01 -4.037870094180107117e-02 5.892838817089796066e-03 8.824511617422103882e-02 -4.611124694347381592e-01 2.682906091213226318e-01 -1.255953311920166016e-01 -3.274475932121276855e-01
-1.733760535717010498e-01 -1.741823554039001465e-01 -2.272664159536361694e-01 -3.165720701217651367e-01 -1.334093362092971802e-01 8.564898371696472168e-02 1.187724471092224121e-01 6.554070115089416504e-02 2.907177209854125977e-01 -1.619380665943026543e-03 2.145290561020374298e-02 -1.263700723648071289e-01 1.183867454528808594e-01 -5.044626444578170776e-02 -1.341957002878189087e-01 -8.801916614174842834e-03 1.711274087429046631e-01 2.981619536876678467e-01 2.733187936246395111e-02 9.308586828410625458e-03 -4.120391234755516052e-02 -1.101514771580696106e-01 8.683551847934722900e-02 2.894882857799530029e-01 -4.427610337734222412e-02 2.205549776554107666e-01 -1.584698557853698730e-01 2.091494388878345490e-04 -3.034832775592803955e-01 3.869065642356872559e-01 -4.425567016005516052e-02 -2.548195421695709229e-01
-3.215741217136383057e-01 -1.855522990226745605e-01 -1.138188466429710388e-01 -2.349380701780319214e-01 1.563545018434524536e-01 2.171095907688140869e-01 -1.029601320624351501e-01 3.111713230609893799e-01 -2.137154787778854370e-01 -1.383497714996337891e-01 -1.233305633068084717e-01 2.693993411958217621e-02 -2.039550095796585083e-01 8.733742684125900269e-02 1.302580982446670532e-01 -7.607339415699243546e-03 -1.972180791199207306e-02 8.816820383071899414e-02 -1.468184888362884521e-01 -1.005237400531768799e-01 2.496206015348434448e-01 1.608846783638000488e-01 1.209458187222480774e-01 1.844886094331741333e-01 -6.100105121731758118e-02 1.583846211433410645e-01 4.942760616540908813e-02 1.537928581237792969e-01 -1.786357611417770386e-01 1.557174324989318848e-01 -3.034540414810180664e-01 -2.969342172145843506e-01
-1.306090801954269409e-01 9.681327641010284424e-02 5.032227560877799988e-02 -1.461000889539718628e-01 -3.290058672428131104e-02 -2.245322428643703461e-02 -2.648241221904754639e-01 2.141709625720977783e-02 -1.109028533101081848e-01 -3.362374901771545410e-01 1.026113852858543396e-01 -2.597449719905853271e-01 -1.700103096663951874e-02 5.885210260748863220e-02 8.411486446857452393e-02 1.182553246617317200e-01 -1.599774956703186035e-01 -6.087521463632583618e-02 -3.692461848258972168e-01 1.689518094062805176e-01 1.735084652900695801e-01 4.050784930586814880e-02 -2.745859324932098389e-01 2.186285406351089478e-01 -1.823499351739883423e-01 -1.815643608570098877e-01 1.638825684785842896e-01 -1.098149344325065613e-01 -1.727631390094757080e-01 2.701331079006195068e-01 -2.194940596818923950e-01 -2.099789977073669434e-01
-3.021207749843597412e-01 1.672080308198928833e-01 -1.684534247033298016e-03 -1.590895932167768478e-03 -8.839501999318599701e-03 1.556516736745834351e-01 -2.005885392427444458e-01 -1.205468252301216125e-01 -1.249949708580970764e-01 1.721392571926116943e-02 -2.694036364555358887e-01 -2.004127763211727142e-02 6.050266325473785400e-02 1.740227639675140381e-02 -4.032013714313507080e-01 -1.637954115867614746e-01 2.728721201419830322e-01 -1.847634464502334595e-01 -1.935462206602096558e-01 -1.265476942062377930e-01 1.180324926972389221e-01 -2.551495134830474854e-01 2.749421000480651855e-01 1.485623866319656372e-01 -7.571766525506973267e-02 -8.841503411531448364e-02 2.460905015468597412e-01 5.426830146461725235e-03 -1.561572104692459106e-01 2.134122848510742188e-01 -9.465169906616210938e-02 -1.662084013223648071e-01
-2.241330444812774658e-01 -8.027192950248718262e-02 7.731465995311737061e-02 -1.860144585371017456e-01 3.672643750905990601e-02 6.940025091171264648e-02 -6.727574765682220459e-02 1.385162621736526489e-01 -1.187929660081863403e-01 -2.453002333641052246e-02 6.438883394002914429e-02 -2.393740862607955933e-01 1.914435029029846191e-01 -2.999648749828338623e-01 7.655330747365951538e-02 8.997228741645812988e-02 2.633730173110961914e-01 2.554720938205718994e-01 1.310215145349502563e-01 -1.902631968259811401e-01 3.117465674877166748e-01 -5.102144181728363037e-02 -8.351914584636688232e-02 2.611601650714874268e-01 9.622568637132644653e-02 -9.113191813230514526e-02 3.275363519787788391e-02 9.863584488630294800e-02 -4.664433896541595459e-01 1.919135153293609619e-01 7.678275555372238159e-02 -6.701000034809112549e-02
-2.982102036476135254e-01 -1.977477073669433594e-01 -6.521314382553100586e-02 -3.092921674251556396e-01 2.567471563816070557e-01 7.508929073810577393e-02 -1.876026839017868042e-01 2.128442972898483276e-01 -2.044224888086318970e-01 -2.695715129375457764e-01 -9.850753843784332275e-02 1.721293479204177856e-01 1.860474199056625366e-01 1.146445199847221375e-01 -1.445521563291549683e-01 3.368430212140083313e-02 -7.725545018911361694e-02 -4.315288364887237549e-02 -2.420379519462585449e-01 7.345163822174072266e-02 -1.664160192012786865e-01 -8.687561750411987305e-02 -7.822561077773571014e-03 3.874558806419372559e-01 -1.287881880998611450e-01 5.740886554121971130e-03 7.084596157073974609e-02 4.832134395837783813e-02 -1.764753758907318115e-01 2.011007070541381836e-01 -2.014294415712356567e-01 -5.527447909116744995e-02
-1.873776316642761230e-01 -1.276164650917053223e-01 4.872538894414901733e-02 -5.675620213150978088e-02 1.977667808532714844e-01 -7.034415379166603088e-03 -2.066857367753982544e-01 2.307840064167976379e-02 -6.081579253077507019e-02 -1.847078055143356323e-01 1.962354332208633423e-01 3.923932462930679321e-02 -8.161315321922302246e-02 2.305226325988769531e-01 -5.200701206922531128e-02 2.904087007045745850e-01 -2.354634553194046021e-02 -1.368331015110015869e-01 -3.870645761489868164e-01 9.623759239912033081e-02 -2.509235776960849762e-02 -9.342210739850997925e-02 -1.731208860874176025e-01 1.533430963754653931e-01 -1.588941663503646851e-01 1.755742542445659637e-02 1.562161296606063843e-01 4.528779536485671997e-02 -4.390072822570800781e-01 2.421400696039199829e-01 -2.940912246704101562e-01 -6.948908418416976929e-02
-1.761644631624221802e-01 -5.126466974616050720e-02 -2.331669926643371582e-01 -2.424963563680648804e-01 7.789736241102218628e-02 -8.341309428215026855e-02 -6.322297453880310059e-02 -1.299324538558721542e-02 1.731903254985809326e-01 6.910424679517745972e-02 1.324329972267150879e-01 -1.407058238983154297e-01 5.891313031315803528e-02 -8.024342358112335205e-02 -6.864305585622787476e-02 -2.730812728404998779e-01 -5.887062102556228638e-02 1.916979998350143433e-01 -2.156879603862762451e-01 -1.950136572122573853e-01 -1.175693273544311523e-01 3.218333423137664795e-01 1.677993126213550568e-02 1.569965332746505737e-01 6.692319363355636597e-02 -4.280760884284973145e-02 -2.550181001424789429e-02 1.136298477649688721e-02 -3.974581360816955566e-01 3.420571684837341309e-01 3.620707988739013672e-02 -3.524217307567596436e-01
-1.404997408390045166e-01 1.389191299676895142e-01 1.479987204074859619e-01 -2.048593759536743164e-01 -1.379430890083312988e-01 -3.139415383338928223e-02 -2.740331888198852539e-01 3.418526947498321533e-01 -6.937909871339797974e-02 -2.681533992290496826e-01 -1.473129838705062866e-01 -1.081994846463203430e-01 1.628630235791206360e-02 3.724308684468269348e-02 4.873077943921089172e-02 -1.696322858333587646e-01 2.846545875072479248e-01 3.407033681869506836e-01 -7.298523932695388794e-02 6.310798693448305130e-03 -9.040821343660354614e-02 -1.185770053416490555e-02 1.850869357585906982e-01 9.828348457813262939e-02 1.940644113346934319e-03 -1.334570795297622681e-01 3.376111853867769241e-03 -1.228941455483436584e-01 -4.207960665225982666e-01 2.776970900595188141e-02 -2.767929434776306152e-01 -1.002967264503240585e-02
-2.423483133316040039e-01 -4.617789387702941895e-02 -5.949754267930984497e-02 -1.933610588312149048e-01 1.134110242128372192e-01 -1.903655566275119781e-02 2.509184181690216064e-01 -1.321100741624832153e-01 -5.742311477661132812e-02 -2.014621943235397339e-01 -1.876175552606582642e-01 -3.200410604476928711e-01 -2.010767348110675812e-02 -5.029839277267456055e-02 -1.722556650638580322e-01 -7.145039737224578857e-02 2.411593496799468994e-01 -6.974247843027114868e-02 -4.619303643703460693e-01 -2.151938229799270630e-01 -7.007484138011932373e-02 1.722295731306076050e-01 1.292227953672409058e-01 4.125806316733360291e-02 -1.193661317229270935e-01 -1.254383381456136703e-02 -4.420752171427011490e-03 1.440901756286621094e-01 -2.243957370519638062e-01 -1.375790238380432129e-01 1.676258444786071777e-01 -2.776606082916259766e-01
-2.879940271377563477e-01 3.457786748185753822e-03 -1.986214667558670044e-01 -2.734361886978149414e-01 -1.425308082252740860e-02 -2.511443942785263062e-02 -2.090161442756652832e-01 -1.535642519593238831e-02 1.660481244325637817e-01 2.568392455577850342e-02 4.875820502638816833e-02 -9.505193680524826050e-02 5.242945998907089233e-02 -6.363943219184875488e-02 1.289199944585561752e-02 -2.778892815113067627e-01 -5.019383877515792847e-02 1.420999318361282349e-01 -3.271588087081909180e-01 -6.074921786785125732e-02 -1.386817097663879395e-01 2.704708874225616455e-01 3.430469194427132607e-03 1.278515160083770752e-01 2.481903880834579468e-02 2.337426878511905670e-02 -5.986001715064048767e-02 -1.326790452003479004e-01 -5.201765298843383789e-01 1.508559286594390869e-01 3.947526961565017700e-02 -2.735178172588348389e-01
-2.308107614517211914e-01 -1.990216374397277832e-01 -1.101607084274291992e-02 -1.983106732368469238e-01 -2.945563942193984985e-02 9.119288623332977295e-02 -3.194074034690856934e-01 1.238436996936798096e-01 6.443939357995986938e-02 3.979692235589027405e-02 -1.793758571147918701e-02 8.383096009492874146e-02 1.109827384352684021e-01 -1.653051003813743591e-02 -5.358416214585304260e-02 -2.320477068424224854e-01 1.202412098646163940e-01 1.490890234708786011e-01 -1.159340143203735352e-01 -8.544914424419403076e-02 -1.271225661039352417e-01 1.650520414113998413e-01 7.025520503520965576e-02 9.782904386520385742e-02 2.332394942641258240e-02 1.179280504584312439e-01 9.192305617034435272e-03 2.837618589401245117e-01 -5.842944979667663574e-01 4.402543604373931885e-02 4.035717993974685669e-02 -3.215169012546539307e-01
-4.156681001186370850e-01 -1.331568956375122070e-01 4.945808276534080505e-02 -3.008446395397186279e-01 2.248260937631130219e-02 -2.155702859163284302e-01 9.066900610923767090e-02 2.414546534419059753e-02 -2.255273237824440002e-02 -2.562248408794403076e-01 -5.009656399488449097e-02 -1.613668203353881836e-01 3.687540441751480103e-02 -2.237972021102905273e-01 -2.534672319889068604e-01 -2.963901124894618988e-02 2.532137334346771240e-01 -8.427812717854976654e-03 -3.470003902912139893e-01 7.292660325765609741e-02 -8.922880887985229492e-02 2.612407207489013672e-01 1.537302881479263306e-01 7.440666109323501587e-02 -2.856601402163505554e-02 1.670461148023605347e-01 -6.698721647262573242e-02 1.803246699273586273e-02 -1.373015195131301880e-01 1.269958764314651489e-01 1.880129277706146240e-01 -2.243281602859497070e-01
-1.061273962259292603e-01 -1.224713698029518127e-01 -1.946790143847465515e-02 -3.447263240814208984e-01 7.449436187744140625e-02 1.435823887586593628e-01 -2.335670143365859985e-01 7.315860688686370850e-02 -4.947954043745994568e-02 -1.155656296759843826e-02 -5.141129950061440468e-04 -5.436828825622797012e-03 1.446990519762039185e-01 -1.566811278462409973e-02 -4.928134009242057800e-02 -1.514812111854553223e-01 -1.154179777950048447e-02 1.384729444980621338e-01 -9.793479740619659424e-02 3.862029640004038811e-03 -2.885539531707763672e-01 1.654534786939620972e-01 2.661427110433578491e-02 -5.822425708174705505e-02 -6.751201301813125610e-02 8.120847493410110474e-02 -1.071335375308990479e-01 1.712660640478134155e-01 -5.528590679168701172e-01 8.649698644876480103e-02 1.009204536676406860e-01 -4.476030170917510986e-01
-6.550479680299758911e-02 5.622551962733268738e-02 -2.138625085353851318e-02 -1.854348927736282349e-01 -3.936762735247612000e-02 1.520841121673583984e-01 -2.218233980238437653e-02 4.067994058132171631e-01 -1.260661780834197998e-01 -2.536526620388031006e-01 -1.658435165882110596e-02 7.436314225196838379e-02 -1.002452000975608826e-01 6.607249379158020020e-02 -5.428909510374069214e-02 -5.232262983918190002e-02 4.720552563667297363e-01 2.412374317646026611e-01 -1.146687567234039307e-01 -1.239141821861267090e-01 7.739029359072446823e-03 1.470697969198226929e-01 1.000746637582778931e-01 1.960901319980621338e-01 -5.613941326737403870e-02 1.467066556215286255e-01 4.331895709037780762e-02 4.733360558748245239e-02 -3.791832327842712402e-01 1.621604338288307190e-02 -1.243652552366256714e-01 -3.048249185085296631e-01
-3.985359519720077515e-02 8.628375828266143799e-02 -2.525376081466674805e-01 -3.777441084384918213e-01 3.144617006182670593e-02 2.784429788589477539e-01 -1.358111388981342316e-02 4.259162768721580505e-02 -7.112467288970947266e-02 -2.767464816570281982e-01 -1.888555586338043213e-01 -2.622935175895690918e-01 2.593402005732059479e-02 -1.849141418933868408e-01 -2.320103794336318970e-01 1.442454606294631958e-01 2.613433897495269775e-01 -6.939835101366043091e-02 -3.868701457977294922e-01 9.566092863678932190e-03 5.757941305637359619e-02 8.777645230293273926e-02 -1.548041850328445435e-01 -1.245347484946250916e-01 -1.191835030913352966e-01 -3.338034451007843018e-02 2.283826023340225220e-01 1.974375545978546143e-02 -1.291699558496475220e-01 1.921247839927673340e-01 -4.081277921795845032e-02 -1.089519485831260681e-01
-2.076234370470046997e-01 2.218312397599220276e-02 8.012869954109191895e-02 -1.720298677682876587e-01 -3.349382430315017700e-02 -9.897648543119430542e-02 -1.203174665570259094e-01 -2.776330113410949707e-01 8.817832916975021362e-02 -2.390397787094116211e-01 -1.405815929174423218e-01 -2.914722561836242676e-01 2.477308362722396851e-01 -1.086680665612220764e-01 3.148211399093270302e-03 2.029091864824295044e-01 1.364558935165405273e-01 -3.341970965266227722e-02 -4.241775348782539368e-02 2.660388685762882233e-02 4.806902706623077393e-01 -3.998902067542076111e-02 1.667454093694686890e-01 1.799966245889663696e-01 -2.500553727149963379e-01 1.177453920245170593e-01 -3.500112146139144897e-02 9.342887252569198608e-02 -2.767780423164367676e-01 1.337329000234603882e-01 -1.578436195850372314e-01 -1.142571568489074707e-01
-1.875281780958175659e-01 -2.132620662450790405e-02 1.332877278327941895e-01 -9.605284780263900757e-02 -1.439402401447296143e-01 9.759379923343658447e-02 5.606586858630180359e-02 -3.573979437351226807e-02 3.887253254652023315e-02 -2.313995063304901123e-01 1.251902580261230469e-01 -1.374080628156661987e-01 3.492993414402008057e-01 9.316857904195785522e-02 -1.742380857467651367e-01 -3.401245772838592529e-01 1.134138368070125580e-02 3.558477461338043213e-01 -1.118635237216949463e-01 -7.198645919561386108e-02 2.488743215799331665e-01 -1.933062262833118439e-02 7.238753885030746460e-02 1.515081673860549927e-01 -1.002787649631500244e-01 -8.321601897478103638e-02 -2.430902868509292603e-01 -3.618502244353294373e-02 -3.433865010738372803e-01 1.814291477203369141e-01 1.578218191862106323e-01 -2.197677791118621826e-01
-1.300756633281707764e-01 -2.553064227104187012e-01 7.928400486707687378e-02 -3.614934906363487244e-02 6.562733650207519531e-02 1.830538362264633179e-01 -1.432104259729385376e-01 8.362582325935363770e-02 -4.990838468074798584e-02 6.237687543034553528e-02 -1.561855375766754150e-01 -1.313243955373764038e-01 1.097194030880928040e-01 -7.540586590766906738e-02 -2.169688642024993896e-01 -1.806734502315521240e-02 1.453344244509935379e-02 2.145683020353317261e-01 -2.777517735958099365e-01 -1.382943540811538696e-01 -2.372952848672866821e-01 -2.634556032717227936e-02 -7.959641516208648682e-02 1.329100728034973145e-01 1.129614975070580840e-05 1.266143321990966797e-01 9.844554960727691650e-02 3.295739293098449707e-01 -2.767680585384368896e-01 3.786174654960632324e-01 2.446361817419528961e-03 -3.924471437931060791e-01
-1.038291454315185547e-01 3.330513462424278259e-02 1.826703846454620361e-01 -3.351309895515441895e-01 -1.680056154727935791e-01 -1.106084436178207397e-01 -1.924881786108016968e-01 1.769060939550399780e-01 -5.328859761357307434e-02 -3.225590288639068604e-01 1.299173533916473389e-01 4.206112399697303772e-02 2.291560471057891846e-01 3.211612403392791748e-01 -7.573741674423217773e-02 -4.073757305741310120e-02 2.338191866874694824e-01 2.322883456945419312e-01 -2.633550204336643219e-02 -1.292775571346282959e-02 -8.527981489896774292e-02 2.923050522804260254e-02 8.086271584033966064e-02 2.769007682800292969e-01 6.610757857561111450e-02 3.748742491006851196e-02 -7.164601981639862061e-02 -6.507962942123413086e-02 -4.657778143882751465e-01 -9.905733913183212280e-02 -3.297249600291252136e-02 3.485253080725669861e-02
-3.712774813175201416e-01 1.148540899157524109e-02 1.389783173799514771e-01 -2.570371925830841064e-01 -1.057715564966201782e-01 -2.085384577512741089e-01 4.585642367601394653e-02 -7.077407557517290115e-03 -9.131105616688728333e-03 -2.630008161067962646e-01 2.682407014071941376e-02 -1.650961488485336304e-01 1.274590194225311279e-01 -1.648817658424377441e-01 -3.206588029861450195e-01 6.844863295555114746e-02 2.127914875745773315e-01 5.776628386229276657e-03 -3.291911184787750244e-01 -8.018030226230621338e-02 -1.812942512333393097e-02 2.547937929630279541e-01 1.026875432580709457e-02 -8.248004131019115448e-03 -2.312540411949157715e-01 1.904400289058685303e-01 -1.632005870342254639e-01 2.656268700957298279e-02 -1.226351037621498108e-01 2.256597876548767090e-01 2.471937835216522217e-01 -4.424070194363594055e-02
-2.195700556039810181e-01 -9.329958260059356689e-02 2.073261290788650513e-01 -3.115729987621307373e-01 3.145602066069841385e-03 -2.617248333990573883e-02 -2.686997950077056885e-01 1.682346165180206299e-01 -2.047326043248176575e-02 1.598895899951457977e-02 1.567225437611341476e-03 -3.532119989395141602e-01 3.961796313524246216e-02 -2.141709774732589722e-01 2.112303376197814941e-01 -2.809196710586547852e-02 3.703066706657409668e-01 1.456319838762283325e-01 3.194722533226013184e-02 -1.003790646791458130e-01 2.675051093101501465e-01 2.446896024048328400e-02 4.215462505817413330e-02 1.991799324750900269e-01 7.581576704978942871e-02 -1.034634560346603394e-02 1.912876069545745850e-01 -2.191839972510933876e-03 -3.265137970447540283e-01 2.184134572744369507e-01 -5.959494411945343018e-02 -1.359942834824323654e-02
-2.470047324895858765e-01 -1.431614905595779419e-01 -2.478716708719730377e-02 -2.578189074993133545e-01 -1.760364174842834473e-01 -2.213439047336578369e-01 1.399654746055603027e-01 1.271644085645675659e-01 -6.793905794620513916e-02 -1.733934581279754639e-01 -1.515156030654907227e-01 -1.653737723827362061e-01 -2.483723759651184082e-01 -2.522207237780094147e-02 -7.444951683282852173e-02 -7.196912169456481934e-02 -1.851478815078735352e-01 -1.067937240004539490e-01 -1.872371733188629150e-01 2.062389701604843140e-01 2.649325728416442871e-01 4.927518218755722046e-02 -1.714331805706024170e-01 1.309122890233993530e-01 6.604814529418945312e-02 -1.217475682497024536e-01 -1.679497957229614258e-01 7.308279722929000854e-02 -4.290350675582885742e-01 1.761244237422943115e-02 -2.452693730592727661e-01 -1.947783529758453369e-01
-3.874890804290771484e-01 -1.730817556381225586e-01 2.096589840948581696e-02 -1.639058142900466919e-01 -1.014043688774108887e-01 -2.717749401926994324e-02 1.845172792673110962e-01 -1.491294652223587036e-01 1.849141120910644531e-01 -4.830421209335327148e-01 -9.971277415752410889e-02 -1.402769088745117188e-01 3.305618092417716980e-02 1.764560937881469727e-01 -7.852373272180557251e-02 6.352781504392623901e-02 1.284023225307464600e-01 -1.339168548583984375e-01 -1.261567473411560059e-01 -1.687352210283279419e-01 -1.239810511469841003e-01 7.879030704498291016e-02 5.783422663807868958e-02 4.639550670981407166e-02 -2.874492406845092773e-01 -1.544882804155349731e-01 -6.335742771625518799e-02 -1.139330342411994934e-01 -2.772195041179656982e-01 -2.491735480725765228e-02 1.445792019367218018e-01 -2.407498210668563843e-01
-1.031367182731628418e-01 2.146990969777107239e-02 6.933126598596572876e-02 -1.545321643352508545e-01 -1.437564343214035034e-01 -8.862399309873580933e-02 -1.101576164364814758e-01 -1.819188706576824188e-02 1.866496801376342773e-01 -3.399182558059692383e-01 1.572342664003372192e-01 -7.710052281618118286e-02 1.064210161566734314e-01 -2.093940079212188721e-01 5.354579165577888489e-02 -1.548451185226440430e-01 1.251629441976547241e-01 4.177799448370933533e-02 -7.952221482992172241e-02 -6.430203467607498169e-02 2.011999040842056274e-01 1.247058063745498657e-01 5.725682899355888367e-02 4.916016012430191040e-02 1.513597071170806885e-01 -3.175280094146728516e-01 7.145465910434722900e-02 1.803465783596038818e-01 -6.266648173332214355e-01 -9.455992281436920166e-02 4.180443938821554184e-03 -5.944809317588806152e-02
-6.004464253783226013e-02 -1.996161639690399170e-01 -2.529450654983520508e-01 -2.548273503780364990e-01 2.147075235843658447e-01 2.280568182468414307e-01 -1.073268502950668335e-01 1.161926314234733582e-01 6.151661649346351624e-02 7.670704275369644165e-02 -5.109109356999397278e-02 -2.565021626651287079e-02 2.113517373800277710e-01 5.410910770297050476e-02 -1.499592959880828857e-01 -4.686428699642419815e-03 1.391819119453430176e-01 4.504990205168724060e-02 3.033533319830894470e-02 7.797543890774250031e-03 1.421942859888076782e-01 6.632271409034729004e-02 -3.650115057826042175e-02 2.887630760669708252e-01 -9.151609987020492554e-02 3.144901618361473083e-02 1.085572987794876099e-01 -4.164176061749458313e-02 -3.987390697002410889e-01 -1.594358831644058228e-01 -6.839682161808013916e-02 -5.270361900329589844e-01
-4.763250946998596191e-01 2.265307903289794922e-01 -7.767929136753082275e-02 -2.255387306213378906e-01 1.017579212784767151e-01 -9.642508625984191895e-02 -2.039086073637008667e-01 8.906101435422897339e-02 1.919796690344810486e-02 -9.137163311243057251e-02 -1.017922833561897278e-01 -2.526072859764099121e-01 4.260886460542678833e-02 3.436529636383056641e-02 -2.497736513614654541e-01 -1.784883067011833191e-02 2.352806478738784790e-01 -1.947410255670547485e-01 -2.383616268634796143e-01 1.557765305042266846e-01 1.288731992244720459e-01 -2.365563660860061646e-01 -1.287890374660491943e-01 -7.760426402091979980e-02 -2.507005929946899414e-01 -6.583734601736068726e-02 1.211300268769264221e-01 -1.761613488197326660e-01 -9.205274283885955811e-02 2.031586319208145142e-01 9.411824494600296021e-02 -7.814101874828338623e-02
-2.268278151750564575e-01 2.373454160988330841e-02 1.723794490098953247e-01 -1.647001653909683228e-01 -5.581568926572799683e-02 3.243378177285194397e-02 -1.841159760951995850e-01 1.414777338504791260e-01 2.829023003578186035e-01 -1.740382798016071320e-02 -2.681531608104705811e-01 -1.081093177199363708e-01 -3.293867707252502441e-01 5.331281572580337524e-02 -2.687507271766662598e-01 -1.071866303682327271e-01 1.703720837831497192e-01 -1.655772477388381958e-01 -9.656776487827301025e-02 7.584447413682937622e-02 1.319293379783630371e-01 -1.952977627515792847e-01 -2.681225351989269257e-02 8.723913133144378662e-02 -2.747136354446411133e-01 1.426631510257720947e-01 -2.176291495561599731e-01 -1.133663207292556763e-01 -1.312597543001174927e-01 1.061250045895576477e-01 1.382379140704870224e-02 -3.923839032649993896e-01
-7.953333854675292969e-02 1.234088242053985596e-01 -6.238034367561340332e-02 -4.740867614746093750e-01 1.319309026002883911e-01 1.886445730924606323e-01 -1.842590793967247009e-02 1.059188740327954292e-03 -1.156408488750457764e-01 -2.743261754512786865e-01 -1.770113967359066010e-02 -1.691660135984420776e-01 -4.441140964627265930e-02 4.005271568894386292e-02 -2.968383729457855225e-01 1.890204101800918579e-01 1.231258213520050049e-01 -8.047683537006378174e-02 -2.128458917140960693e-01 5.734261497855186462e-02 3.686537221074104309e-02 2.179395556449890137e-01 -2.582806944847106934e-01 -1.463780701160430908e-01 -1.297756284475326538e-01 -1.331467330455780029e-01 9.971923381090164185e-02 3.296590596437454224e-02 -1.628159731626510620e-01 1.205120310187339783e-01 -2.000851035118103027e-01 -3.429266512393951416e-01
-1.114874333143234253e-01 -3.379881978034973145e-01 -3.167786821722984314e-02 -4.248545505106449127e-03 9.317249804735183716e-02 -3.204117715358734131e-01 -4.915295168757438660e-02 -1.103683859109878540e-01 1.431782245635986328e-01 -9.058482944965362549e-02 4.417960718274116516e-02 -3.717879354953765869e-01 1.318297684192657471e-01 1.262332350015640259e-01 -3.463798761367797852e-01 -1.382633000612258911e-01 5.269114300608634949e-02 1.008116677403450012e-01 -1.159730739891529083e-02 -3.122238814830780029e-02 1.221956089138984680e-01 1.305795162916183472e-01 -2.801330983638763428e-01 1.859212815761566162e-01 -1.528961509466171265e-01 2.125528603792190552e-01 2.257691137492656708e-02 1.401081383228302002e-01 -3.201533257961273193e-01 1.493426561355590820e-01 -3.101669438183307648e-02 -1.776101589202880859e-01
-1.411365866661071777e-01 6.982162594795227051e-02 5.143322795629501343e-02 -3.133112788200378418e-01 -1.479655355215072632e-01 -2.257649302482604980e-01 -1.100115403532981873e-01 -1.456981804221868515e-02 -1.955854892730712891e-01 -2.450867295265197754e-01 -1.381533443927764893e-01 -2.917706072330474854e-01 2.726221382617950439e-01 -3.011677786707878113e-02 -1.500001251697540283e-01 1.345057338476181030e-01 -8.144996315240859985e-02 1.365246623754501343e-02 -1.893864721059799194e-01 1.041218563914299011e-01 1.337687373161315918e-01 1.013017445802688599e-01 7.764063030481338501e-02 1.497073750942945480e-02 5.917957425117492676e-02 -2.772721350193023682e-01 -1.068079248070716858e-01 1.990668326616287231e-01 -4.732111096382141113e-01 7.895455509424209595e-02 -1.451979577541351318e-01 1.607464998960494995e-02
4.390811920166015625e-02 4.260839521884918213e-02 1.109740324318408966e-02 -2.796695232391357422e-01 -1.692548692226409912e-01 -1.404369622468948364e-01 -1.368158906698226929e-01 -1.538946032524108887e-01 1.772546917200088501e-01 -1.242026463150978088e-01 -5.561235919594764709e-02 -1.391294449567794800e-01 3.190243542194366455e-01 -2.254251856356859207e-03 -1.270211115479469299e-02 2.550606727600097656e-01 -2.224636822938919067e-02 1.711348146200180054e-01 -2.043320089578628540e-01 1.872575432062149048e-01 1.119786351919174194e-01 5.568059161305427551e-02 1.245682463049888611e-01 2.948705293238162994e-02 -2.062142640352249146e-01 -2.036088854074478149e-01 4.103231057524681091e-02 2.514548301696777344e-01 -3.395180404186248779e-01 1.109454408288002014e-01 1.446296274662017822e-01 -3.934895396232604980e-01
-2.840959429740905762e-01 -2.558926939964294434e-01 3.508663773536682129e-01 -3.574210405349731445e-01 1.176579296588897705e-01 1.828736811876296997e-01 -4.417271353304386139e-03 4.259090637788176537e-04 -1.669617444276809692e-01 -5.134383216500282288e-02 1.749758720397949219e-01 -1.869579553604125977e-01 1.631659716367721558e-01 -2.425447851419448853e-01 8.993981778621673584e-02 3.823400661349296570e-02 1.592760831117630005e-01 -7.470574975013732910e-02 6.399985402822494507e-02 -1.485015451908111572e-01 8.647418767213821411e-02 9.642731398344039917e-02 -1.842310279607772827e-01 2.111611962318420410e-01 1.629827078431844711e-03 1.426614075899124146e-01 -4.593229666352272034e-02 4.478488862514495850e-02 -3.100977540016174316e-01 2.406462281942367554e-01 -1.841041818261146545e-02 -1.824174523353576660e-01
-2.419960796833038330e-01 -1.557464897632598877e-01 -1.424124091863632202e-01 -2.335968017578125000e-01 -1.697816401720046997e-01 2.220982313156127930e-01 -5.616011098027229309e-02 1.413060426712036133e-01 1.990803182125091553e-01 2.564911730587482452e-02 -4.499725252389907837e-02 -1.234993636608123779e-01 1.056841984391212463e-01 -5.816883221268653870e-02 1.649085804820060730e-02 1.467048227787017822e-01 3.294358253479003906e-01 3.532594144344329834e-01 -1.084795743227005005e-01 -2.736037783324718475e-02 -1.128099262714385986e-01 5.352260172367095947e-02 -1.560102310031652451e-02 2.069634944200515747e-01 1.498433053493499756e-01 -1.561115123331546783e-02 1.986339874565601349e-02 7.262773811817169189e-02 -3.818736672401428223e-01 3.032473623752593994e-01 -9.334537200629711151e-03 -2.764027118682861328e-01
-1.530052423477172852e-01 -1.828678697347640991e-01 -2.716520056128501892e-02 -2.626115679740905762e-01 -2.667119801044464111e-01 9.689662605524063110e-02 -2.643114328384399414e-01 2.238380312919616699e-01 9.009139984846115112e-02 1.315040141344070435e-01 -3.182895109057426453e-02 -8.126662671566009521e-02 1.078748777508735657e-01 1.226464137434959412e-01 -1.152905002236366272e-01 -3.660841286182403564e-02 2.559041380882263184e-01 6.002675741910934448e-02 -1.964289397001266479e-01 -3.818854987621307373e-01 -1.759339720010757446e-01 1.540349423885345459e-01 6.000373885035514832e-02 2.078032940626144409e-01 -1.929497346282005310e-02 4.112692549824714661e-02 8.326703310012817383e-02 -2.097966708242893219e-02 -1.673191785812377930e-01 3.118291497230529785e-01 -3.784983605146408081e-02 -3.279376029968261719e-01
-2.473448961973190308e-01 9.410572797060012817e-02 2.780409157276153564e-01 -3.596111834049224854e-01 -7.208426296710968018e-02 6.694276630878448486e-02 -3.985648155212402344e-01 1.375845447182655334e-02 -9.285535663366317749e-02 6.841308623552322388e-02 3.667036816477775574e-02 -9.972003847360610962e-02 -1.052740886807441711e-01 -3.165987879037857056e-02 7.193344831466674805e-02 -2.835752628743648529e-02 3.943859338760375977e-01 2.638398706912994385e-01 8.368346095085144043e-02 -6.813062727451324463e-02 1.002685278654098511e-01 5.238296929746866226e-03 1.529670059680938721e-01 1.114271879196166992e-01 -6.654360890388488770e-02 -4.091550409793853760e-02 -2.150035649538040161e-02 5.841012578457593918e-03 -3.397657871246337891e-01 3.048985302448272705e-01 -1.188101693987846375e-01 -1.229834649711847305e-02
-1.375946998596191406e-01 1.023857444524765015e-01 6.306932866573333740e-02 -3.001101315021514893e-01 2.007451355457305908e-01 -1.803892664611339569e-02 1.150514259934425354e-01 6.847994867712259293e-03 2.564333975315093994e-01 -3.123602271080017090e-01 7.613252103328704834e-02 -2.691374719142913818e-01 9.078108519315719604e-02 -2.247233502566814423e-02 7.864451967179775238e-03 4.552375525236129761e-03 1.596206426620483398e-01 1.648476570844650269e-01 5.987379327416419983e-02 -1.641064137220382690e-01 -1.066015940159559250e-02 1.273925602436065674e-01 -2.550945281982421875e-01 -1.085592317394912243e-03 1.625821888446807861e-01 -2.628542780876159668e-01 -1.139816194772720337e-01 -3.154262900352478027e-02 -5.246427655220031738e-01 -6.767275929450988770e-02 -1.339160650968551636e-01 -1.961557008326053619e-02
-3.574881255626678467e-01 9.830422699451446533e-03 -3.087124228477478027e-01 -2.322398871183395386e-01 -1.462966650724411011e-01 -3.901284933090209961e-02 8.581866323947906494e-02 1.343594044446945190e-01 3.575563728809356689e-01 2.128665894269943237e-02 1.231213472783565521e-02 -8.187758177518844604e-02 -4.199056886136531830e-03 5.858652293682098389e-02 -1.677358895540237427e-01 -1.883061230182647705e-01 2.916969060897827148e-01 1.159451082348823547e-01 1.353116631507873535e-01 -6.888263672590255737e-02 5.689573474228382111e-03 -2.675526402890682220e-02 2.092401683330535889e-01 2.114648073911666870e-01 1.184643730521202087e-01 -1.956540346145629883e-02 2.187293488532304764e-03 1.906094141304492950e-02 -4.163109064102172852e-01 1.665922105312347412e-01 3.297577425837516785e-02 -2.110779136419296265e-01
-3.520902693271636963e-01 2.657432556152343750e-01 2.403424680233001709e-01 -3.225794434547424316e-01 1.627218276262283325e-01 1.644482463598251343e-01 -6.167582422494888306e-02 5.306826904416084290e-02 2.482829838991165161e-01 1.540157943964004517e-01 -1.180310249328613281e-01 -5.704375728964805603e-02 -1.850622594356536865e-01 1.493628174066543579e-01 -5.184853449463844299e-02 -2.978007495403289795e-02 -1.158358827233314514e-01 3.476135805249214172e-02 -1.452113687992095947e-01 -2.916032969951629639e-01 2.381868511438369751e-01 -6.540565937757492065e-02 -4.005113244056701660e-02 1.279104053974151611e-01 -1.073839291930198669e-01 1.807650923728942871e-01 1.698805019259452820e-02 6.169463694095611572e-02 -3.581050038337707520e-01 -2.864855341613292694e-02 7.068201899528503418e-02 -1.966899782419204712e-01
-2.671874761581420898e-01 4.084623232483863831e-02 6.126255169510841370e-02 -2.024036496877670288e-01 1.155979465693235397e-02 -3.904182836413383484e-02 -1.611874848604202271e-01 -2.806355059146881104e-01 1.913906633853912354e-01 -1.732121407985687256e-01 -1.843401640653610229e-01 -1.186236217617988586e-01 1.328006237745285034e-01 -1.315475106239318848e-01 1.315750740468502045e-02 1.535356640815734863e-01 5.831979215145111084e-02 2.795082516968250275e-02 -2.374331206083297729e-01 1.252467781305313110e-01 3.361834883689880371e-01 -6.963769346475601196e-02 1.763229817152023315e-01 5.871109664440155029e-02 -1.986770778894424438e-01 1.085188463330268860e-01 -2.595949769020080566e-01 1.161931827664375305e-01 -3.737666308879852295e-01 8.483175188302993774e-02 -2.655465602874755859e-01 -1.557316482067108154e-01
-2.449889332056045532e-01 -2.006181031465530396e-01 -1.644304692745208740e-01 -1.374294459819793701e-01 8.481027185916900635e-02 3.087615594267845154e-02 4.627110064029693604e-02 1.509078145027160645e-01 1.590560972690582275e-01 -1.517481077462434769e-02 -1.046115905046463013e-01 -4.763132333755493164e-01 -3.316040709614753723e-02 -6.058554630726575851e-03 6.294534355401992798e-02 -1.000581383705139160e-01 2.160435914993286133e-01 1.094835810363292694e-03 -1.989253908395767212e-01 -2.084293961524963379e-01 -1.251207739114761353e-01 1.982339024543762207e-01 1.898262798786163330e-01 1.301342248916625977e-02 4.858312010765075684e-02 -7.349361479282379150e-02 5.246146768331527710e-02 1.085683852434158325e-01 -2.789514064788818359e-01 1.338858902454376221e-01 2.335313260555267334e-01 -3.858351707458496094e-01
-9.694680571556091309e-02 -3.177057206630706787e-01 -2.006143629550933838e-01 -1.156974509358406067e-01 7.623598445206880569e-03 -2.222796902060508728e-02 -1.088210940361022949e-01 1.142849624156951904e-01 1.578613929450511932e-02 -4.687772691249847412e-02 1.697188466787338257e-01 -7.509110122919082642e-02 -1.803964376449584961e-02 -3.091338835656642914e-02 2.005445957183837891e-02 2.272241264581680298e-01 3.574094772338867188e-01 2.410933524370193481e-01 -2.263077199459075928e-01 -1.267299652099609375e-01 -1.405670344829559326e-01 -2.234357036650180817e-02 8.991906046867370605e-02 3.177397847175598145e-01 6.790111958980560303e-02 1.298185735940933228e-01 -1.128807812929153442e-01 2.343930117785930634e-02 -3.072725534439086914e-01 1.501515209674835205e-01 1.110495850443840027e-01 -4.169879257678985596e-01
-1.458699703216552734e-01 9.641946107149124146e-02 1.056380569934844971e-01 -3.149873018264770508e-01 -3.423241525888442993e-02 -2.123261243104934692e-02 -1.529465615749359131e-01 -1.282308250665664673e-01 -6.734514236450195312e-02 -2.281496226787567139e-01 -1.008865460753440857e-01 -2.844760119915008545e-01 1.483044773340225220e-01 3.745576366782188416e-02 -2.267296165227890015e-01 3.952737152576446533e-01 1.277084797620773315e-01 -6.466013938188552856e-02 -2.118563055992126465e-01 1.242027804255485535e-01 8.287204802036285400e-02 1.957693696022033691e-01 2.472713291645050049e-01 6.165885180234909058e-02 -1.536177545785903931e-01 -1.958016902208328247e-01 -4.971703886985778809e-02 7.758147269487380981e-02 -4.128619134426116943e-01 -5.678608268499374390e-02 -6.170643121004104614e-02 -6.365255103446543217e-04
-1.336372643709182739e-01 -2.153480947017669678e-01 1.241833553649485111e-03 -2.280367761850357056e-01 5.779777467250823975e-02 9.892721474170684814e-02 -2.572578191757202148e-01 1.020130440592765808e-01 7.570904493331909180e-02 9.773501008749008179e-02 1.682592555880546570e-02 4.874392598867416382e-02 6.741385161876678467e-02 -7.276654243469238281e-02 -1.008022055029869080e-01 -2.507193386554718018e-01 1.557280868291854858e-01 1.331812739372253418e-01 -1.965393126010894775e-01 -1.165305301547050476e-01 -1.942513138055801392e-01 8.582006394863128662e-02 2.008259110152721405e-02 -2.404601778835058212e-03 -8.596686273813247681e-02 9.174695611000061035e-02 -1.212087348103523254e-01 3.066099286079406738e-01 -5.370421409606933594e-01 4.901348054409027100e-02 1.000291630625724792e-01 -3.580641448497772217e-01
-1.446402668952941895e-01 -1.699628978967666626e-01 2.402170449495315552e-01 -2.958390116691589355e-01 1.283308565616607666e-01 -1.751852966845035553e-02 -2.305689901113510132e-01 7.159689813852310181e-02 1.297129690647125244e-02 -2.683687210083007812e-02 1.876970939338207245e-02 -2.936798036098480225e-01 1.038459241390228271e-01 -2.151702642440795898e-01 1.808895766735076904e-01 5.979828536510467529e-02 3.877600431442260742e-01 1.441516280174255371e-01 9.301552549004554749e-03 -1.929985582828521729e-01 2.059210240840911865e-01 -9.075123816728591919e-02 -1.375316530466079712e-01 2.771244347095489502e-01 -4.339876770973205566e-02 1.465908624231815338e-02 1.410590410232543945e-01 7.272926717996597290e-02 -3.164194226264953613e-01 2.550494968891143799e-01 -4.098471626639366150e-02 8.598173968493938446e-03
-8.110634982585906982e-02 -1.046143099665641785e-02 -4.285499081015586853e-02 -3.623423874378204346e-01 -1.252748519182205200e-01 2.502022087574005127e-01 -1.323189586400985718e-01 1.725969910621643066e-01 1.133587658405303955e-01 1.946669816970825195e-02 3.629259392619132996e-02 -2.216123342514038086e-01 -4.800185561180114746e-02 1.568855047225952148e-01 -5.789715796709060669e-02 8.500574529170989990e-02 6.484459340572357178e-02 1.677078455686569214e-01 -8.767094463109970093e-02 -8.724769577383995056e-03 -1.192134469747543335e-01 6.520376354455947876e-02 -4.861142858862876892e-02 -4.182721674442291260e-02 -4.621707275509834290e-02 2.900914251804351807e-01 6.502207368612289429e-02 -1.171904355287551880e-01 -4.418591558933258057e-01 1.999082863330841064e-01 2.117227166891098022e-01 -4.318427741527557373e-01
-2.963548600673675537e-01 -2.239136844873428345e-01 -1.720175147056579590e-01 -3.603525757789611816e-01 -2.469589561223983765e-01 1.427989602088928223e-01 4.775132983922958374e-02 1.588317453861236572e-01 1.278415769338607788e-01 1.753960363566875458e-02 -4.329735413193702698e-02 -1.722404807806015015e-01 7.687699049711227417e-02 5.466299597173929214e-03 -1.200040280818939209e-01 3.838051483035087585e-02 1.922352313995361328e-01 2.744782269001007080e-01 -6.075308099389076233e-02 -1.607109904289245605e-01 -3.684391453862190247e-02 8.377684652805328369e-02 5.233190208673477173e-02 1.277617663145065308e-01 2.205417305231094360e-01 9.238149225711822510e-02 -1.636319980025291443e-02 3.768388926982879639e-02 -2.891687452793121338e-01 3.510115146636962891e-01 -7.720223814249038696e-02 -2.877493500709533691e-01
-3.157015442848205566e-01 3.017192333936691284e-02 -6.908559799194335938e-02 -3.581541478633880615e-01 3.935537114739418030e-02 -6.121399253606796265e-02 3.585399314761161804e-02 3.328649699687957764e-02 4.547896981239318848e-02 -4.569886624813079834e-01 -2.794719487428665161e-02 -1.122365295886993408e-01 -7.056195288896560669e-02 -2.382071167230606079e-01 6.275830417871475220e-02 -3.274109587073326111e-02 1.757304221391677856e-01 1.337401918135583401e-03 1.323774456977844238e-01 1.010011583566665649e-01 8.017990738153457642e-03 2.146243304014205933e-01 7.372582703828811646e-02 2.053206413984298706e-01 2.218217849731445312e-01 -2.735744714736938477e-01 -1.243147701025009155e-01 1.570795476436614990e-01 -3.611262440681457520e-01 -1.437193155288696289e-01 5.274549126625061035e-03 8.310209028422832489e-03
-9.835767000913619995e-02 5.080837383866310120e-02 4.824924468994140625e-02 -4.175793528556823730e-01 4.732839588541537523e-04 -4.449153691530227661e-02 -1.905965507030487061e-01 3.328268975019454956e-02 4.030450433492660522e-02 -1.949218064546585083e-01 -1.327414512634277344e-01 -1.135331019759178162e-01 3.118791878223419189e-01 -2.392822206020355225e-01 -1.750949621200561523e-01 1.848176680505275726e-02 7.843971252441406250e-02 -1.312376260757446289e-01 -2.564712762832641602e-01 -9.023334085941314697e-02 -6.576994806528091431e-02 3.748514950275421143e-01 -4.653617274016141891e-03 1.662442460656166077e-02 1.205146312713623047e-02 4.037607461214065552e-02 7.237166911363601685e-02 -2.339563816785812378e-01 -1.335244178771972656e-01 1.847037971019744873e-01 -1.403251588344573975e-01 -3.743774890899658203e-01
-1.946967542171478271e-01 2.844629436731338501e-02 -3.852429687976837158e-01 1.107003260403871536e-02 3.081464208662509918e-02 -2.138889729976654053e-01 -9.536442160606384277e-02 -1.977715194225311279e-01 -1.490236073732376099e-01 -3.046585433185100555e-02 -1.943769454956054688e-01 -2.916904725134372711e-02 9.084561467170715332e-02 5.733691528439521790e-02 -4.123994410037994385e-01 -6.872472167015075684e-02 3.050355315208435059e-01 2.315938770771026611e-01 -1.918106228113174438e-01 -8.294476568698883057e-02 1.275915801525115967e-01 -6.991904973983764648e-02 -3.301858529448509216e-02 1.758483201265335083e-01 -8.063009381294250488e-02 7.859010994434356689e-02 3.006652593612670898e-01 2.386069484055042267e-02 -2.983679175376892090e-01 1.673410683870315552e-01 -4.470863938331604004e-02 -5.941704660654067993e-02
-4.155068397521972656e-01 2.088188380002975464e-01 -7.518988847732543945e-02 -1.456006914377212524e-01 1.546475887298583984e-01 -1.988961733877658844e-02 -1.570400148630142212e-01 1.767525225877761841e-01 -3.566514328122138977e-02 1.538999974727630615e-01 -2.245065420866012573e-01 -1.571238189935684204e-01 2.574620544910430908e-01 -6.922212895005941391e-03 -2.133895754814147949e-01 8.917617797851562500e-02 1.528453230857849121e-01 -2.137669771909713745e-01 -2.745478153228759766e-01 1.564961224794387817e-01 2.829177081584930420e-01 -2.154905050992965698e-01 -1.062534973025321960e-01 1.216754391789436340e-01 9.506138041615486145e-03 -6.654065102338790894e-02 -1.081906780600547791e-01 -1.965148448944091797e-01 -1.389280706644058228e-01 1.659899502992630005e-01 1.157230045646429062e-02 -1.829833835363388062e-01
-3.055963814258575439e-01 -2.375236898660659790e-01 2.616115510463714600e-01 -3.503256440162658691e-01 1.231353729963302612e-01 1.662216037511825562e-01 -1.068555563688278198e-01 1.564750224351882935e-01 2.094891481101512909e-02 -1.174194645136594772e-02 6.917627900838851929e-02 -2.382955849170684814e-01 1.171576045453548431e-02 1.132669523358345032e-01 5.965565517544746399e-02 1.481138318777084351e-01 1.637480705976486206e-01 1.638985872268676758e-01 -1.432755440473556519e-01 -7.156533747911453247e-02 -1.883208900690078735e-01 4.920810759067535400e-01 -7.894352823495864868e-02 -5.573423579335212708e-02 -4.145241528749465942e-02 -2.473443001508712769e-02 -9.152720123529434204e-02 1.924424618482589722e-02 -1.433470398187637329e-01 8.888566493988037109e-02 -1.278986129909753799e-02 -2.715829014778137207e-01
-9.658859670162200928e-02 3.056159615516662598e-02 -5.528238043189048767e-02 -3.159628808498382568e-01 2.485372126102447510e-01 -3.557044779881834984e-03 1.064913719892501831e-01 -2.474510818719863892e-01 8.834281563758850098e-02 -2.219269573688507080e-01 6.951530277729034424e-02 -4.631510674953460693e-01 1.266028881072998047e-01 1.038399804383516312e-02 -1.240859106183052063e-01 2.310340404510498047e-01 1.096530631184577942e-01 -3.209218755364418030e-02 -1.078090220689773560e-01 -1.833126135170459747e-02 1.702508628368377686e-01 2.142497152090072632e-01 9.326928853988647461e-02 4.776382073760032654e-02 7.870148867368698120e-02 3.175106942653656006e-01 -8.242566138505935669e-02 1.456011384725570679e-01 -3.566789925098419189e-01 -7.033912837505340576e-02 9.306333959102630615e-02 -6.689185649156570435e-02
-3.055622279644012451e-01 7.532368600368499756e-02 7.600373029708862305e-02 -2.545962035655975342e-01 2.118082791566848755e-01 -1.568616032600402832e-01 2.110268622636795044e-01 -2.307620346546173096e-01 -9.290877729654312134e-02 -2.255491167306900024e-01 -4.760975018143653870e-03 -1.621363759040832520e-01 -3.712678328156471252e-02 -3.287480399012565613e-02 2.786726690828800201e-03 4.900978505611419678e-02 -1.898222565650939941e-01 -7.380968332290649414e-02 -1.579371839761734009e-02 -2.339614331722259521e-01 3.517944365739822388e-02 -5.627617985010147095e-02 -7.222449779510498047e-02 2.585301995277404785e-01 -9.262429177761077881e-02 8.909244090318679810e-03 2.275547385215759277e-02 1.869129091501235962e-01 -3.052147328853607178e-01 5.470679141581058502e-03 1.136778201907873154e-02 -5.119293928146362305e-01
-1.141083389520645142e-01 -1.102612987160682678e-01 2.731620073318481445e-01 -1.925316005945205688e-01 -3.836353123188018799e-02 -5.431482195854187012e-02 -1.275513172149658203e-01 1.567445695400238037e-01 -5.128939449787139893e-02 5.158469080924987793e-02 -7.754403352737426758e-02 -4.075392484664916992e-01 9.734658896923065186e-02 -2.136099189519882202e-01 5.715162307024002075e-02 9.732631035149097443e-03 3.097859323024749756e-01 1.684504449367523193e-01 5.142134428024291992e-02 -1.931633204221725464e-01 3.446992635726928711e-01 2.673958661034703255e-03 -1.084560081362724304e-01 2.724325060844421387e-01 -4.389442503452301025e-02 -3.326705470681190491e-02 3.634799644351005554e-02 1.255495995283126831e-01 -3.977043926715850830e-01 1.850053817033767700e-01 -1.937611587345600128e-02 4.657072480767965317e-03
-2.461013048887252808e-01 -9.801535308361053467e-02 1.849626600742340088e-01 -2.422335147857666016e-01 1.581577360630035400e-01 -2.170441150665283203e-01 3.021492063999176025e-01 -1.978204995393753052e-01 2.878494001924991608e-02 -2.777361273765563965e-01 -8.583355695009231567e-03 -2.028879225254058838e-01 1.221291869878768921e-01 4.214238747954368591e-02 6.698087602853775024e-02 1.607644185423851013e-02 3.308994770050048828e-01 -8.062322437763214111e-02 -1.626805365085601807e-01 -1.203818023204803467e-01 -9.666596353054046631e-02 1.208691224455833435e-01 -2.609163336455821991e-02 -2.340906066820025444e-03 -8.546152710914611816e-02 -5.382051691412925720e-02 -5.990748107433319092e-02 1.485610157251358032e-01 -3.889153301715850830e-01 1.105254963040351868e-01 -4.132544621825218201e-03 -3.358741998672485352e-01
-2.240336984395980835e-01 1.828608214855194092e-01 -9.185098856687545776e-02 -2.762618660926818848e-01 -7.910614460706710815e-02 -7.922680675983428955e-02 -7.050579786300659180e-02 3.292453289031982422e-01 -2.543871104717254639e-01 -9.102658182382583618e-02 1.706463098526000977e-01 -3.497815728187561035e-01 -1.746009141206741333e-01 8.137251436710357666e-02 -2.128857374191284180e-02 -6.811098009347915649e-02 9.276733547449111938e-02 2.129947990179061890e-01 8.092684298753738403e-02 -6.690899282693862915e-02 1.398286819458007812e-01 1.969165503978729248e-01 1.039310619235038757e-01 3.071979880332946777e-01 -2.679939270019531250e-01 -1.763446182012557983e-01 1.522426903247833252e-01 1.705383509397506714e-01 -1.320103853940963745e-01 8.985743671655654907e-02 3.056735917925834656e-02 -1.700777858495712280e-01
-2.648043930530548096e-01 -7.541893981397151947e-03 -1.867970637977123260e-02 -2.871021926403045654e-01 -7.292758673429489136e-02 4.383285995572805405e-04 -2.313911914825439453e-01 -2.143574692308902740e-02 -1.789289414882659912e-01 -3.375610709190368652e-01 8.543990552425384521e-03 -2.019776701927185059e-01 -2.563446946442127228e-02 1.452424912713468075e-03 3.134415298700332642e-02 1.252195835113525391e-01 -3.077863156795501709e-02 1.300042867660522461e-01 -3.678450286388397217e-01 3.083465099334716797e-01 1.473938673734664917e-01 -3.029657602310180664e-01 -1.482461541891098022e-01 1.554767340421676636e-01 -1.664479076862335205e-01 -1.187100820243358612e-02 2.403667718172073364e-01 -1.479094922542572021e-01 -1.163313612341880798e-01 1.772839576005935669e-01 -4.634064808487892151e-02 -1.451350897550582886e-01
-2.548085153102874756e-01 4.165225476026535034e-02 7.733064144849777222e-02 -8.844511955976486206e-02 1.035212576389312744e-01 -2.986876666545867920e-01 -1.598909310996532440e-02 -5.429925024509429932e-02 -1.445079147815704346e-01 -2.344705313444137573e-01 -1.978788152337074280e-02 -1.735232174396514893e-01 2.120788246393203735e-01 -2.992169857025146484e-01 -2.697002887725830078e-01 -5.086817592382431030e-02 9.455751627683639526e-02 3.170195966958999634e-02 -1.828437149524688721e-01 -4.208105430006980896e-02 1.612280867993831635e-02 3.736298382282257080e-01 9.504941850900650024e-02 -4.368084296584129333e-02 -2.651919126510620117e-01 2.333652973175048828e-02 -1.399881541728973389e-01 2.277047932147979736e-01 -2.164644449949264526e-01 3.144828081130981445e-01 7.738693058490753174e-02 -1.009573489427566528e-01
-2.044904828071594238e-01 7.213731855154037476e-02 -2.668480575084686279e-01 -1.242543160915374756e-01 2.008543163537979126e-01 -1.099326759576797485e-01 3.558585047721862793e-02 4.727353528141975403e-02 -6.122491136193275452e-02 -1.711666882038116455e-01 1.229829415678977966e-01 -4.222161471843719482e-01 9.545899182558059692e-02 -7.138035446405410767e-02 -1.809824258089065552e-01 -1.454808264970779419e-01 2.853406965732574463e-01 1.821162551641464233e-01 -1.096741333603858948e-01 4.330942034721374512e-02 -8.672694116830825806e-02 1.647517979145050049e-01 -2.289856374263763428e-01 2.064096480607986450e-01 -1.185761243104934692e-01 -8.085777610540390015e-02 3.256102204322814941e-01 -2.174877971410751343e-01 -2.098390311002731323e-01 -6.686343997716903687e-02 1.440048664808273315e-01 -1.203486695885658264e-01
-2.563530802726745605e-01 -1.618532836437225342e-01 2.363079041242599487e-01 -2.635402083396911621e-01 1.057833880186080933e-01 -1.046810001134872437e-01 -2.606333196163177490e-01 8.355760574340820312e-02 -3.267782274633646011e-03 3.038351424038410187e-03 1.104564219713211060e-01 -3.526201546192169189e-01 1.162387952208518982e-01 -2.117036581039428711e-01 2.343414425849914551e-01 -1.165640726685523987e-02 2.386350631713867188e-01 2.260796278715133667e-01 -9.514269977807998657e-02 -1.729521453380584717e-01 2.214307337999343872e-01 -1.976330019533634186e-02 4.413436632603406906e-03 1.414057910442352295e-01 1.223016232252120972e-01 6.918513774871826172e-02 7.470663636922836304e-02 1.790280044078826904e-01 -2.873368859291076660e-01 2.771445810794830322e-01 4.401815310120582581e-02 -2.534545399248600006e-02
-1.277100741863250732e-01 2.999564409255981445e-01 -3.355929255485534668e-02 -1.697747856378555298e-01 1.134594231843948364e-01 5.069855451583862305e-01 -7.261171936988830566e-02 -4.784579575061798096e-02 1.026115864515304565e-01 6.288183480501174927e-02 -6.130347400903701782e-02 -3.687229156494140625e-01 2.239008694887161255e-01 -7.808150351047515869e-02 -2.346288114786148071e-01 3.549036383628845215e-02 2.528114616870880127e-01 -5.995773524045944214e-02 -2.442960888147354126e-01 1.582708507776260376e-01 -5.246480181813240051e-02 -1.339667756110429764e-02 -9.482822567224502563e-02 3.452296555042266846e-02 -4.478842392563819885e-02 -8.404576778411865234e-02 3.372224420309066772e-02 -2.821561135351657867e-02 -2.095680534839630127e-01 4.510546103119850159e-02 -2.289946749806404114e-02 -3.110069930553436279e-01
-7.988950610160827637e-02 1.108356937766075134e-01 6.559026241302490234e-02 -2.846432924270629883e-01 -1.666936129331588745e-01 4.046671092510223389e-02 -8.374673873186111450e-02 1.128588616847991943e-02 1.617001295089721680e-01 -2.650441527366638184e-01 -2.681234776973724365e-01 -1.017134562134742737e-01 3.073853850364685059e-01 1.042323037981987000e-01 -2.811792790889739990e-01 1.556032449007034302e-01 2.983229048550128937e-02 -2.052462399005889893e-01 -9.255060553550720215e-02 1.729034185409545898e-01 -1.114615723490715027e-01 3.328891471028327942e-02 1.316608935594558716e-01 2.811089158058166504e-01 -9.678304195404052734e-03 -7.115439046174287796e-03 1.131049022078514099e-01 4.337681084871292114e-02 -2.604272663593292236e-01 1.610416918992996216e-01 1.826781779527664185e-01 -3.726610839366912842e-01
-6.851622462272644043e-02 1.861738562583923340e-01 2.013112753629684448e-01 -2.019210010766983032e-01 -6.535966694355010986e-02 -5.742694251239299774e-03 2.227932401001453400e-02 1.181102637201547623e-02 -6.503468751907348633e-02 -1.206580325961112976e-01 -1.017304509878158569e-01 -1.166236698627471924e-01 1.009464487433433533e-01 -1.879498809576034546e-01 -1.839542202651500702e-02 1.123240590095520020e-02 -2.916272729635238647e-02 -2.098662853240966797e-01 -1.274112313985824585e-01 -3.869364857673645020e-01 1.382322311401367188e-01 1.160980388522148132e-01 -1.693218946456909180e-01 -3.731971234083175659e-02 2.762337774038314819e-02 1.135434582829475403e-01 2.348662316799163818e-01 -2.940454147756099701e-02 -4.173428118228912354e-01 2.190159112215042114e-01 -2.620709836483001709e-01 -3.894667327404022217e-01
-2.237269282341003418e-01 1.521681062877178192e-02 8.308602869510650635e-02 -1.757466197013854980e-01 1.175768449902534485e-01 -6.197613850235939026e-02 -1.630891263484954834e-01 -2.835825979709625244e-01 6.268930435180664062e-02 -5.456183850765228271e-02 -8.925576508045196533e-02 -1.176256090402603149e-01 1.416141390800476074e-01 -3.474205359816551208e-02 -7.913545519113540649e-02 1.693592518568038940e-01 5.160884186625480652e-02 1.644787564873695374e-02 -1.061148419976234436e-01 9.046164155006408691e-02 4.744126200675964355e-01 3.077119402587413788e-02 2.873663604259490967e-01 1.117120534181594849e-01 -2.606850862503051758e-01 1.536054462194442749e-01 -1.569349020719528198e-01 2.306992709636688232e-01 -3.067819774150848389e-01 1.401801854372024536e-01 -2.178393155336380005e-01 -1.680879890918731689e-01
7.475218176841735840e-02 -4.077229648828506470e-02 7.545508444309234619e-02 -2.569457590579986572e-01 -1.620140373706817627e-01 -1.954434067010879517e-01 -1.591358929872512817e-01 -2.202801406383514404e-01 1.582576483488082886e-01 -1.703696846961975098e-01 -1.248631104826927185e-01 -1.329678446054458618e-01 3.302094340324401855e-01 4.052626341581344604e-02 -7.802651263773441315e-03 1.160541176795959473e-01 4.190991073846817017e-02 1.457436382770538330e-01 -2.367010563611984253e-01 6.912584602832794189e-02 4.110861197113990784e-02 8.500445634126663208e-02 1.447975635528564453e-01 2.117651328444480896e-02 -1.985659152269363403e-01 -1.762753874063491821e-01 -1.266749054193496704e-01 8.654480427503585815e-02 -4.379880726337432861e-01 6.555652618408203125e-02 2.513909526169300079e-02 -4.077416360378265381e-01
-1.983769237995147705e-01 -4.634469002485275269e-02 2.269778847694396973e-01 -3.448348045349121094e-01 1.106080692261457443e-02 -1.461872309446334839e-01 2.046672552824020386e-01 -1.785910129547119141e-01 -1.560474187135696411e-02 -1.785225570201873779e-01 8.993145078420639038e-02 -2.866324782371520996e-01 -4.943270608782768250e-02 1.394311934709548950e-01 6.845466047525405884e-02 -6.696065515279769897e-02 2.675811946392059326e-01 -1.340793725103139877e-02 -3.214523792266845703e-01 -1.389810591936111450e-01 2.970924414694309235e-02 -1.445512566715478897e-02 2.051365226507186890e-01 -3.306742012500762939e-02 -3.098078258335590363e-02 -1.208080574870109558e-01 -4.332020133733749390e-02 2.435240894556045532e-01 -3.670658171176910400e-01 -1.271830648183822632e-01 1.521676629781723022e-01 -2.233440279960632324e-01
-4.521671533584594727e-01 -1.294283568859100342e-01 4.641819745302200317e-03 -2.664813101291656494e-01 -1.884736237116158009e-03 -2.013530284166336060e-01 1.420293897390365601e-01 5.307282879948616028e-02 -9.046947211027145386e-02 -2.994009852409362793e-01 -2.887188643217086792e-02 -1.721721440553665161e-01 8.111882954835891724e-02 -2.157546579837799072e-01 -2.634162008762359619e-01 -3.594433516263961792e-02 3.153605163097381592e-01 2.766097709536552429e-02 -2.731448709964752197e-01 3.009029664099216461e-02 -4.753315821290016174e-02 2.354653030633926392e-01 3.290920332074165344e-02 7.629587501287460327e-02 2.404127269983291626e-02 6.704841554164886475e-02 -1.250462085008621216e-01 8.267704397439956665e-02 -1.042874753475189209e-01 8.663441240787506104e-02 1.822122633457183838e-01 -2.695257067680358887e-01
-1.048643738031387329e-01 -5.251941084861755371e-02 -3.415618091821670532e-02 -2.674383223056793213e-01 -2.386362403631210327e-01 1.525407731533050537e-01 -2.563186883926391602e-01 2.034877613186836243e-02 1.585741937160491943e-01 -2.131912410259246826e-01 1.539553403854370117e-01 -1.935979127883911133e-01 1.656645238399505615e-01 -1.605866849422454834e-01 5.863469466567039490e-02 8.795846998691558838e-02 -2.464021183550357819e-02 1.915648132562637329e-01 -1.804628036916255951e-02 -8.055876940488815308e-03 2.285687476396560669e-01 1.140725091099739075e-01 -2.347446512430906296e-03 2.209238708019256592e-01 4.443011060357093811e-02 -3.143289685249328613e-01 -4.748989641666412354e-02 6.403200328350067139e-02 -5.363084077835083008e-01 -8.594536036252975464e-02 -4.376431554555892944e-02 1.233500912785530090e-01
-8.818726986646652222e-02 -2.890461310744285583e-02 -6.665051728487014771e-02 -2.913614809513092041e-01 -1.013370379805564880e-01 1.273584812879562378e-01 -1.160757243633270264e-01 -4.890232905745506287e-02 1.776176542043685913e-01 -1.704202890396118164e-01 -2.597760036587715149e-02 9.361701458692550659e-02 -2.612786591053009033e-01 1.629825681447982788e-01 -3.985377252101898193e-01 -1.941002458333969116e-01 2.077095508575439453e-01 -1.115279495716094971e-01 -5.734692513942718506e-02 -6.543999910354614258e-02 7.063230872154235840e-02 -1.715768128633499146e-01 -1.675442010164260864e-01 3.618303239345550537e-01 -2.283310145139694214e-01 -6.009722128510475159e-02 -9.991490840911865234e-02 -1.607808619737625122e-01 -2.814105749130249023e-01 1.112057790160179138e-01 -1.689334958791732788e-02 -2.415269911289215088e-01
-2.323798835277557373e-01 -5.904474854469299316e-02 1.021691858768463135e-01 -3.295913636684417725e-01 -7.041696459054946899e-02 1.954807490110397339e-01 -1.492737680673599243e-01 2.319608181715011597e-01 -7.879977673292160034e-02 -1.621820777654647827e-01 -6.432163715362548828e-02 -1.812438070774078369e-01 8.257028460502624512e-02 -1.221455410122871399e-01 -1.334004700183868408e-01 -3.831840306520462036e-02 2.880385816097259521e-01 2.696222960948944092e-01 -8.358199149370193481e-02 -1.915805488824844360e-01 2.332993596792221069e-01 4.739497601985931396e-02 3.430407121777534485e-02 2.689149081707000732e-01 -2.564023714512586594e-03 -3.249335587024688721e-01 -1.004297435283660889e-01 8.202634006738662720e-02 5.990515649318695068e-02 3.516077399253845215e-01 9.114439040422439575e-02 7.898775488138198853e-02
-4.159240052103996277e-02 1.042910143733024597e-01 1.433340460062026978e-01 -1.602814197540283203e-01 -2.459448426961898804e-01 3.946965187788009644e-02 6.361765414476394653e-02 -9.876187890768051147e-02 -6.725134700536727905e-02 -2.320192456245422363e-01 1.005949676036834717e-01 -1.191921681165695190e-01 2.535269260406494141e-01 -3.275802433490753174e-01 -1.234938949346542358e-01 2.641008980572223663e-02 8.553104102611541748e-02 -2.238665521144866943e-01 -9.932924807071685791e-02 -1.257690936326980591e-01 3.789766225963830948e-03 1.092401668429374695e-01 -7.860077172517776489e-02 8.654531091451644897e-02 -1.484873443841934204e-01 -1.127394214272499084e-01 8.540678769350051880e-02 1.177359670400619507e-01 -3.338677585124969482e-01 1.737533658742904663e-01 -2.962366938591003418e-01 -4.483697414398193359e-01
-2.539539933204650879e-01 1.883769966661930084e-02 1.078364998102188110e-01 -3.177736997604370117e-01 8.632661774754524231e-03 9.647857397794723511e-02 -1.135100349783897400e-01 -2.724669575691223145e-01 1.702034920454025269e-01 -1.178033202886581421e-01 -2.452341467142105103e-02 -2.468295097351074219e-01 1.240966171026229858e-01 -3.274057805538177490e-02 -9.584173560142517090e-02 1.930212676525115967e-01 1.507313549518585205e-01 4.160720854997634888e-02 -1.610763370990753174e-01 8.603636920452117920e-02 4.755917489528656006e-01 1.294566900469362736e-03 1.416488736867904663e-01 -3.094461280852556229e-03 -1.978357136249542236e-01 1.262642443180084229e-01 6.809666752815246582e-02 1.456290036439895630e-01 -2.792080640792846680e-01 -7.309064269065856934e-03 -3.082832098007202148e-01 -2.669771760702133179e-02
-9.792967140674591064e-02 -1.522138714790344238e-01 1.646891087293624878e-01 -1.168437376618385315e-01 4.246177896857261658e-02 8.922801166772842407e-02 -2.254823297262191772e-01 9.986486285924911499e-02 5.349157005548477173e-02 1.136406660079956055e-01 -4.915452003479003906e-02 -1.324204169213771820e-02 1.692824363708496094e-01 2.721831947565078735e-02 -1.401558369398117065e-01 -1.664310246706008911e-01 7.581014186143875122e-02 1.781791150569915771e-01 -1.311221867799758911e-01 -1.463817358016967773e-01 -2.899550795555114746e-01 1.387771517038345337e-01 1.380432695150375366e-01 1.461058109998703003e-01 1.989736687391996384e-03 7.966447621583938599e-02 5.052834749221801758e-02 3.587760925292968750e-01 -5.078493952751159668e-01 2.330373823642730713e-01 9.452651441097259521e-02 -2.866189777851104736e-01
-4.690088033676147461e-01 -2.751268632709980011e-02 -2.061262167990207672e-02 -1.823017895221710205e-01 1.490807533264160156e-01 8.022608608007431030e-02 -1.573608070611953735e-01 2.925313711166381836e-01 2.815950289368629456e-02 -2.612807601690292358e-02 -6.764584779739379883e-02 -1.124944612383842468e-01 7.506320625543594360e-02 1.729867011308670044e-01 6.157913431525230408e-02 -9.180408716201782227e-02 2.921293973922729492e-01 4.229468405246734619e-01 -1.557097136974334717e-01 -9.593600034713745117e-02 -2.458004839718341827e-02 3.892786055803298950e-02 1.063029915094375610e-01 1.473789662122726440e-01 -3.291088640689849854e-01 -5.423482507467269897e-03 2.225478291511535645e-01 9.551029652357101440e-02 -5.260189622640609741e-02 -2.042934298515319824e-02 -4.177965596318244934e-02 -1.881391257047653198e-01
-7.506768405437469482e-02 1.252775192260742188e-01 -4.937538504600524902e-02 -3.560291528701782227e-01 -4.169829562306404114e-02 -7.745466381311416626e-02 -1.196042001247406006e-01 6.306128948926925659e-02 1.928752958774566650e-01 8.713854104280471802e-02 1.038830205798149109e-01 -7.505997270345687866e-02 -1.886797547340393066e-01 4.382652789354324341e-02 -1.749267578125000000e-01 2.856556773185729980e-01 4.243348538875579834e-01 -7.979711145162582397e-02 1.432639081031084061e-02 -8.795665949583053589e-02 7.241881638765335083e-02 -2.081848084926605225e-01 1.099621057510375977e-01 2.467332184314727783e-01 -1.995313614606857300e-01 -1.640839278697967529e-01 3.255587518215179443e-01 -6.909632682800292969e-02 -3.277865052223205566e-01 2.108488418161869049e-02 3.510191664099693298e-02 -9.986664354801177979e-02
-2.222013920545578003e-01 1.074727326631546021e-01 2.126613631844520569e-02 -1.733361929655075073e-01 7.538667321205139160e-02 2.960259467363357544e-02 9.620156139135360718e-02 -1.701638847589492798e-01 6.965817511081695557e-02 -1.102001965045928955e-01 -1.610500961542129517e-01 -3.306621015071868896e-01 2.829762995243072510e-01 -1.309400498867034912e-01 5.671552568674087524e-02 2.966195046901702881e-01 2.053807377815246582e-01 -1.286774277687072754e-01 -7.806907594203948975e-02 -4.572118446230888367e-02 3.136393427848815918e-01 -2.569643594324588776e-02 1.570762246847152710e-01 7.812194526195526123e-02 -8.563306927680969238e-02 3.489818051457405090e-02 -3.447994962334632874e-02 2.523935437202453613e-01 -4.250631928443908691e-01 8.884558826684951782e-02 -2.143239080905914307e-01 -1.357851475477218628e-01
-2.133909165859222412e-01 6.595760583877563477e-02 -3.650704771280288696e-02 -3.494189083576202393e-01 -2.129685692489147186e-02 -1.064779981970787048e-01 -3.032616078853607178e-01 2.417860627174377441e-01 -1.739862561225891113e-01 -4.748848825693130493e-02 9.141878783702850342e-02 1.911493763327598572e-02 -2.023300677537918091e-01 -5.732260644435882568e-02 -1.970438808202743530e-01 -1.625194251537322998e-01 1.781272292137145996e-01 4.162089526653289795e-01 -5.240438878536224365e-02 -5.510325729846954346e-02 -8.404316008090972900e-02 -6.413117051124572754e-02 8.493152447044849396e-03 1.519351601600646973e-01 -1.577780246734619141e-01 -2.136541604995727539e-01 8.330112695693969727e-02 2.206886410713195801e-01 -9.688360244035720825e-02 6.607194431126117706e-03 -2.894939184188842773e-01 -2.219488173723220825e-01
8.432668447494506836e-02 2.803514301776885986e-01 -1.081075612455606461e-02 -3.619561791419982910e-01 1.096121296286582947e-01 6.359357386827468872e-02 -1.842570155858993530e-01 -5.816106125712394714e-02 -1.061153560876846313e-01 -7.128071784973144531e-02 -5.131834000349044800e-02 -3.493510186672210693e-01 4.942181520164012909e-03 -6.614632904529571533e-02 -3.102202713489532471e-01 1.273655444383621216e-01 2.355776540935039520e-02 1.919699013233184814e-01 -2.422859370708465576e-01 -6.560323759913444519e-03 2.989600179716944695e-03 -1.532859355211257935e-02 -1.789661198854446411e-01 -2.265490442514419556e-01 -3.430969417095184326e-01 6.628554314374923706e-02 6.057855859398841858e-02 6.085693463683128357e-02 -2.626191973686218262e-01 2.526578605175018311e-01 -2.824788354337215424e-02 -1.704571396112442017e-01
-2.199670970439910889e-01 3.982992097735404968e-02 -1.911774426698684692e-01 6.733422726392745972e-02 5.847261846065521240e-02 -6.798393279314041138e-02 -1.797105371952056885e-02 2.045068889856338501e-01 -2.384853512048721313e-01 -8.380326628684997559e-02 -4.314370453357696533e-02 1.774135977029800415e-01 3.095173835754394531e-01 -2.090771123766899109e-02 -2.045778185129165649e-01 1.024357378482818604e-01 2.230912148952484131e-01 2.407355457544326782e-01 -8.244760334491729736e-02 -7.838879525661468506e-02 8.874242007732391357e-02 2.284315824508666992e-01 2.328719274373725057e-04 1.883024908602237701e-02 -2.227322906255722046e-01 -5.345133319497108459e-02 7.449333369731903076e-02 2.639325857162475586e-01 -3.856417238712310791e-01 3.706171810626983643e-01 -2.231852710247039795e-02 -1.327109634876251221e-01
-2.334727942943572998e-01 1.658359169960021973e-01 3.024743497371673584e-01 -2.897462248802185059e-01 2.556840516626834869e-02 -9.555934928357601166e-03 -2.617117166519165039e-01 3.801033645868301392e-02 3.767638280987739563e-02 2.860520966351032257e-02 1.716894060373306274e-01 -8.443430066108703613e-02 8.756000548601150513e-02 -1.541914790868759155e-01 1.070102229714393616e-01 2.027931064367294312e-02 2.719278037548065186e-01 2.778683006763458252e-01 4.102787747979164124e-02 -1.663500070571899414e-01 1.228779852390289307e-01 3.884895518422126770e-02 3.464107587933540344e-02 1.579358726739883423e-01 1.342837065458297729e-01 2.515654265880584717e-02 8.616193197667598724e-03 1.241567133547505364e-05 -4.519600570201873779e-01 2.900857329368591309e-01 -2.187087088823318481e-01 -1.070538312196731567e-01
-1.669833213090896606e-01 -1.203434616327285767e-01 -2.141102589666843414e-02 -2.003028243780136108e-01 2.002030462026596069e-01 -1.922461390495300293e-02 -1.208905130624771118e-01 -3.159189224243164062e-01 7.165290880948305130e-03 -2.046736329793930054e-01 -9.596146643161773682e-02 -1.688175052404403687e-01 6.140919774770736694e-02 1.038622260093688965e-01 -1.416078358888626099e-01 -5.419974029064178467e-02 3.756288886070251465e-01 -1.451551467180252075e-01 -2.330878973007202148e-01 5.031195655465126038e-02 -1.388891506940126419e-02 3.849406242370605469e-01 2.183668687939643860e-02 1.009654328227043152e-01 2.404728680849075317e-01 -1.408869326114654541e-01 3.897881135344505310e-02 -1.981035806238651276e-02 -2.947988212108612061e-01 -1.065351888537406921e-01 1.247013434767723083e-01 -2.711433172225952148e-01
1.358749717473983765e-01 -3.070876933634281158e-02 1.456396579742431641e-01 -2.199403345584869385e-01 8.629321306943893433e-02 -1.021991819143295288e-01 -3.961769118905067444e-02 -6.615223735570907593e-02 1.254153698682785034e-01 -3.709415346384048462e-02 -2.199586033821105957e-01 -3.997230902314186096e-02 -2.740087918937206268e-02 -9.711976349353790283e-02 9.082872420549392700e-02 1.910565942525863647e-01 6.761772930622100830e-02 2.209776192903518677e-01 -2.073378711938858032e-01 1.266442239284515381e-01 6.040073558688163757e-02 -1.365199387073516846e-01 1.240022629499435425e-01 1.243267133831977844e-01 -3.798443377017974854e-01 -1.820423752069473267e-01 -1.966467201709747314e-01 8.427514135837554932e-02 -4.345070719718933105e-01 2.135084867477416992e-01 -1.207437142729759216e-01 -3.569985926151275635e-01
-2.452347576618194580e-01 -5.010425299406051636e-02 -2.027044594287872314e-01 -3.474602401256561279e-01 1.660644561052322388e-01 2.320613265037536621e-01 -8.630372583866119385e-02 4.551565349102020264e-01 5.370000749826431274e-02 -6.303615123033523560e-02 -9.132181107997894287e-02 -1.501160953193902969e-02 1.886725239455699921e-02 1.140880584716796875e-01 -9.309942275285720825e-02 8.269092068076133728e-03 1.990847140550613403e-01 1.068123951554298401e-01 -2.499780990183353424e-02 -1.589260697364807129e-01 -1.713827811181545258e-02 2.049546837806701660e-01 5.154931545257568359e-02 2.141300030052661896e-02 -1.444501727819442749e-01 1.662362217903137207e-01 1.218044534325599670e-01 1.674336381256580353e-02 -4.001601040363311768e-01 1.184316352009773254e-01 -1.980244666337966919e-01 -2.064682990312576294e-01
-1.322361379861831665e-01 2.565166056156158447e-01 -1.486409008502960205e-01 -8.432219922542572021e-02 1.414518803358078003e-01 2.209046930074691772e-01 -1.149303242564201355e-01 -1.444247923791408539e-02 -1.697466969490051270e-01 -2.232207953929901123e-01 -3.611426800489425659e-02 -3.961645960807800293e-01 1.751546398736536503e-03 -2.218717634677886963e-01 -2.772397100925445557e-01 8.795853704214096069e-03 2.202531248331069946e-01 3.355641961097717285e-01 5.313049629330635071e-02 1.367087513208389282e-01 1.863546669483184814e-01 2.197514325380325317e-01 -6.992220133543014526e-02 2.481422871351242065e-01 -2.315626889467239380e-01 5.280546844005584717e-02 1.424477696418762207e-01 -4.261071607470512390e-02 -1.709372401237487793e-01 1.683251745998859406e-02 4.546827822923660278e-02 5.050407722592353821e-03
-3.406510055065155029e-01 2.520382590591907501e-02 -1.425859630107879639e-01 -2.571963071823120117e-01 -1.643579751253128052e-01 -1.246597990393638611e-01 -1.281461305916309357e-02 -6.983600556850433350e-02 3.947823643684387207e-01 -2.681771107017993927e-02 1.236143708229064941e-01 8.375013619661331177e-02 3.382404148578643799e-02 -2.308915555477142334e-02 -2.030256837606430054e-01 -8.866034448146820068e-02 2.189957499504089355e-01 -4.222984239459037781e-02 1.445509307086467743e-02 -6.142095103859901428e-02 2.406906932592391968e-01 9.981497377157211304e-02 2.649186737835407257e-02 2.583591938018798828e-01 2.823885977268218994e-01 -7.515872269868850708e-02 6.250328570604324341e-02 9.111576527357101440e-02 -1.631741076707839966e-01 -5.458883568644523621e-02 -6.307754665613174438e-03 -4.508934915065765381e-01
-2.424143850803375244e-01 -2.565210498869419098e-02 -2.399529218673706055e-01 -5.295485258102416992e-02 -8.211956918239593506e-02 2.427446395158767700e-01 -2.233116626739501953e-01 -4.835324361920356750e-02 2.506493330001831055e-01 5.452236533164978027e-02 -6.751546263694763184e-02 -2.797830104827880859e-01 -4.055861011147499084e-02 2.328369952738285065e-02 -2.018377035856246948e-01 2.779967486858367920e-01 3.893753513693809509e-02 -2.088280767202377319e-01 3.690508008003234863e-02 1.207601875066757202e-01 -8.355012536048889160e-02 2.824535593390464783e-02 -2.389473468065261841e-02 4.291632771492004395e-02 3.612075746059417725e-02 8.248230814933776855e-02 -6.112867966294288635e-02 1.157794818282127380e-01 -4.670639634132385254e-01 3.344460129737854004e-01 1.438267529010772705e-01 -2.151243835687637329e-01
-1.883181333541870117e-01 1.467803493142127991e-02 -1.219256445765495300e-01 -4.562697410583496094e-01 1.521619558334350586e-01 -5.317905917763710022e-02 -2.540034651756286621e-01 -1.025829911231994629e-01 1.532176858745515347e-03 -1.649471223354339600e-01 -1.353683769702911377e-01 -1.730908751487731934e-01 1.099347546696662903e-01 -1.407812163233757019e-02 2.275872603058815002e-02 -4.252910315990447998e-01 8.640955202281475067e-03 -2.139177918434143066e-02 -2.188257724046707153e-01 -1.930356323719024658e-01 -3.744858875870704651e-02 5.742635577917098999e-02 7.223837822675704956e-02 1.106531918048858643e-01 7.363739609718322754e-02 3.192575573921203613e-01 4.303912073373794556e-02 -5.957926437258720398e-02 -3.092538118362426758e-01 -6.376577913761138916e-02 2.003244906663894653e-01 -1.032232269644737244e-01
-8.504402637481689453e-02 -2.245685756206512451e-01 1.085940822958946228e-01 -1.288006901741027832e-01 9.794784337282180786e-02 2.229900956153869629e-01 -1.879162490367889404e-01 -5.112903937697410583e-02 -1.214649342000484467e-02 1.614648997783660889e-01 -5.522195622324943542e-02 -7.478458434343338013e-02 -2.334553189575672150e-02 1.562385261058807373e-01 -1.225233301520347595e-01 1.180429831147193909e-01 2.096307277679443359e-01 1.539476513862609863e-01 -3.061183989048004150e-01 -5.896187573671340942e-02 5.103140324354171753e-02 2.726725935935974121e-01 8.007179200649261475e-02 9.806104004383087158e-02 2.835403680801391602e-01 -3.544884175062179565e-02 -1.257420629262924194e-01 1.210035406984388828e-03 -3.253026902675628662e-01 2.398321032524108887e-01 1.898400038480758667e-01 -4.162813723087310791e-01
-3.086345195770263672e-01 1.682163961231708527e-02 1.232743412256240845e-01 -2.624209821224212646e-01 3.684079647064208984e-02 -5.463912710547447205e-02 -1.428442746400833130e-01 -2.802894115447998047e-01 2.404309809207916260e-01 -2.101006209850311279e-01 -1.392703950405120850e-01 -1.117533370852470398e-01 2.778848707675933838e-01 -3.678531944751739502e-02 -1.350286155939102173e-01 1.163476184010505676e-01 1.854998320341110229e-01 3.786304593086242676e-02 -1.816224306821823120e-01 7.031033933162689209e-02 3.791466057300567627e-01 -1.022405995172448456e-04 1.858146786689758301e-01 1.155709102749824524e-01 -1.012231186032295227e-01 5.273179709911346436e-02 -1.396783143281936646e-01 1.376523822546005249e-01 -1.634820550680160522e-01 7.829977571964263916e-02 -3.446387052536010742e-01 -6.622814387083053589e-02
-6.550545245409011841e-02 6.283871829509735107e-02 -1.607891768217086792e-01 -2.103207707405090332e-01 2.795567810535430908e-01 1.831115186214447021e-01 -1.102160736918449402e-01 1.504395972006022930e-03 -1.026094183325767517e-01 -2.161144316196441650e-01 -1.113158091902732849e-02 -2.179195582866668701e-01 -2.570937760174274445e-02 -3.179134726524353027e-01 -4.413103759288787842e-01 1.381714046001434326e-01 6.997962296009063721e-02 3.115507960319519043e-01 -7.618918269872665405e-02 -1.528707593679428101e-01 6.302651017904281616e-02 6.275360286235809326e-02 6.620242446660995483e-02 3.176818490028381348e-01 -1.478133350610733032e-01 -2.335579395294189453e-01 -1.185428118333220482e-03 -1.167855486273765564e-01 -1.414208710193634033e-01 -7.296133041381835938e-02 1.017234846949577332e-01 -8.577999472618103027e-02
-1.361666321754455566e-01 -2.930928766727447510e-01 1.032899245619773865e-01 -1.200493872165679932e-01 2.328748349100351334e-03 1.750609725713729858e-01 -2.526966631412506104e-01 -1.231718584895133972e-01 5.536577105522155762e-02 -9.017127752304077148e-02 -1.459120959043502808e-02 -2.000958174467086792e-01 -2.407599985599517822e-01 9.817552566528320312e-02 -1.507221609354019165e-01 -9.331833571195602417e-02 6.244721263647079468e-02 2.103368490934371948e-01 -2.543933093547821045e-01 -4.908603802323341370e-02 -2.491839230060577393e-02 5.607812479138374329e-02 1.000246778130531311e-01 -8.621076121926307678e-03 2.107721567153930664e-01 -9.128885716199874878e-02 -2.987132072448730469e-01 4.526441544294357300e-02 -2.350321114063262939e-01 5.676459148526191711e-02 -1.463374029844999313e-02 -5.277253985404968262e-01
-2.194836139678955078e-01 -4.970452934503555298e-02 2.239266633987426758e-01 -1.891873329877853394e-01 1.086086854338645935e-01 -2.269328013062477112e-02 7.799656689167022705e-02 -2.056879401206970215e-01 8.467327058315277100e-02 -1.027278229594230652e-02 -6.989885121583938599e-02 -2.748078703880310059e-01 2.798704504966735840e-01 -7.883308827877044678e-02 9.104572236537933350e-02 1.803147196769714355e-01 1.933036893606185913e-01 -7.443859428167343140e-02 -4.752973839640617371e-02 6.863162666559219360e-02 3.860264718532562256e-01 3.522788733243942261e-02 2.153263092041015625e-01 3.639582311734557152e-03 -1.960714012384414673e-01 2.159463167190551758e-01 1.359701156616210938e-01 8.718505501747131348e-02 -2.518917918205261230e-01 1.366337090730667114e-01 -2.385788559913635254e-01 -3.049220740795135498e-01
-2.693242728710174561e-01 9.582633525133132935e-02 8.603893965482711792e-02 -2.499884665012359619e-01 -1.100198179483413696e-02 -9.548398852348327637e-02 -3.621057793498039246e-02 -3.181810677051544189e-01 1.986703276634216309e-01 -1.692225635051727295e-01 -2.564101479947566986e-02 -1.552092377096414566e-03 1.432752013206481934e-01 -6.307186186313629150e-02 -6.768192350864410400e-02 3.488457202911376953e-01 -3.791363537311553955e-02 5.190945044159889221e-02 -3.160442411899566650e-01 3.127851709723472595e-02 2.931356132030487061e-01 4.884567111730575562e-02 1.633325517177581787e-01 2.381049245595932007e-01 -2.076306194067001343e-01 -1.939253881573677063e-02 -2.242580652236938477e-01 -7.572331000119447708e-03 -2.260279953479766846e-01 1.174937263131141663e-01 -1.498055607080459595e-01 -2.433088272809982300e-01
-1.306624114513397217e-01 4.558340087532997131e-02 -1.858911067247390747e-01 5.137688666582107544e-02 -4.995321854948997498e-02 -8.442096412181854248e-02 -1.754676550626754761e-01 -9.046532958745956421e-02 -2.145565897226333618e-01 -3.013896048069000244e-01 -2.810365557670593262e-01 -2.040531635284423828e-01 1.659363210201263428e-01 -2.292773500084877014e-02 -3.939231932163238525e-01 3.036607205867767334e-01 2.561081647872924805e-01 1.597304344177246094e-01 -9.081925451755523682e-02 -1.611363291740417480e-01 2.025599591434001923e-02 -1.365691609680652618e-02 -3.926044330000877380e-02 8.995473384857177734e-02 -2.696365714073181152e-01 -5.988497287034988403e-03 4.222425818443298340e-02 -1.447857357561588287e-02 -2.826025485992431641e-01 1.484257131814956665e-01 -2.229872494935989380e-01 1.502744108438491821e-02
-7.850256562232971191e-02 1.597057431936264038e-01 -1.776536107063293457e-01 -3.492082059383392334e-01 -2.354271709918975830e-02 1.661351770162582397e-01 -1.388390213251113892e-01 -2.641619369387626648e-02 -1.148551627993583679e-01 -1.866851001977920532e-01 -2.500115036964416504e-01 -4.264663457870483398e-01 -4.342093691229820251e-02 -9.627700597047805786e-02 -2.928798794746398926e-01 3.101488202810287476e-02 1.962852329015731812e-01 -2.153642326593399048e-01 -2.249354720115661621e-01 2.255198778584599495e-03 1.555138379335403442e-01 9.317323565483093262e-02 -7.157345861196517944e-02 -8.784712105989456177e-02 -1.274401247501373291e-01 1.540117114782333374e-01 1.957590132951736450e-01 1.631696820259094238e-01 -1.158107630908489227e-02 1.070122271776199341e-01 -1.366852670907974243e-01 -2.449201941490173340e-01
3.548238053917884827e-02 5.320116505026817322e-02 7.452175021171569824e-02 -4.294090270996093750e-01 -2.149847149848937988e-02 -1.299885381013154984e-02 -9.541078656911849976e-02 -2.609354555606842041e-01 -1.287255436182022095e-01 -2.285079658031463623e-01 -1.153936386108398438e-01 -1.945044398307800293e-01 3.739671036601066589e-02 -9.633745998144149780e-02 -3.694484233856201172e-01 1.678787171840667725e-01 1.370513886213302612e-01 -1.582811176776885986e-01 -8.552622795104980469e-02 4.271487891674041748e-02 -1.067843511700630188e-01 3.076970875263214111e-01 -1.255430728197097778e-01 -7.116488995961844921e-04 -3.996982052922248840e-02 2.754337154328823090e-02 6.784779578447341919e-02 1.822924017906188965e-01 -3.399866223335266113e-01 2.150812000036239624e-01 -1.512890756130218506e-01 -1.819568574428558350e-01
-3.834231495857238770e-01 -1.133971139788627625e-01 -1.147997751832008362e-01 -1.959330141544342041e-01 -4.851461201906204224e-02 4.823755845427513123e-02 -1.690903119742870331e-02 -4.625841602683067322e-02 9.293251484632492065e-02 -1.835340857505798340e-01 -4.131715893745422363e-01 -1.504635065793991089e-01 -1.728172414004802704e-02 -1.192231401801109314e-01 -8.184896409511566162e-02 -1.021574884653091431e-01 8.994619362056255341e-03 4.334492236375808716e-02 -1.956609189510345459e-01 2.143756747245788574e-01 2.069866955280303955e-01 3.500164672732353210e-02 -3.444385230541229248e-01 5.318001285195350647e-02 8.032009005546569824e-02 -2.073341906070709229e-01 6.010503694415092468e-02 2.617196645587682724e-03 -3.530115485191345215e-01 2.296905368566513062e-01 -9.749870002269744873e-02 1.498658657073974609e-01
-3.096187710762023926e-01 -1.202235147356987000e-01 -5.363078042864799500e-02 -3.271957635879516602e-01 -1.392814368009567261e-01 3.349849954247474670e-02 -2.534378767013549805e-01 2.638947404921054840e-02 -2.690863013267517090e-01 -1.371242105960845947e-01 1.246123164892196655e-01 7.598113268613815308e-02 6.973683089017868042e-02 -4.755599796772003174e-02 -2.762153148651123047e-01 -4.926394298672676086e-02 3.163079321384429932e-01 -3.065229579806327820e-02 -1.124644502997398376e-01 -2.898307442665100098e-01 1.358558982610702515e-01 -8.450984209775924683e-02 1.181306540966033936e-01 -6.375910341739654541e-02 -4.373872652649879456e-03 1.219897717237472534e-02 5.227177217602729797e-02 3.114979267120361328e-01 -1.818630397319793701e-01 -2.709686458110809326e-01 1.138027161359786987e-01 -1.878889352083206177e-01
-5.752730369567871094e-02 6.877510994672775269e-02 1.329333782196044922e-01 -1.897789537906646729e-01 -7.742567360401153564e-02 -1.310498416423797607e-01 -1.335702240467071533e-01 -1.972285211086273193e-01 3.177425265312194824e-01 -9.928915649652481079e-03 -1.269616633653640747e-01 -8.437643945217132568e-02 -3.550627827644348145e-02 -2.701427340507507324e-01 2.811012417078018188e-02 2.134387642145156860e-01 -6.272981315851211548e-02 1.846010833978652954e-01 -1.855608522891998291e-01 8.612404763698577881e-02 7.076178491115570068e-02 -4.827829077839851379e-02 6.829966604709625244e-02 1.372332572937011719e-01 -3.252905607223510742e-01 -1.652132272720336914e-01 -2.503764927387237549e-01 1.662286818027496338e-01 -4.362505078315734863e-01 2.046794295310974121e-01 -3.937197476625442505e-02 -2.135325670242309570e-01
-2.487430423498153687e-01 -1.009333580732345581e-01 3.223038911819458008e-01 -1.874090433120727539e-01 9.310447424650192261e-02 -1.095357239246368408e-01 -3.325945734977722168e-01 9.128475189208984375e-02 4.972741380333900452e-02 -1.179246976971626282e-01 -4.735289514064788818e-02 1.654224693775177002e-01 -7.513295859098434448e-02 9.799550287425518036e-03 -1.342234313488006592e-01 3.717430680990219116e-02 4.601354897022247314e-01 4.148789122700691223e-02 1.261611133813858032e-01 2.235832251608371735e-02 2.196172922849655151e-01 -5.156797915697097778e-02 1.879442781209945679e-01 -1.430260688066482544e-01 -7.261695712804794312e-02 -4.942657053470611572e-02 -7.296634465456008911e-02 -9.371183812618255615e-02 -2.190066576004028320e-01 3.249230980873107910e-01 -2.152776718139648438e-01 -1.412637531757354736e-01
-3.216201364994049072e-01 -1.936318278312683105e-01 -2.132565975189208984e-01 -2.781212925910949707e-01 -1.994817554950714111e-01 1.395290493965148926e-01 9.909312427043914795e-02 7.070600241422653198e-02 1.887533664703369141e-01 -1.255185902118682861e-02 -1.694934964179992676e-01 -1.706033647060394287e-01 1.287741307169198990e-02 -6.082211434841156006e-02 -4.435440152883529663e-02 -9.605921059846878052e-02 2.289442270994186401e-01 2.613364756107330322e-01 4.512723907828330994e-02 -7.114517688751220703e-02 6.077046692371368408e-02 -1.119449883699417114e-01 1.571922302246093750e-01 1.511356681585311890e-01 2.095586359500885010e-01 1.044222190976142883e-01 -6.378930062055587769e-02 -1.617714948952198029e-02 -3.353009223937988281e-01 3.650136888027191162e-01 1.632294966839253902e-03 -2.389108389616012573e-01
-3.558619022369384766e-01 2.434697002172470093e-02 1.001950576901435852e-01 -2.904898524284362793e-01 5.109078809618949890e-02 5.782473087310791016e-02 -2.881484329700469971e-01 -2.940831184387207031e-01 -2.003407478332519531e-02 -2.269923090934753418e-01 -1.933933198451995850e-01 -1.487204432487487793e-01 2.147486805915832520e-01 -2.889769617468118668e-03 -6.799918413162231445e-02 2.217571735382080078e-01 9.262579679489135742e-02 -6.058824807405471802e-02 -6.487362831830978394e-02 1.281606256961822510e-01 2.911945581436157227e-01 2.400636300444602966e-02 1.875811368227005005e-01 3.520255442708730698e-03 -2.676028907299041748e-01 4.030381515622138977e-02 5.055921897292137146e-02 1.368772834539413452e-01 -2.079007923603057861e-01 1.953588984906673431e-02 -2.838186323642730713e-01 -1.391687542200088501e-01
-3.007693290710449219e-01 1.892113387584686279e-01 -4.720044508576393127e-02 -2.574424147605895996e-01 -5.666420329362154007e-03 8.261749148368835449e-02 -3.988112881779670715e-02 2.485960023477673531e-03 -1.754048317670822144e-01 -2.631703615188598633e-01 7.066196948289871216e-02 -2.471779435873031616e-01 -1.112908124923706055e-01 8.802282810211181641e-02 7.920186966657638550e-02 1.903597414493560791e-01 5.527045950293540955e-02 -5.015948042273521423e-02 -3.769544064998626709e-01 2.355243116617202759e-01 1.879754513502120972e-01 -7.342676818370819092e-02 -1.017193421721458435e-01 1.841925382614135742e-01 -4.123049601912498474e-02 -7.873030751943588257e-02 1.923226416110992432e-01 -2.494339197874069214e-01 -2.349540144205093384e-01 2.057958394289016724e-01 -1.841543465852737427e-01 -2.032488137483596802e-01
-1.740546524524688721e-01 -1.669658124446868896e-01 -1.623629778623580933e-01 -3.694961071014404297e-01 2.496662922203540802e-02 2.605642192065715790e-02 -1.604221463203430176e-01 3.378045260906219482e-01 -2.559818625450134277e-01 8.858662843704223633e-02 7.131929695606231689e-02 1.260310709476470947e-01 -9.434263408184051514e-02 1.100147590041160583e-01 3.645392134785652161e-02 8.218434453010559082e-02 1.398221105337142944e-01 3.248992860317230225e-01 -4.827181249856948853e-02 -1.161229014396667480e-01 1.274749487638473511e-01 1.420185416936874390e-01 9.069167077541351318e-02 2.654665708541870117e-01 -7.056455314159393311e-02 3.800408169627189636e-02 8.630599826574325562e-02 1.204246059060096741e-01 -3.509047031402587891e-01 2.426968812942504883e-01 -1.103900000452995300e-01 -1.889969259500503540e-01
-1.521961241960525513e-01 -7.352695614099502563e-02 -1.951965875923633575e-02 -2.484808117151260376e-01 1.272057294845581055e-01 5.895635485649108887e-02 -2.126915305852890015e-01 -1.566071994602680206e-02 -2.298447489738464355e-01 -2.117697447538375854e-01 1.006434857845306396e-01 4.125588014721870422e-02 1.714527979493141174e-02 1.978792846202850342e-01 7.165452092885971069e-02 1.520598232746124268e-01 -1.379669178277254105e-02 -1.794526576995849609e-01 -3.779928684234619141e-01 1.531139463186264038e-01 8.508392423391342163e-02 -1.108724474906921387e-01 -1.258228123188018799e-01 2.198623716831207275e-01 -6.975305825471878052e-02 -2.949344180524349213e-02 1.377039104700088501e-01 6.829882040619850159e-03 -3.796629309654235840e-01 3.132452368736267090e-01 -3.287265896797180176e-01 -9.727466851472854614e-02
-1.774587482213973999e-01 1.819003075361251831e-01 -2.219469659030437469e-02 -2.885180115699768066e-01 -1.847869902849197388e-01 1.185638010501861572e-01 -1.748137921094894409e-01 2.902344241738319397e-02 1.760657429695129395e-01 -2.280530631542205811e-01 -5.861990526318550110e-02 -2.003705054521560669e-01 3.948531150817871094e-01 2.708973735570907593e-02 -2.560798227787017822e-01 5.958133935928344727e-02 3.837488591670989990e-02 -1.238926947116851807e-01 -1.055248156189918518e-01 1.264504939317703247e-01 -2.143635004758834839e-01 -8.280730992555618286e-02 -5.094660073518753052e-02 1.232199072837829590e-01 -2.042764797806739807e-02 8.759067207574844360e-02 2.147649973630905151e-01 1.752874702215194702e-01 -2.781106531620025635e-01 2.858511507511138916e-01 1.905014961957931519e-01 -1.577875912189483643e-01
-3.627390265464782715e-01 -1.854143887758255005e-01 7.221716456115245819e-03 -1.029218733310699463e-01 -8.449405431747436523e-02 9.302032738924026489e-02 6.320052593946456909e-02 -9.799642860889434814e-02 9.095095843076705933e-02 -2.207071930170059204e-01 -2.468191236257553101e-01 -2.935471534729003906e-01 -1.480708271265029907e-01 -1.404739022254943848e-01 -2.029004991054534912e-01 1.346767676295712590e-04 1.000998914241790771e-01 9.927397221326828003e-02 -1.140164285898208618e-01 8.670285344123840332e-02 3.527464270591735840e-01 -5.361804738640785217e-02 -3.813610598444938660e-02 -1.997675299644470215e-01 1.434399187564849854e-01 -8.651847392320632935e-02 1.146919652819633484e-01 -3.020913526415824890e-02 -4.655265808105468750e-01 1.387477815151214600e-01 -1.527450419962406158e-02 1.404352784156799316e-01
-1.963881254196166992e-01 -1.785705983638763428e-02 -3.009576499462127686e-01 -2.266111671924591064e-01 -2.243089824914932251e-01 4.634511098265647888e-02 -1.092754900455474854e-01 -2.387259155511856079e-01 -8.867679163813591003e-03 -3.257745131850242615e-02 -6.379406899213790894e-02 -2.691387534141540527e-01 6.037330627441406250e-02 -1.290663927793502808e-01 -3.615566492080688477e-01 3.674270957708358765e-02 -3.017734736204147339e-02 -1.006320267915725708e-01 -2.778171300888061523e-01 1.076970025897026062e-01 -1.927892677485942841e-02 3.480340167880058289e-02 -7.449690252542495728e-02 1.654471457004547119e-01 -1.195131838321685791e-01 1.504037529230117798e-01 7.503563165664672852e-02 6.031899526715278625e-02 -4.300362765789031982e-01 2.422683537006378174e-01 1.946637481451034546e-01 7.584775239229202271e-02
-2.096421867609024048e-01 2.337401360273361206e-01 1.919737756252288818e-01 -2.464157491922378540e-01 1.890852004289627075e-01 2.773466333746910095e-02 -2.258944064378738403e-01 1.110726073384284973e-01 1.019343137741088867e-01 7.477245293557643890e-03 -2.427943050861358643e-01 -4.011436924338340759e-02 -8.978503197431564331e-02 -1.073162704706192017e-01 -3.212930867448449135e-03 -1.988147795200347900e-01 -3.355322638526558876e-03 2.538699656724929810e-02 -1.328462660312652588e-01 -9.539011865854263306e-02 3.877312839031219482e-01 -2.784984931349754333e-02 -8.684121072292327881e-03 1.084922105073928833e-01 -1.573824286460876465e-01 1.377873122692108154e-01 1.957450658082962036e-01 -8.789872750639915466e-03 -3.271944820880889893e-01 -1.059911474585533142e-01 2.936094105243682861e-01 -3.111712634563446045e-01
-6.445044279098510742e-02 -1.035374589264392853e-02 -1.265791654586791992e-01 -4.220732450485229492e-01 9.377656131982803345e-02 1.106172874569892883e-01 -1.080046668648719788e-01 -1.573757231235504150e-01 -1.831025034189224243e-01 -3.432834148406982422e-01 -7.971570827066898346e-03 -2.827410697937011719e-01 3.525474667549133301e-02 -1.547989547252655029e-01 -2.311728298664093018e-01 1.933494508266448975e-01 2.811039388179779053e-01 -5.487218126654624939e-02 -2.403553426265716553e-01 -7.517914753407239914e-03 -6.533475220203399658e-02 1.189313456416130066e-01 -1.731548756361007690e-01 -2.323189079761505127e-01 -8.623327314853668213e-02 3.147504106163978577e-02 1.895090639591217041e-01 1.026797890663146973e-01 -2.008234560489654541e-01 1.324767023324966431e-01 -1.795217096805572510e-01 -9.738876670598983765e-02
-7.438249140977859497e-02 -7.268522679805755615e-02 -2.252671122550964355e-02 -5.872350186109542847e-02 -1.784926950931549072e-01 2.074062377214431763e-01 -2.388912141323089600e-01 -2.189671397209167480e-01 -3.861356154084205627e-02 -1.218027845025062561e-01 7.855497300624847412e-02 -2.286303602159023285e-02 1.944555640220642090e-01 1.881865598261356354e-02 -1.788970977067947388e-01 -1.086728125810623169e-01 1.110530272126197815e-01 3.215877711772918701e-01 -1.974195539951324463e-01 -2.214553356170654297e-01 3.285351097583770752e-01 5.411947146058082581e-03 -1.444116383790969849e-01 3.452493622899055481e-02 -1.069181859493255615e-01 -1.053813770413398743e-01 -2.388407588005065918e-01 3.190196156501770020e-01 -3.490334749221801758e-01 1.584409326314926147e-01 1.920493990182876587e-01 -3.726123273372650146e-02
-2.991256117820739746e-02 -1.606242954730987549e-01 -1.804240792989730835e-01 -2.075058221817016602e-01 -1.349176466464996338e-01 -2.492706105113029480e-02 -2.274214774370193481e-01 -1.898347865790128708e-03 1.058235019445419312e-01 -4.941065311431884766e-01 1.917637437582015991e-01 -2.495747432112693787e-02 -3.600884974002838135e-02 -9.564694762229919434e-02 7.905461639165878296e-02 -8.143646270036697388e-02 2.497720867395401001e-01 2.533579990267753601e-02 -3.739703893661499023e-01 4.282424226403236389e-02 2.971588969230651855e-01 2.598974155262112617e-03 1.855218112468719482e-01 3.812566772103309631e-02 -1.575957983732223511e-01 1.828660964965820312e-01 -4.954580217599868774e-02 3.290871158242225647e-02 -3.286036849021911621e-01 -7.607809454202651978e-02 7.224201411008834839e-02 -3.719530627131462097e-02
-2.432571202516555786e-01 -1.822707802057266235e-01 2.261100895702838898e-02 6.180363148450851440e-02 -9.915357828140258789e-02 -2.801667153835296631e-01 -7.628080993890762329e-02 -2.161718159914016724e-01 7.229834794998168945e-02 2.832368016242980957e-02 3.949449583888053894e-02 -2.095505446195602417e-01 1.392537653446197510e-01 -2.166376560926437378e-01 -2.074562907218933105e-01 -2.222206890583038330e-01 1.491674482822418213e-01 2.709666490554809570e-01 -1.269237417727708817e-02 -2.316549047827720642e-02 -1.784863136708736420e-02 3.537753364071249962e-03 -1.016553118824958801e-01 2.160304933786392212e-01 -2.849291563034057617e-01 1.248042508959770203e-01 1.925028413534164429e-01 -1.227012500166893005e-01 -4.498138129711151123e-01 -4.026081413030624390e-03 -1.764053478837013245e-02 -2.165991514921188354e-01
-7.065891474485397339e-02 -1.676016896963119507e-01 -4.744456335902214050e-02 -3.304890692234039307e-01 6.372766196727752686e-02 -1.065971795469522476e-02 1.046334505081176758e-01 -7.030404359102249146e-02 2.250097095966339111e-01 -1.528309285640716553e-01 -1.405301392078399658e-01 2.543793618679046631e-02 -1.631641536951065063e-01 -1.676316559314727783e-01 -8.371483534574508667e-02 -1.278361976146697998e-01 5.555054545402526855e-02 -9.006082266569137573e-02 -2.099176794290542603e-01 3.006771206855773926e-03 -4.067901521921157837e-02 -1.953438818454742432e-01 -2.874090373516082764e-01 2.028667926788330078e-01 -3.717060685157775879e-01 -1.971112936735153198e-02 1.243104189634323120e-01 -1.577799022197723389e-01 -3.318347930908203125e-01 3.317193984985351562e-01 -7.003214955329895020e-02 -2.002986371517181396e-01
-9.011216461658477783e-02 1.435920447111129761e-01 5.669978447258472443e-03 -2.116431295871734619e-01 1.486181467771530151e-01 -1.099427929148077965e-03 -1.375724375247955322e-01 1.666640192270278931e-01 1.366199851036071777e-01 -2.857360243797302246e-01 1.462784707546234131e-01 -2.354254275560379028e-01 3.828531503677368164e-01 -2.473703622817993164e-01 3.771272674202919006e-02 1.353090256452560425e-01 -1.062977835536003113e-01 3.383665531873703003e-02 1.491251736879348755e-01 1.126058399677276611e-01 7.594084739685058594e-02 3.949858248233795166e-02 -1.455563236959278584e-03 6.648247689008712769e-02 1.452615261077880859e-01 -1.295436024665832520e-01 1.095172166824340820e-01 1.958355456590652466e-01 -5.310301780700683594e-01 9.324431419372558594e-02 2.390989288687705994e-02 -1.200558096170425415e-01
-4.441317170858383179e-02 -1.442729234695434570e-01 -2.332024425268173218e-01 -2.354260832071304321e-01 -2.534196078777313232e-01 3.795153694227337837e-03 -2.889419794082641602e-01 -1.430328376591205597e-02 1.921917647123336792e-01 6.478101015090942383e-02 4.647921770811080933e-02 -1.160677522420883179e-01 2.433661604300141335e-03 -1.320858001708984375e-01 4.276983067393302917e-02 -1.197365596890449524e-01 -6.754740327596664429e-02 3.221243247389793396e-02 -4.579208493232727051e-01 -2.555784881114959717e-01 -1.859153062105178833e-02 1.959648579359054565e-01 6.936764717102050781e-02 7.191655784845352173e-02 2.862315438687801361e-02 -4.869022406637668610e-03 3.630623966455459595e-02 -2.570175193250179291e-02 -2.516783773899078369e-01 3.973728418350219727e-01 4.529440775513648987e-02 -2.713423967361450195e-01
-1.450785398483276367e-01 2.838540077209472656e-01 2.603530883789062500e-01 -2.373993545770645142e-01 2.093293219804763794e-01 -1.283714324235916138e-01 8.179631829261779785e-02 -1.066112518310546875e-01 1.062412858009338379e-01 -3.245991766452789307e-01 8.113819360733032227e-02 -2.623979747295379639e-01 -3.476651310920715332e-01 -1.082143485546112061e-01 -1.156204789876937866e-01 -1.487756520509719849e-02 -3.369020298123359680e-02 1.854039430618286133e-01 -1.678801625967025757e-01 -1.070995032787322998e-01 -6.273343414068222046e-02 -7.616974879056215286e-03 1.862729191780090332e-01 2.358026616275310516e-02 -8.328981697559356689e-02 -1.410481929779052734e-01 -1.232698839157819748e-02 1.717069000005722046e-02 -3.631768524646759033e-01 -1.960605010390281677e-02 -1.413745135068893433e-01 -2.523209750652313232e-01
-1.758679598569869995e-01 -9.816823154687881470e-02 -1.072545275092124939e-01 -1.116792485117912292e-01 -8.575208485126495361e-02 -4.283328354358673096e-02 -7.005029171705245972e-02 3.152330219745635986e-02 -2.708002328872680664e-01 -2.727334797382354736e-01 5.775117501616477966e-02 7.461411505937576294e-02 1.775309443473815918e-01 -3.425140678882598877e-02 -1.291016489267349243e-01 -6.567108631134033203e-02 2.580043375492095947e-01 2.552534639835357666e-01 2.129112333059310913e-01 8.345339447259902954e-03 1.613208949565887451e-01 2.585117518901824951e-01 -9.735181927680969238e-02 9.914565086364746094e-02 -1.771769858896732330e-02 -1.327407658100128174e-01 1.048044487833976746e-01 4.016840457916259766e-01 -4.374992847442626953e-01 1.360746622085571289e-01 1.386643946170806885e-01 -3.715267777442932129e-02
-2.720741629600524902e-01 -1.145631372928619385e-01 -1.044874638319015503e-01 -3.543675839900970459e-01 6.735944747924804688e-02 -2.730420529842376709e-01 -1.146173328161239624e-01 -1.704386472702026367e-01 1.100190430879592896e-01 -1.953478604555130005e-01 -1.558720469474792480e-01 9.249460697174072266e-02 1.132294461131095886e-01 -1.426359117031097412e-01 -1.415699371136724949e-04 -7.103013992309570312e-02 -1.487001925706863403e-01 -2.625539004802703857e-01 -2.739842422306537628e-02 8.958948403596878052e-02 -9.861574508249759674e-03 1.685010194778442383e-01 9.238287061452865601e-02 8.968483656644821167e-02 -1.989914029836654663e-01 -1.019707620143890381e-01 8.273018896579742432e-02 2.682651877403259277e-01 -3.559860289096832275e-01 2.823377847671508789e-01 -1.486869454383850098e-01 -1.775054484605789185e-01
-1.761145442724227905e-01 -1.550462543964385986e-01 1.057664602994918823e-01 3.152260184288024902e-02 -2.538480982184410095e-02 1.037085652351379395e-01 -1.546989083290100098e-01 1.220554932951927185e-01 -1.279469393193721771e-02 -9.333710372447967529e-02 1.497498899698257446e-01 3.513714671134948730e-02 1.108959391713142395e-01 -1.007852330803871155e-01 1.624852605164051056e-02 -7.644836604595184326e-02 2.557346820831298828e-01 4.486098140478134155e-02 1.608330756425857544e-01 -9.890208393335342407e-02 1.268346309661865234e-01 6.701649725437164307e-02 -9.400933980941772461e-02 8.674524724483489990e-02 -2.046789079904556274e-01 -1.566791087388992310e-01 1.323272585868835449e-01 3.189662396907806396e-01 -3.815021514892578125e-01 4.054203927516937256e-01 -1.555239707231521606e-01 -4.020504653453826904e-01
-2.431564182043075562e-01 -1.026596426963806152e-01 -4.092017114162445068e-01 -4.239868000149726868e-02 1.723331362009048462e-01 -1.371684372425079346e-01 -1.066051870584487915e-01 1.090147942304611206e-01 -3.181266486644744873e-01 -2.269874066114425659e-01 -1.359919011592864990e-01 1.649941354990005493e-01 1.484338790178298950e-01 9.359068423509597778e-02 -1.484059244394302368e-01 -1.275549679994583130e-01 1.093445122241973877e-01 7.274598628282546997e-02 -2.027380913496017456e-01 -5.935496836900711060e-02 6.181187927722930908e-02 -7.088016718626022339e-02 1.023363396525382996e-01 3.041200339794158936e-01 -1.605616062879562378e-01 -8.491177111864089966e-02 1.635113060474395752e-01 1.402651220560073853e-01 -3.580558300018310547e-01 7.180399447679519653e-02 -8.150856941938400269e-02 -1.694530844688415527e-01
-3.593735396862030029e-01 1.560487747192382812e-01 -8.770035207271575928e-02 -2.144561409950256348e-01 -1.235815957188606262e-01 2.029595896601676941e-03 -7.971940189599990845e-02 -2.301205648109316826e-03 -3.000927902758121490e-02 1.728855771943926811e-03 -1.162408962845802307e-01 -1.776190400123596191e-01 1.417647600173950195e-01 1.660820096731185913e-02 -3.550827205181121826e-01 -5.379376187920570374e-02 1.303301155567169189e-01 -2.622759938240051270e-01 -1.982915103435516357e-01 7.809597253799438477e-02 3.308011591434478760e-01 -3.571576178073883057e-01 -1.094731390476226807e-01 1.241127625107765198e-01 -5.298709496855735779e-02 -4.840349406003952026e-02 4.591862857341766357e-02 -2.074169814586639404e-01 -1.831244230270385742e-01 4.197219759225845337e-02 1.198086962103843689e-01 -2.834809422492980957e-01
3.173280879855155945e-02 5.225813016295433044e-02 8.825082331895828247e-02 -3.453656136989593506e-01 6.261382997035980225e-02 -5.938738584518432617e-02 -5.502799991518259048e-03 3.088350035250186920e-02 4.847107827663421631e-02 -9.621608257293701172e-02 -2.180779278278350830e-01 -1.977314352989196777e-01 2.824072241783142090e-01 3.192129731178283691e-02 1.013005301356315613e-01 -2.490033358335494995e-01 1.069606691598892212e-01 -1.006490141153335571e-01 -1.853650212287902832e-01 -1.776372343301773071e-01 -3.251846134662628174e-02 -2.290207445621490479e-01 -1.314966827630996704e-01 1.211184635758399963e-01 9.876725077629089355e-02 7.699811458587646484e-02 5.384984612464904785e-02 2.171633243560791016e-01 -1.885461509227752686e-01 5.195277556777000427e-02 -2.605142770335078239e-03 -5.766377449035644531e-01
-3.325423598289489746e-01 -2.612368762493133545e-01 7.104133814573287964e-02 -1.825372874736785889e-01 8.199108392000198364e-02 -6.730397045612335205e-02 -9.965059161186218262e-02 1.206633821129798889e-01 -1.181419566273689270e-02 2.906093001365661621e-01 -1.995063722133636475e-01 -2.783000469207763672e-01 2.705605328083038330e-01 -1.146239116787910461e-01 -1.029983758926391602e-01 -5.748293548822402954e-02 1.589816063642501831e-01 9.198766201734542847e-02 1.122934073209762573e-01 7.745170593261718750e-02 -1.770538464188575745e-02 -1.000194773077964783e-01 1.732255965471267700e-01 2.333761304616928101e-01 -1.963510960340499878e-01 -8.492013812065124512e-02 2.293996214866638184e-01 6.822154670953750610e-02 -2.451149076223373413e-01 3.040774725377559662e-02 -2.599126473069190979e-02 -3.648299872875213623e-01
-1.803734153509140015e-01 1.176985446363687515e-02 -1.335978507995605469e-01 -3.575776219367980957e-01 -3.532860428094863892e-02 -1.792067438364028931e-01 -8.626253157854080200e-02 -7.173778116703033447e-02 1.574278324842453003e-01 -2.496499717235565186e-01 -1.120435670018196106e-01 -8.534051477909088135e-02 9.674835950136184692e-02 8.500012569129467010e-03 -2.793196141719818115e-01 -3.793920874595642090e-01 -3.758626431226730347e-02 -4.656310379505157471e-02 -1.079463139176368713e-01 -1.050595846027135849e-02 -2.436784654855728149e-02 1.243620365858078003e-01 -4.438563436269760132e-02 2.986168861389160156e-01 -8.332808315753936768e-02 -1.240322515368461609e-01 1.240090355277061462e-01 -3.715334087610244751e-02 -4.631871283054351807e-01 1.959284991025924683e-01 9.577173739671707153e-02 1.166030019521713257e-01
-2.172740101814270020e-01 -2.981291115283966064e-01 -8.521636575460433960e-02 -1.798695027828216553e-01 -1.744336932897567749e-01 1.716276705265045166e-01 -1.570344418287277222e-01 2.052757516503334045e-02 4.637602344155311584e-02 8.739501237869262695e-03 -2.835118770599365234e-02 -5.235943198204040527e-02 7.997414469718933105e-02 -2.874229550361633301e-01 1.534467637538909912e-01 -6.637264043092727661e-02 -2.958196215331554413e-02 1.414793282747268677e-01 -2.511850595474243164e-01 7.074864581227302551e-03 -6.611292809247970581e-02 -1.598265618085861206e-01 1.823435127735137939e-01 3.348922431468963623e-01 2.271012365818023682e-01 1.443988829851150513e-01 3.341601788997650146e-02 1.422798484563827515e-01 -2.882636785507202148e-01 2.086463421583175659e-01 -1.447060853242874146e-01 -3.404295146465301514e-01
-1.125878617167472839e-01 6.722107995301485062e-03 6.061443686485290527e-02 -1.394518166780471802e-01 -1.409747004508972168e-01 1.928173750638961792e-01 -5.033229291439056396e-02 1.256987005472183228e-01 -2.582268714904785156e-01 -1.311221867799758911e-01 7.788182049989700317e-02 -7.262005656957626343e-02 -9.685980528593063354e-02 -2.747346758842468262e-01 -8.120676875114440918e-02 5.042490083724260330e-03 2.623284459114074707e-01 1.558908671140670776e-01 -2.231639027595520020e-01 -2.309634685516357422e-01 8.560296893119812012e-02 3.835086897015571594e-02 8.547388762235641479e-02 3.649810254573822021e-01 1.898045837879180908e-01 9.882364422082901001e-02 7.074409723281860352e-02 4.717201739549636841e-02 -6.857705861330032349e-02 3.601459860801696777e-01 -1.153478473424911499e-01 -3.946679532527923584e-01
-3.443225920200347900e-01 1.547932922840118408e-01 7.045510411262512207e-02 -1.925284564495086670e-01 -2.429492957890033722e-02 -3.243980929255485535e-02 -2.827376872301101685e-02 -2.639527618885040283e-01 1.662328392267227173e-01 -1.557736396789550781e-01 -1.096743792295455933e-01 -1.499423831701278687e-01 2.112805545330047607e-01 -1.091667115688323975e-01 -1.448773592710494995e-01 1.891254931688308716e-01 1.343034803867340088e-01 1.236238703131675720e-01 -1.430154889822006226e-01 9.958773106336593628e-02 4.160470962524414062e-01 -5.423976108431816101e-02 2.799040377140045166e-01 9.539243578910827637e-02 -1.929947584867477417e-01 -7.334871590137481689e-02 -1.253867000341415405e-01 1.204477176070213318e-01 -2.912803292274475098e-01 8.363927900791168213e-02 -1.975957900285720825e-01 -1.126814186573028564e-01
-1.056265830993652344e-01 -1.391389071941375732e-01 3.397353366017341614e-02 -2.806986570358276367e-01 3.257408738136291504e-02 -1.474147140979766846e-01 -2.671630382537841797e-01 1.754021346569061279e-01 3.413799405097961426e-01 -5.093622207641601562e-02 3.587983548641204834e-02 -5.064532160758972168e-03 5.079548805952072144e-02 -2.085829228162765503e-01 1.743700653314590454e-01 -1.339396089315414429e-01 1.560795903205871582e-01 1.991585642099380493e-01 2.273120731115341187e-01 -1.159245744347572327e-01 -2.808453282341361046e-03 -3.611436113715171814e-02 1.605130881071090698e-01 2.713240683078765869e-01 1.059420406818389893e-01 -1.305908150970935822e-02 3.521647304296493530e-02 1.142067685723304749e-01 -4.921671450138092041e-01 1.560719311237335205e-01 4.245214536786079407e-02 -1.607153564691543579e-01
-2.821412384510040283e-01 -1.290187519043684006e-02 2.448228746652603149e-02 -2.183068543672561646e-01 -2.376570701599121094e-01 -2.454261034727096558e-01 -3.373982757329940796e-02 -1.046460196375846863e-01 -3.531113266944885254e-02 -9.904351830482482910e-02 9.519783779978752136e-03 -4.394495487213134766e-01 3.034840822219848633e-01 1.020788624882698059e-01 -1.100565493106842041e-01 1.144680604338645935e-01 -1.269890964031219482e-01 2.309395372867584229e-02 -1.481791585683822632e-01 -7.035096175968647003e-03 1.127129271626472473e-01 1.332763433456420898e-01 2.970515377819538116e-02 -8.901216834783554077e-02 -6.764286011457443237e-02 -1.751774847507476807e-01 -2.630138993263244629e-01 1.288941949605941772e-01 -3.694059848785400391e-01 -6.334949750453233719e-03 -9.014768898487091064e-02 -2.599015533924102783e-01
-2.275843322277069092e-01 5.398125573992729187e-02 4.945855587720870972e-02 -4.063962996006011963e-01 1.309870779514312744e-01 4.132007807493209839e-02 -5.319423973560333252e-02 -3.548809289932250977e-01 1.234771162271499634e-01 -2.231237143278121948e-01 -2.158498167991638184e-01 -1.991132348775863647e-01 1.910082846879959106e-01 1.152688916772603989e-02 -7.615505903959274292e-02 1.535945385694503784e-01 5.637719109654426575e-02 3.628558292984962463e-02 -1.845554113388061523e-01 -1.231362577527761459e-02 2.037257999181747437e-01 -5.942238122224807739e-02 2.645854353904724121e-01 -1.339526032097637653e-03 -9.536941349506378174e-02 -2.262561209499835968e-02 -8.364325016736984253e-02 1.739526689052581787e-01 -2.635189890861511230e-01 3.089134953916072845e-02 -2.705116868019104004e-01 -2.618977129459381104e-01
2.367841154336929321e-01 -2.931880578398704529e-02 1.481175571680068970e-01 -2.933068573474884033e-01 1.542646624147891998e-02 3.666916117072105408e-02 -1.099318340420722961e-01 1.432501822710037231e-01 8.116038143634796143e-02 -2.659055590629577637e-01 -4.729615151882171631e-02 -8.956886082887649536e-02 3.205081522464752197e-01 -4.233949631452560425e-02 -4.838694930076599121e-01 -6.893952935934066772e-02 6.431475281715393066e-02 2.927965223789215088e-01 -9.875270724296569824e-02 -1.070059835910797119e-01 2.897956669330596924e-01 -6.699917465448379517e-02 4.431645199656486511e-02 7.760161161422729492e-02 -5.016630515456199646e-02 -4.259636253118515015e-02 1.796495616436004639e-01 7.314607501029968262e-02 -7.690328359603881836e-02 1.347013264894485474e-01 1.697237044572830200e-01 -2.600383162498474121e-01
-8.924269676208496094e-02 -1.216846331954002380e-01 -2.705265954136848450e-02 -4.202089309692382812e-01 5.420047044754028320e-02 1.249424964189529419e-01 -1.266044378280639648e-01 3.859027028083801270e-01 8.807098865509033203e-02 -6.583674997091293335e-02 -4.775993153452873230e-02 -3.984301537275314331e-02 1.605235226452350616e-02 1.657525599002838135e-01 -1.007788330316543579e-01 1.300706062465906143e-02 1.861723661422729492e-01 1.500277817249298096e-01 -3.704302757978439331e-02 -8.233910799026489258e-02 -7.048548199236392975e-03 4.467314481735229492e-02 -2.482947707176208496e-01 -7.591163367033004761e-02 1.703041940927505493e-01 1.803224235773086548e-01 1.549832671880722046e-01 1.765280030667781830e-02 -4.824912846088409424e-01 -9.435452520847320557e-03 -1.256945133209228516e-01 -3.051081001758575439e-01
-2.222318500280380249e-01 1.889952421188354492e-01 4.038248211145401001e-02 -1.139998584985733032e-01 -1.540859937667846680e-01 -4.207278415560722351e-02 -2.282083183526992798e-01 -6.112241372466087341e-02 2.989820949733257294e-02 -3.110781908035278320e-01 1.358484774827957153e-01 -1.756062209606170654e-01 -1.767146438360214233e-01 9.817654639482498169e-02 4.239355400204658508e-02 1.147373691201210022e-01 1.084849759936332703e-01 6.708039902150630951e-03 -3.315999507904052734e-01 2.009776681661605835e-01 5.202788114547729492e-02 -2.436046600341796875e-01 -1.435430068522691727e-02 3.337355852127075195e-01 -4.901443049311637878e-02 -2.803616523742675781e-01 7.548686116933822632e-02 -7.434040307998657227e-02 -8.324730396270751953e-02 2.430299222469329834e-01 -1.353217065334320068e-01 -3.222102522850036621e-01
-9.413933008909225464e-02 1.595107018947601318e-01 -4.853789508342742920e-02 -3.507527410984039307e-01 -1.255589127540588379e-01 2.508381307125091553e-01 -1.534615457057952881e-01 6.579326093196868896e-02 2.706419527530670166e-01 1.431798283010721207e-02 4.245497286319732666e-02 -2.663061916828155518e-01 -4.353693500161170959e-02 1.644704341888427734e-01 -1.892856657505035400e-01 6.066029146313667297e-02 -5.821036919951438904e-02 8.969338238239288330e-02 -6.860901415348052979e-02 -1.441956162452697754e-01 -1.960661709308624268e-01 1.106915250420570374e-01 -1.054208446294069290e-02 1.350198872387409210e-03 -9.556050598621368408e-02 1.521569341421127319e-01 -5.431438237428665161e-02 7.761511206626892090e-02 -4.423888921737670898e-01 1.385054737329483032e-01 2.052488476037979126e-01 -3.648310899734497070e-01
-3.241297006607055664e-01 -1.316298097372055054e-01 -2.149993786588311195e-03 -2.396374344825744629e-01 -9.663297981023788452e-02 -2.123571336269378662e-01 -8.024569600820541382e-02 -1.241680607199668884e-01 9.631993621587753296e-02 -2.529867589473724365e-01 -1.116366963833570480e-02 -2.740536034107208252e-01 -1.291602849960327148e-01 7.981047779321670532e-02 -4.034875035285949707e-01 1.284037828445434570e-01 -1.562428474426269531e-01 1.840972900390625000e-01 1.609003096818923950e-01 2.647044835612177849e-03 1.766834557056427002e-01 -4.551550000905990601e-02 -1.607703715562820435e-01 2.779094316065311432e-02 -1.367093920707702637e-01 -9.195226430892944336e-02 -2.397580146789550781e-01 2.093084901571273804e-01 -2.110692411661148071e-01 1.737184077501296997e-01 3.628394752740859985e-02 -2.108301520347595215e-01
-2.884850502014160156e-01 -5.768888816237449646e-02 1.536246985197067261e-01 -4.638266265392303467e-01 -1.877921521663665771e-01 -3.590249121189117432e-01 1.127935200929641724e-01 -3.021533973515033722e-02 -1.945498287677764893e-01 -1.274732947349548340e-01 -1.517563760280609131e-01 -1.093275249004364014e-01 -3.503256244584918022e-03 1.351379603147506714e-01 -1.779473423957824707e-01 5.448127910494804382e-02 -1.663763821125030518e-02 4.026195034384727478e-02 -3.548025488853454590e-01 2.187195569276809692e-01 1.348942704498767853e-02 2.010312080383300781e-01 -1.070062518119812012e-01 1.060660928487777710e-01 -5.560208857059478760e-02 8.040384203195571899e-02 -1.985996514558792114e-01 5.100653693079948425e-02 -1.214706078171730042e-01 1.469374746084213257e-01 -1.663547754287719727e-02 -1.666848957538604736e-01
-1.300948709249496460e-01 -5.232185870409011841e-02 -1.408152282238006592e-01 -2.556426227092742920e-01 1.214464977383613586e-01 1.275879144668579102e-01 -1.086279824376106262e-01 8.232493698596954346e-02 1.418989896774291992e-01 6.117480248212814331e-02 5.893559008836746216e-02 -1.170329302549362183e-01 6.803242117166519165e-02 -1.432534307241439819e-01 -1.096947118639945984e-01 -2.993645071983337402e-01 -4.432317987084388733e-02 1.762971878051757812e-01 -1.154239177703857422e-01 -2.853648364543914795e-01 -6.100500933825969696e-03 3.070398569107055664e-01 -1.283832341432571411e-01 3.487642854452133179e-02 3.796988632529973984e-03 -1.213401369750499725e-02 5.660884827375411987e-02 1.681278198957443237e-01 -3.873921334743499756e-01 2.868857979774475098e-01 -9.914758056402206421e-02 -4.050315916538238525e-01
-2.277559787034988403e-01 1.689156144857406616e-02 1.470249518752098083e-02 -3.531105220317840576e-01 -7.527053356170654297e-02 -9.237995743751525879e-02 -3.313821554183959961e-01 1.041788384318351746e-01 -7.444333285093307495e-02 8.638472110033035278e-02 6.536545604467391968e-02 -2.412342280149459839e-01 7.501358166337013245e-03 -5.038415640592575073e-02 -4.463530182838439941e-01 -2.057504467666149139e-02 1.237863227725028992e-01 1.809035539627075195e-01 -3.297414183616638184e-01 -2.142649376764893532e-03 3.473296016454696655e-02 -1.732124090194702148e-01 5.129097774624824524e-02 -2.069410532712936401e-01 -2.946907579898834229e-01 -7.097129710018634796e-03 1.964833289384841919e-01 -1.746057569980621338e-01 -5.695051699876785278e-02 9.118979424238204956e-02 -2.452166937291622162e-02 -9.358460456132888794e-02
-3.423091396689414978e-02 -1.057133004069328308e-01 -2.050556391477584839e-01 -4.172751903533935547e-01 2.619627714157104492e-01 1.300583779811859131e-01 -3.133891820907592773e-01 4.410026594996452332e-02 9.679036587476730347e-02 7.070629298686981201e-02 -2.208880335092544556e-01 -1.023768037557601929e-01 -3.912345319986343384e-02 6.210186704993247986e-02 -6.215424090623855591e-02 -1.170140951871871948e-01 1.944325119256973267e-01 -2.598457634449005127e-01 -1.917268931865692139e-01 4.274507984519004822e-02 -5.328678712248802185e-02 2.960710525512695312e-01 -7.416712492704391479e-02 -3.969929367303848267e-02 -9.095323085784912109e-02 -3.218703866004943848e-01 3.360471129417419434e-02 6.074081733822822571e-02 -2.619944214820861816e-01 1.451052539050579071e-02 -1.657049953937530518e-01 -1.863340288400650024e-01
-1.698654443025588989e-01 -2.627894878387451172e-01 -2.636785507202148438e-01 -2.213338017463684082e-01 -8.473814278841018677e-02 1.089826133102178574e-02 -3.622502117650583386e-05 1.215740293264389038e-01 1.555287539958953857e-01 6.635086983442306519e-02 -3.509058803319931030e-02 -2.367809563875198364e-01 4.026728868484497070e-02 -9.598670527338981628e-03 -3.085857257246971130e-02 3.108728490769863129e-02 2.867569923400878906e-01 2.994104027748107910e-01 -1.729521602392196655e-01 -8.599577099084854126e-02 -1.551333367824554443e-01 5.089438054710626602e-03 1.609352976083755493e-01 1.879145801067352295e-01 1.121082827448844910e-01 8.724165707826614380e-02 3.879811242222785950e-02 2.659449726343154907e-02 -3.459317386150360107e-01 3.355737030506134033e-01 1.445098817348480225e-01 -3.192656934261322021e-01
-6.316885352134704590e-02 -5.443680658936500549e-02 -9.788481891155242920e-02 -2.368984371423721313e-01 1.533355712890625000e-01 -1.669540703296661377e-01 2.079593539237976074e-01 -1.003317628055810928e-02 -3.706494346261024475e-02 -3.802718594670295715e-02 -2.745360732078552246e-01 -2.883512079715728760e-01 2.707165777683258057e-01 -8.406435698270797729e-02 8.573769032955169678e-02 -6.633108854293823242e-02 1.092911139130592346e-01 9.059902280569076538e-02 -1.637522429227828979e-01 -2.504795789718627930e-01 6.847529113292694092e-02 -1.528158783912658691e-01 7.530526071786880493e-02 2.465729415416717529e-02 8.797259628772735596e-02 1.753546856343746185e-02 8.197148144245147705e-02 8.113317936658859253e-02 -2.503955066204071045e-01 8.933180570602416992e-02 8.989381045103073120e-02 -5.788211226463317871e-01
-2.566082179546356201e-01 -5.197695642709732056e-02 -2.650556862354278564e-01 -1.788441836833953857e-02 9.477391839027404785e-02 -5.860450118780136108e-02 -1.995935589075088501e-01 1.174200102686882019e-01 5.511442944407463074e-02 -1.799683272838592529e-01 6.624504178762435913e-02 -1.435796767473220825e-01 1.698779463768005371e-01 -3.054924011230468750e-01 2.889692187309265137e-01 -2.286546230316162109e-01 5.326855555176734924e-02 1.240848004817962646e-01 -1.450218707323074341e-01 -1.135318800806999207e-01 4.756189417093992233e-03 -4.004756733775138855e-02 7.665923982858657837e-02 1.238844469189643860e-01 1.247123926877975464e-01 -1.445784717798233032e-01 -4.377841204404830933e-02 7.874864339828491211e-02 -4.881021380424499512e-01 3.405096828937530518e-01 -5.006177723407745361e-02 -1.257398445159196854e-02
-1.338440775871276855e-01 1.539687663316726685e-01 -5.414419993758201599e-02 -4.744058549404144287e-01 -1.519339508377015591e-03 1.159112676978111267e-01 -1.757019758224487305e-01 6.681857258081436157e-02 -1.798744201660156250e-01 -2.390305250883102417e-01 -1.497790366411209106e-01 -3.219179511070251465e-01 5.854769051074981689e-02 -1.589381098747253418e-01 -2.380423396825790405e-01 2.786459922790527344e-01 5.406945571303367615e-02 -5.588330328464508057e-02 -1.275815665721893311e-01 3.462691092863678932e-04 -5.280319228768348694e-02 -1.836897805333137512e-02 -2.271324545145034790e-01 -1.222997680306434631e-01 -1.812529116868972778e-01 1.148398295044898987e-01 1.118166651576757431e-02 5.087000504136085510e-02 -2.440059334039688110e-01 3.119426965713500977e-01 -7.223957031965255737e-02 1.569103635847568512e-02
-4.563769698143005371e-02 -1.955704018473625183e-02 -9.820539504289627075e-02 -2.512103319168090820e-01 2.417969703674316406e-01 -1.409030556678771973e-01 -4.508378356695175171e-02 1.527323275804519653e-01 4.642821848392486572e-02 -2.983251512050628662e-01 5.162920802831649780e-02 -2.722218632698059082e-01 1.622045040130615234e-01 -3.657984137535095215e-01 6.286565214395523071e-03 1.297838985919952393e-01 1.572919934988021851e-01 1.208986490964889526e-01 1.218449249863624573e-01 -1.262209713459014893e-01 1.973679661750793457e-01 3.021529614925384521e-01 1.112867370247840881e-01 -1.211125403642654419e-02 5.278800427913665771e-02 -1.241641342639923096e-01 -7.929024845361709595e-02 9.337126463651657104e-02 -4.642402827739715576e-01 2.194945886731147766e-02 9.715072065591812134e-02 -6.792814284563064575e-02
-3.581099212169647217e-01 -1.220584064722061157e-01 1.621940545737743378e-02 -1.937533356249332428e-02 -5.737592279911041260e-02 -2.440081983804702759e-01 6.342340260744094849e-02 6.925534456968307495e-02 2.197047322988510132e-02 -1.504559814929962158e-01 4.344311356544494629e-02 -5.747903138399124146e-02 -3.365230932831764221e-02 -5.294778943061828613e-02 -3.685309886932373047e-01 -7.797088474035263062e-02 2.024117559194564819e-01 3.454312682151794434e-01 -1.459920108318328857e-01 -3.410760164260864258e-01 -7.047586888074874878e-02 1.399788856506347656e-01 -6.250797770917415619e-03 -1.358455121517181396e-01 -1.879685670137405396e-01 -1.138096302747726440e-01 7.467195391654968262e-02 -3.651144728064537048e-02 -2.497950792312622070e-01 2.207613736391067505e-01 -2.884229421615600586e-01 -1.411374062299728394e-01
-3.931548595428466797e-01 4.981976374983787537e-02 1.475353688001632690e-01 -7.940921932458877563e-02 6.457898765802383423e-02 -2.067597657442092896e-01 -5.132503062486648560e-02 -1.708261854946613312e-02 -1.626949384808540344e-02 6.252948939800262451e-02 2.083656191825866699e-01 -4.438662528991699219e-02 2.749249525368213654e-02 4.372075200080871582e-02 -6.982727348804473877e-02 3.077160567045211792e-02 3.087176680564880371e-01 3.698829412460327148e-01 -5.440540239214897156e-02 -2.955795824527740479e-01 1.326710879802703857e-01 1.792183220386505127e-01 1.376029402017593384e-01 -2.647088840603828430e-02 -1.528435349464416504e-01 -2.373096495866775513e-01 1.690233312547206879e-02 -8.834634721279144287e-02 -1.135392934083938599e-01 2.551656365394592285e-01 -3.360141515731811523e-01 -1.910503953695297241e-01
-1.507658660411834717e-01 -3.609430789947509766e-02 2.248434908688068390e-02 -5.443188548088073730e-01 -3.154942020773887634e-02 -1.204172149300575256e-02 -2.340262010693550110e-02 2.696090042591094971e-01 -1.176864281296730042e-01 7.758411765098571777e-02 6.505574285984039307e-02 -1.803351342678070068e-01 2.612886130809783936e-01 1.368635594844818115e-01 -1.545124053955078125e-01 -1.382725834846496582e-01 4.103101044893264771e-02 3.152903169393539429e-02 -4.029092937707901001e-02 -1.725466549396514893e-01 2.588612139225006104e-01 1.550290137529373169e-01 -1.746533811092376709e-01 4.197227209806442261e-02 1.412516683340072632e-01 1.055661514401435852e-01 1.575043797492980957e-01 9.974361956119537354e-02 -1.473347842693328857e-01 -1.228675991296768188e-01 -1.968604773283004761e-01 -3.455277383327484131e-01
-3.444515764713287354e-01 1.841867528855800629e-02 1.514455676078796387e-01 -2.907629907131195068e-01 -1.570160537958145142e-01 -2.995342612266540527e-01 -4.279736056923866272e-02 1.554131321609020233e-02 -1.338154077529907227e-01 -1.000489220023155212e-01 -2.071744948625564575e-01 -4.146341383457183838e-01 2.206423729658126831e-01 5.690196901559829712e-02 -1.422948092222213745e-01 2.102079242467880249e-01 -1.475285589694976807e-01 1.185271218419075012e-01 -1.388963907957077026e-01 5.226811766624450684e-02 1.957865059375762939e-01 -9.150443971157073975e-02 1.761000156402587891e-01 -1.875270344316959381e-02 -2.241532504558563232e-02 -1.762068420648574829e-01 -1.560522913932800293e-01 1.915509104728698730e-01 -2.581663131713867188e-01 3.787077218294143677e-02 -1.582225039601325989e-02 -3.371095284819602966e-02
-3.046561181545257568e-01 -1.823422014713287354e-01 -1.542362123727798462e-01 -2.755816578865051270e-01 -1.134760752320289612e-01 -3.624108806252479553e-02 -1.124676987528800964e-01 -4.529220983386039734e-02 -2.454783581197261810e-02 -6.848441809415817261e-02 -3.167512416839599609e-01 -2.331551760435104370e-01 -9.845156222581863403e-02 1.612815111875534058e-01 -1.342958584427833557e-02 -2.584079205989837646e-01 -1.225545108318328857e-01 2.711473405361175537e-02 -1.420645695179700851e-02 2.043961882591247559e-01 1.160281375050544739e-01 2.407750338315963745e-01 -3.083719015121459961e-01 2.440703213214874268e-01 -1.826126873493194580e-01 -1.358046382665634155e-01 1.752523332834243774e-02 -5.273193493485450745e-02 -2.348607778549194336e-01 2.601274847984313965e-01 5.568417836911976337e-04 -1.453580558300018311e-01
-8.295840770006179810e-02 -1.713462769985198975e-01 2.774992585182189941e-01 -3.149886429309844971e-01 8.819182962179183960e-02 2.148482799530029297e-01 -1.010615080595016479e-01 1.741385646164417267e-02 -1.567911207675933838e-01 -1.190963461995124817e-01 7.526268810033798218e-02 -3.091718852519989014e-01 1.176462322473526001e-01 -1.550406217575073242e-01 2.366402000188827515e-01 -1.164684891700744629e-01 2.367722839117050171e-01 -1.131308451294898987e-01 -6.504978984594345093e-02 -6.010782346129417419e-02 1.681263446807861328e-01 -5.709199607372283936e-02 -1.337081938982009888e-01 2.019480913877487183e-01 -5.645471438765525818e-02 2.288188338279724121e-01 -5.522408708930015564e-02 1.561858952045440674e-01 -2.701112627983093262e-01 3.802174031734466553e-01 -3.373469784855842590e-02 -8.412021398544311523e-02
-4.632631540298461914e-01 1.653447188436985016e-02 5.355076119303703308e-02 -2.711698114871978760e-01 7.283575087785720825e-02 -2.263899296522140503e-01 1.567257046699523926e-01 -7.947581261396408081e-02 -1.479454785585403442e-01 -1.373566091060638428e-01 -4.089850932359695435e-02 -1.827753782272338867e-01 -1.888391561806201935e-02 -1.769504398107528687e-01 -3.237186968326568604e-01 -9.086865186691284180e-02 1.313147544860839844e-01 -9.302684105932712555e-03 -2.042492926120758057e-01 -1.432893052697181702e-02 -1.283989548683166504e-01 2.149350792169570923e-01 1.592723429203033447e-01 6.539713591337203979e-02 1.704239100217819214e-01 1.919587850570678711e-01 -7.212764769792556763e-02 1.329647451639175415e-01 -2.847599983215332031e-01 1.396047621965408325e-01 1.884851902723312378e-01 -1.557660847902297974e-01
-2.990873456001281738e-01 9.391686320304870605e-02 -1.470840126276016235e-01 -2.351363897323608398e-01 1.497988216578960419e-02 1.054813619703054428e-03 -3.505085706710815430e-01 1.368649601936340332e-01 -5.306533351540565491e-02 -2.000138610601425171e-01 1.070375517010688782e-01 -1.138501912355422974e-01 7.761646807193756104e-02 -1.071632578969001770e-01 5.428037419915199280e-02 4.011370986700057983e-02 -5.664128810167312622e-02 1.772802770137786865e-01 -1.985310204327106476e-02 -1.664128899574279785e-01 1.992242336273193359e-01 -8.261049538850784302e-02 4.051699861884117126e-02 2.483312040567398071e-01 1.360898762941360474e-01 -4.138112664222717285e-01 6.194389611482620239e-02 1.077834442257881165e-01 -4.550052583217620850e-01 -6.587170809507369995e-02 3.898034244775772095e-02 5.508389323949813843e-02
-2.940841317176818848e-01 5.707025527954101562e-02 4.759401455521583557e-02 -2.522865831851959229e-01 1.144607458263635635e-02 9.489638730883598328e-03 -1.901792883872985840e-01 -1.315888315439224243e-01 1.480864137411117554e-01 -4.437296092510223389e-02 2.237603068351745605e-01 3.351886570453643799e-02 1.734550446271896362e-01 -2.016610056161880493e-01 6.952880322933197021e-02 -8.310158550739288330e-02 4.085116088390350342e-02 -4.621224477887153625e-02 2.352331392467021942e-02 -2.539996057748794556e-02 1.092102378606796265e-01 6.854093819856643677e-02 2.066532149910926819e-03 2.886332869529724121e-01 1.761616021394729614e-01 -1.882696449756622314e-01 1.139250323176383972e-01 2.751240134239196777e-01 -6.084550023078918457e-01 1.169253699481487274e-02 2.448691055178642273e-02 4.481976851820945740e-02
-1.437240093946456909e-01 -1.855490058660507202e-01 2.754074633121490479e-01 -4.191687107086181641e-01 4.439329728484153748e-02 1.839329451322555542e-01 -1.686682701110839844e-01 2.584487572312355042e-02 -5.219816416501998901e-02 -5.166583508253097534e-02 2.859075665473937988e-01 -2.779791951179504395e-01 1.000239029526710510e-01 -5.410229787230491638e-02 2.262459099292755127e-01 6.998192984610795975e-03 2.263633608818054199e-01 8.121088030748069286e-04 -1.147196441888809204e-01 -3.920898959040641785e-02 1.364801079034805298e-01 4.429104179143905640e-02 -5.385784804821014404e-02 1.370207667350769043e-01 -3.163232002407312393e-03 2.336240559816360474e-01 -1.140476316213607788e-01 1.908605545759201050e-01 -1.860744506120681763e-01 3.155997097492218018e-01 1.455070637166500092e-02 -2.306520938873291016e-01
-2.620889618992805481e-02 1.811810210347175598e-02 -1.693345904350280762e-01 -2.232510894536972046e-01 1.682696342468261719e-01 8.770325779914855957e-02 7.814849377609789371e-04 3.144366666674613953e-02 8.068378083407878876e-04 -1.497963219881057739e-01 -1.687691956758499146e-01 3.587476536631584167e-02 1.841444522142410278e-01 -3.321403563022613525e-01 -3.800123631954193115e-01 6.300344318151473999e-02 -1.052742451429367065e-02 1.245917230844497681e-01 -8.228396624326705933e-02 1.303736492991447449e-02 1.683177649974822998e-01 2.720558345317840576e-01 -1.592474430799484253e-01 1.832840889692306519e-01 1.850908249616622925e-01 -1.271941959857940674e-01 1.746251285076141357e-01 -2.798832766711711884e-02 -4.140848219394683838e-01 8.603686839342117310e-02 1.870491206645965576e-01 -2.433436363935470581e-01
-1.574106067419052124e-01 1.749051362276077271e-01 1.832808852195739746e-01 -2.406113594770431519e-01 -1.770837008953094482e-01 -1.424415782094001770e-02 -3.215399682521820068e-01 -5.630901455879211426e-02 2.821515128016471863e-02 6.435657292604446411e-02 1.037073656916618347e-01 -1.312186568975448608e-01 -8.952110260725021362e-02 -6.354830414056777954e-02 -3.184887468814849854e-01 -3.219358921051025391e-01 2.794002890586853027e-01 -3.726501762866973877e-02 -3.251044750213623047e-01 7.355317473411560059e-02 -6.886088848114013672e-02 -7.773704081773757935e-02 -1.588844954967498779e-01 -8.001461625099182129e-02 -2.366440594196319580e-01 -4.505236446857452393e-02 1.797649115324020386e-01 -2.155971974134445190e-01 -2.290386557579040527e-01 1.169124692678451538e-01 -1.050640642642974854e-01 -1.341690421104431152e-01
-2.608502283692359924e-02 9.126927703619003296e-02 1.730622164905071259e-02 -3.390681147575378418e-01 1.198360770940780640e-01 1.448925137519836426e-01 -1.239172369241714478e-01 -6.455286592245101929e-02 -2.637710869312286377e-01 -2.282240390777587891e-01 -5.394807085394859314e-02 -2.976094186305999756e-01 2.394908815622329712e-01 -3.954727202653884888e-02 -1.314578503370285034e-01 2.433304190635681152e-01 1.024107709527015686e-01 -1.611620932817459106e-01 -1.380745470523834229e-01 4.463958740234375000e-02 -9.111610054969787598e-02 4.320422559976577759e-02 -9.365936368703842163e-02 -1.040089577436447144e-01 -1.557262688875198364e-01 5.656254664063453674e-02 7.097510620951652527e-03 -5.053074285387992859e-02 -5.409757494926452637e-01 2.377882003784179688e-01 -6.448221206665039062e-02 -4.006507620215415955e-02
-9.112339466810226440e-02 -6.572503596544265747e-02 8.318961411714553833e-02 1.505546718835830688e-01 -2.443959712982177734e-01 1.157459318637847900e-01 -1.926399767398834229e-01 2.679220438003540039e-01 -1.033020764589309692e-01 -5.016904696822166443e-02 1.735125333070755005e-01 -3.519404232501983643e-01 1.634577214717864990e-01 -2.265483886003494263e-01 -1.304357945919036865e-01 1.810385733842849731e-01 2.077214866876602173e-01 9.500261396169662476e-02 -1.302987784147262573e-01 -8.038334548473358154e-02 1.523020118474960327e-01 -2.928125299513339996e-02 2.552118897438049316e-01 4.433993250131607056e-02 -1.808331348001956940e-02 2.870952151715755463e-02 -4.254666715860366821e-02 1.239991113543510437e-01 -2.896371483802795410e-01 3.846682310104370117e-01 9.786991029977798462e-02 -2.328992187976837158e-01
-2.093650996685028076e-01 1.406643986701965332e-01 -1.626092046499252319e-01 -1.371080279350280762e-01 -1.374295353889465332e-01 9.421072155237197876e-02 -1.838239133358001709e-01 1.505216211080551147e-01 -2.199059277772903442e-01 -1.578479260206222534e-01 2.472412288188934326e-01 -1.105291321873664856e-01 2.193583548069000244e-02 1.636805981397628784e-01 -2.568947672843933105e-01 -9.993260353803634644e-02 6.567043066024780273e-02 2.002217918634414673e-01 -6.882281601428985596e-02 -1.162135750055313110e-01 1.083724796772003174e-01 -1.460792720317840576e-01 1.170302648097276688e-02 3.879807889461517334e-01 8.526857942342758179e-03 -2.078752964735031128e-01 3.312098383903503418e-01 2.378266006708145142e-01 -2.612499594688415527e-01 -1.079419720917940140e-02 -1.071346774697303772e-01 -1.458421200513839722e-01
-1.856123656034469604e-01 -4.708645492792129517e-02 1.815158128738403320e-01 -2.041638493537902832e-01 2.541323751211166382e-02 -1.480883508920669556e-01 2.395803183317184448e-01 -7.820889353752136230e-02 -2.615421079099178314e-02 -1.338666230440139771e-01 -1.424103826284408569e-01 -1.044606342911720276e-01 -5.132492259144783020e-02 1.499080914072692394e-03 1.043645888566970825e-01 4.233542457222938538e-02 -2.941131778061389923e-02 -1.898095160722732544e-01 -9.567412734031677246e-02 -1.748166233301162720e-01 1.982564292848110199e-02 -1.963432878255844116e-01 1.461259126663208008e-01 1.412565857172012329e-01 -2.163210660219192505e-01 -1.428515613079071045e-01 7.681948691606521606e-02 2.088606059551239014e-01 -4.853596687316894531e-01 -3.308663889765739441e-02 1.000767424702644348e-01 -4.660736024379730225e-01
-3.314432799816131592e-01 -2.553103268146514893e-01 9.882759302854537964e-03 1.441392451524734497e-01 3.541162610054016113e-02 -1.629021912813186646e-01 -1.047481223940849304e-01 -1.965194381773471832e-02 -5.425046384334564209e-02 1.197824850678443909e-01 -4.064946621656417847e-02 -2.316899150609970093e-01 6.813906133174896240e-02 -1.485450416803359985e-01 -2.858744859695434570e-01 -3.344176411628723145e-01 7.163473218679428101e-02 1.019428223371505737e-01 -1.780058890581130981e-01 -4.524563625454902649e-02 -7.660945504903793335e-02 2.332776486873626709e-01 2.180713973939418793e-02 2.658748626708984375e-01 -1.806695759296417236e-01 9.795087575912475586e-02 5.316078662872314453e-02 1.555142179131507874e-02 -4.322912096977233887e-01 1.159134954214096069e-01 -2.386694774031639099e-02 -2.124915421009063721e-01
-4.420789182186126709e-01 -7.728688418865203857e-02 4.307810589671134949e-02 -2.902518212795257568e-01 -6.113305222243070602e-03 -2.818404734134674072e-01 5.738253891468048096e-02 4.851184040307998657e-02 1.535404287278652191e-02 -2.135453224182128906e-01 -1.041915267705917358e-01 -1.515989452600479126e-01 1.341075152158737183e-01 -5.068248510360717773e-02 -3.437258899211883545e-01 4.598047956824302673e-02 2.318152636289596558e-01 1.277669426053762436e-02 -1.024912148714065552e-01 8.495363593101501465e-02 6.380287557840347290e-02 2.763614058494567871e-01 8.594304323196411133e-02 -4.647484049201011658e-02 -3.059284687042236328e-01 2.104852497577667236e-01 -6.220728158950805664e-02 9.050545096397399902e-02 -1.662158221006393433e-01 2.371236830949783325e-01 1.069710254669189453e-01 -3.422648645937442780e-03
-5.053225159645080566e-01 1.041738167405128479e-01 -2.566505670547485352e-01 -2.232130318880081177e-01 -1.086872890591621399e-01 4.022220149636268616e-02 -2.455410659313201904e-01 -5.976464599370956421e-02 2.241133004426956177e-01 -8.353134244680404663e-02 1.625598035752773285e-02 -4.796677082777023315e-02 2.536100801080465317e-03 2.352367341518402100e-02 3.540807589888572693e-02 -3.166747987270355225e-01 3.276970237493515015e-02 9.752253443002700806e-02 -1.852745413780212402e-01 -2.070934511721134186e-02 -7.157948613166809082e-02 1.919599920511245728e-01 7.035560160875320435e-02 2.285308092832565308e-01 1.279173940420150757e-01 -1.443122625350952148e-01 -4.044482484459877014e-02 -1.468545794486999512e-01 -3.869710564613342285e-01 7.386086508631706238e-03 6.991939991712570190e-02 -1.391957402229309082e-01
-3.676436543464660645e-01 5.685429647564888000e-02 5.907941237092018127e-02 4.186415672302246094e-02 -5.780272558331489563e-02 1.627435535192489624e-02 -4.282335638999938965e-01 -7.160472124814987183e-02 2.030688524246215820e-01 -2.312537878751754761e-01 1.658969931304454803e-02 -2.280705571174621582e-01 -2.450659871101379395e-01 4.040014371275901794e-02 -1.833972632884979248e-01 1.922321534948423505e-04 1.226228848099708557e-01 -3.510959073901176453e-02 -1.576999425888061523e-01 2.170867025852203369e-01 8.915076032280921936e-03 -2.588506937026977539e-01 -4.320638626813888550e-02 1.646876782178878784e-01 -1.416931152343750000e-01 -1.194052398204803467e-01 2.436337471008300781e-01 -1.284177452325820923e-01 -1.261614710092544556e-01 2.850450277328491211e-01 1.648015156388282776e-02 -1.730772852897644043e-01
-1.403055191040039062e-01 2.450002729892730713e-02 1.838593333959579468e-01 -3.918135464191436768e-01 1.725191920995712280e-01 1.181379258632659912e-01 7.701870054006576538e-02 -2.788032293319702148e-01 4.933007061481475830e-02 -1.174975484609603882e-01 -9.253510832786560059e-02 -2.203936725854873657e-01 1.956827789545059204e-01 -2.205611616373062134e-01 3.618013113737106323e-02 2.454231530427932739e-01 1.435821503400802612e-01 -1.637503206729888916e-01 -8.979413658380508423e-02 2.778520062565803528e-02 1.264611184597015381e-01 7.225562632083892822e-02 1.419697552919387817e-01 8.748956769704818726e-02 -1.455029100179672241e-01 1.367809921503067017e-01 2.428762167692184448e-01 1.307054311037063599e-01 -3.254328966140747070e-01 1.392898857593536377e-01 -2.403331995010375977e-01 -1.970901340246200562e-01
-3.419251143932342529e-01 -2.967459559440612793e-01 3.194750985130667686e-03 -3.000296950340270996e-01 1.488826721906661987e-01 -1.444974243640899658e-01 2.910902164876461029e-02 -2.919885143637657166e-02 1.662045866250991821e-01 -1.416393071413040161e-01 -8.857906609773635864e-02 -3.352704644203186035e-01 1.081465855240821838e-01 7.116409391164779663e-02 1.318049803376197815e-02 -1.617890149354934692e-01 3.164622187614440918e-01 -1.245881840586662292e-01 -2.039516270160675049e-01 -8.605295419692993164e-02 -1.376639604568481445e-01 2.551486790180206299e-01 4.802737757563591003e-02 -3.767994046211242676e-02 1.458187103271484375e-01 -1.169074475765228271e-01 9.343877434730529785e-03 3.073656745254993439e-02 -2.257057279348373413e-01 3.180904313921928406e-02 1.344518959522247314e-01 -3.012684881687164307e-01
-2.186143696308135986e-01 4.187227785587310791e-01 1.935277879238128662e-01 -1.573668569326400757e-01 1.414065957069396973e-01 1.104368735104799271e-02 -2.376450002193450928e-01 1.862973123788833618e-01 2.382603883743286133e-01 -4.897845908999443054e-03 -1.457992792129516602e-01 -1.090181171894073486e-01 -1.048474311828613281e-01 3.252675011754035950e-02 -2.430794984102249146e-01 -5.962571874260902405e-02 -5.669432692229747772e-03 1.045956760644912720e-01 -1.572991758584976196e-01 -1.383308023214340210e-01 2.381876409053802490e-01 1.053007394075393677e-01 1.022784877568483353e-02 2.541528046131134033e-01 2.642115205526351929e-02 8.867054432630538940e-02 2.454072684049606323e-01 1.667216718196868896e-01 -2.079476267099380493e-01 -1.236845329403877258e-01 1.338111907243728638e-01 -2.798860967159271240e-01
-3.392432630062103271e-01 -1.646406203508377075e-01 -2.288665436208248138e-02 3.916947543621063232e-02 -5.281400308012962341e-02 -8.840335905551910400e-02 -4.314021021127700806e-02 -4.507536441087722778e-02 2.208611229434609413e-03 1.992622762918472290e-01 -6.688787788152694702e-02 -2.797161936759948730e-01 9.034039080142974854e-02 -2.180618941783905029e-01 -1.799524575471878052e-01 -3.924061655998229980e-01 8.795470744371414185e-02 1.246553137898445129e-01 2.439416386187076569e-02 6.299921125173568726e-02 4.107939079403877258e-03 1.309997439384460449e-01 -5.102366581559181213e-02 2.408754974603652954e-01 -2.569396197795867920e-01 -3.158844774588942528e-03 1.209714487195014954e-01 5.348737977328710258e-05 -4.901047945022583008e-01 4.152791202068328857e-02 -5.787185207009315491e-02 -2.125306874513626099e-01
-7.537550479173660278e-02 -4.383965581655502319e-02 3.465947229415178299e-03 -2.922382652759552002e-01 1.450719963759183884e-02 5.058214813470840454e-02 -2.843401730060577393e-01 6.188084185123443604e-02 8.565227501094341278e-03 -5.428931862115859985e-02 1.184561997652053833e-01 8.644870668649673462e-02 1.862400025129318237e-01 9.302436374127864838e-03 -1.861779987812042236e-01 -3.083211779594421387e-01 2.719408273696899414e-01 7.637717574834823608e-02 -2.748517692089080811e-01 -1.147337406873703003e-01 -1.606126278638839722e-01 5.749681964516639709e-02 1.179113835096359253e-01 -6.987302750349044800e-02 -5.254771560430526733e-02 3.091222979128360748e-02 -2.492117881774902344e-01 3.286277651786804199e-01 -3.691809475421905518e-01 -8.305983245372772217e-02 -6.783568859100341797e-02 -3.041657507419586182e-01
-1.838008761405944824e-01 -9.649476408958435059e-02 2.280921339988708496e-01 -2.025794088840484619e-01 4.127613734453916550e-03 1.703461259603500366e-01 -5.196013301610946655e-02 3.024404048919677734e-01 -2.275537699460983276e-01 -2.216636538505554199e-01 -1.064621880650520325e-01 -1.518968492746353149e-01 -1.043001040816307068e-01 -1.310933381319046021e-01 8.514707535505294800e-02 1.283341944217681885e-01 1.434147208929061890e-01 1.832976849982514977e-04 -1.376362591981887817e-01 -1.640944480895996094e-01 6.854496896266937256e-02 5.723397433757781982e-02 5.349025875329971313e-02 3.965117037296295166e-01 -4.942663479596376419e-03 2.747934460639953613e-01 -8.993270248174667358e-02 1.694570481777191162e-01 -9.364269673824310303e-02 2.502811551094055176e-01 -2.483231872320175171e-01 -2.713329792022705078e-01
-9.266993403434753418e-02 -1.367246359586715698e-01 1.563118100166320801e-01 -2.206555306911468506e-01 2.683060010895133018e-03 -2.561780214309692383e-01 2.768854796886444092e-02 6.134164985269308090e-03 -1.320230066776275635e-01 -3.670053184032440186e-01 -9.851506352424621582e-02 -2.836063802242279053e-01 -1.201368719339370728e-01 7.591005414724349976e-02 2.825879305601119995e-02 1.783058941364288330e-01 1.442292705178260803e-02 -7.685191463679075241e-03 -3.133403360843658447e-01 2.438407689332962036e-01 1.165348589420318604e-01 -6.575360149145126343e-02 -1.626790314912796021e-01 2.974324226379394531e-01 5.839470773935317993e-02 -9.087823331356048584e-02 2.183291912078857422e-01 -1.369284838438034058e-01 -2.258639186620712280e-01 1.534061580896377563e-01 -1.981173455715179443e-01 -2.355500757694244385e-01
-1.424925178289413452e-01 -8.597297966480255127e-02 -1.628561615943908691e-01 8.014479652047157288e-03 -8.610230684280395508e-02 -3.340672701597213745e-02 -8.862158656120300293e-02 -9.714897722005844116e-02 -1.314190328121185303e-01 -6.170077994465827942e-02 7.657538354396820068e-02 -2.381401211023330688e-01 -2.123639285564422607e-01 -1.555862128734588623e-01 -3.494920432567596436e-01 -1.111217960715293884e-01 2.815913259983062744e-01 8.028005063533782959e-02 -1.062633171677589417e-01 -6.904882192611694336e-02 8.167442679405212402e-02 1.441033482551574707e-01 5.740005895495414734e-02 3.891133069992065430e-01 -1.404913365840911865e-01 -2.631059288978576660e-01 1.482357382774353027e-01 4.199816584587097168e-01 -2.075929194688796997e-01 -1.119410991668701172e-01 5.011923611164093018e-02 -5.521942675113677979e-02
-8.648395538330078125e-03 -3.189629912376403809e-01 -1.759792268276214600e-01 -2.354386150836944580e-01 -3.509153053164482117e-02 -1.351681053638458252e-01 -2.254822552204132080e-01 8.656857907772064209e-02 -5.716404411941766739e-03 1.339305192232131958e-01 1.282471716403961182e-01 -1.304087638854980469e-01 -7.424268126487731934e-02 -4.917920753359794617e-02 -4.296367615461349487e-02 1.934561580419540405e-01 3.127064704895019531e-01 1.601783186197280884e-01 -2.387643158435821533e-01 -2.351513952016830444e-01 -1.454603821039199829e-01 -3.980678319931030273e-02 8.018130809068679810e-02 2.050628364086151123e-01 1.904869973659515381e-01 -6.023799255490303040e-02 9.800017625093460083e-02 6.314788758754730225e-02 -2.023376524448394775e-01 2.065534889698028564e-01 -4.755026474595069885e-02 -4.347211122512817383e-01
-7.010276615619659424e-02 3.086350560188293457e-01 4.085918366909027100e-01 3.607720136642456055e-02 2.735327370464801788e-02 -4.630443826317787170e-02 -6.625594943761825562e-02 -3.027861192822456360e-02 2.027530819177627563e-01 -1.417515426874160767e-01 -3.610843850765377283e-04 -2.219290435314178467e-01 -1.668659746646881104e-01 -5.152491852641105652e-02 -1.672457456588745117e-01 1.848666071891784668e-01 1.089558005332946777e-01 2.128497362136840820e-01 -3.751525580883026123e-01 -2.266704738140106201e-01 1.237160433083772659e-02 5.948700010776519775e-02 2.140574604272842407e-01 -2.742135338485240936e-02 -9.029109030961990356e-02 -2.059271782636642456e-01 2.164096757769584656e-02 -2.683693543076515198e-02 -2.746329009532928467e-01 4.240193590521812439e-02 -5.515578016638755798e-02 -2.978448271751403809e-01
-3.185927867889404297e-01 -6.574105937033891678e-03 6.975400447845458984e-02 -3.026078045368194580e-01 -4.391542822122573853e-02 -1.424347460269927979e-01 1.036545708775520325e-01 -2.759946286678314209e-01 4.871869087219238281e-02 -3.271286487579345703e-01 1.328656333498656750e-03 -2.604920566082000732e-01 -4.158672690391540527e-02 -4.047236591577529907e-02 4.489148408174514771e-02 2.386422157287597656e-01 1.394704878330230713e-01 -1.112202256917953491e-01 -1.392734497785568237e-01 -2.343736588954925537e-01 7.890339940786361694e-02 -1.117220595479011536e-01 2.215174436569213867e-01 5.908247455954551697e-02 -2.194269001483917236e-01 -7.903200387954711914e-02 -8.384880423545837402e-02 1.315907090902328491e-01 -3.411742746829986572e-01 -8.521527796983718872e-02 -7.032118737697601318e-02 -2.618046402931213379e-01
-2.836861610412597656e-01 -1.457519680261611938e-01 -1.685559935867786407e-02 -1.754445284605026245e-01 3.756042569875717163e-02 2.629600167274475098e-01 -1.829798370599746704e-01 3.520918488502502441e-01 -2.307048588991165161e-01 -1.839878112077713013e-01 -7.223881036043167114e-02 6.855526566505432129e-02 -1.015342473983764648e-01 2.188549637794494629e-01 -4.627758637070655823e-02 -1.044541001319885254e-01 9.021306037902832031e-02 4.999145120382308960e-02 -7.176606357097625732e-02 -6.383880227804183960e-02 4.653023183345794678e-02 1.197585687041282654e-01 2.126090461388230324e-03 2.937169373035430908e-01 -6.889550387859344482e-02 1.802845001220703125e-01 -8.695952594280242920e-02 1.125360205769538879e-01 -1.665767282247543335e-01 1.993947923183441162e-01 -2.058242261409759521e-01 -4.253958761692047119e-01
-3.766130283474922180e-02 6.529215723276138306e-02 1.587043702602386475e-01 -2.467853128910064697e-01 -1.036827936768531799e-01 2.003137022256851196e-01 -8.168512582778930664e-02 2.425107657909393311e-01 8.226235210895538330e-02 -1.594372242689132690e-01 -1.834503859281539917e-01 1.476847846060991287e-02 3.809241056442260742e-01 -6.339273601770401001e-02 -4.868824481964111328e-01 -1.998069286346435547e-01 7.430322468280792236e-02 8.322387188673019409e-02 -2.659114599227905273e-01 4.017868265509605408e-02 2.368634045124053955e-01 1.985669881105422974e-02 9.736037254333496094e-02 1.432379484176635742e-01 1.444633454084396362e-01 -1.237818971276283264e-01 1.758205592632293701e-01 4.339429363608360291e-02 -1.827900856733322144e-01 1.361841261386871338e-01 -8.074568212032318115e-02 -3.129624947905540466e-02
-4.731054604053497314e-01 -1.038132607936859131e-01 -2.250010669231414795e-01 -8.060906082391738892e-02 -2.011442184448242188e-01 3.971601277589797974e-02 -6.628457456827163696e-02 1.658287197351455688e-01 1.084488406777381897e-01 -3.102070651948451996e-02 7.095357775688171387e-02 -7.646462321281433105e-02 1.587278097867965698e-01 9.429519996047019958e-04 4.659900441765785217e-02 1.090291887521743774e-01 5.607150867581367493e-02 3.277038335800170898e-01 7.663603127002716064e-02 8.701469749212265015e-02 -1.266032606363296509e-01 3.378006815910339355e-02 -5.609918013215065002e-02 2.749130129814147949e-01 8.343718945980072021e-02 -4.289625957608222961e-02 1.047456935048103333e-01 4.909793287515640259e-02 -3.846967518329620361e-01 2.587986886501312256e-01 -8.391633629798889160e-02 -3.277435302734375000e-01
-2.515662610530853271e-01 1.697613596916198730e-01 1.009342148900032043e-01 -2.683417201042175293e-01 1.335673183202743530e-01 -3.245009854435920715e-02 -1.777596771717071533e-01 -3.019387423992156982e-01 3.993278369307518005e-03 -4.523744061589241028e-02 -2.050581425428390503e-01 -2.179192006587982178e-01 3.358020186424255371e-01 1.550666242837905884e-02 2.447429858148097992e-02 2.573468685150146484e-01 4.660691320896148682e-02 -1.029487252235412598e-01 -1.718807220458984375e-01 -2.649288065731525421e-02 3.266747295856475830e-01 1.177053526043891907e-01 1.159848496317863464e-01 3.998642414808273315e-02 -7.664465904235839844e-02 9.312925487756729126e-02 1.538988053798675537e-01 1.421947926282882690e-01 -3.553043305873870850e-01 1.267830580472946167e-01 -1.582931578159332275e-01 -9.028071165084838867e-02
-2.190061509609222412e-01 -1.268756091594696045e-01 2.251856476068496704e-01 -2.857015728950500488e-01 9.336982853710651398e-03 -7.090986520051956177e-02 8.958697319030761719e-02 -2.225049883127212524e-01 3.446947783231735229e-02 -3.005805015563964844e-01 -1.867442876100540161e-01 4.827488958835601807e-02 1.896468549966812134e-02 1.525794416666030884e-01 1.269316673278808594e-01 -5.852214619517326355e-02 2.697287797927856445e-01 3.302827104926109314e-02 -1.087890043854713440e-01 -1.071817576885223389e-01 4.136216267943382263e-02 1.940258890390396118e-01 -3.865714417770504951e-03 9.684635698795318604e-02 6.704439222812652588e-02 -2.600307464599609375e-01 -5.736332014203071594e-02 2.368256263434886932e-02 -5.346804857254028320e-01 -4.424856975674629211e-02 -3.105843253433704376e-02 -2.415600121021270752e-01
-2.659274339675903320e-01 1.866848580539226532e-02 -6.149855256080627441e-02 -2.100449204444885254e-01 1.143348291516304016e-01 2.227861732244491577e-01 -4.243638738989830017e-02 -1.657444834709167480e-01 -9.836637973785400391e-02 -2.547028064727783203e-01 1.544076055288314819e-01 -2.888776361942291260e-01 -1.779549121856689453e-01 -3.472645999863743782e-03 -2.296528816223144531e-01 -1.638622023165225983e-02 3.422439098358154297e-01 -5.851626396179199219e-03 -1.429267376661300659e-01 5.267792195081710815e-02 3.115989267826080322e-02 -1.375440135598182678e-02 -1.259487271308898926e-01 5.680434703826904297e-01 2.405397780239582062e-02 -8.191192895174026489e-02 -1.213850378990173340e-01 4.160714894533157349e-02 -1.250227242708206177e-01 -3.439955040812492371e-02 1.980930380523204803e-02 3.872498124837875366e-02
-1.757833808660507202e-01 2.009413689374923706e-01 -1.531798988580703735e-01 -3.040818274021148682e-01 -1.598218232393264771e-01 7.890994101762771606e-02 -3.133226335048675537e-01 4.749858751893043518e-02 1.601968109607696533e-01 -1.321625113487243652e-01 -9.355118125677108765e-02 -1.670460104942321777e-01 2.485048770904541016e-01 -1.646767258644104004e-01 -1.814884394407272339e-01 3.839243575930595398e-02 -2.450971305370330811e-02 -2.262152582406997681e-01 -6.317184120416641235e-02 1.787413358688354492e-01 -1.142813637852668762e-01 5.179775878787040710e-02 9.525498002767562866e-02 1.880494207143783569e-01 2.128315903246402740e-02 2.824755385518074036e-02 1.012554913759231567e-01 1.162745356559753418e-01 -4.114889204502105713e-01 1.068195104598999023e-01 2.989109158515930176e-01 -1.858165562152862549e-01
-1.214219555258750916e-01 7.807973027229309082e-02 6.948050856590270996e-02 -1.554189920425415039e-01 7.634773105382919312e-02 1.585703045129776001e-01 -2.179273664951324463e-01 1.395545303821563721e-01 -5.486494861543178558e-03 -1.223634704947471619e-01 -1.071690618991851807e-01 -2.267773598432540894e-01 -9.045401215553283691e-02 1.308856606483459473e-01 -3.041853904724121094e-01 -3.168366253376007080e-01 -1.054274756461381912e-02 -1.588797718286514282e-01 -1.534090042114257812e-01 -1.754915416240692139e-01 1.677030473947525024e-01 -1.267564147710800171e-01 3.469231426715850830e-01 1.625614017248153687e-01 -2.516998052597045898e-01 5.117975920438766479e-02 6.872688233852386475e-02 -1.550429165363311768e-01 -2.493437230587005615e-01 9.588898718357086182e-02 -2.778126895427703857e-01 -2.053127884864807129e-01
-2.996451556682586670e-01 -5.947229638695716858e-02 -1.350244879722595215e-01 -1.602008342742919922e-01 -1.134825572371482849e-01 1.981693208217620850e-01 9.749899804592132568e-02 -4.207025840878486633e-02 1.716607958078384399e-01 -1.854696422815322876e-01 -5.919681861996650696e-02 -1.197569519281387329e-01 2.827868759632110596e-01 1.659036129713058472e-01 -1.584175378084182739e-01 -3.949358463287353516e-01 1.454327553510665894e-01 2.519089281558990479e-01 -1.283314079046249390e-01 -2.246362715959548950e-01 2.835915386676788330e-01 9.624520689249038696e-02 -6.478454917669296265e-02 1.705021858215332031e-01 3.317328542470932007e-02 -9.138982743024826050e-02 -1.592780351638793945e-01 1.043184250593185425e-01 -2.254893779754638672e-01 2.194510251283645630e-01 -7.771553099155426025e-02 -6.193838641047477722e-02
-1.981720328330993652e-01 -1.706783324480056763e-01 2.095801979303359985e-01 -4.483968019485473633e-01 2.123712897300720215e-01 7.014404982328414917e-02 -2.813082002103328705e-02 4.523056000471115112e-02 -1.279140710830688477e-01 -7.224471867084503174e-02 1.383902579545974731e-01 -2.550859749317169189e-01 -3.260527178645133972e-02 -8.764437586069107056e-02 1.202074363827705383e-01 6.989740580320358276e-02 2.761865258216857910e-01 -2.580355480313301086e-02 -2.921932190656661987e-02 -1.509209126234054565e-01 1.169487386941909790e-01 7.023588567972183228e-02 -2.870250344276428223e-01 7.873120903968811035e-02 9.806443750858306885e-02 1.280764639377593994e-01 -1.639045327901840210e-01 1.382340788841247559e-01 -2.762240767478942871e-01 3.615867495536804199e-01 1.450254814699292183e-03 -1.142976731061935425e-01
-2.447391152381896973e-01 -1.927266642451286316e-02 9.374771267175674438e-02 -2.845470309257507324e-01 -3.653310537338256836e-01 1.254578530788421631e-01 -2.581252753734588623e-01 3.536162152886390686e-02 2.475004196166992188e-01 -3.700681924819946289e-01 -9.449370205402374268e-02 -6.572370976209640503e-02 -8.228320628404617310e-03 -2.502321600914001465e-01 -2.121756784617900848e-02 -1.311092823743820190e-01 6.513848155736923218e-02 -2.418535351753234863e-01 -1.750279068946838379e-01 -2.101147621870040894e-01 1.266206987202167511e-02 -1.063022464513778687e-01 -7.674821652472019196e-03 2.750890552997589111e-01 -1.418215930461883545e-01 6.891688704490661621e-02 -5.206343531608581543e-02 1.654193848371505737e-01 -1.207164898514747620e-01 -1.400889605283737183e-01 -8.405902981758117676e-02 -1.421197205781936646e-01
-2.470228672027587891e-01 -5.245793610811233521e-02 1.606205999851226807e-01 -4.266126453876495361e-01 1.701003611087799072e-01 5.760193802416324615e-03 -9.096161276102066040e-02 -2.287354022264480591e-01 -1.588393300771713257e-01 -7.736934721469879150e-02 -1.190333068370819092e-01 -1.800197064876556396e-01 2.080788649618625641e-02 -1.584465205669403076e-01 -5.821040272712707520e-02 -1.372653245925903320e-02 1.557652000337839127e-02 -2.856386899948120117e-01 -7.037788629531860352e-02 6.523803342133760452e-03 1.274701505899429321e-01 2.500088512897491455e-01 -6.784229725599288940e-02 -1.927722543478012085e-01 -1.110823228955268860e-01 2.092522680759429932e-01 1.698110550642013550e-01 1.564416587352752686e-01 -3.142841458320617676e-01 1.238349527120590210e-01 -2.225408107042312622e-01 -2.270423024892807007e-01
-2.104324847459793091e-01 1.225355174392461777e-02 3.212847979739308357e-03 -3.669520318508148193e-01 4.254517331719398499e-02 1.047240644693374634e-01 -2.009632736444473267e-01 -3.007996976375579834e-01 2.003433555364608765e-01 -1.364645063877105713e-01 -5.438759550452232361e-02 -1.629771292209625244e-01 2.804290950298309326e-01 -6.391575932502746582e-02 -7.419285178184509277e-02 2.471901625394821167e-01 -1.498121619224548340e-01 7.038544118404388428e-02 -2.885559499263763428e-01 2.288717217743396759e-02 -9.403008967638015747e-03 1.509126424789428711e-01 1.913969218730926514e-01 4.463794454932212830e-02 -2.318262457847595215e-01 -8.966476470232009888e-02 4.078233614563941956e-02 1.239506155252456665e-01 -3.262608051300048828e-01 -2.988345921039581299e-02 -1.703391671180725098e-01 -2.276133447885513306e-01
-3.154265582561492920e-01 5.926175415515899658e-02 2.062069028615951538e-01 -1.327332854270935059e-01 1.713155396282672882e-02 3.648955607786774635e-04 -4.303761720657348633e-01 -9.099484980106353760e-02 2.513695359230041504e-01 -8.076869696378707886e-02 -1.495558470487594604e-01 -3.428667783737182617e-02 -3.382339775562286377e-01 -6.877184659242630005e-02 -2.392771393060684204e-01 -6.537506729364395142e-02 6.237883493304252625e-02 -1.232605651021003723e-01 -2.663517892360687256e-01 -7.097262144088745117e-02 1.890933215618133545e-01 -2.125108987092971802e-01 -6.190926581621170044e-02 1.001291573047637939e-01 -3.348140791058540344e-02 -2.834596438333392143e-03 -1.435835063457489014e-01 -2.632442712783813477e-01 -2.606921494007110596e-01 3.192275762557983398e-02 -1.340555958449840546e-02 -1.382133513689041138e-01
1.133444439619779587e-02 1.078517436981201172e-01 2.547836899757385254e-01 -3.136161565780639648e-01 1.358911693096160889e-01 5.140585452318191528e-02 -5.324297398328781128e-02 8.751019090414047241e-02 2.319181524217128754e-02 -3.047222271561622620e-02 7.611993700265884399e-02 -1.932262033224105835e-01 2.574172317981719971e-01 2.420439571142196655e-02 -1.623815596103668213e-01 1.762859672307968140e-01 7.027799636125564575e-02 -1.392257958650588989e-01 -7.519269827753305435e-03 1.156531348824501038e-01 2.410463616251945496e-02 3.211221471428871155e-02 -1.910493224859237671e-01 7.051273435354232788e-02 2.150665968656539917e-01 -2.493733316659927368e-01 -1.259460598230361938e-01 -1.560086160898208618e-01 -5.247219800949096680e-01 2.946112863719463348e-02 -1.278247237205505371e-01 -3.200868368148803711e-01
-8.273893594741821289e-02 -1.979091167449951172e-01 -1.451455801725387573e-01 -1.382614076137542725e-01 -2.681145966053009033e-01 7.368078082799911499e-02 -1.693420857191085815e-01 5.486824363470077515e-02 1.643764823675155640e-01 -2.164300717413425446e-02 1.095276400446891785e-01 -1.227187812328338623e-01 3.370655467733740807e-03 -9.218382090330123901e-02 1.011416390538215637e-01 -1.248071994632482529e-02 -5.535450577735900879e-02 4.252328351140022278e-02 -4.091749787330627441e-01 -1.326114982366561890e-01 1.597533235326409340e-03 1.912794113159179688e-01 1.828037500381469727e-01 2.694090902805328369e-01 -5.453648045659065247e-02 1.922049373388290405e-01 1.007581055164337158e-01 -8.115170150995254517e-02 -2.600354254245758057e-01 3.852973282337188721e-01 3.153727948665618896e-02 -3.537928164005279541e-01
-1.722833067178726196e-01 -2.685396969318389893e-01 -6.064428389072418213e-02 -1.675793081521987915e-01 1.451414823532104492e-01 2.920297347009181976e-02 -1.864552497863769531e-01 3.553653061389923096e-01 -3.159951865673065186e-01 -1.902452707290649414e-01 -9.716672450304031372e-02 5.595173686742782593e-02 -1.339231878519058228e-01 6.545433402061462402e-02 -1.266345381736755371e-01 -1.369548738002777100e-01 3.230345249176025391e-02 6.315561383962631226e-02 -4.714260995388031006e-02 -5.367276817560195923e-02 8.567003160715103149e-02 8.323767781257629395e-02 2.709157019853591919e-02 2.748318910598754883e-01 -1.073258072137832642e-01 2.308745384216308594e-01 1.125669777393341064e-01 1.260047256946563721e-01 -2.897145450115203857e-01 1.821506470441818237e-01 -1.052210181951522827e-01 -3.944866657257080078e-01
-1.787676066160202026e-01 7.878030836582183838e-02 -7.413051277399063110e-02 2.254960872232913971e-02 9.521574527025222778e-02 -8.598446846008300781e-02 -1.160305961966514587e-01 1.061281785368919373e-01 1.758569777011871338e-01 -8.120743185281753540e-02 4.070405289530754089e-02 -1.830683797597885132e-01 -6.572643760591745377e-04 -3.201692104339599609e-01 2.899369411170482635e-02 4.064610227942466736e-02 -7.190316915512084961e-02 9.419571608304977417e-02 -1.463162153959274292e-01 7.656373083591461182e-02 3.553838729858398438e-01 1.539435237646102905e-01 3.548182174563407898e-02 3.140239119529724121e-01 2.530665397644042969e-01 -2.188292592763900757e-01 -9.922645986080169678e-02 4.709927737712860107e-02 -5.378735661506652832e-01 1.763670146465301514e-01 3.428502380847930908e-02 1.386443804949522018e-02
-3.011544048786163330e-01 -1.433894634246826172e-01 6.538492441177368164e-02 -3.089111149311065674e-01 -1.004651188850402832e-01 -1.472781598567962646e-01 1.123623251914978027e-01 9.355872124433517456e-02 -1.296671386808156967e-02 -1.286604702472686768e-01 -4.838583990931510925e-03 -8.150503784418106079e-02 -1.661186339333653450e-03 -1.195101365447044373e-01 -3.905330300331115723e-01 -7.505398988723754883e-02 3.265393078327178955e-01 1.247379779815673828e-01 -3.949312567710876465e-01 -1.709253154695034027e-02 7.060635369271039963e-03 2.926757335662841797e-01 1.279031336307525635e-01 3.597149625420570374e-02 -4.581957682967185974e-02 1.054790094494819641e-01 -2.392557449638843536e-02 1.072331890463829041e-01 -3.151822462677955627e-02 1.871322542428970337e-01 1.946365982294082642e-01 -2.430114150047302246e-01
-4.425234496593475342e-01 -4.834245482925325632e-04 6.391412019729614258e-02 -1.775023788213729858e-01 1.216583698987960815e-01 3.010227344930171967e-02 -2.686583064496517181e-02 2.735898494720458984e-01 -2.406883686780929565e-01 -1.251218914985656738e-01 -3.377969935536384583e-02 -1.524942517280578613e-01 -5.351235717535018921e-02 -3.118330379948019981e-03 3.429621830582618713e-02 -1.873375624418258667e-01 2.620591521263122559e-01 3.243801891803741455e-01 -5.452448129653930664e-02 1.015354990959167480e-01 -1.093595400452613831e-01 7.391573488712310791e-02 7.909799367189407349e-02 2.500296831130981445e-01 -1.857427209615707397e-01 -2.329548001289367676e-01 3.015865683555603027e-01 2.040001600980758667e-01 -1.751470118761062622e-01 -5.676017329096794128e-02 -8.367314189672470093e-02 -6.753769516944885254e-02
-1.940187066793441772e-01 3.153929486870765686e-02 3.210939932614564896e-03 -1.793979257345199585e-01 1.458339989185333252e-01 5.266815051436424255e-02 -2.163635641336441040e-01 -8.293874561786651611e-02 -1.069854199886322021e-01 -1.714949458837509155e-01 8.516414463520050049e-02 -1.980964392423629761e-01 -5.777824670076370239e-02 2.003807723522186279e-01 6.170582398772239685e-02 1.931456178426742554e-01 -8.039326965808868408e-02 -5.240781977772712708e-02 -4.180964827537536621e-01 2.940683960914611816e-01 1.406030356884002686e-01 -8.552955836057662964e-02 -1.470104157924652100e-01 2.289071679115295410e-01 -1.421163976192474365e-02 -2.647610753774642944e-02 2.137617766857147217e-01 -1.228143200278282166e-01 -2.732143700122833252e-01 3.017235100269317627e-01 -2.554743587970733643e-01 -1.235434040427207947e-01
-2.244148999452590942e-01 1.150227636098861694e-01 -1.053143218159675598e-01 -2.553725838661193848e-01 -3.802453354001045227e-02 1.132190376520156860e-01 -8.556335419416427612e-02 -9.691502898931503296e-02 -3.632640838623046875e-02 -1.294015496969223022e-01 9.071234613656997681e-02 -2.321873418986797333e-02 3.700929582118988037e-01 1.538200676441192627e-02 -6.955364346504211426e-02 -3.649734556674957275e-01 9.676125645637512207e-02 4.068536460399627686e-01 -1.883262246847152710e-01 -1.951277554035186768e-01 2.602526843547821045e-01 1.299323048442602158e-02 5.202430183999240398e-04 9.963191300630569458e-02 -7.545489817857742310e-02 -1.968980133533477783e-01 -1.490956395864486694e-01 3.506152331829071045e-02 -1.468447148799896240e-01 2.613401412963867188e-01 1.131455004215240479e-01 -1.737706810235977173e-01
-3.455196619033813477e-01 7.891809940338134766e-02 1.277456879615783691e-01 -2.158261984586715698e-01 7.418573647737503052e-02 4.723019897937774658e-02 -1.888567581772804260e-02 8.309520781040191650e-02 -3.365633019711822271e-04 -2.679500281810760498e-01 2.512637674808502197e-01 -1.421352662146091461e-02 -5.034759268164634705e-02 8.539644628763198853e-02 1.187926623970270157e-02 -4.641114547848701477e-02 1.756269037723541260e-01 -8.190200664103031158e-03 -3.132920563220977783e-01 -1.454351004213094711e-02 -1.361635327339172363e-01 3.643149435520172119e-01 1.426101624965667725e-01 -7.190711796283721924e-02 -7.737588137388229370e-02 2.531730830669403076e-01 -2.615984342992305756e-02 1.183060109615325928e-01 -2.865014672279357910e-01 4.323588311672210693e-02 6.536931544542312622e-02 -4.125503599643707275e-01
4.093173891305923462e-02 -1.392288058996200562e-01 1.270525306463241577e-01 -1.226415410637855530e-01 -3.360983729362487793e-02 1.969317963812500238e-04 -3.654985874891281128e-02 -9.749874472618103027e-03 -1.586649715900421143e-01 -1.830866187810897827e-01 1.752920262515544891e-02 1.093170121312141418e-01 2.970352470874786377e-01 -6.181409582495689392e-02 -5.709910392761230469e-01 -1.362882461398839951e-02 2.234352380037307739e-01 7.263097912073135376e-02 -1.969226598739624023e-01 4.096069186925888062e-02 2.357557266950607300e-01 -6.414749473333358765e-02 2.488869056105613708e-02 1.279602348804473877e-01 -1.097988560795783997e-01 2.100163996219635010e-01 1.889357417821884155e-01 2.480158768594264984e-02 -3.345019817352294922e-01 2.333499118685722351e-02 2.189168930053710938e-01 -1.754905581474304199e-01
1.697963289916515350e-02 1.082644388079643250e-01 -3.370960475876927376e-03 -5.128318071365356445e-01 -1.302104890346527100e-01 1.419865936040878296e-01 6.223335489630699158e-02 3.520578518509864807e-02 -2.670040726661682129e-01 -5.882791802287101746e-02 -2.967899739742279053e-01 -2.508632540702819824e-01 1.842138618230819702e-01 -1.278988718986511230e-01 -2.369332909584045410e-01 1.228978335857391357e-01 6.976288557052612305e-02 -8.797464519739151001e-02 -2.099226117134094238e-01 3.058392554521560669e-02 -5.938583984971046448e-02 2.217984758317470551e-02 -1.530360728502273560e-01 4.610647913068532944e-03 -1.731276512145996094e-01 3.688479214906692505e-02 3.532051341608166695e-03 1.760379672050476074e-01 -2.903289496898651123e-01 2.823385894298553467e-01 -1.190227791666984558e-01 -9.937541931867599487e-02
-3.651935756206512451e-01 -1.840550154447555542e-01 -2.105704545974731445e-01 -2.800708413124084473e-01 -1.557277590036392212e-01 3.054502904415130615e-01 2.743162773549556732e-02 1.770785748958587646e-01 2.592149972915649414e-01 5.289944261312484741e-02 -1.989219784736633301e-01 -1.453049331903457642e-01 1.023048087954521179e-01 -7.462774962186813354e-02 -1.375013440847396851e-01 9.138884395360946655e-02 2.483271211385726929e-01 1.688940376043319702e-01 -1.615407615900039673e-01 4.398576170206069946e-02 2.539403922855854034e-02 -4.324494302272796631e-02 -1.115102246403694153e-01 1.106002256274223328e-01 9.892335534095764160e-02 2.952685346826910973e-03 -4.376149922609329224e-02 -3.264698386192321777e-02 -2.993323504924774170e-01 2.027294188737869263e-01 5.317653529345989227e-03 -3.121582865715026855e-01
-2.017160058021545410e-01 -1.733683496713638306e-01 -1.474707424640655518e-01 -1.669267006218433380e-02 -8.105212450027465820e-02 -3.308548331260681152e-01 -2.895250730216503143e-02 -1.097948756068944931e-02 -1.512660086154937744e-01 -4.194854572415351868e-02 -2.520607784390449524e-03 -4.070136547088623047e-01 4.028289392590522766e-02 1.941812783479690552e-02 -2.243780046701431274e-01 -5.480063334107398987e-02 1.759901829063892365e-02 1.181319132447242737e-01 1.134641095995903015e-01 2.361833676695823669e-02 2.077101916074752808e-01 1.787703931331634521e-01 -2.169523537158966064e-01 2.632688917219638824e-02 -3.445469141006469727e-01 1.375512927770614624e-01 -1.484743058681488037e-01 4.662659391760826111e-02 -4.149039089679718018e-01 7.662118226289749146e-02 5.854800716042518616e-02 -2.252171486616134644e-01
-1.346525400876998901e-01 -2.397547848522663116e-02 -6.507110595703125000e-02 -4.097060263156890869e-01 2.761612236499786377e-01 -1.188964173197746277e-01 -5.306658148765563965e-02 -2.482291078194975853e-03 -1.324971914291381836e-01 -1.753253191709518433e-01 -1.424726694822311401e-01 -2.404589951038360596e-01 1.787414997816085815e-01 -4.103400185704231262e-02 -3.837293013930320740e-02 -2.585125854238867760e-03 9.894794225692749023e-02 -1.052462682127952576e-01 -1.495485007762908936e-01 -7.733318209648132324e-02 1.903759390115737915e-01 4.506714642047882080e-01 -4.486204311251640320e-02 -2.583263255655765533e-02 2.378693222999572754e-01 1.406957954168319702e-01 4.127628728747367859e-02 -3.707224875688552856e-02 -2.752730846405029297e-01 4.167204350233078003e-02 1.672116965055465698e-01 -2.797946631908416748e-01
-8.082684874534606934e-02 -1.287526357918977737e-02 -1.881475895643234253e-01 -9.601238369941711426e-02 2.396309524774551392e-01 1.461387276649475098e-01 -1.673698574304580688e-01 -1.256546378135681152e-01 3.236233070492744446e-02 -2.257018834352493286e-01 2.881657481193542480e-01 -2.887069880962371826e-01 -1.617549508810043335e-01 6.653693318367004395e-02 -3.031936585903167725e-01 3.601521998643875122e-02 2.101576179265975952e-01 -1.966944150626659393e-02 -1.746519207954406738e-01 1.830956898629665375e-02 1.345879770815372467e-02 2.023521624505519867e-02 1.383450329303741455e-01 5.355369448661804199e-01 -5.241619795560836792e-02 -8.947197347879409790e-02 -1.648292876780033112e-02 1.631464362144470215e-01 -1.828818023204803467e-01 1.697590500116348267e-01 -2.915363572537899017e-02 3.507745638489723206e-02
-3.292170464992523193e-01 -1.381678432226181030e-01 -6.269889324903488159e-02 -1.818843334913253784e-01 -2.720926702022552490e-01 -1.354128122329711914e-01 3.610336780548095703e-02 -2.956730723381042480e-01 -1.167024672031402588e-01 -1.717108786106109619e-01 -1.649145334959030151e-01 -2.153057157993316650e-01 6.897903047502040863e-03 -9.699295042082667351e-04 1.847125776112079620e-02 -1.420248001813888550e-01 -8.533129096031188965e-02 -1.271730363368988037e-01 -2.737818658351898193e-01 1.226051151752471924e-01 1.393716037273406982e-01 3.863997384905815125e-02 -1.839491128921508789e-01 -1.067989412695169449e-02 -9.498262405395507812e-02 -2.232211828231811523e-01 1.007160916924476624e-01 3.007297813892364502e-01 -3.783388137817382812e-01 8.688428252935409546e-02 -1.155968531966209412e-01 -1.593812108039855957e-01
-2.222133874893188477e-01 -4.645706340670585632e-02 -3.092007040977478027e-01 -1.772140264511108398e-01 -1.048382967710494995e-01 -1.121707726269960403e-02 -3.313643485307693481e-02 -1.057935133576393127e-01 -2.985962629318237305e-01 -2.556693851947784424e-01 -1.368297487497329712e-01 -8.520877361297607422e-02 5.419198796153068542e-02 1.310199350118637085e-01 -2.760105431079864502e-01 8.281932771205902100e-02 2.796877175569534302e-02 6.897982954978942871e-02 -6.248922273516654968e-02 1.718127131462097168e-01 2.687607407569885254e-01 9.547413885593414307e-02 -7.441610842943191528e-02 2.509088516235351562e-01 -1.110920608043670654e-01 -4.061909765005111694e-02 8.198403567075729370e-02 -2.834214866161346436e-01 -3.091678917407989502e-01 3.557522594928741455e-01 -3.390809893608093262e-02 -3.538759797811508179e-02
-3.575842678546905518e-01 8.697793632745742798e-02 1.426564007997512817e-01 -3.785065710544586182e-01 -1.208059042692184448e-01 -2.925805933773517609e-02 -2.031282782554626465e-01 2.236180305480957031e-01 -1.493070423603057861e-01 1.276350170373916626e-01 1.703110486268997192e-01 -7.576145976781845093e-02 5.902289599180221558e-02 6.776095181703567505e-02 8.441298454999923706e-02 1.130709201097488403e-01 3.613401353359222412e-01 2.473653554916381836e-01 8.206335455179214478e-02 -1.574665680527687073e-02 1.521887332201004028e-01 4.411417245864868164e-02 1.756916344165802002e-01 -3.809062764048576355e-02 -1.927722711116075516e-03 1.576390564441680908e-01 -8.334961719810962677e-03 5.145222321152687073e-02 -4.160843491554260254e-01 1.855165213346481323e-01 3.035840764641761780e-02 -2.683286555111408234e-02
-2.524521350860595703e-01 9.239445626735687256e-02 1.083554700016975403e-01 -1.353392899036407471e-01 -2.328842282295227051e-01 -8.071672916412353516e-02 -4.941427707672119141e-02 -3.052240610122680664e-01 5.786748975515365601e-02 -2.998193204402923584e-01 -4.048396367579698563e-03 -1.946285218000411987e-01 4.965288192033767700e-02 5.074189044535160065e-03 -1.621638536453247070e-01 -2.347092032432556152e-01 1.519376039505004883e-01 -1.232247278094291687e-01 -2.269037812948226929e-01 -1.900926828384399414e-01 2.136443927884101868e-02 2.456435114145278931e-01 -6.308179348707199097e-02 -4.459416866302490234e-02 -1.953602731227874756e-01 -2.926059365272521973e-01 3.101425170898437500e-01 -4.028975963592529297e-02 -2.997241616249084473e-01 8.535490930080413818e-02 1.207844242453575134e-01 -1.862003840506076813e-02
-4.393457621335983276e-02 1.385465115308761597e-01 1.278076786547899246e-02 -2.781493067741394043e-01 -1.794622242450714111e-01 -2.661715820431709290e-02 5.213829874992370605e-02 3.059488721191883087e-03 8.842307329177856445e-02 -2.312388420104980469e-01 3.964634612202644348e-02 -2.506192028522491455e-01 8.657833933830261230e-02 -2.223017513751983643e-01 4.076745361089706421e-03 2.228710055351257324e-01 -5.022403597831726074e-02 -1.696738302707672119e-01 -1.484167575836181641e-01 -2.589042782783508301e-01 2.371931076049804688e-02 4.795268923044204712e-02 -1.507753431797027588e-01 1.987175345420837402e-01 6.535809487104415894e-02 1.283697187900543213e-01 2.487106323242187500e-01 1.451034396886825562e-01 -3.409720063209533691e-01 1.500301361083984375e-01 -2.339316308498382568e-01 -3.883496820926666260e-01
-2.229441404342651367e-01 -1.780184209346771240e-01 1.469040960073471069e-01 -4.434673115611076355e-02 2.849519997835159302e-02 2.606358826160430908e-01 -2.438008636236190796e-01 7.097037136554718018e-02 -7.552567869424819946e-02 -1.232260540127754211e-01 1.776096522808074951e-01 -8.806955814361572266e-02 -1.750938743352890015e-01 -1.587756723165512085e-01 3.635507449507713318e-02 -5.925017595291137695e-02 2.287026941776275635e-01 1.067735254764556885e-01 1.775521486997604370e-01 -1.367905586957931519e-01 2.770624822005629539e-03 7.096166722476482391e-03 -1.061035133898258209e-02 1.301285251975059509e-02 -2.427942603826522827e-01 -1.185513883829116821e-01 2.197692543268203735e-01 1.985524296760559082e-01 -3.048036098480224609e-01 3.695971369743347168e-01 -9.380896389484405518e-02 -3.572602570056915283e-01
-3.286398649215698242e-01 1.054572314023971558e-01 3.001542389392852783e-01 -3.094655573368072510e-01 -5.153845995664596558e-02 7.533261924982070923e-02 -2.244191467761993408e-01 2.042114734649658203e-01 -1.333596110343933105e-01 -8.279126137495040894e-02 -2.005802392959594727e-01 -4.798010736703872681e-02 8.535566739737987518e-04 1.528127584606409073e-02 -2.178259752690792084e-02 -5.235688760876655579e-03 4.006072580814361572e-01 3.121520578861236572e-01 3.927293419837951660e-02 -1.131907701492309570e-01 -2.542399428784847260e-02 -1.756799221038818359e-01 -1.541660726070404053e-01 5.457779020071029663e-02 1.216038614511489868e-01 -1.271152347326278687e-01 -9.462244063615798950e-02 7.499681320041418076e-03 -2.129185050725936890e-01 2.815105617046356201e-01 -1.296241432428359985e-01 -1.217789128422737122e-01
-9.842820465564727783e-02 -1.002032961696386337e-02 -1.537582576274871826e-01 -1.633721143007278442e-01 -2.079389244318008423e-01 1.792885661125183105e-01 -1.034127399325370789e-01 -2.233970016241073608e-01 -1.389619410037994385e-01 -1.568701565265655518e-01 2.685734536498785019e-03 -4.367556273937225342e-01 2.804206609725952148e-01 -6.787496805191040039e-02 -4.635376930236816406e-01 -1.904187351465225220e-02 4.940216243267059326e-02 -1.896179169416427612e-01 -1.458617895841598511e-01 1.603093557059764862e-02 -5.436938628554344177e-02 -5.586187168955802917e-02 -8.212973177433013916e-02 4.076457023620605469e-02 -8.327148854732513428e-02 -1.017971523106098175e-02 -2.044104188680648804e-01 9.320293366909027100e-02 -2.340501248836517334e-01 2.298762500286102295e-01 -6.363750994205474854e-02 -1.647721827030181885e-01
-3.757670521736145020e-01 1.401732265949249268e-01 1.449779868125915527e-01 -1.770930439233779907e-01 6.561776995658874512e-02 1.157638132572174072e-01 -2.460861206054687500e-01 2.404641211032867432e-01 -6.003255397081375122e-02 -9.542250633239746094e-02 -2.145346850156784058e-01 -5.845005810260772705e-02 -2.184725403785705566e-01 -9.440455585718154907e-02 3.479129821062088013e-02 -1.577099226415157318e-02 5.106895565986633301e-01 1.911850422620773315e-01 1.218767985701560974e-01 4.161325097084045410e-02 1.839531958103179932e-02 1.148838028311729431e-01 -1.138982176780700684e-01 1.239739283919334412e-01 7.353403139859437943e-03 -9.458401799201965332e-02 -1.182977226562798023e-03 2.958537079393863678e-02 -1.288254261016845703e-01 2.296872287988662720e-01 -2.690789699554443359e-01 -1.515791863203048706e-01
-2.126740515232086182e-01 -1.509246379137039185e-01 4.438735544681549072e-02 -4.152716994285583496e-01 3.316807746887207031e-02 -1.533230394124984741e-01 -1.079596355557441711e-01 -2.224708348512649536e-01 -9.682542644441127777e-03 -1.234890446066856384e-01 -1.708783358335494995e-01 -2.833141386508941650e-01 -3.672398254275321960e-02 3.063495159149169922e-01 2.891821227967739105e-02 -2.781770937144756317e-02 1.343062520027160645e-01 -1.935365796089172363e-01 2.878780663013458252e-02 9.373269975185394287e-02 2.663986980915069580e-01 1.882706135511398315e-01 -3.683095425367355347e-02 3.212524577975273132e-02 6.770955771207809448e-02 -1.003956124186515808e-01 9.515647590160369873e-02 -8.708220906555652618e-03 -3.949954807758331299e-01 -1.437978893518447876e-01 -2.220940589904785156e-01 -1.626787185668945312e-01
-1.373315812088549137e-03 1.343780457973480225e-01 2.702950537204742432e-01 -2.540157735347747803e-01 -2.133684158325195312e-01 8.334147185087203979e-02 -2.243879884481430054e-01 1.274198740720748901e-01 -8.923953026533126831e-02 -3.109325766563415527e-01 1.429158449172973633e-02 1.041647717356681824e-01 6.826917827129364014e-02 2.106085121631622314e-01 -2.116087079048156738e-02 -7.486423850059509277e-02 3.310664594173431396e-01 2.667813599109649658e-01 -2.191300839185714722e-01 -2.832626225426793098e-03 -6.494761258363723755e-02 1.037460714578628540e-01 1.009675487875938416e-02 1.604908555746078491e-01 -3.264440596103668213e-02 -4.650538787245750427e-02 -3.213427588343620300e-02 -4.985903855413198471e-03 -5.150855779647827148e-01 -1.121165305376052856e-01 -4.694015532732009888e-02 2.272740565240383148e-02
-1.757311373949050903e-01 -1.861118078231811523e-01 2.890011072158813477e-01 -3.247369229793548584e-01 1.391348838806152344e-01 2.116674482822418213e-01 -8.694906532764434814e-02 -3.649058565497398376e-02 -1.719202548265457153e-01 -8.793415874242782593e-02 2.224866002798080444e-01 -2.126509994268417358e-01 6.322200596332550049e-02 -1.021366566419601440e-01 2.135543674230575562e-01 2.579353190958499908e-02 2.720768451690673828e-01 2.409935370087623596e-02 -1.554891914129257202e-01 -1.102695092558860779e-01 7.483191043138504028e-02 8.525449037551879883e-02 -2.103949338197708130e-01 9.254346787929534912e-02 1.605824381113052368e-01 1.000139042735099792e-01 -1.316146105527877808e-01 -2.279287204146385193e-03 -3.153070211410522461e-01 3.464787602424621582e-01 8.190501248463988304e-04 -1.746922433376312256e-01
-3.052533864974975586e-01 -1.144187990576028824e-02 -1.023487597703933716e-01 -2.052443176507949829e-01 -1.317306607961654663e-01 1.219081059098243713e-01 -1.418036818504333496e-01 8.062262833118438721e-02 8.776520192623138428e-02 3.106304444372653961e-02 5.500426143407821655e-02 -1.007342785596847534e-01 1.571792662143707275e-01 -1.000526919960975647e-01 -5.742057412862777710e-02 -3.957019448280334473e-01 9.760570526123046875e-02 3.139613270759582520e-01 -2.753297686576843262e-01 -1.908052116632461548e-01 2.796434238553047180e-02 3.758810833096504211e-02 -3.657684847712516785e-02 1.173649132251739502e-01 -3.707144781947135925e-02 -1.684359163045883179e-01 -2.356759458780288696e-01 -1.085346117615699768e-01 -1.358361244201660156e-01 3.704606294631958008e-01 1.340168416500091553e-01 -2.655046284198760986e-01
-1.551072001457214355e-01 -8.845895528793334961e-02 -3.405996039509773254e-02 -1.680683344602584839e-01 -1.276419758796691895e-01 2.437837235629558563e-02 -1.698909550905227661e-01 2.221964746713638306e-01 -6.270842254161834717e-02 -3.639204204082489014e-01 -4.271599650382995605e-02 1.133768856525421143e-01 2.517458498477935791e-01 -1.517444849014282227e-01 -1.248617693781852722e-01 -1.180684342980384827e-01 4.435219764709472656e-01 1.761063486337661743e-01 6.778720766305923462e-02 -2.180984010919928551e-03 2.227723151445388794e-01 1.778400503098964691e-02 -6.973116099834442139e-02 2.253707647323608398e-01 -8.231987059116363525e-02 -2.383333742618560791e-01 1.420913040637969971e-01 2.352587133646011353e-02 -7.190586626529693604e-02 3.146078884601593018e-01 1.411263644695281982e-01 -1.740557700395584106e-01
-3.089548051357269287e-01 -2.810506522655487061e-02 -6.326891481876373291e-02 -1.526549905538558960e-01 2.560393512248992920e-02 2.534859068691730499e-02 -8.272083103656768799e-02 -8.162418007850646973e-02 1.972085423767566681e-02 -3.216761052608489990e-01 -1.070372983813285828e-01 -1.478338539600372314e-01 3.136457502841949463e-01 1.302746706642210484e-03 -6.061289831995964050e-02 -3.495433032512664795e-01 2.950972691178321838e-02 4.111818969249725342e-01 -1.737360507249832153e-01 -1.998194456100463867e-01 1.435788422822952271e-01 5.975340679287910461e-02 -2.299726754426956177e-02 2.171215415000915527e-02 -1.425124406814575195e-01 -1.569407284259796143e-01 -1.818080544471740723e-01 -4.454151913523674011e-02 -2.590981423854827881e-01 2.423012554645538330e-01 1.675515770912170410e-01 -3.329387679696083069e-02
-1.330766677856445312e-01 1.250852346420288086e-01 5.207953229546546936e-02 -4.554010033607482910e-01 -1.966438442468643188e-01 -1.686110533773899078e-02 3.928380087018013000e-03 -1.784556657075881958e-01 -1.875454038381576538e-01 -2.050281465053558350e-01 1.318305265158414841e-02 -2.660642862319946289e-01 1.088351234793663025e-01 6.588473916053771973e-02 -4.131940007209777832e-01 -1.366207450628280640e-01 6.637343019247055054e-02 -2.022908926010131836e-01 -6.501431763172149658e-02 1.082488223910331726e-01 -1.188156828284263611e-01 1.126066222786903381e-02 3.081651590764522552e-02 9.527886658906936646e-02 7.715024799108505249e-02 -4.708844702690839767e-03 -8.448222279548645020e-02 1.907636523246765137e-01 -1.726017892360687256e-01 3.668318390846252441e-01 -4.771074280142784119e-02 -1.740516275167465210e-01
-3.080429136753082275e-01 -1.744554787874221802e-01 -9.456883370876312256e-02 -1.934727430343627930e-01 -1.729087978601455688e-01 2.680940628051757812e-01 1.801376342773437500e-01 4.428435862064361572e-02 3.105060756206512451e-01 7.116600126028060913e-02 -7.018481194972991943e-02 -1.936462968587875366e-01 1.953653395175933838e-01 8.214298635721206665e-03 -2.937141954898834229e-01 1.049365103244781494e-01 1.899235695600509644e-01 1.644262075424194336e-01 -8.711692690849304199e-02 8.652538992464542389e-03 -7.875654101371765137e-02 -2.439582906663417816e-02 9.902485460042953491e-02 2.783435583114624023e-01 3.615758195519447327e-02 9.247206896543502808e-02 -4.189025610685348511e-02 -1.090328954160213470e-02 -3.321147859096527100e-01 2.646149694919586182e-01 -1.028909981250762939e-01 -2.126249223947525024e-01
-1.516273170709609985e-01 -2.504288963973522186e-02 -2.349382042884826660e-01 -1.040859669446945190e-01 -1.880904585123062134e-01 -2.982204854488372803e-01 -1.444163024425506592e-01 1.364811556413769722e-03 1.837867349386215210e-01 -2.954749763011932373e-01 -7.302234321832656860e-02 -4.398624226450920105e-02 9.842371940612792969e-02 -8.595251291990280151e-02 -4.886128008365631104e-01 -4.632026702165603638e-02 2.605285942554473877e-01 3.130976259708404541e-01 1.337248980998992920e-01 1.856860965490341187e-01 2.262314110994338989e-01 -3.789814561605453491e-02 3.633023053407669067e-02 1.288210451602935791e-01 -2.504923380911350250e-02 3.907634690403938293e-02 2.113325707614421844e-02 6.059703230857849121e-02 -1.406988501548767090e-01 1.895421445369720459e-01 -4.748694598674774170e-02 -1.606810092926025391e-01
-1.659017950296401978e-01 2.500110268592834473e-01 8.946283720433712006e-03 -3.225578665733337402e-01 3.563457131385803223e-01 2.822770476341247559e-01 -2.282559573650360107e-01 -6.045829504728317261e-02 1.137599498033523560e-01 1.875415593385696411e-01 -4.501963779330253601e-02 -9.362886846065521240e-02 2.358235269784927368e-01 -7.316140923649072647e-03 -9.833033382892608643e-02 7.427450269460678101e-02 1.477376371622085571e-01 -9.909781068563461304e-02 -2.369155734777450562e-01 -7.061216235160827637e-02 -3.564781695604324341e-02 -9.355617314577102661e-02 -1.847035437822341919e-01 1.075172349810600281e-01 -5.129303410649299622e-02 1.045344248414039612e-01 -1.216531172394752502e-01 1.526319831609725952e-01 -2.646417617797851562e-01 2.395996637642383575e-02 1.566365063190460205e-01 -3.441092967987060547e-01
-2.643761336803436279e-01 -1.084019169211387634e-01 2.905870378017425537e-01 -3.133633136749267578e-01 5.877124145627021790e-02 1.929261833429336548e-01 -1.803256273269653320e-01 1.017665211111307144e-02 1.447256933897733688e-02 -4.832860082387924194e-03 7.417938858270645142e-02 -3.229570388793945312e-01 9.201594442129135132e-02 -7.569070160388946533e-02 1.152271553874015808e-01 6.163492798805236816e-02 2.538291215896606445e-01 -1.747287064790725708e-01 7.123114168643951416e-02 -1.792350262403488159e-01 1.586514711380004883e-02 1.081513166427612305e-01 -2.301068454980850220e-01 2.319887131452560425e-01 8.574303239583969116e-02 1.087978109717369080e-01 -4.070410877466201782e-02 1.488961279392242432e-01 -2.149233818054199219e-01 3.909542262554168701e-01 -1.224202141165733337e-01 -1.148830503225326538e-01
-3.307272791862487793e-01 -1.953785493969917297e-02 -3.567915782332420349e-02 -1.190300509333610535e-01 -1.202473193407058716e-01 1.271024346351623535e-01 -3.315672576427459717e-01 2.010047733783721924e-01 -2.226576060056686401e-01 7.149810343980789185e-02 1.287227123975753784e-01 -1.726966351270675659e-01 1.203075572848320007e-01 -1.001962050795555115e-01 -2.366231083869934082e-01 7.865826785564422607e-02 3.425278365612030029e-01 3.557241335511207581e-02 1.733739823102951050e-01 -2.241919189691543579e-01 1.111801415681838989e-01 5.739856511354446411e-02 1.194189861416816711e-01 -3.390999510884284973e-02 6.080700457096099854e-02 -7.418544590473175049e-02 -2.121268957853317261e-01 1.131885200738906860e-01 -1.986154168844223022e-01 2.157589346170425415e-01 2.517456375062465668e-02 -3.499251604080200195e-01
2.932969108223915100e-02 1.011855527758598328e-01 5.877583846449851990e-02 -3.210479021072387695e-01 -6.231442838907241821e-02 3.819344937801361084e-02 -1.485120058059692383e-01 -2.012469992041587830e-02 -2.073964029550552368e-01 -9.669344872236251831e-02 -6.122175231575965881e-02 -1.461402922868728638e-01 1.550549864768981934e-01 -3.202577680349349976e-02 -2.824938483536243439e-02 1.787059754133224487e-01 1.703133881092071533e-01 -3.100309073925018311e-01 -2.175888568162918091e-01 -5.651357024908065796e-02 -9.591191262006759644e-02 -7.509770244359970093e-02 2.900421917438507080e-01 -4.556551203131675720e-02 -6.113365665078163147e-02 2.310191988945007324e-01 4.501359909772872925e-02 -1.716822683811187744e-01 -4.861567914485931396e-01 2.218825966119766235e-01 2.142039835453033447e-01 -1.500893831253051758e-01
-1.858035027980804443e-01 -1.160965189337730408e-01 3.530954420566558838e-01 -3.237307667732238770e-01 9.626919031143188477e-02 7.197304069995880127e-02 -1.837726235389709473e-01 8.336328715085983276e-02 1.463243458420038223e-02 -4.675475880503654480e-02 1.995038241147994995e-01 -3.056960701942443848e-01 2.878638170659542084e-02 -1.155644729733467102e-01 1.064898446202278137e-01 -8.056499995291233063e-03 2.471375912427902222e-01 -2.093632221221923828e-01 5.431758984923362732e-02 -4.670831561088562012e-02 1.442746967077255249e-01 -3.298600390553474426e-02 -1.892907619476318359e-01 1.803188174962997437e-01 1.545307599008083344e-02 1.459532529115676880e-01 -1.519300192594528198e-01 2.021524161100387573e-01 -3.012274801731109619e-01 3.231765627861022949e-01 6.682242453098297119e-02 -1.438173055648803711e-01
-1.315570473670959473e-01 1.211705431342124939e-02 -2.814324796199798584e-01 -7.779426127672195435e-02 -8.543593436479568481e-02 -2.409686446189880371e-01 -1.764762252569198608e-01 -5.864856392145156860e-02 -2.595751285552978516e-01 -9.260818362236022949e-02 -8.014570176601409912e-02 -2.412707172334194183e-02 2.063302397727966309e-01 3.662036359310150146e-02 -3.477747738361358643e-01 1.387006193399429321e-01 1.885040253400802612e-01 1.385816335678100586e-01 3.763375058770179749e-02 -1.536945253610610962e-01 2.206072360277175903e-01 5.092642456293106079e-02 2.300398945808410645e-01 2.179301679134368896e-01 -3.138591647148132324e-01 1.394797265529632568e-01 5.756779015064239502e-02 -1.133828088641166687e-01 -2.123165130615234375e-01 2.530869543552398682e-01 8.272007852792739868e-02 -2.207398414611816406e-01
-1.034306585788726807e-01 -1.386784762144088745e-01 -1.282173693180084229e-01 -2.607243955135345459e-01 1.353850364685058594e-01 2.388963662087917328e-02 -2.397203147411346436e-01 -1.013767439872026443e-02 6.551060825586318970e-02 -4.864157736301422119e-02 3.785828873515129089e-02 1.024862304329872131e-01 8.503019809722900391e-02 1.069109067320823669e-01 -1.936271190643310547e-01 -1.871066987514495850e-01 2.629999518394470215e-01 9.914863109588623047e-02 -3.072102367877960205e-01 -1.449085772037506104e-01 -7.179183512926101685e-02 1.391825973987579346e-01 1.086632385849952698e-01 -8.013764768838882446e-02 -3.434846922755241394e-02 1.217861399054527283e-01 -3.411005735397338867e-01 3.615763783454895020e-01 -4.187854230403900146e-01 4.628365393728017807e-03 2.066814154386520386e-02 -1.528723388910293579e-01
-2.192760407924652100e-01 1.531760673969984055e-02 -1.840073317289352417e-01 -2.436264008283615112e-01 6.178922206163406372e-02 -1.503948569297790527e-01 -1.028232425451278687e-01 2.164470590651035309e-02 -1.393388956785202026e-01 -2.416684031486511230e-01 2.195041328668594360e-01 -5.982977747917175293e-01 7.435709983110427856e-02 -6.764038652181625366e-02 -2.035477608442306519e-01 -9.540358930826187134e-02 1.017751917243003845e-01 1.939246803522109985e-02 -1.307444870471954346e-01 1.411850601434707642e-01 -1.201091632246971130e-01 4.285031184554100037e-02 -2.205339632928371429e-02 -1.078115403652191162e-01 -2.659299075603485107e-01 5.362452194094657898e-02 1.934367120265960693e-01 -1.405797749757766724e-01 -1.977544426918029785e-01 -8.024288713932037354e-02 9.758971631526947021e-03 -1.544180959463119507e-01
-2.809453010559082031e-02 1.500152051448822021e-01 -1.010238975286483765e-01 -2.127720713615417480e-01 -1.342812627553939819e-01 2.002270519733428955e-01 -2.045082300901412964e-01 5.541210994124412537e-02 1.878028959035873413e-01 -7.459978759288787842e-02 -4.165209829807281494e-02 -4.030571877956390381e-01 -2.111476808786392212e-01 5.795974284410476685e-02 -1.830822080373764038e-01 -1.145062968134880066e-02 -1.347161084413528442e-02 5.592714622616767883e-02 1.077137421816587448e-02 -1.217879727482795715e-01 -2.644806802272796631e-01 1.160364300012588501e-01 -8.163917064666748047e-02 7.789691537618637085e-02 4.552254825830459595e-02 1.856536567211151123e-01 4.950936138629913330e-02 6.002471223473548889e-02 -4.247714877128601074e-01 1.691464781761169434e-01 1.321752965450286865e-01 -3.848164081573486328e-01
-9.994318336248397827e-02 -2.138201706111431122e-02 -8.540750481188297272e-03 -1.028927788138389587e-01 -1.769215017557144165e-01 2.235136032104492188e-01 -2.061607688665390015e-01 3.501841425895690918e-02 5.728568509221076965e-02 -2.540714442729949951e-01 -2.028047293424606323e-02 -1.849522292613983154e-01 4.233554303646087646e-01 8.648834377527236938e-02 -1.835685968399047852e-01 -3.210641145706176758e-01 -6.772258877754211426e-02 3.318332433700561523e-01 -1.880105286836624146e-01 -5.985028296709060669e-02 3.267245888710021973e-01 -1.392005681991577148e-01 -7.334318757057189941e-02 7.415028661489486694e-02 -4.586377367377281189e-02 -9.545963257551193237e-02 -1.352709829807281494e-01 4.016143456101417542e-02 -2.903354763984680176e-01 1.049766317009925842e-01 -6.699445843696594238e-02 -8.000571280717849731e-02
-1.227651834487915039e-01 1.690295189619064331e-01 2.176457345485687256e-01 -3.152973949909210205e-01 1.674776226282119751e-01 -1.136616095900535583e-01 -1.530514806509017944e-01 -7.246553152799606323e-02 -4.676342755556106567e-02 -1.893412619829177856e-01 -1.920956373214721680e-01 -1.277623921632766724e-01 3.381806239485740662e-02 1.212556213140487671e-01 -2.713521718978881836e-01 1.520257908850908279e-02 2.087931036949157715e-01 -3.438384532928466797e-01 -2.495097517967224121e-01 1.786396801471710205e-01 -6.702529639005661011e-02 1.037804130464792252e-02 -1.562066972255706787e-01 1.689713448286056519e-01 2.291100025177001953e-01 -2.937459759414196014e-02 -5.260987579822540283e-02 -9.338240325450897217e-02 -4.009992182254791260e-01 5.596164148300886154e-03 6.234043464064598083e-02 -1.259461045265197754e-01
-2.884073555469512939e-01 5.934143811464309692e-02 -6.626896560192108154e-02 -1.523252725601196289e-01 4.886157438158988953e-02 2.054974287748336792e-01 -2.518761157989501953e-01 4.249226152896881104e-01 -1.500021517276763916e-01 -1.477506905794143677e-01 -4.897414892911911011e-02 -2.648718468844890594e-02 -9.295565634965896606e-02 1.480003446340560913e-01 -9.537861496210098267e-02 9.867922216653823853e-02 3.116832859814167023e-02 2.640433311462402344e-01 -1.770746409893035889e-01 -9.384377300739288330e-02 1.658849865198135376e-01 -2.847071364521980286e-02 -8.349085599184036255e-02 2.188794612884521484e-01 -2.938990890979766846e-01 1.395522505044937134e-01 -1.808062046766281128e-01 -1.006373986601829529e-01 -1.398460716009140015e-01 -2.866327203810214996e-02 -1.612495481967926025e-01 -3.334175348281860352e-01
-3.640765249729156494e-01 8.323348127305507660e-03 3.167468309402465820e-01 -1.728326454758644104e-02 -4.700308665633201599e-02 -1.742218881845474243e-01 -2.943113148212432861e-01 -1.715691201388835907e-02 1.607587188482284546e-02 -2.324171215295791626e-01 -9.550521522760391235e-02 9.181249886751174927e-02 3.852360323071479797e-02 -1.405339129269123077e-02 6.745616346597671509e-02 7.364982366561889648e-02 4.367903470993041992e-01 5.427045002579689026e-02 1.161656230688095093e-01 -1.178655549883842468e-01 9.287079423666000366e-02 8.175621181726455688e-02 3.338015675544738770e-01 5.289747565984725952e-02 -8.641984313726425171e-02 -1.322803199291229248e-01 -1.178187876939773560e-01 -4.198661819100379944e-02 -1.301560252904891968e-01 3.092134594917297363e-01 -1.583529561758041382e-01 -1.868272274732589722e-01
-1.297651529312133789e-01 -4.876256361603736877e-02 -2.802679501473903656e-02 -2.787141874432563782e-02 1.901939511299133301e-01 1.556107848882675171e-01 -1.964312195777893066e-01 1.492537092417478561e-02 -1.934333331882953644e-02 -3.184995800256729126e-02 2.447692751884460449e-01 -1.690083183348178864e-02 3.538006916642189026e-03 1.047485694289207458e-01 -3.912039697170257568e-01 -1.310983896255493164e-01 2.786575555801391602e-01 -3.170424699783325195e-02 -1.167770549654960632e-01 -1.990673691034317017e-01 4.971726238727569580e-02 1.935889124870300293e-01 8.969733864068984985e-02 6.960626691579818726e-02 -2.827786803245544434e-01 -1.821634471416473389e-01 -1.210004314780235291e-01 3.462128341197967529e-01 -4.514382481575012207e-01 2.066819742321968079e-02 -3.727186704054474831e-03 -2.403783984482288361e-02
-1.015073806047439575e-01 7.026724517345428467e-02 3.951197117567062378e-02 -2.951416671276092529e-01 3.318160772323608398e-02 -1.945019960403442383e-01 -1.697476804256439209e-01 6.677521765232086182e-02 2.289778640260919929e-04 -3.697919845581054688e-02 -1.247215270996093750e-01 -3.312893211841583252e-01 -3.474590778350830078e-01 -4.122955352067947388e-02 -2.773472964763641357e-01 4.238553345203399658e-02 -8.854783140122890472e-03 -2.961233854293823242e-01 -3.721565902233123779e-01 4.626418277621269226e-02 2.368310987949371338e-01 -1.401913166046142578e-02 -3.887680917978286743e-02 2.854645252227783203e-01 -4.858461767435073853e-02 -1.351581811904907227e-01 1.077945977449417114e-01 -4.390623420476913452e-02 -2.190176248550415039e-01 1.322007328271865845e-01 1.492205560207366943e-01 -8.049143105745315552e-02
-3.189034163951873779e-01 -1.416796147823333740e-01 -1.459294110536575317e-01 -3.310021460056304932e-01 -2.425034493207931519e-01 1.550538539886474609e-01 -1.133256852626800537e-01 7.676674425601959229e-02 1.164201498031616211e-01 2.848207019269466400e-02 -2.663442790508270264e-01 -2.561831846833229065e-02 1.939830482006072998e-01 -2.860864996910095215e-01 -1.206463426351547241e-01 8.814581669867038727e-03 9.198380261659622192e-02 1.621252447366714478e-01 -1.934644430875778198e-01 -5.470286682248115540e-02 -1.064895614981651306e-01 4.905903339385986328e-02 -1.076995059847831726e-01 2.485628277063369751e-01 1.251562535762786865e-01 2.356501072645187378e-01 -2.812485583126544952e-02 2.142869494855403900e-02 -1.567365825176239014e-01 2.492295801639556885e-01 -2.253670617938041687e-02 -3.221562802791595459e-01
1.702118106186389923e-02 2.105803973972797394e-02 -8.381948620080947876e-02 -1.376710087060928345e-01 -1.274039149284362793e-01 1.995583474636077881e-01 -4.968105349689722061e-03 3.979711830615997314e-01 1.191976442933082581e-01 -1.817070841789245605e-01 1.913969963788986206e-02 2.859049942344427109e-03 -8.276497572660446167e-02 -9.929659217596054077e-02 -2.010249346494674683e-01 1.056417915970087051e-02 3.855212628841400146e-01 2.546263635158538818e-01 -2.688154019415378571e-02 -2.880817055702209473e-01 6.783187389373779297e-02 1.376062817871570587e-02 5.004322528839111328e-02 1.997510939836502075e-01 -2.518399655818939209e-01 -2.021496593952178955e-01 -4.976698011159896851e-02 2.375859022140502930e-01 -3.675606250762939453e-01 -2.267477102577686310e-02 1.416942663490772247e-02 -1.029401570558547974e-01
-2.479762285947799683e-01 -2.479251921176910400e-01 -1.577728241682052612e-01 -1.583708226680755615e-01 -1.778985857963562012e-01 1.321471780538558960e-01 -9.337673336267471313e-02 1.977016627788543701e-01 1.997515559196472168e-01 1.916963607072830200e-02 -1.203516423702239990e-01 -1.412434279918670654e-01 2.216147631406784058e-01 -8.502031117677688599e-02 -1.669547557830810547e-01 8.498923480510711670e-02 3.123946189880371094e-01 2.411789819598197937e-02 -5.366934835910797119e-02 -2.652166485786437988e-01 -9.909985959529876709e-02 2.359093129634857178e-01 8.444311097264289856e-03 1.768451929092407227e-01 1.135000437498092651e-01 1.275669187307357788e-01 6.008332222700119019e-02 -2.971564419567584991e-02 -2.973636984825134277e-01 3.541918694972991943e-01 2.009437605738639832e-02 -2.187901735305786133e-01
-2.390591949224472046e-01 -1.369513571262359619e-01 2.339643985033035278e-01 7.535367459058761597e-02 2.013339102268218994e-02 2.384790033102035522e-01 -2.221324890851974487e-01 -5.327254533767700195e-02 -1.211794465780258179e-02 -7.151396572589874268e-02 6.630318611860275269e-02 -2.475523352622985840e-01 -1.083214953541755676e-01 -1.305821985006332397e-01 6.647828966379165649e-02 4.313380271196365356e-02 1.948883086442947388e-01 1.131787616759538651e-02 1.820761710405349731e-01 -1.385036855936050415e-01 7.190109789371490479e-02 8.640161156654357910e-02 -6.164382025599479675e-02 6.877280026674270630e-02 -2.408080548048019409e-01 -1.853350847959518433e-01 1.450975090265274048e-01 1.672978550195693970e-01 -2.416412979364395142e-01 4.713767170906066895e-01 -1.125798374414443970e-01 -3.193196952342987061e-01
2.819628082215785980e-02 -1.058255881071090698e-01 1.571402847766876221e-01 -1.306543648242950439e-01 -1.130566820502281189e-01 -1.424159556627273560e-01 -7.252696901559829712e-02 -1.207821965217590332e-01 1.115480139851570129e-01 9.025911241769790649e-02 -1.016440242528915405e-02 1.449096668511629105e-02 1.553489416837692261e-01 4.952007904648780823e-02 -3.013455681502819061e-02 -8.797339349985122681e-02 4.331255797296762466e-03 2.362755089998245239e-01 -4.008796215057373047e-01 -3.707553818821907043e-02 7.045996189117431641e-02 1.129395067691802979e-01 1.790193468332290649e-01 9.296441078186035156e-02 -5.873017944395542145e-03 -2.892574667930603027e-01 -7.780111581087112427e-02 5.086245387792587280e-02 -2.771758139133453369e-01 8.817918598651885986e-02 2.363757789134979248e-01 -5.727475285530090332e-01
6.629963405430316925e-03 1.744258552789688110e-01 -1.073915883898735046e-01 -3.671688139438629150e-01 -6.954953819513320923e-02 6.234056502580642700e-02 -2.417797781527042389e-02 6.918295403011143208e-04 1.806340515613555908e-01 -3.113764822483062744e-01 -2.028583139181137085e-01 -2.791783511638641357e-01 3.531571030616760254e-01 -1.071379631757736206e-01 -1.380525082349777222e-01 -1.012722961604595184e-02 6.587152183055877686e-02 -2.045986652374267578e-01 -3.798831999301910400e-02 1.884814351797103882e-01 5.293044727295637131e-03 -7.682403177022933960e-02 1.313349008560180664e-01 1.975940912961959839e-01 -1.204291656613349915e-01 6.116059422492980957e-02 3.960406407713890076e-02 1.535860151052474976e-01 -2.380610704421997070e-01 2.102839499711990356e-01 2.999520897865295410e-01 -1.737434118986129761e-01
-2.359498590230941772e-01 -2.514016926288604736e-01 -1.551516503095626831e-01 -1.897553056478500366e-01 2.666942588984966278e-02 -3.805308938026428223e-01 -1.312438845634460449e-01 -1.181068494915962219e-01 -1.984241046011447906e-02 -8.463355153799057007e-02 1.859088987112045288e-01 -2.277430891990661621e-01 2.900978922843933105e-02 -9.592194110155105591e-02 -2.473056316375732422e-01 2.249174285680055618e-03 4.773585498332977295e-02 8.728344738483428955e-02 -2.951352857053279877e-02 -7.418321073055267334e-02 -3.109992109239101410e-02 6.223920360207557678e-02 -4.423855841159820557e-01 -1.082366704940795898e-01 -2.485579848289489746e-01 -3.765478357672691345e-02 1.114137284457683563e-02 1.417531445622444153e-02 -3.779843449592590332e-01 1.344397962093353271e-01 9.798676520586013794e-02 -1.286822706460952759e-01
-1.022576168179512024e-01 -1.496241390705108643e-01 1.224776506423950195e-01 -3.326107263565063477e-01 -1.214480772614479065e-01 -1.472045332193374634e-01 -2.008069306612014771e-01 -2.756876647472381592e-01 -5.836052820086479187e-02 -4.186073690652847290e-02 -2.377011328935623169e-01 -2.910133600234985352e-01 3.245884180068969727e-01 2.724060118198394775e-01 5.804995447397232056e-02 3.485849127173423767e-02 7.260064035654067993e-02 -2.989553101360797882e-02 -2.253339141607284546e-01 1.456538438796997070e-01 1.527158915996551514e-01 3.061655536293983459e-02 -7.454321533441543579e-02 2.121642231941223145e-01 1.332843396812677383e-02 -1.558593213558197021e-01 7.784391194581985474e-02 5.983395501971244812e-02 -2.920005023479461670e-01 -7.901862263679504395e-02 -2.639979124069213867e-01 -9.992798417806625366e-02
-1.184355318546295166e-01 8.913611620664596558e-02 -1.721081286668777466e-01 4.534469917416572571e-03 2.491929009556770325e-02 -2.724739611148834229e-01 -1.627995222806930542e-01 -1.374006420373916626e-01 -2.962459027767181396e-01 -3.915099799633026123e-02 -1.095086112618446350e-01 5.403270479291677475e-03 1.926856935024261475e-01 -9.957198053598403931e-03 -4.412923455238342285e-01 -1.058646962046623230e-01 2.112368941307067871e-01 1.240074262022972107e-01 -9.032353013753890991e-02 -1.307219862937927246e-01 1.560814827680587769e-01 1.307998895645141602e-01 -8.615985512733459473e-03 2.555721104145050049e-01 -2.808304131031036377e-01 1.000189781188964844e-01 1.404781341552734375e-01 -2.995891496539115906e-02 -3.481695950031280518e-01 8.466219902038574219e-02 -8.203423023223876953e-02 -2.166197001934051514e-01
-2.749986052513122559e-01 -1.362044066190719604e-01 -1.175368279218673706e-01 -2.499081343412399292e-01 -1.078875660896301270e-01 2.212825417518615723e-01 8.716832846403121948e-03 8.396092802286148071e-02 1.080389413982629776e-02 -1.025728583335876465e-01 -1.474520415067672729e-01 -1.348157525062561035e-01 -1.058727726340293884e-01 -1.550654321908950806e-01 7.187121361494064331e-02 -4.361610487103462219e-02 1.312173157930374146e-01 3.934537470340728760e-01 -1.961271315813064575e-01 -2.063816338777542114e-01 7.027405314147472382e-03 -1.263524740934371948e-01 9.259685873985290527e-02 1.699817478656768799e-01 3.703025877475738525e-01 7.857912033796310425e-02 9.089931845664978027e-02 1.103762313723564148e-01 -2.429876923561096191e-01 2.749384343624114990e-01 -1.762373140081763268e-03 -2.529818415641784668e-01
-1.686286181211471558e-01 -3.270360827445983887e-01 4.384745657444000244e-02 -1.323175150901079178e-02 9.786081314086914062e-02 3.849398344755172729e-02 -1.374896764755249023e-01 -1.216330565512180328e-02 -4.657411202788352966e-02 -1.573698408901691437e-02 -5.175464600324630737e-02 -1.474264115095138550e-01 9.735980629920959473e-02 -5.854108557105064392e-02 -7.243637740612030029e-02 8.166497945785522461e-02 9.300667792558670044e-02 1.338101774454116821e-01 -9.677596390247344971e-02 2.549862489104270935e-03 -4.348253309726715088e-01 5.999697372317314148e-02 1.069508865475654602e-01 2.864215970039367676e-01 -3.620665147900581360e-02 4.512195289134979248e-02 1.808648928999900818e-02 2.780692279338836670e-01 -4.296538531780242920e-01 3.550908267498016357e-01 1.349387764930725098e-01 -2.208601981401443481e-01
-1.162810772657394409e-01 2.777941897511482239e-02 -3.324443697929382324e-01 -2.763534486293792725e-01 -8.862657099962234497e-02 3.395619243383407593e-02 -1.176803279668092728e-02 -1.133203208446502686e-01 1.484148483723402023e-02 -1.670785993337631226e-01 1.683851778507232666e-01 -3.170133531093597412e-01 -9.021956473588943481e-02 -2.968648681417107582e-03 -1.794875264167785645e-01 -3.235122859477996826e-01 -1.939315535128116608e-02 3.204339146614074707e-01 -8.829312771558761597e-02 -1.895841360092163086e-01 3.316555023193359375e-01 -4.524450749158859253e-02 1.817948184907436371e-02 2.100747972726821899e-01 -2.446836531162261963e-01 -8.125977218151092529e-02 -1.865491569042205811e-01 2.956262230873107910e-02 -1.978153586387634277e-01 -4.843496903777122498e-02 -1.221505478024482727e-01 -1.139143332839012146e-01
-5.219163373112678528e-02 2.380643226206302643e-02 1.503354310989379883e-01 -1.614550203084945679e-01 -5.591342924162745476e-04 -1.573245078325271606e-01 7.217335700988769531e-02 -2.116214185953140259e-01 -1.073419153690338135e-01 -1.147609204053878784e-02 -5.049340426921844482e-02 -2.900838255882263184e-01 -7.457811385393142700e-02 1.423781067132949829e-01 -1.439050585031509399e-01 -1.426403527148067951e-03 7.366104423999786377e-02 2.356448024511337280e-01 -5.144872665405273438e-01 -7.062955200672149658e-02 2.520705461502075195e-01 4.565770924091339111e-02 -5.424993857741355896e-02 1.023967415094375610e-01 -9.520059823989868164e-02 -1.228025034070014954e-01 -1.074863318353891373e-02 8.552075177431106567e-02 -3.793269395828247070e-01 -1.814204007387161255e-01 -2.156884968280792236e-01 -2.526092529296875000e-01
-3.569588363170623779e-01 -2.077106684446334839e-01 -6.153954565525054932e-02 -2.203351557254791260e-01 7.105590403079986572e-02 2.568000257015228271e-01 -1.642653048038482666e-01 1.898726969957351685e-01 -2.482021003961563110e-01 -9.692076593637466431e-02 -2.658221684396266937e-02 -6.465297192335128784e-02 -2.189268469810485840e-01 -1.780582815408706665e-01 9.547547996044158936e-02 3.021709434688091278e-02 2.322612255811691284e-01 1.076651215553283691e-01 -6.434359401464462280e-02 -7.667333632707595825e-02 2.969736792147159576e-02 6.186684221029281616e-02 5.915028601884841919e-02 2.626670300960540771e-01 -1.076386347413063049e-01 2.875219881534576416e-01 -9.086858481168746948e-02 6.841999292373657227e-02 -1.553339064121246338e-01 2.005817741155624390e-01 -2.491935193538665771e-01 -3.018518388271331787e-01
5.362558364868164062e-02 -2.454007565975189209e-01 1.466160416603088379e-01 -3.153200447559356689e-01 1.674193888902664185e-01 -1.735138893127441406e-01 -5.581752210855484009e-02 1.144656091928482056e-01 -2.100304514169692993e-02 -2.151588946580886841e-01 -2.816547453403472900e-01 -1.596298068761825562e-01 1.630645245313644409e-01 1.281456202268600464e-01 -7.369676977396011353e-02 9.658064693212509155e-02 3.050796389579772949e-01 1.028380393981933594e-01 -1.184817701578140259e-01 7.472508400678634644e-02 -2.553592920303344727e-01 5.620263144373893738e-02 3.808555379509925842e-02 5.811019614338874817e-02 1.509068906307220459e-01 2.310385741293430328e-02 5.701716616749763489e-02 2.406566143035888672e-01 -4.313300251960754395e-01 -4.586417973041534424e-02 2.197353541851043701e-01 -1.222212836146354675e-01
-2.337715476751327515e-01 -1.507758256047964096e-02 1.353516876697540283e-01 -3.912290930747985840e-01 -1.352362036705017090e-01 7.116455584764480591e-02 -2.363711148500442505e-01 1.860809773206710815e-01 1.569234952330589294e-02 -5.613336712121963501e-02 9.400431066751480103e-02 -1.206151768565177917e-01 -2.907705865800380707e-02 -9.089987725019454956e-02 -7.461554557085037231e-02 -1.002011820673942566e-01 3.145445287227630615e-01 2.170733362436294556e-01 1.008377298712730408e-01 -2.560324668884277344e-01 2.388926744461059570e-01 1.201521139591932297e-02 9.147537499666213989e-02 1.148755326867103577e-01 -7.101122289896011353e-02 -3.006877005100250244e-01 1.568785607814788818e-01 1.604381203651428223e-01 -5.538714304566383362e-02 2.951970100402832031e-01 -2.676639556884765625e-01 -1.328202243894338608e-02
-3.145464658737182617e-01 5.896246060729026794e-02 3.944779932498931885e-02 -2.308690994977951050e-01 -1.239586472511291504e-01 -2.120791673660278320e-01 9.674566984176635742e-02 -1.289100050926208496e-01 -5.545060709118843079e-02 -2.283607050776481628e-02 1.170940622687339783e-01 -1.940543055534362793e-01 1.045933440327644348e-01 -1.207050532102584839e-01 -2.512897253036499023e-01 -5.692473053932189941e-02 -2.636051923036575317e-02 1.401354372501373291e-01 -4.824790954589843750e-01 7.796008884906768799e-02 -3.101577609777450562e-02 3.538239896297454834e-01 5.736922845244407654e-03 -1.025389786809682846e-02 -9.829183667898178101e-02 5.770605057477951050e-02 -2.050282508134841919e-01 8.440978825092315674e-02 -3.446626663208007812e-01 1.515122354030609131e-01 8.182057738304138184e-02 -1.160245463252067566e-01
-1.986147463321685791e-01 -2.313205450773239136e-01 2.526831030845642090e-01 -3.901189267635345459e-01 4.497056826949119568e-02 2.390109151601791382e-01 -1.122957617044448853e-01 1.616792976856231689e-01 -2.357516586780548096e-01 -1.765960454940795898e-01 1.804016381502151489e-01 -2.107654958963394165e-01 -1.470217108726501465e-02 -1.107287034392356873e-01 1.000617220997810364e-01 -1.046177712851203978e-04 2.020321041345596313e-01 -1.873730449005961418e-03 -2.381703630089759827e-02 -1.355629861354827881e-01 1.486846655607223511e-01 1.221039667725563049e-01 -6.354933977127075195e-02 1.014493703842163086e-01 8.768420666456222534e-02 3.076808452606201172e-01 -4.750058427453041077e-02 1.282209903001785278e-01 -2.303201854228973389e-01 3.057209253311157227e-01 6.475608795881271362e-02 -1.549524217844009399e-01
-1.180608943104743958e-01 -2.628473639488220215e-01 -1.912206709384918213e-01 -2.386240065097808838e-01 -7.842415571212768555e-02 3.395756185054779053e-01 3.291977941989898682e-02 2.374646365642547607e-01 2.487466186285018921e-01 6.133266910910606384e-02 -1.119448691606521606e-01 -1.910733282566070557e-01 3.681636229157447815e-02 1.183067783713340759e-01 -1.971350908279418945e-01 1.361071914434432983e-01 2.833157479763031006e-01 1.788419932126998901e-01 -1.372115164995193481e-01 -1.070267707109451294e-01 1.972167380154132843e-02 5.567158758640289307e-02 -5.216215271502733231e-03 1.072074323892593384e-01 7.177162915468215942e-02 4.214958287775516510e-03 3.328112140297889709e-02 -3.076976537704467773e-02 -3.378393650054931641e-01 3.235657215118408203e-01 -4.149889573454856873e-02 -2.679473459720611572e-01
-3.700909912586212158e-01 -8.428420871496200562e-02 1.617241352796554565e-01 -6.735470145940780640e-02 4.089611396193504333e-02 -1.168939918279647827e-01 4.334448650479316711e-02 -1.964691281318664551e-01 1.548233181238174438e-01 -2.557136118412017822e-01 -1.584657728672027588e-01 -1.996925771236419678e-01 1.524802446365356445e-01 -4.260133579373359680e-02 1.940980404615402222e-01 -1.311613023281097412e-01 3.000734746456146240e-01 -1.805246770381927490e-01 -1.078876629471778870e-01 -1.984881758689880371e-01 -1.454397737979888916e-01 7.912887632846832275e-02 3.760115057229995728e-02 1.120403483510017395e-01 -2.804094254970550537e-01 -1.579916030168533325e-01 -4.420323297381401062e-02 -9.026086330413818359e-02 -2.970786690711975098e-01 -5.259244143962860107e-02 -4.471656866371631622e-03 -3.396265506744384766e-01
6.039896979928016663e-02 -2.106769196689128876e-02 2.316720485687255859e-01 -2.477122247219085693e-01 7.373304665088653564e-02 -9.123079478740692139e-02 -2.484825551509857178e-01 -6.142012402415275574e-02 4.732898436486721039e-03 -1.915611326694488525e-01 -1.815042644739151001e-01 -3.208365738391876221e-01 -1.173681020736694336e-01 1.054502204060554504e-01 -1.974293440580368042e-01 1.354555506259202957e-02 1.242116242647171021e-01 -2.780856490135192871e-01 -3.154045045375823975e-01 6.376142054796218872e-02 -1.401322782039642334e-01 -9.397295862436294556e-02 -7.857543975114822388e-02 5.779076740145683289e-02 6.885877996683120728e-02 -5.174269527196884155e-02 4.015737399458885193e-02 -1.481363922357559204e-01 -5.291787981986999512e-01 5.020954087376594543e-02 4.752391576766967773e-02 -1.219481676816940308e-01
-2.441753298044204712e-01 -6.009405478835105896e-03 4.845821857452392578e-02 -1.732612550258636475e-01 4.257940500974655151e-02 2.577097713947296143e-02 -1.658884286880493164e-01 -3.462829589843750000e-01 6.315782666206359863e-02 -2.771016657352447510e-01 -8.037612587213516235e-02 -1.550167649984359741e-01 2.745505571365356445e-01 -8.121940493583679199e-02 -4.471066221594810486e-02 1.920825392007827759e-01 2.213077694177627563e-01 -5.501234903931617737e-02 -1.796988546848297119e-01 9.634187072515487671e-02 3.343906402587890625e-01 -1.277570426464080811e-02 2.579488754272460938e-01 8.861543238162994385e-02 -1.426727771759033203e-01 1.689128577709197998e-02 -1.281675547361373901e-01 1.715650409460067749e-01 -1.939733624458312988e-01 9.495135396718978882e-02 -2.997128069400787354e-01 -2.073968648910522461e-01
-1.721229851245880127e-01 -3.907657787203788757e-02 2.019757777452468872e-01 -2.774557471275329590e-01 2.800596691668033600e-02 -1.787154972553253174e-01 -1.867646425962448120e-01 -2.580256462097167969e-01 1.111237145960330963e-02 -2.643532492220401764e-02 -3.279945254325866699e-01 -2.382833361625671387e-01 1.452798247337341309e-01 1.594846397638320923e-01 1.620803214609622955e-02 9.726151078939437866e-02 -6.536791473627090454e-02 4.477284103631973267e-02 -3.930276036262512207e-01 -2.547576650977134705e-02 2.640532553195953369e-01 9.312456846237182617e-02 5.735393241047859192e-02 1.699988692998886108e-01 -1.286192983388900757e-01 -8.805210702121257782e-03 4.441584274172782898e-02 1.335253715515136719e-01 -3.663679659366607666e-01 -1.184803992509841919e-01 -1.910717934370040894e-01 -4.760993644595146179e-02
-2.434034943580627441e-01 1.791594177484512329e-02 -3.732047602534294128e-02 -4.281021058559417725e-01 -2.614098414778709412e-02 8.288919925689697266e-02 -3.570807874202728271e-01 -1.259630173444747925e-01 3.623484671115875244e-01 -3.594273328781127930e-01 -9.340413659811019897e-02 1.503847260028123856e-02 -2.932086586952209473e-02 -2.038643956184387207e-01 4.571875184774398804e-02 -2.163329869508743286e-01 1.474661678075790405e-01 2.394145131111145020e-01 -2.202496230602264404e-01 -3.288672864437103271e-02 -6.118617951869964600e-02 6.835695356130599976e-02 1.565590500831604004e-01 1.122290417551994324e-01 4.958085715770721436e-03 4.703763499855995178e-02 1.621087789535522461e-01 1.898893862962722778e-01 8.777697985351551324e-06 4.111340269446372986e-02 1.468252949416637421e-02 5.862465873360633850e-02
-6.017958745360374451e-02 1.041333824396133423e-01 -1.087941974401473999e-02 -1.687337309122085571e-01 2.240180224180221558e-01 1.004409343004226685e-01 -1.899910569190979004e-01 2.459917403757572174e-02 9.096566587686538696e-02 -1.541951298713684082e-01 -1.772456765174865723e-01 -2.193525284528732300e-01 -4.553180187940597534e-02 7.808405905961990356e-02 -3.947530090808868408e-01 -2.799695432186126709e-01 1.446076333522796631e-01 -1.007075458765029907e-01 -9.071399271488189697e-02 -1.631337851285934448e-01 6.610026210546493530e-02 -3.151088654994964600e-01 1.924796849489212036e-01 1.545348912477493286e-01 -1.689120382070541382e-01 -4.009078070521354675e-02 8.906365931034088135e-02 -8.503828197717666626e-02 -2.649350166320800781e-01 1.256450861692428589e-01 -2.948399782180786133e-01 -2.393907457590103149e-01
-1.193747743964195251e-01 -1.514592319726943970e-01 7.168184965848922729e-02 -2.255498319864273071e-01 2.618625573813915253e-02 -7.831320166587829590e-02 -1.155077889561653137e-01 3.146114200353622437e-02 2.040198072791099548e-02 -2.880676984786987305e-01 -1.850459575653076172e-01 -1.499265134334564209e-01 7.376810163259506226e-02 -1.640532910823822021e-01 1.535776704549789429e-01 -6.316090375185012817e-02 8.187887072563171387e-02 -9.867110103368759155e-02 1.190166920423507690e-01 4.572263360023498535e-02 7.502899318933486938e-02 4.232628270983695984e-02 -1.815649121999740601e-02 3.467891365289688110e-02 8.808919787406921387e-02 -4.135667681694030762e-01 7.232613116502761841e-02 2.785947581287473440e-04 -6.078297495841979980e-01 -8.244704455137252808e-02 -2.431005984544754028e-01 -1.567442715167999268e-01
-2.442744523286819458e-01 1.628268808126449585e-01 -2.056780606508255005e-01 -2.056156843900680542e-01 -1.108121220022439957e-02 9.583555907011032104e-02 -2.923570200800895691e-02 -1.850758492946624756e-01 1.541945338249206543e-01 6.254258006811141968e-02 -1.680032908916473389e-01 -8.379529416561126709e-02 1.546126902103424072e-01 7.723269052803516388e-03 -2.259622961282730103e-01 4.270497243851423264e-03 -8.025181293487548828e-02 -8.242999017238616943e-02 -2.912940084934234619e-01 4.720482043921947479e-03 -6.353060156106948853e-02 3.083181083202362061e-01 4.986951127648353577e-02 -1.244645845144987106e-02 -5.038201063871383667e-02 -8.588340878486633301e-02 2.206819951534271240e-01 9.593871235847473145e-02 -3.935514092445373535e-01 2.246896028518676758e-01 7.010044902563095093e-02 -4.109697043895721436e-01
-3.009386658668518066e-01 1.324684023857116699e-01 -2.489634156227111816e-01 -1.600715219974517822e-01 -1.983208768069744110e-02 -7.054363936185836792e-02 -3.516987562179565430e-01 -5.689638853073120117e-02 1.715428531169891357e-01 4.670890048146247864e-02 4.839089885354042053e-02 -5.859962478280067444e-02 -2.617242000997066498e-02 1.008709985762834549e-02 -1.101258117705583572e-02 -3.184708654880523682e-01 -1.594894565641880035e-02 1.876234263181686401e-01 -2.890110909938812256e-01 -7.611401379108428955e-02 -9.104020893573760986e-02 2.718923687934875488e-01 1.480677574872970581e-01 7.775020599365234375e-02 1.413929164409637451e-01 -8.204604685306549072e-02 6.935842335224151611e-02 -7.337636500597000122e-02 -4.431908130645751953e-01 1.442621797323226929e-01 -1.067658606916666031e-02 -2.074730694293975830e-01
8.468160778284072876e-02 -2.440392225980758667e-02 -6.000033020973205566e-02 -4.872659444808959961e-01 1.018054559826850891e-01 -1.789560467004776001e-01 3.659165650606155396e-02 1.203135848045349121e-01 7.178874313831329346e-02 -1.860062479972839355e-01 -4.434322193264961243e-02 -4.877865314483642578e-02 2.798648178577423096e-01 1.770182251930236816e-01 1.629780828952789307e-01 1.952800154685974121e-02 2.632903754711151123e-01 6.212911382317543030e-02 -1.199587360024452209e-01 -1.974092870950698853e-01 -8.256838470697402954e-02 7.013324648141860962e-02 -2.784748561680316925e-02 8.471789956092834473e-02 -1.327886581420898438e-01 -5.212118104100227356e-02 -7.929841428995132446e-02 1.279237400740385056e-02 -5.801830887794494629e-01 -1.145163923501968384e-02 -4.715076461434364319e-02 1.737185940146446228e-02
-4.847455769777297974e-02 3.575933352112770081e-02 7.248960435390472412e-02 -2.220732271671295166e-01 3.149590194225311279e-01 7.849676907062530518e-02 -2.257876545190811157e-01 -7.118254154920578003e-02 6.638980656862258911e-02 -3.686459064483642578e-01 1.824100166559219360e-01 -1.652103662490844727e-01 1.532202214002609253e-01 -2.810761332511901855e-01 9.518081787973642349e-05 -1.231934800744056702e-01 1.738929748535156250e-01 -1.624399423599243164e-02 -5.232582241296768188e-02 5.901676043868064880e-02 5.799245089292526245e-02 9.649160504341125488e-02 -3.851872310042381287e-02 2.923671156167984009e-02 2.374601215124130249e-01 -7.025236636400222778e-02 1.250670999288558960e-01 1.729141622781753540e-01 -5.422067642211914062e-01 -5.809195339679718018e-02 7.672379910945892334e-02 -3.330956911668181419e-03
-2.931004464626312256e-01 -1.267633140087127686e-01 -6.189084146171808243e-03 -1.311490535736083984e-01 3.433018326759338379e-01 1.993253529071807861e-01 -1.746004670858383179e-01 -1.632823608815670013e-02 -9.805176407098770142e-02 -4.149841964244842529e-01 1.392493993043899536e-01 -8.815829455852508545e-02 9.967495687305927277e-03 2.588533163070678711e-01 -1.975438743829727173e-01 -8.320846594870090485e-03 5.569068714976310730e-02 3.148102387785911560e-02 -6.195002049207687378e-02 1.740974485874176025e-01 -2.821904979646205902e-02 -3.722457587718963623e-02 -1.211400628089904785e-01 3.147765100002288818e-01 -1.257809549570083618e-01 -1.074564903974533081e-01 1.664614528417587280e-01 -1.976843178272247314e-02 -1.775786578655242920e-01 2.300951331853866577e-01 -2.744732201099395752e-01 -8.830533176660537720e-02
-2.829149365425109863e-01 6.959924846887588501e-02 1.647683680057525635e-01 -3.980411589145660400e-01 2.087559998035430908e-01 8.507752418518066406e-02 -2.179039716720581055e-01 3.011829685419797897e-03 1.056172251701354980e-01 3.004594147205352783e-02 5.758762825280427933e-03 -1.948281526565551758e-01 4.224395006895065308e-02 1.800707578659057617e-01 -1.215089932084083557e-01 -1.742565631866455078e-01 -2.214584685862064362e-02 7.071173191070556641e-02 1.986389309167861938e-01 -4.334033653140068054e-02 2.015902698040008545e-01 -5.491028726100921631e-02 -1.683777198195457458e-02 1.638254821300506592e-01 6.557056307792663574e-02 2.262689173221588135e-01 -1.565406620502471924e-01 -1.608997732400894165e-01 -2.415865212678909302e-01 -5.429716035723686218e-02 -1.300421953201293945e-01 -4.473433494567871094e-01
-1.471992880105972290e-01 -2.912883758544921875e-01 1.186388507485389709e-01 3.675601631402969360e-02 -1.462642103433609009e-01 -1.371173262596130371e-01 -1.265078932046890259e-01 -1.932884752750396729e-01 4.932284727692604065e-02 5.382193718105554581e-03 1.980217546224594116e-02 -2.215589582920074463e-01 2.399268150329589844e-01 -1.085451692342758179e-01 -1.843855381011962891e-01 -2.086275070905685425e-01 9.547246992588043213e-02 1.603414863348007202e-01 -3.542860746383666992e-01 -9.165694564580917358e-02 1.409624144434928894e-02 -1.404783278703689575e-01 4.062508419156074524e-02 3.321407437324523926e-01 -2.536568343639373779e-01 1.132883653044700623e-01 2.648041211068630219e-02 -6.264365464448928833e-02 -4.102452099323272705e-01 -7.879650592803955078e-02 -1.581342220306396484e-01 6.101540476083755493e-02
-3.320821225643157959e-01 -1.350573599338531494e-01 7.148218899965286255e-02 -2.688632607460021973e-01 3.027371875941753387e-02 -1.651992797851562500e-01 -8.888054639101028442e-02 -4.291661828756332397e-02 -8.301695436239242554e-02 -1.081670001149177551e-01 1.170418858528137207e-01 -1.362742781639099121e-01 -1.700352877378463745e-02 -3.254424333572387695e-01 -3.465248048305511475e-01 1.247077584266662598e-01 2.254862189292907715e-01 9.515804052352905273e-02 -2.554714083671569824e-01 1.618410497903823853e-01 -8.565188199281692505e-02 2.112639397382736206e-01 -5.106840655207633972e-02 -1.960655003786087036e-01 -3.634445071220397949e-01 5.265416204929351807e-02 -1.877824775874614716e-02 5.536573007702827454e-02 -2.106772661209106445e-01 1.683336496353149414e-01 4.929421469569206238e-02 -7.504172623157501221e-02
-3.825302422046661377e-02 -2.221226505935192108e-02 1.650542616844177246e-01 -1.632292121648788452e-01 -6.280135363340377808e-02 1.084695458412170410e-01 -8.628542721271514893e-02 3.139826357364654541e-01 -1.951870471239089966e-01 -2.346926741302013397e-02 1.309793591499328613e-01 -2.275572419166564941e-01 1.454127132892608643e-01 1.932532191276550293e-01 4.484136775135993958e-02 1.427112817764282227e-01 4.103970527648925781e-01 1.271205693483352661e-01 -1.699594706296920776e-01 -8.543317019939422607e-02 -1.437635999172925949e-02 -1.435743570327758789e-01 -2.139468938112258911e-01 2.574022710323333740e-01 3.636538237333297729e-02 -4.064273089170455933e-02 -8.021630346775054932e-02 6.280785799026489258e-02 -5.161764621734619141e-01 -1.996378414332866669e-02 1.160490047186613083e-02 -4.014984704554080963e-03
-3.723745048046112061e-01 -1.101683080196380615e-01 6.206756457686424255e-03 -2.404621839523315430e-01 8.974263072013854980e-02 -1.861323416233062744e-01 -1.015604138374328613e-01 -2.388193458318710327e-01 -1.280557271093130112e-02 -1.682550162076950073e-01 -1.737424284219741821e-01 -1.092270165681838989e-01 -7.544991374015808105e-02 2.052623080089688301e-03 -1.399353425949811935e-02 -1.000235602259635925e-02 -5.994580313563346863e-02 -2.405208498239517212e-01 2.910999581217765808e-02 -5.725473538041114807e-02 4.796647932380437851e-03 1.594848781824111938e-01 8.459503948688507080e-02 5.286526307463645935e-02 -1.357112824916839600e-01 -6.460355222225189209e-02 1.175611615180969238e-01 3.309153020381927490e-01 -3.653237223625183105e-01 2.642365992069244385e-01 -3.641430437564849854e-01 -1.480872184038162231e-01
-2.225589454174041748e-01 -1.658068411052227020e-02 1.266430132091045380e-02 -1.360633522272109985e-01 -2.479283362627029419e-01 -1.366268992424011230e-01 -3.080768510699272156e-02 -1.316916942596435547e-01 1.195106729865074158e-01 -3.186506778001785278e-02 8.246257156133651733e-02 -9.504355490207672119e-02 2.423814535140991211e-01 7.390846312046051025e-02 -1.626599347218871117e-03 -8.756247907876968384e-02 -2.070446163415908813e-01 2.412987798452377319e-01 -2.799434661865234375e-01 -3.358504176139831543e-02 -1.993030868470668793e-02 1.745658516883850098e-01 1.597757488489151001e-01 1.743286699056625366e-01 -4.412850365042686462e-02 -2.258674502372741699e-01 -1.582616716623306274e-01 8.896455168724060059e-02 -3.668186366558074951e-01 2.786940336227416992e-01 1.697248965501785278e-01 -3.684338331222534180e-01
-2.214352637529373169e-01 1.745720952749252319e-01 -1.687138527631759644e-01 -4.349056482315063477e-01 3.653293550014495850e-01 -1.051827147603034973e-01 -4.205608367919921875e-02 -9.195794165134429932e-02 -1.031572073698043823e-01 -1.746433228254318237e-01 -1.271437108516693115e-01 -2.310625016689300537e-01 6.050381064414978027e-02 1.569509804248809814e-01 -5.564362928271293640e-02 -2.154278755187988281e-02 1.830873787403106689e-01 2.545855194330215454e-02 -1.912446916103363037e-01 -1.637680083513259888e-01 9.860233217477798462e-02 2.653357982635498047e-01 2.720074355602264404e-02 4.603670537471771240e-02 3.837469518184661865e-01 8.843880891799926758e-02 7.323691993951797485e-02 1.159600615501403809e-01 -1.671377867460250854e-01 -4.329348728060722351e-02 1.026656925678253174e-01 -1.038589850068092346e-01
-3.022366762161254883e-01 -1.289406865835189819e-01 -1.072877123951911926e-01 -4.497640430927276611e-01 -1.849371381103992462e-02 3.096431791782379150e-01 -1.186871901154518127e-01 2.325960844755172729e-01 -6.887514144182205200e-02 -9.490460902452468872e-02 1.490862388163805008e-02 -1.648622751235961914e-01 -9.162682108581066132e-03 -1.098218038678169250e-01 -9.566940367221832275e-03 5.285312607884407043e-02 9.126981603913009167e-04 -1.389602385461330414e-02 2.159470021724700928e-01 8.281422406435012817e-02 1.017504744231700897e-02 1.842741966247558594e-01 -1.440200358629226685e-01 -1.367133557796478271e-01 -2.501712441444396973e-01 8.055119216442108154e-02 -4.564030840992927551e-02 -4.119519516825675964e-02 -3.771203756332397461e-01 7.749231159687042236e-02 1.549523323774337769e-01 -2.921826839447021484e-01
-4.508463144302368164e-01 2.380997240543365479e-01 1.892622001469135284e-02 -2.015662491321563721e-01 -5.016369745135307312e-02 7.640208303928375244e-02 -2.082687467336654663e-01 8.862806111574172974e-02 6.762148439884185791e-02 2.172959297895431519e-01 4.113912954926490784e-02 -7.106707990169525146e-02 1.477230489253997803e-01 1.293646544218063354e-01 -2.034741640090942383e-01 6.170251592993736267e-02 1.530276089906692505e-01 -3.443754017353057861e-01 -1.321693211793899536e-01 5.553511530160903931e-02 1.742774546146392822e-01 -1.241524443030357361e-01 -1.966918706893920898e-01 1.753827929496765137e-02 -8.758265525102615356e-02 8.534163981676101685e-02 8.356691151857376099e-02 -7.425172626972198486e-02 -3.779896497726440430e-01 1.094876453280448914e-01 1.981910318136215210e-01 -1.680313050746917725e-01
-3.467795550823211670e-01 2.128160744905471802e-02 1.371831074357032776e-02 3.196580708026885986e-02 -4.107080399990081787e-02 -1.522853411734104156e-02 -1.178874820470809937e-01 2.664673626422882080e-01 4.757810756564140320e-02 -2.913079559803009033e-01 1.189538463950157166e-02 -6.482280790805816650e-02 -1.038433611392974854e-01 -1.095089763402938843e-01 9.763898700475692749e-02 6.164553388953208923e-02 3.671939969062805176e-01 1.769402250647544861e-02 -1.456002593040466309e-01 -7.796765863895416260e-02 1.258251518011093140e-01 4.464111104607582092e-02 -7.388652116060256958e-02 3.747252821922302246e-01 2.435601353645324707e-01 3.136619031429290771e-01 6.665767729282379150e-02 1.402403414249420166e-01 -5.138520896434783936e-02 2.978361546993255615e-01 -2.343099005520343781e-02 -2.526766657829284668e-01
-1.580622494220733643e-01 3.483175858855247498e-02 7.672563940286636353e-02 -4.349970221519470215e-01 1.594517976045608521e-01 -1.927201151847839355e-01 -7.357982546091079712e-02 -3.658615425229072571e-02 -2.076682299375534058e-01 -2.675786912441253662e-01 -5.412053689360618591e-02 -2.967954277992248535e-01 2.251402139663696289e-01 1.162226945161819458e-01 1.662729866802692413e-02 5.284694954752922058e-02 2.332987040281295776e-01 8.175802230834960938e-02 -1.752889752388000488e-01 -1.071973331272602081e-02 -2.918615937232971191e-01 2.738489210605621338e-01 7.036731694824993610e-04 7.344891317188739777e-03 8.849748224020004272e-02 5.585387721657752991e-02 1.297986805438995361e-01 -6.623385101556777954e-02 -3.697069883346557617e-01 -4.411498829722404480e-02 -1.439429353922605515e-02 -1.147247776389122009e-01
-3.880905508995056152e-01 5.210575088858604431e-02 1.391160041093826294e-01 -2.140535265207290649e-01 -2.162574976682662964e-01 -7.426774501800537109e-02 6.473518162965774536e-02 1.199329495429992676e-01 -1.530117448419332504e-02 -1.926391422748565674e-01 -1.426954194903373718e-02 -1.173463165760040283e-01 9.291560202836990356e-02 -2.009479105472564697e-01 -3.133973181247711182e-01 8.100407198071479797e-03 2.701637744903564453e-01 5.793700367212295532e-02 -3.093585371971130371e-01 1.332184374332427979e-01 2.667893841862678528e-02 2.535701096057891846e-01 7.977157831192016602e-02 4.173206165432929993e-03 -2.627728283405303955e-01 1.893491595983505249e-01 -1.175397932529449463e-01 1.192877963185310364e-01 -1.541354805231094360e-01 7.014193385839462280e-02 2.306928932666778564e-01 -1.897264868021011353e-01
-3.468169569969177246e-01 -2.894494831562042236e-01 -1.028726771473884583e-01 -2.347372770309448242e-01 2.061454653739929199e-01 -8.449869602918624878e-02 5.278474092483520508e-02 -1.693179644644260406e-02 7.233602926135063171e-03 -3.992378413677215576e-01 -1.754883378744125366e-01 -1.982348412275314331e-01 1.533716768026351929e-01 3.085118904709815979e-02 1.225422471761703491e-01 -1.127456873655319214e-01 1.619826406240463257e-01 -1.217482835054397583e-01 -2.618805766105651855e-01 -8.753620088100433350e-02 -1.427424978464841843e-02 2.228521853685379028e-01 -4.395790025591850281e-02 1.733700782060623169e-01 8.456484973430633545e-02 -2.043271064758300781e-01 -1.995233595371246338e-01 3.072043880820274353e-02 -1.212125122547149658e-01 -4.769884049892425537e-02 6.855726242065429688e-02 -2.920977473258972168e-01
-3.209344148635864258e-01 2.914449200034141541e-02 2.216489166021347046e-01 -2.121873646974563599e-01 -1.167882531881332397e-01 -1.205367892980575562e-01 -2.012375146150588989e-01 2.849370799958705902e-02 7.427883893251419067e-02 -2.575669884681701660e-01 -9.185273665934801102e-04 -1.791439503431320190e-01 -1.968848258256912231e-01 1.064608991146087646e-01 -3.458372130990028381e-02 1.029403507709503174e-01 -1.007758304476737976e-01 8.923067711293697357e-03 -2.505380809307098389e-01 1.810111850500106812e-01 2.532060444355010986e-01 -1.211279481649398804e-01 -2.654454857110977173e-02 2.155973166227340698e-01 -3.017046749591827393e-01 -1.333748698234558105e-01 1.212898045778274536e-01 -2.106812447309494019e-01 -6.094710528850555420e-02 3.342057168483734131e-01 5.285722762346267700e-02 -2.209639847278594971e-01
-2.505563199520111084e-01 -1.330794990062713623e-01 -2.477867901325225830e-01 -2.514990270137786865e-01 -1.328034251928329468e-01 1.156634986400604248e-01 -7.677365094423294067e-02 8.032049983739852905e-02 1.176388934254646301e-01 7.594674825668334961e-02 -3.979691490530967712e-02 -9.797177463769912720e-02 -1.063484116457402706e-03 -5.582765862345695496e-02 -3.337353467941284180e-02 -1.173932552337646484e-01 1.188827529549598694e-01 2.965822517871856689e-01 -2.855138666927814484e-02 -1.525586247444152832e-01 -8.451833575963973999e-02 1.002100110054016113e-01 7.072124630212783813e-02 9.741739928722381592e-02 1.299290359020233154e-01 5.302051082253456116e-02 2.691149525344371796e-02 2.754443585872650146e-01 -4.602131545543670654e-01 2.837304770946502686e-01 8.509510755538940430e-02 -3.860200941562652588e-01
-3.606735169887542725e-01 1.045598387718200684e-01 1.273485720157623291e-01 -1.101314574480056763e-01 8.932968229055404663e-02 -2.184124439954757690e-01 -3.282313346862792969e-01 -1.296589374542236328e-01 1.455217599868774414e-01 -2.585690021514892578e-01 1.857533119618892670e-02 -2.102073878049850464e-01 -2.014085054397583008e-01 -1.255734264850616455e-01 -2.210627049207687378e-01 -4.515784978866577148e-02 1.940650492906570435e-01 -4.198040813207626343e-02 -1.259590834379196167e-01 1.115806549787521362e-01 7.737955451011657715e-02 -2.697458565235137939e-01 -1.686214059591293335e-01 1.000585332512855530e-01 -2.564334869384765625e-01 -2.336648851633071899e-01 3.565326705574989319e-02 -5.478795245289802551e-02 -5.982679501175880432e-02 1.612349450588226318e-01 1.880753636360168457e-01 -1.899527609348297119e-01
-4.232456088066101074e-01 -1.876047626137733459e-02 -2.788195908069610596e-01 -7.968662679195404053e-02 1.111830770969390869e-01 -3.418302396312355995e-03 -2.812591008841991425e-02 2.457768768072128296e-01 -2.637220323085784912e-01 -1.272060559131205082e-03 9.717281162738800049e-02 1.256001293659210205e-01 8.957015722990036011e-02 8.389060199260711670e-02 -7.162199169397354126e-02 -2.826028764247894287e-01 7.635667920112609863e-02 3.568117320537567139e-02 -1.368369814008474350e-02 -2.453397028148174286e-02 4.814049974083900452e-02 -8.559475839138031006e-02 8.042830973863601685e-02 2.694567143917083740e-01 2.338482253253459930e-02 -7.745490223169326782e-02 1.841012239456176758e-01 1.040707975625991821e-01 -4.508113563060760498e-01 1.013244464993476868e-01 -1.254614293575286865e-01 -3.015066385269165039e-01
-3.861777856945991516e-02 2.161394506692886353e-01 2.629187330603599548e-02 -4.242535829544067383e-01 -5.457447469234466553e-02 -4.851835221052169800e-02 -1.023298054933547974e-01 -1.637790501117706299e-01 -9.457825869321823120e-02 -2.753011882305145264e-01 2.129269530996680260e-03 -2.337882667779922485e-01 -1.858820207417011261e-02 -1.146319210529327393e-01 -6.316384673118591309e-02 1.035523563623428345e-01 1.779681742191314697e-01 -1.931235492229461670e-01 -5.262715369462966919e-02 -1.128498390316963196e-01 5.304626375436782837e-02 1.948439180850982666e-01 -1.435338705778121948e-01 -5.641358345746994019e-02 1.243595108389854431e-01 1.143412515521049500e-01 2.103042155504226685e-01 2.671467065811157227e-01 -2.861179411411285400e-01 1.350998729467391968e-01 -2.220237255096435547e-01 -3.439557552337646484e-01
-3.292635977268218994e-01 -1.225460097193717957e-01 -5.508807301521301270e-02 -1.791907548904418945e-01 1.803452223539352417e-01 1.762879788875579834e-01 -1.141860857605934143e-01 4.115236699581146240e-01 -2.999452054500579834e-01 -1.649102866649627686e-01 -1.689706891775131226e-01 -3.544009104371070862e-02 -7.473663985729217529e-02 7.645268738269805908e-02 -8.071255683898925781e-02 -1.843200996518135071e-02 8.026029169559478760e-02 1.558439135551452637e-01 -9.858835488557815552e-02 -1.409653574228286743e-01 3.097257576882839203e-02 1.591045856475830078e-01 2.931678481400012970e-02 1.712960749864578247e-01 -3.691799007356166840e-03 9.083733707666397095e-02 -7.200507819652557373e-02 1.365235745906829834e-01 -2.133840620517730713e-01 1.816480457782745361e-01 -1.407042294740676880e-01 -4.277465641498565674e-01
-4.867713153362274170e-02 1.154889240860939026e-01 -2.764249145984649658e-01 -5.461083352565765381e-02 1.926107704639434814e-02 -2.831222116947174072e-02 -4.915912449359893799e-02 -2.786115743219852448e-02 4.709587618708610535e-02 -1.028623208403587341e-01 -1.571603268384933472e-01 -2.344878911972045898e-01 -7.389878481626510620e-02 4.309859499335289001e-02 -3.948045969009399414e-01 3.071841895580291748e-01 2.990568578243255615e-01 1.017672270536422729e-01 -5.615842714905738831e-02 -6.948578357696533203e-02 3.447053134441375732e-01 9.852278232574462891e-02 7.604540139436721802e-02 3.063353002071380615e-01 -6.235687807202339172e-02 -6.372118741273880005e-02 1.243683844804763794e-01 -1.799192875623703003e-01 -3.652946278452873230e-02 2.152008414268493652e-01 -7.064445316791534424e-02 -3.258073329925537109e-01
-3.237492442131042480e-01 -3.735055327415466309e-01 8.206392824649810791e-02 -1.072900146245956421e-01 2.229952663183212280e-01 -6.373589485883712769e-02 2.048594690859317780e-02 2.139130532741546631e-01 9.371290355920791626e-02 2.656823992729187012e-01 -2.490893155336380005e-01 -2.461331188678741455e-01 1.117590591311454773e-01 -5.933581292629241943e-02 -1.327650547027587891e-01 1.377338427118957043e-03 1.269576400518417358e-01 1.146550029516220093e-01 -1.580782532691955566e-01 -6.153545901179313660e-02 -1.751224324107170105e-02 -6.206404790282249451e-02 1.828529536724090576e-01 2.858800292015075684e-01 -1.463357210159301758e-01 2.594564668834209442e-02 2.010259926319122314e-01 9.943596273660659790e-02 -1.996328383684158325e-01 -5.503107979893684387e-02 -1.047126576304435730e-01 -3.134292662143707275e-01
-2.574939429759979248e-01 1.357958465814590454e-01 -1.215940807014703751e-02 -3.647668361663818359e-01 -1.952890902757644653e-01 -9.724914282560348511e-02 -9.688630700111389160e-03 -2.571558356285095215e-01 -1.178412288427352905e-01 -1.570669710636138916e-01 -1.679702550172805786e-01 -2.727718055248260498e-01 -1.544866561889648438e-01 8.725185878574848175e-03 -2.675565779209136963e-01 -1.196859553456306458e-01 3.306286409497261047e-02 -6.936588883399963379e-02 4.043491557240486145e-02 4.939541220664978027e-02 -1.023849621415138245e-01 1.256471276283264160e-01 3.133854568004608154e-01 1.785358227789402008e-02 1.441465169191360474e-01 -6.183239445090293884e-02 -1.500306874513626099e-01 3.443289920687675476e-02 -1.665643006563186646e-01 3.496270477771759033e-01 -9.175236523151397705e-02 -2.751917541027069092e-01
-1.847008317708969116e-01 -3.767759306356310844e-03 -2.099678367376327515e-01 -1.931911110877990723e-01 -1.173577532172203064e-01 -4.848210141062736511e-02 -2.569751143455505371e-01 -3.449920564889907837e-02 1.870601326227188110e-01 -3.820514678955078125e-01 -1.531062424182891846e-01 -1.220885291695594788e-01 2.052255421876907349e-01 5.169403925538063049e-02 -2.158210128545761108e-01 -2.330734431743621826e-01 -2.452108077704906464e-02 -1.631800681352615356e-01 -2.399046868085861206e-01 -8.294463157653808594e-02 2.934567071497440338e-02 -3.270683437585830688e-02 1.733042486011981964e-02 4.022193849086761475e-01 -1.198811456561088562e-01 1.448628455400466919e-01 -7.634930312633514404e-02 -8.503834251314401627e-04 -3.330546617507934570e-01 4.204708337783813477e-02 1.442468613386154175e-01 7.587251812219619751e-02
-2.295129746198654175e-01 1.490786522626876831e-01 9.966248273849487305e-02 -3.038917481899261475e-01 2.782601416110992432e-01 -7.868942618370056152e-02 2.040510252118110657e-02 -1.357168108224868774e-01 -1.277166008949279785e-01 -1.636280864477157593e-01 5.246837809681892395e-02 -1.960038840770721436e-01 2.280048280954360962e-02 -1.568261161446571350e-02 -1.896766722202301025e-01 2.001966536045074463e-01 3.687999844551086426e-01 1.378388982266187668e-02 -4.009852409362792969e-01 1.129827871918678284e-01 -1.532551646232604980e-01 2.491250336170196533e-01 -8.913221955299377441e-02 -5.355514213442802429e-02 -1.362863928079605103e-01 1.410223841667175293e-01 6.161871552467346191e-02 1.466422080993652344e-01 -1.310238242149353027e-02 1.574131399393081665e-01 -3.724633157253265381e-02 -2.511210441589355469e-01
-1.208781301975250244e-01 -4.726724326610565186e-02 -2.239113859832286835e-02 -4.294855296611785889e-01 6.214584410190582275e-02 1.182030048221349716e-02 -3.200393915176391602e-01 -1.210562735795974731e-01 3.011485934257507324e-01 -3.472380638122558594e-01 -1.106236875057220459e-01 5.190229788422584534e-02 1.069429740309715271e-01 -2.138284593820571899e-01 -2.642670273780822754e-02 -3.125866353511810303e-01 2.143423408269882202e-01 2.075819075107574463e-01 -2.301903516054153442e-01 -6.702166050672531128e-02 -4.542452096939086914e-02 -8.625792711973190308e-02 1.078268662095069885e-01 5.548343807458877563e-02 -1.451635081321001053e-02 8.952038735151290894e-02 1.712857037782669067e-01 2.398433834314346313e-01 4.649428650736808777e-02 1.437751799821853638e-01 -8.189381659030914307e-02 3.538508462952449918e-05
-8.765955269336700439e-02 7.067240774631500244e-02 1.527318656444549561e-01 -1.983471810817718506e-01 -5.410804599523544312e-02 -2.813843786716461182e-01 3.858185932040214539e-02 -1.465602666139602661e-01 7.419069856405258179e-02 -3.317249715328216553e-01 1.230774354189634323e-02 -1.689863950014114380e-01 -1.606754213571548462e-01 -3.604718018323183060e-03 2.021626234054565430e-01 -3.928398340940475464e-02 2.869059145450592041e-01 2.144077979028224945e-02 -3.393636643886566162e-01 -2.142746001482009888e-01 2.856970764696598053e-02 2.028558105230331421e-01 5.956396460533142090e-02 1.059152856469154358e-01 4.133746773004531860e-02 -2.251874059438705444e-01 -2.980044670403003693e-02 1.222970411181449890e-01 -4.579099118709564209e-01 -1.915198378264904022e-02 -1.074583455920219421e-01 -1.289812326431274414e-01
-3.540779054164886475e-01 -2.098742425441741943e-01 -8.495730161666870117e-02 1.370007395744323730e-01 1.086494401097297668e-01 -1.147853806614875793e-01 -5.754502490162849426e-03 1.647619605064392090e-01 1.061157211661338806e-01 -2.317436486482620239e-01 -7.740682363510131836e-02 -1.843920946121215820e-01 2.561719417572021484e-01 -1.758984327316284180e-01 -1.513011939823627472e-02 1.805779486894607544e-01 -9.027560800313949585e-02 6.894853711128234863e-02 -2.544168233871459961e-01 -5.586281046271324158e-02 2.812022268772125244e-01 -1.348192393779754639e-01 1.017567291855812073e-01 2.481614500284194946e-01 6.470735371112823486e-02 8.628834784030914307e-02 -1.612818092107772827e-01 1.924043446779251099e-01 -1.847700327634811401e-01 2.159697413444519043e-01 2.313683778047561646e-01 -2.432185262441635132e-01
-1.923560798168182373e-01 4.200166091322898865e-02 -8.044406771659851074e-02 -7.874416559934616089e-02 1.004977598786354065e-01 -3.051400557160377502e-02 -2.125293761491775513e-01 2.876265905797481537e-02 -5.288717150688171387e-02 -2.323261350393295288e-01 1.951728612184524536e-01 -3.554218709468841553e-01 -2.040059119462966919e-01 1.864356398582458496e-01 -3.605211079120635986e-01 1.832802593708038330e-02 3.072348535060882568e-01 2.829212695360183716e-03 -1.773394085466861725e-02 6.198690831661224365e-02 1.217164658010005951e-02 5.125001817941665649e-02 -7.383242994546890259e-02 4.912172257900238037e-01 -4.650222137570381165e-02 -1.361178904771804810e-01 -8.266142010688781738e-02 1.508759707212448120e-01 -1.982116848230361938e-01 1.215859130024909973e-01 2.914698608219623566e-02 1.018465310335159302e-01
-1.536218374967575073e-01 3.390282392501831055e-02 1.944483630359172821e-02 -3.768374621868133545e-01 1.220332235097885132e-01 2.600780129432678223e-02 9.591629356145858765e-02 -2.653600871562957764e-01 -2.809282951056957245e-02 -2.384452223777770996e-01 -1.254720240831375122e-01 -3.826350271701812744e-01 2.205842733383178711e-01 -7.683495432138442993e-02 -1.261603087186813354e-01 1.584709882736206055e-01 6.992778927087783813e-02 -1.886058151721954346e-01 -8.087123930454254150e-02 1.586067974567413330e-01 1.015843152999877930e-01 1.296671945601701736e-02 1.459117680788040161e-01 2.368941716849803925e-02 -1.181611791253089905e-01 8.342774212360382080e-02 -9.378897957503795624e-03 3.181611001491546631e-01 -3.340357244014739990e-01 1.760444194078445435e-01 -1.690914481878280640e-01 -1.561916321516036987e-01
-1.274837553501129150e-01 -5.447355285286903381e-02 6.765146553516387939e-02 -1.684508770704269409e-01 -1.049292534589767456e-01 -2.496528774499893188e-01 -2.754644453525543213e-01 -1.965710893273353577e-02 5.297243595123291016e-02 1.186227723956108093e-01 -2.382492832839488983e-02 -1.935683935880661011e-02 1.706505268812179565e-01 -9.996175765991210938e-02 -1.998717188835144043e-01 -2.485018819570541382e-01 -4.578574746847152710e-02 1.520954817533493042e-01 -1.628002524375915527e-01 -1.341512203216552734e-01 1.178766936063766479e-01 2.710864543914794922e-01 -8.477518334984779358e-03 3.084332495927810669e-02 1.978220045566558838e-01 6.628222018480300903e-02 -7.748522609472274780e-02 1.792722791433334351e-01 -3.553432524204254150e-01 -5.980049073696136475e-02 4.583467170596122742e-02 -5.175303816795349121e-01
-1.198376864194869995e-01 -1.826572604477405548e-02 1.690146774053573608e-01 -3.667464256286621094e-01 1.548622399568557739e-01 -7.189989835023880005e-02 1.915723085403442383e-01 9.257649630308151245e-02 2.002708017826080322e-01 -1.960581392049789429e-01 -2.929133828729391098e-03 -1.360204219818115234e-01 2.289026528596878052e-01 1.846506260335445404e-02 1.307301372289657593e-01 1.567895710468292236e-01 1.354396939277648926e-01 9.280302375555038452e-02 -3.114424645900726318e-03 -7.019623368978500366e-02 -1.213741302490234375e-01 2.752805948257446289e-01 -8.925887942314147949e-02 3.910101950168609619e-02 -1.255904585123062134e-01 -1.378043927252292633e-02 2.005074322223663330e-01 -8.961809426546096802e-02 -5.969608426094055176e-01 2.208031527698040009e-02 -3.389309626072645187e-03 -5.819667130708694458e-02
-2.805168926715850830e-01 -1.504703313112258911e-01 -1.181871071457862854e-01 -5.530796945095062256e-02 1.891123354434967041e-01 1.639773882925510406e-02 -1.229187026619911194e-01 3.264911472797393799e-02 1.195318251848220825e-01 -2.646819353103637695e-01 1.429914534091949463e-01 -1.208368316292762756e-01 1.009280905127525330e-01 -4.257868230342864990e-01 -1.989071071147918701e-01 1.370096504688262939e-01 -1.929971128702163696e-01 1.191887408494949341e-01 -3.066530227661132812e-01 -1.517862230539321899e-01 1.690200120210647583e-01 1.435383409261703491e-01 7.903549820184707642e-02 1.717807026579976082e-03 1.635254174470901489e-01 -1.059552729129791260e-01 6.220011785626411438e-02 1.163248419761657715e-01 -2.776291370391845703e-01 2.129660844802856445e-01 -2.268160879611968994e-01 -8.384734392166137695e-02
-2.193268388509750366e-01 2.073042094707489014e-01 1.340459585189819336e-01 -2.777402698993682861e-01 2.041052132844924927e-01 3.635506331920623779e-01 -1.072948127985000610e-01 3.217335790395736694e-02 2.908782958984375000e-01 -2.346466667950153351e-02 3.575246408581733704e-02 -5.955148860812187195e-02 1.148095279932022095e-01 1.091415807604789734e-01 -1.637820303440093994e-01 -1.306350380182266235e-01 2.036741524934768677e-01 4.368597641587257385e-03 1.514425780624151230e-02 -9.238675120286643505e-04 6.113795191049575806e-02 -9.543929994106292725e-02 -1.074382737278938293e-01 2.207011580467224121e-01 4.715712368488311768e-02 4.469699040055274963e-02 3.293650969862937927e-02 -2.523985132575035095e-02 -2.654952704906463623e-01 -1.393793672323226929e-01 -3.665006533265113831e-02 -5.063960552215576172e-01
-1.952449381351470947e-01 2.132841385900974274e-02 2.759700119495391846e-01 -4.132969081401824951e-01 -7.680532336235046387e-02 5.868592858314514160e-02 -2.091517448425292969e-01 1.708326935768127441e-01 -3.857643902301788330e-02 1.841922849416732788e-01 2.077003270387649536e-01 -1.618587523698806763e-01 -7.121162116527557373e-02 4.681138321757316589e-02 8.225302398204803467e-02 -4.464953020215034485e-02 2.117499858140945435e-01 1.706853955984115601e-01 -2.606662549078464508e-02 -7.621086388826370239e-02 1.694594025611877441e-01 2.474937960505485535e-02 2.125114947557449341e-01 7.000434212386608124e-03 -6.058055162429809570e-02 1.013133451342582703e-01 -8.879651129245758057e-02 3.745374828577041626e-02 -4.754449427127838135e-01 3.261159062385559082e-01 8.282456547021865845e-03 2.677612192928791046e-02
1.930132880806922913e-02 -2.059248685836791992e-01 -1.279921531677246094e-01 -2.821362018585205078e-01 2.012529037892818451e-02 9.334140270948410034e-02 -1.672173477709293365e-02 3.261652588844299316e-01 -6.417383253574371338e-02 5.045173456892371178e-04 -7.862851768732070923e-02 -1.338977515697479248e-01 1.604309678077697754e-01 1.411885768175125122e-01 -7.100849598646163940e-02 -1.277502328157424927e-01 2.962192595005035400e-01 2.885979712009429932e-01 8.130702190101146698e-03 -9.507577866315841675e-02 2.058638781309127808e-01 1.368831098079681396e-01 9.313617646694183350e-02 5.162584036588668823e-02 -8.425729721784591675e-02 2.576058804988861084e-01 2.154005169868469238e-01 6.193383410573005676e-02 -3.251233100891113281e-01 4.413089901208877563e-02 -9.425432980060577393e-02 -3.966963589191436768e-01
-5.677910894155502319e-02 -8.246342092752456665e-02 -5.667074769735336304e-02 -2.121079415082931519e-01 2.070340067148208618e-01 -1.309738308191299438e-01 -2.505006194114685059e-01 1.770071536302566528e-01 2.362716384232044220e-02 -1.701176911592483521e-01 2.280666492879390717e-02 -5.426025018095970154e-02 2.276577204465866089e-01 -2.021587640047073364e-01 2.059493912383913994e-03 -1.308713760226964951e-02 4.471247643232345581e-02 1.507892161607742310e-01 -3.445728495717048645e-02 -1.283925473690032959e-01 4.249126315116882324e-01 -1.089394763112068176e-01 -2.445583976805210114e-02 5.979649350047111511e-02 1.448417603969573975e-01 -1.186541765928268433e-01 5.530064925551414490e-02 1.279959827661514282e-01 -6.016349196434020996e-01 2.439948357641696930e-02 6.423854827880859375e-02 4.067752882838249207e-02
-2.909506261348724365e-01 -1.601797044277191162e-01 2.981466054916381836e-01 -4.149568080902099609e-02 -1.201897636055946350e-01 1.238457635045051575e-01 -2.466240525245666504e-01 1.079354509711265564e-01 -3.736850246787071228e-02 -1.346236467361450195e-01 2.365726828575134277e-01 -5.382587201893329620e-03 2.217539958655834198e-02 -1.501040458679199219e-01 5.241031572222709656e-02 -2.099359408020973206e-02 2.029843181371688843e-01 9.092837572097778320e-02 1.141842305660247803e-01 -1.167562156915664673e-01 2.716146409511566162e-01 -1.693186722695827484e-02 -3.526722639799118042e-02 -2.539391070604324341e-02 -4.844608157873153687e-02 -2.184931188821792603e-02 1.107869669795036316e-01 2.540239095687866211e-01 -2.434719502925872803e-01 3.570810854434967041e-01 -5.542945116758346558e-02 -4.165566265583038330e-01
-3.308122754096984863e-01 -1.611939221620559692e-01 -1.384116113185882568e-01 -2.113664448261260986e-01 -1.761603504419326782e-01 2.306406199932098389e-01 -1.359204053878784180e-01 6.011677160859107971e-02 -7.368592917919158936e-02 7.901203818619251251e-03 -1.433748304843902588e-01 -7.410804182291030884e-02 2.457547485828399658e-01 -1.686294823884963989e-01 3.386726230382919312e-02 5.577058065682649612e-03 1.218779683113098145e-01 3.243725374341011047e-02 -2.727258503437042236e-01 -5.089281499385833740e-02 5.685352906584739685e-02 1.305755674839019775e-01 -6.374546885490417480e-02 2.929879426956176758e-01 2.247357070446014404e-01 2.992875576019287109e-01 -1.342984382063150406e-02 -1.175768971443176270e-01 -1.714681982994079590e-01 2.945358753204345703e-01 8.022893220186233521e-02 -3.051941990852355957e-01
-2.757139801979064941e-01 -2.877989970147609711e-02 -2.140866667032241821e-01 -2.844031155109405518e-01 -2.342081367969512939e-01 -1.044277939945459366e-02 -8.044201135635375977e-02 2.745014131069183350e-01 -1.786664128303527832e-01 -1.140414550900459290e-01 1.055286377668380737e-01 -9.055426716804504395e-02 1.640725731849670410e-01 9.457617253065109253e-02 -4.738996550440788269e-02 -1.242003813385963440e-01 1.765582337975502014e-02 7.453148812055587769e-02 -9.211105108261108398e-02 -6.841355562210083008e-02 1.086432337760925293e-01 -2.094621807336807251e-01 2.415059357881546021e-01 3.579764664173126221e-01 -9.317189455032348633e-02 -1.773685663938522339e-01 3.237901031970977783e-01 2.848024964332580566e-01 -2.033668905496597290e-01 -1.904681697487831116e-02 -8.140531182289123535e-02 -7.892320305109024048e-02
-2.012806981801986694e-01 5.166775733232498169e-02 2.313391678035259247e-02 -1.528486758470535278e-01 -7.174740731716156006e-02 -7.176909595727920532e-03 -1.442809104919433594e-01 -8.084959350526332855e-03 -5.401099473237991333e-02 -7.074563950300216675e-02 2.380993664264678955e-01 -3.627422079443931580e-02 3.618237972259521484e-01 3.315299749374389648e-02 1.084038987755775452e-01 -1.896755993366241455e-01 -2.483124285936355591e-02 3.749680817127227783e-01 -2.277316451072692871e-01 -5.067113414406776428e-02 2.298045307397842407e-01 -5.085223168134689331e-02 -7.141338288784027100e-02 2.344617098569869995e-01 1.442589759826660156e-01 -2.460444718599319458e-01 -3.511796891689300537e-02 2.371938228607177734e-01 -4.404379427433013916e-01 7.333690673112869263e-02 1.071518138051033020e-01 -1.899379305541515350e-02
-2.053086906671524048e-01 9.352383762598037720e-02 -2.772703021764755249e-02 -2.185478061437606812e-02 -8.994347602128982544e-02 2.942901849746704102e-01 -1.887160120531916618e-03 8.518269658088684082e-02 8.323580026626586914e-03 -4.799326881766319275e-02 5.130890756845474243e-02 -2.439460605382919312e-01 3.105141818523406982e-01 8.737820386886596680e-02 -1.273938864469528198e-01 -1.867068558931350708e-01 9.910165518522262573e-02 3.146444559097290039e-01 -2.635081410408020020e-01 -9.948858618736267090e-02 3.980104029178619385e-01 -1.766553670167922974e-01 7.740493118762969971e-02 5.188426375389099121e-02 -5.622540414333343506e-02 -1.986097693443298340e-01 -7.596264034509658813e-02 2.212620228528976440e-01 -3.473360538482666016e-01 -6.020725145936012268e-02 7.507298886775970459e-02 -1.120010390877723694e-01
-1.232360079884529114e-01 1.485009789466857910e-01 -4.316892847418785095e-02 -2.583194077014923096e-01 1.809043437242507935e-02 -1.765694469213485718e-01 8.097640424966812134e-02 -1.761653870344161987e-01 -1.292047947645187378e-01 -1.320440769195556641e-01 -1.174295097589492798e-01 -4.121385812759399414e-01 8.432232588529586792e-02 -3.504098393023014069e-03 -3.346480727195739746e-01 2.572538554668426514e-01 8.104847371578216553e-02 -3.508784994482994080e-02 -1.326052546501159668e-01 -1.216725409030914307e-01 1.650915145874023438e-01 1.546475440263748169e-01 2.440513074398040771e-01 1.155997663736343384e-01 -1.850275248289108276e-01 -2.832174897193908691e-01 1.198127027601003647e-02 2.191471159458160400e-01 -2.394320219755172729e-01 -4.343910142779350281e-02 -6.147827208042144775e-02 -1.791903376579284668e-01
-4.842202067375183105e-01 -2.341749668121337891e-01 -1.078113690018653870e-01 -4.247522726655006409e-02 5.208575166761875153e-03 -1.766802370548248291e-02 -3.118299543857574463e-01 5.750470981001853943e-02 -3.393715992569923401e-02 1.343076080083847046e-01 7.503643631935119629e-02 6.445701420307159424e-02 8.945422247052192688e-03 -2.672922015190124512e-01 -1.876846104860305786e-01 1.904453933238983154e-01 2.490409091114997864e-02 4.684754461050033569e-02 -4.776831716299057007e-02 -2.787391841411590576e-02 -2.956644818186759949e-02 -9.648440778255462646e-02 -1.242794618010520935e-01 3.475893288850784302e-02 1.780634820461273193e-01 -5.973805487155914307e-02 -1.088623031973838806e-01 2.191584110260009766e-01 -3.433635532855987549e-01 2.559803128242492676e-01 -6.652973592281341553e-02 -3.296484053134918213e-01
-7.807200402021408081e-02 -1.534775495529174805e-01 -9.649586677551269531e-02 5.083193629980087280e-02 5.629130080342292786e-02 1.472891215234994888e-02 -3.536976575851440430e-01 -2.684630155563354492e-01 1.426242738962173462e-01 -3.876832127571105957e-01 -2.171214222908020020e-01 3.535261377692222595e-02 -2.008321285247802734e-01 -1.309694945812225342e-01 4.991016536951065063e-02 -7.121353596448898315e-02 3.102232813835144043e-01 7.084077596664428711e-02 -1.302254796028137207e-01 1.463851332664489746e-01 1.546041071414947510e-01 1.349687725305557251e-01 7.387743890285491943e-02 8.283532410860061646e-02 -4.013518616557121277e-02 9.373094886541366577e-02 -2.068559825420379639e-01 -4.858006164431571960e-02 -3.542499840259552002e-01 1.722137182950973511e-01 1.086413860321044922e-01 -2.392310202121734619e-01
-5.365299582481384277e-01 1.069223359227180481e-01 -2.294070571660995483e-01 -2.409666180610656738e-01 -7.867663353681564331e-02 4.952357709407806396e-02 -1.387124359607696533e-01 3.431650251150131226e-02 3.908956646919250488e-01 1.386111825704574585e-01 3.281883150339126587e-02 -9.578317403793334961e-02 -2.605223283171653748e-02 -4.460452497005462646e-02 -6.639221310615539551e-02 -3.422295451164245605e-01 8.191294223070144653e-02 8.226009458303451538e-02 -7.403797656297683716e-02 1.057985201478004456e-01 3.189876675605773926e-02 -8.772369474172592163e-02 -5.008820816874504089e-02 5.636474490165710449e-02 7.340250909328460693e-02 -1.250144001096487045e-02 4.735694825649261475e-02 -1.040248852223157883e-02 -3.174983263015747070e-01 1.823950707912445068e-01 -1.638831049203872681e-01 -2.027609199285507202e-01
-1.817660927772521973e-01 1.020489856600761414e-01 2.565809488296508789e-01 -9.065297991037368774e-02 -1.129904463887214661e-01 7.943957298994064331e-02 -1.204827055335044861e-01 -2.076587975025177002e-01 -9.174364060163497925e-02 -3.965750634670257568e-01 1.078493222594261169e-01 -2.847179174423217773e-01 -2.464495450258255005e-01 2.291968464851379395e-02 -3.016777895390987396e-02 1.247287020087242126e-01 5.765374749898910522e-02 4.610574617981910706e-02 -3.290435373783111572e-01 1.520292013883590698e-01 -4.582287371158599854e-02 -1.101939678192138672e-01 -1.425787340849637985e-02 2.759182751178741455e-01 -1.018173545598983765e-01 -1.310051977634429932e-01 1.742098778486251831e-01 -1.826585978269577026e-01 -1.313265413045883179e-01 2.611957788467407227e-01 -1.401780843734741211e-01 -2.142287641763687134e-01
-4.186461865901947021e-01 -1.336166858673095703e-01 -1.106417328119277954e-01 -3.918766081333160400e-01 -1.106110364198684692e-01 -3.340031802654266357e-01 8.486858755350112915e-02 -1.738752126693725586e-01 -1.702677607536315918e-01 -2.312068045139312744e-01 -8.133015781641006470e-02 -2.161940485239028931e-01 -3.970306366682052612e-02 -3.294070437550544739e-02 9.326673112809658051e-03 -3.244044631719589233e-02 4.914809763431549072e-02 2.925474010407924652e-02 -2.555702626705169678e-01 1.049358546733856201e-01 4.038064926862716675e-02 8.342939615249633789e-02 -2.497146725654602051e-01 1.536492705345153809e-01 3.300689393654465675e-03 -1.733349114656448364e-01 -1.747879534959793091e-01 -4.770136997103691101e-02 -2.539286017417907715e-01 -1.277222633361816406e-01 -2.802262827754020691e-02 -1.470589190721511841e-01
-2.716755270957946777e-01 -4.412646591663360596e-02 2.731861174106597900e-01 -2.912833690643310547e-01 8.240228146314620972e-02 -3.147321566939353943e-02 -3.169909864664077759e-02 -1.787193119525909424e-01 -1.760600320994853973e-02 -1.027968227863311768e-01 -5.361989885568618774e-02 1.749585568904876709e-02 2.718809843063354492e-01 8.916669338941574097e-02 -3.833759725093841553e-01 -1.134610995650291443e-01 -1.301102340221405029e-01 1.933152042329311371e-02 -2.623088359832763672e-01 -2.092369496822357178e-01 3.271457850933074951e-01 1.168841123580932617e-01 1.721667312085628510e-02 -4.523182287812232971e-03 -4.232710227370262146e-02 -1.502258181571960449e-01 -1.932807415723800659e-01 -1.377095468342304230e-02 -2.806758582592010498e-01 2.094983160495758057e-01 1.629081964492797852e-01 7.910814881324768066e-02
-4.003757238388061523e-02 -2.750164084136486053e-02 6.492785364389419556e-02 -4.131401777267456055e-01 -1.944191902875900269e-01 -2.616140842437744141e-01 -8.940707147121429443e-02 -6.859078258275985718e-02 1.346215605735778809e-01 -2.371631264686584473e-01 1.809775829315185547e-02 -4.777977615594863892e-02 -1.604045554995536804e-02 2.927398383617401123e-01 -2.121165692806243896e-01 -8.362329751253128052e-02 7.920064777135848999e-02 -4.456554353237152100e-02 -1.867168247699737549e-01 2.758372724056243896e-01 4.488972481340169907e-03 -7.024815771728754044e-03 -2.969570085406303406e-02 3.767365515232086182e-01 -2.949246168136596680e-01 -4.136762768030166626e-02 1.471949368715286255e-01 -3.186211362481117249e-02 -1.805221587419509888e-01 2.218112498521804810e-01 -1.800470650196075439e-01 3.481910377740859985e-02
-1.842033863067626953e-01 2.581316605210304260e-02 1.563466638326644897e-01 -3.156974911689758301e-01 2.085087820887565613e-02 -2.445221692323684692e-01 -2.184950262308120728e-01 -2.735199630260467529e-01 9.525705873966217041e-02 -1.067927181720733643e-01 -2.256062775850296021e-01 -2.177495211362838745e-01 1.379491388797760010e-02 1.149536445736885071e-01 -1.067324951291084290e-01 1.164548769593238831e-01 6.268925219774246216e-02 1.461939364671707153e-01 -2.818690538406372070e-01 7.452973723411560059e-02 3.554248511791229248e-01 5.293934047222137451e-02 2.960940003395080566e-01 1.497680395841598511e-01 -7.705626636743545532e-02 8.650489151477813721e-02 -2.043028175830841064e-02 1.639470756053924561e-01 -1.453715413808822632e-01 -3.405653685331344604e-02 -2.909412384033203125e-01 -6.457056105136871338e-02
3.655844181776046753e-02 1.721084415912628174e-01 -6.719160079956054688e-02 -4.699443876743316650e-01 1.865124106407165527e-01 -1.291881799697875977e-01 -1.625157743692398071e-01 1.583936512470245361e-01 1.358063798397779465e-02 -2.996939718723297119e-01 1.282844692468643188e-01 1.213902514427900314e-02 1.509675979614257812e-01 1.096079498529434204e-01 5.671223625540733337e-02 -1.482899636030197144e-01 1.778427362442016602e-01 2.318403124809265137e-02 -5.576840415596961975e-02 -3.950914144515991211e-01 -1.241494119167327881e-01 1.008225753903388977e-01 -8.474116027355194092e-02 8.464687317609786987e-02 -1.348148286342620850e-01 6.285377591848373413e-02 -5.553041771054267883e-02 1.210811659693717957e-01 -3.760649859905242920e-01 -6.647001206874847412e-02 1.410183031111955643e-02 -2.384902238845825195e-01
-1.977471262216567993e-02 5.649948492646217346e-02 -9.433754533529281616e-02 -5.347338914871215820e-01 7.910646498203277588e-02 6.087410822510719299e-02 -1.741847395896911621e-01 3.490376845002174377e-02 -1.425875127315521240e-01 -1.966155171394348145e-01 -5.504935979843139648e-03 1.085554584860801697e-01 1.938490867614746094e-01 1.166000887751579285e-01 -1.043392419815063477e-01 -1.762894093990325928e-01 -1.011015381664037704e-02 1.077058166265487671e-01 -8.147256076335906982e-02 -3.599556088447570801e-01 2.259415388107299805e-02 1.731507629156112671e-01 -2.054237946867942810e-02 9.013407677412033081e-02 -7.431782037019729614e-02 1.600669622421264648e-01 2.915265224874019623e-02 3.094398379325866699e-01 -3.482962548732757568e-01 -8.063916862010955811e-02 -1.360196769237518311e-01 -1.873643100261688232e-01
-4.087309539318084717e-01 -2.390681803226470947e-01 -6.935153901576995850e-02 -2.929941415786743164e-01 -1.963704824447631836e-01 -8.087140321731567383e-02 -9.437298774719238281e-02 -1.234879195690155029e-01 7.053629308938980103e-02 2.279282733798027039e-02 -1.544488817453384399e-01 -4.758691415190696716e-02 -1.343002021312713623e-01 -2.905751019716262817e-02 -2.103355824947357178e-01 -2.442198097705841064e-01 -1.701686531305313110e-01 6.567546725273132324e-02 -1.329920440912246704e-01 1.704770028591156006e-01 -9.798658639192581177e-02 1.764035522937774658e-01 -2.149169892072677612e-01 1.289001852273941040e-01 -7.879373431205749512e-02 -2.687002420425415039e-01 -6.535739451646804810e-02 1.027543917298316956e-01 -2.346167266368865967e-01 2.384499758481979370e-01 -1.280254721641540527e-01 -2.375236302614212036e-01
-3.035160303115844727e-01 -1.548085063695907593e-01 -2.528532408177852631e-02 -1.667637676000595093e-01 1.952403225004673004e-02 4.659592173993587494e-03 -1.302212029695510864e-01 -1.478720754384994507e-01 7.402116060256958008e-02 -1.203663870692253113e-01 3.223341703414916992e-02 1.099143251776695251e-01 1.522526592016220093e-01 6.780174374580383301e-02 -1.829069405794143677e-01 -2.465259581804275513e-01 1.219470053911209106e-01 3.174061775207519531e-01 -2.284387946128845215e-01 -3.557134270668029785e-01 2.651909589767456055e-01 7.805492728948593140e-02 -5.361048504710197449e-02 1.262638866901397705e-01 2.676961570978164673e-02 -2.609024345874786377e-01 -2.792116999626159668e-01 -1.558521687984466553e-01 -2.039968967437744141e-01 2.072977572679519653e-01 1.257475316524505615e-01 1.166383549571037292e-02
-1.037209630012512207e-01 1.196341514587402344e-01 1.849603354930877686e-01 -1.611757129430770874e-01 -1.570755243301391602e-01 1.369974464178085327e-01 6.484813243150711060e-02 2.239569276571273804e-01 -9.399450570344924927e-02 -2.613704800605773926e-01 6.250518560409545898e-02 -2.190813869237899780e-01 2.971785962581634521e-01 -2.065784484148025513e-02 -3.700757026672363281e-01 -2.448451519012451172e-01 -6.848961114883422852e-02 3.536792993545532227e-01 -2.529286146163940430e-01 -8.054643124341964722e-02 1.703298538923263550e-01 1.909195184707641602e-01 5.585278570652008057e-02 4.346127435564994812e-02 5.244604870676994324e-02 -1.996980756521224976e-01 -5.518011003732681274e-02 8.850621432065963745e-02 -1.651266813278198242e-01 1.258476972579956055e-01 -1.120738908648490906e-01 -1.495123356580734253e-01
-1.488238722085952759e-01 9.851606190204620361e-02 -3.479219228029251099e-02 -2.706390321254730225e-01 1.136995926499366760e-01 2.141789905726909637e-02 -3.662312626838684082e-01 -1.254285871982574463e-01 2.979483604431152344e-01 -2.191166430711746216e-01 -7.127121835947036743e-02 -9.716920554637908936e-02 -3.384022787213325500e-02 -2.573674730956554413e-02 -2.866046726703643799e-01 -3.202134668827056885e-01 1.418094933032989502e-01 -7.362951338291168213e-02 1.177493408322334290e-01 -2.973976433277130127e-01 6.374809145927429199e-02 4.874285310506820679e-02 2.728411927819252014e-02 2.951999902725219727e-01 -1.923802644014358521e-01 -2.502466551959514618e-02 1.741509437561035156e-01 -1.561085879802703857e-01 -7.148792594671249390e-02 4.431658983230590820e-02 -1.081775873899459839e-02 -2.663789987564086914e-01
-7.982574403285980225e-02 -8.532417565584182739e-02 -1.795565932989120483e-01 -1.573272645473480225e-01 -9.782047569751739502e-02 -6.546495109796524048e-02 4.966211039572954178e-03 -6.522440910339355469e-02 -7.037992775440216064e-02 -2.227089107036590576e-01 1.953533589839935303e-01 -2.515352368354797363e-01 -2.339863590896129608e-02 1.519880145788192749e-01 -1.642902791500091553e-01 -3.521739244461059570e-01 1.387238800525665283e-01 3.990370035171508789e-01 -1.403368115425109863e-01 -1.511977165937423706e-01 2.722096443176269531e-01 -2.293132692575454712e-01 1.420528292655944824e-01 1.380929946899414062e-01 -2.392109781503677368e-01 9.870007634162902832e-02 -2.071500569581985474e-01 -3.024740144610404968e-03 -2.361841797828674316e-01 5.249353870749473572e-02 -1.464940011501312256e-01 -6.104363873600959778e-02
-3.016685545444488525e-01 -1.265248656272888184e-01 1.585175544023513794e-01 -3.214514851570129395e-01 -2.199362814426422119e-01 -1.434302777051925659e-01 -1.742707788944244385e-01 -2.281075268983840942e-01 2.983814850449562073e-02 -1.661846339702606201e-01 -7.271354645490646362e-02 -3.257640004158020020e-01 3.917826712131500244e-02 2.479628175497055054e-01 -2.130431830883026123e-01 2.786669731140136719e-01 -2.208678573369979858e-01 1.098091006278991699e-01 -1.162524074316024780e-01 1.213021278381347656e-01 1.318094581365585327e-01 -6.005056574940681458e-02 -7.168959081172943115e-02 3.153264895081520081e-02 -9.007222950458526611e-02 -1.738924384117126465e-01 -2.868871763348579407e-02 1.426586806774139404e-01 -1.837823241949081421e-01 1.183463633060455322e-01 -1.276175379753112793e-01 -2.177699655294418335e-01
1.889921352267265320e-02 4.391609132289886475e-02 2.356238663196563721e-01 -1.763611733913421631e-01 -8.607213944196701050e-02 -2.431891113519668579e-01 -4.646656289696693420e-02 -2.105334401130676270e-01 -1.146334335207939148e-01 -1.968647986650466919e-01 -1.680254042148590088e-01 -1.085895746946334839e-01 -1.003018915653228760e-01 6.853149272501468658e-03 1.369437277317047119e-01 -2.954239211976528168e-02 2.544183433055877686e-01 6.589340418577194214e-02 -2.671685218811035156e-01 -1.798458099365234375e-01 9.317209571599960327e-02 2.138661593198776245e-01 7.734450697898864746e-02 8.642342686653137207e-02 -6.808222830295562744e-02 -3.005827665328979492e-01 -1.909277960658073425e-02 4.489008709788322449e-02 -4.783996939659118652e-01 3.390524303540587425e-03 -1.163552924990653992e-01 -3.097723424434661865e-01
-3.265477418899536133e-01 -1.494729220867156982e-01 5.368839949369430542e-02 2.053958624601364136e-01 -8.129068464040756226e-02 -1.349265873432159424e-01 -1.134183034300804138e-01 7.562629133462905884e-02 -5.374595895409584045e-02 9.375188499689102173e-02 -2.021547406911849976e-01 -2.458273023366928101e-01 4.942840710282325745e-02 -2.115070223808288574e-01 -3.414853513240814209e-01 -1.874451935291290283e-01 -7.463950663805007935e-03 2.132267355918884277e-01 -1.068555191159248352e-01 5.069960653781890869e-02 -3.521190956234931946e-02 1.318887174129486084e-01 5.167861282825469971e-02 3.032165169715881348e-01 1.474772673100233078e-02 5.940546095371246338e-02 4.674681276082992554e-02 -2.164860628545284271e-02 -4.276604056358337402e-01 1.554913520812988281e-01 -9.818588942289352417e-02 -2.734755575656890869e-01
-1.021238490939140320e-01 -1.138394474983215332e-01 1.936661899089813232e-01 -2.388037592172622681e-01 -1.457670144736766815e-02 -5.335648730397224426e-02 -2.840378880500793457e-01 1.548287570476531982e-01 -4.691153392195701599e-02 1.162502216175198555e-03 8.030550926923751831e-02 -3.202967941761016846e-01 1.586453318595886230e-01 -1.653427332639694214e-01 2.597148716449737549e-02 -1.224198471754789352e-02 4.683869481086730957e-01 2.773008644580841064e-01 -1.248463690280914307e-01 -2.716783881187438965e-01 2.539552152156829834e-01 -6.173138972371816635e-03 -1.006204560399055481e-01 2.236879020929336548e-01 -3.631993383169174194e-02 2.466072514653205872e-02 -2.811244130134582520e-02 6.199410930275917053e-02 -1.631588190793991089e-01 2.545016407966613770e-01 9.468633681535720825e-03 -3.720602393150329590e-02
-2.323071360588073730e-01 -3.852660953998565674e-02 -7.031538337469100952e-02 -2.271674573421478271e-01 4.781831800937652588e-02 -3.534017503261566162e-02 -2.943708598613739014e-01 2.751616388559341431e-02 2.438821643590927124e-01 -3.697654902935028076e-01 -2.148156464099884033e-01 7.654190063476562500e-03 -1.581874042749404907e-01 6.006821990013122559e-02 -3.644522428512573242e-01 -2.542863190174102783e-01 -2.487092092633247375e-02 -3.918804228305816650e-02 3.529511019587516785e-02 -1.786244511604309082e-01 2.875791117548942566e-02 1.608962565660476685e-01 -7.090013474225997925e-02 1.051526293158531189e-01 -2.035843580961227417e-01 -1.537503302097320557e-01 1.308409869670867920e-01 -2.087147831916809082e-01 -2.360108196735382080e-01 6.193170696496963501e-02 1.250901222229003906e-01 -2.224162071943283081e-01
6.927695125341415405e-02 -8.000240474939346313e-02 1.647517643868923187e-02 -2.161733806133270264e-01 -2.460380457341670990e-02 7.959266752004623413e-02 -1.322314143180847168e-01 6.022750958800315857e-02 -1.791350543498992920e-01 -1.986062377691268921e-01 4.818027839064598083e-02 -1.857683360576629639e-01 1.398022323846817017e-01 2.511848211288452148e-01 -2.803061008453369141e-01 1.528186947107315063e-01 2.826722264289855957e-01 -1.476974636316299438e-01 -1.624575443565845490e-02 1.066421493887901306e-01 6.289744377136230469e-02 -1.226662844419479370e-01 5.074041709303855896e-02 2.195888757705688477e-01 -1.409289389848709106e-01 -2.340674251317977905e-01 -4.977373033761978149e-02 1.972950808703899384e-02 -5.737259984016418457e-01 -1.215859428048133850e-01 -1.198958605527877808e-01 -4.278068989515304565e-02
-2.340309172868728638e-01 2.138165012001991272e-02 1.272438615560531616e-01 -2.634955346584320068e-01 2.846278017386794090e-03 -3.224946185946464539e-02 -1.540180593729019165e-01 -2.564977705478668213e-01 1.895756274461746216e-01 -2.642369568347930908e-01 -9.655775874853134155e-02 -1.553191691637039185e-01 1.041972488164901733e-01 -4.606389626860618591e-02 -8.342475444078445435e-02 3.128822445869445801e-01 1.282890290021896362e-01 6.322745233774185181e-02 -1.075909435749053955e-01 -7.046708371490240097e-03 3.998188078403472900e-01 1.125867739319801331e-01 2.947687804698944092e-01 1.336702108383178711e-01 -3.163372874259948730e-01 8.157031238079071045e-02 -6.200342997908592224e-02 1.478498876094818115e-01 -1.935997307300567627e-01 4.396237060427665710e-02 -1.726033985614776611e-01 2.341633662581443787e-02
-2.295173406600952148e-01 -1.392286121845245361e-01 -9.072872996330261230e-02 -1.143775060772895813e-01 -9.849752485752105713e-02 -1.347600966691970825e-01 -1.011533290147781372e-01 -1.650096178054809570e-01 -2.273071706295013428e-01 -1.468328237533569336e-01 2.891019880771636963e-01 -3.335145413875579834e-01 4.632286354899406433e-02 -1.907683759927749634e-01 -1.900288611650466919e-01 -2.939774990081787109e-01 9.553342312574386597e-02 1.916137039661407471e-01 1.927416957914829254e-02 -2.997029758989810944e-02 -4.616823792457580566e-02 9.827353060245513916e-02 -9.772499650716781616e-02 5.979293212294578552e-02 -1.479652225971221924e-01 1.394309699535369873e-01 3.367287516593933105e-01 -1.945463120937347412e-01 -3.784146904945373535e-01 -1.534725166857242584e-02 -4.477943107485771179e-02 -4.641333222389221191e-02
-4.936405122280120850e-01 -6.193880736827850342e-02 -1.565320342779159546e-01 -2.369720786809921265e-01 -1.081931367516517639e-01 -9.067569673061370850e-02 -5.960570648312568665e-03 1.641220897436141968e-01 4.723267853260040283e-01 -3.780456259846687317e-02 -2.291438431711867452e-04 -3.390738368034362793e-02 7.162229716777801514e-02 8.433119952678680420e-02 -3.571104630827903748e-02 -2.503817975521087646e-01 2.263984829187393188e-01 9.207530878484249115e-03 -4.862619563937187195e-02 -1.156573183834552765e-02 1.043560281395912170e-01 4.874413087964057922e-02 6.105696409940719604e-02 1.538232117891311646e-01 1.502504795789718628e-01 -5.760902166366577148e-02 4.483817890286445618e-02 -6.014705821871757507e-02 -3.426472246646881104e-01 4.093187674880027771e-02 8.119164966046810150e-03 -2.790703177452087402e-01
-2.200223505496978760e-01 -2.137860059738159180e-01 -2.939883768558502197e-01 -2.838900387287139893e-01 -2.950735986232757568e-01 1.564376950263977051e-01 -1.502879243344068527e-02 1.122128218412399292e-01 2.014660537242889404e-01 -3.415476158261299133e-02 -1.150364056229591370e-01 -2.194634377956390381e-01 -4.786825925111770630e-02 -5.025880783796310425e-02 -2.275123447179794312e-01 -1.577416807413101196e-02 2.568352222442626953e-01 2.211734801530838013e-01 3.477241471409797668e-02 2.564526395872235298e-03 -1.140662059187889099e-01 -9.452055394649505615e-02 3.628317965194582939e-03 2.622038722038269043e-01 6.394254416227340698e-02 1.549473255872726440e-01 -1.069482862949371338e-01 7.728381454944610596e-02 -3.052945435047149658e-01 2.246250510215759277e-01 -6.440027803182601929e-02 -2.332378476858139038e-01
-2.481294572353363037e-01 -1.687358021736145020e-01 2.256765514612197876e-01 -3.788596093654632568e-01 1.887710690498352051e-01 -1.217363178730010986e-01 -3.456610739231109619e-01 1.595673859119415283e-01 -1.174451634287834167e-01 5.470555275678634644e-03 9.121843427419662476e-02 -2.988697588443756104e-01 5.470620095729827881e-02 -1.532991975545883179e-01 1.206889152526855469e-01 1.122750192880630493e-01 2.161771357059478760e-01 4.834074527025222778e-02 3.125618398189544678e-02 -1.179476231336593628e-01 2.017620652914047241e-01 6.508139520883560181e-02 -1.957210339605808258e-02 1.374603658914566040e-01 5.699808150529861450e-02 4.571811854839324951e-02 8.456418663263320923e-02 5.824008956551551819e-02 -2.728797793388366699e-01 3.560514748096466064e-01 5.526310205459594727e-02 8.132611215114593506e-02
-9.708845615386962891e-02 4.932993650436401367e-02 -1.502704899758100510e-02 -3.244270384311676025e-01 2.585896849632263184e-01 -3.559946715831756592e-01 -1.347259134054183960e-01 -3.037066459655761719e-01 -7.699887454509735107e-02 -1.009998619556427002e-01 -4.539084061980247498e-02 -1.528383642435073853e-01 -1.124923229217529297e-01 -4.565658979117870331e-03 -4.274697601795196533e-02 -2.159648202359676361e-02 -1.949360407888889313e-02 -1.029864475131034851e-01 -2.001186162233352661e-01 -1.300028115510940552e-01 9.365393221378326416e-02 -2.691750414669513702e-02 1.537148207426071167e-01 1.747315526008605957e-01 -1.638970077037811279e-01 -7.954945415258407593e-02 -1.214255690574645996e-01 3.856831490993499756e-01 -3.436664044857025146e-01 2.673430740833282471e-02 -1.983727961778640747e-01 -1.889576315879821777e-01
-2.188809812068939209e-01 1.122482568025588989e-01 -9.237859398126602173e-02 -4.071191549301147461e-01 -1.971975415945053101e-01 8.516190201044082642e-02 -1.601680666208267212e-01 1.896508783102035522e-01 -3.031090795993804932e-01 -7.379215210676193237e-02 1.961160451173782349e-01 -5.624965205788612366e-02 4.847980290651321411e-02 7.727647200226783752e-03 5.369655042886734009e-02 1.411493681371212006e-02 5.717618018388748169e-02 2.973196804523468018e-01 1.484691947698593140e-01 8.918526023626327515e-02 4.484857991337776184e-02 3.112774714827537537e-02 8.130110055208206177e-02 4.118803441524505615e-01 -2.769688330590724945e-02 -1.317913234233856201e-01 1.631763130426406860e-01 1.987581700086593628e-01 -2.814382314682006836e-01 6.356257945299148560e-02 -5.735084414482116699e-02 -2.032424062490463257e-01
-4.937383811920881271e-03 7.983528822660446167e-02 -1.491123288869857788e-01 -2.392177283763885498e-01 3.903760015964508057e-02 -5.840820446610450745e-02 -9.074565768241882324e-02 9.970650821924209595e-02 -2.404473721981048584e-01 -1.393567174673080444e-01 3.830860927700996399e-02 -3.862603008747100830e-01 5.652150884270668030e-02 -9.899929165840148926e-02 -2.786016166210174561e-01 2.688973546028137207e-01 2.610166370868682861e-02 -2.076411843299865723e-01 -3.916139006614685059e-01 -1.055322587490081787e-01 2.194943130016326904e-01 -2.061285451054573059e-02 -2.369239479303359985e-01 1.900093704462051392e-01 -1.820385009050369263e-01 7.015080004930496216e-02 1.485549509525299072e-01 -1.586051285266876221e-02 -1.219280213117599487e-01 2.042269259691238403e-01 -1.426191069185733795e-02 -1.841717511415481567e-01
-1.724966019392013550e-01 3.657044470310211182e-02 -1.437802165746688843e-01 -2.537356317043304443e-01 -1.665468066930770874e-01 3.618091642856597900e-01 -1.904906928539276123e-01 1.179769858717918396e-01 1.260673552751541138e-01 2.511646449565887451e-01 -4.286001995205879211e-02 -2.972586452960968018e-01 -1.214246451854705811e-02 -4.043757542967796326e-02 -2.826724052429199219e-01 3.714143112301826477e-02 1.761936545372009277e-01 -6.999163888394832611e-03 -2.245985567569732666e-01 1.141038239002227783e-01 -1.474222540855407715e-01 4.188506398350000381e-03 -1.467117667198181152e-01 2.152907252311706543e-01 6.539067625999450684e-02 1.491484344005584717e-01 -1.981266774237155914e-03 4.835532978177070618e-02 -3.844726085662841797e-01 2.868519164621829987e-02 6.928622722625732422e-02 -2.372196018695831299e-01
-2.804841697216033936e-01 -1.249513328075408936e-01 2.103618532419204712e-01 -1.135511100292205811e-01 -2.142484113574028015e-02 -1.898344904184341431e-01 -3.702734783291816711e-02 -3.505091667175292969e-01 7.445396855473518372e-03 -2.753033638000488281e-01 -1.333080530166625977e-01 -1.350146234035491943e-01 -1.107746884226799011e-01 1.346280127763748169e-01 1.286345422267913818e-01 -7.754895836114883423e-02 2.648741602897644043e-01 -4.622283391654491425e-03 -1.162647157907485962e-01 -6.302854418754577637e-02 3.472713381052017212e-02 1.768696457147598267e-01 2.514852024614810944e-02 4.468598589301109314e-02 -8.780909329652786255e-02 -2.752839922904968262e-01 -1.244089156389236450e-01 -3.491758601740002632e-03 -4.827556014060974121e-01 1.902630738914012909e-02 1.983556151390075684e-02 -2.597390711307525635e-01
-1.368800103664398193e-01 -1.452405005693435669e-01 3.623991012573242188e-01 -2.374033331871032715e-01 -6.395199801772832870e-03 5.434495583176612854e-02 -1.967674046754837036e-01 2.066977471113204956e-01 8.417367935180664062e-02 -1.150750964879989624e-01 1.727369129657745361e-01 -1.710063517093658447e-01 1.600948274135589600e-01 -2.415863610804080963e-02 2.492173761129379272e-01 2.311281710863113403e-01 1.243137493729591370e-01 2.388288974761962891e-01 -1.478086970746517181e-02 -2.217592671513557434e-02 2.115638740360736847e-02 1.586644351482391357e-01 -4.070781916379928589e-02 1.032630354166030884e-01 9.501451253890991211e-02 -7.681965827941894531e-02 3.467749804258346558e-02 3.440397605299949646e-02 -5.408086776733398438e-01 1.096995025873184204e-01 -9.941894561052322388e-02 -1.550313532352447510e-01
-1.492785960435867310e-01 5.006672069430351257e-02 2.539341151714324951e-01 -3.241559863090515137e-01 -4.236457124352455139e-02 -1.607359647750854492e-01 -6.686693429946899414e-02 -3.034722805023193359e-01 7.493642717599868774e-02 -7.834794372320175171e-02 -1.947226822376251221e-01 -3.114993274211883545e-01 1.203394755721092224e-01 1.805676817893981934e-01 -1.063805371522903442e-01 9.667411446571350098e-02 -8.677420206367969513e-03 1.106472387909889221e-01 -4.147668182849884033e-01 -3.490983322262763977e-02 2.672673761844635010e-01 6.128630042076110840e-02 9.181279689073562622e-02 4.470636323094367981e-02 8.617740124464035034e-03 -3.759644925594329834e-02 1.360350400209426880e-01 6.218613684177398682e-02 -2.659083008766174316e-01 -1.042114719748497009e-01 -2.675603926181793213e-01 -1.371132433414459229e-01
-3.047499060630798340e-01 -1.120170280337333679e-01 -2.428596764802932739e-01 -2.902931272983551025e-01 2.147206962108612061e-01 -1.301367282867431641e-01 -2.009390443563461304e-01 -5.732396151870489120e-03 -1.904210634529590607e-02 6.911375373601913452e-02 3.114424832165241241e-02 -1.539053767919540405e-02 3.051473759114742279e-02 -3.125924170017242432e-01 -2.824628651142120361e-01 -1.272755861282348633e-01 -2.396916225552558899e-02 5.125517398118972778e-02 -1.346025764942169189e-01 9.891008958220481873e-04 1.309689432382583618e-01 -2.490929663181304932e-01 -2.090561762452125549e-02 1.326917950063943863e-02 2.624360918998718262e-01 4.103025421500205994e-02 -1.544481962919235229e-01 3.515122458338737488e-02 -2.953720092773437500e-01 2.692537009716033936e-01 -2.396609783172607422e-01 -1.815042495727539062e-01
-4.433580636978149414e-01 -4.611574113368988037e-02 -1.914971172809600830e-01 -3.653135001659393311e-01 2.327931076288223267e-01 5.139667540788650513e-03 4.083948954939842224e-02 2.358371615409851074e-01 4.111430048942565918e-02 -6.632405519485473633e-02 1.182812154293060303e-01 9.089179337024688721e-02 6.482151150703430176e-02 -2.563153207302093506e-01 -8.502344787120819092e-02 2.202924340963363647e-02 2.109126299619674683e-01 8.357764780521392822e-02 -1.066096033900976181e-02 -1.403896659612655640e-01 -9.607712179422378540e-02 -2.323405593633651733e-01 1.288711726665496826e-01 -2.844186499714851379e-02 1.177424266934394836e-01 -2.110929191112518311e-01 6.086055561900138855e-02 -1.189006268978118896e-01 -3.042252659797668457e-01 1.196134909987449646e-01 -3.073077648878097534e-02 -2.788003385066986084e-01
-6.937224417924880981e-02 1.541198343038558960e-01 2.524225711822509766e-01 -3.583268523216247559e-01 -6.790348887443542480e-02 -9.511595219373703003e-02 -7.555689662694931030e-02 -2.405602857470512390e-02 1.726356148719787598e-01 2.807799912989139557e-02 -7.045353204011917114e-02 -1.830564290285110474e-01 1.641088724136352539e-01 1.347203701734542847e-01 -2.393857836723327637e-01 2.234225869178771973e-01 3.232640624046325684e-01 -1.066258773207664490e-01 -6.063758954405784607e-02 -1.074917241930961609e-01 -7.251787930727005005e-02 -2.041387259960174561e-01 1.680150926113128662e-01 1.780338734388351440e-01 -4.408225044608116150e-02 -1.958927959203720093e-01 1.712404191493988037e-01 -8.013380318880081177e-02 -4.668884575366973877e-01 9.516729041934013367e-03 6.408889591693878174e-02 4.246309027075767517e-02
[truncated: 3,281,259 more chars]
