# Supplementary material for: The Language of Innovation
Source: PLoS One. 2020 Apr 30;15(4):e0230107. doi: 10.1371/journal.pone.0230107 (PMC7194493; doi:10.1371/journal.pone.0230107)
Supplement: S29 File — (GZ) [file pone.0230107.s029.tar.gz › 2007-2011/V2Run_5_VS_4500_embeddings2007-2011ED32.txt]

3.239504396915435791e-01 -8.624316751956939697e-02 4.792590625584125519e-04 -1.139244511723518372e-01 -8.333661407232284546e-02 3.196586072444915771e-01 8.298945426940917969e-02 -1.441277563571929932e-01 -3.280754387378692627e-01 1.275178492069244385e-01 2.401150912046432495e-01 1.177545487880706787e-01 -7.118409872055053711e-02 -1.109008863568305969e-01 -1.198371797800064087e-01 5.580712575465440750e-03 8.573275059461593628e-02 1.126518771052360535e-01 2.049229741096496582e-01 -3.120796978473663330e-01 -2.979366481304168701e-01 1.347895413637161255e-01 -2.771774120628833771e-02 -1.867605596780776978e-01 2.190575748682022095e-01 -1.445039957761764526e-01 1.965297907590866089e-01 1.253773272037506104e-01 1.734607964754104614e-01 1.516741216182708740e-01 -3.433862701058387756e-03 1.798669099807739258e-01
-2.847663760185241699e-01 -1.418768763542175293e-01 2.666900753974914551e-01 -4.979693517088890076e-02 -2.470502704381942749e-01 2.024997472763061523e-01 -1.264220476150512695e-01 -5.921373516321182251e-02 -2.469244897365570068e-01 3.775126859545707703e-02 2.507677972316741943e-01 8.524441719055175781e-02 -8.915201574563980103e-02 1.107959970831871033e-01 1.381870508193969727e-01 5.656297504901885986e-02 1.915526539087295532e-01 -8.143698424100875854e-02 4.055004194378852844e-02 -1.168550401926040649e-01 -1.997220516204833984e-01 1.323046535253524780e-01 1.122316718101501465e-01 1.243078559637069702e-01 1.105564460158348083e-01 -2.004647701978683472e-01 2.171001285314559937e-01 7.822518050670623779e-02 5.240655541419982910e-01 6.911936216056346893e-03 -1.348605472594499588e-02 6.308552622795104980e-02
-4.537424072623252869e-02 1.270853579044342041e-01 -6.461617350578308105e-02 -5.762213841080665588e-02 -1.596921682357788086e-01 1.984838694334030151e-01 -2.302562817931175232e-02 -9.530343115329742432e-02 -1.288419812917709351e-01 6.616196781396865845e-02 3.834795951843261719e-02 8.733096718788146973e-02 8.321654982864856720e-03 -3.090779781341552734e-01 -3.389679789543151855e-01 -1.018833965063095093e-01 3.825112283229827881e-01 1.525401026010513306e-01 1.369217783212661743e-01 -3.242786228656768799e-01 -6.149005144834518433e-02 -1.978651061654090881e-02 1.674958616495132446e-01 1.883300840854644775e-01 1.251221597194671631e-01 -2.504091560840606689e-01 -9.345915168523788452e-03 2.633209824562072754e-01 1.673448234796524048e-01 -2.169042080640792847e-02 3.320069015026092529e-01 3.405364975333213806e-02
5.132508277893066406e-02 -1.047153100371360779e-01 -5.209720879793167114e-02 -1.711765676736831665e-01 -9.094545245170593262e-02 2.481893301010131836e-01 2.593758106231689453e-01 -1.191309764981269836e-01 -3.484692871570587158e-01 2.174501270055770874e-01 3.633120954036712646e-01 1.300530135631561279e-01 7.446043938398361206e-02 -1.349329352378845215e-01 7.246676832437515259e-02 1.407103240489959717e-01 1.154008507728576660e-01 1.918319910764694214e-01 8.523193746805191040e-02 -6.672274321317672729e-02 -7.596330344676971436e-02 -2.322385087609291077e-02 -1.421207785606384277e-01 -1.664618998765945435e-01 2.460374832153320312e-01 -2.371680289506912231e-01 -1.500865619163960218e-04 2.263686619699001312e-02 1.621560752391815186e-01 3.676131367683410645e-01 -1.848959624767303467e-01 -8.748726546764373779e-02
-1.748247146606445312e-01 -2.710607834160327911e-02 -3.779453039169311523e-02 -1.132727861404418945e-01 -1.400580853223800659e-01 3.305670320987701416e-01 1.701519042253494263e-01 6.260206550359725952e-02 -7.200906053185462952e-03 6.935301423072814941e-02 3.427917957305908203e-01 1.800351738929748535e-01 -1.249828189611434937e-01 -2.440463006496429443e-01 3.010251186788082123e-02 -1.218504235148429871e-01 4.302414953708648682e-01 1.875159889459609985e-01 -1.523770689964294434e-01 3.000582940876483917e-02 -3.148621320724487305e-01 1.099471226334571838e-01 -1.373831368982791901e-02 5.170528963208198547e-02 1.167033165693283081e-01 -2.589450478553771973e-01 -4.941099137067794800e-02 -8.957683295011520386e-02 2.053688317537307739e-01 1.942333579063415527e-01 -1.075111478567123413e-01 -7.674824446439743042e-02
-2.654612064361572266e-01 1.115896087139844894e-02 -7.288951426744461060e-02 -2.123495340347290039e-01 1.194857209920883179e-01 3.587442338466644287e-01 9.415078908205032349e-02 -7.491785567253828049e-03 -1.739871203899383545e-01 1.918653398752212524e-01 2.884883284568786621e-01 4.100961238145828247e-02 -1.785529553890228271e-01 -1.493761241436004639e-01 4.165707528591156006e-02 3.973719477653503418e-02 2.078811377286911011e-01 3.548841178417205811e-01 1.796462684869766235e-01 2.185521423816680908e-01 -9.172059595584869385e-02 1.382173448801040649e-01 1.573809087276458740e-01 -9.405818581581115723e-02 -3.199446247890591621e-03 -2.552829682826995850e-01 1.507250219583511353e-01 -5.885173100978136063e-03 2.112049609422683716e-01 9.630893915891647339e-02 2.535375654697418213e-01 -3.437612205743789673e-02
-1.630475819110870361e-01 -1.507076919078826904e-01 -3.151438385248184204e-02 2.513619884848594666e-02 -2.207337319850921631e-01 4.495086073875427246e-01 8.286279439926147461e-02 4.496956244111061096e-02 -1.401908248662948608e-01 -8.985171443782746792e-04 2.046361863613128662e-01 1.504558622837066650e-01 6.235010921955108643e-03 -9.872881323099136353e-02 5.245223641395568848e-02 -2.891322076320648193e-01 1.377045810222625732e-01 3.112161345779895782e-02 3.960390761494636536e-02 -8.563190698623657227e-02 4.186202213168144226e-02 1.202445775270462036e-01 -1.086739003658294678e-01 -8.154945820569992065e-02 2.314189523458480835e-01 -2.344755232334136963e-01 1.886874809861183167e-02 -2.037180215120315552e-01 2.550357282161712646e-01 3.691690266132354736e-01 2.477870285511016846e-01 -1.802326589822769165e-01
-1.218151971697807312e-01 -1.375566236674785614e-03 1.498177200555801392e-01 -3.420541584491729736e-01 -1.676247268915176392e-01 3.083381652832031250e-01 -7.655485719442367554e-02 1.445537246763706207e-02 -4.690765589475631714e-02 -5.000383127480745316e-03 6.228504329919815063e-02 -8.346002548933029175e-02 -1.221494749188423157e-01 -2.710495591163635254e-01 1.832476258277893066e-01 -9.345584362745285034e-02 -1.076671946793794632e-02 4.098925366997718811e-02 3.454832732677459717e-01 -9.580422937870025635e-02 -2.840398848056793213e-01 1.436581760644912720e-01 3.482339084148406982e-01 -7.568467408418655396e-03 2.074179053306579590e-01 -2.004896998405456543e-01 2.708735466003417969e-01 -1.604042053222656250e-01 1.791270077228546143e-01 6.359670311212539673e-02 -3.130732476711273193e-02 -1.718736253678798676e-02
-4.709717631340026855e-02 -2.287601120769977570e-02 -1.918680816888809204e-01 -2.013994902372360229e-01 -8.899430930614471436e-02 3.385740816593170166e-01 7.588348537683486938e-02 -1.223514415323734283e-02 -3.633638322353363037e-01 1.144408583641052246e-01 1.738838553428649902e-01 1.811635196208953857e-01 -7.647325098514556885e-02 -1.357709467411041260e-01 -3.640577197074890137e-02 -2.247858941555023193e-01 2.371785491704940796e-01 -6.583997607231140137e-02 3.057106025516986847e-02 -5.975811928510665894e-02 -2.835180461406707764e-01 -5.384346842765808105e-02 -7.957767695188522339e-03 1.336439419537782669e-02 2.332220822572708130e-01 -9.087898582220077515e-02 -2.909684367477893829e-02 -1.870296597480773926e-01 5.045810341835021973e-02 4.193006753921508789e-01 2.856638431549072266e-01 -6.518573500216007233e-03
-9.661172516644001007e-03 -4.830323159694671631e-03 -2.138760089874267578e-01 5.617383122444152832e-02 -1.596803069114685059e-01 5.559750199317932129e-01 1.324563026428222656e-01 8.018919825553894043e-02 -1.496816724538803101e-01 9.685072302818298340e-02 3.154157698154449463e-01 -2.106733433902263641e-02 1.717330887913703918e-02 -1.024941429495811462e-01 -1.475324630737304688e-01 -2.222268283367156982e-02 8.788894116878509521e-02 1.739917993545532227e-01 2.194771617650985718e-01 -4.476058296859264374e-03 -1.471888422966003418e-01 2.621977590024471283e-02 2.014445066452026367e-01 -9.356602281332015991e-02 1.411599963903427124e-01 -1.330382078886032104e-01 2.081115394830703735e-01 -1.155501604080200195e-01 -4.990480840206146240e-02 3.181826770305633545e-01 -1.557594817131757736e-02 -2.673820853233337402e-01
9.692212939262390137e-02 -4.630152508616447449e-02 -1.762537658214569092e-02 -6.727682799100875854e-02 -1.695489287376403809e-01 3.227037191390991211e-01 1.516616065055131912e-02 -2.425974607467651367e-01 -2.374880611896514893e-01 -5.652472376823425293e-02 1.064694449305534363e-01 4.812824353575706482e-02 2.184780538082122803e-01 -1.083928123116493225e-01 -4.023890495300292969e-01 -2.642105519771575928e-01 1.901615560054779053e-01 1.742422729730606079e-01 3.476570248603820801e-01 -8.034883439540863037e-02 8.096005767583847046e-02 1.455378681421279907e-01 2.885526418685913086e-02 1.749856583774089813e-02 1.636174172163009644e-01 -2.048257440328598022e-01 -7.599582523107528687e-02 2.823981344699859619e-01 -8.518812246620655060e-03 -1.806124150753021240e-01 5.878018587827682495e-02 1.186987981200218201e-01
1.619960963726043701e-01 -7.523898035287857056e-02 -7.936429977416992188e-02 -2.533991634845733643e-01 6.981339305639266968e-02 1.755192428827285767e-01 -9.375691413879394531e-02 -1.329583972692489624e-01 -3.159621655941009521e-01 4.715044796466827393e-02 1.218582093715667725e-01 -4.412731155753135681e-02 -3.787378594279289246e-02 -2.924451828002929688e-01 -1.007122993469238281e-01 -2.520956695079803467e-01 1.385753452777862549e-01 1.175565570592880249e-01 -9.712700545787811279e-02 6.054645776748657227e-02 -5.633773282170295715e-02 3.488006591796875000e-01 6.691370159387588501e-02 1.239417344331741333e-01 4.658963065594434738e-03 -3.026633858680725098e-01 3.200404644012451172e-01 -2.475754022598266602e-01 3.216667473316192627e-01 4.556465521454811096e-02 6.512571871280670166e-02 -1.121174544095993042e-03
-8.941395580768585205e-02 9.757393598556518555e-02 4.755084216594696045e-02 -3.206124901771545410e-01 -1.833638101816177368e-01 3.116610050201416016e-01 2.272975891828536987e-01 -3.201245889067649841e-02 -2.117018252611160278e-01 1.379779875278472900e-01 2.304775863885879517e-01 2.463049143552780151e-01 -1.195156127214431763e-01 -1.138456389307975769e-01 4.288471490144729614e-02 -4.515253379940986633e-02 1.458404213190078735e-01 1.968445181846618652e-01 -5.804738029837608337e-02 6.984958797693252563e-02 -9.765513241291046143e-02 -3.934646025300025940e-02 1.200257465243339539e-01 6.096919625997543335e-02 1.802410334348678589e-01 -2.161888927221298218e-01 -2.921429276466369629e-02 -1.716165393590927124e-01 1.352100074291229248e-01 4.940295815467834473e-01 7.125341892242431641e-02 -1.038988083600997925e-01
-1.446747630834579468e-01 -2.174120843410491943e-01 7.549990713596343994e-02 -1.417512893676757812e-01 -6.862235814332962036e-02 2.448558956384658813e-01 1.925881206989288330e-01 -2.328766882419586182e-01 -1.166588366031646729e-01 3.645146191120147705e-01 2.115505337715148926e-01 1.410014778375625610e-01 -1.051294058561325073e-02 -5.197998881340026855e-02 1.217933893203735352e-01 -2.228337526321411133e-01 1.262027919292449951e-01 1.141571253538131714e-01 2.018146775662899017e-02 -3.412680029869079590e-01 -6.643109768629074097e-02 1.658271402120590210e-01 7.529532164335250854e-02 2.069515138864517212e-01 2.256264090538024902e-01 -7.490808516740798950e-02 -6.247770786285400391e-02 3.978600203990936279e-01 -1.203385815024375916e-01 7.789395004510879517e-02 6.937150657176971436e-02 -3.591865301132202148e-02
-2.579183578491210938e-01 1.594982445240020752e-01 -1.178225502371788025e-02 5.544418096542358398e-02 -1.548166275024414062e-01 2.972108721733093262e-01 -1.139746420085430145e-02 -1.402231007814407349e-01 -2.109332233667373657e-01 2.284383773803710938e-01 2.207840085029602051e-01 3.829348832368850708e-02 -2.298694401979446411e-01 -1.637059003114700317e-01 -1.581011563539505005e-01 8.752557635307312012e-02 6.017144024372100830e-02 1.592307239770889282e-01 8.761357516050338745e-02 8.188397623598575592e-03 -2.629549205303192139e-01 7.206308841705322266e-02 2.194420397281646729e-01 5.286635830998420715e-02 2.495131790637969971e-01 -1.565113812685012817e-01 -4.487306345254182816e-03 -8.471195399761199951e-02 4.309585988521575928e-01 -6.632681190967559814e-02 -2.596811652183532715e-01 -5.590976215898990631e-03
1.244441196322441101e-01 -2.084536999464035034e-01 1.007736623287200928e-01 -3.553448021411895752e-01 -6.583726406097412109e-02 7.285684347152709961e-02 -2.601979300379753113e-02 -7.685223966836929321e-02 -2.863737940788269043e-01 2.413975298404693604e-01 2.805242538452148438e-01 1.368957310914993286e-01 -8.931340277194976807e-02 -7.132357917726039886e-03 -1.750114262104034424e-01 -1.966924518346786499e-01 1.825253218412399292e-01 9.890718758106231689e-02 1.121219396591186523e-01 -5.466530472040176392e-02 4.162846133112907410e-02 -5.504557490348815918e-02 2.156970836222171783e-02 2.082426249980926514e-01 1.429274678230285645e-01 -1.710065752267837524e-01 1.891314089298248291e-01 3.704870939254760742e-01 5.166056565940380096e-03 2.014016509056091309e-01 3.188703358173370361e-01 -3.356508165597915649e-02
-2.349636852741241455e-01 -8.265630900859832764e-02 1.812931001186370850e-01 -2.249057739973068237e-01 -9.080270677804946899e-02 2.547706365585327148e-01 -5.077304691076278687e-02 -6.264562159776687622e-02 -3.891955614089965820e-01 4.753646627068519592e-02 -6.182605773210525513e-02 -6.123654171824455261e-02 -1.570783853530883789e-01 -1.251582801342010498e-01 -3.586820140480995178e-02 4.050016775727272034e-02 6.993451714515686035e-02 1.718134731054306030e-01 2.835400998592376709e-01 8.110963553190231323e-02 -3.290965259075164795e-01 3.717021644115447998e-01 1.383783668279647827e-01 -1.032860279083251953e-01 2.276698797941207886e-01 9.466733783483505249e-02 7.816021330654621124e-03 8.999486267566680908e-02 2.120041251182556152e-01 6.919086724519729614e-02 -7.610854506492614746e-02 -2.193964421749114990e-01
7.172538340091705322e-02 -4.797293618321418762e-02 1.625886559486389160e-01 -6.624796893447637558e-03 -1.766347289085388184e-01 3.553350865840911865e-01 -5.599273368716239929e-02 1.625234819948673248e-02 -3.073355257511138916e-01 1.312041133642196655e-01 -1.015083938837051392e-01 3.287182450294494629e-01 4.042984917759895325e-02 -1.199583634734153748e-01 -4.077344536781311035e-01 -2.189003229141235352e-01 5.229509249329566956e-02 5.155742913484573364e-02 2.244337797164916992e-01 -3.190819025039672852e-01 -1.085656806826591492e-01 -1.377756521105766296e-02 1.813568174839019775e-01 1.050932705402374268e-01 1.162026524543762207e-01 -3.040948882699012756e-02 9.478981792926788330e-02 2.541343271732330322e-01 -1.001295354217290878e-02 -2.924826927483081818e-02 1.997261494398117065e-01 -5.160342901945114136e-02
-2.293159812688827515e-01 1.808821409940719604e-01 2.779349684715270996e-01 -6.029758974909782410e-02 -4.161056503653526306e-02 1.090248674154281616e-01 1.104392409324645996e-01 6.808255612850189209e-02 -3.580420017242431641e-01 1.201504319906234741e-01 1.095372810959815979e-01 2.109325230121612549e-01 -1.634778678417205811e-01 -2.724900543689727783e-01 -2.029351741075515747e-01 -5.593643337488174438e-02 7.204750925302505493e-02 6.414017081260681152e-02 3.154546022415161133e-02 1.725545823574066162e-01 -1.114479899406433105e-01 1.096175462007522583e-01 1.584228277206420898e-01 7.416112720966339111e-02 2.564020752906799316e-01 -4.454981535673141479e-02 1.390128880739212036e-01 3.003172874450683594e-01 3.633805811405181885e-01 1.636842042207717896e-01 -1.557689905166625977e-01 -5.916726216673851013e-02
-1.387009024620056152e-01 2.023834176361560822e-02 -4.073242843151092529e-02 -1.571667939424514771e-01 -9.975990280508995056e-03 3.947968482971191406e-01 2.934460937976837158e-01 -8.485671132802963257e-02 -3.456084132194519043e-01 1.410887241363525391e-01 -5.158837139606475830e-02 6.436354666948318481e-02 1.669855266809463501e-01 -1.620625108480453491e-01 3.245612606406211853e-02 -1.812551170587539673e-01 2.467510402202606201e-01 7.987412065267562866e-02 3.010917007923126221e-01 1.020157337188720703e-01 -1.130494698882102966e-01 5.892648547887802124e-02 8.332544565200805664e-02 -1.340958327054977417e-01 2.526724636554718018e-01 -1.115177059546113014e-03 2.502435818314552307e-02 -1.958377808332443237e-01 2.780365049839019775e-01 1.068194881081581116e-01 2.410886883735656738e-01 -1.064792349934577942e-01
1.851787231862545013e-02 -9.473364800214767456e-02 4.353163298219442368e-03 -2.353139817714691162e-01 -5.105223506689071655e-02 3.311475515365600586e-01 1.198735684156417847e-01 -8.765652030706405640e-02 6.836224347352981567e-02 2.670490741729736328e-01 1.045618206262588501e-01 4.415691271424293518e-02 6.321135908365249634e-02 -1.767727434635162354e-01 -6.525743007659912109e-02 -1.488209664821624756e-01 2.058714330196380615e-01 2.525468468666076660e-01 2.484673447906970978e-02 1.994459927082061768e-01 -2.923322021961212158e-01 8.489808440208435059e-02 1.546896342188119888e-02 1.041076853871345520e-01 1.503841876983642578e-01 -2.318019866943359375e-01 1.068144105374813080e-02 -2.209994941949844360e-01 3.324061334133148193e-01 1.923732310533523560e-01 2.382318079471588135e-01 -2.656872868537902832e-01
1.804115772247314453e-01 -6.989779323339462280e-02 -4.247441515326499939e-02 -1.114932894706726074e-01 -1.146397069096565247e-01 3.467941284179687500e-01 2.060924470424652100e-02 -3.299814462661743164e-02 -2.812957167625427246e-01 2.822336852550506592e-01 2.837065756320953369e-01 3.263801038265228271e-01 -5.448686331510543823e-02 4.357438161969184875e-02 4.113588947802782059e-03 -1.263177543878555298e-01 1.064458191394805908e-01 1.071793287992477417e-01 -2.363839894533157349e-01 -3.599331900477409363e-02 -2.152493149042129517e-01 -2.153267711400985718e-01 -1.323800832033157349e-01 3.794023022055625916e-02 6.783049553632736206e-02 -1.455455720424652100e-01 2.607224583625793457e-01 -8.054965734481811523e-02 1.295751929283142090e-01 2.877968251705169678e-01 1.004508882761001587e-01 -2.125162780284881592e-01
-6.809179484844207764e-02 3.794231265783309937e-02 -2.218564450740814209e-01 1.841893978416919708e-02 -9.304545819759368896e-02 3.523294031620025635e-01 8.744399994611740112e-02 -2.938826680183410645e-01 -2.949494421482086182e-01 8.180952817201614380e-02 -3.555604815483093262e-02 1.710832715034484863e-01 7.430575042963027954e-02 -1.855963468551635742e-01 -1.902511864900588989e-01 -6.439073383808135986e-02 1.571977138519287109e-01 4.464481025934219360e-02 -4.604063555598258972e-02 -5.458027496933937073e-02 -2.121090441942214966e-01 -1.071470230817794800e-02 1.199312955141067505e-01 -1.047720015048980713e-01 3.183593153953552246e-01 -1.804751157760620117e-01 4.546251893043518066e-02 -1.409010738134384155e-01 2.519820630550384521e-01 3.367789685726165771e-01 2.094767242670059204e-01 -1.847116351127624512e-01
1.397241503000259399e-01 -9.579867869615554810e-02 -6.134650483727455139e-02 -2.241175472736358643e-01 -3.002119064331054688e-01 1.791536659002304077e-01 2.242707833647727966e-02 -1.547312289476394653e-01 -3.101164698600769043e-01 1.105926558375358582e-01 2.746051549911499023e-01 1.274024695158004761e-01 -4.923766478896141052e-02 -1.049129813909530640e-01 1.407447829842567444e-02 -1.834221482276916504e-01 -8.506364375352859497e-02 -1.714751310646533966e-02 5.488984286785125732e-02 -5.211589336395263672e-01 -4.079470410943031311e-02 9.159945882856845856e-03 2.902013994753360748e-02 2.089112401008605957e-01 1.906177550554275513e-01 -1.700772047042846680e-01 2.075733840465545654e-01 2.128114104270935059e-01 2.228073030710220337e-02 1.627582907676696777e-01 8.034214377403259277e-02 -8.867140114307403564e-02
2.344949543476104736e-02 -2.971170097589492798e-02 4.340317100286483765e-03 -1.234381869435310364e-01 -3.672675788402557373e-01 2.722148597240447998e-01 -1.552397161722183228e-01 1.118560507893562317e-01 -5.662083625793457031e-02 1.534620821475982666e-01 1.636381447315216064e-01 1.561807543039321899e-01 2.785885892808437347e-02 -2.972875535488128662e-01 -3.244442939758300781e-01 -3.838506713509559631e-02 2.245243489742279053e-01 1.982623934745788574e-01 2.184230685234069824e-01 -2.315150052309036255e-01 -9.312570840120315552e-02 1.137870103120803833e-01 7.835669815540313721e-02 1.364015638828277588e-01 1.574635356664657593e-01 -1.558325886726379395e-01 6.393213570117950439e-02 3.327323198318481445e-01 -8.715387433767318726e-02 1.418545246124267578e-01 1.284102499485015869e-01 -1.357104480266571045e-01
-7.665629684925079346e-02 1.279631908982992172e-02 2.168499976396560669e-01 -2.306512370705604553e-02 -9.566390514373779297e-02 2.076175808906555176e-01 1.513042151927947998e-01 1.937688887119293213e-01 -1.847438663244247437e-01 1.424326300621032715e-01 4.097237288951873779e-01 -3.773743228521198034e-04 -6.088792160153388977e-02 -2.130018770694732666e-01 6.102978065609931946e-02 8.147621154785156250e-02 2.747349441051483154e-01 2.277387082576751709e-01 1.057890877127647400e-01 -5.688289180397987366e-02 -1.407008469104766846e-01 2.176721692085266113e-01 8.246085792779922485e-02 1.543522328138351440e-01 1.541987657546997070e-01 -1.301610022783279419e-01 1.746390014886856079e-01 -2.402543872594833374e-01 9.154696017503738403e-03 3.925195336341857910e-01 1.696271598339080811e-01 2.312338910996913910e-02
9.327781200408935547e-02 -1.525330077856779099e-02 -3.337838500738143921e-02 -4.709399491548538208e-02 -2.345805168151855469e-01 2.697593271732330322e-01 -2.186202704906463623e-01 -1.044900119304656982e-01 -4.010161757469177246e-01 1.318706274032592773e-01 -1.419716328382492065e-01 -7.375458627939224243e-02 8.034297823905944824e-02 2.555587887763977051e-01 -2.254418730735778809e-01 -2.240319699048995972e-01 -2.786880359053611755e-02 4.086946845054626465e-01 2.134153246879577637e-01 -1.137179732322692871e-01 -1.713631153106689453e-01 -5.055143684148788452e-02 -1.142220571637153625e-01 1.432602107524871826e-01 1.297348439693450928e-01 -1.283425539731979370e-01 1.216320917010307312e-01 1.601665616035461426e-01 1.209906041622161865e-01 -3.221856057643890381e-02 1.953238397836685181e-01 -7.272397726774215698e-02
-1.426143646240234375e-01 2.982577309012413025e-02 -1.932515352964401245e-01 2.669753506779670715e-02 -1.225270926952362061e-01 4.037518203258514404e-01 1.562613248825073242e-01 -1.876075118780136108e-01 -1.526561826467514038e-01 5.307011678814888000e-02 1.350879222154617310e-01 3.225764334201812744e-01 1.359314918518066406e-01 -1.774059385061264038e-01 -2.258562147617340088e-01 -2.311369478702545166e-01 2.857705354690551758e-01 1.621661335229873657e-01 -8.326585404574871063e-03 9.040373563766479492e-02 -1.254670321941375732e-01 1.099228933453559875e-01 -3.644485771656036377e-02 -6.572469323873519897e-02 2.011482417583465576e-01 -2.213330864906311035e-01 -5.823945626616477966e-02 -2.207419872283935547e-01 3.445867216214537621e-03 3.072552680969238281e-01 1.120330989360809326e-01 -4.522317647933959961e-02
-4.861707240343093872e-02 -2.241199463605880737e-02 1.454171445220708847e-02 -2.303909882903099060e-02 -2.549238502979278564e-01 2.742377817630767822e-01 2.687715291976928711e-01 2.061662264168262482e-02 -3.211723566055297852e-01 2.085985392332077026e-01 3.242338895797729492e-01 2.894088625907897949e-01 -6.313277035951614380e-02 9.485779702663421631e-02 5.814604833722114563e-02 -9.347433596849441528e-02 8.809461444616317749e-02 7.596401125192642212e-02 3.635253757238388062e-02 1.011831164360046387e-01 -3.131941556930541992e-01 7.918956130743026733e-02 -3.222267329692840576e-02 -9.155454486608505249e-02 2.017710357904434204e-01 -2.293202877044677734e-01 6.848429888486862183e-02 -1.538507789373397827e-01 1.279511302709579468e-01 3.621118664741516113e-01 -2.423903904855251312e-02 -1.194460168480873108e-01
-6.216730549931526184e-02 -1.251171082258224487e-01 3.630543872714042664e-02 -1.531493216753005981e-01 -1.590475142002105713e-01 2.933345437049865723e-01 6.852536648511886597e-02 -2.544895410537719727e-01 -1.064385548233985901e-01 3.115915954113006592e-01 3.366193473339080811e-01 -2.332743108272552490e-01 -8.976814569905400276e-04 -3.288035392761230469e-01 -2.622781880199909210e-02 2.831619977951049805e-02 -5.685482174158096313e-02 2.529594302177429199e-01 2.501937560737133026e-03 -1.553167551755905151e-01 -1.222015544772148132e-01 3.569363430142402649e-02 3.056535497307777405e-02 3.163267672061920166e-01 4.183602705597877502e-02 -3.449070751667022705e-01 -9.385107457637786865e-02 1.259322315454483032e-01 5.995376035571098328e-02 1.686833500862121582e-01 -9.874282404780387878e-03 -5.547114461660385132e-02
-1.505214869976043701e-01 -1.247360780835151672e-01 2.644402384757995605e-01 -7.550769299268722534e-02 -4.417827427387237549e-01 -2.049853280186653137e-02 -5.834734812378883362e-02 -2.415828853845596313e-01 2.564904093742370605e-02 1.936245709657669067e-01 1.012666672468185425e-01 -1.398593001067638397e-02 -1.286812573671340942e-01 6.351377349346876144e-03 -5.271742492914199829e-02 -2.908595800399780273e-01 9.874822944402694702e-02 3.825328350067138672e-01 -3.780879452824592590e-02 -9.403243660926818848e-02 1.914295405149459839e-01 1.454972922801971436e-01 1.154743209481239319e-01 -1.699163615703582764e-01 2.221203744411468506e-01 -3.289646804332733154e-01 -3.112858906388282776e-02 3.402215242385864258e-02 1.631404757499694824e-01 -3.130953758955001831e-02 1.178222075104713440e-01 9.319374710321426392e-02
-1.685809902846813202e-02 1.145666465163230896e-01 -1.251612440682947636e-03 -1.724934130907058716e-01 2.357745766639709473e-01 3.786702752113342285e-01 5.041662976145744324e-02 -9.077719599008560181e-02 -1.351128369569778442e-01 3.263314068317413330e-01 1.618728041648864746e-01 -6.612400710582733154e-02 -1.141387894749641418e-01 -1.266442686319351196e-01 3.547350689768791199e-02 -1.862259767949581146e-02 2.268438339233398438e-01 -7.074303179979324341e-02 -1.706991158425807953e-02 9.659303724765777588e-02 -1.845536530017852783e-01 2.141055315732955933e-01 -1.433353871107101440e-01 -9.810321778059005737e-02 2.252327650785446167e-01 -3.631226718425750732e-01 -5.970108509063720703e-02 -1.678621619939804077e-01 3.258680701255798340e-01 1.978713274002075195e-01 1.087615713477134705e-01 -1.158460155129432678e-01
-7.168453931808471680e-02 -6.340402364730834961e-02 -1.066677551716566086e-02 -2.075923532247543335e-01 -7.407316565513610840e-02 4.485141634941101074e-01 1.112911552190780640e-01 3.978042677044868469e-02 -2.175770401954650879e-01 1.957599073648452759e-01 1.949236392974853516e-01 2.325681895017623901e-01 -1.043165624141693115e-01 -1.554131358861923218e-01 7.691081613302230835e-02 4.356241971254348755e-02 1.473187059164047241e-01 6.189030408859252930e-02 -7.462856825441122055e-03 6.126168649643659592e-03 -2.813457846641540527e-01 -4.215254634618759155e-02 -5.177705734968185425e-02 -8.948008716106414795e-02 2.816713750362396240e-01 -2.733500301837921143e-01 -5.777723714709281921e-02 -2.667274177074432373e-01 2.358243465423583984e-01 2.876263856887817383e-01 1.088028624653816223e-01 1.022380441427230835e-01
-3.342092037200927734e-02 -1.851874291896820068e-01 -2.089015953242778778e-02 -8.818235248327255249e-02 1.317741442471742630e-02 2.795149683952331543e-01 -1.578236520290374756e-01 -2.079218327999114990e-01 -1.842681616544723511e-01 2.764055430889129639e-01 -1.065555438399314880e-01 -8.880510181188583374e-02 -2.869706749916076660e-01 -3.216141462326049805e-01 5.115129798650741577e-02 1.055891811847686768e-01 1.301732361316680908e-01 -5.839867144823074341e-02 1.472104042768478394e-01 -1.288294792175292969e-01 -1.510773301124572754e-01 5.731782317161560059e-02 9.100670367479324341e-02 -5.466454476118087769e-02 2.289830893278121948e-01 1.126566231250762939e-01 3.547185957431793213e-01 1.166903600096702576e-01 3.289875686168670654e-01 2.298153936862945557e-01 -7.443635165691375732e-02 1.167326718568801880e-01
4.535184055566787720e-02 6.397102773189544678e-02 -4.142943397164344788e-02 -1.392450183629989624e-01 -3.099448680877685547e-01 1.828611493110656738e-01 -6.298286467790603638e-02 -6.119760498404502869e-02 -9.147927165031433105e-02 2.456563711166381836e-01 -2.279855869710445404e-02 -4.822246357798576355e-02 -2.296016514301300049e-01 9.276263415813446045e-02 -3.582453588023781776e-03 -1.554259806871414185e-01 1.102986186742782593e-01 -2.472482062876224518e-02 -1.215511485934257507e-01 -2.556888163089752197e-01 -2.460499703884124756e-01 1.499280631542205811e-01 -3.308203071355819702e-02 -1.908018589019775391e-01 2.252228185534477234e-02 8.816525340080261230e-02 3.476166725158691406e-01 5.837266892194747925e-02 4.494744241237640381e-01 2.792847454547882080e-01 2.084394097328186035e-01 -9.502791613340377808e-02
-8.115075528621673584e-02 -2.611448988318443298e-02 -2.033119946718215942e-01 -1.124694570899009705e-01 -1.650611609220504761e-01 3.433117866516113281e-01 1.854577362537384033e-01 -1.478722505271434784e-02 -3.213419914245605469e-01 3.347997963428497314e-01 1.819919347763061523e-01 1.412753164768218994e-01 5.593547224998474121e-02 -2.154580801725387573e-01 1.037209182977676392e-01 8.552975207567214966e-02 9.761991351842880249e-02 1.778763979673385620e-01 9.188977628946304321e-02 -1.625069677829742432e-01 -2.984592914581298828e-01 -5.420825630426406860e-02 2.558428347110748291e-01 1.752938926219940186e-01 6.744311749935150146e-02 -2.518129944801330566e-01 1.802673786878585815e-01 -1.624586731195449829e-01 6.590565294027328491e-02 1.438717544078826904e-01 3.019317612051963806e-02 -7.711733132600784302e-02
-1.340957731008529663e-01 -2.942275954410433769e-03 6.765414774417877197e-02 -1.638647764921188354e-01 -3.220508098602294922e-01 3.326545059680938721e-01 -1.720911711454391479e-01 -8.922474458813667297e-03 -4.709494858980178833e-02 5.156210064888000488e-02 1.470871120691299438e-01 1.406065225601196289e-01 8.444512635469436646e-02 -1.064372435212135315e-01 -2.643462717533111572e-01 -1.436922103166580200e-01 1.839987784624099731e-01 1.311100274324417114e-01 2.170964926481246948e-01 -3.351265490055084229e-01 -7.546809315681457520e-02 2.555633336305618286e-02 -8.947796374559402466e-02 6.055073440074920654e-02 1.631291359663009644e-01 -3.042790591716766357e-01 1.600757092237472534e-01 2.920235991477966309e-01 -7.592984288930892944e-02 6.103699281811714172e-02 2.347383201122283936e-01 -1.674622744321823120e-01
3.125283867120742798e-02 4.416824132204055786e-02 5.702585354447364807e-02 -2.726400792598724365e-01 -2.706049680709838867e-01 1.459698230028152466e-01 -2.001654952764511108e-01 6.476151943206787109e-02 -4.068321883678436279e-01 1.007992178201675415e-01 -1.660993248224258423e-01 1.446393132209777832e-01 -6.637965887784957886e-02 -5.220781266689300537e-02 -6.847935169935226440e-02 -1.107134446501731873e-01 1.783564686775207520e-01 6.460348516702651978e-02 4.361522495746612549e-01 -3.224945366382598877e-01 7.793576270341873169e-02 1.489568948745727539e-01 1.308899372816085815e-01 -4.935819655656814575e-02 6.531514227390289307e-02 -2.577898204326629639e-01 1.193135604262351990e-01 2.081336230039596558e-01 -7.602158933877944946e-02 -6.549111753702163696e-02 7.983401417732238770e-02 9.831814467906951904e-02
1.069776806980371475e-02 1.075444743037223816e-01 9.220107644796371460e-02 -3.166728615760803223e-01 -2.249281108379364014e-01 3.889878392219543457e-01 2.414181828498840332e-01 6.415804475545883179e-02 -1.251758486032485962e-01 3.243945240974426270e-01 2.859286367893218994e-01 2.090304493904113770e-01 1.757144331932067871e-01 -2.152034044265747070e-01 -1.684923470020294189e-02 -1.340960711240768433e-01 1.286914944648742676e-01 1.756219118833541870e-01 6.229290366172790527e-02 -1.754343509674072266e-01 1.188305020332336426e-01 -1.144407466053962708e-01 2.724204957485198975e-01 -9.600898623466491699e-02 1.234514936804771423e-01 -3.087209537625312805e-02 6.951230019330978394e-02 1.020600423216819763e-01 1.053289696574211121e-01 -1.100473031401634216e-01 -8.591733872890472412e-02 -1.367200911045074463e-01
3.794852644205093384e-02 -9.673628956079483032e-02 1.534369289875030518e-01 -2.266138643026351929e-01 3.065204806625843048e-02 1.706440895795822144e-01 5.492639914155006409e-02 -3.645446896553039551e-02 -7.494330406188964844e-02 -1.202322840690612793e-01 1.552625149488449097e-01 -1.573670208454132080e-01 -1.500513851642608643e-01 -2.542957961559295654e-01 2.241157926619052887e-02 1.365945208817720413e-02 3.242029845714569092e-01 3.174324333667755127e-01 1.857263445854187012e-01 -1.830210089683532715e-01 -4.388135299086570740e-02 1.135298386216163635e-01 2.289920598268508911e-01 -8.234553039073944092e-02 1.017037630081176758e-01 -5.288454890251159668e-02 4.507862925529479980e-01 1.309944987297058105e-01 2.525452077388763428e-01 2.750104367733001709e-01 -4.538019746541976929e-02 1.465072296559810638e-02
6.612719595432281494e-02 -1.331912260502576828e-02 1.052818000316619873e-01 -2.363201975822448730e-01 -2.386800199747085571e-01 4.969675093889236450e-02 7.875117659568786621e-02 -1.292028184980154037e-02 -2.174428552389144897e-01 1.178455278277397156e-01 1.031765490770339966e-01 2.590399384498596191e-01 1.261511892080307007e-01 -1.229982748627662659e-01 -1.856477260589599609e-01 -1.592433899641036987e-01 9.091728180646896362e-02 2.704464197158813477e-01 2.486133277416229248e-01 -2.754630744457244873e-01 -1.089350208640098572e-01 1.115130111575126648e-01 5.025046691298484802e-02 4.058287665247917175e-02 2.194786816835403442e-01 -1.973344385623931885e-01 2.950268238782882690e-02 3.543223440647125244e-01 8.728697896003723145e-02 -2.323648706078529358e-02 3.971643149852752686e-01 -7.703708112239837646e-02
6.153494864702224731e-02 3.636479377746582031e-02 -1.007529534399509430e-02 -9.989797323942184448e-02 -2.996567189693450928e-01 2.396986186504364014e-01 -1.465006917715072632e-01 8.911707252264022827e-02 -1.267536431550979614e-01 1.791083663702011108e-01 8.955316990613937378e-02 6.204061582684516907e-02 1.049916744232177734e-01 -2.526548802852630615e-01 -3.711936473846435547e-01 -9.358221292495727539e-02 2.758378684520721436e-01 1.062207072973251343e-01 1.757743060588836670e-01 -2.616071105003356934e-01 -2.676017582416534424e-01 1.696681976318359375e-01 4.929613322019577026e-03 1.287066191434860229e-01 1.343591809272766113e-01 -2.844789326190948486e-01 7.156339287757873535e-02 2.457618117332458496e-01 -8.406738191843032837e-02 -2.351940795779228210e-02 1.446172893047332764e-01 -1.732441633939743042e-01
6.717935204505920410e-02 -2.787269465625286102e-02 -9.274559468030929565e-02 -5.702145770192146301e-02 -8.788172900676727295e-02 2.591991722583770752e-01 2.145701944828033447e-01 -2.700156718492507935e-02 -1.376122385263442993e-01 -3.198919445276260376e-02 2.354599237442016602e-01 1.814872175455093384e-01 -1.006587222218513489e-01 -2.802466452121734619e-01 8.717352151870727539e-02 -3.570004552602767944e-02 1.576901823282241821e-01 3.961085379123687744e-01 1.958973258733749390e-01 5.732683837413787842e-02 -7.751331478357315063e-02 2.317845523357391357e-01 1.655589230358600616e-02 1.110967062413692474e-02 2.403980344533920288e-01 -1.075965166091918945e-01 3.716636821627616882e-02 -1.564047671854496002e-02 4.709363281726837158e-01 1.891827583312988281e-01 -1.934698820114135742e-01 7.576471567153930664e-02
-5.395719408988952637e-02 -5.259630084037780762e-02 -1.176519244909286499e-01 -8.433859795331954956e-02 -6.212606653571128845e-02 5.283966660499572754e-01 1.423007994890213013e-01 1.204136013984680176e-02 -1.545341312885284424e-01 2.874625325202941895e-01 2.087666690349578857e-01 3.054931163787841797e-01 -1.820302307605743408e-01 -5.512577295303344727e-02 -2.299734950065612793e-02 -1.175432726740837097e-01 1.286639571189880371e-01 1.621420681476593018e-01 2.028209269046783447e-01 8.676762878894805908e-02 -1.632824093103408813e-01 -1.659911125898361206e-01 -3.396334946155548096e-01 1.620135009288787842e-01 1.225486844778060913e-01 -9.013723582029342651e-02 7.755402475595474243e-02 -1.218861117959022522e-01 4.644698649644851685e-02 1.965443342924118042e-01 5.394798144698143005e-02 -3.052514046430587769e-02
3.080543130636215210e-02 2.400525286793708801e-02 -7.692627841606736183e-04 -7.018245011568069458e-02 -9.218583256006240845e-02 5.078232288360595703e-01 1.658047437667846680e-01 -7.906913757324218750e-02 -9.319826960563659668e-02 3.230505287647247314e-01 2.300853580236434937e-01 3.687190711498260498e-01 -7.647082954645156860e-02 -1.861453056335449219e-01 -5.899346619844436646e-02 -6.681423634290695190e-02 5.751063674688339233e-02 -3.129420801997184753e-02 -7.480673491954803467e-02 -3.198544681072235107e-02 -3.328590840101242065e-02 -2.459845095872879028e-01 -9.220466762781143188e-02 7.122863829135894775e-02 2.298874706029891968e-01 -3.488064110279083252e-01 4.338540881872177124e-02 -1.993286162614822388e-01 5.673149973154067993e-02 1.899053007364273071e-01 -2.023549564182758331e-02 -3.349946811795234680e-02
3.301503509283065796e-02 -1.626263260841369629e-01 3.792131245136260986e-01 -1.400120109319686890e-01 7.858531177043914795e-02 3.110698759555816650e-01 6.635826826095581055e-02 -1.075012460350990295e-01 -7.392171025276184082e-02 3.895109286531805992e-03 9.985720366239547729e-02 1.878091692924499512e-01 -1.599460840225219727e-01 -9.806624799966812134e-02 -2.130465805530548096e-01 1.047232598066329956e-01 3.233426064252853394e-02 3.962907195091247559e-01 9.492377936840057373e-02 -1.399352699518203735e-01 -2.642065286636352539e-01 -8.585035055875778198e-02 -8.567181974649429321e-02 -1.802777051925659180e-01 -1.037551462650299072e-01 -1.774307191371917725e-01 2.743001580238342285e-01 -5.895314738154411316e-02 3.022485971450805664e-01 -9.363418072462081909e-02 1.353192329406738281e-01 6.915871053934097290e-02
-1.105121374130249023e-01 -3.648180887103080750e-02 4.874800145626068115e-02 -2.101570814847946167e-01 -6.469660252332687378e-02 4.127092361450195312e-01 2.135889381170272827e-01 -2.646968141198158264e-02 -8.603014796972274780e-02 1.967151761054992676e-01 2.767487466335296631e-01 4.192415997385978699e-02 -5.514428392052650452e-02 -1.797449290752410889e-01 -1.550701409578323364e-01 -1.959905922412872314e-01 -1.416406631469726562e-01 -1.033095568418502808e-01 -1.694548875093460083e-01 8.710918575525283813e-02 -2.897855937480926514e-01 2.302495390176773071e-01 -9.296082425862550735e-04 -6.590205430984497070e-02 3.139013051986694336e-01 -3.303406387567520142e-02 1.390679329633712769e-01 2.179896235466003418e-01 1.303252726793289185e-01 2.905067503452301025e-01 -8.366597443819046021e-02 -1.165706589818000793e-01
8.956615626811981201e-02 -2.908932603895664215e-02 -9.530093520879745483e-02 -2.893670499324798584e-01 -2.721987366676330566e-01 3.638586103916168213e-01 2.838782966136932373e-01 -1.248724684119224548e-01 -1.972373872995376587e-01 3.335860371589660645e-01 3.858026862144470215e-01 1.773465573787689209e-01 3.794446587562561035e-02 -9.540717303752899170e-02 -2.669178694486618042e-02 1.471547782421112061e-01 1.123389452695846558e-01 -4.858563467860221863e-02 -9.688006341457366943e-02 -1.673609018325805664e-01 -1.507460474967956543e-01 -1.461914926767349243e-01 2.173589542508125305e-02 -2.084483951330184937e-02 6.611188501119613647e-02 -1.662409603595733643e-01 -1.266022305935621262e-02 1.412278115749359131e-01 2.137669026851654053e-01 1.664971262216567993e-01 6.821306049823760986e-02 -6.856787949800491333e-02
3.974586725234985352e-02 -1.673748940229415894e-01 4.171150326728820801e-01 -2.608828544616699219e-01 -2.695478796958923340e-01 1.733933836221694946e-01 5.162218958139419556e-02 -1.372656971216201782e-01 -2.365992367267608643e-01 -3.328325226902961731e-02 -1.351721491664648056e-02 2.041551172733306885e-01 -1.299414634704589844e-01 -3.141318559646606445e-01 -9.913918375968933105e-02 -8.545220643281936646e-02 7.917255163192749023e-02 3.479777574539184570e-01 1.068838611245155334e-01 -1.233722195029258728e-01 -1.539158970117568970e-01 1.428257972002029419e-01 -1.864206641912460327e-01 -2.764194039627909660e-03 -1.898358166217803955e-01 -7.617835700511932373e-02 3.480952978134155273e-02 -1.963728219270706177e-01 2.030213922262191772e-01 5.429331958293914795e-02 4.665743187069892883e-02 -1.080804690718650818e-01
-3.263298422098159790e-02 -1.741943508386611938e-01 4.203333705663681030e-02 -1.436410099267959595e-01 -1.241183206439018250e-01 1.100381016731262207e-01 2.702078595757484436e-02 -1.125384345650672913e-01 -2.978829145431518555e-01 1.714758425951004028e-01 8.291222900152206421e-02 1.938176155090332031e-01 7.942677289247512817e-02 -1.153691560029983521e-01 -2.600903511047363281e-01 -7.452543079853057861e-02 1.984849274158477783e-01 3.561620116233825684e-01 3.746484816074371338e-01 -3.877697288990020752e-01 -1.079802587628364563e-02 1.676280982792377472e-02 -1.097966656088829041e-01 -2.173631452023983002e-02 7.620434463024139404e-02 -2.034608274698257446e-01 2.141863703727722168e-01 2.224162817001342773e-01 1.005381997674703598e-02 -7.593234628438949585e-02 1.575459241867065430e-01 -8.215936273336410522e-02
-1.449068039655685425e-01 -7.573214918375015259e-02 1.590965986251831055e-01 -2.897504568099975586e-01 -9.044638834893703461e-03 2.000590711832046509e-01 2.081640996038913727e-02 -1.353960037231445312e-01 -2.198149710893630981e-01 2.648862600326538086e-01 1.219822764396667480e-01 -1.388673931360244751e-01 -3.711073845624923706e-02 -2.717695385217666626e-02 -4.152825847268104553e-02 -4.179797470569610596e-01 2.768705189228057861e-01 -1.388649046421051025e-01 -2.277010120451450348e-02 1.082525998353958130e-01 -1.843218058347702026e-01 1.308729350566864014e-01 -2.090607285499572754e-01 -2.387646138668060303e-01 1.368973702192306519e-01 -1.059195250272750854e-01 3.119345307350158691e-01 1.273077875375747681e-01 1.050090193748474121e-01 1.408134400844573975e-02 5.836056545376777649e-02 -2.363003045320510864e-01
9.187950938940048218e-02 1.003191173076629639e-01 2.140785306692123413e-01 -2.510648369789123535e-01 -7.677982002496719360e-02 1.902602314949035645e-01 -3.096598945558071136e-02 -1.370169520378112793e-01 -3.244890570640563965e-01 1.500637084245681763e-01 -4.377569630742073059e-02 -2.123312801122665405e-01 -1.554734632372856140e-02 -8.860867470502853394e-02 -1.398572772741317749e-01 -6.688104011118412018e-03 2.556328773498535156e-01 1.304030418395996094e-01 -8.492457866668701172e-02 2.708944976329803467e-01 -2.605781555175781250e-01 1.136622950434684753e-01 -1.558140069246292114e-01 -1.274840384721755981e-01 1.776046007871627808e-01 -1.551917344331741333e-01 1.097658425569534302e-01 -1.732316762208938599e-01 4.035502672195434570e-01 2.010710090398788452e-01 -1.512783467769622803e-01 1.186970435082912445e-02
4.827098548412322998e-02 -7.379115372896194458e-02 -6.973183900117874146e-02 -2.661490440368652344e-01 -2.728163301944732666e-01 4.089063704013824463e-01 -2.977579273283481598e-02 -1.600862294435501099e-01 -6.672697514295578003e-02 3.444508910179138184e-01 1.042806729674339294e-01 1.719715148210525513e-01 -2.253564447164535522e-01 2.430241927504539490e-02 -9.362605959177017212e-02 -1.157367825508117676e-01 7.524973899126052856e-02 1.113649904727935791e-01 -1.582285948097705841e-02 1.272663027048110962e-01 7.987613230943679810e-02 2.162895351648330688e-01 7.170774042606353760e-02 -4.080836772918701172e-01 -8.447559922933578491e-02 -4.511495120823383331e-03 1.881435513496398926e-01 -1.683139801025390625e-01 2.073678821325302124e-01 1.011275500059127808e-01 -1.310003101825714111e-01 -1.033165454864501953e-01
4.344498366117477417e-02 4.781616479158401489e-02 -2.089004963636398315e-02 -1.366327255964279175e-01 -2.546566128730773926e-01 2.866483926773071289e-01 -6.984901428222656250e-02 2.820530533790588379e-02 -2.027650177478790283e-01 3.485603630542755127e-02 1.356631070375442505e-01 2.009929157793521881e-02 8.773069083690643311e-02 -2.041530460119247437e-01 -3.800143897533416748e-01 -5.561983212828636169e-03 3.487144112586975098e-01 1.840332597494125366e-01 2.059086114168167114e-01 -3.483467698097229004e-01 -2.000035643577575684e-01 9.537641704082489014e-02 -2.725347876548767090e-02 1.035755313932895660e-02 2.164150178432464600e-01 -5.301068723201751709e-02 9.885081648826599121e-02 2.876971960067749023e-01 -6.721612066030502319e-02 1.944467239081859589e-02 2.009547054767608643e-01 -1.115707233548164368e-01
-3.247355297207832336e-02 1.183601282536983490e-02 -3.521702438592910767e-02 -2.496997825801372528e-03 2.414402738213539124e-02 3.325830996036529541e-01 2.293719053268432617e-01 -1.449224799871444702e-01 -2.104654461145401001e-01 4.903961718082427979e-02 8.917294442653656006e-02 2.420328110456466675e-01 -3.293339163064956665e-02 -2.315745502710342407e-01 -1.283986270427703857e-01 -1.408635377883911133e-01 3.570074737071990967e-01 1.654635816812515259e-01 -1.500368933193385601e-03 3.420489141717553139e-03 -9.744752198457717896e-02 8.128744363784790039e-02 -7.045585662126541138e-02 -7.954280078411102295e-02 3.078296482563018799e-01 -4.240335896611213684e-02 -8.412807434797286987e-02 -2.575309276580810547e-01 1.897300779819488525e-01 3.151476681232452393e-01 2.937946617603302002e-01 -1.861429959535598755e-01
-2.102089673280715942e-01 4.727146774530410767e-02 7.511481642723083496e-02 -2.942609190940856934e-01 -2.575582563877105713e-01 4.292330145835876465e-01 3.081291615962982178e-01 1.214323937892913818e-01 -2.131325602531433105e-01 1.226492971181869507e-01 2.130453437566757202e-01 1.339814364910125732e-01 2.052404358983039856e-02 -1.074189096689224243e-01 2.887227945029735565e-02 -4.921182245016098022e-02 1.795490980148315430e-01 1.330394446849822998e-01 -6.086168810725212097e-03 -1.110402345657348633e-01 -2.257148027420043945e-01 -6.526617705821990967e-02 -5.547330901026725769e-02 -1.335218995809555054e-01 1.629047691822052002e-01 -2.960036993026733398e-01 -4.577862471342086792e-02 -1.979922354221343994e-01 -5.003952234983444214e-02 1.431400328874588013e-01 1.390632688999176025e-01 -1.607960760593414307e-01
-5.745650082826614380e-02 -3.071615844964981079e-02 4.172528684139251709e-01 -1.928207129240036011e-01 -2.618800997734069824e-01 2.497187405824661255e-01 -3.906448557972908020e-02 3.854298964142799377e-02 -1.692992448806762695e-01 -8.330717682838439941e-02 -6.152394413948059082e-02 8.062455803155899048e-03 -1.867975145578384399e-01 -3.202440738677978516e-01 -3.178249001502990723e-01 -1.069624572992324829e-01 3.545205593109130859e-01 2.064887732267379761e-01 1.026587262749671936e-01 -1.944378316402435303e-01 -1.834253966808319092e-01 2.274381183087825775e-02 -5.871982499957084656e-02 2.337117679417133331e-02 -1.455980688333511353e-01 -1.500824242830276489e-01 3.893325477838516235e-02 -2.067703902721405029e-01 1.157386228442192078e-01 1.465781498700380325e-02 -4.323507472872734070e-02 -5.357999727129936218e-02
2.557505108416080475e-02 -4.536387696862220764e-02 -9.263412654399871826e-02 -1.101974472403526306e-01 -2.232554554939270020e-01 2.517400979995727539e-01 -9.036467410624027252e-03 9.500770270824432373e-02 -1.177106425166130066e-01 1.992523670196533203e-01 3.466262668371200562e-02 4.466019198298454285e-02 2.631779201328754425e-02 -1.875166893005371094e-01 -5.288721919059753418e-01 -1.195075288414955139e-01 2.604499757289886475e-01 2.023673951625823975e-01 2.154678851366043091e-01 -3.097750544548034668e-01 -1.050134524703025818e-01 3.667323291301727295e-02 5.705998837947845459e-02 -5.172324553132057190e-02 2.503708004951477051e-01 -2.087121307849884033e-01 2.154328115284442902e-02 2.510541379451751709e-01 -1.844194903969764709e-02 6.789830047637224197e-03 1.621215939521789551e-01 -4.192091152071952820e-02
3.101091384887695312e-01 -1.220220476388931274e-01 -3.565878793597221375e-02 -2.686484754085540771e-01 -2.389816045761108398e-01 9.243746101856231689e-02 1.277265250682830811e-01 -5.692414566874504089e-02 -1.544797420501708984e-01 5.229116231203079224e-02 1.272135227918624878e-01 7.824730128049850464e-02 -8.110316842794418335e-02 3.116195788607001305e-03 -1.764366179704666138e-01 -2.087197154760360718e-01 9.866558015346527100e-02 3.170519471168518066e-01 2.865644916892051697e-02 -1.731916368007659912e-01 -5.798146501183509827e-02 -6.843256205320358276e-02 6.758265197277069092e-02 1.763594746589660645e-01 1.880852729082107544e-01 -3.517555296421051025e-01 1.936436146497726440e-01 4.108876883983612061e-01 5.266468040645122528e-03 1.109248474240303040e-01 1.015042886137962341e-01 -1.650591492652893066e-01
7.174862176179885864e-02 -8.357318490743637085e-02 -4.934271425008773804e-02 6.440565735101699829e-02 -1.577960550785064697e-01 3.270202279090881348e-01 -7.094297558069229126e-02 -2.668029861524701118e-03 -2.314596325159072876e-01 2.353297621011734009e-01 1.255133748054504395e-01 1.698135286569595337e-01 3.463485091924667358e-02 8.513393253087997437e-02 -3.015728890895843506e-01 -1.276424825191497803e-01 1.229190155863761902e-01 1.614113599061965942e-01 2.696684896945953369e-01 -3.345304429531097412e-01 5.955166742205619812e-02 9.265068173408508301e-02 -2.205641567707061768e-02 -3.092472627758979797e-02 4.184805229306221008e-02 -2.673841118812561035e-01 -2.774206176400184631e-02 3.053510189056396484e-01 1.603495180606842041e-01 -7.342597842216491699e-02 3.487440347671508789e-01 -1.257969141006469727e-01
1.079989150166511536e-01 2.283596433699131012e-02 -5.321876704692840576e-02 -4.505939409136772156e-02 -2.432709094136953354e-03 1.819081008434295654e-01 3.302943333983421326e-02 7.836215943098068237e-02 -1.838767975568771362e-01 5.250595137476921082e-02 4.364349842071533203e-01 2.112136781215667725e-01 -1.907294392585754395e-01 -2.933715581893920898e-01 8.275158703327178955e-02 -8.750724047422409058e-02 3.147532045841217041e-01 1.713648289442062378e-01 1.081635057926177979e-01 1.480623632669448853e-01 -1.781693994998931885e-01 -2.247420884668827057e-02 1.756212413311004639e-01 1.057404652237892151e-01 2.216865867376327515e-01 -2.288625389337539673e-01 2.257578521966934204e-01 -1.124736890196800232e-01 3.255536854267120361e-01 1.487895250320434570e-01 -1.411230396479368210e-02 -6.501309573650360107e-02
4.484772682189941406e-02 -7.941756397485733032e-03 1.025939546525478363e-02 1.863436400890350342e-02 -2.417045831680297852e-01 2.766604423522949219e-01 -1.742222718894481659e-02 3.880851436406373978e-03 -1.241915300488471985e-01 2.201663553714752197e-01 6.752775982022285461e-03 1.020772755146026611e-01 1.597350696101784706e-03 -1.133845895528793335e-01 -3.617528378963470459e-01 -1.827843189239501953e-01 3.830755054950714111e-01 2.005669176578521729e-01 2.993051111698150635e-01 -2.781770229339599609e-01 -1.339885294437408447e-01 1.409241706132888794e-01 -1.316945720463991165e-02 1.909415870904922485e-01 1.691420823335647583e-01 -1.372225880622863770e-01 1.034816578030586243e-01 2.803247570991516113e-01 -1.571503281593322754e-01 2.803858555853366852e-02 1.201591193675994873e-01 -7.524567842483520508e-02
-2.063661366701126099e-01 1.742816865444183350e-01 7.672058045864105225e-02 -1.848404556512832642e-01 2.608241513371467590e-03 2.431814819574356079e-01 -2.264223098754882812e-01 7.368914783000946045e-02 -4.470578953623771667e-02 1.337233483791351318e-01 1.081179752945899963e-01 2.408137731254100800e-02 -3.743836879730224609e-01 -2.351708859205245972e-01 -4.001243785023689270e-02 -1.153357103466987610e-01 -1.146095432341098785e-02 1.346823573112487793e-01 3.260355591773986816e-01 -1.154502779245376587e-01 -2.298618704080581665e-01 2.422923296689987183e-01 1.570961028337478638e-01 8.949626982212066650e-02 9.858877956867218018e-02 -2.600265145301818848e-01 1.330338269472122192e-01 9.312973171472549438e-02 2.677546441555023193e-01 2.364754676818847656e-01 -7.340487092733383179e-02 -9.893674403429031372e-02
-5.195531249046325684e-02 -5.177569761872291565e-02 -1.333961784839630127e-01 -1.780202686786651611e-01 -3.679125104099512100e-03 2.267611473798751831e-01 6.056667189113795757e-04 -1.351205855607986450e-01 -3.673608303070068359e-01 -5.833599343895912170e-02 2.047133147716522217e-01 -1.323956251144409180e-01 -9.851793199777603149e-02 -2.811378538608551025e-01 -5.817212536931037903e-02 -2.638073265552520752e-01 1.202459931373596191e-01 2.102876007556915283e-01 2.041148245334625244e-01 -8.413630723953247070e-02 -6.524508446455001831e-02 3.632356226444244385e-01 1.121442299336194992e-02 -1.080232188105583191e-01 1.246309056878089905e-01 -2.409314066171646118e-01 2.591920197010040283e-01 -1.472332775592803955e-01 1.691974699497222900e-01 -1.745099872350692749e-01 -1.832813024520874023e-01 7.348711043596267700e-02
-4.518866911530494690e-02 1.432163920253515244e-02 -5.530623719096183777e-02 -1.866866350173950195e-01 -1.995808482170104980e-01 3.123972415924072266e-01 -3.017003647983074188e-02 -3.898106515407562256e-02 -1.203562244772911072e-01 1.625782698392868042e-01 6.628552079200744629e-02 1.712274551391601562e-01 5.498529970645904541e-02 -1.519530713558197021e-01 -3.057489693164825439e-01 2.455169521272182465e-02 2.582354545593261719e-01 1.527311056852340698e-01 2.111828178167343140e-01 -3.221069276332855225e-01 -1.980560421943664551e-01 1.190118864178657532e-01 7.621320895850658417e-03 1.460961699485778809e-01 1.733065843582153320e-01 -2.194253057241439819e-01 5.076669901609420776e-02 4.081507623195648193e-01 -6.309946626424789429e-02 7.162194699048995972e-02 2.339355200529098511e-01 2.863351441919803619e-02
1.046102643013000488e-01 -3.589097782969474792e-02 3.502991497516632080e-01 -4.179687425494194031e-02 -2.857646942138671875e-01 1.298951823264360428e-02 3.617539303377270699e-03 -1.461661756038665771e-01 5.830974876880645752e-02 1.265331059694290161e-01 4.683105647563934326e-02 1.130001991987228394e-01 -5.355520546436309814e-02 -1.860117465257644653e-01 -1.377918273210525513e-01 -6.692958623170852661e-02 3.847365081310272217e-02 1.003322601318359375e-01 -1.380033642053604126e-01 -3.965232670307159424e-01 1.491371095180511475e-01 2.327851355075836182e-01 -1.611660420894622803e-01 5.359575897455215454e-02 3.301054239273071289e-01 -3.361472189426422119e-01 6.850519031286239624e-02 -2.023269981145858765e-01 5.421205237507820129e-02 3.017167150974273682e-01 7.748860120773315430e-02 6.423896551132202148e-02
-2.935844659805297852e-01 2.898937836289405823e-02 9.966193698346614838e-03 -3.014266304671764374e-02 -6.826492398977279663e-02 3.379197418689727783e-01 4.047517105937004089e-02 -1.663524508476257324e-01 -7.531506568193435669e-02 2.529159486293792725e-01 2.054549902677536011e-01 1.250324100255966187e-01 -1.870707571506500244e-01 1.707397960126399994e-02 4.885795712471008301e-02 3.734920173883438110e-02 2.293445169925689697e-01 1.268665492534637451e-01 7.468337565660476685e-02 -1.353020220994949341e-01 -2.223339080810546875e-01 -1.128513142466545105e-01 -2.628195285797119141e-02 -2.504380047321319580e-01 2.356275022029876709e-01 -2.932769656181335449e-01 7.197901606559753418e-02 -1.931532174348831177e-01 -5.022257566452026367e-02 3.973264098167419434e-01 1.610347330570220947e-01 -9.352206438779830933e-02
-1.915390193462371826e-01 1.338210254907608032e-01 -3.603319078683853149e-02 -1.431002914905548096e-01 -2.086794525384902954e-01 2.693931460380554199e-01 1.359163075685501099e-01 1.190429404377937317e-01 -3.135095238685607910e-01 2.235675156116485596e-01 1.317436993122100830e-01 9.487225115299224854e-02 -2.230653315782546997e-01 4.509606584906578064e-02 1.206655800342559814e-01 -5.005651712417602539e-02 1.377418935298919678e-01 1.316959224641323090e-02 1.989990025758743286e-01 7.348275184631347656e-02 -2.081107646226882935e-01 -3.546138852834701538e-02 -9.717030823230743408e-02 5.130233988165855408e-02 3.254993855953216553e-01 -3.956010341644287109e-01 -2.198802679777145386e-02 -9.987445175647735596e-02 1.936190277338027954e-01 1.832837760448455811e-01 9.992659091949462891e-02 -2.379408925771713257e-01
9.320909529924392700e-02 -1.985804885625839233e-01 1.451178938150405884e-01 -4.591132327914237976e-02 -1.683566160500049591e-02 1.986966580152511597e-01 3.619191944599151611e-01 2.843406610190868378e-02 -2.172852605581283569e-01 -1.381706539541482925e-02 2.605649232864379883e-01 1.215369030833244324e-01 -3.499372005462646484e-01 -2.124590724706649780e-01 8.761476725339889526e-02 4.778916947543621063e-03 -4.609181731939315796e-02 1.199399083852767944e-01 1.027498915791511536e-01 -4.400530457496643066e-02 -3.600558042526245117e-01 3.066968321800231934e-01 -2.737166360020637512e-02 1.127641350030899048e-01 1.980948075652122498e-02 1.992758363485336304e-03 -5.769466049969196320e-03 -1.930265277624130249e-01 -3.036050125956535339e-02 -9.787647426128387451e-02 3.663012981414794922e-01 -5.701396986842155457e-02
1.081839855760335922e-02 -7.505984604358673096e-02 -5.198106169700622559e-03 -1.776407361030578613e-01 -1.363612562417984009e-01 4.621326625347137451e-01 1.428479105234146118e-01 7.627119123935699463e-02 -2.246249765157699585e-01 2.280708700418472290e-01 3.274347260594367981e-02 1.013441160321235657e-01 -1.990296691656112671e-01 -3.787882253527641296e-02 2.097489535808563232e-01 -2.027769982814788818e-01 1.020244881510734558e-01 9.507172740995883942e-03 -3.705382347106933594e-02 -1.010446548461914062e-01 -2.050004303455352783e-01 2.689008368179202080e-03 8.983513712882995605e-02 -1.557197719812393188e-01 2.791043519973754883e-01 -1.749009341001510620e-01 -2.715422213077545166e-01 -1.044218428432941437e-02 2.252299189567565918e-01 3.331835567951202393e-01 -8.705052547156810760e-03 -1.540215909481048584e-01
-1.545659080147743225e-02 1.290583759546279907e-01 1.323654949665069580e-01 -1.973908245563507080e-01 -2.584610320627689362e-02 3.478777408599853516e-01 -1.080444008111953735e-01 -7.278990745544433594e-02 -3.463917970657348633e-01 5.968429520726203918e-02 7.424057275056838989e-02 5.211820360273122787e-03 -6.061413511633872986e-02 -2.368809282779693604e-01 -2.891626395285129547e-02 -1.232678070664405823e-03 -9.177355468273162842e-02 -4.653823561966419220e-04 1.727640777826309204e-01 -1.016779094934463501e-01 -2.018800079822540283e-01 4.670090973377227783e-01 1.207936704158782959e-01 1.721794009208679199e-01 6.391925737261772156e-03 -1.225545927882194519e-01 2.065681219100952148e-01 -5.392983183264732361e-02 2.445571720600128174e-01 1.873195618391036987e-01 -3.012134134769439697e-01 1.690805703401565552e-02
-1.603365540504455566e-01 -2.476049587130546570e-02 2.800016999244689941e-01 -1.208044365048408508e-01 1.433808207511901855e-01 5.231894552707672119e-02 3.875657320022583008e-01 -7.384527474641799927e-02 6.116623058915138245e-02 1.052396520972251892e-01 1.646229922771453857e-01 1.301665604114532471e-01 -2.430753260850906372e-01 -1.590598821640014648e-01 -3.772338386625051498e-03 4.479300230741500854e-02 2.221750319004058838e-01 6.122300028800964355e-02 1.767702698707580566e-01 -1.244863346219062805e-01 -1.099174767732620239e-01 3.080599308013916016e-01 2.146909385919570923e-01 1.836633384227752686e-01 2.201760411262512207e-01 -3.436031043529510498e-01 2.245991118252277374e-02 -2.415501475334167480e-01 9.271805733442306519e-02 -4.722576960921287537e-02 1.262422055006027222e-01 -1.328327059745788574e-01
2.356887906789779663e-01 -7.827109843492507935e-02 -6.828536093235015869e-02 -2.474292069673538208e-01 -2.239481806755065918e-01 2.130129039287567139e-01 4.615264013409614563e-03 -2.064742892980575562e-01 -2.454494982957839966e-01 1.823517382144927979e-01 6.931067258119583130e-02 1.144850403070449829e-01 -7.103763520717620850e-02 -2.125206589698791504e-01 -1.491225212812423706e-01 -1.350341439247131348e-01 3.703912347555160522e-02 1.259756237268447876e-01 2.045787721872329712e-01 -1.748675704002380371e-01 8.584722876548767090e-02 -1.277513056993484497e-01 -1.033558025956153870e-01 1.353046447038650513e-01 2.316136360168457031e-01 -1.944009214639663696e-01 1.539283692836761475e-01 4.498277008533477783e-01 5.202753469347953796e-02 1.856564581394195557e-01 1.818963885307312012e-01 -4.559269174933433533e-02
-5.001088231801986694e-02 -5.534826591610908508e-02 -1.357077211141586304e-01 -1.424548774957656860e-01 -2.964060902595520020e-01 2.351530343294143677e-01 -1.835071481764316559e-02 5.299832671880722046e-02 -2.165651768445968628e-01 1.609258651733398438e-01 -6.516999006271362305e-02 2.543088495731353760e-01 -1.949777267873287201e-02 -1.777956336736679077e-01 -3.928991854190826416e-01 -1.936329156160354614e-01 3.203711211681365967e-01 1.756356954574584961e-01 9.176205098628997803e-02 -2.371555417776107788e-01 -8.192811906337738037e-02 1.135553866624832153e-01 -3.753321245312690735e-02 -8.776776492595672607e-02 5.090343579649925232e-02 -1.923057138919830322e-01 7.709145080298185349e-03 3.374761343002319336e-01 -9.894927591085433960e-02 -9.979414194822311401e-02 2.017268091440200806e-01 5.496038869023323059e-02
-1.669158935546875000e-01 -1.803390383720397949e-01 1.662739068269729614e-01 -1.472971439361572266e-01 -1.151279509067535400e-01 1.036134958267211914e-01 -7.337769865989685059e-02 -1.717415302991867065e-01 -2.222775071859359741e-01 1.400605887174606323e-01 3.441506624221801758e-01 -3.128528967499732971e-02 -3.916595280170440674e-01 -3.967935144901275635e-01 -3.286173939704895020e-02 1.841771006584167480e-01 1.842966377735137939e-01 -5.640437453985214233e-02 2.571846246719360352e-01 1.362612470984458923e-02 -1.542390435934066772e-01 -2.148644626140594482e-02 1.267303079366683960e-01 1.226746663451194763e-01 -9.401976317167282104e-02 -2.878905832767486572e-01 1.088713109493255615e-01 1.234166771173477173e-01 5.793025344610214233e-02 1.088424548506736755e-01 -6.061679497361183167e-02 2.445533871650695801e-02
1.258979886770248413e-01 -5.144359543919563293e-02 5.207680910825729370e-02 -1.667414307594299316e-01 -1.920321434736251831e-01 1.910747960209846497e-02 -9.418006986379623413e-02 -6.519221514463424683e-02 -3.614476323127746582e-01 1.840292066335678101e-01 2.343467324972152710e-01 7.773404568433761597e-02 -3.571257889270782471e-01 -1.301239132881164551e-01 -2.022497057914733887e-01 -3.675650358200073242e-01 1.825995743274688721e-01 4.903360828757286072e-02 4.034937545657157898e-02 -2.128345221281051636e-01 5.085965618491172791e-02 -6.919213384389877319e-02 -1.231901198625564575e-01 1.419072300195693970e-01 2.030795812606811523e-01 -1.960653066635131836e-01 -9.453102946281433105e-02 2.689583897590637207e-01 4.680905491113662720e-02 -3.973760455846786499e-02 1.990388184785842896e-01 -1.580173522233963013e-01
2.892730198800563812e-02 6.374601274728775024e-02 -2.461899630725383759e-02 -2.060930617153644562e-02 -1.746619492769241333e-01 3.463689684867858887e-01 -5.257036536931991577e-02 1.556384563446044922e-01 -1.892708986997604370e-01 7.682950794696807861e-02 5.421014502644538879e-02 1.125002577900886536e-01 2.516428939998149872e-03 -1.372505873441696167e-01 -3.608549237251281738e-01 -8.958187699317932129e-02 2.343626618385314941e-01 2.959506213665008545e-01 1.357986181974411011e-01 -2.953785359859466553e-01 -1.629827767610549927e-01 1.678281873464584351e-01 6.322835106402635574e-03 6.321783363819122314e-02 2.434086352586746216e-01 -2.400058805942535400e-01 -3.897884860634803772e-02 3.780284821987152100e-01 -6.974018365144729614e-02 2.697005309164524078e-02 1.631852686405181885e-01 -4.162363708019256592e-02
2.170512080192565918e-01 6.337057799100875854e-02 -8.224259316921234131e-02 -3.580917418003082275e-01 -4.320946335792541504e-02 2.676383256912231445e-01 -1.199796572327613831e-01 -4.926685988903045654e-02 -4.060056805610656738e-01 8.083121478557586670e-02 1.147089302539825439e-01 -4.855094011873006821e-03 -1.025231704115867615e-01 -4.049632847309112549e-01 -5.368107929825782776e-02 -1.512435823678970337e-01 1.113161221146583557e-01 2.471891641616821289e-01 -6.806039065122604370e-02 -4.615803807973861694e-02 4.266247525811195374e-02 3.401362895965576172e-01 -4.817001894116401672e-02 -3.257691860198974609e-02 2.132351547479629517e-01 -6.186031922698020935e-02 1.886235475540161133e-01 -1.458015739917755127e-01 9.085667878389358521e-02 -5.175966396927833557e-02 -7.105063647031784058e-02 -1.243993118405342102e-01
-4.617581516504287720e-02 -1.408205330371856689e-01 2.611362636089324951e-01 -3.486303389072418213e-01 -5.887294560670852661e-02 2.453171163797378540e-01 9.278766810894012451e-02 -1.301523894071578979e-01 -2.272524982690811157e-01 4.367620497941970825e-02 -1.278743147850036621e-01 -9.546308219432830811e-02 -3.096657097339630127e-01 -8.662504702806472778e-02 5.544817447662353516e-02 -3.699466958642005920e-02 2.327657938003540039e-01 -8.192287385463714600e-02 -6.732476502656936646e-02 -6.208894774317741394e-02 -2.799324393272399902e-01 7.566616684198379517e-02 1.941510885953903198e-01 2.021468728780746460e-01 1.721844822168350220e-01 -5.933204665780067444e-02 1.098247170448303223e-01 5.667704343795776367e-02 4.013536274433135986e-01 -1.992377638816833496e-02 4.740022122859954834e-02 -2.610665261745452881e-01
-1.444256901741027832e-01 -6.475239992141723633e-02 1.674030572175979614e-01 2.269857972860336304e-01 -8.234564214944839478e-02 4.353815615177154541e-01 -2.076776176691055298e-01 -1.471671313047409058e-01 -9.939932078123092651e-02 -8.992696553468704224e-02 -4.603719711303710938e-02 -7.525771111249923706e-02 -6.122232973575592041e-02 -2.004766464233398438e-01 1.337068993598222733e-02 -1.544833928346633911e-01 1.997482925653457642e-01 4.597972333431243896e-01 -9.415686875581741333e-02 -1.165449693799018860e-01 -9.353530406951904297e-02 5.577629804611206055e-02 -1.706997863948345184e-02 -3.257001340389251709e-01 8.391504734754562378e-02 -9.845444560050964355e-02 1.276098042726516724e-01 1.588097065687179565e-01 6.674913316965103149e-02 1.527472436428070068e-01 1.670232266187667847e-01 1.860806792974472046e-01
6.976903229951858521e-02 -1.006163209676742554e-01 1.082726418972015381e-01 -2.459730394184589386e-02 1.194207891821861267e-01 4.380238950252532959e-01 -2.081776112318038940e-01 -2.022599242627620697e-02 -1.148039549589157104e-01 1.157379969954490662e-01 2.490440011024475098e-01 1.253369748592376709e-01 -1.737638711929321289e-01 -4.382316768169403076e-01 1.200648248195648193e-01 -4.550097137689590454e-02 1.578124314546585083e-01 1.646987050771713257e-01 2.118922472000122070e-01 1.207796409726142883e-01 -2.996082901954650879e-01 1.413382589817047119e-01 -9.143078327178955078e-02 7.147026807069778442e-02 1.707670539617538452e-01 -2.228355221450328827e-02 1.774552166461944580e-01 -3.838379308581352234e-02 2.188127338886260986e-01 1.122694909572601318e-01 -1.342362463474273682e-01 -6.263511627912521362e-02
-3.516138345003128052e-02 1.414590924978256226e-01 -6.081085279583930969e-02 5.243678018450737000e-02 -3.166379928588867188e-01 2.883598804473876953e-01 2.636650502681732178e-01 -1.190273612737655640e-01 -6.548521667718887329e-02 1.094931736588478088e-02 3.479228913784027100e-01 2.402685582637786865e-01 1.790354549884796143e-01 -3.352335691452026367e-01 2.594663389027118683e-02 -1.207734458148479462e-02 2.444590181112289429e-01 1.895872801542282104e-01 1.260952651500701904e-01 5.490400269627571106e-02 7.579746656119823456e-03 -1.416359692811965942e-01 -7.809361070394515991e-02 -1.086892411112785339e-01 8.189378678798675537e-02 -3.598335012793540955e-02 3.691820204257965088e-01 -7.701803464442491531e-03 1.759364157915115356e-01 8.349222689867019653e-02 2.044809758663177490e-01 4.943264182657003403e-03
1.553887277841567993e-01 -1.784644573926925659e-01 6.499836593866348267e-02 -1.680235713720321655e-01 -1.856962144374847412e-01 1.357489228248596191e-01 6.852586567401885986e-02 -9.172340482473373413e-02 -1.977407485246658325e-01 8.610150218009948730e-02 1.474865674972534180e-01 2.788597047328948975e-01 2.730867639183998108e-02 -2.373442798852920532e-01 -3.449416458606719971e-01 -6.755674630403518677e-02 1.003288254141807556e-01 1.827821731567382812e-01 -1.791871711611747742e-02 -3.056196570396423340e-01 7.416992634534835815e-02 6.074832007288932800e-02 -2.110143452882766724e-01 1.211252808570861816e-01 1.951784193515777588e-01 -3.214502036571502686e-01 8.763268589973449707e-02 2.676025629043579102e-01 -2.543380856513977051e-02 1.047898605465888977e-01 2.844946980476379395e-01 1.221810467541217804e-03
-3.628834709525108337e-02 4.901353642344474792e-02 -7.551752030849456787e-02 -1.412292271852493286e-01 -2.244194149971008301e-01 3.975450396537780762e-01 2.578819096088409424e-01 7.556381076574325562e-02 -1.052284613251686096e-01 3.073384165763854980e-01 1.638853847980499268e-01 2.621347010135650635e-01 -9.915200620889663696e-02 -7.623292505741119385e-03 5.230069532990455627e-02 1.595237292349338531e-02 1.253178715705871582e-01 -2.024624943733215332e-01 9.525430202484130859e-02 -9.149497002363204956e-02 -3.102773129940032959e-01 -8.612285554409027100e-02 9.597938507795333862e-02 -7.905802875757217407e-02 1.008579060435295105e-01 -3.372446894645690918e-01 2.563295140862464905e-02 -3.526489436626434326e-02 1.738958805799484253e-01 3.187768161296844482e-01 1.333799511194229126e-01 -8.534549176692962646e-02
-2.876477502286434174e-02 2.716881781816482544e-02 -1.568169891834259033e-01 -7.417626678943634033e-02 5.132341757416725159e-02 2.613074779510498047e-01 -7.893822155892848969e-03 -3.343683481216430664e-01 -3.159499466419219971e-01 -9.996818751096725464e-02 2.092747390270233154e-01 -7.769976556301116943e-02 -1.024361699819564819e-01 -3.240919709205627441e-01 -3.409469500184059143e-02 -1.980386078357696533e-01 1.399961113929748535e-01 1.013545915484428406e-01 -5.916929338127374649e-03 -1.353326439857482910e-01 -4.681993275880813599e-02 4.191808104515075684e-01 -1.067201197147369385e-01 1.340600289404392242e-02 3.648975118994712830e-02 -2.558403909206390381e-01 3.690661787986755371e-01 -1.008066758513450623e-01 9.365602582693099976e-02 -8.832824230194091797e-02 9.862100705504417419e-03 -4.975224658846855164e-02
9.710463136434555054e-02 -1.085147783160209656e-01 2.647890150547027588e-01 -1.271046847105026245e-01 1.091413050889968872e-01 3.756990730762481689e-01 1.899447850883007050e-02 -2.153825387358665466e-02 -1.592474430799484253e-01 3.032468557357788086e-01 6.222547218203544617e-02 8.754964172840118408e-02 -1.110011190176010132e-01 -1.749468743801116943e-01 -1.165365576744079590e-01 -5.259810015559196472e-02 2.651331424713134766e-01 3.023451864719390869e-01 1.287350952625274658e-01 8.234564960002899170e-02 -2.439198642969131470e-01 -7.380577921867370605e-02 -1.197110414505004883e-01 4.058994352817535400e-02 2.842375636100769043e-01 -2.396258264780044556e-01 -9.685429185628890991e-02 2.795016765594482422e-02 -2.667872980237007141e-02 -3.478217422962188721e-01 -1.124806851148605347e-01 4.252548143267631531e-02
1.718012988567352295e-01 -3.087134473025798798e-02 1.110822558403015137e-01 -1.514856964349746704e-01 -8.230510354042053223e-02 3.638024628162384033e-01 8.664883673191070557e-02 1.287497878074645996e-01 -2.913231551647186279e-01 1.276529878377914429e-01 -1.041296031326055527e-02 4.455577954649925232e-02 1.998155415058135986e-01 -2.806424454320222139e-04 -1.423285752534866333e-01 -1.299956738948822021e-01 1.467696875333786011e-01 1.137660294771194458e-01 -1.958986967802047729e-01 -2.704596519470214844e-01 -5.228994879871606827e-03 1.061963886022567749e-01 2.364537268877029419e-01 8.834741264581680298e-02 -1.123719066381454468e-01 -4.037784039974212646e-01 -2.529900148510932922e-02 5.882080644369125366e-02 1.885899454355239868e-01 -5.279085412621498108e-02 1.446682810783386230e-01 -3.614093363285064697e-01
9.660256654024124146e-02 -1.529342234134674072e-01 -6.155702471733093262e-02 -2.581890821456909180e-01 -3.473404347896575928e-01 5.237705111503601074e-01 2.122050151228904724e-02 -7.824351638555526733e-02 -1.362588852643966675e-01 2.410042285919189453e-01 2.855955064296722412e-01 7.626271247863769531e-02 -2.579673752188682556e-02 -1.109382510185241699e-01 4.929928854107856750e-02 1.234444305300712585e-01 1.319770812988281250e-01 -8.161458373069763184e-02 -1.921165850944817066e-03 1.641852706670761108e-01 1.289414893835783005e-02 -2.222343347966670990e-02 9.547673910856246948e-02 -7.752772420644760132e-02 3.875000178813934326e-01 -1.774935275316238403e-01 -3.783113136887550354e-02 -5.273771286010742188e-02 2.634951844811439514e-02 1.809150874614715576e-01 -5.888071376830339432e-03 -1.201877370476722717e-01
-6.820002943277359009e-02 -8.336042612791061401e-02 3.173446357250213623e-01 -2.005374431610107422e-01 -1.187891960144042969e-01 1.684736311435699463e-01 2.049739509820938110e-01 -6.744584534317255020e-03 1.664116829633712769e-01 1.442579478025436401e-01 4.135526344180107117e-02 7.578994147479534149e-03 -2.701654136180877686e-01 -1.418398786336183548e-02 -2.881027162075042725e-01 -2.225016951560974121e-01 -6.548770517110824585e-02 -2.018523402512073517e-02 1.607175916433334351e-01 -1.702971607446670532e-01 -5.059259012341499329e-02 3.758758902549743652e-01 6.955146789550781250e-02 -1.220870092511177063e-01 -7.588990963995456696e-03 -1.482629328966140747e-01 7.788996398448944092e-02 1.787986755371093750e-01 2.273153811693191528e-01 3.653701841831207275e-01 1.708636283874511719e-01 -9.696277230978012085e-02
1.606181636452674866e-02 1.048930957913398743e-01 6.127365306019783020e-02 -2.402089536190032959e-01 -1.701061278581619263e-01 1.280752271413803101e-01 -1.898184418678283691e-01 -1.001472771167755127e-01 -3.861276209354400635e-01 -1.053989008069038391e-01 1.649589538574218750e-01 -7.905985228717327118e-03 -4.752830788493156433e-02 -2.425688058137893677e-01 -1.512651052325963974e-02 -9.612323343753814697e-02 1.104723289608955383e-01 1.747350245714187622e-01 -8.694532513618469238e-02 5.677361041307449341e-02 -3.088858537375926971e-02 4.322654008865356445e-01 4.557402059435844421e-02 -7.625603675842285156e-02 1.927988827228546143e-01 -3.402175903320312500e-01 3.954944908618927002e-01 2.311897836625576019e-02 9.649085253477096558e-02 3.602089593186974525e-03 -5.861441418528556824e-02 -7.741221040487289429e-02
-6.887955125421285629e-03 2.223749412223696709e-03 -6.362841464579105377e-03 -1.337722092866897583e-01 -1.938389986753463745e-01 1.936878859996795654e-01 -8.207452297210693359e-02 9.560661390423774719e-03 -2.383299469947814941e-01 1.901864409446716309e-01 1.388319432735443115e-01 9.401263296604156494e-02 4.263287875801324844e-03 -1.636070460081100464e-01 -3.228337168693542480e-01 -1.882173120975494385e-01 2.528573572635650635e-01 4.981857910752296448e-02 2.906090021133422852e-01 -3.139084577560424805e-01 -1.262120902538299561e-01 -8.144301362335681915e-03 5.238583777099847794e-03 1.339975465089082718e-02 2.852042019367218018e-01 -2.775905132293701172e-01 1.337353289127349854e-01 3.653906285762786865e-01 -2.764348313212394714e-02 4.274850711226463318e-03 1.729726344347000122e-01 -8.043235540390014648e-02
5.725509300827980042e-02 2.640650048851966858e-02 -1.954560726881027222e-01 -4.880633950233459473e-02 -3.958545252680778503e-02 3.549065589904785156e-01 1.711712032556533813e-01 -5.490296334028244019e-02 -2.208833396434783936e-01 2.233766764402389526e-01 3.349836468696594238e-01 9.624812006950378418e-02 -1.088344976305961609e-01 -2.577905058860778809e-01 9.782244265079498291e-02 2.138040810823440552e-01 2.440714836120605469e-01 8.430512249469757080e-02 4.120689257979393005e-02 -1.986767798662185669e-01 -2.874575853347778320e-01 2.372486516833305359e-02 2.958452999591827393e-01 1.258369237184524536e-01 -7.326345145702362061e-02 -2.168234586715698242e-01 1.076259911060333252e-01 -1.105262413620948792e-01 5.032573267817497253e-02 2.382019162178039551e-01 9.578646719455718994e-02 -5.313307046890258789e-02
1.793636828660964966e-01 -3.579348325729370117e-02 1.034535616636276245e-01 -1.762953102588653564e-01 -4.039768129587173462e-02 8.791613578796386719e-02 3.211019337177276611e-01 9.474353492259979248e-02 -1.848608404397964478e-01 1.392349898815155029e-01 1.191508099436759949e-01 8.301218599081039429e-02 -2.922671437263488770e-01 -2.037228345870971680e-01 2.236059159040451050e-01 1.961224675178527832e-01 1.365092694759368896e-01 1.210800036787986755e-01 3.786515071988105774e-02 -1.001028567552566528e-01 -2.467484176158905029e-01 1.867685168981552124e-01 -6.974394619464874268e-02 4.119783639907836914e-02 3.659305274486541748e-01 -2.524320483207702637e-01 1.592785567045211792e-01 -1.466887295246124268e-01 -2.589510008692741394e-02 2.597662806510925293e-01 1.623797714710235596e-01 -1.648563891649246216e-01
-2.299138903617858887e-01 8.383832871913909912e-02 1.595318317413330078e-01 -2.798035144805908203e-01 -4.678882192820310593e-03 2.720310986042022705e-01 5.868672579526901245e-02 -3.364060521125793457e-01 -2.002911418676376343e-01 -1.152802407741546631e-01 6.008008122444152832e-02 -8.714818209409713745e-02 -1.710442602634429932e-01 -2.379495948553085327e-01 -1.007905751466751099e-01 7.839152589440345764e-03 1.987447142601013184e-01 -3.083083778619766235e-03 9.986728429794311523e-02 -9.124729782342910767e-02 -4.049378633499145508e-01 1.748760789632797241e-01 -6.243927404284477234e-02 -1.798104941844940186e-01 9.533243626356124878e-02 -7.629316300153732300e-02 1.308573484420776367e-01 1.367444521747529507e-03 3.065853118896484375e-01 -8.647100999951362610e-03 -3.317035734653472900e-02 -2.631124556064605713e-01
1.425505429506301880e-01 1.820783317089080811e-02 2.358409315347671509e-01 -2.662563920021057129e-01 -2.596202194690704346e-01 3.258498013019561768e-01 -1.703278869390487671e-01 -1.421874947845935822e-02 9.601737558841705322e-02 2.511816322803497314e-01 -5.745842587202787399e-03 1.189842224121093750e-01 -2.926619648933410645e-01 -9.793137013912200928e-02 -1.370271891355514526e-01 -4.407439008355140686e-02 1.323707401752471924e-01 1.202290728688240051e-01 -2.966097556054592133e-02 -1.000029966235160828e-01 -2.141974568367004395e-01 7.675170898437500000e-02 3.893047943711280823e-02 -3.274906575679779053e-01 5.458075925707817078e-02 1.658977419137954712e-01 1.433643996715545654e-01 5.452359095215797424e-02 1.445391029119491577e-01 2.748580276966094971e-01 -4.565263167023658752e-02 -3.027095496654510498e-01
5.622625350952148438e-02 -5.429065600037574768e-02 -1.801056116819381714e-01 -1.056942939758300781e-01 -8.921547234058380127e-02 2.888073325157165527e-01 -1.628311276435852051e-01 -1.251268982887268066e-01 -1.526744365692138672e-01 5.113404989242553711e-02 3.918873965740203857e-01 1.257843375205993652e-01 -9.710047394037246704e-02 -2.532436847686767578e-01 -1.146233007311820984e-01 -1.116052418947219849e-01 3.340902924537658691e-02 1.062720566987991333e-01 1.383915096521377563e-01 2.831519842147827148e-01 8.577731996774673462e-02 2.584510445594787598e-01 1.665162667632102966e-02 -3.543528541922569275e-02 3.349559605121612549e-01 -1.476457864046096802e-01 2.879990637302398682e-01 -3.005618788301944733e-02 2.852158546447753906e-01 -4.255286604166030884e-02 5.021857842803001404e-02 -1.769698411226272583e-01
1.547023653984069824e-01 1.247499585151672363e-01 2.265354543924331665e-01 -1.219943091273307800e-01 -2.416700124740600586e-02 1.825592964887619019e-01 3.971846401691436768e-01 1.132205594331026077e-02 -5.566248297691345215e-02 1.143099591135978699e-01 2.381098866462707520e-01 2.727987766265869141e-01 -3.131884634494781494e-01 -2.593015432357788086e-01 2.766036055982112885e-02 -4.401699453592300415e-02 7.053197175264358521e-02 1.738831959664821625e-02 -1.457694321870803833e-01 -1.730065979063510895e-02 -2.998841702938079834e-01 9.692489355802536011e-02 2.442052811384201050e-01 6.897259503602981567e-02 2.132071256637573242e-01 -8.595436066389083862e-02 1.513346880674362183e-01 -3.025666773319244385e-01 -3.431680798530578613e-02 2.145501598715782166e-02 1.380920261144638062e-01 9.303333610296249390e-02
6.613457947969436646e-02 -3.118069842457771301e-02 -4.077355936169624329e-02 -3.442789614200592041e-01 -1.844314485788345337e-01 2.972460389137268066e-01 -5.715722963213920593e-02 -1.940968781709671021e-01 -2.944168150424957275e-01 -1.422082334756851196e-01 9.362943470478057861e-02 -1.167550534009933472e-01 7.094084471464157104e-02 -1.067415475845336914e-01 -1.656281203031539917e-01 -2.179944068193435669e-01 1.448825746774673462e-01 1.557046473026275635e-01 3.125514090061187744e-02 -5.000964179635047913e-02 1.775208115577697754e-02 3.074938654899597168e-01 -7.657276839017868042e-02 1.328534334897994995e-01 2.353623956441879272e-01 -2.298671901226043701e-01 3.828272521495819092e-01 -1.050007641315460205e-01 2.078569084405899048e-01 3.338472172617912292e-02 -8.832982182502746582e-02 -7.374496757984161377e-02
1.571163833141326904e-01 -7.373520731925964355e-02 -8.235355466604232788e-02 -2.340498864650726318e-01 -1.298025399446487427e-01 4.075524806976318359e-01 -1.701803803443908691e-01 -1.648332178592681885e-01 -3.965193331241607666e-01 -2.010849863290786743e-01 1.053044125437736511e-01 -3.170994296669960022e-02 1.556328381411731243e-03 -2.702965736389160156e-01 9.771869517862796783e-03 -1.408876329660415649e-01 1.181963905692100525e-01 1.513014137744903564e-01 4.956403747200965881e-02 -1.085487846285104752e-02 7.971671968698501587e-02 3.315954804420471191e-01 -1.100345477461814880e-01 3.700058534741401672e-02 -1.003149244934320450e-02 -2.409677356481552124e-01 2.843910455703735352e-01 -3.655971959233283997e-02 2.003665715456008911e-01 -3.357433900237083435e-02 5.714752152562141418e-02 -1.110295653343200684e-01
2.219865471124649048e-02 -7.367980480194091797e-02 -1.192568838596343994e-01 -5.915868654847145081e-02 -3.426552563905715942e-02 2.760903835296630859e-01 7.479792833328247070e-02 -1.805126667022705078e-01 -2.452722936868667603e-01 6.732279062271118164e-02 -5.314693972468376160e-02 1.969349831342697144e-01 3.780336305499076843e-02 -1.160188019275665283e-01 -1.713637262582778931e-01 -2.618111371994018555e-01 2.354971468448638916e-01 1.896078288555145264e-01 1.347263306379318237e-01 1.798805221915245056e-02 4.185357689857482910e-02 8.504971861839294434e-02 1.152116060256958008e-01 -2.067315578460693359e-01 3.353952169418334961e-01 -6.840659677982330322e-02 -8.548492938280105591e-02 4.414379224181175232e-02 1.938508898019790649e-01 4.699037671089172363e-01 2.564558386802673340e-01 -1.273321211338043213e-01
-8.097433019429445267e-04 -6.300469487905502319e-02 -1.314547955989837646e-01 9.765737690031528473e-03 -1.093894392251968384e-01 2.916406393051147461e-01 2.435920834541320801e-01 -1.492760330438613892e-01 -1.694291532039642334e-01 2.211920768022537231e-01 2.310652881860733032e-01 4.886530935764312744e-01 6.953644007444381714e-02 -1.775621026754379272e-01 -8.014193922281265259e-02 8.948402106761932373e-02 1.944683045148849487e-01 4.406209290027618408e-02 2.238032072782516479e-01 2.624954581260681152e-01 -9.720419347286224365e-02 8.514074236154556274e-02 6.472378224134445190e-02 -5.279478058218955994e-02 -6.903504580259323120e-02 -6.157337129116058350e-02 2.351324111223220825e-01 -1.642581075429916382e-02 1.209061518311500549e-01 3.414697647094726562e-01 4.068173840641975403e-02 3.366108867339789867e-04
-2.254372835159301758e-01 -9.810028225183486938e-02 -3.946647513657808304e-03 2.179904468357563019e-02 -1.439263820648193359e-01 1.900321692228317261e-01 9.019421786069869995e-02 1.326572448015213013e-01 -3.142400085926055908e-01 7.227235939353704453e-03 9.680728614330291748e-02 2.471940964460372925e-01 -1.217716112732887268e-01 -2.447301596403121948e-01 -1.629732400178909302e-01 -1.717480719089508057e-01 -1.567710377275943756e-02 1.564606875181198120e-01 -5.177725479006767273e-02 4.935387894511222839e-02 -1.366195976734161377e-01 -2.031904645264148712e-02 2.063955366611480713e-01 -1.897816061973571777e-01 4.554609060287475586e-01 -1.733006238937377930e-01 -6.664186250418424606e-03 -1.015328764915466309e-01 9.618555754423141479e-02 3.361089825630187988e-01 2.144899666309356689e-01 -1.133799105882644653e-01
6.655551493167877197e-02 9.577911347150802612e-02 -8.071489632129669189e-02 -8.907004445791244507e-02 -1.675496925599873066e-03 1.966682374477386475e-01 -1.438254769891500473e-02 4.750498011708259583e-02 -1.994599699974060059e-01 7.906717061996459961e-02 -7.442352175712585449e-02 2.246953696012496948e-01 -2.494300603866577148e-01 -3.357775509357452393e-01 5.666678771376609802e-02 -1.912287622690200806e-02 7.178609725087881088e-03 2.438435330986976624e-02 1.780500262975692749e-01 -1.117289438843727112e-01 -2.950570583343505859e-01 2.548423111438751221e-01 2.128627896308898926e-01 1.584109365940093994e-01 1.987879872322082520e-01 -5.846288427710533142e-02 4.088239371776580811e-01 3.581982478499412537e-02 3.649653494358062744e-01 6.706500798463821411e-02 -1.326642185449600220e-01 1.277140080928802490e-01
2.597307600080966949e-02 3.980193659663200378e-02 1.188344955444335938e-01 -1.624926626682281494e-01 -3.483775854110717773e-01 -8.840073831379413605e-03 2.424062043428421021e-02 -2.243906408548355103e-01 -1.606063991785049438e-01 2.279945313930511475e-01 6.867872178554534912e-02 2.996514737606048584e-02 -3.490970432758331299e-01 1.010194048285484314e-01 2.042652107775211334e-02 -4.586208146065473557e-03 -1.691457331180572510e-01 2.728752791881561279e-01 -1.146127358078956604e-01 -2.219843417406082153e-01 -3.326819539070129395e-01 1.415813267230987549e-01 -6.071368977427482605e-02 -2.825598120689392090e-01 -4.705928731709718704e-03 -5.280675366520881653e-03 2.749204039573669434e-01 5.613926425576210022e-02 2.720862925052642822e-01 1.511878371238708496e-01 1.050995886325836182e-01 4.978564009070396423e-02
-8.204992115497589111e-02 2.233231905847787857e-03 3.351050317287445068e-01 -1.344632655382156372e-01 -4.126982297748327255e-03 4.837372303009033203e-01 7.429651916027069092e-02 -7.834421843290328979e-02 -2.236234694719314575e-01 -1.498957276344299316e-01 4.152247607707977295e-01 -1.923915147781372070e-01 4.180505126714706421e-02 -2.926016151905059814e-01 -1.403654813766479492e-01 -2.099215686321258545e-01 6.403332203626632690e-02 -4.168353602290153503e-02 6.177864968776702881e-02 -1.232624202966690063e-01 3.501275554299354553e-02 8.886685967445373535e-02 1.079826056957244873e-01 2.891555428504943848e-02 6.290534883737564087e-02 7.144390791654586792e-02 2.563230097293853760e-01 -1.505975127220153809e-01 1.561093181371688843e-01 8.629910647869110107e-02 2.711736038327217102e-02 -8.782148361206054688e-02
1.723180562257766724e-01 -1.928929090499877930e-01 4.401045739650726318e-01 -1.264019906520843506e-01 -7.965551316738128662e-02 1.255876421928405762e-01 8.396745473146438599e-02 -1.566936075687408447e-02 -1.519926190376281738e-01 1.440944671630859375e-01 9.358291514217853546e-03 -3.842075914144515991e-02 -3.300377726554870605e-01 -2.997072041034698486e-01 -2.988347113132476807e-01 -9.816189110279083252e-02 2.052908986806869507e-01 2.385571151971817017e-01 1.801072657108306885e-01 -8.823791146278381348e-02 -1.749940365552902222e-01 2.668238431215286255e-02 -4.373343661427497864e-02 -9.440251439809799194e-02 -2.313538491725921631e-01 -1.166720837354660034e-01 1.015809848904609680e-01 2.722003124654293060e-02 2.944227755069732666e-01 2.533700689673423767e-02 -4.201980307698249817e-02 4.662068188190460205e-02
6.415241211652755737e-02 2.636310644447803497e-02 5.072337761521339417e-02 -9.691599756479263306e-02 -3.078534603118896484e-01 2.119123041629791260e-01 8.919519372284412384e-03 -3.351988270878791809e-02 -1.095230802893638611e-01 1.589358896017074585e-01 1.303256005048751831e-01 5.082339793443679810e-02 9.382753074169158936e-02 -1.757978796958923340e-01 -4.061751365661621094e-01 -1.704662740230560303e-01 3.567284047603607178e-01 3.071672096848487854e-02 1.749145984649658203e-01 -3.479449152946472168e-01 -8.354746550321578979e-02 1.162644475698471069e-01 5.316397175192832947e-02 -4.019693937152624130e-03 5.749419704079627991e-02 -1.732641011476516724e-01 9.664327651262283325e-02 2.890619635581970215e-01 -7.824902981519699097e-02 3.001005202531814575e-02 2.773353159427642822e-01 -1.959849298000335693e-01
2.383244037628173828e-01 -1.216408088803291321e-01 9.843473881483078003e-02 -7.260613888502120972e-02 -2.249559573829174042e-02 2.285997718572616577e-01 1.244820728898048401e-01 -2.018334418535232544e-01 -2.409371733665466309e-01 7.914073765277862549e-02 -8.083413355052471161e-03 1.703447252511978149e-01 1.026468724012374878e-01 -1.021858081221580505e-01 -1.273355633020401001e-01 8.781149052083492279e-03 3.959029614925384521e-01 2.013307213783264160e-01 7.825322449207305908e-02 -3.258167803287506104e-01 -1.443237960338592529e-01 4.355628043413162231e-02 3.715916574001312256e-01 4.174965247511863708e-02 9.268946945667266846e-03 -1.163262221962213516e-02 -2.788266167044639587e-02 2.536885142326354980e-01 1.216213330626487732e-01 1.057314574718475342e-01 -3.889352455735206604e-02 -3.299058973789215088e-01
-3.058239445090293884e-02 2.172695845365524292e-02 2.852930501103401184e-02 -8.889168500900268555e-02 6.240448728203773499e-02 4.614501297473907471e-01 9.265962988138198853e-02 -1.617440879344940186e-01 -4.287734255194664001e-02 -4.121480509638786316e-02 2.151688933372497559e-01 -1.662168353796005249e-01 -1.375342011451721191e-01 -2.878451049327850342e-01 6.848605722188949585e-02 -5.516203865408897400e-02 2.944881319999694824e-01 5.035034939646720886e-02 2.439257502555847168e-01 -9.289943426847457886e-02 3.553537279367446899e-02 1.311915069818496704e-01 3.385796248912811279e-01 7.986451685428619385e-02 2.965554594993591309e-02 -2.490771263837814331e-01 3.002070486545562744e-01 -9.340397268533706665e-02 1.685203611850738525e-01 2.119782418012619019e-01 -1.292562037706375122e-01 5.145541951060295105e-02
-5.821952130645513535e-03 -2.044278532266616821e-01 1.177785620093345642e-01 2.225673012435436249e-02 -1.319413483142852783e-01 3.851613402366638184e-01 2.604245543479919434e-01 -2.038361132144927979e-01 -2.195369303226470947e-01 1.556708514690399170e-01 5.241157412528991699e-01 -8.714757114648818970e-02 -6.114627420902252197e-02 -1.406243592500686646e-01 7.967264950275421143e-02 -7.520841807126998901e-02 1.166640520095825195e-01 1.107011884450912476e-01 2.375608235597610474e-01 3.557510301470756531e-02 -1.998036354780197144e-01 -5.518173426389694214e-02 3.319975137710571289e-01 -1.145453751087188721e-02 4.311939328908920288e-02 2.311266027390956879e-02 8.587363362312316895e-02 1.190401539206504822e-01 -5.217701196670532227e-02 1.044508740305900574e-01 -6.215935572981834412e-02 1.095434650778770447e-02
-2.151582576334476471e-02 6.754645705223083496e-02 1.335453242063522339e-01 2.034676522016525269e-01 -2.948321998119354248e-01 3.000727891921997070e-01 1.196169555187225342e-01 6.941777188330888748e-03 -1.442328691482543945e-01 2.036772370338439941e-01 -7.246801257133483887e-02 2.678061127662658691e-01 -2.527379989624023438e-01 -1.661480069160461426e-01 -1.709844172000885010e-02 3.043810278177261353e-02 1.003761440515518188e-01 -1.479075700044631958e-01 -4.608608782291412354e-03 1.930658705532550812e-02 -1.260906551033258438e-02 6.067528575658798218e-02 2.848930656909942627e-01 -2.223047912120819092e-01 2.261256873607635498e-01 3.361293300986289978e-02 -2.228556759655475616e-02 1.872908473014831543e-01 1.390910744667053223e-01 -1.481632590293884277e-01 3.616068065166473389e-01 2.928992807865142822e-01
-2.181741446256637573e-01 -1.392097473144531250e-01 -1.774012595415115356e-01 6.911255419254302979e-02 5.483579263091087341e-02 3.477782011032104492e-01 1.257746815681457520e-01 -7.086207717657089233e-02 -3.562226891517639160e-01 6.818728148937225342e-02 2.099399268627166748e-02 1.138482615351676941e-01 -1.300836503505706787e-01 -5.276746302843093872e-02 -1.719361841678619385e-01 -3.957698643207550049e-01 1.186620742082595825e-01 5.802749469876289368e-02 5.464045330882072449e-02 1.853254251182079315e-02 -2.757031470537185669e-02 -1.380831897258758545e-01 6.890390813350677490e-02 -1.453067362308502197e-01 3.979426026344299316e-01 -1.701686680316925049e-01 1.113041341304779053e-01 -3.826269879937171936e-02 2.380998134613037109e-01 1.156177967786788940e-01 1.539442539215087891e-01 -1.993373036384582520e-01
-3.128064097836613655e-03 -2.928604781627655029e-01 -6.289371848106384277e-02 -1.695452183485031128e-01 -1.511897146701812744e-01 3.203556239604949951e-01 1.196646317839622498e-01 -1.559535562992095947e-01 -7.856393605470657349e-02 2.250911667943000793e-02 3.072882890701293945e-01 2.326694875955581665e-01 -8.291254192590713501e-02 -1.637542247772216797e-01 -1.581153571605682373e-01 -2.041389197111129761e-01 3.056627511978149414e-01 3.362381830811500549e-02 1.479614228010177612e-01 -2.602580375969409943e-02 -1.172222793102264404e-01 -9.090099483728408813e-02 -4.352859780192375183e-02 -2.615230381488800049e-01 1.024733483791351318e-01 -1.138085797429084778e-01 -2.275096252560615540e-02 -3.363935053348541260e-01 6.531674414873123169e-02 2.930732965469360352e-01 1.148534640669822693e-01 -1.090288236737251282e-01
-3.459180938079953194e-03 1.991196721792221069e-01 9.275808930397033691e-02 -3.685351610183715820e-01 -2.018672972917556763e-01 3.953743278980255127e-01 -4.703082889318466187e-02 9.814387559890747070e-02 -2.386052161455154419e-01 1.080623194575309753e-01 -2.188369445502758026e-02 1.137145385146141052e-01 -1.576373875141143799e-01 -1.770847290754318237e-02 -3.032346665859222412e-01 -2.850026190280914307e-01 8.139599114656448364e-02 1.625946313142776489e-01 1.311120688915252686e-01 -3.912875354290008545e-01 1.747460663318634033e-02 8.717817813158035278e-02 -3.462802246212959290e-02 6.978460401296615601e-02 2.990902401506900787e-02 -1.168794929981231689e-01 1.115081598982214928e-03 8.260950446128845215e-02 -4.999565705657005310e-02 -1.449031382799148560e-01 1.044173464179039001e-01 2.313602417707443237e-01
-3.080574795603752136e-02 -2.030038237571716309e-01 1.698309779167175293e-01 -5.604924261569976807e-02 -2.912467420101165771e-01 2.962743937969207764e-01 1.724758893251419067e-01 -8.998066931962966919e-02 -2.233638614416122437e-02 3.787214756011962891e-01 2.810682654380798340e-01 3.073637187480926514e-02 -5.110237747430801392e-02 -3.226420283317565918e-01 -1.094372496008872986e-01 -3.856437653303146362e-02 -8.033407479524612427e-02 4.384629428386688232e-02 -1.937355548143386841e-01 -3.072032928466796875e-01 -1.599308848381042480e-01 2.512000687420368195e-02 -6.225643306970596313e-02 4.264225251972675323e-03 2.142064869403839111e-01 -2.879192121326923370e-02 -9.476598352193832397e-02 2.781031131744384766e-01 2.357764095067977905e-01 2.594285085797309875e-02 1.080201342701911926e-01 -3.025155980139970779e-03
2.273750118911266327e-02 2.102875709533691406e-02 -5.647276714444160461e-02 -4.965184628963470459e-02 -2.258046716451644897e-01 2.502712309360504150e-01 -5.261426791548728943e-02 6.832905113697052002e-02 -1.144572719931602478e-01 1.768717318773269653e-01 7.993080466985702515e-02 7.414603233337402344e-02 4.125145450234413147e-02 -1.568325012922286987e-01 -4.742959141731262207e-01 -1.572127640247344971e-01 3.070947527885437012e-01 1.783770769834518433e-01 2.079580277204513550e-01 -3.365324437618255615e-01 -3.504931554198265076e-02 1.693888157606124878e-01 9.938533604145050049e-02 1.033181697130203247e-01 1.699057221412658691e-01 -3.066844642162322998e-01 4.636458680033683777e-02 1.995088011026382446e-01 -8.058203011751174927e-02 5.010174959897994995e-02 1.582937836647033691e-01 -8.971067517995834351e-02
-1.884798258543014526e-01 -6.317067146301269531e-02 1.469512879848480225e-01 -2.059146612882614136e-01 7.873100042343139648e-02 3.659558594226837158e-01 1.450475603342056274e-01 -7.103627175092697144e-02 -2.036518603563308716e-01 4.391678571701049805e-01 7.884832099080085754e-03 2.598772048950195312e-01 3.881471604108810425e-02 -2.124604433774948120e-01 -2.751572057604789734e-02 2.536880597472190857e-02 2.615750730037689209e-01 6.224813312292098999e-02 -6.567486375570297241e-02 -1.493390798568725586e-01 -1.940800994634628296e-01 -1.502571627497673035e-02 -1.519708931446075439e-01 -5.728027224540710449e-02 2.408019453287124634e-01 -9.625128656625747681e-02 1.713301539421081543e-01 -1.615241914987564087e-01 5.146695300936698914e-02 1.522001028060913086e-01 -1.915776282548904419e-01 -1.786179095506668091e-01
-1.171653196215629578e-01 -7.970656268298625946e-03 -8.146227151155471802e-02 -7.805962115526199341e-02 -1.047365069389343262e-01 3.668121397495269775e-01 5.474701896309852600e-02 -2.961563766002655029e-01 -2.440485060214996338e-01 6.972638517618179321e-02 7.165922969579696655e-02 3.628296852111816406e-01 1.190665885806083679e-01 -1.959513872861862183e-01 -5.179341509938240051e-02 -1.877590715885162354e-01 1.507815718650817871e-01 2.260445207357406616e-01 -7.429794222116470337e-02 3.663020208477973938e-02 -1.391568332910537720e-01 1.154172867536544800e-01 -9.750531055033206940e-03 -8.128831535577774048e-02 2.599238455295562744e-01 2.159440517425537109e-02 -1.212497241795063019e-02 -1.558589637279510498e-01 1.044112071394920349e-01 4.106538295745849609e-01 2.302095144987106323e-01 -2.142059616744518280e-02
9.435355663299560547e-02 -5.536498129367828369e-02 -1.092304755002260208e-02 -2.039108574390411377e-01 -2.980430722236633301e-01 7.727329432964324951e-02 2.239206060767173767e-02 -2.351946085691452026e-01 -1.878021359443664551e-01 1.398953646421432495e-01 3.242560029029846191e-01 1.594658643007278442e-01 -3.144931793212890625e-01 1.473822146654129028e-01 -3.782572746276855469e-01 -1.536970585584640503e-01 2.006476819515228271e-01 8.228211849927902222e-02 1.894840300083160400e-01 -5.032477527856826782e-02 -7.817567139863967896e-02 -1.369794756174087524e-01 -6.218970939517021179e-02 -2.892288938164710999e-02 2.716430425643920898e-01 -5.060297623276710510e-02 -2.129616402089595795e-02 2.575607597827911377e-01 6.541124731302261353e-02 -8.011849713511765003e-04 2.079486250877380371e-01 -1.313955932855606079e-01
-6.985247880220413208e-02 -3.995674476027488708e-02 2.192875146865844727e-01 -1.189442947506904602e-01 -5.546806380152702332e-02 4.190869927406311035e-01 -6.617600470781326294e-02 -6.954495608806610107e-02 -2.729684859514236450e-02 1.149669811129570007e-01 -3.887690603733062744e-03 -7.842776924371719360e-02 -5.276304855942726135e-02 -6.461966037750244141e-02 1.487378589808940887e-02 -7.926614582538604736e-02 4.162355363368988037e-01 3.748288378119468689e-02 -1.511732116341590881e-02 1.325215697288513184e-01 -3.649005591869354248e-01 3.287337124347686768e-01 -8.216299861669540405e-02 -1.860224306583404541e-01 1.136130243539810181e-01 -1.416731923818588257e-01 1.856726855039596558e-01 -2.270401865243911743e-01 2.903018593788146973e-01 1.228648051619529724e-01 -7.866065204143524170e-02 -1.009481400251388550e-01
-2.437709867954254150e-01 -5.263227224349975586e-02 1.858258806169033051e-02 -1.507273912429809570e-01 -5.278835445642471313e-02 3.289402723312377930e-01 2.397920936346054077e-01 -2.606256604194641113e-01 -1.164181903004646301e-01 1.733758747577667236e-01 -8.653932809829711914e-02 7.957475632429122925e-02 -1.150760147720575333e-02 -2.839840650558471680e-01 -2.463369071483612061e-01 -5.788083001971244812e-02 3.691897392272949219e-01 5.860316380858421326e-02 -5.294702202081680298e-02 5.511073768138885498e-02 -3.080837428569793701e-01 2.684775739908218384e-02 1.762492358684539795e-01 -2.830937504768371582e-01 1.100196465849876404e-01 1.001580059528350830e-01 2.656239867210388184e-01 -4.443287849426269531e-02 -3.462011739611625671e-02 5.239057820290327072e-03 4.009448364377021790e-02 -1.617526262998580933e-01
6.630659848451614380e-02 2.721226960420608521e-02 4.058839678764343262e-01 6.676147878170013428e-02 -2.119196578860282898e-02 1.633685976266860962e-01 1.611787825822830200e-02 -1.264595836400985718e-01 -1.811416447162628174e-01 2.378274053335189819e-01 1.062667220830917358e-01 2.036520540714263916e-01 -2.455977946519851685e-01 -1.577014625072479248e-01 -1.347562521696090698e-01 1.533380150794982910e-01 -1.279070377349853516e-01 1.003173142671585083e-01 1.879230141639709473e-01 -4.531363025307655334e-02 -5.061532557010650635e-02 2.340466231107711792e-01 2.018426209688186646e-01 -1.240918189287185669e-01 1.973281949758529663e-01 -2.241790890693664551e-01 2.566376030445098877e-01 2.311157286167144775e-01 2.564012706279754639e-01 -1.418839767575263977e-02 -2.481053471565246582e-01 5.538627505302429199e-03
4.085417464375495911e-02 -1.372845470905303955e-01 2.691724598407745361e-01 -4.127178713679313660e-02 1.433849334716796875e-01 3.988500535488128662e-01 7.254250347614288330e-02 -3.229446113109588623e-01 -1.660824567079544067e-01 1.279933601617813110e-01 -2.171959728002548218e-01 3.416674211621284485e-02 -1.962291896343231201e-01 -5.235660448670387268e-02 -1.137290224432945251e-01 1.331144571304321289e-01 -1.219405792653560638e-02 3.399239480495452881e-01 1.776046603918075562e-01 -7.150148600339889526e-02 -2.303770929574966431e-01 7.603897899389266968e-02 -2.684705890715122223e-02 -5.555746331810951233e-02 -3.826848790049552917e-02 -1.616858094930648804e-01 1.635443568229675293e-01 7.479893509298563004e-03 3.834944069385528564e-01 2.619950659573078156e-02 5.516684055328369141e-02 -1.780432462692260742e-01
2.019834220409393311e-01 -1.716914623975753784e-01 4.101530909538269043e-01 3.965280018746852875e-03 -1.001377254724502563e-01 1.893135458230972290e-01 8.811397105455398560e-02 -2.621282637119293213e-01 -2.810301482677459717e-01 -4.978431016206741333e-02 -1.311773657798767090e-01 1.421564817428588867e-01 2.342485822737216949e-02 -4.153109788894653320e-01 1.311711519956588745e-01 1.528776064515113831e-02 3.006254732608795166e-01 2.522880211472511292e-02 7.612527161836624146e-02 5.236898083239793777e-03 -2.393853366374969482e-01 9.214714169502258301e-02 1.115598008036613464e-01 -1.651325076818466187e-01 5.399764701724052429e-02 -4.384483397006988525e-02 1.953556537628173828e-01 -5.315609276294708252e-03 1.994042247533798218e-01 -1.862652301788330078e-01 -7.952009327709674835e-03 -9.950612485408782959e-02
2.813463285565376282e-02 -2.586072869598865509e-02 4.242412280291318893e-03 -1.940014660358428955e-01 -2.627005577087402344e-01 1.784098595380783081e-01 4.228704050183296204e-02 -8.507651276886463165e-03 -1.315800547599792480e-01 1.781107336282730103e-01 1.379923969507217407e-01 2.663918137550354004e-01 4.058790579438209534e-02 -2.363872826099395752e-01 -2.474411278963088989e-01 -1.760047227144241333e-01 2.331933528184890747e-01 1.307727247476577759e-01 1.704201102256774902e-01 -3.295735716819763184e-01 -1.624389886856079102e-01 8.158707618713378906e-02 3.519697114825248718e-02 1.453025639057159424e-01 6.904465705156326294e-02 -2.666736245155334473e-01 1.843455731868743896e-01 4.018278121948242188e-01 -4.127089865505695343e-03 -5.071037262678146362e-02 1.717828661203384399e-01 -3.798152133822441101e-02
-1.978395730257034302e-01 1.185810863971710205e-01 3.114672601222991943e-01 -7.896827906370162964e-02 3.165150433778762817e-02 2.409706711769104004e-01 -4.692210629582405090e-02 -3.917090296745300293e-01 -1.886518448591232300e-01 -4.916404932737350464e-02 3.745604306459426880e-02 5.533304437994956970e-02 -4.326499402523040771e-01 -3.454015552997589111e-01 -1.708555668592453003e-01 8.076601475477218628e-02 4.533787444233894348e-02 2.514449059963226318e-01 2.020094543695449829e-01 -1.919312030076980591e-01 7.179761677980422974e-02 -4.181189090013504028e-02 5.939939990639686584e-02 4.363100975751876831e-02 -1.662695966660976410e-02 -8.898585289716720581e-02 1.134641468524932861e-01 -5.099952593445777893e-02 1.627972722053527832e-02 1.182690784335136414e-01 2.192552834749221802e-01 -5.397770553827285767e-02
1.168836876749992371e-01 2.027862519025802612e-01 -1.560351103544235229e-01 -1.963384300470352173e-01 -4.252531826496124268e-01 3.261436522006988525e-01 1.442541033029556274e-01 -1.625693738460540771e-01 9.143593162298202515e-02 3.861052989959716797e-01 -5.807082168757915497e-03 1.047267019748687744e-01 -1.996060311794281006e-01 -2.150468230247497559e-01 -1.040435582399368286e-01 1.180901285260915756e-02 2.230772674083709717e-01 3.046768903732299805e-02 -9.637374430894851685e-03 9.102785587310791016e-02 -6.416658312082290649e-02 1.742158085107803345e-01 -1.158108785748481750e-01 -1.765637695789337158e-01 -1.006102561950683594e-02 -4.136454686522483826e-02 9.058429277502000332e-04 1.427829116582870483e-01 2.643696069717407227e-01 2.000853121280670166e-01 1.025948822498321533e-01 -4.004389792680740356e-02
-2.089304476976394653e-02 -1.381826251745223999e-01 -1.268257200717926025e-02 -7.938548922538757324e-03 -1.144080087542533875e-01 3.969609439373016357e-01 1.577526330947875977e-01 -1.945736408233642578e-01 -2.767961919307708740e-01 3.583868499845266342e-03 3.055352158844470978e-02 2.026990503072738647e-01 1.888913214206695557e-01 -1.748826652765274048e-01 -2.531000971794128418e-01 -2.052094787359237671e-01 2.087007313966751099e-01 8.918191306293010712e-03 -7.192664593458175659e-02 1.444305032491683960e-01 -1.829562336206436157e-01 -4.625832289457321167e-02 4.091746360063552856e-02 -7.690077275037765503e-02 2.327642440795898438e-01 -1.269571781158447266e-01 -9.221774339675903320e-02 -8.504932373762130737e-02 2.064581960439682007e-01 3.520119786262512207e-01 2.861207425594329834e-01 -9.187997877597808838e-02
4.423667117953300476e-02 -1.129322201013565063e-01 -1.479416787624359131e-01 4.224154725670814514e-02 -1.504095345735549927e-01 3.570139110088348389e-01 1.801586002111434937e-01 -6.751992553472518921e-02 -2.137218713760375977e-01 4.378197491168975830e-01 3.264582753181457520e-01 -6.407716125249862671e-02 -6.872776895761489868e-02 -1.818445473909378052e-01 1.093313097953796387e-01 -1.244915369898080826e-02 2.394133210182189941e-01 1.645525246858596802e-01 5.268215760588645935e-02 -1.665137261152267456e-01 5.225947126746177673e-03 1.083110272884368896e-02 2.339108735322952271e-01 8.363151550292968750e-02 -1.244225427508354187e-01 -1.988641321659088135e-01 1.676915585994720459e-01 -1.130929365754127502e-01 5.086182430386543274e-02 2.889174520969390869e-01 2.470014430582523346e-02 -1.312123686075210571e-01
-4.038213938474655151e-02 -1.038503646850585938e-01 3.415783345699310303e-01 1.241851970553398132e-01 1.475891098380088806e-02 2.384013384580612183e-01 1.176574528217315674e-01 -1.912031322717666626e-02 -1.098622828722000122e-01 1.230893582105636597e-01 1.204494237899780273e-01 1.612499505281448364e-01 -2.440968453884124756e-01 -1.147775277495384216e-01 -1.998190581798553467e-01 2.069132030010223389e-01 -1.732126027345657349e-01 2.992657124996185303e-01 1.167417764663696289e-01 -9.090214222669601440e-02 -9.945449233055114746e-02 2.852092981338500977e-01 -2.433119527995586395e-02 -4.413916170597076416e-02 1.935974210500717163e-01 -2.497335523366928101e-01 2.549882233142852783e-01 1.310799121856689453e-01 2.756125032901763916e-01 -2.838750556111335754e-02 -1.354139894247055054e-01 -2.204847782850265503e-01
3.341405466198921204e-02 1.615006104111671448e-02 3.188795447349548340e-01 -1.520483791828155518e-01 -2.342435903847217560e-02 3.783225715160369873e-01 -4.982163384556770325e-02 -2.939516492187976837e-02 -2.435985952615737915e-01 2.656959891319274902e-01 -2.201375365257263184e-01 9.693483263254165649e-02 -3.398352488875389099e-02 2.264601923525333405e-02 -8.553282916545867920e-02 -9.611527621746063232e-02 -2.440839447081089020e-02 2.779215276241302490e-01 2.889640331268310547e-01 -7.661115378141403198e-02 -2.380880862474441528e-01 -4.673305153846740723e-02 4.179377853870391846e-02 -7.517648045904934406e-04 3.234579861164093018e-01 -2.664582729339599609e-01 1.474825143814086914e-01 -5.032015591859817505e-02 3.988863527774810791e-02 -3.004038333892822266e-01 -1.555546000599861145e-02 -3.125528991222381592e-02
1.049271225929260254e-01 -4.946975409984588623e-02 -4.218069836497306824e-02 -2.970578968524932861e-01 -2.916624844074249268e-01 1.320240646600723267e-01 9.577550739049911499e-02 -1.588036864995956421e-01 -2.841700017452239990e-01 2.328841984272003174e-01 1.688161045312881470e-01 2.178973108530044556e-01 -1.273719072341918945e-01 -5.559312924742698669e-02 -1.876312643289566040e-01 -1.543030589818954468e-01 3.216684237122535706e-02 1.693481355905532837e-01 6.784539669752120972e-02 -1.533955633640289307e-01 -1.284448951482772827e-01 2.617870829999446869e-02 -7.133503258228302002e-02 2.732398509979248047e-01 1.428918689489364624e-01 -1.086520701646804810e-01 1.089784801006317139e-01 3.454298079013824463e-01 -7.897264510393142700e-02 1.878161281347274780e-01 2.994475364685058594e-01 -1.447619050741195679e-01
5.266042426228523254e-02 -1.489565148949623108e-02 -1.932048946619033813e-01 -2.704283967614173889e-02 -1.965765655040740967e-01 3.575040996074676514e-01 2.226366102695465088e-02 -1.082231849431991577e-01 -1.900460124015808105e-01 3.840949386358261108e-02 3.007317781448364258e-01 3.333673179149627686e-01 -9.233797341585159302e-02 -2.283635735511779785e-01 -6.904067005962133408e-03 -8.796674758195877075e-02 2.632508873939514160e-01 8.760323375463485718e-02 1.282243132591247559e-01 5.185156315565109253e-02 -1.414543688297271729e-01 2.342485263943672180e-02 -9.153977036476135254e-03 -1.420678496360778809e-01 2.194847911596298218e-01 -1.263431906700134277e-01 -5.945220123976469040e-03 -3.811637163162231445e-01 1.266368851065635681e-02 1.244012042880058289e-01 2.104623317718505859e-01 -2.575650811195373535e-01
-3.766603022813796997e-02 -6.062546372413635254e-02 -1.266749203205108643e-01 -3.137140572071075439e-01 -4.251140728592872620e-02 1.238995939493179321e-01 -1.860506683588027954e-01 -3.053385317325592041e-01 -2.786693908274173737e-02 7.385842502117156982e-02 -3.986047953367233276e-02 3.076865971088409424e-01 -2.225690037012100220e-01 -2.072838246822357178e-01 -3.761915862560272217e-01 -1.003831773996353149e-01 8.576241135597229004e-02 1.593088358640670776e-01 1.558350920677185059e-01 -2.175954282283782959e-01 -1.969678550958633423e-01 4.257328435778617859e-02 6.504531949758529663e-02 -9.688467718660831451e-03 2.239783704280853271e-01 -1.140058562159538269e-01 2.775969505310058594e-01 6.588121503591537476e-02 -1.071983873844146729e-01 6.757311057299375534e-03 2.748428285121917725e-01 -8.891440927982330322e-02
1.515102386474609375e-01 -1.349367499351501465e-01 4.466765820980072021e-01 -2.565629407763481140e-02 2.133936882019042969e-01 2.799544930458068848e-01 6.289821118116378784e-02 -1.634295284748077393e-01 -1.170397549867630005e-01 1.751642376184463501e-01 4.419137537479400635e-02 6.996688991785049438e-02 -9.018692374229431152e-02 -1.984350085258483887e-01 -7.572041451930999756e-02 5.768400430679321289e-02 3.442400693893432617e-02 2.309190332889556885e-01 -1.487285946495831013e-03 -3.395985960960388184e-01 -1.900443285703659058e-01 5.851470679044723511e-02 -1.169178932905197144e-01 -2.025965899229049683e-01 3.677944093942642212e-02 -1.847258806228637695e-01 3.159808516502380371e-01 3.356568142771720886e-02 2.766790091991424561e-01 1.202656775712966919e-01 -5.096290633082389832e-02 -4.613278433680534363e-02
-8.864657953381538391e-03 -1.204233095049858093e-01 2.873630076646804810e-02 8.196206390857696533e-02 -1.482797861099243164e-01 4.615587294101715088e-01 2.691214680671691895e-01 -3.238149732351303101e-02 -2.618873119354248047e-01 1.138198971748352051e-01 1.374906301498413086e-01 -3.096392452716827393e-01 -4.977589845657348633e-02 -2.779112458229064941e-01 -5.210300441831350327e-03 2.090666145086288452e-01 2.231183201074600220e-01 2.650766670703887939e-01 1.466645598411560059e-01 1.355584710836410522e-02 4.693112149834632874e-02 1.607526540756225586e-01 2.791949808597564697e-01 4.380321770440787077e-04 7.741416990756988525e-02 -6.589017063379287720e-02 2.383209913969039917e-01 -1.159996092319488525e-01 1.145649626851081848e-01 1.518670748919248581e-02 -2.039885893464088440e-02 -8.668797463178634644e-02
4.471802711486816406e-02 -1.547924280166625977e-01 7.150609046220779419e-02 -1.509342789649963379e-01 -1.634983718395233154e-01 1.374832540750503540e-01 -4.117894545197486877e-02 -3.029123693704605103e-02 -2.404532879590988159e-01 1.644928753376007080e-01 1.773410141468048096e-01 1.587496846914291382e-01 3.677167370915412903e-02 -2.652684748172760010e-01 -1.132208257913589478e-01 -2.847661674022674561e-01 -4.421917721629142761e-02 1.726727038621902466e-01 1.581364423036575317e-01 -2.373807132244110107e-01 -8.098247647285461426e-02 -5.419202521443367004e-02 -6.316556036472320557e-02 1.381566226482391357e-01 2.471315562725067139e-01 -2.516230344772338867e-01 6.877177208662033081e-02 3.123927116394042969e-01 1.684833019971847534e-01 2.477353066205978394e-01 3.492482900619506836e-01 -8.124531060457229614e-02
2.122762054204940796e-01 -6.993281655013561249e-03 -4.726960905827581882e-04 -2.533119916915893555e-01 -1.703302860260009766e-01 1.920420527458190918e-01 -8.520790189504623413e-02 -2.006250321865081787e-01 -2.473252117633819580e-01 2.008861601352691650e-01 2.107980996370315552e-01 7.401954382658004761e-02 -2.029392570257186890e-01 1.675851270556449890e-02 -2.460838258266448975e-01 -1.038532406091690063e-01 1.063612848520278931e-01 1.695255935192108154e-01 1.849666982889175415e-01 -2.718133926391601562e-01 -6.079163774847984314e-02 -9.950841218233108521e-02 -2.047678381204605103e-01 2.200408577919006348e-01 1.906989216804504395e-01 -1.944887340068817139e-01 1.026536105200648308e-03 2.478834241628646851e-01 2.592983469367027283e-02 1.969520598649978638e-01 2.723874449729919434e-01 -1.080873161554336548e-01
-2.328902296721935272e-02 9.425491094589233398e-02 2.281272038817405701e-02 -1.180476471781730652e-01 -1.476141959428787231e-01 2.833022773265838623e-01 1.565240621566772461e-01 -1.367154419422149658e-01 4.730636719614267349e-03 2.793615758419036865e-01 1.687890142202377319e-01 -4.139128327369689941e-02 -1.975303292274475098e-01 -4.709406197071075439e-01 7.447956502437591553e-02 -1.500517725944519043e-01 4.829483851790428162e-02 -6.453586369752883911e-02 1.885998249053955078e-02 6.408594548702239990e-02 -3.393269479274749756e-01 3.789239376783370972e-02 -2.648555338382720947e-01 -3.524957299232482910e-01 5.873561650514602661e-02 -1.955333203077316284e-01 1.082092672586441040e-01 -6.919606029987335205e-02 1.034750789403915405e-01 1.404400169849395752e-01 1.522684693336486816e-01 -2.420973265543580055e-03
7.991154491901397705e-02 -1.652140319347381592e-01 3.942629694938659668e-01 3.457229211926460266e-02 1.818885952234268188e-01 3.171707689762115479e-01 1.703707128763198853e-02 -2.478367686271667480e-01 -1.073489561676979065e-01 1.059276163578033447e-01 1.252074074000120163e-02 1.134935617446899414e-01 -8.031044900417327881e-02 -2.052908688783645630e-01 -1.545394957065582275e-01 -7.316541671752929688e-02 9.539480507373809814e-02 2.455694377422332764e-01 1.451701819896697998e-01 -3.558922111988067627e-01 -1.296985298395156860e-01 4.209317266941070557e-03 -1.177986264228820801e-01 -2.697896063327789307e-01 -4.325206950306892395e-02 -1.182593032717704773e-01 2.539496421813964844e-01 1.077812165021896362e-01 2.958250939846038818e-01 2.153148315846920013e-02 -9.704642929136753082e-03 -1.638631511013954878e-04
2.691273577511310577e-02 -1.183295249938964844e-01 4.331955015659332275e-01 -1.137657929211854935e-02 -2.436941713094711304e-01 1.370101273059844971e-01 8.948471397161483765e-02 6.313168443739414215e-03 -3.143185675144195557e-01 1.680322140455245972e-01 -8.347140252590179443e-02 9.285123646259307861e-02 -1.338604092597961426e-01 -2.222815454006195068e-01 -1.608472019433975220e-01 -1.744601875543594360e-01 2.430905550718307495e-01 3.319380879402160645e-01 2.060400694608688354e-01 -1.422268152236938477e-01 -1.341325491666793823e-01 3.086214512586593628e-02 -1.881692707538604736e-01 -1.338579803705215454e-01 -2.618364989757537842e-01 -5.080306902527809143e-02 1.958323568105697632e-01 -1.897343993186950684e-02 1.234412714838981628e-01 -3.093400783836841583e-02 -3.165651485323905945e-02 1.172663941979408264e-01
9.053668007254600525e-03 2.311414033174514771e-01 1.040431857109069824e-01 6.156641989946365356e-02 -1.850752234458923340e-01 -3.195202350616455078e-02 -1.633122116327285767e-01 -3.729091584682464600e-01 -1.992689222097396851e-01 2.333287447690963745e-01 -2.157007530331611633e-02 2.217160165309906006e-01 -2.785434722900390625e-01 -9.024802595376968384e-02 -3.393563926219940186e-01 4.880299419164657593e-02 1.720889508724212646e-01 1.147033832967281342e-02 9.523828327655792236e-02 -3.152692914009094238e-01 -3.552693128585815430e-02 1.456117928028106689e-01 -1.306435465812683105e-01 -4.213888198137283325e-02 5.338947102427482605e-02 -1.494748145341873169e-01 1.286327242851257324e-01 -4.934697598218917847e-02 1.599550545215606689e-01 3.617957830429077148e-01 -4.811796545982360840e-02 -3.646306693553924561e-02
1.661381870508193970e-02 2.179984450340270996e-01 -1.481308639049530029e-01 -1.218868345022201538e-01 -3.091760873794555664e-01 2.505175471305847168e-01 2.861643731594085693e-01 -9.771094471216201782e-02 -1.002323403954505920e-01 1.394913792610168457e-01 1.233756616711616516e-01 1.724280267953872681e-01 4.076641926076263189e-04 -1.140585616230964661e-01 -1.251263171434402466e-01 5.706550553441047668e-03 1.568154096603393555e-01 -1.104109138250350952e-01 -8.707014843821525574e-03 1.768554933369159698e-02 -7.241486757993698120e-02 2.242725789546966553e-01 -1.332241147756576538e-01 -2.960895001888275146e-01 -8.072943240404129028e-02 -3.888385593891143799e-01 2.134023159742355347e-01 2.533540129661560059e-01 1.716187000274658203e-01 2.179780304431915283e-01 1.209509894251823425e-01 7.274070382118225098e-02
1.806768625974655151e-01 -3.380549326539039612e-02 2.213385552167892456e-01 7.234361767768859863e-02 -1.106966435909271240e-01 -1.785339228808879852e-02 2.199380248785018921e-01 -3.210982680320739746e-01 -1.139539554715156555e-01 9.443994611501693726e-02 -1.351394504308700562e-02 -1.454815566539764404e-01 -1.822523586452007294e-02 2.020942866802215576e-01 -3.552818670868873596e-02 -9.268608689308166504e-02 3.955367505550384521e-01 5.765613168478012085e-02 -7.055257260799407959e-02 8.528744801878929138e-03 -2.229209691286087036e-01 4.166748523712158203e-01 -7.771193049848079681e-03 -2.536768019199371338e-01 2.344321012496948242e-01 -1.131929904222488403e-01 2.390789985656738281e-01 -2.633126452565193176e-02 1.713500916957855225e-02 5.670597776770591736e-02 2.613134980201721191e-01 6.078721582889556885e-02
-3.647093102335929871e-02 4.494314640760421753e-02 9.238858520984649658e-02 -1.355216745287179947e-02 -6.168308481574058533e-02 2.645257413387298584e-01 -1.269915550947189331e-01 -1.296306103467941284e-01 -3.513387739658355713e-01 1.205994859337806702e-01 -5.220533814281225204e-03 9.503653645515441895e-02 -4.588129464536905289e-03 -1.051347032189369202e-01 -3.913625478744506836e-01 -1.573155820369720459e-01 8.289939910173416138e-02 2.446076571941375732e-01 2.498552948236465454e-01 -4.258081018924713135e-01 1.390558108687400818e-02 4.937984421849250793e-02 1.433207243680953979e-01 -8.574167639017105103e-02 2.009106129407882690e-01 -2.176258265972137451e-01 -5.156232509762048721e-04 2.791581451892852783e-01 -1.333969235420227051e-01 -6.966958194971084595e-02 1.005153208971023560e-01 -7.625105232000350952e-02
1.512905657291412354e-01 1.262288261204957962e-02 2.787062823772430420e-01 1.755241453647613525e-01 -4.141105115413665771e-01 1.357202529907226562e-01 -1.184641793370246887e-01 -3.903191983699798584e-01 -1.047057211399078369e-01 2.982185687869787216e-03 7.137786597013473511e-02 1.757988035678863525e-01 1.258812099695205688e-01 -2.118493616580963135e-01 -4.535041004419326782e-02 5.140815675258636475e-02 1.591168045997619629e-01 7.985136657953262329e-02 -9.676765650510787964e-02 -1.858173906803131104e-01 9.895541705191135406e-03 2.279813587665557861e-01 4.840918350964784622e-03 -2.606352269649505615e-01 1.375562995672225952e-01 -7.440031506121158600e-03 -2.878664620220661163e-02 1.341634094715118408e-01 2.269143611192703247e-01 2.715784609317779541e-01 6.122726202011108398e-02 1.932983249425888062e-01
5.415062978863716125e-02 1.970544606447219849e-01 6.188427284359931946e-02 3.440766409039497375e-02 -3.324127197265625000e-01 2.645216286182403564e-01 8.374980092048645020e-02 -6.162502244114875793e-02 -6.247654184699058533e-02 1.313956081867218018e-01 4.779348149895668030e-02 2.545003592967987061e-01 1.198409050703048706e-01 -2.353295125067234039e-02 4.872687160968780518e-02 -1.311866939067840576e-01 1.647488027811050415e-01 -2.373322546482086182e-01 -9.135472029447555542e-02 -2.693906426429748535e-01 4.341477528214454651e-02 2.948057949542999268e-01 2.023358792066574097e-01 -1.261646598577499390e-01 1.417925059795379639e-01 -2.134485244750976562e-01 3.003272227942943573e-02 1.244010627269744873e-01 1.981947124004364014e-01 3.766241073608398438e-01 -2.027433738112449646e-02 2.561252117156982422e-01
7.710920274257659912e-02 -8.522616326808929443e-02 4.024871885776519775e-01 -7.827442884445190430e-02 2.534829378128051758e-01 4.174897968769073486e-01 1.401209682226181030e-01 -1.432628184556961060e-01 -6.136747822165489197e-02 7.667395286262035370e-03 2.360927872359752655e-02 9.536261856555938721e-02 -1.363472491502761841e-01 -2.332596480846405029e-01 -8.176752179861068726e-02 -3.001325391232967377e-02 4.321820288896560669e-02 3.178276419639587402e-01 8.632385730743408203e-02 -1.091739013791084290e-01 -1.783015578985214233e-01 -6.656671315431594849e-02 -4.686783254146575928e-02 -9.135850518941879272e-02 1.240896806120872498e-02 -2.086098790168762207e-01 3.305532932281494141e-01 1.333628222346305847e-02 3.448230326175689697e-01 -1.563301868736743927e-02 -7.315930561162531376e-04 6.792083382606506348e-02
1.507751643657684326e-02 -2.748668193817138672e-01 1.590256243944168091e-01 -1.696961522102355957e-01 -2.737071216106414795e-01 7.298052310943603516e-02 5.805861949920654297e-02 -2.218446433544158936e-01 -2.442964017391204834e-01 3.790121972560882568e-01 3.436498641967773438e-01 -3.704876452684402466e-02 -2.004729211330413818e-01 3.745713084936141968e-02 -6.578192114830017090e-02 -2.541240677237510681e-02 -9.886796772480010986e-02 2.966538071632385254e-01 1.416396498680114746e-01 -2.152387648820877075e-01 1.144906738772988319e-03 2.621066011488437653e-02 1.222064420580863953e-01 2.054309239611029625e-03 1.108086481690406799e-01 -1.551885008811950684e-01 -7.393270730972290039e-02 1.090320497751235962e-01 -6.126867979764938354e-02 1.104357391595840454e-01 2.764450311660766602e-01 -2.050864398479461670e-01
4.176519066095352173e-02 -8.380025625228881836e-02 -6.975375115871429443e-02 -7.002382725477218628e-02 -2.302991040050983429e-02 4.401968717575073242e-01 -5.061144009232521057e-02 2.580771781504154205e-02 -4.472662508487701416e-02 -1.328359693288803101e-01 2.733504772186279297e-01 -1.655348390340805054e-01 -7.144767045974731445e-02 -3.606745898723602295e-01 1.575262099504470825e-01 2.992122806608676910e-02 3.329764008522033691e-01 1.186055243015289307e-01 2.457604408264160156e-01 -9.373115003108978271e-02 -9.509544074535369873e-02 2.420771718025207520e-01 1.151723489165306091e-01 8.922804892063140869e-02 2.151421159505844116e-01 -1.945125013589859009e-01 1.384146958589553833e-01 -1.383477598428726196e-01 2.649376690387725830e-01 3.067182563245296478e-02 1.419947594404220581e-01 6.748384237289428711e-02
9.728921949863433838e-02 -1.556066274642944336e-01 4.773097634315490723e-01 -3.066146373748779297e-02 2.630878686904907227e-01 4.269364476203918457e-01 1.252499967813491821e-01 -1.118488535284996033e-01 -1.258714050054550171e-01 8.073073625564575195e-02 1.091044172644615173e-01 7.649252191185951233e-03 -9.842050820589065552e-02 -2.270359396934509277e-01 -1.671760827302932739e-01 -4.992334917187690735e-02 6.204148288816213608e-03 2.001559287309646606e-01 -7.075420767068862915e-02 -1.635665744543075562e-01 -2.604718506336212158e-01 -7.541507482528686523e-02 4.438269510865211487e-02 -9.846965223550796509e-02 5.491524934768676758e-02 -1.149775832891464233e-01 2.248404771089553833e-01 1.790630519390106201e-01 2.719691991806030273e-01 2.704289369285106659e-02 1.984231173992156982e-02 -2.947343699634075165e-02
9.572665393352508545e-02 -1.226060241460800171e-01 4.725833535194396973e-01 -8.579744026064872742e-03 9.673286974430084229e-02 3.105101287364959717e-01 2.654496766626834869e-02 -1.258258521556854248e-01 -1.265188455581665039e-01 1.438845247030258179e-01 1.078260764479637146e-01 -1.308129867538809776e-03 -3.621538877487182617e-01 -2.721467316150665283e-01 -1.027211174368858337e-01 1.417329162359237671e-01 1.393414884805679321e-01 1.881870031356811523e-01 1.736242026090621948e-01 -3.644393086433410645e-01 5.837973952293395996e-02 4.625494778156280518e-02 7.004166394472122192e-02 5.334799364209175110e-02 -4.463681485503911972e-03 -1.039261072874069214e-01 1.718807592988014221e-02 1.319895833730697632e-01 2.711005508899688721e-01 3.998083993792533875e-02 8.395358920097351074e-02 -6.416482478380203247e-02
1.068722531199455261e-01 -1.138255000114440918e-01 -8.208770304918289185e-02 -3.293320536613464355e-01 5.463731661438941956e-02 2.672372460365295410e-01 4.744021594524383545e-02 -1.725400835275650024e-01 -3.488402664661407471e-01 -1.040031239390373230e-01 1.283976584672927856e-01 -9.425695240497589111e-02 -8.964242786169052124e-02 -3.416975736618041992e-01 -2.122268266975879669e-02 -1.244118660688400269e-01 1.025728583335876465e-01 9.599814563989639282e-02 8.786047995090484619e-02 -4.362761601805686951e-02 -6.581116467714309692e-02 2.738260030746459961e-01 1.321198046207427979e-02 4.858341068029403687e-02 2.082788199186325073e-01 -3.216676712036132812e-01 4.126869142055511475e-01 -5.434706062078475952e-02 1.119112670421600342e-01 -6.392435729503631592e-02 -2.942819148302078247e-02 8.128441125154495239e-02
2.302536182105541229e-02 -1.177431643009185791e-01 3.465234935283660889e-01 -1.158519387245178223e-01 8.047518879175186157e-02 2.842698991298675537e-01 1.382260620594024658e-01 -1.146987155079841614e-01 -7.070936262607574463e-02 1.989964991807937622e-01 1.491868197917938232e-01 9.433020651340484619e-02 -3.407717645168304443e-01 -2.650531232357025146e-01 -1.534243226051330566e-01 7.237161695957183838e-02 1.025842428207397461e-01 2.812758684158325195e-01 3.386630909517407417e-03 -4.157004058361053467e-01 -2.208726666867733002e-02 1.075418516993522644e-01 7.626167684793472290e-02 7.958821021020412445e-03 -1.035932800732553005e-03 -8.117794990539550781e-02 9.227849543094635010e-02 3.429128322750329971e-03 3.463383615016937256e-01 4.349867999553680420e-02 -7.432637363672256470e-02 -1.370177567005157471e-01
1.000109836459159851e-01 -5.917046964168548584e-02 2.960666716098785400e-01 -9.503263980150222778e-02 -4.575438499450683594e-01 -8.450860530138015747e-02 -1.939864456653594971e-02 -2.038897871971130371e-01 -2.756415903568267822e-01 3.393910825252532959e-01 1.990060806274414062e-01 7.805319502949714661e-03 -1.192029714584350586e-01 -8.072765171527862549e-02 -2.491442114114761353e-01 1.156579777598381042e-01 -1.124360039830207825e-01 1.466106474399566650e-01 1.556372046470642090e-01 -2.243281900882720947e-01 7.225363515317440033e-03 2.808648943901062012e-01 5.723076313734054565e-02 1.162931248545646667e-01 1.240046918392181396e-01 -1.455179899930953979e-01 1.493041962385177612e-01 -2.257677912712097168e-02 9.550944715738296509e-02 1.562448889017105103e-01 -5.445797368884086609e-02 -6.400167196989059448e-02
2.256272435188293457e-01 1.158686131238937378e-01 -6.324160099029541016e-02 -4.741642251610755920e-02 -1.626787930727005005e-01 2.251864224672317505e-01 -4.841082729399204254e-03 -2.300058305263519287e-01 -3.449884355068206787e-01 2.467196583747863770e-01 2.592687308788299561e-01 2.383002452552318573e-02 -1.340052932500839233e-01 1.442850567400455475e-02 -1.512675434350967407e-01 -1.153966318815946579e-02 3.188574686646461487e-02 -8.660565316677093506e-02 4.596264660358428955e-02 2.677192687988281250e-01 -1.687619090080261230e-01 3.833339810371398926e-01 -2.678772993385791779e-02 -1.703936308622360229e-01 1.227365583181381226e-01 1.221370324492454529e-02 1.875966340303421021e-01 2.998478896915912628e-02 4.042251408100128174e-01 6.642746180295944214e-02 -4.595164582133293152e-02 -4.190011322498321533e-02
-1.266756802797317505e-01 -1.685711368918418884e-02 -1.170492097735404968e-01 1.722303219139575958e-02 -1.264835000038146973e-01 3.334042727947235107e-01 2.090394794940948486e-01 -2.446739226579666138e-01 -3.037837743759155273e-01 9.314361959695816040e-02 3.216471895575523376e-02 1.821431666612625122e-01 1.362237613648176193e-02 -8.358428627252578735e-02 -2.400905936956405640e-01 -2.877044379711151123e-01 1.004228554666042328e-02 2.151361852884292603e-01 5.339893326163291931e-02 -5.938899517059326172e-02 -1.574506461620330811e-01 -1.849237643182277679e-02 -9.165202826261520386e-02 -1.529449820518493652e-01 3.148793876171112061e-01 -6.788329780101776123e-02 -1.197821646928787231e-01 -1.604519039392471313e-01 2.147666215896606445e-01 2.837480008602142334e-01 2.619327008724212646e-01 -8.607342094182968140e-02
1.294984370470046997e-01 3.960335627198219299e-02 3.721553087234497070e-01 -1.931895315647125244e-01 -6.419531255960464478e-02 3.947596251964569092e-01 -8.619260787963867188e-02 -6.283343303948640823e-03 -1.612717658281326294e-01 2.740850448608398438e-01 -1.231993511319160461e-01 2.801500260829925537e-01 -6.795511394739151001e-02 -5.225273594260215759e-02 1.759225316345691681e-02 -3.830296173691749573e-02 1.794266551733016968e-01 2.519030272960662842e-01 1.405203491449356079e-01 1.275389268994331360e-02 -1.065777391195297241e-01 -9.195855259895324707e-02 -4.144368320703506470e-02 -3.113502264022827148e-02 3.418590426445007324e-01 -3.018150031566619873e-01 9.416624158620834351e-02 -1.087436079978942871e-01 -2.834907267242670059e-03 -2.516541182994842529e-01 -6.440182030200958252e-02 -1.730559580028057098e-02
-1.424539834260940552e-01 9.882598370313644409e-02 2.189805507659912109e-01 -1.738661080598831177e-01 -4.087520018219947815e-02 2.371797561645507812e-01 -4.226465150713920593e-02 -2.980850040912628174e-01 -2.350227236747741699e-01 -1.456698179244995117e-01 5.783968046307563782e-02 1.877037733793258667e-01 -4.446617066860198975e-01 -1.981308162212371826e-01 -1.901455372571945190e-01 9.695704281330108643e-02 1.351210474967956543e-01 3.983234167098999023e-01 1.101157888770103455e-01 -2.248400002717971802e-01 5.578996613621711731e-02 -7.291105110198259354e-03 1.415045410394668579e-01 2.664591372013092041e-02 -7.232943922281265259e-02 -8.362332731485366821e-02 1.545794159173965454e-01 -9.247969835996627808e-02 1.358844786882400513e-01 1.302654445171356201e-01 4.478466138243675232e-02 -3.887356724590063095e-03
3.366094781085848808e-03 -2.128366827964782715e-01 2.869453728199005127e-01 8.797985501587390900e-03 -3.169907629489898682e-01 3.317638039588928223e-01 1.497855037450790405e-01 -2.005051523447036743e-01 -2.364142537117004395e-01 3.121029138565063477e-01 3.471753895282745361e-01 1.811387948691844940e-02 2.155583910644054413e-02 -6.921599805355072021e-02 1.271195616573095322e-02 -2.186737023293972015e-02 -1.794607341289520264e-01 1.178606152534484863e-01 3.129834309220314026e-03 -2.949119508266448975e-01 3.021146729588508606e-02 1.964920200407505035e-02 1.552196741104125977e-01 1.759525686502456665e-01 1.704042553901672363e-01 -1.312626302242279053e-01 1.095218956470489502e-01 2.110952287912368774e-01 -3.787648305296897888e-02 -7.362473011016845703e-02 1.393236219882965088e-01 -2.259190753102302551e-02
1.957112997770309448e-01 -1.244431594386696815e-03 -1.966111734509468079e-02 -1.933022588491439819e-01 7.858721911907196045e-02 3.477047085762023926e-01 -1.035488098859786987e-01 -5.891313403844833374e-02 -4.286003112792968750e-01 4.514230415225028992e-02 1.323680579662322998e-01 -8.263152837753295898e-02 -3.750935569405555725e-02 -1.879935115575790405e-01 -1.138740330934524536e-01 -2.653559446334838867e-01 1.393100470304489136e-01 1.537837833166122437e-01 5.356604605913162231e-02 1.079291328787803650e-01 3.300375491380691528e-02 3.593198359012603760e-01 -1.042203009128570557e-01 3.759636357426643372e-02 1.371382772922515869e-01 -1.857181936502456665e-01 4.097525775432586670e-01 -2.161379903554916382e-03 9.339544922113418579e-02 -1.448161527514457703e-02 -1.226216852664947510e-01 -8.510072529315948486e-02
2.460474893450737000e-02 1.468366477638483047e-03 1.185880005359649658e-01 -3.115796856582164764e-02 -1.790205538272857666e-01 2.473973929882049561e-01 -2.043338865041732788e-02 -8.377109467983245850e-02 -9.838258475065231323e-02 2.801933586597442627e-01 -3.181341290473937988e-02 6.042679026722908020e-02 1.142187044024467468e-01 -2.342068105936050415e-01 -3.219620883464813232e-01 -1.709431260824203491e-01 2.471916377544403076e-01 1.478774696588516235e-01 2.087078392505645752e-01 -3.142780065536499023e-01 -1.651082932949066162e-01 9.689024090766906738e-02 1.120483037084341049e-02 1.670299321413040161e-01 1.256245523691177368e-01 -2.875634729862213135e-01 2.931362017989158630e-02 3.133347630500793457e-01 -1.498317420482635498e-01 6.337868422269821167e-02 2.311396747827529907e-01 -1.505337655544281006e-01
1.835214495658874512e-01 6.636192649602890015e-02 -5.011917278170585632e-02 1.869050860404968262e-01 -3.539967117831110954e-03 4.978353902697563171e-02 1.007544472813606262e-01 -1.604072153568267822e-01 -6.713353842496871948e-02 3.900898396968841553e-01 1.979790925979614258e-01 6.190254166722297668e-02 4.203172773122787476e-02 -3.453042805194854736e-01 1.442468166351318359e-01 -2.111013233661651611e-01 1.601324975490570068e-01 2.071296796202659607e-02 2.224658578634262085e-01 -1.450631618499755859e-01 -3.819461762905120850e-01 -3.633889369666576385e-03 2.862825058400630951e-02 -1.948544830083847046e-01 5.713017191737890244e-03 -1.021241471171379089e-01 3.224753737449645996e-01 -4.132853075861930847e-02 4.211379960179328918e-02 2.348588109016418457e-01 1.911684721708297729e-01 9.535638242959976196e-02
-5.484425276517868042e-02 6.752941757440567017e-03 -1.194914057850837708e-01 -1.827253401279449463e-02 9.047798067331314087e-02 5.231896042823791504e-01 6.668250262737274170e-02 -3.167514503002166748e-02 -3.522122800350189209e-01 1.239058747887611389e-01 1.582374274730682373e-01 -2.490203082561492920e-01 -2.994532696902751923e-02 -1.113076582551002502e-01 7.064689416438341141e-03 3.474468365311622620e-02 4.600956737995147705e-01 1.101348847150802612e-01 2.368839085102081299e-01 1.004307195544242859e-01 -2.486998885869979858e-01 1.484329849481582642e-01 1.047953516244888306e-01 7.491820305585861206e-02 4.376103729009628296e-02 -4.307340085506439209e-02 9.847805649042129517e-02 -8.821976929903030396e-02 7.670759409666061401e-02 -2.569774514995515347e-04 1.104466095566749573e-01 1.553741097450256348e-01
1.501908153295516968e-01 4.369810223579406738e-02 2.182031795382499695e-02 -2.158586680889129639e-01 9.302166290581226349e-03 4.253795146942138672e-01 1.950513757765293121e-02 -2.007991448044776917e-02 -2.201104015111923218e-01 2.758793234825134277e-01 1.502033323049545288e-01 2.217405885457992554e-01 1.644347161054611206e-01 -1.586486995220184326e-01 9.889423102140426636e-02 6.585100293159484863e-02 2.056888937950134277e-01 3.024340569972991943e-01 -2.985752187669277191e-02 -4.848877340555191040e-02 -1.558548025786876678e-02 -6.354531645774841309e-02 3.949060440063476562e-01 4.214701429009437561e-02 4.817173629999160767e-02 -3.085528612136840820e-01 -1.058262437582015991e-01 1.583080142736434937e-01 1.231428012251853943e-01 -7.232311367988586426e-02 8.256887644529342651e-02 -1.549458801746368408e-01
-5.644033104181289673e-02 -3.344513177871704102e-01 3.140051960945129395e-01 1.331327706575393677e-01 8.832462877035140991e-02 1.178606376051902771e-01 1.763406693935394287e-01 -1.096879765391349792e-01 -2.352768480777740479e-01 7.274147123098373413e-02 -2.245650254189968109e-02 3.501591384410858154e-01 -1.797412633895874023e-01 -1.802857965230941772e-01 -3.040811121463775635e-01 -6.735549867153167725e-02 4.888818413019180298e-02 9.561527520418167114e-02 -2.292886078357696533e-01 -1.462369710206985474e-01 5.187593866139650345e-03 3.476814627647399902e-01 -4.057462327182292938e-03 -3.250908851623535156e-02 8.502051234245300293e-02 -7.539664208889007568e-02 8.494059741497039795e-02 5.759438872337341309e-02 3.093113899230957031e-01 1.077897548675537109e-01 -1.209080368280410767e-01 -7.355086505413055420e-02
4.018356204032897949e-01 8.469624072313308716e-02 1.932164654135704041e-02 -4.319841414690017700e-02 -2.332173287868499756e-01 2.857205569744110107e-01 2.605316340923309326e-01 -1.248944699764251709e-01 -6.374552845954895020e-02 1.482677906751632690e-01 9.864949434995651245e-02 -9.758254140615463257e-02 -2.377962172031402588e-01 -1.353847682476043701e-01 -1.740703880786895752e-01 -3.709600120782852173e-02 1.600079387426376343e-01 3.117500543594360352e-01 -2.135802805423736572e-01 2.557065188884735107e-01 4.933114978484809399e-04 3.544433712959289551e-01 9.800929576158523560e-03 -1.722836494445800781e-01 1.109643373638391495e-02 -2.330513149499893188e-01 2.999358996748924255e-02 -7.472606748342514038e-02 2.846443559974431992e-03 1.563628762960433960e-02 8.515240997076034546e-02 -1.163531187921762466e-02
3.649728298187255859e-01 2.956264466047286987e-02 3.242186903953552246e-01 1.270628869533538818e-01 -2.208542227745056152e-01 1.252008229494094849e-01 2.917935848236083984e-01 -4.651487618684768677e-02 -3.056755959987640381e-01 -1.816645078361034393e-02 1.419831905514001846e-02 1.418459117412567139e-01 -2.088009864091873169e-01 9.160839766263961792e-02 -1.360891479998826981e-02 -1.741456389427185059e-01 -3.900405019521713257e-03 2.568400204181671143e-01 -5.364639684557914734e-02 1.736959666013717651e-01 -2.867545783519744873e-01 3.367554843425750732e-01 -6.574142724275588989e-02 -3.734546527266502380e-02 -9.663856774568557739e-02 -1.914183199405670166e-01 4.538130015134811401e-02 1.538267284631729126e-01 3.546919301152229309e-02 5.077812448143959045e-02 -1.239344477653503418e-01 -7.092425972223281860e-02
2.264762520790100098e-01 5.936228856444358826e-02 -1.730603426694869995e-01 -1.663703024387359619e-01 -1.049354523420333862e-01 4.123586714267730713e-01 1.629566550254821777e-01 3.842396894469857216e-03 -1.107210442423820496e-01 2.788164019584655762e-01 7.805803418159484863e-02 7.573459297418594360e-02 -1.252996325492858887e-01 -1.832606047391891479e-01 -2.072881609201431274e-01 2.376077510416507721e-02 3.111382760107517242e-02 -9.449888020753860474e-02 9.191666543483734131e-02 1.141685172915458679e-01 -1.732419878244400024e-01 2.962513267993927002e-01 1.016983911395072937e-01 -8.373890072107315063e-02 2.415841072797775269e-01 -4.451672360301017761e-02 7.055076956748962402e-02 7.071114331483840942e-02 4.908104538917541504e-01 3.641869127750396729e-02 -6.976103782653808594e-02 -3.697700425982475281e-02
5.898928642272949219e-02 -3.331162929534912109e-01 2.064640223979949951e-01 -5.156061053276062012e-02 -1.143697649240493774e-01 3.391377627849578857e-01 -2.169599384069442749e-01 -1.442343294620513916e-01 7.030068896710872650e-03 1.595770269632339478e-01 -1.632627658545970917e-02 2.558111911639571190e-03 2.779043018817901611e-01 -1.639794260263442993e-01 -3.775368258357048035e-02 -1.527926651760935783e-03 2.235357165336608887e-01 1.973633766174316406e-01 2.073650248348712921e-02 4.986939206719398499e-02 -2.420862950384616852e-02 6.348005682229995728e-02 -1.513083875179290771e-01 -9.561292082071304321e-02 6.251586973667144775e-02 -3.408168852329254150e-01 4.428220093250274658e-01 1.643614023923873901e-01 1.299315840005874634e-01 9.342691302299499512e-02 -4.620338231325149536e-02 1.164382100105285645e-01
5.311559885740280151e-02 -8.564612269401550293e-02 -3.066189400851726532e-02 -1.348360627889633179e-01 -1.914091855287551880e-01 3.058725595474243164e-01 2.283608727157115936e-02 -1.894466727972030640e-01 -3.047388792037963867e-01 3.916324079036712646e-01 3.097176253795623779e-01 2.130952030420303345e-01 1.842843294143676758e-01 -2.979741394519805908e-01 8.564196527004241943e-02 -1.041449159383773804e-01 5.437527317553758621e-03 2.017833441495895386e-01 -1.363535523414611816e-01 -7.178973872214555740e-03 -1.005342304706573486e-01 7.979978621006011963e-02 7.446508109569549561e-02 -2.407742142677307129e-01 9.078238904476165771e-02 -4.457033053040504456e-02 1.405548900365829468e-01 -2.696964144706726074e-01 4.770489037036895752e-02 2.657946385443210602e-02 1.374520063400268555e-01 -1.078509688377380371e-01
-2.055833935737609863e-01 -1.732968166470527649e-02 1.133913826197385788e-02 -2.178469151258468628e-01 8.147386251948773861e-04 4.071639776229858398e-01 1.414052397012710571e-01 -1.362238079309463501e-01 -2.316949367523193359e-01 3.634901940822601318e-01 1.084179058670997620e-01 3.753597438335418701e-01 -5.681832507252693176e-02 -1.369328498840332031e-01 -1.369630545377731323e-01 7.382166385650634766e-02 2.128809392452239990e-01 -1.894784532487392426e-02 -7.307898253202438354e-02 5.583134666085243225e-02 -2.223566472530364990e-01 7.284253835678100586e-02 -4.667198657989501953e-02 -2.591169439256191254e-02 1.217416599392890930e-01 -1.950193382799625397e-02 2.338675856590270996e-01 -1.964923441410064697e-01 -1.118476912379264832e-01 1.383894979953765869e-01 -3.404730930924415588e-02 -2.604048252105712891e-01
3.202281892299652100e-02 3.728729486465454102e-02 -4.560785368084907532e-02 -3.506703302264213562e-02 6.361512839794158936e-02 2.092800736427307129e-01 -1.225574836134910583e-01 -4.637592658400535583e-02 -9.250079840421676636e-02 2.024329155683517456e-01 1.592305302619934082e-01 1.536779403686523438e-01 -9.370140731334686279e-02 -2.568453848361968994e-01 -3.688844144344329834e-01 -1.680873185396194458e-01 1.171173974871635437e-01 -2.195775136351585388e-02 2.377998083829879761e-01 -2.790667414665222168e-01 -1.804634630680084229e-01 2.398122400045394897e-01 -3.853603824973106384e-02 1.874635964632034302e-01 7.815589755773544312e-02 -2.830150127410888672e-01 3.781352341175079346e-01 2.296528071165084839e-01 -5.436005070805549622e-02 -5.280752520775422454e-05 1.516143679618835449e-01 9.202435612678527832e-02
-1.685863919556140900e-02 -1.553150266408920288e-01 3.819560706615447998e-01 -2.465740442276000977e-01 -3.519755005836486816e-01 1.253843903541564941e-01 1.371171027421951294e-01 -7.284792512655258179e-02 -2.503494322299957275e-01 -4.139744490385055542e-02 -5.941924080252647400e-02 1.009705960750579834e-01 -1.878861039876937866e-01 -2.839292883872985840e-01 -1.782984882593154907e-01 -1.029394939541816711e-01 2.205470651388168335e-01 2.848445475101470947e-01 9.615956991910934448e-02 -3.672357201576232910e-01 -1.621787995100021362e-01 5.665405467152595520e-02 1.565399393439292908e-02 9.853066504001617432e-02 -1.421793401241302490e-01 -3.457329794764518738e-02 4.400493949651718140e-02 -2.561158500611782074e-02 1.028098315000534058e-01 -8.137883245944976807e-02 1.152826696634292603e-01 -3.055046685039997101e-02
-7.979216985404491425e-03 -1.039759740233421326e-01 4.746719002723693848e-01 -1.776776164770126343e-01 -2.229619622230529785e-01 1.974837332963943481e-01 -1.020508408546447754e-01 -3.120507299900054932e-02 -2.940552830696105957e-01 -7.977925240993499756e-02 5.391791835427284241e-02 2.428363561630249023e-01 -3.417105972766876221e-01 -1.208993121981620789e-01 -3.076731562614440918e-01 -7.061200588941574097e-02 6.206671521067619324e-02 1.331574469804763794e-01 1.062629744410514832e-01 -1.092459782958030701e-01 -4.508756473660469055e-02 8.544602245092391968e-02 3.951716795563697815e-02 -1.208866667002439499e-02 -6.255919486284255981e-02 -1.795968413352966309e-01 1.600033231079578400e-02 2.181115299463272095e-01 1.552229523658752441e-01 8.881220221519470215e-02 -1.969838887453079224e-01 1.891247183084487915e-01
1.495941281318664551e-01 -4.977638274431228638e-02 8.500205725431442261e-02 -1.904211193323135376e-01 -2.433279454708099365e-01 9.240294992923736572e-02 2.193923108279705048e-02 -1.969795674085617065e-01 -2.600712776184082031e-01 1.584727019071578979e-01 1.768913418054580688e-01 1.472013890743255615e-01 -7.086764276027679443e-02 -8.334735035896301270e-02 -8.065823465585708618e-02 -1.479526162147521973e-01 1.902206838130950928e-01 3.440034389495849609e-02 2.107405066490173340e-01 -2.711630761623382568e-01 2.089653164148330688e-02 -5.177057906985282898e-02 -1.407124102115631104e-01 1.734787225723266602e-01 3.007619678974151611e-01 -1.955915391445159912e-01 1.243750154972076416e-01 3.483748733997344971e-01 4.446649923920631409e-02 1.954774260520935059e-01 3.372991681098937988e-01 -1.035749837756156921e-01
1.538450084626674652e-02 -1.852031052112579346e-02 -7.437039166688919067e-02 1.938091367483139038e-01 7.225652039051055908e-02 3.111530244350433350e-01 1.022665277123451233e-01 -4.294319823384284973e-02 -3.296632170677185059e-01 3.029530346393585205e-01 3.620214760303497314e-01 1.867224425077438354e-01 -2.006946504116058350e-02 -1.257211528718471527e-02 -2.505048364400863647e-02 -1.802518218755722046e-01 1.889256238937377930e-01 2.646433115005493164e-01 3.158159181475639343e-02 -5.968193337321281433e-02 5.378897115588188171e-02 -3.039067052304744720e-02 3.227744102478027344e-01 1.476557403802871704e-01 7.456793636083602905e-02 -2.226704061031341553e-01 1.086433380842208862e-01 1.544777899980545044e-01 1.935277134180068970e-01 -7.402946799993515015e-02 -1.050719544291496277e-01 -2.388554811477661133e-01
1.206680089235305786e-01 -2.766125202178955078e-01 4.177211821079254150e-01 3.049959242343902588e-02 -3.347260653972625732e-01 2.160536050796508789e-01 8.303099125623703003e-02 -1.047439128160476685e-01 -2.229991108179092407e-01 -5.662210658192634583e-02 -8.747436851263046265e-02 -1.003825217485427856e-01 -8.008027076721191406e-02 -1.383423656225204468e-01 1.426321547478437424e-02 -2.248515635728836060e-01 1.875355690717697144e-01 1.955573111772537231e-01 8.538747578859329224e-02 -2.592225968837738037e-01 -2.016797959804534912e-01 9.795367717742919922e-02 5.734761431813240051e-02 -1.650928109884262085e-01 -1.370650976896286011e-01 -1.258458793163299561e-01 2.564164400100708008e-01 2.435069158673286438e-02 1.496899425983428955e-01 -2.402343899011611938e-01 -1.695813378319144249e-03 -1.178441103547811508e-02
3.954939916729927063e-02 6.724662333726882935e-02 2.468306571245193481e-01 1.564395874738693237e-01 -1.696145534515380859e-01 3.563019633293151855e-01 2.673017978668212891e-01 -3.039775788784027100e-01 -2.353993952274322510e-01 -1.691555827856063843e-01 5.467520281672477722e-02 2.055055052042007446e-01 -6.714492291212081909e-02 1.030533481389284134e-02 -1.983234733343124390e-01 3.015351481735706329e-02 -5.992312356829643250e-02 1.726605147123336792e-01 -4.367677494883537292e-02 9.097945690155029297e-02 -9.934408217668533325e-02 1.493824273347854614e-01 -2.667853534221649170e-01 1.543987542390823364e-01 1.156819909811019897e-01 -1.513968557119369507e-01 -1.208934858441352844e-01 2.304538041353225708e-01 2.853241860866546631e-01 -4.477563127875328064e-02 2.215631157159805298e-01 -8.671879023313522339e-02
-1.363576948642730713e-01 -8.194681257009506226e-02 -4.722468182444572449e-02 -1.607750952243804932e-01 -1.584537178277969360e-01 2.903404831886291504e-01 1.422565877437591553e-01 -1.492601931095123291e-01 -1.398443430662155151e-01 -3.213087469339370728e-02 1.023369133472442627e-01 3.114811778068542480e-01 7.941550016403198242e-02 -2.567178606986999512e-01 -2.265888303518295288e-01 -9.591604024171829224e-02 2.823616862297058105e-01 1.066831797361373901e-01 5.167582631111145020e-02 -1.886952482163906097e-02 -1.763608455657958984e-01 2.912410162389278412e-02 -1.603832393884658813e-01 -1.389903277158737183e-01 2.515571117401123047e-01 -1.197874248027801514e-01 3.226224705576896667e-02 -9.063193947076797485e-02 1.873282194137573242e-01 3.670698404312133789e-01 2.941269576549530029e-01 -1.396426111459732056e-01
-1.466359347105026245e-01 -7.091742008924484253e-02 1.362477093935012817e-01 -2.492047846317291260e-02 -5.214650183916091919e-03 2.941989004611968994e-01 8.285339176654815674e-02 -1.784902065992355347e-01 -1.826384514570236206e-01 -1.298406571149826050e-01 -4.942318424582481384e-02 -9.028542041778564453e-02 -1.532402634620666504e-01 -3.567166626453399658e-01 -4.130706936120986938e-02 1.991658098995685577e-02 2.333688288927078247e-01 1.640311628580093384e-01 3.526666760444641113e-01 -1.660058200359344482e-01 -5.326614528894424438e-02 -9.455926483497023582e-04 2.721140384674072266e-01 -6.598078459501266479e-02 -7.182355225086212158e-02 -1.734819412231445312e-01 3.657745122909545898e-01 9.321916848421096802e-02 3.452310264110565186e-01 2.158020157366991043e-03 -1.613003015518188477e-02 6.014512479305267334e-02
-1.258373409509658813e-01 -1.735543161630630493e-01 2.554371058940887451e-01 -1.201678812503814697e-01 -2.205560207366943359e-01 1.047201976180076599e-01 2.193804979324340820e-01 -3.915718197822570801e-02 -2.910735011100769043e-01 -5.678547546267509460e-02 2.014613896608352661e-01 4.191474616527557373e-02 -2.130327969789505005e-01 -2.228917479515075684e-01 -3.640184700489044189e-01 1.709239743649959564e-02 1.798901706933975220e-01 2.054902315139770508e-01 2.556072771549224854e-01 -2.865398228168487549e-01 -8.278723061084747314e-02 -8.354729413986206055e-02 3.135737404227256775e-02 -3.529677633196115494e-03 -9.090924263000488281e-02 -1.474106609821319580e-01 2.297635525465011597e-01 -7.591396104544401169e-03 1.505363881587982178e-01 6.358420848846435547e-02 -1.057768464088439941e-01 2.221110910177230835e-01
4.235143214464187622e-02 5.974371731281280518e-02 -4.412427917122840881e-02 -1.282108426094055176e-01 -3.845531642436981201e-01 3.743668198585510254e-01 1.240231767296791077e-01 -6.875720620155334473e-02 -2.805060744285583496e-01 1.948343664407730103e-01 1.675522029399871826e-01 5.773198604583740234e-02 1.293271929025650024e-01 -3.988049924373626709e-01 7.914628833532333374e-02 -1.673971712589263916e-01 9.070148691534996033e-03 2.357727587223052979e-01 -1.872109472751617432e-01 7.371231913566589355e-02 -7.550663501024246216e-02 8.371272683143615723e-02 6.492303311824798584e-02 -1.146436110138893127e-01 2.726318836212158203e-01 3.993188962340354919e-02 4.782740026712417603e-03 -1.834048628807067871e-01 1.767973601818084717e-01 1.516644060611724854e-01 7.298411428928375244e-02 -1.208909824490547180e-01
1.487937569618225098e-01 -9.490677714347839355e-02 4.411284029483795166e-01 8.451247587800025940e-03 1.083256378769874573e-01 3.607662618160247803e-01 8.754785358905792236e-02 -7.092075794935226440e-02 -1.160516589879989624e-01 1.362201571464538574e-01 5.166389420628547668e-02 5.439190194010734558e-02 -3.684534728527069092e-01 -2.156530916690826416e-01 -2.588612586259841919e-02 1.713729053735733032e-01 1.119127646088600159e-01 2.520525157451629639e-01 1.235129237174987793e-01 -3.163141012191772461e-01 1.519629359245300293e-01 1.604245454072952271e-01 1.129803732037544250e-01 1.461302191019058228e-01 8.008484542369842529e-02 -9.751764684915542603e-02 3.763789543882012367e-03 8.983989059925079346e-02 2.512728869915008545e-01 -1.033671852201223373e-02 7.934954017400741577e-02 -4.230256751179695129e-02
5.554530024528503418e-02 4.666044935584068298e-02 5.005741957575082779e-03 8.877429366111755371e-02 -2.746093571186065674e-01 2.769593596458435059e-01 -3.976527974009513855e-02 7.768023759126663208e-02 -1.579935103654861450e-01 5.972854793071746826e-02 1.253514438867568970e-01 6.506294012069702148e-02 4.792781546711921692e-02 -2.138963043689727783e-01 -3.561195731163024902e-01 -2.245010286569595337e-01 2.710886299610137939e-01 2.129665017127990723e-01 1.561709195375442505e-01 -3.174966871738433838e-01 -1.908711344003677368e-01 1.587045490741729736e-01 4.829775169491767883e-02 1.205048337578773499e-01 1.932172924280166626e-01 -1.832840889692306519e-01 3.623667359352111816e-02 3.130201101303100586e-01 -5.749107897281646729e-02 -5.515971407294273376e-02 1.923126280307769775e-01 -1.314916163682937622e-01
-1.587998121976852417e-01 3.355497494339942932e-02 3.484502732753753662e-01 -2.128495872020721436e-01 -1.288794279098510742e-01 2.623299658298492432e-01 2.052962183952331543e-01 -2.057968825101852417e-01 -2.247408032417297363e-02 1.155988201498985291e-01 1.063637528568506241e-02 1.187578290700912476e-01 -3.771101534366607666e-01 -1.082532480359077454e-01 -2.933136224746704102e-01 -2.098940312862396240e-01 -1.211289465427398682e-01 1.204394772648811340e-01 6.630448251962661743e-02 -9.835720062255859375e-02 -2.629213631153106689e-01 2.204854339361190796e-01 2.005900070071220398e-02 5.887499824166297913e-02 -6.900863349437713623e-02 -3.028387762606143951e-02 2.507685720920562744e-01 -3.172610420733690262e-03 2.318135201930999756e-01 9.278323501348495483e-02 -8.823401480913162231e-02 -1.460830867290496826e-01
-7.866806536912918091e-02 -1.836610734462738037e-01 4.563956260681152344e-01 -1.621842831373214722e-01 -2.035018205642700195e-01 1.021614074707031250e-01 -1.363042462617158890e-02 -1.109988987445831299e-01 -1.439416557550430298e-01 4.765594378113746643e-02 -5.410587415099143982e-02 1.964303404092788696e-01 -2.732647955417633057e-01 -2.372505068778991699e-01 -1.592559516429901123e-01 -1.656840443611145020e-01 3.217768967151641846e-01 2.957558333873748779e-01 2.586556673049926758e-01 -1.247161105275154114e-01 -1.672452092170715332e-01 1.165099292993545532e-01 -1.148000918328762054e-02 -1.083535701036453247e-02 -1.631864160299301147e-01 -6.435489654541015625e-02 1.527338027954101562e-01 1.056541036814451218e-02 1.840183585882186890e-01 -6.127251594989502337e-07 -8.894203603267669678e-02 3.996992483735084534e-02
1.611268520355224609e-02 -1.223708763718605042e-01 -1.376534700393676758e-01 -9.388741105794906616e-02 -9.782575815916061401e-02 2.370083332061767578e-01 9.248036146163940430e-02 -1.457701474428176880e-01 -2.546424567699432373e-01 2.049138844013214111e-01 1.171736791729927063e-01 5.547785013914108276e-02 2.549935877323150635e-01 -7.664096355438232422e-02 6.556771695613861084e-02 1.061597689986228943e-01 2.736243307590484619e-01 3.474746048450469971e-01 -2.660058066248893738e-02 -2.592388689517974854e-01 3.496666252613067627e-02 1.890330761671066284e-01 4.692006707191467285e-01 -9.714469313621520996e-02 5.947891622781753540e-02 -2.616964280605316162e-01 4.051929712295532227e-02 -6.934875249862670898e-02 1.787265390157699585e-01 -8.392777293920516968e-02 -3.991614654660224915e-02 4.728226363658905029e-02
-1.753298342227935791e-01 -1.370764989405870438e-02 7.562871277332305908e-02 -2.698445320129394531e-01 -6.708569079637527466e-02 2.109844237565994263e-01 -8.168762177228927612e-02 -1.557682156562805176e-01 -3.555846810340881348e-01 1.805030852556228638e-01 6.152421981096267700e-02 1.479307841509580612e-02 -2.741708233952522278e-02 -2.310161441564559937e-01 -2.197954505681991577e-01 1.037356480956077576e-01 3.486496210098266602e-02 -3.291220217943191528e-02 -6.090996041893959045e-02 1.138731762766838074e-01 -2.629667520523071289e-01 2.595958411693572998e-01 1.098763421177864075e-01 -1.911973804235458374e-01 2.084740698337554932e-01 -1.883149594068527222e-01 2.180446237325668335e-01 2.959567494690418243e-02 3.916432857513427734e-01 -1.284287311136722565e-02 -1.321884244680404663e-01 -1.784765124320983887e-01
9.741547517478466034e-03 -2.112538069486618042e-01 2.504719793796539307e-01 5.209055915474891663e-02 -2.893875539302825928e-01 2.835762500762939453e-01 -1.334490925073623657e-01 -7.155659608542919159e-03 -1.363223195075988770e-01 1.190369278192520142e-01 -3.982016071677207947e-02 4.717309027910232544e-02 -8.279266953468322754e-02 -1.106204837560653687e-01 -1.209162697196006775e-01 1.704876720905303955e-01 4.209573566913604736e-01 -6.552810966968536377e-02 -6.725937128067016602e-02 -6.253522355109453201e-03 9.902073442935943604e-02 1.661128550767898560e-01 -2.835795879364013672e-01 -2.989841997623443604e-01 3.057370781898498535e-01 -1.266531199216842651e-01 1.214713379740715027e-01 -1.563000082969665527e-01 9.918682277202606201e-02 -2.101493813097476959e-02 1.732156425714492798e-01 1.618953198194503784e-01
1.667931079864501953e-01 6.840619444847106934e-02 4.532859846949577332e-02 1.001852843910455704e-02 -7.661157101392745972e-02 2.965016365051269531e-01 2.227309048175811768e-01 -2.459687739610671997e-01 -1.245948299765586853e-01 1.716056615114212036e-01 1.584619134664535522e-01 -5.173798650503158569e-02 -3.580892682075500488e-01 3.214493626728653908e-03 -3.149808049201965332e-01 -1.152277141809463501e-01 7.004514336585998535e-02 1.613200306892395020e-01 -1.414272040128707886e-01 3.007102608680725098e-01 7.649772614240646362e-02 8.155108243227005005e-02 -1.214776933193206787e-01 -1.311724334955215454e-01 -3.106366284191608429e-02 -2.773801684379577637e-01 3.637469932436943054e-02 1.253995597362518311e-01 9.782656282186508179e-02 -6.557682901620864868e-02 2.457804679870605469e-01 -3.048110902309417725e-01
-1.527214050292968750e-01 1.778762489557266235e-01 2.928084507584571838e-02 -1.829769015312194824e-01 -8.684521168470382690e-02 6.142875063233077526e-04 -2.905246801674365997e-02 1.152789313346147537e-02 -1.653245240449905396e-01 1.557714045047760010e-01 1.972396522760391235e-01 2.134361863136291504e-01 -2.663793861865997314e-01 -3.789047598838806152e-01 -1.764593124389648438e-01 -9.684111177921295166e-02 -6.378658115863800049e-02 1.951623409986495972e-01 1.772132962942123413e-01 -2.515786290168762207e-01 -9.304103255271911621e-02 4.965965822339057922e-02 1.121103540062904358e-01 7.788045704364776611e-02 1.964376270771026611e-01 -1.028438955545425415e-01 3.916665315628051758e-01 4.698072001338005066e-02 3.571687042713165283e-01 -5.754757672548294067e-02 9.295313805341720581e-02 -1.320634037256240845e-02
-1.422664523124694824e-01 -1.409120112657546997e-01 -2.605533413589000702e-02 -2.665969729423522949e-01 1.805991977453231812e-01 4.495609700679779053e-01 2.019631266593933105e-01 -2.792162820696830750e-02 -6.321679055690765381e-02 2.724402584135532379e-02 2.231855392456054688e-01 -7.873617857694625854e-02 7.110874354839324951e-02 -3.848086297512054443e-01 -1.670562326908111572e-01 -2.597273886203765869e-01 1.141241788864135742e-01 -1.147105731070041656e-02 6.876674946397542953e-03 -3.875640407204627991e-02 -2.697711437940597534e-02 1.236517652869224548e-01 1.405697315931320190e-01 -8.269768953323364258e-02 3.322068750858306885e-01 -1.300083249807357788e-01 -9.730248153209686279e-02 3.980601578950881958e-02 1.523967832326889038e-01 2.460809201002120972e-01 6.494630873203277588e-02 1.377514898777008057e-01
-4.393278434872627258e-02 1.283114962279796600e-02 -9.230619668960571289e-02 -4.239297658205032349e-02 -1.449946872889995575e-02 1.262698620557785034e-01 1.414982229471206665e-01 3.074204027652740479e-01 -3.903613388538360596e-01 2.470448166131973267e-01 1.225745826959609985e-01 -1.685355603694915771e-01 -9.507912397384643555e-02 -5.860194936394691467e-02 -1.389556527137756348e-01 -7.744793593883514404e-02 1.947489827871322632e-01 -1.729525439441204071e-02 2.366075068712234497e-01 -7.268929481506347656e-02 -2.591109573841094971e-01 -1.646983623504638672e-01 -1.114001870155334473e-02 -1.485812366008758545e-01 1.412041485309600830e-01 -3.944582343101501465e-01 1.281942576169967651e-01 -1.539076417684555054e-01 2.645291686058044434e-01 2.453161627054214478e-01 -9.345281869173049927e-03 -2.057549543678760529e-02
-1.760779996402561665e-03 9.223796427249908447e-02 4.386163130402565002e-02 3.172652097418904305e-03 -1.900909841060638428e-01 1.865471303462982178e-01 6.736204493790864944e-03 2.823208691552281380e-03 -1.908924728631973267e-01 9.204491972923278809e-02 1.670731753110885620e-01 1.209812089800834656e-01 -6.319996714591979980e-02 -2.369323372840881348e-01 -4.156709313392639160e-01 -1.347730010747909546e-01 3.436606526374816895e-01 1.685603111982345581e-01 1.817984431982040405e-01 -2.744188904762268066e-01 -1.221871823072433472e-01 2.739222720265388489e-02 -1.008654385805130005e-02 -1.343993693590164185e-01 1.108359321951866150e-01 -2.514694035053253174e-01 3.996637463569641113e-02 3.008663058280944824e-01 -2.684147655963897705e-01 -7.163192331790924072e-02 1.886164993047714233e-01 -1.044916883111000061e-01
-1.549747139215469360e-01 -1.016193851828575134e-01 -1.120045632123947144e-01 -4.781628772616386414e-02 -4.882070049643516541e-02 4.350337982177734375e-01 1.663651317358016968e-01 2.682144045829772949e-01 -2.705616354942321777e-01 1.372074037790298462e-01 2.983335554599761963e-01 5.157500505447387695e-03 -1.333345174789428711e-01 -2.849028408527374268e-01 -7.251219451427459717e-02 1.956785097718238831e-02 2.296243607997894287e-01 2.565934956073760986e-01 7.444426417350769043e-02 2.536876685917377472e-02 -2.426177076995372772e-02 1.147842481732368469e-01 2.465913742780685425e-01 7.186257094144821167e-02 5.864072218537330627e-02 -1.939209848642349243e-01 2.633589506149291992e-01 -1.761981248855590820e-01 1.270904988050460815e-01 9.913226217031478882e-02 3.296672552824020386e-02 -3.034244477748870850e-02
-9.033289551734924316e-02 -1.063582077622413635e-01 1.199092492461204529e-01 2.744697965681552887e-02 -3.203608989715576172e-01 -6.009198725223541260e-02 -5.975879728794097900e-02 -1.745310574769973755e-01 -2.461670786142349243e-01 3.738284409046173096e-01 -1.297864038497209549e-02 6.753183435648679733e-03 -3.646016120910644531e-01 1.343187242746353149e-01 -3.167779743671417236e-01 -2.632435262203216553e-01 1.948720067739486694e-01 4.516313597559928894e-02 -7.737185060977935791e-02 3.547921031713485718e-02 1.088296920061111450e-01 -7.218817621469497681e-02 1.497158966958522797e-02 3.922129422426223755e-02 1.587072163820266724e-01 -3.338069617748260498e-01 2.691973745822906494e-01 -6.728771328926086426e-02 4.944192618131637573e-02 1.375976353883743286e-01 5.307653918862342834e-02 7.647072896361351013e-03
2.658415436744689941e-01 3.141951560974121094e-01 2.653477713465690613e-02 -1.456043124198913574e-01 -4.014423787593841553e-01 3.232270479202270508e-01 2.472144365310668945e-01 -1.062816083431243896e-01 -4.920695722103118896e-02 2.003580480813980103e-01 7.888475805521011353e-02 5.261167511343955994e-02 -1.444428116083145142e-01 -1.527882367372512817e-01 -3.966241702437400818e-02 -1.233478635549545288e-02 8.241266757249832153e-02 2.838843502104282379e-02 -2.733877487480640411e-02 -3.027486987411975861e-02 6.292971968650817871e-02 9.018997848033905029e-02 -5.852283909916877747e-02 -3.222917616367340088e-01 8.034417778253555298e-02 -2.318678200244903564e-01 2.041208595037460327e-01 1.550944298505783081e-01 1.309531331062316895e-01 3.152263760566711426e-01 -4.295293614268302917e-02 -1.490355096757411957e-02
1.983798891305923462e-01 2.999942004680633545e-02 6.401181221008300781e-03 -1.816525310277938843e-01 1.969602517783641815e-02 3.221728503704071045e-01 -2.412767559289932251e-01 -1.097607389092445374e-01 -3.487061560153961182e-01 1.234829723834991455e-01 1.929325014352798462e-01 9.998714923858642578e-02 8.582544326782226562e-02 -4.517673701047897339e-02 1.297245471505448222e-04 -1.049183458089828491e-01 3.010171949863433838e-01 1.492210924625396729e-01 3.817098960280418396e-02 2.098629996180534363e-02 1.069656088948249817e-01 3.669456243515014648e-01 1.016876474022865295e-02 -3.856046870350837708e-02 1.853846907615661621e-01 -1.916907280683517456e-01 3.135957121849060059e-01 -3.003934025764465332e-01 1.051718965172767639e-01 -8.578696846961975098e-02 -8.408334106206893921e-02 1.198969036340713501e-02
-1.238443702459335327e-01 -1.098928321152925491e-02 1.982595175504684448e-01 3.976162523031234741e-02 -1.136702019721269608e-02 3.909224867820739746e-01 -1.552967131137847900e-01 -2.837524712085723877e-01 3.181944787502288818e-02 1.477138996124267578e-01 6.622654944658279419e-02 -1.433589756488800049e-01 -3.246901333332061768e-01 -6.223199144005775452e-02 -5.827973783016204834e-02 -2.053692005574703217e-02 -3.525625169277191162e-02 1.764336377382278442e-01 -5.637244507670402527e-02 2.036339640617370605e-01 -4.893928021192550659e-02 1.522967517375946045e-01 1.360659599304199219e-01 -5.231738463044166565e-02 3.300209641456604004e-01 -1.358558386564254761e-01 1.524565517902374268e-01 3.408564999699592590e-02 1.872534751892089844e-01 1.515088789165019989e-02 1.560931056737899780e-01 4.357714056968688965e-01
9.975809603929519653e-02 5.631727352738380432e-02 1.688444800674915314e-02 -2.763665653765201569e-02 -2.084674835205078125e-01 2.914761304855346680e-01 -1.131643801927566528e-01 1.778879947960376740e-02 -1.346190869808197021e-01 1.249750033020973206e-01 1.137160733342170715e-01 1.805592924356460571e-01 9.066245704889297485e-02 -3.200564980506896973e-01 -3.340615630149841309e-01 -1.012806668877601624e-01 3.010560870170593262e-01 1.137540116906166077e-01 1.806247234344482422e-01 -3.185681104660034180e-01 -9.911699593067169189e-02 1.370123922824859619e-01 1.613540016114711761e-02 1.847318559885025024e-01 1.391405165195465088e-01 -2.988654077053070068e-01 9.109530597925186157e-02 2.025268971920013428e-01 -8.317322283983230591e-02 8.472116664052009583e-03 2.098813056945800781e-01 -1.509941965341567993e-01
-4.772654175758361816e-02 -4.075083136558532715e-02 5.356906354427337646e-02 1.871020644903182983e-01 -2.882071435451507568e-01 4.679298400878906250e-01 1.241450458765029907e-01 3.565120697021484375e-02 -2.345042824745178223e-01 2.104633450508117676e-01 -2.331003546714782715e-02 -4.080261662602424622e-02 -1.175113245844841003e-01 -1.383467167615890503e-01 -3.195805251598358154e-01 -1.231825947761535645e-01 1.495969146490097046e-01 -1.061545461416244507e-01 -1.656907796859741211e-01 3.493443829938769341e-03 -1.356810331344604492e-01 1.744436174631118774e-01 -1.400440186262130737e-01 -3.215315192937850952e-02 9.498818218708038330e-02 1.410037130117416382e-01 1.771866977214813232e-01 2.619648911058902740e-02 3.774083256721496582e-01 -2.185920476913452148e-01 2.356469072401523590e-02 -7.327652722597122192e-02
-1.118950098752975464e-01 -1.258739382028579712e-01 1.476779133081436157e-01 -3.751348555088043213e-01 -8.653555810451507568e-02 3.898938894271850586e-01 3.395559266209602356e-02 -2.251321226358413696e-01 -1.765234470367431641e-01 2.356448024511337280e-01 7.595279812812805176e-02 -1.846481859683990479e-01 -5.873624235391616821e-02 -4.443153366446495056e-02 -1.554396450519561768e-01 -2.270934432744979858e-01 4.064439833164215088e-01 -2.181759476661682129e-01 -4.126098647247999907e-04 -1.587137952446937561e-02 -2.579847574234008789e-01 1.374000906944274902e-01 -1.289330273866653442e-01 1.020139157772064209e-01 1.209323480725288391e-01 4.716710536740720272e-04 9.921228885650634766e-02 -1.122618243098258972e-01 1.077049747109413147e-01 2.482312358915805817e-02 -8.486930280923843384e-02 -8.968015760183334351e-02
-3.305062055587768555e-01 1.891024038195610046e-02 8.671838790178298950e-02 -3.107184544205665588e-03 -1.302446722984313965e-01 2.204151600599288940e-01 -6.119606085121631622e-03 2.690019905567169189e-01 -3.054157495498657227e-01 2.713191211223602295e-01 1.114204749464988708e-01 2.738186120986938477e-01 -1.987467259168624878e-01 -1.723521053791046143e-01 -7.920408248901367188e-02 4.688211902976036072e-02 1.722476780414581299e-01 -4.766459763050079346e-02 1.046791523694992065e-01 -2.090764231979846954e-02 -1.591225415468215942e-01 3.016495704650878906e-01 1.227457374334335327e-01 -1.820996999740600586e-01 1.936183869838714600e-01 -2.717560231685638428e-01 -1.118470504879951477e-01 6.019617989659309387e-02 1.857815086841583252e-01 8.897939324378967285e-02 -1.819787472486495972e-01 -4.555453360080718994e-02
-8.618862368166446686e-03 -1.455093920230865479e-01 -8.398468047380447388e-02 -3.904470801353454590e-02 -7.902691513299942017e-02 3.257648050785064697e-01 1.665094196796417236e-01 -2.710749208927154541e-01 -1.711060404777526855e-01 7.013811916112899780e-02 -6.490102410316467285e-02 3.390050530433654785e-01 5.762346461415290833e-02 -1.729026734828948975e-01 -2.673873603343963623e-01 -2.341897934675216675e-01 9.364981204271316528e-02 1.848351806402206421e-01 1.679014265537261963e-01 5.602790042757987976e-02 -1.728632897138595581e-01 8.267328888177871704e-02 -1.372030675411224365e-01 -1.758557707071304321e-01 2.601124346256256104e-01 -5.707556754350662231e-02 -7.255467027425765991e-02 -1.427551060914993286e-01 4.590423032641410828e-02 3.556442558765411377e-01 1.872052103281021118e-01 -1.509440839290618896e-01
-2.388396710157394409e-01 6.661937106400728226e-03 7.093682140111923218e-02 -1.856901049613952637e-01 -5.895903334021568298e-02 4.695705175399780273e-01 1.173921003937721252e-01 -1.705820858478546143e-01 -1.698338538408279419e-01 2.728302478790283203e-01 1.974591314792633057e-01 1.709820330142974854e-01 -7.572960108518600464e-02 -1.283086687326431274e-01 5.111242178827524185e-03 4.028437659144401550e-02 2.527778148651123047e-01 8.159781247377395630e-02 -1.681085489690303802e-02 -5.178094655275344849e-02 -1.364181935787200928e-01 -1.319923251867294312e-01 -4.647823795676231384e-02 -1.033359952270984650e-02 2.229149192571640015e-01 -8.640498667955398560e-02 3.128301799297332764e-01 -1.589556485414505005e-01 -5.056481808423995972e-02 8.180499076843261719e-02 4.893931001424789429e-02 -3.707381784915924072e-01
8.438780158758163452e-02 -2.499079853296279907e-01 -1.282873004674911499e-01 -8.823968470096588135e-02 -1.047688052058219910e-01 3.130580186843872070e-01 9.518363326787948608e-02 2.435633242130279541e-01 -1.488485634326934814e-01 2.619864605367183685e-02 2.592602670192718506e-01 2.394547872245311737e-02 -4.626284353435039520e-03 -2.497282326221466064e-01 6.831457465887069702e-02 -1.747480034828186035e-01 3.832990825176239014e-01 2.439839392900466919e-01 1.012886166572570801e-01 1.209644135087728500e-02 -1.897682100534439087e-01 5.294400826096534729e-02 2.348267287015914917e-01 5.465213209390640259e-02 -1.364134401082992554e-01 -2.003153264522552490e-01 2.112397253513336182e-01 -2.202138677239418030e-02 2.797310650348663330e-01 1.244557797908782959e-01 1.706840097904205322e-01 9.152061305940151215e-03
4.569068178534507751e-02 -1.176706105470657349e-01 -2.688463591039180756e-02 -1.641176193952560425e-01 -2.928858809173107147e-02 2.165060490369796753e-01 2.149168588221073151e-02 -2.031855881214141846e-01 -3.138194680213928223e-01 -1.328264921903610229e-01 1.234656870365142822e-01 -5.849172174930572510e-02 -1.107180789113044739e-01 -3.796003162860870361e-01 -2.008894225582480431e-03 -1.435830444097518921e-01 1.414060145616531372e-01 2.331446111202239990e-01 7.365423440933227539e-02 -6.669340655207633972e-03 6.318525224924087524e-02 3.578266501426696777e-01 3.880781680345535278e-02 2.363351359963417053e-02 2.090419232845306396e-01 -2.821905612945556641e-01 4.369381070137023926e-01 -9.703400731086730957e-02 7.738301157951354980e-02 -7.555700838565826416e-02 -1.180699001997709274e-02 -7.582065463066101074e-02
1.851915940642356873e-02 1.253184676170349121e-01 1.515077352523803711e-01 -9.232904016971588135e-02 -6.387399882078170776e-02 2.881685793399810791e-01 7.664320617914199829e-02 -1.738013923168182373e-01 -2.307756096124649048e-01 3.546473979949951172e-01 4.072558879852294922e-02 2.572894692420959473e-01 2.075873315334320068e-01 -2.207883149385452271e-01 -9.301645308732986450e-02 9.668877720832824707e-02 1.247147098183631897e-01 2.903928160667419434e-01 -1.411076337099075317e-01 -1.674017906188964844e-01 -4.994906857609748840e-02 -2.005080506205558777e-02 1.715163737535476685e-01 -1.364491432905197144e-01 1.832440495491027832e-01 -3.132523596286773682e-01 -1.157017573714256287e-01 2.135645598173141479e-01 -1.843891292810440063e-02 -1.963177025318145752e-01 1.158510819077491760e-01 -1.754647344350814819e-01
1.606854051351547241e-01 -4.652702063322067261e-02 2.956638038158416748e-01 2.172127813100814819e-01 -1.783801168203353882e-01 2.430456280708312988e-01 2.704405188560485840e-01 -1.804888099431991577e-01 -2.077435702085494995e-01 1.348621249198913574e-01 -1.680212169885635376e-01 -2.729980349540710449e-01 -6.663928180932998657e-02 -2.019402086734771729e-01 -6.116553395986557007e-02 6.539524998515844345e-03 5.345367640256881714e-02 9.527493268251419067e-02 8.789918385446071625e-03 -3.576115937903523445e-03 -2.709816694259643555e-01 3.691406548023223877e-01 5.502903088927268982e-02 -1.255743056535720825e-01 -7.513065636157989502e-02 -2.974936068058013916e-01 -6.134921684861183167e-02 -9.198940359055995941e-03 2.739001065492630005e-02 -1.169974878430366516e-01 1.425834596157073975e-01 2.332838624715805054e-01
5.200307443737983704e-02 -1.069111227989196777e-01 1.917877495288848877e-01 -4.439740441739559174e-03 -1.547411531209945679e-01 2.912361323833465576e-01 -1.138222403824329376e-02 -4.160211235284805298e-02 -2.121312618255615234e-01 3.141029477119445801e-01 -3.181203827261924744e-02 3.753967583179473877e-02 1.951816305518150330e-02 1.372312307357788086e-01 -3.032844364643096924e-01 -2.812711596488952637e-01 2.603608667850494385e-01 8.878248929977416992e-02 3.382743000984191895e-01 -1.150587275624275208e-01 -1.025880128145217896e-01 1.023451834917068481e-01 -7.552254199981689453e-02 8.998359739780426025e-02 2.915810644626617432e-01 1.341928243637084961e-01 -2.104730531573295593e-02 1.402351558208465576e-01 7.340685278177261353e-02 -1.261879652738571167e-01 3.163618445396423340e-01 1.392097026109695435e-01
-1.685259640216827393e-01 1.296334713697433472e-01 8.123016357421875000e-02 -6.638187915086746216e-02 9.217484295368194580e-02 3.494637906551361084e-01 -1.191755477339029312e-02 1.106688380241394043e-01 -4.061839580535888672e-01 2.739203274250030518e-01 1.371433585882186890e-01 2.638324797153472900e-01 -1.199730634689331055e-01 4.916597530245780945e-02 -8.610023185610771179e-03 -1.327633112668991089e-01 -9.860728681087493896e-02 9.935600310564041138e-02 7.488040626049041748e-02 7.135555893182754517e-02 -2.206189483404159546e-01 2.230615466833114624e-01 5.108726024627685547e-02 -1.146599426865577698e-01 2.072898149490356445e-01 -3.182021379470825195e-01 -8.600337058305740356e-02 -1.307230591773986816e-01 2.595589458942413330e-01 7.978553324937820435e-02 -1.639744937419891357e-01 -1.549941003322601318e-01
-3.632637858390808105e-02 -2.010382153093814850e-02 -3.650282695889472961e-02 9.133961796760559082e-02 -3.876311331987380981e-02 2.660198211669921875e-01 1.061655133962631226e-01 -1.766601204872131348e-01 -3.039476573467254639e-01 5.217951908707618713e-02 -8.489506691694259644e-02 2.347133457660675049e-01 8.588570356369018555e-02 -3.035916090011596680e-01 -2.271625101566314697e-01 -3.608558475971221924e-01 1.135725602507591248e-01 1.980976909399032593e-01 5.998365581035614014e-02 8.536954224109649658e-02 -1.096804365515708923e-01 3.036686778068542480e-02 7.646766304969787598e-02 -3.542546182870864868e-03 3.517328798770904541e-01 -1.775854825973510742e-01 -3.624266013503074646e-02 -1.025954335927963257e-01 8.313264697790145874e-02 2.962314486503601074e-01 2.213744819164276123e-01 -2.061103433370590210e-01
4.463364928960800171e-02 1.048774458467960358e-02 4.370838105678558350e-01 -3.356190025806427002e-02 2.564116753637790680e-02 3.712155222892761230e-01 2.209388650953769684e-02 -2.245325744152069092e-01 -1.392172425985336304e-01 5.599010363221168518e-02 7.737913634628057480e-03 5.390331149101257324e-02 -2.373712956905364990e-01 -2.398541867733001709e-01 -2.469544066116213799e-03 2.049048244953155518e-01 9.624877572059631348e-02 3.925266563892364502e-01 7.025554031133651733e-02 -3.002822697162628174e-01 1.768190264701843262e-01 1.056611724197864532e-02 1.345525085926055908e-01 1.551804244518280029e-01 5.915760248899459839e-02 -8.848302066326141357e-02 1.687515340745449066e-02 1.091192811727523804e-01 2.061620950698852539e-01 1.438519805669784546e-01 1.197723150253295898e-01 -4.413804784417152405e-02
1.985052227973937988e-02 -5.061830878257751465e-01 1.748501807451248169e-01 3.190273046493530273e-02 -2.576351463794708252e-01 1.309718787670135498e-01 -2.028294205665588379e-01 -1.276947259902954102e-01 -2.213697433471679688e-01 2.048327028751373291e-01 1.486748754978179932e-01 2.395450472831726074e-01 -3.251697421073913574e-01 -5.935444030910730362e-03 -2.252825796604156494e-01 -3.078966736793518066e-01 -6.306519359350204468e-02 -6.514233350753784180e-02 1.339612156152725220e-01 -6.944356858730316162e-02 1.935927756130695343e-02 1.472818106412887573e-01 -3.746565431356430054e-02 -1.287567615509033203e-01 -2.042483724653720856e-02 -2.131006717681884766e-01 -7.618350535631179810e-02 -1.158414408564567566e-01 -4.522139672189950943e-03 5.294823274016380310e-02 9.886893630027770996e-02 -1.897738501429557800e-02
5.423000827431678772e-02 1.721746521070599556e-03 4.749642685055732727e-02 -9.055073559284210205e-02 -1.463934332132339478e-01 1.870836764574050903e-01 4.658687114715576172e-01 -1.093241274356842041e-01 -4.248006343841552734e-01 2.524300813674926758e-01 7.316963374614715576e-02 -5.633004754781723022e-02 -2.825934886932373047e-01 -3.721420094370841980e-02 -2.517769336700439453e-01 -1.276665180921554565e-01 -9.092067182064056396e-02 3.621362894773483276e-02 2.591327391564846039e-02 5.846504867076873779e-02 1.542261708527803421e-02 6.778991967439651489e-02 -1.396124958992004395e-01 -4.261111840605735779e-02 -1.495334133505821228e-02 -2.973242104053497314e-01 -1.987301707267761230e-01 -1.041279733180999756e-01 -3.307564556598663330e-02 -1.104981824755668640e-01 2.355659604072570801e-01 1.999530494213104248e-01
-1.395240724086761475e-01 -5.843146145343780518e-02 -7.991812378168106079e-02 5.131477862596511841e-02 -4.611574858427047729e-02 2.840005755424499512e-01 1.085073947906494141e-01 -2.350580506026744843e-02 -2.732602357864379883e-01 -7.874162495136260986e-02 1.994031667709350586e-01 1.803460866212844849e-01 -1.079989448189735413e-01 -2.091335505247116089e-01 -6.385940313339233398e-02 -4.102594554424285889e-01 9.141391515731811523e-02 1.537070423364639282e-01 7.579205092042684555e-03 -7.745397835969924927e-02 -2.428240776062011719e-01 -8.661431819200515747e-02 8.463305234909057617e-02 -1.967890709638595581e-01 3.914459049701690674e-01 -4.356341063976287842e-02 3.236527740955352783e-02 -7.112324237823486328e-02 1.830369085073471069e-01 3.553799688816070557e-01 1.395597308874130249e-01 -3.374520316720008850e-02
1.592737734317779541e-01 -3.649676442146301270e-01 2.510722875595092773e-01 -3.605363890528678894e-02 -2.973489463329315186e-01 3.901836648583412170e-02 8.677478879690170288e-02 -1.819185316562652588e-01 -1.565985977649688721e-01 1.033411026000976562e-01 4.053177312016487122e-02 9.339502453804016113e-02 -1.883512735366821289e-01 1.429155319929122925e-01 -2.545092403888702393e-01 -3.212573528289794922e-01 1.736598908901214600e-01 1.830085366964340210e-01 -9.635207056999206543e-02 -6.502631731564179063e-05 2.630650103092193604e-01 4.959906265139579773e-02 1.442748159170150757e-01 1.056126728653907776e-01 2.839287817478179932e-01 -1.601169109344482422e-01 6.265334039926528931e-02 9.798552095890045166e-02 1.055733263492584229e-01 2.154778093099594116e-01 1.114980801939964294e-01 1.035670116543769836e-01
1.228771805763244629e-01 -2.418334968388080597e-02 -1.667434871196746826e-01 -1.577453613281250000e-01 -1.100983396172523499e-01 6.413209438323974609e-01 7.963540405035018921e-02 2.663394995033740997e-02 -2.497973106801509857e-02 2.792659103870391846e-01 1.204924583435058594e-01 1.281903386116027832e-01 -2.527377605438232422e-01 -8.998338133096694946e-03 -1.120109483599662781e-01 -1.893659383058547974e-01 7.953780144453048706e-02 -1.085274945944547653e-02 -6.178835406899452209e-02 1.587134450674057007e-01 1.747299171984195709e-02 1.649921387434005737e-01 -1.460721045732498169e-01 -1.331048607826232910e-01 2.804137766361236572e-01 6.484568119049072266e-03 -4.957195371389389038e-02 9.127859026193618774e-02 2.026790380477905273e-01 5.257297679781913757e-02 -1.598292887210845947e-01 1.354674100875854492e-01
2.987833693623542786e-02 -7.663499563932418823e-02 1.259952038526535034e-01 -1.641227900981903076e-01 -2.079929709434509277e-01 2.281625419855117798e-01 -3.110162019729614258e-01 -1.430526971817016602e-01 -1.000714674592018127e-01 1.034244298934936523e-01 1.462689489126205444e-01 1.715903878211975098e-01 -1.215199194848537445e-02 3.472082689404487610e-02 -2.394866943359375000e-01 6.663266569375991821e-02 8.985775709152221680e-02 1.108049377799034119e-01 6.631623953580856323e-02 -3.816967904567718506e-01 2.501100301742553711e-01 1.792562454938888550e-01 -1.399923712015151978e-01 -1.673152893781661987e-01 1.882101148366928101e-01 -9.235928952693939209e-02 3.625237941741943359e-01 -2.425818145275115967e-01 1.432148516178131104e-01 -1.374270319938659668e-01 1.201328411698341370e-01 4.939029738306999207e-02
6.333328038454055786e-02 -1.804943531751632690e-01 2.822712063789367676e-03 -2.293620109558105469e-01 -6.605803221464157104e-02 2.413715422153472900e-01 2.132350578904151917e-02 -1.282701939344406128e-01 -2.294785678386688232e-01 3.545404225587844849e-02 1.965990811586380005e-01 2.751973569393157959e-01 -1.254395116120576859e-02 -2.748079597949981689e-01 -2.168545424938201904e-01 -1.141461953520774841e-01 6.058403104543685913e-02 2.328901290893554688e-01 1.577083617448806763e-01 -2.750438451766967773e-01 -8.190590888261795044e-02 -1.808551698923110962e-02 -7.069823890924453735e-02 1.456686854362487793e-01 1.991022378206253052e-01 -3.204838335514068604e-01 -8.445405401289463043e-03 3.849079310894012451e-01 -3.828382119536399841e-02 4.736251756548881531e-02 1.555842757225036621e-01 -1.305945366621017456e-01
-6.814634054899215698e-02 3.992977738380432129e-02 8.530402183532714844e-02 3.894672729074954987e-03 2.337333187460899353e-02 2.515084445476531982e-01 1.973777264356613159e-01 -6.687094271183013916e-02 -1.099099218845367432e-01 -3.675436973571777344e-02 2.963971495628356934e-01 -1.568867415189743042e-01 -1.967666000127792358e-01 -5.371468067169189453e-01 4.387865215539932251e-02 8.747103065252304077e-02 1.474528908729553223e-01 1.073533818125724792e-01 -1.906972080469131470e-01 -1.858238726854324341e-01 -1.296445876359939575e-01 6.392075121402740479e-02 3.102822899818420410e-01 -3.174668177962303162e-02 2.110241353511810303e-01 -2.236092686653137207e-01 2.020410895347595215e-01 -4.096928983926773071e-02 1.693163216114044189e-01 9.404589980840682983e-02 9.029178321361541748e-02 -1.071666851639747620e-01
4.068296402692794800e-03 1.381743848323822021e-01 3.881828486919403076e-02 -6.807028502225875854e-02 -1.948784887790679932e-01 3.415111601352691650e-01 1.631418764591217041e-01 -3.218755871057510376e-02 -1.109988316893577576e-01 2.667831480503082275e-01 2.769720852375030518e-01 2.815989255905151367e-01 5.564713384956121445e-03 1.267459392547607422e-01 -1.631043404340744019e-01 7.495471090078353882e-02 2.328906655311584473e-01 5.417338106781244278e-03 5.731669440865516663e-02 -1.939128190279006958e-01 -1.813439577817916870e-01 -2.047042250633239746e-01 -1.113578900694847107e-01 6.151797249913215637e-02 2.737475037574768066e-01 -1.959745883941650391e-01 2.683598399162292480e-01 -1.484669148921966553e-01 -6.222841143608093262e-02 3.112110495567321777e-01 7.163320481777191162e-02 -7.267280668020248413e-02
1.204300764948129654e-02 -2.665853202342987061e-01 2.967916727066040039e-01 1.040910854935646057e-01 -2.619095444679260254e-01 8.046714216470718384e-02 -2.926834300160408020e-02 -1.726928204298019409e-01 -1.856178343296051025e-01 3.342331945896148682e-01 -1.531956158578395844e-02 2.197017967700958252e-01 -2.077364474534988403e-01 -4.856080934405326843e-02 -1.004147902131080627e-01 -7.374253123998641968e-02 -3.964828699827194214e-02 1.169886440038681030e-01 3.435727655887603760e-01 -2.776110172271728516e-01 -3.147385641932487488e-02 2.872295379638671875e-01 4.157060384750366211e-02 -8.875889331102371216e-02 5.452620983123779297e-02 3.099587932229042053e-02 1.337978541851043701e-01 -5.786126945167779922e-03 2.664164304733276367e-01 2.475841790437698364e-01 -8.458928018808364868e-02 6.038746982812881470e-02
1.312515884637832642e-01 -4.998026043176651001e-02 8.221982419490814209e-02 -1.612901873886585236e-02 -1.049395054578781128e-01 3.147110641002655029e-01 -6.424387544393539429e-02 -1.275990307331085205e-01 -7.330791652202606201e-02 2.755099534988403320e-01 -1.764790969900786877e-03 4.017695784568786621e-02 -2.372066080570220947e-01 -1.706242263317108154e-01 -2.793912887573242188e-01 -6.558696925640106201e-02 -2.048179805278778076e-01 1.264595091342926025e-01 2.144083529710769653e-01 7.363730669021606445e-02 2.107100933790206909e-02 2.319297790527343750e-01 2.479107305407524109e-02 -2.610441446304321289e-01 3.871572017669677734e-01 -9.883508086204528809e-02 -1.064941436052322388e-01 -1.500710397958755493e-01 1.327513009309768677e-01 -1.055108979344367981e-01 3.481313586235046387e-01 1.278694272041320801e-01
2.368715554475784302e-01 -3.020367324352264404e-01 2.168930768966674805e-01 1.962289810180664062e-01 -1.509948670864105225e-01 1.338253915309906006e-01 -5.991754680871963501e-02 -1.757635921239852905e-01 -4.100944697856903076e-01 -3.412674367427825928e-02 3.488548099994659424e-02 -5.196147039532661438e-02 -1.206481307744979858e-01 -1.530671417713165283e-01 -7.617055624723434448e-02 -3.712149709463119507e-02 1.593424379825592041e-01 1.326648294925689697e-01 1.334567647427320480e-02 -1.221457123756408691e-01 -2.329892367124557495e-01 1.927254162728786469e-02 2.035337537527084351e-01 -1.440192908048629761e-01 -7.071822881698608398e-02 -1.970525830984115601e-01 2.845219671726226807e-01 1.950734062120318413e-03 3.529445454478263855e-02 -4.893041402101516724e-02 -2.493498325347900391e-01 -3.286149203777313232e-01
-1.211877390742301941e-01 -2.978807315230369568e-03 3.126748502254486084e-01 -1.279135700315237045e-02 -2.085201144218444824e-01 4.440821707248687744e-01 6.578021496534347534e-02 -3.168761432170867920e-01 -7.643765211105346680e-02 -1.052772551774978638e-01 -5.145493894815444946e-02 8.634003996849060059e-02 -1.777956634759902954e-01 -1.250101476907730103e-01 -1.054438203573226929e-01 -4.350193142890930176e-01 1.607610732316970825e-01 2.563824690878391266e-02 1.930936425924301147e-02 9.694625437259674072e-02 -1.916965991258621216e-01 1.553489118814468384e-01 1.955155748873949051e-03 -1.368008274585008621e-02 -9.704891592264175415e-02 2.913472354412078857e-01 1.748414337635040283e-01 -3.967414423823356628e-02 1.211900934576988220e-01 1.068834662437438965e-01 6.460943073034286499e-02 -1.150901392102241516e-01
1.313970386981964111e-01 -1.830180585384368896e-01 4.217383265495300293e-01 -1.595733314752578735e-02 5.308873951435089111e-03 4.181075096130371094e-01 2.859851121902465820e-01 -1.303917467594146729e-01 -1.028105542063713074e-01 9.702231734991073608e-03 2.065221071243286133e-01 -3.030340373516082764e-02 1.586094796657562256e-01 -1.825899332761764526e-01 -1.671711653470993042e-01 1.941114217042922974e-01 2.483130805194377899e-02 2.536267787218093872e-02 1.780656576156616211e-01 7.979664951562881470e-02 -1.283172667026519775e-01 1.806516796350479126e-01 2.265548408031463623e-01 1.404005885124206543e-01 1.008720993995666504e-01 -9.865750372409820557e-02 2.071287482976913452e-01 5.902875959873199463e-02 2.729449570178985596e-01 1.030463054776191711e-01 2.085604146122932434e-02 -8.838757127523422241e-02
-1.768788397312164307e-01 6.631585210561752319e-02 2.271891981363296509e-01 -1.074857711791992188e-01 2.364670159295201302e-03 2.089850902557373047e-01 2.221598327159881592e-01 -2.961845882236957550e-02 -1.520532667636871338e-01 -2.848027646541595459e-02 3.605518937110900879e-01 9.272748231887817383e-02 -4.531007111072540283e-01 -2.172106951475143433e-01 -2.416486293077468872e-02 6.830108165740966797e-02 1.485021263360977173e-01 3.033018410205841064e-01 2.963950335979461670e-01 -3.036395311355590820e-01 -3.802808374166488647e-02 1.370026320219039917e-01 -2.170692831277847290e-01 5.375368520617485046e-02 5.912020802497863770e-02 -6.666047871112823486e-02 -3.608742728829383850e-03 1.256353780627250671e-02 5.291512235999107361e-03 -6.006171926856040955e-02 5.192931741476058960e-02 9.066504240036010742e-02
-1.580731272697448730e-01 -1.365828961133956909e-01 3.785007447004318237e-02 4.311511665582656860e-02 -6.254430860280990601e-02 2.352739721536636353e-01 4.129080846905708313e-02 -2.049148529767990112e-01 -2.775491476058959961e-01 7.435025274753570557e-02 3.807156905531883240e-02 1.647131443023681641e-01 1.472101211547851562e-01 -1.768709272146224976e-01 -2.977624535560607910e-01 -1.649433374404907227e-01 3.422858715057373047e-01 1.720779240131378174e-01 6.782338023185729980e-02 -2.190434606745839119e-03 -1.579807400703430176e-01 1.998392865061759949e-02 -3.410335257649421692e-02 -1.378152072429656982e-01 2.519557476043701172e-01 -9.404660016298294067e-02 -1.556789875030517578e-01 -1.153444200754165649e-01 1.548380553722381592e-01 4.284460246562957764e-01 2.095716148614883423e-01 -1.092023402452468872e-01
1.506929099559783936e-01 -7.609938830137252808e-02 3.121332228183746338e-01 5.467293038964271545e-02 -2.194384932518005371e-01 3.314691185951232910e-01 -1.918875575065612793e-01 4.920611158013343811e-02 -1.403429210186004639e-01 3.251742124557495117e-01 -8.621501177549362183e-02 1.702221184968948364e-01 -1.869069039821624756e-01 -3.236396983265876770e-02 -1.525000780820846558e-01 -7.402041554450988770e-02 -9.044207632541656494e-02 4.675755649805068970e-02 3.519012033939361572e-02 2.211940437555313110e-01 -4.919155314564704895e-02 2.779364883899688721e-01 8.156402409076690674e-02 -2.255792357027530670e-02 4.372760653495788574e-01 1.115274429321289062e-01 3.184342756867408752e-03 -4.477670416235923767e-02 -4.290036484599113464e-02 9.922879189252853394e-02 2.863870859146118164e-01 2.297208085656166077e-02
-1.397760808467864990e-01 2.549745328724384308e-02 1.525558531284332275e-01 -1.787592172622680664e-01 1.756341755390167236e-01 2.530619204044342041e-01 2.312849760055541992e-01 4.359104111790657043e-02 -2.319914847612380981e-01 2.547282539308071136e-02 2.561546675860881805e-02 3.287395834922790527e-02 -3.358356654644012451e-01 -2.184912860393524170e-01 3.794596344232559204e-02 2.058131992816925049e-01 2.107521444559097290e-01 9.062512964010238647e-02 2.347721308469772339e-01 -4.309176802635192871e-01 -1.314179897308349609e-01 1.468118280172348022e-01 -1.468716412782669067e-01 5.783141404390335083e-02 5.064518004655838013e-02 -2.641471028327941895e-01 2.595885694026947021e-01 -6.679666228592395782e-03 -5.379787832498550415e-02 1.084209010004997253e-01 1.743201911449432373e-02 4.329773783683776855e-02
-1.551619172096252441e-01 -1.491851657629013062e-01 -1.087453141808509827e-01 1.515297442674636841e-01 -1.007880941033363342e-01 2.101615965366363525e-01 1.291672736406326294e-01 -4.236198216676712036e-02 -2.082407772541046143e-01 6.687383353710174561e-02 -1.505817919969558716e-01 2.500168383121490479e-01 -3.821301460266113281e-02 -1.206244677305221558e-01 -1.115325763821601868e-01 -3.309940695762634277e-01 1.060765311121940613e-01 2.140474468469619751e-01 1.084439530968666077e-01 -7.841574400663375854e-02 -2.213144451379776001e-01 7.362885028123855591e-02 2.208727300167083740e-01 -1.180093139410018921e-01 3.687298297882080078e-01 -9.610497206449508667e-02 1.982169225811958313e-02 -1.113105565309524536e-01 2.476059794425964355e-01 2.785784006118774414e-01 2.408188134431838989e-01 -1.675447374582290649e-01
-2.090341448783874512e-01 8.686993271112442017e-02 -6.014683842658996582e-02 -5.277676135301589966e-02 -1.725185066461563110e-01 2.831217348575592041e-01 2.714215777814388275e-02 -9.193185716867446899e-02 -2.779133617877960205e-01 2.066342681646347046e-01 6.791719794273376465e-02 1.903906166553497314e-01 -1.950180716812610626e-02 -2.199213057756423950e-01 -2.275567501783370972e-01 -1.748252660036087036e-01 2.599137723445892334e-01 9.381861984729766846e-02 9.727853536605834961e-02 -2.125551253557205200e-01 -3.930338099598884583e-02 -6.862457841634750366e-02 -1.853822469711303711e-01 -1.968065798282623291e-01 1.187917292118072510e-01 -1.850771754980087280e-01 -9.811506420373916626e-02 -2.444168180227279663e-01 1.668594591319561005e-02 3.185769915580749512e-01 1.309159994125366211e-01 -2.904595136642456055e-01
-2.130275405943393707e-02 1.719986274838447571e-02 9.924208372831344604e-02 6.574819236993789673e-02 -2.696368694305419922e-01 2.980555891990661621e-01 -1.271710991859436035e-01 -1.462845802307128906e-01 -2.479757815599441528e-01 1.173181608319282532e-01 3.507437109947204590e-01 -1.082443818449974060e-01 -1.646978557109832764e-01 2.242186106741428375e-03 3.745500370860099792e-02 6.048243492841720581e-02 2.407836169004440308e-01 9.351901710033416748e-02 2.121591195464134216e-02 2.104598842561244965e-02 9.954590350389480591e-02 6.985375285148620605e-02 -2.712678611278533936e-01 -3.429012894630432129e-01 4.921007752418518066e-01 -3.434859216213226318e-02 2.242015302181243896e-02 -2.990925498306751251e-02 1.239826455712318420e-01 1.803639158606529236e-02 9.626580774784088135e-02 2.245665155351161957e-02
1.646817475557327271e-01 -1.407700181007385254e-01 -1.174222156405448914e-01 -5.632898211479187012e-02 -7.892657816410064697e-02 3.434691131114959717e-01 4.860567301511764526e-02 -1.795673044398427010e-03 -2.927784025669097900e-01 2.015420347452163696e-01 1.502633541822433472e-01 9.124109148979187012e-02 -2.562505006790161133e-01 -1.576839238405227661e-01 -1.505870968103408813e-01 -2.092666551470756531e-02 1.129549592733383179e-01 -6.580521911382675171e-02 1.423933077603578568e-02 2.760963737964630127e-01 -2.652307748794555664e-01 3.910952210426330566e-01 -4.941963404417037964e-02 -2.536799907684326172e-01 1.561895906925201416e-01 3.228190168738365173e-02 1.818381436169147491e-02 5.703629925847053528e-02 3.354567587375640869e-01 -7.970244437456130981e-02 8.440501242876052856e-02 -1.556808478198945522e-03
2.570783905684947968e-02 -6.738980859518051147e-02 -3.706017136573791504e-02 -1.874522417783737183e-01 -1.564937382936477661e-01 2.968344092369079590e-01 1.825693696737289429e-01 -1.625593379139900208e-02 -2.141570597887039185e-01 2.330182045698165894e-01 1.594161838293075562e-01 1.930327713489532471e-01 5.443322286009788513e-02 -1.582963168621063232e-01 6.095603853464126587e-02 -4.283539578318595886e-02 1.807264285162091255e-03 5.348741542547941208e-04 1.556428223848342896e-01 2.061235755681991577e-01 -2.234360873699188232e-01 3.699378669261932373e-01 6.693355739116668701e-02 -8.200515061616897583e-02 3.256883025169372559e-01 -2.109116762876510620e-01 1.584573090076446533e-01 -1.214414015412330627e-01 3.536038994789123535e-01 -3.423218801617622375e-02 -1.851438581943511963e-01 -9.228842332959175110e-03
2.204080969095230103e-01 2.034052759408950806e-01 1.092054024338722229e-01 1.135151833295822144e-01 -2.578164041042327881e-01 3.727080821990966797e-01 -2.345563322305679321e-01 -2.138145267963409424e-02 -7.853636890649795532e-02 1.027130484580993652e-01 2.262593656778335571e-01 2.622069120407104492e-01 7.519955397583544254e-04 -1.841998249292373657e-01 3.557410463690757751e-02 -5.940393358469009399e-02 1.661792397499084473e-01 -3.713374026119709015e-03 1.991298049688339233e-01 1.249937340617179871e-01 -3.943911492824554443e-01 1.122723706066608429e-02 -1.175005808472633362e-01 -2.757262885570526123e-01 -1.300832629203796387e-01 -1.414876580238342285e-01 1.125148758292198181e-01 1.896233670413494110e-02 1.111273914575576782e-01 -1.749018877744674683e-01 1.631236225366592407e-01 3.280813992023468018e-02
8.919513970613479614e-02 -1.283087432384490967e-01 3.274569213390350342e-01 -1.046645045280456543e-01 -1.083563417196273804e-01 3.133977055549621582e-01 -1.127629578113555908e-01 -7.799528539180755615e-02 -3.801232203841209412e-02 2.500070631504058838e-01 2.375535517930984497e-01 -8.644029498100280762e-02 -2.767294347286224365e-01 -1.134726703166961670e-01 -2.995617687702178955e-01 9.115976095199584961e-02 1.805487722158432007e-01 -3.946563228964805603e-02 -9.914938360452651978e-03 3.933140262961387634e-02 1.588141471147537231e-01 7.392479572445154190e-03 1.947457045316696167e-01 1.306753009557723999e-01 8.058054000139236450e-02 -4.436030983924865723e-01 -1.993696093559265137e-01 -3.023127466440200806e-02 9.980088472366333008e-02 -7.133313268423080444e-02 -1.259276717901229858e-01 1.495361626148223877e-01
-7.389037869870662689e-03 4.151063784956932068e-02 -5.464735999703407288e-02 -4.762535542249679565e-02 -1.348691731691360474e-01 4.953720271587371826e-01 2.380902022123336792e-01 -6.339664105325937271e-03 -1.924595683813095093e-01 1.845346987247467041e-01 4.779246449470520020e-02 3.148121535778045654e-01 2.020720625296235085e-03 -1.227720007300376892e-01 -1.116205379366874695e-01 2.025654353201389313e-02 1.378993690013885498e-01 1.448847800493240356e-01 -1.083269417285919189e-01 -1.728795170783996582e-01 -1.470914781093597412e-01 -1.418393403291702271e-01 -2.374613136053085327e-01 4.782816767692565918e-02 1.653421074151992798e-01 -1.871968656778335571e-01 2.089840471744537354e-01 -2.102270424365997314e-01 -7.781126350164413452e-02 3.179004490375518799e-01 4.174542427062988281e-02 -1.762338727712631226e-01
2.505961060523986816e-01 -2.251892387866973877e-01 -1.610316932201385498e-01 -2.904838323593139648e-01 -3.790387809276580811e-01 9.702618420124053955e-02 -1.290142387151718140e-01 -7.222350686788558960e-02 -1.596307754516601562e-01 2.333982139825820923e-01 -3.608102351427078247e-02 1.520715653896331787e-01 -3.091282844543457031e-01 -7.393992692232131958e-02 3.497979044914245605e-02 -5.978532508015632629e-02 2.655461728572845459e-01 1.023197546601295471e-01 1.308045834302902222e-01 -6.744270026683807373e-02 -1.255174875259399414e-01 1.404231488704681396e-01 -1.466342359781265259e-01 1.014708057045936584e-01 1.770599484443664551e-01 -1.812440305948257446e-01 4.894894734025001526e-02 1.681073904037475586e-01 -4.359207302331924438e-02 1.006225794553756714e-01 2.842354178428649902e-01 -1.828658729791641235e-01
5.472143739461898804e-02 -1.457072794437408447e-02 4.582975208759307861e-01 -1.905977129936218262e-01 -1.813749074935913086e-01 -1.129608508199453354e-02 1.505203694105148315e-01 -1.164369136095046997e-01 -2.339595705270767212e-01 -5.978126823902130127e-02 -1.210204288363456726e-01 6.898359209299087524e-02 -1.288545280694961548e-01 -3.058753907680511475e-01 -1.464565843343734741e-01 -1.705165803432464600e-01 2.267669588327407837e-01 4.021918177604675293e-01 2.538871467113494873e-01 -8.610918372869491577e-02 -2.522989511489868164e-01 4.116626828908920288e-02 3.181853145360946655e-02 -1.311756577342748642e-02 -1.337807327508926392e-01 -2.166474461555480957e-01 9.760898351669311523e-02 -3.054770082235336304e-02 2.181184478104114532e-02 -2.436078153550624847e-02 9.437488019466400146e-02 -7.699073851108551025e-02
-1.510143876075744629e-01 -7.265323400497436523e-02 -1.600915491580963135e-01 1.645782217383384705e-02 -1.064817309379577637e-01 2.912903130054473877e-01 1.077165305614471436e-01 -1.832659393548965454e-01 -2.651202678680419922e-01 3.110492043197154999e-02 5.997294560074806213e-03 2.144425064325332642e-01 1.284910440444946289e-01 -2.299831807613372803e-01 -2.149815410375595093e-01 -2.814541757106781006e-01 3.169324100017547607e-01 1.341433823108673096e-01 5.327653512358665466e-02 3.387511521577835083e-02 -1.717370152473449707e-01 1.660477221012115479e-01 -8.066976070404052734e-02 -2.617619633674621582e-01 3.224412500858306885e-01 -1.542358938604593277e-02 -4.755142331123352051e-02 2.127982676029205322e-02 1.269056946039199829e-01 2.418547719717025757e-01 1.622870415449142456e-01 -1.736370325088500977e-01
8.680006116628646851e-02 2.571946084499359131e-01 -4.811907559633255005e-02 -1.072051450610160828e-01 -4.014453291893005371e-01 3.630094826221466064e-01 1.361581236124038696e-01 -1.276097744703292847e-01 8.925583213567733765e-02 2.957965731620788574e-01 2.285985350608825684e-01 6.834390759468078613e-02 -3.457036614418029785e-02 -1.275516748428344727e-01 -1.796194612979888916e-01 -6.249901372939348221e-03 6.977535784244537354e-02 -6.257812678813934326e-02 -3.041542950086295605e-04 -3.780670464038848877e-02 -1.053130403161048889e-01 1.486426144838333130e-01 4.128416068851947784e-03 -3.728559911251068115e-01 1.169029064476490021e-02 -3.290986418724060059e-01 6.974788755178451538e-02 1.441419720649719238e-01 8.068265765905380249e-02 1.317110508680343628e-01 1.003630533814430237e-01 1.792793720960617065e-01
-4.570353310555219650e-03 -9.888708591461181641e-02 3.095247149467468262e-01 -1.064913533627986908e-02 -2.415580302476882935e-01 -6.971298903226852417e-02 -3.606634214520454407e-02 -1.782613545656204224e-01 -2.239051461219787598e-01 1.686419546604156494e-01 1.234006434679031372e-01 2.316867858171463013e-01 -1.993468403816223145e-01 -7.056402415037155151e-02 -3.892590403556823730e-01 -2.099789679050445557e-01 4.882430285215377808e-02 5.874007567763328552e-02 9.945175051689147949e-02 -4.168069064617156982e-01 1.382761076092720032e-02 -2.023254036903381348e-01 -6.844349950551986694e-02 -1.473420262336730957e-01 1.721246987581253052e-01 -1.692969352006912231e-01 1.515895128250122070e-01 3.893229365348815918e-02 1.194976419210433960e-01 1.014531031250953674e-01 -3.763528540730476379e-02 2.107961326837539673e-01
4.809679463505744934e-02 2.484443634748458862e-01 2.309010177850723267e-01 -4.077808558940887451e-02 -4.044390320777893066e-01 2.654049098491668701e-01 1.471913605928421021e-01 -6.512929499149322510e-02 -1.657266020774841309e-01 1.755679994821548462e-01 1.603264510631561279e-01 2.550462782382965088e-01 1.261480301618576050e-01 -9.099258482456207275e-02 2.929830923676490784e-02 -6.844033300876617432e-02 6.597945094108581543e-02 -2.597763836383819580e-01 9.912357479333877563e-02 -1.639803797006607056e-01 9.751676768064498901e-02 2.639310956001281738e-01 3.763186931610107422e-02 -2.465122491121292114e-01 5.335353314876556396e-02 -1.168812364339828491e-01 7.838319987058639526e-03 8.803368359804153442e-02 -8.499558083713054657e-03 3.987556397914886475e-01 5.952658131718635559e-02 7.376549392938613892e-02
-3.895677858963608742e-03 3.662646561861038208e-02 3.118083477020263672e-01 -2.129673659801483154e-01 -1.612192094326019287e-01 4.273429512977600098e-01 1.538054365664720535e-02 -1.430044770240783691e-01 -1.825221031904220581e-01 1.027337387204170227e-01 9.276394546031951904e-02 -1.877094656229019165e-01 -8.305031061172485352e-02 -3.571113944053649902e-02 -2.292945683002471924e-01 -3.559418618679046631e-01 1.751542538404464722e-01 -2.952406704425811768e-01 -1.274407608434557915e-03 3.294233232736587524e-02 -2.120760828256607056e-01 2.015445530414581299e-01 -1.099730432033538818e-01 3.770524263381958008e-02 6.152749806642532349e-02 1.346842497587203979e-01 2.008501440286636353e-01 -7.598806172609329224e-02 1.808504015207290649e-01 6.292265653610229492e-02 7.494645565748214722e-02 -1.524558365345001221e-01
3.150099217891693115e-01 2.082751393318176270e-01 5.120039451867341995e-03 1.306321173906326294e-01 -8.888006210327148438e-02 2.072272300720214844e-01 -2.938279509544372559e-01 -2.605506181716918945e-01 -8.937766402959823608e-02 8.575377985835075378e-03 3.117915391921997070e-01 2.070253640413284302e-01 -2.908903360366821289e-02 8.573901653289794922e-02 -1.471551954746246338e-01 -1.796056479215621948e-01 1.659200638532638550e-01 -8.366667479276657104e-02 6.903536617755889893e-02 -8.715995401144027710e-02 -4.065192937850952148e-01 9.494860470294952393e-02 -5.019079148769378662e-02 -2.080297768115997314e-01 3.238257486373186111e-03 -2.295884937047958374e-01 2.462680190801620483e-01 -1.486412137746810913e-01 6.640443205833435059e-02 -7.148127257823944092e-02 4.757096245884895325e-02 -1.038408577442169189e-01
-1.958806812763214111e-01 -8.137953281402587891e-02 2.388052195310592651e-01 -7.142533361911773682e-02 -1.930187493562698364e-01 5.359759330749511719e-01 2.146451547741889954e-02 -9.257973730564117432e-02 -5.381192266941070557e-02 2.491725385189056396e-01 -6.831175088882446289e-02 -2.101169228553771973e-01 -1.749430410563945770e-02 -6.792850047349929810e-02 -2.845689468085765839e-02 -3.133794367313385010e-01 1.060697957873344421e-01 -6.388539820909500122e-02 1.393878757953643799e-01 1.815755069255828857e-01 -2.084544599056243896e-01 2.818532586097717285e-01 -6.848791241645812988e-02 -1.964557468891143799e-01 -4.778931289911270142e-02 -7.616085465997457504e-03 2.453662604093551636e-01 -1.277015060186386108e-01 -3.393396735191345215e-02 -2.210571803152561188e-02 -9.609650820493698120e-02 1.339618414640426636e-01
2.107078880071640015e-01 -2.207591943442821503e-02 6.528618186712265015e-02 6.435031443834304810e-02 -7.624315470457077026e-02 5.502067208290100098e-01 1.710392534732818604e-01 -1.709785163402557373e-01 -3.163978159427642822e-01 -1.543545275926589966e-01 -1.466443538665771484e-01 1.565771102905273438e-01 -1.466267853975296021e-01 7.560838758945465088e-02 -8.970291912555694580e-02 1.516281906515359879e-02 -1.165004745125770569e-01 -4.365320876240730286e-02 1.096563711762428284e-01 1.156173944473266602e-01 -7.931435853242874146e-02 2.715841233730316162e-01 -1.618866436183452606e-02 2.831714451313018799e-01 -2.833575382828712463e-02 -1.795306205749511719e-01 -1.206321343779563904e-01 1.143195033073425293e-01 2.996193170547485352e-01 7.702758163213729858e-02 1.167469620704650879e-01 5.366494134068489075e-02
5.040634423494338989e-02 -5.348797142505645752e-02 -2.209130525588989258e-01 -3.676471859216690063e-02 -1.763850897550582886e-01 2.335807532072067261e-01 5.692487955093383789e-02 7.393093407154083252e-02 -2.870788276195526123e-01 2.952607572078704834e-01 1.801090836524963379e-01 1.195291578769683838e-01 -1.754373908042907715e-01 -5.985983461141586304e-02 -2.132928073406219482e-01 2.086107991635799408e-02 6.386776268482208252e-02 3.542612865567207336e-02 -1.002382636070251465e-01 2.329226136207580566e-01 -1.829969286918640137e-01 3.663282096385955811e-01 5.046766996383666992e-02 -9.572815150022506714e-02 2.346068024635314941e-01 -1.471106559038162231e-01 1.104964092373847961e-01 3.297609463334083557e-02 4.137296378612518311e-01 1.136633902788162231e-01 -1.631671488285064697e-01 6.109399348497390747e-02
4.719131067395210266e-02 1.897264420986175537e-01 4.141492843627929688e-01 9.303661994636058807e-03 -1.007339209318161011e-01 2.612121105194091797e-01 1.069744601845741272e-01 1.753351688385009766e-01 -1.130141019821166992e-01 2.602176368236541748e-01 2.308865450322628021e-02 3.064732849597930908e-01 -5.906802415847778320e-02 7.618055213242769241e-03 -1.627547591924667358e-01 4.851625487208366394e-02 2.848078310489654541e-01 2.169507145881652832e-01 2.275073155760765076e-02 -1.709265857934951782e-01 -8.683299273252487183e-02 3.344498574733734131e-02 7.985296845436096191e-02 1.938402354717254639e-01 1.852203756570816040e-01 -3.236704468727111816e-01 5.472150072455406189e-02 -1.524651348590850830e-01 -6.244210898876190186e-02 -2.792979776859283447e-01 -5.930022150278091431e-02 3.183332830667495728e-02
8.383790962398052216e-03 -1.984295845031738281e-01 4.178870469331741333e-02 1.514154672622680664e-01 -2.364517450332641602e-01 3.959876298904418945e-01 -1.336130946874618530e-01 -1.836620122194290161e-01 -3.381263911724090576e-01 1.095739603042602539e-01 1.465872824192047119e-01 -4.271971806883811951e-02 -3.263795971870422363e-01 7.170551270246505737e-02 -6.405034568160772324e-03 5.390037968754768372e-02 1.595210880041122437e-01 7.998134940862655640e-03 1.657133176922798157e-02 8.883173018693923950e-02 -3.905456066131591797e-01 -8.281523734331130981e-02 9.585656970739364624e-02 1.942121535539627075e-01 9.819173812866210938e-02 -3.077025711536407471e-01 -6.790703535079956055e-02 5.053810309618711472e-03 -1.226695030927658081e-01 -6.723879277706146240e-02 -1.208407357335090637e-01 -1.556404978036880493e-01
-1.506008207798004150e-01 -2.677623927593231201e-01 2.661958038806915283e-01 1.730278879404067993e-01 4.099688306450843811e-02 4.530857205390930176e-01 -2.817907035350799561e-01 -1.665009260177612305e-01 -1.601153165102005005e-01 -4.022961482405662537e-02 7.726035080850124359e-03 9.072714298963546753e-02 -5.812978744506835938e-02 -1.180188357830047607e-01 -7.221052795648574829e-02 1.787068136036396027e-02 1.189546436071395874e-01 3.189692795276641846e-01 -8.343926072120666504e-02 1.910727918148040771e-01 1.347793266177177429e-02 1.665484756231307983e-01 -4.025699570775032043e-02 -7.291004806756973267e-02 8.848135918378829956e-02 -2.702195346355438232e-01 2.414403706789016724e-01 4.395241662859916687e-02 -1.248007416725158691e-01 2.070539146661758423e-01 1.525076925754547119e-01 1.238669753074645996e-01
1.366486400365829468e-01 1.148095428943634033e-01 2.653466463088989258e-01 9.107223153114318848e-02 -2.175859957933425903e-01 2.500172555446624756e-01 1.055583134293556213e-01 1.040921453386545181e-02 -1.279933750629425049e-01 -1.459034830331802368e-01 -4.701145365834236145e-02 5.878398194909095764e-03 -1.041618064045906067e-01 -1.185028776526451111e-01 -8.330822736024856567e-02 -3.678705543279647827e-02 3.859305679798126221e-01 7.136091589927673340e-02 -2.732110619544982910e-01 1.451415568590164185e-01 -1.167800799012184143e-01 8.130759000778198242e-02 2.915603816509246826e-01 -2.186199128627777100e-01 -1.620125770568847656e-01 -2.734525799751281738e-01 1.393290013074874878e-01 3.702348843216896057e-02 1.393880248069763184e-01 2.323365509510040283e-01 9.846457280218601227e-03 3.116552829742431641e-01
1.425139755010604858e-01 5.454737320542335510e-02 9.155204892158508301e-02 -2.573629617691040039e-01 3.435518965125083923e-02 2.629988491535186768e-01 -2.315629273653030396e-02 -1.968304216861724854e-01 -1.684142500162124634e-01 2.149957418441772461e-01 1.678063571453094482e-01 2.513088285923004150e-01 1.133119761943817139e-01 -1.753093749284744263e-01 -1.721162497997283936e-01 -2.562979161739349365e-01 2.291138172149658203e-01 6.076394766569137573e-02 -1.075997278094291687e-01 -2.598783075809478760e-01 -7.622216641902923584e-02 6.983495503664016724e-02 8.244854956865310669e-02 -8.423020690679550171e-02 6.231887266039848328e-02 -2.215261198580265045e-02 -1.231377199292182922e-01 1.507585048675537109e-01 3.671438694000244141e-01 -1.279094517230987549e-01 6.170313432812690735e-02 -3.613521456718444824e-01
-1.202372182160615921e-02 4.536277055740356445e-02 3.266791105270385742e-01 -2.599673867225646973e-01 8.920191228389739990e-02 4.278033375740051270e-01 -1.204977370798587799e-02 -1.795520037412643433e-01 -2.531760931015014648e-01 -1.149268075823783875e-01 9.684395045042037964e-02 4.613475129008293152e-02 -1.678916960954666138e-01 -1.375394612550735474e-01 -1.570582240819931030e-01 -1.118888556957244873e-01 2.953973785042762756e-02 7.095351070165634155e-02 2.467733472585678101e-01 -6.764225661754608154e-02 -3.550621569156646729e-01 -2.669830620288848877e-01 -6.451668590307235718e-02 -1.099405437707901001e-01 9.736248850822448730e-02 -1.440752483904361725e-02 1.898681074380874634e-01 8.393891155719757080e-02 2.153337746858596802e-01 5.517464503645896912e-02 -9.597177803516387939e-02 1.750719249248504639e-01
1.190592348575592041e-01 1.238730624318122864e-01 -3.455527499318122864e-02 -1.342756301164627075e-01 -9.462319314479827881e-02 4.736293852329254150e-01 2.982470691204071045e-01 -3.937627188861370087e-03 -1.844199299812316895e-01 8.291149511933326721e-03 3.178460597991943359e-01 1.761563718318939209e-01 1.863113194704055786e-01 1.352841258049011230e-01 9.793572872877120972e-02 -2.639876604080200195e-01 1.885308474302291870e-01 1.985467821359634399e-01 2.256889455020427704e-02 5.095369741320610046e-02 -6.205766275525093079e-02 2.921570092439651489e-02 -7.267078012228012085e-02 7.723695784807205200e-02 1.668194681406021118e-02 -3.688599467277526855e-01 1.036554276943206787e-01 -2.140476554632186890e-01 1.569955945014953613e-01 9.238587319850921631e-02 -1.663137413561344147e-02 1.010056063532829285e-01
1.462609171867370605e-01 1.287682540714740753e-02 2.196325510740280151e-01 -1.803618073463439941e-01 -1.509995907545089722e-01 2.656230628490447998e-01 -3.256708085536956787e-01 -2.148922979831695557e-01 -9.094437211751937866e-02 3.141134977340698242e-01 1.738839596509933472e-01 3.483598306775093079e-02 -3.695818409323692322e-02 2.144373953342437744e-02 -2.412866652011871338e-01 3.347105532884597778e-02 3.091558441519737244e-02 1.269207745790481567e-01 -9.328887797892093658e-03 -2.705571353435516357e-01 1.433623284101486206e-01 -1.152535527944564819e-01 1.911017149686813354e-01 5.160067602992057800e-02 1.701386719942092896e-01 -3.305977880954742432e-01 1.867278963327407837e-01 -2.272205650806427002e-01 1.389873623847961426e-01 -8.881925791501998901e-02 1.210873052477836609e-01 -1.501508504152297974e-01
-1.845476217567920685e-02 2.499536611139774323e-02 1.685369312763214111e-01 -7.075080275535583496e-02 5.897466558963060379e-03 1.485481113195419312e-01 3.256746381521224976e-02 2.088922820985317230e-02 -8.281803131103515625e-02 2.690742611885070801e-01 3.024353981018066406e-01 -9.230392426252365112e-02 1.418616324663162231e-01 -1.012967079877853394e-01 -1.571737974882125854e-01 -3.091937899589538574e-01 4.094795584678649902e-01 2.757973074913024902e-01 1.355032920837402344e-01 -1.824327744543552399e-02 -2.224931269884109497e-01 1.789488792419433594e-01 1.827695369720458984e-01 -3.260100781917572021e-01 2.149416953325271606e-01 -4.483403265476226807e-02 2.159887924790382385e-03 -1.884447932243347168e-01 1.998035311698913574e-01 4.583917185664176941e-02 -1.577795855700969696e-02 -4.946007952094078064e-02
9.844791144132614136e-02 -1.666727289557456970e-02 8.862141519784927368e-02 -2.470310032367706299e-01 -1.897306293249130249e-01 2.552330791950225830e-01 -2.129482924938201904e-01 -3.910515308380126953e-01 5.738411098718643188e-02 3.107799962162971497e-02 -1.497045457363128662e-01 2.421607375144958496e-01 -3.116513490676879883e-01 -1.407249420881271362e-01 -2.080350369215011597e-01 -1.581703126430511475e-01 1.552460342645645142e-01 1.610311865806579590e-01 1.415481120347976685e-01 -2.471500933170318604e-01 6.254997849464416504e-02 8.773491531610488892e-02 7.164408266544342041e-02 1.385719627141952515e-01 7.569919526576995850e-02 -2.047508955001831055e-01 2.674353718757629395e-01 5.938904732465744019e-02 -9.275168180465698242e-02 -9.936561435461044312e-02 1.764446347951889038e-01 -1.086099669337272644e-01
1.930390596389770508e-01 -9.260435402393341064e-02 3.539474904537200928e-01 1.296251267194747925e-01 -1.581978052854537964e-01 2.080712467432022095e-01 -5.839959159493446350e-02 -4.501935243606567383e-01 -6.333975587040185928e-03 4.661666601896286011e-02 1.410903483629226685e-01 -4.784318432211875916e-02 -2.680476009845733643e-02 -8.230191469192504883e-02 -1.131093502044677734e-02 -3.678024560213088989e-02 1.660226732492446899e-01 -5.518804490566253662e-02 -7.756235450506210327e-02 -3.730857968330383301e-01 8.921784162521362305e-02 5.181674659252166748e-02 -1.011585593223571777e-01 -1.754046529531478882e-01 3.188010752201080322e-01 -2.903535366058349609e-01 1.704365946352481842e-02 -2.037512660026550293e-01 1.214116662740707397e-01 1.328082233667373657e-01 -3.725589066743850708e-02 1.237684562802314758e-01
1.671047210693359375e-01 7.154787331819534302e-02 2.142887413501739502e-01 -1.224888255819678307e-03 -1.991493403911590576e-01 2.394421696662902832e-01 2.695109844207763672e-01 -8.966203778982162476e-02 -6.091277301311492920e-02 4.185120016336441040e-02 2.046694159507751465e-01 -1.121114417910575867e-01 -3.090666830539703369e-01 -1.447550952434539795e-01 -2.517267167568206787e-01 -9.367559850215911865e-02 3.543982803821563721e-01 1.908520311117172241e-01 -1.947799474000930786e-01 2.746933400630950928e-01 -1.295517832040786743e-01 1.875254660844802856e-01 -1.760065853595733643e-01 -2.579663693904876709e-01 5.317555740475654602e-02 -1.402718722820281982e-01 8.362197875976562500e-02 9.514034539461135864e-02 -5.124820768833160400e-02 -1.315018683671951294e-01 9.327533841133117676e-02 -5.261862277984619141e-02
-1.235098466277122498e-01 -1.547447890043258667e-01 2.470821887254714966e-01 1.265977025032043457e-01 -5.309727787971496582e-02 3.704439103603363037e-01 2.858915030956268311e-01 2.402479052543640137e-01 -2.291638702154159546e-01 9.828871488571166992e-02 2.402286976575851440e-01 1.284399926662445068e-01 -3.457367420196533203e-01 7.195392251014709473e-02 -1.681837886571884155e-01 1.039862632751464844e-01 1.631325632333755493e-01 1.390312518924474716e-02 2.405704259872436523e-01 -6.455934047698974609e-02 -8.673615753650665283e-02 2.292046323418617249e-02 5.756625905632972717e-02 -1.664345562458038330e-01 8.050874457694590092e-04 -1.053462699055671692e-01 1.146252378821372986e-01 -1.496980804949998856e-02 2.965317368507385254e-01 -3.297289460897445679e-02 -1.049113422632217407e-01 -2.272260934114456177e-01
-2.132648378610610962e-01 -3.892925977706909180e-01 9.000646322965621948e-02 8.716817200183868408e-02 2.625708235427737236e-03 2.551771998405456543e-01 9.074696153402328491e-02 -3.286466300487518311e-01 -4.074129164218902588e-01 -7.283669710159301758e-02 -6.177324056625366211e-02 2.786617279052734375e-01 -7.086414843797683716e-02 -5.907634273171424866e-02 -3.553612157702445984e-02 -2.496325671672821045e-01 -2.783174999058246613e-02 3.053953945636749268e-01 2.513918653130531311e-02 -1.922186613082885742e-01 5.728737264871597290e-02 5.401908233761787415e-02 -1.031473204493522644e-01 -1.036838367581367493e-01 3.926895931363105774e-02 -2.657493948936462402e-01 3.448147326707839966e-02 1.012762486934661865e-01 -4.620894044637680054e-02 1.621824800968170166e-01 -5.117563530802726746e-02 8.470945060253143311e-02
2.483330368995666504e-01 -1.155163347721099854e-02 2.467604726552963257e-01 -1.037108302116394043e-01 5.987776443362236023e-02 4.952718913555145264e-01 1.217186450958251953e-01 -1.859350353479385376e-01 -2.252888530492782593e-01 2.092198431491851807e-01 -1.244183555245399475e-01 -6.684704124927520752e-02 1.952827274799346924e-01 -1.786031872034072876e-01 5.586220882833003998e-03 5.156128108501434326e-02 2.291783243417739868e-01 2.870617061853408813e-02 -1.802063584327697754e-01 -5.752902850508689880e-02 -2.013847976922988892e-01 2.714334428310394287e-01 1.000146195292472839e-01 -1.577216535806655884e-01 2.418205514550209045e-02 -2.892426848411560059e-01 1.228205859661102295e-01 9.923747181892395020e-02 1.331770271062850952e-01 -1.035454347729682922e-01 4.322984442114830017e-02 -5.775688216090202332e-02
8.977542072534561157e-02 -1.137233898043632507e-01 3.259341418743133545e-01 -1.520043760538101196e-01 7.259536534547805786e-02 1.346416864544153214e-02 -2.345104701817035675e-02 -1.193543598055839539e-01 -2.687158882617950439e-01 2.841377072036266327e-02 4.274856671690940857e-02 2.615014910697937012e-01 -1.989415138959884644e-01 -2.791544795036315918e-01 -2.374475300312042236e-01 3.171735256910324097e-02 2.888487279415130615e-01 1.113534942269325256e-01 3.595592081546783447e-02 -1.689898967742919922e-01 -3.079727590084075928e-01 -1.035200059413909912e-01 1.825988888740539551e-01 4.810552112758159637e-03 -2.293131053447723389e-01 -1.855816394090652466e-01 -9.064935147762298584e-03 -1.306195277720689774e-02 2.383893132209777832e-01 2.349238693714141846e-01 1.150198653340339661e-01 1.848379820585250854e-01
2.254945971071720123e-02 6.291317939758300781e-02 1.007503047585487366e-01 -1.406067609786987305e-01 -2.160217911005020142e-01 6.835139542818069458e-02 -1.332868486642837524e-01 -2.151978015899658203e-01 -1.919724643230438232e-01 8.806493133306503296e-02 2.682577967643737793e-01 -6.100996583700180054e-02 -1.505161523818969727e-01 2.491796202957630157e-02 -3.953785598278045654e-01 -1.767526566982269287e-01 2.180988937616348267e-01 2.151674181222915649e-01 3.327542841434478760e-01 -8.038908243179321289e-02 -2.543183863162994385e-01 1.248686388134956360e-01 1.315103620290756226e-01 -2.871062606573104858e-02 -8.748034387826919556e-02 -2.986501157283782959e-02 1.371521949768066406e-01 2.369858026504516602e-01 2.085251733660697937e-02 1.499240100383758545e-01 -1.465574949979782104e-01 2.858576774597167969e-01
-2.664007432758808136e-02 -8.323889225721359253e-02 7.482243701815605164e-03 2.520922943949699402e-02 -1.185523495078086853e-01 2.473121434450149536e-01 7.744673639535903931e-02 -8.367496728897094727e-02 -2.293691486120223999e-01 -2.722589299082756042e-03 2.790595963597297668e-02 2.091406732797622681e-01 1.155212670564651489e-01 -2.159684598445892334e-01 -2.021544724702835083e-01 -2.193655669689178467e-01 2.558508217334747314e-01 1.965003162622451782e-01 1.524519827216863632e-02 5.872752517461776733e-02 -1.678922474384307861e-01 -3.237369656562805176e-02 -1.552687734365463257e-01 -2.532821595668792725e-01 2.981732487678527832e-01 -2.386960089206695557e-01 -1.111869737505912781e-01 -1.664469689130783081e-01 1.865781545639038086e-01 3.582289516925811768e-01 2.804466485977172852e-01 -6.596842408180236816e-02
1.716057956218719482e-01 -3.278802931308746338e-01 1.479652076959609985e-01 -1.935800760984420776e-01 1.108927279710769653e-02 1.491422653198242188e-01 1.177812814712524414e-01 -1.458433866500854492e-01 -2.802017927169799805e-01 1.876431703567504883e-01 -1.254540979862213135e-01 1.017836183309555054e-01 7.914412766695022583e-03 -1.862975656986236572e-01 -1.585984826087951660e-01 -6.266258656978607178e-02 4.768417216837406158e-03 1.522119492292404175e-01 1.708689928054809570e-01 -3.096867799758911133e-01 -4.987211432307958603e-03 1.882155239582061768e-01 9.165637195110321045e-02 -8.665372617542743683e-03 -1.567026525735855103e-01 -2.757754921913146973e-01 -8.235790580511093140e-02 2.384807020425796509e-01 1.349411457777023315e-01 7.368739694356918335e-02 1.906167417764663696e-01 -3.550240397453308105e-01
-1.068432331085205078e-01 -2.851386070251464844e-01 -7.976087927818298340e-02 -1.292690187692642212e-01 -1.783823668956756592e-01 3.866063058376312256e-01 3.022862412035465240e-02 -1.039485931396484375e-01 -2.078589051961898804e-01 3.988038897514343262e-01 1.436147838830947876e-01 1.135404407978057861e-01 5.108897015452384949e-02 -3.772047758102416992e-01 1.295632719993591309e-01 -4.868403822183609009e-02 1.613661646842956543e-01 1.755046844482421875e-01 2.501391433179378510e-02 3.071040660142898560e-02 -1.943525075912475586e-01 -6.394404917955398560e-02 5.689550936222076416e-02 -2.397499084472656250e-01 1.289200633764266968e-01 -2.850681357085704803e-02 2.245662808418273926e-01 -1.992554366588592529e-01 -6.278180330991744995e-02 -1.244973484426736832e-02 9.489697962999343872e-02 -9.864855557680130005e-02
-3.782821074128150940e-02 -1.708726026117801666e-02 -7.213270664215087891e-02 -1.070616096258163452e-01 -8.391435444355010986e-02 4.290381371974945068e-01 2.298016846179962158e-01 -9.079354256391525269e-02 -1.840986162424087524e-01 7.403138279914855957e-02 1.904359608888626099e-01 2.244212627410888672e-01 1.163193508982658386e-01 -1.244178265333175659e-01 -1.447898447513580322e-01 -2.162217795848846436e-01 3.058584928512573242e-01 5.027285590767860413e-02 8.877468109130859375e-02 7.851251214742660522e-02 -2.074680030345916748e-01 2.235046960413455963e-02 1.256430298089981079e-01 -1.958052664995193481e-01 2.579708099365234375e-01 -1.222855001688003540e-01 4.387483466416597366e-03 -2.225586622953414917e-01 6.686519086360931396e-02 2.975373268127441406e-01 2.045258730649948120e-01 -1.817684918642044067e-01
3.408823907375335693e-01 -2.534131146967411041e-02 9.931524097919464111e-02 -6.996778771281242371e-03 -2.575678825378417969e-01 4.921061694622039795e-01 -1.249641180038452148e-01 -8.578882366418838501e-02 -7.430121302604675293e-02 3.197962343692779541e-01 3.076407825574278831e-03 2.485192753374576569e-02 4.848821088671684265e-02 -1.574569791555404663e-01 4.025739803910255432e-02 7.351493090391159058e-02 -8.356677740812301636e-02 2.287598848342895508e-01 1.832384765148162842e-01 -4.694058001041412354e-02 -1.309516131877899170e-01 1.180880665779113770e-01 5.126674659550189972e-03 2.172751910984516144e-02 1.770440787076950073e-01 -1.729905791580677032e-02 1.035006833262741566e-03 -3.794615343213081360e-02 2.500791549682617188e-01 -2.014404535293579102e-01 1.215368956327438354e-01 3.485873043537139893e-01
-1.222315952181816101e-01 -1.572843492031097412e-01 3.130180537700653076e-01 -1.694677770137786865e-01 -1.310826241970062256e-01 5.450800806283950806e-02 1.778271645307540894e-01 -1.784234195947647095e-01 -1.463093161582946777e-01 1.759505569934844971e-01 2.040916867554187775e-02 2.487490773200988770e-01 -1.844876110553741455e-01 -1.387358158826828003e-01 -1.470652669668197632e-01 -1.693448424339294434e-01 -7.827944308519363403e-02 1.789366006851196289e-01 8.707558363676071167e-02 -3.978092670440673828e-01 -8.944630622863769531e-02 2.223706543445587158e-01 2.204247191548347473e-02 -1.017009187489748001e-02 2.134603708982467651e-01 -7.909525185823440552e-02 1.845580637454986572e-01 2.121293544769287109e-01 2.407320439815521240e-01 7.402949035167694092e-02 -2.026876956224441528e-01 -1.853321194648742676e-01
5.662129074335098267e-02 2.044677734375000000e-01 -1.465033181011676788e-02 -2.849738001823425293e-01 -3.549642562866210938e-01 2.888376116752624512e-01 3.539529740810394287e-01 -3.129132091999053955e-01 -4.309016838669776917e-02 1.713642776012420654e-01 5.247696116566658020e-02 8.653548359870910645e-02 -1.067715510725975037e-01 1.482467632740736008e-02 1.355640590190887451e-01 -7.576086372137069702e-02 1.540865004062652588e-01 -2.016776651144027710e-01 1.620288193225860596e-01 2.787071093916893005e-02 -7.806808501482009888e-02 8.448141813278198242e-02 8.838991820812225342e-02 -2.171886861324310303e-01 -4.220959916710853577e-02 -3.862246870994567871e-01 8.538838475942611694e-02 1.366392970085144043e-01 -1.189986243844032288e-01 4.032570123672485352e-02 5.936366319656372070e-02 8.860408514738082886e-02
-1.679906994104385376e-02 -7.683989405632019043e-02 3.936812281608581543e-01 -6.355458498001098633e-02 -1.187673360109329224e-01 3.582107722759246826e-01 2.628102302551269531e-01 -3.393952846527099609e-01 1.132834050804376602e-02 8.135820180177688599e-02 1.122945472598075867e-01 2.232830785214900970e-02 -2.877510190010070801e-01 -1.345854699611663818e-01 -1.618032604455947876e-01 -1.566790044307708740e-01 9.942158125340938568e-03 -1.878863014280796051e-02 2.600222826004028320e-01 -3.120683506131172180e-02 -1.350022405385971069e-01 4.493543505668640137e-02 -8.703721314668655396e-02 4.433454014360904694e-03 7.230605185031890869e-02 1.306965500116348267e-01 3.428437113761901855e-01 -6.764905154705047607e-02 2.297150045633316040e-01 2.534680068492889404e-02 -2.578560030087828636e-03 -2.046666592359542847e-01
1.758437901735305786e-01 -2.436725422739982605e-02 4.547386243939399719e-02 -1.176209822297096252e-01 -2.680528461933135986e-01 3.051038682460784912e-01 -2.045736312866210938e-01 8.829063177108764648e-02 -5.729432031512260437e-02 3.343229889869689941e-01 -2.347829341888427734e-01 1.184790208935737610e-01 1.203574910759925842e-01 -2.179106175899505615e-01 3.571481257677078247e-02 -4.483995959162712097e-03 2.913752794265747070e-01 4.521167278289794922e-02 1.288129240274429321e-01 1.122843697667121887e-01 -1.231549307703971863e-01 2.748613432049751282e-02 -7.170662283897399902e-02 -1.344583481550216675e-01 8.146573603153228760e-02 -3.934552371501922607e-01 2.855040431022644043e-01 -1.463938951492309570e-01 -3.102151118218898773e-02 2.141903638839721680e-01 9.840191155672073364e-02 -1.196531951427459717e-01
1.042684018611907959e-01 1.686439812183380127e-01 -6.567935645580291748e-02 -2.086769603192806244e-02 -2.790125012397766113e-01 1.740082800388336182e-01 2.200048044323921204e-02 -1.407017409801483154e-01 -1.942616850137710571e-01 9.802379459142684937e-02 1.011986285448074341e-01 -2.461621165275573730e-02 3.014205396175384521e-01 -4.833941757678985596e-01 1.338159888982772827e-01 -1.017322540283203125e-01 -5.024933069944381714e-02 1.887782365083694458e-01 1.515636146068572998e-01 1.891567953862249851e-03 -1.197379976511001587e-01 2.430415004491806030e-01 -1.164354532957077026e-01 -1.070664227008819580e-01 5.726236850023269653e-02 -2.356666773557662964e-01 3.187324404716491699e-01 -9.463103115558624268e-02 2.213775813579559326e-01 1.755011230707168579e-01 -3.395621897652745247e-03 -8.836989104747772217e-02
3.021541610360145569e-02 -9.545855969190597534e-02 3.548681735992431641e-01 2.661351673305034637e-02 2.711428999900817871e-01 2.997967004776000977e-01 -5.683878902345895767e-03 -1.644640713930130005e-01 -9.089065343141555786e-02 1.463270038366317749e-01 -2.419839985668659210e-02 1.746966838836669922e-01 -1.813000142574310303e-01 -1.930886954069137573e-01 -1.319859176874160767e-01 4.921320080757141113e-02 -3.602956980466842651e-02 3.038985431194305420e-01 2.260717302560806274e-01 -2.894466519355773926e-01 -1.237730458378791809e-01 1.225356757640838623e-01 -3.487880900502204895e-02 -9.830775111913681030e-02 7.952494919300079346e-02 -1.649489551782608032e-01 2.902048528194427490e-01 4.243288189172744751e-02 3.418088555335998535e-01 4.584882408380508423e-02 -1.167937964200973511e-01 1.419777143746614456e-02
2.840093374252319336e-01 7.211328018456697464e-03 7.092676311731338501e-02 -5.981630459427833557e-02 -1.887978911399841309e-01 3.817207217216491699e-01 1.885113120079040527e-01 -1.228047087788581848e-01 -8.523629605770111084e-02 1.242669224739074707e-01 -9.272637963294982910e-02 -1.129589602351188660e-02 -2.026383429765701294e-01 -7.602259516716003418e-02 -1.663978546857833862e-01 -2.736663818359375000e-01 -7.413067854940891266e-03 1.181870326399803162e-01 -2.355899065732955933e-01 1.898038536310195923e-01 2.124105542898178101e-01 2.879531085491180420e-01 1.675121337175369263e-01 -9.043375402688980103e-02 2.145662754774093628e-01 1.329139154404401779e-02 4.037314355373382568e-01 -3.261897340416908264e-02 7.888786494731903076e-03 1.313532441854476929e-01 1.786991022527217865e-02 1.049827504903078079e-02
-1.267045885324478149e-01 1.615733653306961060e-01 1.555072218179702759e-01 1.668928563594818115e-01 6.346836220473051071e-03 1.698984652757644653e-01 3.288038671016693115e-01 -3.171278536319732666e-02 -4.000210464000701904e-01 4.075289145112037659e-02 1.511458754539489746e-01 8.906760253012180328e-03 -1.096779927611351013e-01 -1.595915704965591431e-01 -3.820499777793884277e-02 7.066132128238677979e-02 1.822857707738876343e-01 1.806508898735046387e-01 -8.647549152374267578e-02 -2.230937331914901733e-01 -1.091249808669090271e-01 4.391966760158538818e-01 2.368938326835632324e-01 -1.552668064832687378e-01 8.022025972604751587e-02 1.110899746417999268e-01 6.610305607318878174e-02 1.474257856607437134e-01 2.665669023990631104e-01 3.997938707470893860e-02 5.278667807579040527e-02 -1.037519872188568115e-01
-8.386579155921936035e-02 -1.456132382154464722e-01 3.754337430000305176e-01 -2.660584747791290283e-01 -2.561499476432800293e-01 1.707206368446350098e-01 6.672523170709609985e-02 -9.104781597852706909e-02 -2.357298135757446289e-01 -1.141365021467208862e-01 1.573971472680568695e-02 7.040017843246459961e-02 -2.296335101127624512e-01 -3.327076733112335205e-01 -1.254715621471405029e-01 -7.486598193645477295e-02 2.001932263374328613e-01 2.729114294052124023e-01 1.967222094535827637e-01 -1.642460674047470093e-01 -7.033029198646545410e-02 -4.093579947948455811e-02 -2.791695483028888702e-02 4.956282675266265869e-02 -1.927452832460403442e-01 -2.623391449451446533e-01 1.763273924589157104e-01 -6.269104778766632080e-03 2.234534621238708496e-01 2.660493366420269012e-02 1.258680596947669983e-02 1.263274550437927246e-01
-2.844725847244262695e-01 -7.090184837579727173e-02 1.129645481705665588e-01 -1.021905913949012756e-01 -5.557765066623687744e-02 2.440005242824554443e-01 2.093521207571029663e-01 2.497541457414627075e-01 -1.117030680179595947e-01 -1.498146215453743935e-03 3.198622465133666992e-01 -1.513910666108131409e-02 -2.148383110761642456e-01 -1.932768225669860840e-01 -2.412562221288681030e-01 1.423537582159042358e-01 1.820635199546813965e-01 1.192358136177062988e-01 2.354682683944702148e-01 -1.846620738506317139e-01 -1.161912679672241211e-01 -1.055852845311164856e-01 5.576406419277191162e-02 -2.522276937961578369e-01 9.549617022275924683e-02 -3.089519739151000977e-01 1.462928503751754761e-01 -1.192560717463493347e-01 2.206278741359710693e-01 -9.506406635046005249e-02 7.436582446098327637e-02 -1.152693554759025574e-01
6.290602684020996094e-02 2.561933733522891998e-02 3.808472752571105957e-01 -1.273455023765563965e-01 5.369782075285911560e-02 3.660821318626403809e-01 3.043563663959503174e-02 -9.272176027297973633e-02 -2.149553894996643066e-01 1.290161977522075176e-03 6.957839429378509521e-02 2.112164497375488281e-01 6.972540915012359619e-02 1.816306635737419128e-02 2.153842523694038391e-02 -2.103586494922637939e-01 4.242537543177604675e-02 3.139391541481018066e-01 1.951429694890975952e-01 -3.820381164550781250e-01 -1.431416571140289307e-01 -8.891283720731735229e-02 2.861594259738922119e-01 -1.217598468065261841e-01 -1.596457138657569885e-02 -1.730489581823348999e-01 -1.511557996273040771e-01 1.336523890495300293e-01 -5.375287681818008423e-02 -4.194803908467292786e-02 1.139260679483413696e-01 -2.099887281656265259e-01
2.266710996627807617e-01 -1.481198966503143311e-01 -1.249760389328002930e-01 -1.456531286239624023e-01 -3.016909658908843994e-01 2.705743610858917236e-01 8.190532028675079346e-02 -7.768940849928185344e-05 -1.170025169849395752e-01 1.930950433015823364e-01 2.348017543554306030e-01 2.516144327819347382e-02 -1.362096071243286133e-01 -1.233144383877515793e-02 -1.145169958472251892e-01 -3.320622146129608154e-01 9.205511212348937988e-02 -6.387816369533538818e-02 -9.872950613498687744e-02 8.375056833028793335e-02 -1.579628735780715942e-01 3.402518332004547119e-01 -6.912428140640258789e-02 -2.943975031375885010e-01 2.218965739011764526e-01 -1.708776876330375671e-02 1.027580443769693375e-02 1.238812059164047241e-01 3.601971864700317383e-01 9.635645896196365356e-02 -6.113622710108757019e-02 2.917939238250255585e-02
5.759565159678459167e-02 2.024620026350021362e-01 3.624223545193672180e-02 -5.336064472794532776e-02 -4.459588602185249329e-02 2.853374183177947998e-01 -2.979864776134490967e-01 -1.455020904541015625e-01 -3.376737833023071289e-01 7.101788371801376343e-02 2.465349435806274414e-01 1.159995570778846741e-01 1.634512245655059814e-01 -1.028023585677146912e-01 6.721219047904014587e-03 -1.286557018756866455e-01 -2.407599240541458130e-02 2.252957522869110107e-01 1.738707870244979858e-01 -1.934299468994140625e-01 5.743150785565376282e-02 1.381913758814334869e-02 3.228228688240051270e-01 -4.780524224042892456e-02 1.972913146018981934e-01 -2.151351422071456909e-01 4.227896407246589661e-02 2.751531600952148438e-01 2.045500129461288452e-01 -4.859392717480659485e-02 -1.046372875571250916e-01 -2.532692551612854004e-01
1.118846163153648376e-01 -2.869818210601806641e-01 4.786596633493900299e-03 5.551908165216445923e-03 -2.340030483901500702e-02 2.422090023756027222e-01 -2.279024124145507812e-01 6.094131618738174438e-03 -1.645988970994949341e-01 3.072810359299182892e-02 -1.149093825370073318e-02 7.651152461767196655e-02 -4.029265940189361572e-01 -2.009476423263549805e-01 4.107914119958877563e-02 -1.917707324028015137e-01 1.970478743314743042e-01 2.898645102977752686e-01 -1.995238214731216431e-01 -1.139739155769348145e-01 3.535330668091773987e-02 4.798330366611480713e-02 7.260905951261520386e-02 -1.713811755180358887e-01 4.277282357215881348e-01 -6.900832056999206543e-02 3.112549781799316406e-01 4.442464094609022141e-03 -1.162457019090652466e-01 -6.227859854698181152e-02 4.011978581547737122e-02 3.470559045672416687e-02
1.718590706586837769e-01 -3.917060792446136475e-01 -1.028652638196945190e-01 1.218257704749703407e-03 -1.514148116111755371e-01 2.544631659984588623e-01 -1.247960478067398071e-01 -8.942241221666336060e-02 -2.274170219898223877e-01 -2.379815839231014252e-02 1.457988023757934570e-01 1.360816806554794312e-01 -4.453809261322021484e-01 -1.213797107338905334e-01 -6.627889722585678101e-02 -1.297962814569473267e-01 9.446888417005538940e-02 3.405939340591430664e-01 -4.961990565061569214e-02 -8.098828047513961792e-02 -1.597156631760299206e-03 -1.261173039674758911e-01 -2.162744104862213135e-02 -6.083245575428009033e-02 2.064957022666931152e-01 -1.179332435131072998e-01 1.729384362697601318e-01 1.284380853176116943e-01 -2.750958204269409180e-01 2.433768287301063538e-02 1.885334402322769165e-01 2.894535893574357033e-03
-5.587628483772277832e-02 -1.642373502254486084e-01 4.023050963878631592e-01 -5.868352577090263367e-02 1.158365607261657715e-01 1.785662621259689331e-01 1.965997926890850067e-02 -6.731977313756942749e-02 -9.354398399591445923e-02 1.035262793302536011e-01 1.359975337982177734e-01 3.005688190460205078e-01 -1.007853075861930847e-01 -1.266455948352813721e-01 -2.433694005012512207e-01 -1.953846216201782227e-01 -1.465924531221389771e-01 -2.231065481901168823e-01 3.222329318523406982e-01 -8.658541738986968994e-02 -4.824619740247726440e-02 1.308111399412155151e-01 2.512032911181449890e-02 1.573803871870040894e-01 4.468419849872589111e-01 -1.399729400873184204e-01 1.105603352189064026e-01 1.762676425278186798e-02 1.909335404634475708e-01 3.506943956017494202e-02 -5.570371076464653015e-02 -4.963897913694381714e-02
1.562547124922275543e-02 -1.057231053709983826e-01 -8.392480760812759399e-02 1.145375370979309082e-01 -2.927531003952026367e-01 4.440708458423614502e-01 -6.416618078947067261e-02 -6.418985128402709961e-02 -2.606342434883117676e-01 3.952267765998840332e-01 1.783901154994964600e-01 1.471164524555206299e-01 1.181216835975646973e-01 -2.888097465038299561e-01 3.386762365698814392e-02 -2.038140594959259033e-01 6.784743815660476685e-02 1.059471070766448975e-01 2.525107003748416901e-02 1.275967210531234741e-01 8.854527026414871216e-02 5.264009535312652588e-02 7.865189574658870697e-03 -7.152241468429565430e-02 -1.200545579195022583e-02 -9.407471865415573120e-02 6.608898937702178955e-02 -3.505473136901855469e-01 -1.054087746888399124e-02 1.094186305999755859e-01 1.926465332508087158e-01 -1.601463109254837036e-01
2.081338018178939819e-01 2.056280374526977539e-01 1.159467622637748718e-01 1.717989742755889893e-01 -1.615212261676788330e-01 3.038211166858673096e-01 -7.469803094863891602e-02 -1.502746641635894775e-01 -1.676693409681320190e-01 2.081000059843063354e-01 -1.945016682147979736e-01 6.645201146602630615e-02 4.268093407154083252e-02 -3.609332144260406494e-01 -1.725449562072753906e-01 -2.771379984915256500e-02 3.881121426820755005e-02 -6.666110455989837646e-02 2.463040500879287720e-01 1.381378620862960815e-01 -2.695250809192657471e-01 -7.862059772014617920e-02 -2.088257521390914917e-01 -2.137876302003860474e-01 -9.465245157480239868e-02 -2.680160701274871826e-01 2.524278163909912109e-01 1.201605126261711121e-01 1.850468665361404419e-01 3.798148781061172485e-02 -1.035361271351575851e-02 -1.499106525443494320e-03
-3.868888691067695618e-02 4.594840481877326965e-02 3.853483125567436218e-02 -7.921439595520496368e-03 -2.566098980605602264e-02 9.707590192556381226e-02 -1.155822947621345520e-01 -3.936270996928215027e-02 -9.068826586008071899e-02 1.033368110656738281e-01 1.608832180500030518e-01 1.063375920057296753e-01 -6.626521795988082886e-02 -2.101216763257980347e-01 -3.675315380096435547e-01 -2.076159417629241943e-01 2.305312454700469971e-01 9.965436533093452454e-03 1.526700705289840698e-01 -1.658346951007843018e-01 -3.890272080898284912e-01 2.329670786857604980e-01 9.135060012340545654e-02 2.287039011716842651e-01 1.463594734668731689e-01 -2.440435290336608887e-01 3.552515506744384766e-01 2.870742380619049072e-01 -1.158616021275520325e-01 -4.024622216820716858e-02 1.081929355859756470e-01 -1.925821788609027863e-02
1.163706034421920776e-01 -7.651980966329574585e-02 2.655099518597126007e-02 -3.098316490650177002e-01 1.123232394456863403e-02 3.024991750717163086e-01 2.909754961729049683e-02 -2.395811080932617188e-01 -7.141914963722229004e-02 -1.496264189481735229e-01 1.718199551105499268e-01 -5.901093408465385437e-02 -1.892423816025257111e-02 -4.657437205314636230e-01 -1.542958896607160568e-02 -2.452043890953063965e-01 2.180083096027374268e-01 1.422937363386154175e-01 -7.082563824951648712e-03 -4.803342372179031372e-02 1.076567638665437698e-02 2.527628242969512939e-01 9.581376612186431885e-02 -2.860376238822937012e-02 2.151200175285339355e-01 -3.399764299392700195e-01 2.074643224477767944e-01 -2.536020986735820770e-02 1.019222214818000793e-01 -4.210835695266723633e-02 -1.689336895942687988e-01 -7.424136996269226074e-02
2.619739770889282227e-01 -2.391693368554115295e-02 2.377017438411712646e-01 -8.369179815053939819e-02 -1.172164231538772583e-01 3.761655837297439575e-02 1.655750274658203125e-01 -1.156787723302841187e-01 -3.116860091686248779e-01 4.639895260334014893e-01 3.456106036901473999e-02 1.336860805749893188e-01 1.472717970609664917e-01 -1.894692480564117432e-01 -2.739261388778686523e-01 -2.263937443494796753e-01 1.452908813953399658e-01 1.731684952974319458e-01 -9.303555637598037720e-02 -2.155706435441970825e-01 1.064125634729862213e-02 -2.408809959888458252e-02 1.712458580732345581e-01 -1.688689291477203369e-01 3.897811518982052803e-03 -1.823647171258926392e-01 -1.517872661352157593e-01 7.839211076498031616e-02 1.340682804584503174e-01 -9.741501510143280029e-02 3.422854840755462646e-02 -2.002773582935333252e-01
1.521939039230346680e-01 -2.018571365624666214e-03 2.667462080717086792e-02 -1.489510983228683472e-01 5.209558829665184021e-02 3.157592415809631348e-01 1.857778280973434448e-01 -1.229739189147949219e-01 -4.188612401485443115e-01 2.148077636957168579e-01 -2.468758970499038696e-01 1.196249201893806458e-01 2.672259211540222168e-01 -5.880804359912872314e-02 -7.996381074190139771e-02 -9.452534466981887817e-02 1.427362114191055298e-01 1.435710191726684570e-01 -1.439751088619232178e-01 -3.329961299896240234e-01 -7.884339988231658936e-02 9.904761612415313721e-02 2.442775219678878784e-01 5.033763498067855835e-02 -9.940320253372192383e-02 -2.489288300275802612e-01 4.074135329574346542e-03 2.035386711359024048e-01 1.836643666028976440e-01 -3.273941576480865479e-02 3.387274593114852905e-02 -1.215004175901412964e-01
-7.492959499359130859e-02 8.391953259706497192e-02 2.456942340359091759e-03 -1.208593621850013733e-01 3.190527111291885376e-02 1.007281616330146790e-01 7.210837304592132568e-02 -8.383145928382873535e-02 -1.629855297505855560e-02 1.445132642984390259e-01 1.149086430668830872e-01 7.815083861351013184e-02 -5.925028119236230850e-03 -2.702183425426483154e-01 -3.653745651245117188e-01 -1.795558333396911621e-01 1.503494828939437866e-01 1.115252226591110229e-01 2.482499480247497559e-01 -3.013150691986083984e-01 -3.192831277847290039e-01 3.064235150814056396e-01 3.722183406352996826e-02 1.899162679910659790e-01 2.259950041770935059e-01 -2.221096158027648926e-01 3.035622835159301758e-01 1.899321973323822021e-01 -6.414512544870376587e-02 2.013754472136497498e-02 7.672429084777832031e-02 -1.014670133590698242e-01
3.950773477554321289e-01 1.532334387302398682e-01 3.139904141426086426e-01 -7.659653574228286743e-02 -3.712435811758041382e-02 2.459526211023330688e-01 -1.440519988536834717e-01 -1.172865480184555054e-01 -1.940946727991104126e-01 2.212686091661453247e-01 1.908960193395614624e-01 -2.019730955362319946e-02 -6.701128929853439331e-02 -2.710912823677062988e-01 -9.380962699651718140e-02 1.164948642253875732e-01 -1.851940900087356567e-01 1.180989667773246765e-01 1.034666821360588074e-01 -1.376143693923950195e-01 -2.399633973836898804e-01 1.167232096195220947e-01 8.672944456338882446e-02 -2.576011121273040771e-01 2.442096620798110962e-01 6.436277180910110474e-02 6.416461616754531860e-02 -2.388161271810531616e-01 2.117339074611663818e-01 -4.226986691355705261e-02 -3.521711379289627075e-02 7.651734631508588791e-04
2.872965633869171143e-01 1.026045158505439758e-01 1.094525456428527832e-01 1.555039733648300171e-01 -4.441412165760993958e-02 5.047778487205505371e-01 1.995236277580261230e-01 -2.755136787891387939e-01 -1.871018409729003906e-01 5.537405982613563538e-02 -4.691063612699508667e-02 -1.602651029825210571e-01 -2.442292571067810059e-01 -9.414007514715194702e-02 5.150827579200267792e-03 -2.390579432249069214e-01 2.309099733829498291e-01 -1.238484121859073639e-02 -1.097898185253143311e-01 8.385597914457321167e-02 1.165380030870437622e-01 2.376878559589385986e-01 1.564335078001022339e-01 -1.236910223960876465e-01 1.292560547590255737e-01 7.341925799846649170e-02 1.694794297218322754e-01 1.305575668811798096e-01 -6.745166331529617310e-02 2.019532024860382080e-01 -1.713551394641399384e-02 1.036150678992271423e-01
-7.396925240755081177e-02 -2.209515422582626343e-01 -1.163882017135620117e-02 -1.817952841520309448e-01 -3.953942656517028809e-01 3.967850208282470703e-01 1.555657386779785156e-01 -1.029682680964469910e-01 -1.858355402946472168e-01 1.986090540885925293e-01 2.865937352180480957e-01 2.063494324684143066e-01 -3.003388084471225739e-02 -1.217229515314102173e-01 -4.481826722621917725e-02 -2.151573896408081055e-01 -4.473442956805229187e-02 2.672445029020309448e-03 -1.514010429382324219e-01 5.929737538099288940e-02 -1.366041749715805054e-01 2.580564022064208984e-01 5.749103426933288574e-02 -2.234640270471572876e-01 1.924433410167694092e-01 6.177200376987457275e-02 4.670669138431549072e-02 6.276261806488037109e-02 2.646474838256835938e-01 3.214007988572120667e-02 -9.242516010999679565e-02 -8.776654303073883057e-02
-8.995450288057327271e-02 8.832629770040512085e-02 4.496818408370018005e-02 -4.013103246688842773e-01 -1.743412911891937256e-01 2.941739857196807861e-01 -5.814537778496742249e-02 1.042679101228713989e-01 -2.237742245197296143e-01 2.900544106960296631e-01 -1.572775542736053467e-01 1.259022653102874756e-01 -1.672402024269104004e-01 -1.722417920827865601e-01 -3.649849891662597656e-01 -1.235400363802909851e-01 1.710974723100662231e-01 1.525617688894271851e-01 2.163051813840866089e-01 -2.307198196649551392e-01 5.204612016677856445e-02 9.838858991861343384e-02 -7.660400122404098511e-02 2.270085737109184265e-02 -7.805305719375610352e-02 -9.509319067001342773e-02 -6.419240683317184448e-02 6.707856059074401855e-02 7.642208132892847061e-03 -8.876446634531021118e-02 1.457968503236770630e-01 2.909479141235351562e-01
1.923049613833427429e-02 -1.102570965886116028e-01 3.844852149486541748e-01 1.674284934997558594e-01 -4.317828714847564697e-01 1.710057109594345093e-01 8.957115560770034790e-02 -2.626969814300537109e-01 -4.918575659394264221e-02 2.350580990314483643e-01 -1.763370260596275330e-02 2.237515524029731750e-02 -4.226521402597427368e-02 1.083213165402412415e-01 -2.080535590648651123e-01 -1.646027565002441406e-01 1.881521940231323242e-01 -1.201043464243412018e-02 -2.161348611116409302e-01 -7.969991117715835571e-02 1.457522972486913204e-03 -1.414988636970520020e-01 1.735931187868118286e-01 -8.335082978010177612e-02 2.680564522743225098e-01 -2.277351319789886475e-01 7.571654766798019409e-02 3.319751471281051636e-02 1.603635996580123901e-01 -5.317025259137153625e-02 1.532228440046310425e-01 2.196034640073776245e-01
-9.496115893125534058e-02 1.468006223440170288e-01 -1.180326715111732483e-01 -9.829104878008365631e-03 -2.466887384653091431e-01 1.979372948408126831e-01 1.592593193054199219e-01 2.288195639848709106e-01 -3.560954630374908447e-01 1.408672481775283813e-01 2.128264307975769043e-01 -4.508138075470924377e-02 -1.792887002229690552e-01 4.005138576030731201e-02 -4.203901812434196472e-02 -1.047122199088335037e-02 2.437077462673187256e-01 1.272067427635192871e-01 2.169990092515945435e-01 -1.757303029298782349e-01 -1.491054147481918335e-01 -2.375801652669906616e-01 1.984269591048359871e-03 -1.865557283163070679e-01 8.550946414470672607e-02 -2.994694411754608154e-01 1.899226754903793335e-01 -2.481958717107772827e-01 2.860268056392669678e-01 3.299217298626899719e-02 -2.357829548418521881e-02 -5.382375046610832214e-02
-9.293071925640106201e-02 -2.793255448341369629e-01 2.334851622581481934e-01 4.715852811932563782e-02 1.711544841527938843e-01 5.294739603996276855e-01 -2.072266340255737305e-01 -1.970602124929428101e-01 -1.344352811574935913e-01 -1.015231907367706299e-01 -2.349271476268768311e-01 5.902565270662307739e-02 -1.014420613646507263e-01 -1.512226760387420654e-01 4.131047520786523819e-03 -7.637867331504821777e-02 1.611357480287551880e-01 2.107554376125335693e-01 -6.554569303989410400e-02 -2.158824652433395386e-01 -1.451078206300735474e-01 1.938248276710510254e-01 1.630068384110927582e-02 -9.747938252985477448e-03 1.283606737852096558e-01 -1.254700273275375366e-01 1.687953174114227295e-01 -5.840122699737548828e-02 -1.309418492019176483e-02 1.687158942222595215e-01 9.696680307388305664e-02 2.381085902452468872e-01
2.259804457426071167e-01 3.079841379076242447e-03 -8.693996071815490723e-02 -1.984732747077941895e-01 -9.833288192749023438e-02 2.863585948944091797e-01 -1.517806798219680786e-01 -2.156639695167541504e-01 -3.576909303665161133e-01 5.602277070283889771e-02 6.686155498027801514e-02 -8.073032647371292114e-02 1.399303674697875977e-01 -2.408544421195983887e-01 -1.683251857757568359e-01 -1.713422685861587524e-01 5.988115817308425903e-02 3.232956230640411377e-01 1.074507739394903183e-02 3.447661921381950378e-02 -3.578203171491622925e-02 4.200523793697357178e-01 9.848836809396743774e-02 -1.528154611587524414e-01 1.153191253542900085e-01 -1.232447251677513123e-01 2.554196715354919434e-01 -1.370604187250137329e-01 1.163223981857299805e-01 -1.139943301677703857e-01 -6.447345018386840820e-02 -4.518148023635149002e-03
1.860635280609130859e-01 -1.167709454894065857e-01 4.984912574291229248e-01 -5.219327658414840698e-02 2.563656773418188095e-03 3.339184820652008057e-01 9.333913028240203857e-02 -2.120018899440765381e-01 -1.797767132520675659e-01 3.342765569686889648e-02 1.931315474212169647e-02 -1.072784811258316040e-01 9.213051944971084595e-02 -1.338806599378585815e-01 -1.330748200416564941e-01 8.629502356052398682e-02 -5.287239328026771545e-03 1.755106151103973389e-01 -3.870349610224366188e-03 -1.756838113069534302e-01 -4.230847656726837158e-01 4.038252867758274078e-03 1.635665446519851685e-01 -2.455806434154510498e-01 4.080157354474067688e-02 -3.996215015649795532e-02 2.595696151256561279e-01 6.760083138942718506e-02 9.213582426309585571e-02 -4.967020452022552490e-02 8.874140679836273193e-02 -1.290107369422912598e-01
3.970710337162017822e-01 2.503627538681030273e-01 1.931204944849014282e-01 -1.223751083016395569e-01 -3.786636590957641602e-01 3.245410323143005371e-01 3.137381076812744141e-01 -1.619377881288528442e-01 -1.894080489873886108e-01 -3.829331696033477783e-02 -7.618138939142227173e-02 -7.678068708628416061e-03 -1.638168543577194214e-01 -8.493112027645111084e-02 4.321775212883949280e-02 -2.517946809530258179e-02 2.458265721797943115e-01 -3.929883241653442383e-02 5.633329227566719055e-02 1.231429800391197205e-01 -8.860258013010025024e-02 1.872805953025817871e-01 7.520312815904617310e-02 -6.668796390295028687e-02 3.660046309232711792e-02 -2.502646148204803467e-01 8.593077957630157471e-02 1.840628981590270996e-01 -1.332053244113922119e-01 -5.441836640238761902e-02 -5.483549460768699646e-02 1.094101071357727051e-01
-1.520404666662216187e-01 -1.513967104256153107e-02 -7.930584251880645752e-02 1.471223384141921997e-01 -7.095341384410858154e-02 3.897596597671508789e-01 2.057481557130813599e-01 1.605486311018466949e-02 -1.820963323116302490e-01 1.431079208850860596e-01 -3.422258049249649048e-02 1.669133752584457397e-01 -1.253563612699508667e-01 -2.002644352614879608e-02 -1.212283968925476074e-01 -3.228508532047271729e-01 1.934576183557510376e-01 1.024034917354583740e-01 2.645545825362205505e-02 3.817601874470710754e-02 -4.746655374765396118e-02 1.228194013237953186e-01 3.291745185852050781e-01 -1.368280798196792603e-01 3.817530274391174316e-01 -1.335850059986114502e-01 -6.785843521356582642e-02 -1.416185647249221802e-01 2.954405248165130615e-01 1.957196444272994995e-01 8.098091930150985718e-02 -1.288147568702697754e-01
-8.208476006984710693e-02 -1.353082805871963501e-01 1.169088482856750488e-01 -4.354589059948921204e-02 9.841935709118843079e-03 3.442319333553314209e-01 1.329914331436157227e-01 1.522574946284294128e-02 -2.356620430946350098e-01 -8.516766875982284546e-02 1.427465975284576416e-01 -1.245312690734863281e-01 -1.492702513933181763e-01 -3.347304761409759521e-01 -8.439914137125015259e-02 5.197824165225028992e-02 2.620684504508972168e-01 7.101817429065704346e-02 1.147236377000808716e-01 -1.289311796426773071e-01 1.379850879311561584e-02 1.173523962497711182e-01 3.373560011386871338e-01 -2.199813164770603180e-02 3.506595268845558167e-02 -3.011976182460784912e-02 5.675175189971923828e-01 -4.963652417063713074e-02 1.197101697325706482e-01 5.632745847105979919e-02 -1.217948924750089645e-02 -6.293949484825134277e-02
2.466367483139038086e-01 -1.646956354379653931e-01 1.212549805641174316e-01 1.988300532102584839e-01 -4.685477912425994873e-02 4.059167206287384033e-01 3.652640432119369507e-02 -2.915439605712890625e-01 -3.746702969074249268e-01 -5.345638468861579895e-02 8.612790703773498535e-02 1.131324544548988342e-01 -2.720249593257904053e-01 5.624320358037948608e-02 -2.112395763397216797e-01 5.958113074302673340e-02 -1.933574676513671875e-01 -7.812588661909103394e-02 3.026945702731609344e-02 1.073692291975021362e-01 -9.098784625530242920e-02 6.285962462425231934e-02 -2.002025991678237915e-01 8.053460717201232910e-02 3.711842745542526245e-02 -2.117968648672103882e-01 5.920286104083061218e-02 2.340870946645736694e-01 2.656782865524291992e-01 1.347992662340402603e-02 1.539498865604400635e-01 4.462733119726181030e-02
-9.731069952249526978e-02 -3.350741863250732422e-01 3.203033804893493652e-01 1.124416589736938477e-01 1.039741635322570801e-01 4.997344315052032471e-01 -2.342463880777359009e-01 -1.252249628305435181e-01 -1.828780621290206909e-01 -3.167814016342163086e-02 -1.038183346390724182e-01 1.346661895513534546e-02 -5.587162822484970093e-02 -1.474331021308898926e-01 -9.103253483772277832e-02 -9.791546314954757690e-02 1.547100245952606201e-01 1.971457153558731079e-01 -1.007640212774276733e-01 -1.908239871263504028e-01 -4.425128549337387085e-02 1.686376333236694336e-01 -1.052701324224472046e-01 -1.641210466623306274e-01 1.425830572843551636e-01 -2.008589357137680054e-01 1.959205418825149536e-01 1.104146242141723633e-01 -4.462364315986633301e-02 1.664301604032516479e-01 2.739086933434009552e-02 1.559057235717773438e-01
1.321837902069091797e-01 -8.980271220207214355e-02 4.826699793338775635e-01 1.435184329748153687e-01 6.206320226192474365e-02 2.640401422977447510e-01 5.701609700918197632e-02 6.245527043938636780e-02 -2.865758240222930908e-01 1.836775690317153931e-01 2.044558972120285034e-01 7.336834445595741272e-03 -3.479964733123779297e-01 -2.055915147066116333e-01 9.370478987693786621e-02 1.257287561893463135e-01 1.080466657876968384e-01 6.024726480245590210e-02 1.823901832103729248e-01 -1.169718503952026367e-01 9.014648199081420898e-02 1.295251697301864624e-01 1.286360919475555420e-01 3.049600422382354736e-01 1.080206334590911865e-01 -1.703908741474151611e-01 -6.759775429964065552e-02 -2.052330784499645233e-02 2.043872028589248657e-01 -6.305211037397384644e-02 -1.552207302302122116e-02 -7.817537337541580200e-02
-2.320633456110954285e-02 2.454246431589126587e-01 2.104846574366092682e-02 -1.336502134799957275e-01 -2.362404763698577881e-01 -6.517903506755828857e-02 -1.451675593852996826e-01 -2.391405999660491943e-01 -1.859531700611114502e-01 5.324644967913627625e-02 1.662488132715225220e-01 1.045969724655151367e-01 -8.809221535921096802e-02 -1.451767981052398682e-01 -3.182380497455596924e-01 -5.059965699911117554e-02 1.699291169643402100e-01 2.775361835956573486e-01 1.938101202249526978e-01 -1.975320726633071899e-01 -2.667071819305419922e-01 2.884970009326934814e-01 -5.805972963571548462e-02 1.634953618049621582e-01 2.128165774047374725e-02 -1.991830915212631226e-01 7.092065364122390747e-02 1.127202063798904419e-01 7.695218920707702637e-02 3.445514440536499023e-01 3.995150327682495117e-02 1.513061523437500000e-01
6.962709128856658936e-02 1.961387246847152710e-01 -1.202828362584114075e-01 4.544818401336669922e-02 -2.651217281818389893e-01 1.320007741451263428e-01 2.997340857982635498e-01 -3.087462782859802246e-01 -7.113781571388244629e-02 3.398430347442626953e-01 1.971419453620910645e-01 1.883832514286041260e-01 -6.674989126622676849e-03 -2.833303511142730713e-01 1.550889853388071060e-02 2.768359333276748657e-02 1.812053918838500977e-01 -1.137901768088340759e-01 6.582594662904739380e-02 -4.127216339111328125e-02 -3.637650609016418457e-02 9.575320780277252197e-02 1.197538971900939941e-01 -1.985275894403457642e-01 -1.581082344055175781e-01 -3.209527134895324707e-01 1.433904916048049927e-01 -2.772238664329051971e-02 1.559226810932159424e-01 1.719601005315780640e-01 2.599102854728698730e-01 6.476999074220657349e-02
-1.233252808451652527e-01 1.464228332042694092e-02 3.101150989532470703e-01 1.768924891948699951e-01 -1.608789414167404175e-01 1.846248507499694824e-01 -8.814579248428344727e-02 -2.245126515626907349e-01 -3.027522563934326172e-01 2.130627930164337158e-01 -1.357410252094268799e-01 -1.332038938999176025e-01 4.274848103523254395e-02 -9.293051809072494507e-02 -6.545879691839218140e-02 -2.952096462249755859e-01 1.464261263608932495e-01 -3.658106550574302673e-02 -8.612754195928573608e-02 8.559941500425338745e-02 2.366661280393600464e-02 2.225614786148071289e-01 2.677773237228393555e-01 1.184480935335159302e-01 1.411046087741851807e-01 -1.423368752002716064e-01 7.640305906534194946e-02 -1.689785718917846680e-01 -3.741177788469940424e-04 -1.165656521916389465e-01 3.566371202468872070e-01 2.741496562957763672e-01
-1.148479580879211426e-01 -2.356161177158355713e-01 1.721288859844207764e-01 -3.060870170593261719e-01 -2.144635468721389771e-01 1.827982217073440552e-01 2.524371147155761719e-01 -1.647804230451583862e-01 -1.326476186513900757e-01 -1.243535503745079041e-01 9.293874353170394897e-02 6.961800158023834229e-02 -2.823110818862915039e-01 -2.200008630752563477e-01 -3.183218836784362793e-01 -1.324409395456314087e-01 2.045902609825134277e-01 9.039701521396636963e-02 2.311133444309234619e-01 -2.044774293899536133e-01 -8.867987990379333496e-02 -1.232425495982170105e-01 1.733512431383132935e-01 -1.587318070232868195e-02 -5.398633424192667007e-03 -9.747434407472610474e-02 8.606731146574020386e-02 9.512560814619064331e-02 2.277278900146484375e-02 3.461361676454544067e-02 -1.942730695009231567e-01 2.830608487129211426e-01
7.087168097496032715e-02 5.297935009002685547e-02 -1.651757061481475830e-01 -9.992933273315429688e-02 -1.353905349969863892e-02 3.313995301723480225e-01 1.898648589849472046e-01 -1.502928882837295532e-01 -2.644405364990234375e-01 6.425582617521286011e-02 1.571303755044937134e-01 3.833337128162384033e-01 1.170499995350837708e-02 2.331402599811553955e-01 1.544739156961441040e-01 -6.834766268730163574e-02 3.242374956607818604e-01 6.671214848756790161e-02 -5.850750207901000977e-02 -8.428399264812469482e-02 -6.684399396181106567e-02 9.469812735915184021e-03 -1.552912145853042603e-01 9.833178669214248657e-02 4.268969967961311340e-02 -3.218589127063751221e-01 1.928271353244781494e-01 -1.494384109973907471e-01 2.815389037132263184e-01 4.793503135442733765e-02 -8.409664779901504517e-02 2.133666425943374634e-01
-1.102685257792472839e-01 -1.273602945730090141e-03 -1.747525334358215332e-01 -7.722111046314239502e-02 -2.034332603216171265e-01 4.707499146461486816e-01 1.390965431928634644e-01 1.979267597198486328e-01 -2.552530467510223389e-01 1.805681176483631134e-02 1.775740981101989746e-01 5.075661465525627136e-02 2.131269685924053192e-02 -1.842940002679824829e-01 2.270536869764328003e-02 -1.412391066551208496e-01 2.390858978033065796e-01 2.134513854980468750e-01 1.412838399410247803e-01 -1.637919060885906219e-02 -6.169742718338966370e-02 -1.477878242731094360e-01 5.712153017520904541e-02 -1.091476306319236755e-01 2.478293180465698242e-01 -2.860210537910461426e-01 1.161733418703079224e-01 -2.069397419691085815e-01 1.371659338474273682e-01 2.681183815002441406e-01 1.304651200771331787e-01 6.561250984668731689e-02
8.075729012489318848e-02 2.228761166334152222e-01 2.163867503404617310e-01 7.646670937538146973e-02 -2.097856551408767700e-01 -6.544960290193557739e-02 -5.394844710826873779e-02 -2.961426675319671631e-01 -2.383519411087036133e-01 5.648227781057357788e-02 1.012254357337951660e-01 1.948100328445434570e-01 -2.338079363107681274e-01 -9.996595978736877441e-02 -3.577297627925872803e-01 -4.611631110310554504e-02 6.279442459344863892e-02 1.352846622467041016e-01 9.990583360195159912e-02 -3.220009803771972656e-01 2.544795162975788116e-02 2.532736361026763916e-01 -6.876963376998901367e-02 -2.492740750312805176e-02 5.023892223834991455e-02 -1.521939188241958618e-01 1.003935486078262329e-01 5.270887166261672974e-02 3.114073276519775391e-01 3.109141588211059570e-01 -6.709180772304534912e-02 8.080399781465530396e-02
3.615905642509460449e-01 6.580136716365814209e-02 1.561808884143829346e-01 1.071744263172149658e-01 -2.005428262054920197e-02 2.708928585052490234e-01 -7.517039775848388672e-02 -9.115231782197952271e-02 -2.906700968742370605e-01 4.741271138191223145e-01 -1.133534237742424011e-01 -1.428362280130386353e-01 1.882381504401564598e-03 6.942875683307647705e-02 7.476640492677688599e-02 -8.865050226449966431e-02 7.659897208213806152e-02 1.861384958028793335e-01 2.087717056274414062e-01 -1.461445987224578857e-01 -2.403291314840316772e-01 1.117277294397354126e-01 -5.815244093537330627e-02 4.642369225621223450e-02 1.075609028339385986e-01 -7.837615162134170532e-02 7.170001417398452759e-02 -1.245300099253654480e-01 3.578811883926391602e-01 -6.245142221450805664e-02 4.360205493867397308e-03 1.699820607900619507e-01
1.155916452407836914e-01 -1.610349118709564209e-01 4.348822534084320068e-01 -1.056120097637176514e-01 -2.721484303474426270e-01 9.400448948144912720e-02 -7.609160244464874268e-02 -1.218165159225463867e-01 -1.488352417945861816e-01 3.328032419085502625e-02 -2.725823968648910522e-02 -4.219891503453254700e-02 -1.299463361501693726e-01 -2.884262204170227051e-01 -1.698055565357208252e-01 -1.330645978450775146e-01 3.109850585460662842e-01 1.543535739183425903e-01 -8.381423354148864746e-02 -3.334870636463165283e-01 -1.001180037856101990e-01 -7.245233654975891113e-02 -4.329415410757064819e-02 8.418670855462551117e-03 -2.050808519124984741e-01 -9.618681669235229492e-02 1.452572196722030640e-01 7.312959432601928711e-02 3.221391141414642334e-01 9.695114195346832275e-02 1.253243982791900635e-01 1.478836834430694580e-01
-1.775346398353576660e-01 -2.598035931587219238e-01 -8.491124212741851807e-02 5.835519172251224518e-03 -1.482088118791580200e-03 1.928981840610504150e-01 1.373127400875091553e-01 -3.264418244361877441e-01 -2.327240854501724243e-01 5.848377197980880737e-02 1.483471691608428955e-01 2.166849970817565918e-01 6.486474722623825073e-02 -9.997168183326721191e-02 -1.457522064447402954e-01 -2.710070013999938965e-01 1.383414417505264282e-01 1.670954227447509766e-01 -1.604434475302696228e-02 -1.132444664835929871e-02 -9.068088233470916748e-02 8.026221394538879395e-02 1.917503327131271362e-01 -1.928026676177978516e-01 4.280024766921997070e-01 -1.040667295455932617e-01 1.394465714693069458e-01 -1.573562324047088623e-01 1.904693692922592163e-01 2.435361444950103760e-01 7.713733613491058350e-02 -1.409477740526199341e-01
1.007492467761039734e-02 -4.595242440700531006e-02 -2.201927155256271362e-01 3.846888989210128784e-02 -1.406658887863159180e-01 2.703403830528259277e-01 2.156386971473693848e-01 7.595638185739517212e-02 -2.424965947866439819e-01 2.795708775520324707e-01 2.369334697723388672e-01 3.159030154347419739e-02 -1.655147671699523926e-01 -2.578480839729309082e-01 1.209810450673103333e-01 1.230468973517417908e-01 3.514639735221862793e-01 1.881847381591796875e-01 -1.116951089352369308e-02 -2.381277233362197876e-01 -1.925609409809112549e-01 2.701913192868232727e-02 2.858577668666839600e-01 1.519779115915298462e-01 3.316182643175125122e-02 -1.789942383766174316e-01 2.440169453620910645e-01 -4.203164950013160706e-02 4.609615728259086609e-02 1.051014065742492676e-01 6.743010878562927246e-02 -1.198542565107345581e-01
-1.379097700119018555e-01 1.621013730764389038e-01 1.369533836841583252e-01 1.765505671501159668e-01 -3.691889643669128418e-01 2.770783603191375732e-01 5.594541132450103760e-02 -1.744095683097839355e-01 -3.152886927127838135e-01 2.120341807603836060e-01 -2.492172122001647949e-01 7.358180731534957886e-02 -3.066812455654144287e-01 9.976483881473541260e-03 1.435123234987258911e-01 1.053865253925323486e-02 -3.405975177884101868e-03 -8.556311577558517456e-02 1.572595834732055664e-01 5.318915471434593201e-02 -9.305407851934432983e-02 1.545350700616836548e-01 1.471411287784576416e-01 -3.328275308012962341e-02 1.965280026197433472e-01 -9.886065125465393066e-02 1.450719982385635376e-01 1.823209375143051147e-01 6.161969900131225586e-02 -5.130128934979438782e-02 3.264655172824859619e-01 1.597643047571182251e-01
-8.499781042337417603e-02 6.526116281747817993e-02 2.095200568437576294e-01 -2.426396310329437256e-01 -1.004023924469947815e-01 4.791500866413116455e-01 -5.780422315001487732e-02 -2.616713345050811768e-01 -2.163654267787933350e-01 1.213776320219039917e-01 1.029807031154632568e-01 -2.040436863899230957e-01 -1.996044814586639404e-01 -1.089864745736122131e-01 -8.668400347232818604e-02 -2.272597849369049072e-01 2.183655351400375366e-01 -2.959652543067932129e-01 -2.320018131285905838e-03 -2.051229355856776237e-03 -9.325546771287918091e-02 1.734620779752731323e-01 9.697461128234863281e-02 -3.446809202432632446e-02 -8.377456665039062500e-02 3.198675438761711121e-02 9.005629271268844604e-02 7.045651227235794067e-02 1.293366402387619019e-01 -7.051187101751565933e-03 -4.028961528092622757e-03 -3.564025759696960449e-01
2.921922504901885986e-01 -9.142616391181945801e-02 3.058982491493225098e-01 1.797996014356613159e-01 3.899593651294708252e-02 2.285888493061065674e-01 2.862163782119750977e-01 -2.594889402389526367e-01 -1.777094751596450806e-01 3.059479296207427979e-01 -1.029008999466896057e-01 1.096393838524818420e-01 -1.187330633401870728e-01 -5.033063516020774841e-02 -1.657757759094238281e-01 -7.244201842695474625e-03 1.389326751232147217e-01 -9.086730331182479858e-02 -5.970765370875597000e-03 -9.260356426239013672e-03 -1.603917926549911499e-01 3.671262562274932861e-01 1.650538593530654907e-01 -5.071596428751945496e-02 8.308600634336471558e-02 -4.105617478489875793e-02 1.285348273813724518e-02 1.197708537802100182e-03 9.606113284826278687e-02 2.931275665760040283e-01 2.179022729396820068e-01 1.264325529336929321e-01
1.389844119548797607e-01 -9.436423890292644501e-03 4.172357022762298584e-01 -1.020753532648086548e-01 -2.012080699205398560e-01 2.336466312408447266e-01 -6.096673756837844849e-02 -5.099580064415931702e-02 -1.883738934993743896e-01 1.237413287162780762e-01 -2.575878202915191650e-01 2.093385457992553711e-01 1.748353615403175354e-02 -1.597656011581420898e-01 1.473402678966522217e-01 1.550376228988170624e-02 1.445848494768142700e-01 3.693948388099670410e-01 1.522792279720306396e-01 -5.108045414090156555e-02 -2.285468727350234985e-01 -6.995691917836666107e-03 9.178573638200759888e-02 7.199307531118392944e-02 2.451732158660888672e-01 -2.830910682678222656e-01 1.760396808385848999e-01 -4.569219425320625305e-02 -4.735965281724929810e-02 -2.437143027782440186e-01 -3.977238759398460388e-02 -1.870213821530342102e-02
-7.879168540239334106e-02 -4.951023031026124954e-03 1.262110620737075806e-01 4.081998765468597412e-02 -3.753103688359260559e-02 1.813316345214843750e-01 8.315654471516609192e-03 4.556903615593910217e-02 -1.044504810124635696e-02 1.386308968067169189e-01 1.962546408176422119e-01 1.011165305972099304e-01 -1.430457532405853271e-01 -3.113996684551239014e-01 -4.208769500255584717e-01 -6.674345582723617554e-02 4.227251559495925903e-02 1.351326704025268555e-01 2.075509130954742432e-01 -1.981937289237976074e-01 -1.988773196935653687e-01 3.715618252754211426e-01 8.069199509918689728e-03 2.185201942920684814e-01 1.514370888471603394e-01 -1.555225700139999390e-01 2.713570594787597656e-01 2.661481797695159912e-01 -9.743256121873855591e-02 -1.705199107527732849e-02 2.003298997879028320e-01 5.749817937612533569e-02
8.002730458974838257e-02 1.294264942407608032e-01 2.730954587459564209e-01 7.602140307426452637e-03 -1.974133998155593872e-01 2.705397009849548340e-01 5.805755034089088440e-03 -1.022130101919174194e-01 -3.267863988876342773e-01 -2.203443348407745361e-01 2.348923236131668091e-01 4.076711088418960571e-02 8.138859272003173828e-02 -3.249294310808181763e-02 -1.386842131614685059e-01 2.575829327106475830e-01 1.439661532640457153e-01 -7.753449678421020508e-02 7.153327763080596924e-02 9.518320858478546143e-02 -1.301962584257125854e-01 1.934328824281692505e-01 1.652909517288208008e-01 4.568755999207496643e-02 2.396332472562789917e-01 -3.236710131168365479e-01 2.548702061176300049e-01 1.134220063686370850e-01 -1.238720938563346863e-01 1.160918474197387695e-01 5.903567373752593994e-02 -2.776928842067718506e-01
-5.339237675070762634e-02 7.501384243369102478e-04 -6.899568438529968262e-02 -2.434168942272663116e-02 6.474661082029342651e-02 2.648968696594238281e-01 2.210618704557418823e-01 4.865913360845297575e-04 -3.163017034530639648e-01 1.843369752168655396e-01 8.574107289314270020e-02 1.356769204139709473e-01 -4.752273857593536377e-02 -6.591492891311645508e-02 -1.829986423254013062e-01 -2.600866854190826416e-01 2.165864259004592896e-01 -1.901521347463130951e-02 2.468001097440719604e-02 3.973172351834364235e-05 -7.738375663757324219e-02 2.585179172456264496e-02 3.136892318725585938e-01 -2.117741703987121582e-01 2.388345748186111450e-01 -8.538904786109924316e-02 1.091091185808181763e-01 -3.708778694272041321e-02 5.597065687179565430e-01 -1.001110300421714783e-03 -1.111945137381553650e-01 2.253554528579115868e-03
-1.544749885797500610e-01 -1.801168359816074371e-02 -4.753959830850362778e-03 -1.290114372968673706e-01 -1.057926099747419357e-02 4.224776923656463623e-01 1.500321179628372192e-01 -7.615166157484054565e-02 -1.185282245278358459e-01 3.261432647705078125e-01 7.517507672309875488e-02 1.095582619309425354e-01 1.724656224250793457e-01 -1.448705643415451050e-01 -5.624606460332870483e-02 -2.222589105367660522e-01 3.068086206912994385e-01 -9.508035145699977875e-03 -2.381156012415885925e-02 -1.361725330352783203e-01 -1.956743299961090088e-01 -2.975836209952831268e-02 -4.483548924326896667e-02 -3.046768903732299805e-01 3.096493780612945557e-01 -1.503209699876606464e-03 2.413014322519302368e-01 -1.061979755759239197e-01 1.816998869180679321e-01 2.369103021919727325e-02 1.609252989292144775e-01 -1.966334581375122070e-01
3.446452021598815918e-01 9.522620588541030884e-02 8.009411394596099854e-02 2.416647076606750488e-01 -1.592554152011871338e-01 4.003485143184661865e-01 3.896432816982269287e-01 -4.650236293673515320e-02 -2.761147916316986084e-01 3.953341767191886902e-02 -2.789640054106712341e-02 -9.701669216156005859e-02 -4.327667132019996643e-02 -4.125387221574783325e-02 -1.571365818381309509e-02 -2.209642827510833740e-01 7.617746014147996902e-03 2.244310081005096436e-01 -1.467238413169980049e-03 -1.191102550365030766e-03 -2.227781414985656738e-01 3.400456905364990234e-01 3.141215443611145020e-02 -7.235251367092132568e-02 6.518279016017913818e-02 -1.496658325195312500e-01 -6.044120341539382935e-02 7.281775772571563721e-02 -1.475383043289184570e-01 -1.557729020714759827e-02 -1.502041071653366089e-01 -1.580514758825302124e-01
-1.820901185274124146e-01 -1.252984046004712582e-03 -1.132402643561363220e-01 4.978372529149055481e-02 -1.045372709631919861e-01 3.130894899368286133e-01 3.130460679531097412e-01 -2.102901190519332886e-01 -3.472855687141418457e-01 1.990848779678344727e-01 3.305875062942504883e-01 1.270700097084045410e-01 -8.304826915264129639e-02 -2.598492205142974854e-01 -6.685845553874969482e-02 -9.038238227367401123e-02 1.989006251096725464e-02 1.504855901002883911e-01 -1.597490906715393066e-01 -1.640803068876266479e-01 -1.252379715442657471e-01 6.531327962875366211e-02 -9.853342175483703613e-02 -1.125251129269599915e-01 -2.718769200146198273e-02 -9.649655222892761230e-02 -5.221443250775337219e-02 1.696848869323730469e-01 2.284331470727920532e-01 -2.413177788257598877e-01 -3.856787458062171936e-02 -2.373899519443511963e-01
4.296593368053436279e-02 1.411245614290237427e-01 3.196402192115783691e-01 -1.757669150829315186e-01 -1.072000805288553238e-02 4.010512530803680420e-01 4.405731707811355591e-02 -1.763184666633605957e-01 -3.508476912975311279e-01 -1.407338380813598633e-01 6.002526730298995972e-02 -9.271386079490184784e-03 -1.492764651775360107e-01 -2.232651412487030029e-02 -2.613116502761840820e-01 -9.163515269756317139e-02 4.696626216173171997e-03 1.151438802480697632e-01 2.620172500610351562e-01 1.235120743513107300e-02 -3.019252121448516846e-01 -2.245166152715682983e-01 1.811055280268192291e-02 4.634710028767585754e-02 -5.847627669572830200e-02 -3.473632782697677612e-02 1.667550057172775269e-01 -2.562353946268558502e-02 2.897475063800811768e-01 1.007918491959571838e-01 7.972800172865390778e-03 2.274670600891113281e-01
4.077304899692535400e-02 1.413746476173400879e-01 1.616419851779937744e-01 5.008549988269805908e-02 -1.312844157218933105e-01 7.730968296527862549e-02 -1.437378227710723877e-01 -3.800670206546783447e-01 -1.027818247675895691e-01 2.918009459972381592e-02 1.196213159710168839e-02 9.561324119567871094e-02 -1.717996746301651001e-01 2.078163810074329376e-02 -3.089131116867065430e-01 -7.990118861198425293e-02 9.187556803226470947e-02 1.037798374891281128e-01 4.691839218139648438e-02 -4.930965006351470947e-01 -3.666714951395988464e-02 2.256558537483215332e-01 -2.271353453397750854e-02 -1.038348898291587830e-01 1.734927892684936523e-01 -2.445789575576782227e-01 8.058819174766540527e-02 -6.627381592988967896e-02 1.958308815956115723e-01 2.703056931495666504e-01 -2.234799414873123169e-01 1.365583539009094238e-01
1.675150990486145020e-01 9.139060229063034058e-02 1.101218909025192261e-01 -1.792420595884323120e-01 -1.168653890490531921e-01 2.179305255413055420e-01 -9.091583639383316040e-02 -1.040873527526855469e-01 -3.371708989143371582e-01 -7.233998924493789673e-02 1.258779317140579224e-01 3.894848525524139404e-01 2.720376551151275635e-01 -5.012897774577140808e-03 -2.824613265693187714e-02 3.664189251139760017e-03 9.657560288906097412e-02 2.679024040699005127e-01 -5.035686120390892029e-02 -2.560732066631317139e-01 -1.703429967164993286e-01 3.152671037241816521e-03 3.443251252174377441e-01 -2.056519836187362671e-01 -1.400810778141021729e-01 -2.881310284137725830e-01 -8.735192567110061646e-02 8.021846413612365723e-03 1.169114410877227783e-01 -7.147037424147129059e-03 1.206290423870086670e-01 9.177708998322486877e-03
9.071698039770126343e-02 -1.603100821375846863e-02 -6.452543288469314575e-02 -2.314315140247344971e-01 -4.963850602507591248e-02 3.208037912845611572e-01 -9.570363909006118774e-02 -5.224798992276191711e-02 -2.777920365333557129e-01 -1.298647820949554443e-01 -2.498113736510276794e-02 -9.737899899482727051e-02 -1.341525465250015259e-01 -3.492212593555450439e-01 -2.297242134809494019e-01 -1.671728342771530151e-01 1.731910407543182373e-01 1.027551516890525818e-01 -8.146222680807113647e-03 -1.827072203159332275e-01 4.935473576188087463e-02 2.658810615539550781e-01 4.082139953970909119e-02 -2.687025815248489380e-02 1.292738616466522217e-01 -2.991964221000671387e-01 3.717868626117706299e-01 -1.808957159519195557e-01 1.624530404806137085e-01 -1.583593785762786865e-01 -1.113733053207397461e-01 -3.373694047331809998e-02
3.513923287391662598e-02 -3.950811922550201416e-01 2.325376123189926147e-01 9.609111398458480835e-02 -2.587516009807586670e-01 2.346168830990791321e-02 5.938441306352615356e-02 -8.431316912174224854e-02 -2.449796497821807861e-01 2.468687444925308228e-01 1.705463677644729614e-01 1.197521537542343140e-01 -3.100163638591766357e-01 8.040083199739456177e-02 -3.354533910751342773e-01 -3.404125273227691650e-01 1.961876899003982544e-01 -2.307343669235706329e-02 -1.088149547576904297e-01 -1.110464930534362793e-01 -3.838287666440010071e-03 4.823298007249832153e-02 6.798884272575378418e-02 1.028572395443916321e-01 7.360014319419860840e-02 -1.749766469001770020e-01 -8.311932533979415894e-02 -1.714079082012176514e-01 2.961849793791770935e-02 1.189975738525390625e-01 1.692404299974441528e-01 9.550077468156814575e-02
1.423209756612777710e-01 3.082385957241058350e-01 1.520658936351537704e-02 -8.630555868148803711e-02 -3.196038603782653809e-01 3.167654275894165039e-01 2.258597761392593384e-01 -1.283731758594512939e-01 -5.524934455752372742e-02 1.798450201749801636e-01 1.051349416375160217e-01 1.321595013141632080e-01 7.362286094576120377e-03 -2.183520197868347168e-01 -1.110182926058769226e-01 -2.076824009418487549e-02 1.651318818330764771e-01 -2.353317141532897949e-01 -4.271181672811508179e-02 -9.711781889200210571e-02 7.419231534004211426e-02 1.487087309360504150e-01 -4.231955856084823608e-02 -3.271286785602569580e-01 6.975243985652923584e-02 -3.074552714824676514e-01 1.299963742494583130e-01 3.469929099082946777e-02 1.272417008876800537e-01 2.906244695186614990e-01 5.876949429512023926e-02 1.753207743167877197e-01
1.322868466377258301e-01 6.786544620990753174e-02 3.570621013641357422e-01 -1.948517411947250366e-01 -8.197650313377380371e-02 4.018814563751220703e-01 1.406244095414876938e-02 1.074677780270576477e-01 -2.031938731670379639e-01 1.915406137704849243e-01 -8.810675889253616333e-02 2.454925030469894409e-01 -1.207782179117202759e-01 4.417172819375991821e-02 -1.592826396226882935e-01 -4.147150367498397827e-02 1.891678124666213989e-01 2.761206328868865967e-01 9.137445688247680664e-02 -1.628612354397773743e-02 -2.950389385223388672e-01 -1.522994786500930786e-01 2.700281701982021332e-02 1.885096915066242218e-02 2.646240592002868652e-01 -1.452550441026687622e-01 2.875266969203948975e-02 1.327193155884742737e-02 1.886677928268909454e-02 -3.302474915981292725e-01 -1.383684808388352394e-03 9.646610170602798462e-02
1.349668949842453003e-01 3.032129257917404175e-02 1.777314543724060059e-01 -3.753262013196945190e-02 -2.760880291461944580e-01 3.233068287372589111e-01 -3.425886482000350952e-02 4.055071249604225159e-02 -1.063230708241462708e-01 -6.686543673276901245e-02 8.278028666973114014e-02 1.985479332506656647e-02 -1.992553621530532837e-01 -3.614719808101654053e-01 1.136633381247520447e-01 -1.306787878274917603e-01 -4.976434633135795593e-02 1.578154861927032471e-01 9.175928682088851929e-02 -8.239764720201492310e-02 -2.002217993140220642e-02 1.068447902798652649e-01 7.255662232637405396e-02 2.503593862056732178e-01 2.099814563989639282e-01 -1.617507487535476685e-01 2.523651719093322754e-01 9.822565317153930664e-02 4.537209570407867432e-01 -6.800365634262561798e-03 -2.195878922939300537e-01 -1.443670690059661865e-01
2.834647595882415771e-01 -4.439763724803924561e-02 4.906469956040382385e-02 8.251671493053436279e-02 -2.290027141571044922e-01 3.519621789455413818e-01 -1.185883730649948120e-01 -1.227088347077369690e-01 -1.042260080575942993e-01 1.614644527435302734e-01 2.590253576636314392e-02 -1.258017569780349731e-01 1.584135293960571289e-01 -9.395816177129745483e-02 -1.249409317970275879e-01 1.974183171987533569e-01 -8.375331759452819824e-02 -1.605487428605556488e-02 1.460122317075729370e-01 -2.585172951221466064e-01 -2.187719792127609253e-01 2.074122279882431030e-01 -3.679436445236206055e-02 -3.685542568564414978e-02 2.555060386657714844e-01 -1.130345314741134644e-01 2.063879370689392090e-01 -3.650420606136322021e-01 1.758260875940322876e-01 -5.817117169499397278e-03 2.040287405252456665e-01 2.134884744882583618e-01
9.577515721321105957e-02 -1.257495731115341187e-01 -6.880660355091094971e-02 -1.548855155706405640e-01 -3.587864339351654053e-01 3.674343228340148926e-01 1.491810679435729980e-01 6.662420928478240967e-02 -2.427853345870971680e-01 1.906684935092926025e-01 1.112831905484199524e-01 1.218130663037300110e-01 -2.534525990486145020e-01 -5.732066556811332703e-02 2.422938123345375061e-02 -2.662403285503387451e-01 4.808002337813377380e-02 -1.114526763558387756e-01 1.303697377443313599e-02 1.677329279482364655e-02 -2.153770625591278076e-01 2.162329852581024170e-01 -5.882307514548301697e-02 -2.109538018703460693e-01 2.738153934478759766e-01 1.975169330835342407e-01 1.825213283300399780e-01 -8.086504787206649780e-02 2.650227844715118408e-01 -4.430662468075752258e-02 -1.022333949804306030e-01 -3.951316326856613159e-02
6.134006753563880920e-02 -1.538502424955368042e-01 4.024829864501953125e-01 -1.637924164533615112e-01 -3.470241725444793701e-01 2.119429856538772583e-01 9.256551414728164673e-02 -7.664934545755386353e-02 -1.658078879117965698e-01 -3.330697119235992432e-02 -1.768484711647033691e-01 8.167603611946105957e-02 -1.514559388160705566e-01 -2.608996033668518066e-01 -1.140121817588806152e-01 -9.876002371311187744e-02 2.367699742317199707e-01 2.488639652729034424e-01 1.041559129953384399e-01 -1.299086362123489380e-01 -2.455313801765441895e-01 1.415135711431503296e-01 -6.697293370962142944e-02 -7.812461256980895996e-02 -2.635332345962524414e-01 -1.653611510992050171e-01 5.540024489164352417e-02 -1.094213947653770447e-01 2.691322863101959229e-01 1.511396025307476521e-03 -3.755949065089225769e-02 -3.674483671784400940e-02
8.893332630395889282e-02 -2.545327842235565186e-01 1.251825392246246338e-01 -1.096398085355758667e-01 -7.934007048606872559e-02 3.959040343761444092e-01 -1.477150022983551025e-01 -1.982957720756530762e-01 -8.819428831338882446e-02 2.789514660835266113e-01 -2.472392655909061432e-02 -1.320412009954452515e-01 1.731787770986557007e-01 -1.498168408870697021e-01 -8.094426989555358887e-02 5.178365483880043030e-02 6.996673345565795898e-02 2.151912897825241089e-01 1.122582778334617615e-01 7.463650405406951904e-02 4.629674926400184631e-02 4.412777721881866455e-02 -1.065600290894508362e-01 -2.229504734277725220e-01 1.844469308853149414e-01 -3.584125936031341553e-01 4.260407984256744385e-01 -7.551836315542459488e-03 -1.107028797268867493e-01 1.204564198851585388e-01 5.865250155329704285e-02 3.671623393893241882e-02
-6.079307943582534790e-02 6.393852829933166504e-02 1.870725899934768677e-01 -1.491433084011077881e-01 2.248828858137130737e-01 1.156488060951232910e-01 -6.020787358283996582e-02 -2.035737335681915283e-01 -2.541218698024749756e-01 1.793754100799560547e-01 3.043469488620758057e-01 -1.846064031124114990e-01 -1.343183219432830811e-01 -2.609684765338897705e-01 -1.676959991455078125e-01 -1.500993669033050537e-01 9.539005346596240997e-03 -7.261074334383010864e-02 1.440618634223937988e-01 -4.914222285151481628e-02 -1.549986153841018677e-01 1.350160986185073853e-01 4.118754267692565918e-01 -3.035173565149307251e-02 2.068436294794082642e-01 -1.780147403478622437e-01 1.714928299188613892e-01 -5.594496056437492371e-02 3.203445971012115479e-01 1.042006537318229675e-01 4.695904999971389771e-02 4.072981327772140503e-02
-7.609598338603973389e-03 1.903454959392547607e-01 3.014750480651855469e-01 9.291137009859085083e-02 -2.229696214199066162e-01 2.182197570800781250e-01 9.308309108018875122e-02 -2.201544046401977539e-01 -2.409892231225967407e-01 1.387145370244979858e-01 -6.436418741941452026e-02 2.091184705495834351e-01 -2.747508585453033447e-01 1.175735425204038620e-02 -1.112333592027425766e-02 3.044969402253627777e-02 -1.860486716032028198e-02 -1.575650274753570557e-01 -1.230991557240486145e-01 -3.320863842964172363e-02 -1.863119602203369141e-01 -4.303012415766716003e-02 7.892560213804244995e-02 -4.095127061009407043e-02 3.634374141693115234e-01 -1.254440099000930786e-01 1.961042881011962891e-01 1.982711404561996460e-01 3.069707751274108887e-02 1.258228207007050514e-03 3.831670880317687988e-01 2.204629927873611450e-01
-4.500347003340721130e-02 2.124994397163391113e-01 -3.318960219621658325e-02 1.360543817281723022e-01 -5.177109036594629288e-03 2.135360389947891235e-01 -5.981978401541709900e-02 -6.888257712125778198e-02 -8.068839460611343384e-02 2.910768091678619385e-01 2.239474505186080933e-01 -1.089390646666288376e-02 6.561804562807083130e-02 -2.732425630092620850e-01 9.738028049468994141e-02 -2.172637134790420532e-01 3.909983336925506592e-01 2.045098990201950073e-01 2.767896950244903564e-01 1.819276809692382812e-01 -2.632667124271392822e-01 4.299856722354888916e-02 -7.953566312789916992e-02 -1.713347285985946655e-01 -2.041297405958175659e-02 -1.643854975700378418e-01 2.540984153747558594e-01 -3.751403465867042542e-02 2.197608053684234619e-01 9.540256857872009277e-02 1.992134451866149902e-01 1.866581477224826813e-02
2.202594727277755737e-01 2.569878399372100830e-01 2.666859328746795654e-01 8.892587386071681976e-03 -2.492853254079818726e-01 2.593571543693542480e-01 -9.132079780101776123e-02 -2.936159819364547729e-02 1.167961880564689636e-01 2.174418866634368896e-01 8.195204287767410278e-02 -4.230538383126258850e-03 -1.233233213424682617e-01 -2.080774307250976562e-01 4.056763369590044022e-03 2.459130808711051941e-02 1.112087741494178772e-01 -3.316828981041908264e-03 2.395637631416320801e-01 7.075498998165130615e-02 -7.419364899396896362e-02 7.299105823040008545e-02 -1.925086379051208496e-01 -3.932867348194122314e-01 3.745236694812774658e-01 -9.416795521974563599e-02 2.374908179044723511e-01 2.913030050694942474e-02 1.448109149932861328e-01 8.236502856016159058e-02 4.626748338341712952e-02 1.876871734857559204e-01
1.218268200755119324e-01 -4.013252630829811096e-02 2.148772329092025757e-01 -2.471883296966552734e-01 -2.931792140007019043e-01 -9.069069474935531616e-02 -4.884813353419303894e-02 -9.939655661582946777e-02 -2.952162325382232666e-01 1.403815448284149170e-01 -1.371798664331436157e-02 6.844298541545867920e-02 8.772689104080200195e-02 -2.184557020664215088e-01 -7.085196673870086670e-02 -2.453225106000900269e-01 1.618160158395767212e-01 1.227928623557090759e-01 -2.712278254330158234e-02 -3.383831679821014404e-01 -5.162829905748367310e-02 -3.192202374339103699e-02 -1.458838433027267456e-01 1.718102693557739258e-01 2.937010824680328369e-01 -2.431568950414657593e-01 1.981811821460723877e-01 2.730620801448822021e-01 3.710163012146949768e-02 2.123648524284362793e-01 1.407555192708969116e-01 -3.124098666012287140e-02
7.592514622956514359e-03 2.637676000595092773e-01 1.396408826112747192e-01 5.864488705992698669e-02 -1.003922224044799805e-01 4.315821528434753418e-01 -1.544882208108901978e-01 -3.601508960127830505e-02 -1.856409460306167603e-01 6.790438294410705566e-02 4.936837404966354370e-02 -1.708703935146331787e-01 -3.948053345084190369e-02 -7.121808081865310669e-02 -1.694730669260025024e-02 -1.089710965752601624e-01 3.103516101837158203e-01 2.217762917280197144e-01 -1.070131659507751465e-01 4.038648605346679688e-01 -2.537528276443481445e-01 7.620009779930114746e-02 2.216542363166809082e-01 9.123646467924118042e-02 1.107748970389366150e-01 -2.052537649869918823e-01 1.583641469478607178e-01 -1.792997270822525024e-01 1.119082048535346985e-01 1.324793100357055664e-01 4.735997319221496582e-02 6.903977692127227783e-02
-1.061419844627380371e-01 -5.646316334605216980e-03 2.237683683633804321e-01 -7.474505901336669922e-02 -2.301855757832527161e-02 2.681645154953002930e-01 -9.464856237173080444e-02 2.502205967903137207e-01 -4.441588222980499268e-01 3.439252078533172607e-01 1.999875456094741821e-01 2.072301357984542847e-01 -2.071988582611083984e-01 -5.140217766165733337e-02 -4.025013372302055359e-02 -1.529252082109451294e-01 -6.112975627183914185e-02 -1.205977723002433777e-01 1.204506382346153259e-01 -6.842005997896194458e-02 -2.105488181114196777e-01 1.752283126115798950e-01 7.868059724569320679e-02 -1.837826073169708252e-01 1.684470474720001221e-01 -1.559016555547714233e-01 -1.285809725522994995e-01 -9.877329319715499878e-02 2.118661850690841675e-01 1.448920518159866333e-01 -9.277754276990890503e-02 -1.184097379446029663e-01
4.515540599822998047e-02 7.787902373820543289e-03 8.934552967548370361e-02 -2.004576623439788818e-01 -1.454602330923080444e-01 1.832872182130813599e-01 -2.709130942821502686e-01 -2.671955227851867676e-01 9.667953103780746460e-02 -1.092972978949546814e-02 7.580803334712982178e-02 2.383647114038467407e-01 -3.889483511447906494e-01 -2.692968957126140594e-02 -1.504909396171569824e-01 -1.618699878454208374e-01 8.456359803676605225e-02 2.438010871410369873e-01 8.457071334123611450e-02 -2.361019104719161987e-01 -1.306971609592437744e-01 1.901403069496154785e-01 3.000490739941596985e-02 7.676064968109130859e-02 2.039646208286285400e-01 -2.891477942466735840e-01 1.642757505178451538e-01 2.166909277439117432e-01 1.241961494088172913e-02 -1.446710526943206787e-01 2.529475390911102295e-01 5.981535091996192932e-02
1.304991543292999268e-01 -1.892082542181015015e-01 1.081855669617652893e-01 -3.024645149707794189e-01 -3.975707292556762695e-01 2.520616948604583740e-01 -4.194724932312965393e-02 -5.333068594336509705e-02 -1.112990826368331909e-01 2.203256934881210327e-01 2.662945389747619629e-01 -1.217774860560894012e-02 -2.156408131122589111e-01 -5.627060681581497192e-02 -4.834201186895370483e-02 -2.765713930130004883e-01 6.040422245860099792e-02 1.710571944713592529e-01 2.255948185920715332e-01 -8.965892344713211060e-02 -2.529817819595336914e-02 4.357490688562393188e-02 -1.206432878971099854e-01 3.067046403884887695e-01 -4.839904606342315674e-03 -1.582926064729690552e-01 -1.602576524019241333e-01 1.885010451078414917e-01 1.536676380783319473e-02 1.267395466566085815e-01 2.269079238176345825e-01 1.443617232143878937e-02
3.676572814583778381e-02 -2.273556143045425415e-01 5.815785378217697144e-02 4.025685414671897888e-02 -4.290427267551422119e-02 2.392571270465850830e-01 -7.814077287912368774e-02 -1.173185855150222778e-01 -2.938768593594431877e-03 3.910034000873565674e-01 6.312082707881927490e-02 -1.121644452214241028e-01 -1.905412673950195312e-01 -1.870876997709274292e-01 -1.505268663167953491e-01 -2.846350073814392090e-01 2.921615540981292725e-01 -1.506793200969696045e-01 -6.781709939241409302e-02 1.753629148006439209e-01 -2.326451838016510010e-01 2.885217666625976562e-01 -2.338879406452178955e-01 -1.520600020885467529e-01 2.512271404266357422e-01 -1.219533085823059082e-01 1.509342342615127563e-01 -9.922958165407180786e-02 4.733476089313626289e-04 1.089789345860481262e-01 -1.841931343078613281e-01 -5.943381041288375854e-02
1.773359775543212891e-01 -6.576091796159744263e-02 7.863765954971313477e-02 -1.625270694494247437e-01 -3.457767367362976074e-01 4.309957101941108704e-02 -6.312145292758941650e-02 -3.067562580108642578e-01 -2.346311807632446289e-01 9.233096987009048462e-02 2.985963225364685059e-01 -2.439217176288366318e-03 -2.526303827762603760e-01 1.929625868797302246e-01 -1.423349380493164062e-01 -1.863357722759246826e-01 2.131193429231643677e-01 -1.765104127116501331e-03 1.839675456285476685e-01 -2.606739103794097900e-01 -1.941133439540863037e-01 3.393123298883438110e-02 -1.433905810117721558e-01 2.539944052696228027e-01 1.082186624407768250e-01 -1.945399791002273560e-01 -3.147163242101669312e-02 8.325227349996566772e-02 -1.155751291662454605e-02 1.955491304397583008e-01 1.628842651844024658e-01 -9.919707477092742920e-02
-1.213578060269355774e-01 1.054073683917522430e-02 1.962856389582157135e-02 1.489659547805786133e-01 7.693807035684585571e-02 1.596607118844985962e-01 2.414981722831726074e-01 -2.487124651670455933e-01 -1.633616834878921509e-01 2.799915075302124023e-01 1.351949274539947510e-01 5.939487367868423462e-03 2.504965960979461670e-01 -1.827348172664642334e-01 1.115213497541844845e-03 -1.747092455625534058e-01 3.760541081428527832e-01 -4.714822769165039062e-02 1.898389682173728943e-02 -8.547120727598667145e-03 -1.698230504989624023e-01 8.132070302963256836e-02 3.538921177387237549e-01 1.055853813886642456e-01 1.591237038373947144e-01 -8.427067846059799194e-02 2.477609068155288696e-01 8.481732010841369629e-02 2.295277714729309082e-01 1.991749405860900879e-01 1.933094710111618042e-01 1.195706278085708618e-01
-5.515459924936294556e-02 -7.280119508504867554e-02 3.102492690086364746e-01 -2.293748259544372559e-01 -3.618692159652709961e-01 2.298566550016403198e-01 1.403665095567703247e-01 -2.472842633724212646e-01 -1.759730279445648193e-01 3.614340126514434814e-01 2.447282522916793823e-01 3.559006378054618835e-02 -2.156381262466311455e-03 -1.596818119287490845e-01 6.529182940721511841e-02 -3.108805231750011444e-02 -5.791139230132102966e-02 1.595065742731094360e-02 -1.244899928569793701e-01 -2.535418868064880371e-01 -8.488319069147109985e-02 -1.196157038211822510e-01 1.684356778860092163e-01 2.165102660655975342e-01 2.746670544147491455e-01 -1.850368529558181763e-01 9.262500703334808350e-02 5.339225381612777710e-02 -6.120266392827033997e-02 -3.133762255311012268e-02 1.158814877271652222e-01 -7.242971658706665039e-02
-8.786781132221221924e-02 -9.561022743582725525e-03 1.275247149169445038e-02 -4.031681269407272339e-02 -4.965190961956977844e-02 1.773826032876968384e-01 5.030171945691108704e-02 8.486118912696838379e-02 -1.452723443508148193e-01 4.977708309888839722e-02 1.544837206602096558e-01 1.724416166543960571e-01 -9.166226536035537720e-02 -1.818359941244125366e-01 -2.634103894233703613e-01 -9.415464848279953003e-02 2.274615690112113953e-03 2.592972815036773682e-01 2.659330368041992188e-01 -2.995488047599792480e-01 -2.211362272500991821e-01 3.834385871887207031e-01 1.246402710676193237e-01 1.823512762784957886e-01 1.455051302909851074e-01 -1.268465518951416016e-01 3.221453130245208740e-01 3.125008940696716309e-01 -7.509106770157814026e-03 1.415654551237821579e-02 1.663856059312820435e-01 1.039129421114921570e-01
5.746762081980705261e-02 -6.994329392910003662e-02 3.708406984806060791e-01 -1.551223844289779663e-01 9.574953466653823853e-02 3.332072794437408447e-01 8.190304040908813477e-03 -7.139389216899871826e-02 -1.822609305381774902e-01 4.221925511956214905e-02 -2.095875591039657593e-01 2.317923456430435181e-01 -1.850427389144897461e-01 -5.669562891125679016e-02 -6.889706104993820190e-02 -7.554030418395996094e-02 2.042648792266845703e-01 3.966546654701232910e-01 2.557294666767120361e-01 -1.009745821356773376e-01 -3.520767092704772949e-01 -1.291618794202804565e-01 -1.065013855695724487e-01 -8.376091718673706055e-02 1.509569585323333740e-01 -1.285489201545715332e-01 6.166418269276618958e-02 1.082511842250823975e-01 8.178038150072097778e-02 -1.699066609144210815e-01 -1.331411208957433701e-02 -8.766606450080871582e-03
3.141142129898071289e-01 -1.707767248153686523e-01 1.691930294036865234e-01 -6.757938116788864136e-02 -1.107471287250518799e-01 2.269877046346664429e-01 -1.855981200933456421e-01 4.688090085983276367e-02 -1.645723134279251099e-01 1.659594029188156128e-01 -1.620237380266189575e-01 -1.021707337349653244e-02 -6.277155876159667969e-02 -3.601960837841033936e-02 -1.805359870195388794e-01 -2.329835146665573120e-01 1.818070411682128906e-01 7.566646486520767212e-02 4.402188211679458618e-02 -3.329614996910095215e-01 -1.254756301641464233e-01 -8.489598520100116730e-03 2.567470073699951172e-02 1.438039839267730713e-01 4.317246973514556885e-01 -9.452399611473083496e-02 4.032708238810300827e-03 -5.091797187924385071e-02 2.276412397623062134e-01 -1.358040720224380493e-01 2.872982323169708252e-01 1.611760258674621582e-01
1.383157372474670410e-01 2.618559449911117554e-02 2.836926877498626709e-01 -1.123650372028350830e-01 1.453019827604293823e-01 4.467599689960479736e-01 6.940176244825124741e-03 -4.331316798925399780e-03 -1.370218396186828613e-01 1.208673939108848572e-01 -1.671332567930221558e-01 3.517856299877166748e-01 -5.023410171270370483e-02 1.059551537036895752e-01 -3.951172158122062683e-02 -7.212368398904800415e-02 2.391658425331115723e-01 2.590582966804504395e-01 1.278728693723678589e-01 -4.521741345524787903e-02 -2.899771630764007568e-01 4.580957442522048950e-02 1.096964627504348755e-02 9.411504864692687988e-02 3.708271086215972900e-01 -1.489179581403732300e-01 9.333655983209609985e-02 1.165258046239614487e-02 -1.252904087305068970e-01 -1.716915667057037354e-01 -2.558176964521408081e-02 9.208867698907852173e-02
1.372579485177993774e-01 -1.300888210535049438e-01 2.415610477328300476e-02 -1.509895920753479004e-01 -3.489999473094940186e-01 2.098611593246459961e-01 1.642307192087173462e-01 6.294889003038406372e-02 -9.991637617349624634e-02 1.285271644592285156e-01 1.447104066610336304e-01 9.952984005212783813e-02 -9.327745437622070312e-02 -3.194555640220642090e-01 -6.985732167959213257e-02 -1.430532932281494141e-01 2.612621486186981201e-01 -2.390575408935546875e-01 6.021301820874214172e-02 1.312327086925506592e-01 -2.167710810899734497e-01 3.022646307945251465e-01 -1.738328784704208374e-01 -1.260886527597904205e-02 2.066584974527359009e-01 -2.150839269161224365e-01 1.869911104440689087e-01 -2.589287757873535156e-01 1.834379881620407104e-01 -7.335753738880157471e-02 -7.101380825042724609e-02 -2.440248429775238037e-02
-7.965147495269775391e-02 -1.238438561558723450e-01 4.269099235534667969e-01 -1.774537935853004456e-02 -2.816501557826995850e-01 1.246264204382896423e-01 5.547383055090904236e-02 -9.552773833274841309e-02 -3.085516393184661865e-01 2.569829113781452179e-02 -1.814024597406387329e-01 9.439342468976974487e-02 -1.187698990106582642e-01 -3.573020100593566895e-01 -7.777690142393112183e-02 -1.670270115137100220e-01 3.638859987258911133e-01 1.430936902761459351e-01 1.543542742729187012e-01 -1.086452677845954895e-01 -1.687244772911071777e-01 4.219485819339752197e-02 -1.454490870237350464e-01 -2.405502647161483765e-02 -1.885653585195541382e-01 2.425581403076648712e-02 7.981187105178833008e-02 -2.198034971952438354e-01 1.289669722318649292e-01 2.448818413540720940e-03 1.634925305843353271e-01 -2.434887550771236420e-02
4.324526339769363403e-02 -2.954579330980777740e-02 2.129033207893371582e-01 9.680256992578506470e-02 -5.574924405664205551e-03 9.389640390872955322e-02 -3.585849106311798096e-01 6.802788376808166504e-02 -3.663473725318908691e-01 3.356039226055145264e-01 -7.721322774887084961e-02 -5.051951110363006592e-02 4.623810201883316040e-02 -1.554835885763168335e-01 -7.455183565616607666e-02 -1.416945271193981171e-02 1.885413527488708496e-01 2.866789698600769043e-02 -6.117781996726989746e-02 -3.708231495693325996e-03 -8.609243482351303101e-02 6.617779284715652466e-02 -3.022407591342926025e-01 -1.350364685058593750e-01 2.861364483833312988e-01 -3.730491399765014648e-01 1.720118671655654907e-01 3.900790214538574219e-02 2.470099627971649170e-01 -2.895637974143028259e-02 1.785026639699935913e-01 7.554071396589279175e-02
3.136334940791130066e-02 -5.419830605387687683e-02 2.167490273714065552e-01 2.175284326076507568e-01 -9.686714969575405121e-03 4.330132901668548584e-01 1.689835190773010254e-01 -5.735625699162483215e-02 -1.628752648830413818e-01 5.819223448634147644e-02 8.008269965648651123e-02 2.173385918140411377e-01 -2.361267060041427612e-01 -2.295911759138107300e-01 -3.337785005569458008e-01 -1.759606748819351196e-01 5.929758399724960327e-02 -2.715732753276824951e-01 -1.235713809728622437e-01 -7.523732632398605347e-02 -1.044550538063049316e-01 1.066674366593360901e-01 -3.979915007948875427e-02 2.284485846757888794e-02 1.573226228356361389e-02 -5.567109584808349609e-02 -6.397041678428649902e-02 3.606266155838966370e-02 3.074682354927062988e-01 -2.440034151077270508e-01 2.674866933375597000e-03 -2.500483393669128418e-01
3.107150085270404816e-02 5.426235869526863098e-02 -1.439502462744712830e-02 -1.451375633478164673e-01 2.739489823579788208e-02 9.853236377239227295e-02 -1.028754189610481262e-01 -1.282795667648315430e-01 -8.893964439630508423e-02 2.137180864810943604e-01 7.301991432905197144e-02 7.522398978471755981e-02 -9.658955782651901245e-02 -2.996941506862640381e-01 -4.201666414737701416e-01 -7.113683968782424927e-02 1.250188499689102173e-01 7.354504615068435669e-02 3.381646573543548584e-01 -1.452870070934295654e-01 -3.166932165622711182e-01 1.956367939710617065e-01 3.941250219941139221e-02 1.861248314380645752e-01 8.568029850721359253e-02 -2.671043574810028076e-01 3.277730643749237061e-01 2.199017256498336792e-01 -7.853641174733638763e-03 7.954335771501064301e-03 1.480298489332199097e-01 -6.492434442043304443e-02
-6.767527759075164795e-02 -2.658047527074813843e-02 1.836697906255722046e-01 -4.545977711677551270e-01 -1.762624382972717285e-01 1.453671753406524658e-01 -1.206728965044021606e-01 -2.269617654383182526e-02 -1.587125211954116821e-01 1.686772555112838745e-01 9.525388479232788086e-03 1.084342077374458313e-01 -3.087697029113769531e-01 5.819101259112358093e-02 -2.247465252876281738e-01 -4.782549664378166199e-02 2.148297280073165894e-01 -1.797230243682861328e-01 1.630633175373077393e-01 -3.563326001167297363e-01 -1.090790852904319763e-01 4.467270150780677795e-02 5.813601240515708923e-02 4.213871434330940247e-02 1.061488091945648193e-01 -3.927402496337890625e-01 -1.555173099040985107e-01 1.507291570305824280e-02 7.313966006040573120e-02 -1.277052313089370728e-01 6.885831244289875031e-03 8.564159274101257324e-02
-1.517226994037628174e-01 -2.940407991409301758e-01 6.045889481902122498e-02 -1.997710019350051880e-01 -3.599097430706024170e-01 4.156000614166259766e-01 -7.790920883417129517e-02 -2.461753636598587036e-01 -2.110842913389205933e-01 7.672272622585296631e-02 1.767309308052062988e-01 -3.126704320311546326e-02 -1.027861014008522034e-01 -1.356424540281295776e-01 -7.016403973102569580e-02 -2.376224994659423828e-01 7.770055532455444336e-02 -8.932068943977355957e-02 -1.070905774831771851e-01 5.193633958697319031e-02 -2.383953630924224854e-01 5.474470928311347961e-02 8.066824823617935181e-02 -1.023412048816680908e-01 1.741877943277359009e-01 -2.330934628844261169e-03 -1.869797334074974060e-02 1.319493353366851807e-01 1.597606241703033447e-01 4.713210836052894592e-02 -3.117407858371734619e-01 -1.642987728118896484e-01
3.321846947073936462e-02 3.919568657875061035e-02 -1.151604112237691879e-02 -1.623077094554901123e-01 1.857122033834457397e-02 1.529822349548339844e-01 4.286509379744529724e-02 -5.036126077175140381e-02 -4.871776793152093887e-03 1.528438180685043335e-01 1.597352325916290283e-01 4.233796149492263794e-02 -1.685711294412612915e-01 -3.633116781711578369e-01 -3.959160745143890381e-01 -2.075806856155395508e-01 1.246721744537353516e-01 5.467832460999488831e-02 2.913963496685028076e-01 -2.235831469297409058e-01 -2.836087644100189209e-01 2.123335450887680054e-01 8.961071074008941650e-02 6.545106321573257446e-02 2.381711155176162720e-01 -1.244033873081207275e-01 2.841664254665374756e-01 1.871597021818161011e-01 -1.375618129968643188e-01 -5.053812265396118164e-02 1.722183078527450562e-01 -3.785381838679313660e-02
1.136634051799774170e-01 1.658070832490921021e-02 1.913394629955291748e-01 -1.140683293342590332e-01 -2.566631436347961426e-01 1.717106699943542480e-01 -9.736375510692596436e-02 -2.313098162412643433e-01 -2.705011963844299316e-01 1.917130872607231140e-02 4.587784409523010254e-02 -1.235386952757835388e-01 -8.128582686185836792e-02 -1.339562982320785522e-01 -9.646355360746383667e-02 1.295448094606399536e-01 3.203266859054565430e-01 -2.119760774075984955e-02 7.808206975460052490e-02 5.366508290171623230e-02 2.429701983928680420e-01 3.727407753467559814e-02 -1.825420707464218140e-01 -2.635074853897094727e-01 4.831896722316741943e-01 -2.488505691289901733e-01 1.122602224349975586e-01 -1.460067927837371826e-01 4.567220434546470642e-02 6.954836845397949219e-02 1.090597137808799744e-01 1.180762648582458496e-01
1.039123311638832092e-01 2.036511525511741638e-02 4.236899912357330322e-01 1.543113142251968384e-01 -3.896816447377204895e-02 3.928782939910888672e-01 1.138277575373649597e-01 5.744390562176704407e-02 -5.883969832211732864e-03 3.401383757591247559e-02 1.622617393732070923e-01 3.852540254592895508e-02 -3.701310455799102783e-01 -2.909802198410034180e-01 2.592137083411216736e-02 1.379514038562774658e-01 2.845549583435058594e-01 1.121491566300392151e-01 4.753639921545982361e-03 -2.293285131454467773e-01 1.422767937183380127e-01 6.733933836221694946e-02 1.254358589649200439e-01 1.832733750343322754e-01 2.280065715312957764e-01 -1.181913465261459351e-01 -2.700498886406421661e-02 9.037021547555923462e-02 1.811985522508621216e-01 -1.068814992904663086e-01 -5.989143624901771545e-02 8.095507510006427765e-04
2.599209733307361603e-02 -1.338233500719070435e-01 -3.506323695182800293e-02 1.333705149590969086e-02 -1.349396556615829468e-01 4.038185179233551025e-01 -3.623767942190170288e-02 -1.021510213613510132e-01 3.574453666806221008e-02 3.092579543590545654e-01 1.348477602005004883e-01 -1.195332854986190796e-01 -2.401012629270553589e-01 -1.135065555572509766e-01 9.860624559223651886e-03 -1.777214258909225464e-01 9.853319823741912842e-02 1.846815645694732666e-01 -2.197050452232360840e-01 1.527349948883056641e-01 -2.597209066152572632e-02 2.177855372428894043e-01 3.156036883592605591e-02 -6.476294249296188354e-02 1.249177604913711548e-01 -2.725489810109138489e-02 4.200845956802368164e-01 1.966507546603679657e-02 3.365051150321960449e-01 8.832462131977081299e-02 1.493898630142211914e-01 2.238489836454391479e-01
3.339459886774420738e-03 3.899300098419189453e-02 3.613154292106628418e-01 -1.127023026347160339e-01 -2.332524396479129791e-02 3.531788289546966553e-01 2.531479001045227051e-01 -2.940105199813842773e-01 -9.127595275640487671e-02 2.993435971438884735e-02 6.038571894168853760e-02 1.138928160071372986e-02 -2.553156912326812744e-01 -2.193234302103519440e-02 4.942405968904495239e-03 -2.683558464050292969e-01 -1.354040950536727905e-01 7.330449670553207397e-02 2.771197855472564697e-01 -6.306988745927810669e-02 -2.416153848171234131e-01 1.988862007856369019e-01 -1.825699657201766968e-01 5.548193305730819702e-02 4.425738751888275146e-02 5.213178321719169617e-02 2.406617403030395508e-01 -4.842430353164672852e-02 2.676706314086914062e-01 1.093849390745162964e-01 -1.151931658387184143e-01 -1.674996316432952881e-01
8.330255001783370972e-02 1.539292931556701660e-01 3.924582898616790771e-01 -1.382351368665695190e-01 -1.954078972339630127e-01 2.892570495605468750e-01 -1.894505321979522705e-02 -2.180736660957336426e-01 -2.469903230667114258e-02 3.299522399902343750e-01 -9.425751864910125732e-02 2.096949368715286255e-01 -3.381463140249252319e-02 -1.140010450035333633e-02 1.188757196068763733e-01 -3.208059445023536682e-02 1.943571865558624268e-01 2.718270421028137207e-01 -1.246879575774073601e-03 -6.172959879040718079e-02 -2.336209118366241455e-01 7.822788506746292114e-02 -8.667981624603271484e-02 3.252937644720077515e-02 1.650357246398925781e-01 -2.383298724889755249e-01 9.587819129228591919e-02 -7.355325669050216675e-02 -5.868202820420265198e-02 -3.860231637954711914e-01 9.985946863889694214e-02 -4.335222765803337097e-02
-1.120520532131195068e-01 -6.396135687828063965e-02 8.113388717174530029e-02 2.811188809573650360e-02 -1.166842132806777954e-01 3.306051194667816162e-01 3.768019676208496094e-01 -2.452893406152725220e-01 -1.533125936985015869e-01 8.958821743726730347e-02 4.104343652725219727e-01 -7.087616622447967529e-02 6.172970309853553772e-02 -2.302847355604171753e-01 8.651284128427505493e-02 -1.865406036376953125e-01 8.527638018131256104e-02 6.299970299005508423e-02 2.289939671754837036e-02 1.430110335350036621e-01 -2.236016243696212769e-01 2.271717190742492676e-01 1.458998024463653564e-01 -1.673298180103302002e-01 2.901666611433029175e-02 -1.850608587265014648e-01 -7.815586030483245850e-02 2.650769352912902832e-01 8.628001064062118530e-02 -1.867995858192443848e-01 -4.767999425530433655e-02 8.718422055244445801e-02
-1.179393939673900604e-02 -2.032100968062877655e-02 2.448744773864746094e-01 -1.193002909421920776e-01 -2.842273116111755371e-01 -9.464675933122634888e-02 1.865576505661010742e-01 -3.670160472393035889e-01 -3.616952896118164062e-02 2.359038442373275757e-01 1.538257896900177002e-01 1.442744433879852295e-01 -3.097794055938720703e-01 -7.537131011486053467e-02 -3.427279293537139893e-01 1.602739281952381134e-02 6.664586812257766724e-02 5.567604675889015198e-02 1.238960474729537964e-01 -1.146461218595504761e-01 -1.866804435849189758e-02 3.072614371776580811e-01 9.669849649071693420e-03 -1.116470694541931152e-01 2.235822081565856934e-01 -1.044873073697090149e-01 -1.314674913883209229e-01 3.233209997415542603e-02 9.122104942798614502e-02 3.082447946071624756e-01 1.150813177227973938e-01 7.769605517387390137e-02
2.948034107685089111e-01 -2.131243497133255005e-01 -1.425632536411285400e-01 -2.490794807672500610e-01 -1.157935857772827148e-01 -1.742185838520526886e-02 1.237383186817169189e-01 -2.648948132991790771e-01 -2.701027095317840576e-01 1.797135323286056519e-01 -8.369185030460357666e-03 2.414698153734207153e-01 -3.134852945804595947e-01 -1.324017047882080078e-01 2.728941291570663452e-02 -1.268224716186523438e-01 2.903134822845458984e-01 8.761993795633316040e-02 1.138322055339813232e-01 -5.468814074993133545e-02 -1.872640550136566162e-01 -7.258452475070953369e-02 -6.588088721036911011e-02 2.038902342319488525e-01 2.272062301635742188e-01 -2.437959192320704460e-03 6.016504764556884766e-02 1.537902206182479858e-01 6.974723190069198608e-02 -3.461597859859466553e-02 2.912977933883666992e-01 -1.608630120754241943e-01
4.351550340652465820e-02 3.191426396369934082e-02 4.054944515228271484e-01 2.195731997489929199e-01 -2.345115691423416138e-01 2.135704159736633301e-01 -1.427900698035955429e-02 -1.101664304733276367e-01 -1.553763896226882935e-01 2.529175877571105957e-01 9.893220663070678711e-02 2.183811068534851074e-01 -1.945041716098785400e-01 5.190492048859596252e-02 3.535412624478340149e-02 1.513156592845916748e-01 2.606643736362457275e-01 1.592668294906616211e-01 1.725310832262039185e-02 -8.218376338481903076e-02 2.920883893966674805e-01 3.741612434387207031e-01 1.816745102405548096e-01 7.799535989761352539e-02 8.286406844854354858e-02 -1.177533641457557678e-01 6.576890498399734497e-02 1.668727770447731018e-02 4.276276752352714539e-02 -1.482635885477066040e-01 2.027675211429595947e-01 7.883741706609725952e-02
3.337391912937164307e-01 1.662917435169219971e-01 6.734716892242431641e-02 -8.336023241281509399e-02 -2.849237620830535889e-01 8.996402472257614136e-02 4.489953517913818359e-01 -1.356425285339355469e-01 -1.925677955150604248e-01 -2.897580713033676147e-02 1.057481989264488220e-01 1.160596609115600586e-01 4.536785557866096497e-02 -2.581959962844848633e-01 -3.690012544393539429e-02 -1.625194251537322998e-01 -4.134025220992043614e-05 5.501725152134895325e-02 7.603583484888076782e-02 2.674440145492553711e-01 -3.398528397083282471e-01 2.445172704756259918e-02 1.812530867755413055e-02 -1.610592603683471680e-01 7.814580202102661133e-02 -2.571291029453277588e-01 1.667846292257308960e-01 1.339379549026489258e-01 5.602660030126571655e-02 -8.534720540046691895e-02 1.732817441225051880e-01 2.883509499952197075e-03
-1.170320659875869751e-01 5.105126649141311646e-02 4.113442897796630859e-01 -1.573270559310913086e-01 -1.331267803907394409e-01 1.535637378692626953e-01 -9.411713480949401855e-02 -1.698382943868637085e-01 -4.165530800819396973e-01 -5.231177434325218201e-02 -1.196961551904678345e-01 -8.884069323539733887e-02 -1.456459760665893555e-01 -2.850367426872253418e-01 -1.901443451642990112e-01 -1.020542234182357788e-01 2.376026362180709839e-01 1.948289126157760620e-01 7.068852335214614868e-02 -8.870113641023635864e-02 -2.383712232112884521e-01 3.489242866635322571e-02 7.782696932554244995e-02 2.448667585849761963e-02 -1.670580357313156128e-01 -6.306546926498413086e-02 2.736675925552845001e-02 -6.989420205354690552e-02 3.412210047245025635e-01 1.125703603029251099e-01 4.709855467081069946e-02 -1.497248560190200806e-01
1.365901995450258255e-02 -3.338054567575454712e-02 3.186522126197814941e-01 -1.328523550182580948e-02 -5.589227080345153809e-01 1.071833744645118713e-01 8.801710605621337891e-02 -9.930136799812316895e-02 -3.684265911579132080e-01 4.896913096308708191e-02 3.423050418496131897e-02 1.873792409896850586e-01 -1.094558537006378174e-01 4.579448699951171875e-02 -2.922167479991912842e-01 -9.290480054914951324e-03 -3.041582554578781128e-02 2.724500000476837158e-01 1.678297072649002075e-01 -1.434353739023208618e-01 1.224599257111549377e-01 7.092604786157608032e-02 1.104691103100776672e-01 8.060286939144134521e-02 2.335032075643539429e-01 4.561574012041091919e-02 7.238032668828964233e-02 -1.170612052083015442e-01 -2.334915846586227417e-02 -1.787639111280441284e-01 4.108671471476554871e-02 -9.571317583322525024e-02
-1.476548016071319580e-01 3.851933404803276062e-02 4.473350048065185547e-01 -2.183091193437576294e-01 -2.429167330265045166e-01 2.090675681829452515e-01 -1.350247710943222046e-01 -4.189506545662879944e-02 -3.304410576820373535e-01 -6.703040748834609985e-02 -3.588252514600753784e-02 1.136025339365005493e-01 -7.100426405668258667e-02 -3.634266853332519531e-01 -1.724307090044021606e-01 -3.555566817522048950e-02 2.226465344429016113e-01 1.907053738832473755e-01 9.095764905214309692e-02 -1.855204552412033081e-01 -8.012209087610244751e-02 1.548580974340438843e-01 4.318532720208168030e-02 -2.845720760524272919e-02 -1.746000945568084717e-01 -9.988860785961151123e-02 1.027945354580879211e-01 2.978677302598953247e-02 2.613425850868225098e-01 -6.853799521923065186e-02 -1.338075250387191772e-01 7.564618438482284546e-02
-4.048797488212585449e-02 -1.358003541827201843e-02 1.140388287603855133e-02 -1.688259840011596680e-01 -1.560177654027938843e-01 1.160224899649620056e-01 -1.384436637163162231e-01 -3.357913792133331299e-01 1.040205657482147217e-01 -1.145177520811557770e-02 1.569796353578567505e-01 2.400995641946792603e-01 -3.089895248413085938e-01 -8.325149118900299072e-02 -1.267799288034439087e-01 -1.024858206510543823e-01 8.537509292364120483e-02 9.558763355016708374e-02 1.786318272352218628e-01 -2.270139306783676147e-01 -1.142593696713447571e-01 1.930494606494903564e-01 -4.073282331228256226e-02 -3.501595929265022278e-02 1.497541964054107666e-01 -2.769543826580047607e-01 3.530440926551818848e-01 9.590222686529159546e-02 -1.290196627378463745e-01 -1.600673794746398926e-01 3.815306723117828369e-01 -6.095395982265472412e-02
-1.921627074480056763e-01 5.588560923933982849e-02 1.420140266418457031e-01 -1.618691086769104004e-01 1.800300031900405884e-01 4.057401120662689209e-01 5.219680443406105042e-02 -1.320508271455764771e-01 -1.578013300895690918e-01 2.965932711958885193e-02 1.235732138156890869e-01 1.979511976242065430e-01 -1.936982125043869019e-01 -2.296704202890396118e-01 1.174716278910636902e-01 -4.100379347801208496e-02 1.513514816761016846e-01 1.529694199562072754e-01 9.151522070169448853e-02 -2.810339629650115967e-01 -2.868081927299499512e-01 -2.606643438339233398e-01 -1.309136897325515747e-01 8.704225718975067139e-02 1.944143772125244141e-01 -1.791809648275375366e-01 3.100451529026031494e-01 -9.674061834812164307e-02 -2.429922483861446381e-02 -7.453131675720214844e-02 3.550879657268524170e-02 -1.379167884588241577e-01
-3.007451817393302917e-02 9.766490012407302856e-02 2.083182036876678467e-01 -3.717595934867858887e-01 -1.128003001213073730e-01 2.967516779899597168e-01 -7.863304018974304199e-02 -1.569580882787704468e-01 -1.698854118585586548e-01 2.446027696132659912e-01 1.359499394893646240e-01 -1.679285056889057159e-02 -1.250659078359603882e-01 -2.107037603855133057e-01 -1.202057674527168274e-01 -2.760578989982604980e-01 4.011972844600677490e-01 -3.159255385398864746e-01 -1.870853081345558167e-02 7.838035374879837036e-02 -9.948378056287765503e-02 7.983183115720748901e-02 -6.707919761538505554e-03 3.475587442517280579e-02 8.395576477050781250e-02 1.669092029333114624e-01 2.331618070602416992e-01 -7.849369943141937256e-02 1.381604075431823730e-01 7.408667355775833130e-02 1.077616587281227112e-01 -4.234050214290618896e-02
2.189784795045852661e-01 -2.265620380640029907e-01 9.209696948528289795e-02 1.617764122784137726e-02 7.392415404319763184e-02 4.640178382396697998e-01 -2.147392034530639648e-01 -1.790055036544799805e-01 -4.090623557567596436e-02 2.100863605737686157e-01 1.253281235694885254e-01 2.511363290250301361e-02 1.817122101783752441e-02 -1.231784150004386902e-01 -4.147737100720405579e-02 6.239898875355720520e-02 1.318452805280685425e-01 2.554884552955627441e-01 1.139424145221710205e-01 2.577750086784362793e-01 1.779688708484172821e-02 1.654368340969085693e-01 -8.651404827833175659e-02 -1.657940149307250977e-01 2.466550655663013458e-02 -1.418018341064453125e-01 4.524308443069458008e-01 1.726845651865005493e-01 -1.919476315379142761e-02 1.629109084606170654e-01 4.605164378881454468e-02 -2.776880003511905670e-02
-1.863291710615158081e-01 1.178765743970870972e-01 4.807694815099239349e-03 1.696832627058029175e-01 6.685705482959747314e-02 2.905376553535461426e-01 2.535793781280517578e-01 -4.257122576236724854e-01 -2.187548130750656128e-01 4.160552024841308594e-01 1.460657417774200439e-01 7.443179190158843994e-02 1.334857642650604248e-01 -3.189665079116821289e-01 -4.802559316158294678e-02 -7.616440951824188232e-02 1.905172467231750488e-01 -5.328760668635368347e-02 5.939778685569763184e-02 1.491109840571880341e-02 -1.707717403769493103e-02 -2.916537970304489136e-02 1.652527451515197754e-01 -1.062715202569961548e-01 4.899506643414497375e-02 -1.133341491222381592e-01 2.160926610231399536e-01 -4.681673273444175720e-02 7.588430494070053101e-02 1.412517428398132324e-01 1.987829953432083130e-01 -2.588095888495445251e-02
6.970713287591934204e-02 -1.555819809436798096e-01 2.000956833362579346e-01 -4.825895279645919800e-02 -1.766568571329116821e-01 3.313061594963073730e-01 -2.441216111183166504e-01 -2.546981573104858398e-01 -1.029263138771057129e-01 1.900258064270019531e-01 3.821292519569396973e-02 -1.344102323055267334e-01 -1.147827506065368652e-01 -5.715868249535560608e-02 -4.501797258853912354e-02 1.694391518831253052e-01 3.308719098567962646e-01 -5.423963069915771484e-02 -1.055438667535781860e-01 -2.537301741540431976e-02 1.543990969657897949e-01 9.107026457786560059e-02 -1.381891518831253052e-01 -1.416635960340499878e-01 3.835082948207855225e-01 -2.233189642429351807e-01 2.017443180084228516e-01 -2.378579229116439819e-01 6.928110867738723755e-02 1.665568351745605469e-01 1.009692698717117310e-01 1.313752830028533936e-01
1.675292551517486572e-01 -6.129793450236320496e-02 4.060415029525756836e-01 -2.296492606401443481e-01 -1.990081369876861572e-01 -5.158200114965438843e-02 -1.069384999573230743e-02 3.637000918388366699e-02 -9.565202146768569946e-02 -2.555532567203044891e-02 5.603346601128578186e-02 1.251766234636306763e-01 -2.400107979774475098e-01 -2.266552448272705078e-01 -2.214265018701553345e-01 -1.984214037656784058e-01 3.042693138122558594e-01 3.553511500358581543e-01 1.860755681991577148e-01 -1.882571727037429810e-01 -2.228560894727706909e-01 5.933486670255661011e-02 2.714362442493438721e-01 -1.594401150941848755e-02 -2.622689818963408470e-03 -1.231704875826835632e-01 -5.980178713798522949e-02 6.262166798114776611e-02 1.597990840673446655e-01 5.244212597608566284e-02 7.364862412214279175e-02 9.194652736186981201e-02
-1.384281087666749954e-02 -3.743741288781166077e-02 2.258712798357009888e-01 -2.461191862821578979e-01 3.094421327114105225e-02 1.977514177560806274e-01 8.323458582162857056e-02 -3.679540455341339111e-01 -2.729039490222930908e-01 -8.455985039472579956e-02 8.762028813362121582e-02 2.058014869689941406e-01 -3.402446508407592773e-01 -2.447584271430969238e-01 -3.523976355791091919e-02 6.531682610511779785e-02 1.438881754875183105e-01 3.087513744831085205e-01 1.983743011951446533e-01 -1.733634620904922485e-01 9.652388840913772583e-02 -3.512286394834518433e-02 2.464677095413208008e-01 1.038501411676406860e-01 8.634343743324279785e-03 5.193539336323738098e-02 2.322548814117908478e-02 -7.314717769622802734e-02 9.319742769002914429e-02 2.207902967929840088e-01 1.325239837169647217e-01 2.010344266891479492e-01
-7.841151207685470581e-02 -1.629702001810073853e-01 2.776389122009277344e-01 1.413554698228836060e-01 -5.628800392150878906e-02 3.644526600837707520e-01 -5.874665081501007080e-02 -2.916532158851623535e-01 -9.490970522165298462e-02 4.140174388885498047e-01 -2.254045158624649048e-01 2.175378650426864624e-01 -2.254465222358703613e-01 -1.657130122184753418e-01 4.420076683163642883e-02 -3.197282925248146057e-02 9.318239241838455200e-02 9.571858495473861694e-02 1.244295109063386917e-02 9.320529550313949585e-02 -7.314120419323444366e-03 -2.052820175886154175e-01 -2.915116585791110992e-02 -6.209275126457214355e-02 1.840332895517349243e-01 -3.667139410972595215e-01 3.462217003107070923e-02 -1.481429953128099442e-02 -3.585684299468994141e-02 -1.302665770053863525e-01 -1.482766773551702499e-02 1.551862657070159912e-01
1.101815253496170044e-01 5.368889495730400085e-02 -2.704998850822448730e-02 1.265906691551208496e-01 -5.954260379076004028e-02 2.761696577072143555e-01 2.169073820114135742e-01 -6.058239564299583435e-02 -2.400403320789337158e-01 2.416157722473144531e-01 3.188948929309844971e-01 3.812941610813140869e-01 -1.270460486412048340e-01 -3.129689693450927734e-01 -9.810589998960494995e-02 -2.194945365190505981e-01 1.125014945864677429e-01 1.321159452199935913e-01 1.059968248009681702e-01 1.484557986259460449e-01 -8.244935423135757446e-02 -1.597755402326583862e-01 -3.081429667872725986e-06 3.392724692821502686e-02 -2.547042369842529297e-01 -1.044702902436256409e-01 1.313001066446304321e-01 -1.081901639699935913e-01 1.680529415607452393e-01 2.552391290664672852e-01 -6.492759287357330322e-02 -5.930157378315925598e-02
-6.690312922000885010e-02 2.032949030399322510e-01 7.238208781927824020e-03 -4.018288850784301758e-02 -3.533505499362945557e-01 1.062855124473571777e-03 -1.236565634608268738e-01 -2.063163965940475464e-01 -2.136055231094360352e-01 3.163333609700202942e-02 2.428369037806987762e-02 -2.870655618607997894e-02 -1.665230095386505127e-01 -7.378903031349182129e-02 -3.447327613830566406e-01 1.982484757900238037e-02 1.449895948171615601e-01 1.393539160490036011e-01 1.814823448657989502e-01 -3.612356483936309814e-01 -2.170398235321044922e-01 8.570130169391632080e-02 -6.997919082641601562e-02 2.297852933406829834e-02 1.371376216411590576e-03 -1.610524654388427734e-01 2.289233505725860596e-01 7.679883390665054321e-02 1.961068660020828247e-01 3.663091361522674561e-01 -4.337569326162338257e-02 2.164550870656967163e-01
-6.787975132465362549e-02 -2.032441049814224243e-01 2.624063566327095032e-02 -2.231026142835617065e-01 -1.373065114021301270e-01 4.297126829624176025e-01 1.047375947237014771e-01 -2.053384184837341309e-01 -1.168072223663330078e-01 7.656470686197280884e-02 3.201147615909576416e-01 5.112968012690544128e-02 -1.476212292909622192e-01 -3.225969970226287842e-01 9.391301870346069336e-02 7.990979403257369995e-02 5.584473162889480591e-02 1.833051741123199463e-01 2.591270953416824341e-02 -3.724048137664794922e-01 4.734017699956893921e-02 2.713714027777314186e-03 3.409054577350616455e-01 1.175664737820625305e-01 1.265310347080230713e-01 2.953756228089332581e-02 -3.479891922324895859e-03 -4.804634302854537964e-02 1.708666682243347168e-01 5.049494281411170959e-02 6.478755176067352295e-02 1.334631741046905518e-01
2.159617543220520020e-01 -2.598532736301422119e-01 -2.997391298413276672e-02 -5.458147730678319931e-03 -3.253719806671142578e-01 2.140502333641052246e-01 -2.591086924076080322e-01 -5.239707976579666138e-02 -2.385202199220657349e-01 -6.975749880075454712e-02 1.626113653182983398e-01 2.041675001382827759e-01 -7.369814906269311905e-03 6.415963917970657349e-02 -2.551525235176086426e-01 -3.006369471549987793e-01 1.509072035551071167e-01 2.788724303245544434e-01 1.414425522089004517e-01 -1.574101597070693970e-01 -1.283365190029144287e-01 -1.909433305263519287e-01 3.946816548705101013e-02 6.359548866748809814e-02 2.699326574802398682e-01 -9.287691861391067505e-02 -1.077170576900243759e-02 1.509961336851119995e-01 7.103467360138893127e-03 3.851428255438804626e-02 1.999200582504272461e-01 1.550296247005462646e-01
1.310763955116271973e-01 -4.441051743924617767e-03 -3.277207165956497192e-02 -1.770278364419937134e-01 6.726285070180892944e-02 3.122704029083251953e-01 -9.643067419528961182e-02 -1.713958680629730225e-01 -2.391055971384048462e-02 6.127577647566795349e-02 2.434499263763427734e-01 1.904680132865905762e-01 -1.277796626091003418e-01 -4.012171030044555664e-01 -2.109863329678773880e-03 -1.641464829444885254e-01 1.137138530611991882e-01 2.892665266990661621e-01 -3.345129638910293579e-02 3.529982641339302063e-02 -1.022501513361930847e-01 1.906299442052841187e-01 -1.772282570600509644e-01 -2.181551419198513031e-02 1.110317185521125793e-01 -2.136093378067016602e-01 3.957095146179199219e-01 -2.459164857864379883e-01 1.989027112722396851e-01 5.596207827329635620e-02 -9.648507833480834961e-02 2.961697429418563843e-02
-4.535676166415214539e-02 4.539384320378303528e-02 -5.079736933112144470e-02 7.125543896108865738e-03 -7.501468062400817871e-02 1.231737956404685974e-01 -9.812466055154800415e-02 -1.034539937973022461e-01 -8.359789848327636719e-02 1.502994149923324585e-01 2.057760953903198242e-01 9.698654711246490479e-02 -1.375582516193389893e-01 -2.185017168521881104e-01 -4.923177361488342285e-01 -1.368826627731323242e-01 6.568763405084609985e-02 2.492949664592742920e-01 1.663810163736343384e-01 -2.128910869359970093e-01 -3.775555193424224854e-01 2.462046742439270020e-01 -3.544712904840707779e-03 2.233019769191741943e-01 1.252988278865814209e-01 -1.650502532720565796e-01 1.931744217872619629e-01 2.108815908432006836e-01 2.338726818561553955e-02 1.894117705523967743e-02 8.232409507036209106e-02 1.345068514347076416e-01
-1.591164320707321167e-01 -1.010600998997688293e-01 4.165204465389251709e-01 -1.606869995594024658e-01 -3.400565087795257568e-01 1.271981596946716309e-01 3.260996937751770020e-02 -1.186128333210945129e-01 -1.548275947570800781e-01 -2.435626089572906494e-02 -1.366733014583587646e-01 2.033924609422683716e-01 -1.857656985521316528e-01 -2.937728464603424072e-01 -1.799563914537429810e-01 -9.049213677644729614e-02 2.689817845821380615e-01 1.246456727385520935e-01 2.123961150646209717e-01 -2.548835277557373047e-01 -5.184248462319374084e-02 9.859257936477661133e-02 -1.234495416283607483e-01 -1.138375606387853622e-03 -9.679710865020751953e-02 -1.591833680868148804e-01 9.901821613311767578e-02 -2.058429718017578125e-01 2.054018825292587280e-01 2.477048523724079132e-02 8.521664142608642578e-02 -9.821705520153045654e-02
-1.621034741401672363e-01 -3.027621190994977951e-03 7.957456633448600769e-03 7.484554499387741089e-02 -9.432187676429748535e-02 4.140903949737548828e-01 1.912125647068023682e-01 6.673286855220794678e-02 -3.417814970016479492e-01 8.705818653106689453e-02 2.172634601593017578e-01 -1.257104128599166870e-01 -2.437538951635360718e-01 -8.147293329238891602e-02 -7.019275426864624023e-02 9.017765522003173828e-02 3.380944132804870605e-01 2.077088654041290283e-01 2.011801898479461670e-01 1.403243839740753174e-01 -1.480908989906311035e-01 5.079186335206031799e-02 2.509685158729553223e-01 1.521608531475067139e-01 1.670011505484580994e-02 4.786055535078048706e-02 2.345721870660781860e-01 -1.588639467954635620e-01 2.004205621778964996e-02 1.076660677790641785e-01 2.181885540485382080e-01 -9.724654257297515869e-02
-8.552829921245574951e-02 -2.098838798701763153e-02 1.532874852418899536e-01 9.298503398895263672e-03 -1.791080981492996216e-01 3.506901562213897705e-01 3.809234797954559326e-01 -2.265313416719436646e-01 -2.207787930965423584e-01 1.699929386377334595e-01 3.649345636367797852e-01 9.900353848934173584e-02 2.034468390047550201e-02 -2.170834392309188843e-01 1.221169903874397278e-01 -1.305430233478546143e-01 -1.437480468302965164e-02 -6.173635274171829224e-02 -6.684149801731109619e-02 1.333493441343307495e-01 -2.710486650466918945e-01 2.137518823146820068e-01 2.047186195850372314e-01 -1.583635956048965454e-01 -5.818163603544235229e-02 -1.823836117982864380e-01 2.802964486181735992e-02 2.115973085165023804e-01 2.931637130677700043e-02 -1.458172947168350220e-01 9.377787820994853973e-03 -1.528497412800788879e-02
-1.833936572074890137e-01 4.331520944833755493e-02 -4.172310233116149902e-02 -1.870770752429962158e-02 -9.650302678346633911e-02 3.783055245876312256e-01 2.701090462505817413e-02 -1.947977840900421143e-01 -2.260140031576156616e-01 1.166132763028144836e-01 3.042753972113132477e-02 1.820415854454040527e-01 -1.190958358347415924e-02 -2.228655070066452026e-01 -1.935123205184936523e-01 -2.264325320720672607e-01 2.871272265911102295e-01 2.202371954917907715e-01 1.413012742996215820e-01 5.525162443518638611e-02 -1.530742943286895752e-01 1.416375208646059036e-02 -1.002272590994834900e-02 -6.646960973739624023e-02 2.241118848323822021e-01 -4.507523030042648315e-02 -1.445298492908477783e-01 -1.189571693539619446e-01 1.713851243257522583e-01 3.550605177879333496e-01 2.465116977691650391e-01 -2.199951708316802979e-01
-5.096015334129333496e-02 -2.194667421281337738e-02 -1.924799568951129913e-02 6.924715638160705566e-02 -4.844444245100021362e-02 1.798169463872909546e-01 2.275198996067047119e-01 -3.327457308769226074e-01 -3.872072100639343262e-01 2.105164974927902222e-01 2.472561895847320557e-01 1.908438354730606079e-01 1.238704398274421692e-01 -2.959719896316528320e-01 -7.372272014617919922e-02 -9.943945705890655518e-02 2.997187376022338867e-01 1.132997423410415649e-01 -1.529400516301393509e-02 2.444239556789398193e-01 9.512267075479030609e-03 -1.357073187828063965e-01 1.199826821684837341e-01 -7.635629270225763321e-03 1.473879814147949219e-01 -1.021121069788932800e-01 1.631900966167449951e-01 -6.116313487291336060e-02 1.094721853733062744e-01 2.815578579902648926e-01 1.147383078932762146e-01 -1.482141017913818359e-01
3.255597352981567383e-01 -1.419981122016906738e-01 2.806804180145263672e-01 -3.282742202281951904e-02 3.845374658703804016e-02 1.082001775503158569e-01 -3.125254996120929718e-03 -4.911959916353225708e-02 -2.636880874633789062e-01 -8.369712531566619873e-02 2.811996340751647949e-01 -1.923270821571350098e-01 -1.111733317375183105e-01 1.410426646471023560e-01 -3.721350431442260742e-02 -1.445129662752151489e-01 2.312493026256561279e-01 -7.700459659099578857e-02 1.495395004749298096e-01 -1.220300234854221344e-02 -2.751184999942779541e-01 -1.573734581470489502e-01 2.802703380584716797e-01 -1.118649318814277649e-01 2.534467279911041260e-01 -2.655401229858398438e-01 1.901215165853500366e-01 7.768644392490386963e-02 7.663391530513763428e-02 8.699629455804824829e-03 2.396484464406967163e-01 -1.323333978652954102e-01
1.622334271669387817e-01 -1.438339203596115112e-01 1.829351335763931274e-01 1.217356994748115540e-01 2.904017642140388489e-02 1.941829025745391846e-01 3.607133030891418457e-01 -2.755375206470489502e-01 -2.003881186246871948e-01 2.124079465866088867e-01 -1.033423990011215210e-01 3.772000595927238464e-02 -5.790251120924949646e-02 4.239812493324279785e-02 -8.177307434380054474e-03 1.482832729816436768e-01 1.440899223089218140e-01 1.226060390472412109e-01 -3.836331143975257874e-02 9.066367894411087036e-02 -1.376675218343734741e-01 4.888238906860351562e-01 -1.106969453394412994e-02 -1.492877900600433350e-01 1.235335916280746460e-01 -1.006261855363845825e-01 7.333489507436752319e-02 9.918306022882461548e-02 7.781153917312622070e-02 2.301200926303863525e-01 3.220618963241577148e-01 8.006481081247329712e-02
2.247241325676441193e-02 1.499948352575302124e-01 1.270247399806976318e-01 -1.949348673224449158e-02 1.015001162886619568e-01 2.641452252864837646e-01 1.760191023349761963e-01 -3.139253333210945129e-02 -2.035525739192962646e-01 3.975270986557006836e-01 2.417728453874588013e-01 7.312209159135818481e-02 2.562482953071594238e-01 -7.585685700178146362e-02 6.451953947544097900e-02 -1.329453140497207642e-01 3.032785654067993164e-01 3.100887835025787354e-01 2.479868009686470032e-02 -1.863257139921188354e-01 -2.195810899138450623e-02 1.416946649551391602e-01 2.993948161602020264e-01 1.992887258529663086e-02 -2.826473973982501775e-05 -1.212414875626564026e-01 8.299083262681961060e-02 1.711307764053344727e-01 2.404480278491973877e-01 4.877576231956481934e-02 1.526626795530319214e-01 -1.532609015703201294e-01
-1.050531119108200073e-01 -1.192454341799020767e-02 2.179988026618957520e-01 -4.887551441788673401e-02 1.848925091326236725e-02 4.228707253932952881e-01 3.714162483811378479e-02 -2.938528656959533691e-01 -2.584558539092540741e-02 4.382894560694694519e-02 -2.570347301661968231e-02 -2.125832438468933105e-02 -2.458352744579315186e-01 -1.985171586275100708e-01 2.237896062433719635e-02 -1.951186954975128174e-01 2.175153642892837524e-01 1.528155505657196045e-01 8.808643370866775513e-02 8.649523556232452393e-02 -2.463098913431167603e-01 7.760636508464813232e-02 4.081143438816070557e-02 -8.389689773321151733e-02 6.594364345073699951e-02 -5.153029039502143860e-02 7.526015490293502808e-02 -2.419746816158294678e-01 4.669378995895385742e-01 -8.123587071895599365e-02 -2.987936697900295258e-02 -2.680609226226806641e-01
1.221422925591468811e-01 -2.158564478158950806e-01 4.761044681072235107e-01 -1.595624685287475586e-01 2.406834065914154053e-01 4.184118509292602539e-01 1.886878311634063721e-01 -9.440115839242935181e-02 -1.184056922793388367e-01 8.305684663355350494e-03 1.332180351018905640e-01 3.438303247094154358e-02 -4.766903817653656006e-02 -1.179084852337837219e-01 -5.332090333104133606e-02 -2.807212807238101959e-02 -2.091649686917662621e-03 2.351100146770477295e-01 -7.936056703329086304e-02 -2.273349761962890625e-01 -2.466639280319213867e-01 -7.599978893995285034e-02 1.306317299604415894e-01 -1.597174406051635742e-01 1.340487152338027954e-01 -1.752447783946990967e-01 1.388105452060699463e-01 9.739390760660171509e-02 2.148244976997375488e-01 5.033649131655693054e-02 2.519561909139156342e-02 -8.252590894699096680e-02
-6.110914051532745361e-02 -1.337485313415527344e-01 2.342864125967025757e-02 8.979309350252151489e-02 -1.954425722360610962e-01 2.275780588388442993e-01 -8.430002629756927490e-02 1.070054341107606888e-02 -3.864506781101226807e-01 3.468475937843322754e-01 2.751327157020568848e-01 -1.022699549794197083e-01 -9.701223671436309814e-02 -1.334809809923171997e-01 1.843827664852142334e-01 -5.755167454481124878e-02 8.565787225961685181e-02 1.946246474981307983e-01 5.591803044080734253e-02 -2.323750108480453491e-01 1.764714159071445465e-02 -1.052884012460708618e-01 2.471036165952682495e-01 -5.893371067941188812e-03 1.559805423021316528e-01 -2.351408600807189941e-01 1.662565469741821289e-01 2.633771598339080811e-01 1.298085600137710571e-01 9.729158133268356323e-02 -2.380790561437606812e-01 -1.332363188266754150e-01
2.177476584911346436e-01 2.749666199088096619e-02 4.858160763978958130e-02 -1.356763988733291626e-01 1.586780548095703125e-01 2.814364135265350342e-01 2.938741631805896759e-02 -1.489894390106201172e-01 -2.574144005775451660e-01 2.695692479610443115e-01 1.334333419799804688e-01 7.366825640201568604e-02 2.241188287734985352e-01 -2.395568341016769409e-01 -2.027223259210586548e-01 -3.463524207472801208e-02 2.894897758960723877e-01 -1.635718904435634613e-02 1.297534257173538208e-02 -2.429273277521133423e-01 8.941503614187240601e-02 1.546342670917510986e-01 3.726252615451812744e-01 -2.237130329012870789e-02 1.054508984088897705e-01 -1.323735564947128296e-01 -1.283463239669799805e-01 1.471889019012451172e-01 2.921552658081054688e-01 -2.849728241562843323e-02 -6.286714971065521240e-02 -1.418848186731338501e-01
1.051207110285758972e-01 2.401773184537887573e-01 3.821917176246643066e-01 -9.963034093379974365e-02 -2.913135588169097900e-01 1.561173498630523682e-01 -3.523176070302724838e-03 -2.281132340431213379e-01 -6.239164248108863831e-02 1.179875507950782776e-01 -4.725622944533824921e-03 2.127576917409896851e-01 7.661134004592895508e-02 1.292515844106674194e-01 3.169814124703407288e-02 5.945207178592681885e-02 1.301958113908767700e-01 -6.641194969415664673e-02 9.965320676565170288e-02 -1.678543984889984131e-01 -1.119458079338073730e-01 1.712980270385742188e-01 9.695080807432532310e-04 -2.021844983100891113e-01 3.301447331905364990e-01 -1.982027292251586914e-01 -6.162419542670249939e-02 1.958849877119064331e-01 3.778534010052680969e-02 3.878643214702606201e-01 1.075782626867294312e-01 1.663049757480621338e-01
-2.531427517533302307e-02 -2.327970042824745178e-02 1.560345292091369629e-01 1.162420841865241528e-03 -1.904150098562240601e-01 2.526172399520874023e-01 1.070083454251289368e-01 -3.208034634590148926e-01 -2.453545928001403809e-01 -1.906238049268722534e-01 -7.810682803392410278e-02 2.126401364803314209e-01 -2.627283334732055664e-01 5.472972989082336426e-02 -8.364391326904296875e-02 -1.088328734040260315e-01 -9.111496061086654663e-02 4.646179452538490295e-02 5.893472582101821899e-02 -8.378482609987258911e-02 -2.768731676042079926e-02 2.701532542705535889e-01 -1.252194792032241821e-01 4.712033644318580627e-02 2.026975601911544800e-01 -2.094472944736480713e-01 1.042561754584312439e-01 1.064186096191406250e-01 2.376779168844223022e-01 1.035147085785865784e-01 2.329144999384880066e-02 -4.835435152053833008e-01
-1.629001796245574951e-01 -2.255098819732666016e-01 4.675652831792831421e-02 4.693827033042907715e-02 -1.474456340074539185e-01 5.293534398078918457e-01 -1.911615580320358276e-01 -4.619827121496200562e-02 -3.379180431365966797e-01 4.236205667257308960e-02 -9.042392671108245850e-02 3.366394666954874992e-03 9.571285918354988098e-03 -9.903948009014129639e-02 1.655365079641342163e-01 -4.722186550498008728e-02 2.784030735492706299e-01 1.820138394832611084e-01 -1.608114689588546753e-01 -4.824141040444374084e-02 -3.068928606808185577e-02 4.426739178597927094e-03 1.046556420624256134e-02 -1.172373890876770020e-01 3.487003594636917114e-02 -2.826720178127288818e-01 1.467756479978561401e-01 1.845476776361465454e-01 -8.222251385450363159e-02 2.314484417438507080e-01 1.480469666421413422e-02 2.509477734565734863e-01
7.950832694768905640e-02 2.237768284976482391e-02 -1.702009290456771851e-01 -1.973331868648529053e-01 -4.956479370594024658e-02 3.343101441860198975e-01 -2.097597718238830566e-02 -1.384418904781341553e-01 -2.207121998071670532e-01 -3.891164809465408325e-02 1.620107889175415039e-01 1.457266360521316528e-01 -1.583336889743804932e-01 -8.035439997911453247e-02 -1.982728019356727600e-02 -2.568789124488830566e-01 -8.468852378427982330e-03 3.100588023662567139e-01 -1.009357944130897522e-01 -1.034345012158155441e-03 9.434926323592662811e-03 4.664571583271026611e-01 3.396903350949287415e-02 -1.006573513150215149e-01 1.417277157306671143e-01 2.172194188460707664e-03 4.027332067489624023e-01 -1.633553504943847656e-01 8.671828359365463257e-02 2.175750024616718292e-02 1.079972311854362488e-01 1.784463822841644287e-01
-2.184242755174636841e-01 2.403089962899684906e-02 6.852107495069503784e-02 1.045898273587226868e-01 -3.466232419013977051e-01 9.416915476322174072e-02 5.953647568821907043e-02 -2.167123705148696899e-01 -2.249496579170227051e-01 4.026217162609100342e-01 1.842222660779953003e-01 -5.805255100131034851e-02 -2.986282855272293091e-02 -2.036959379911422729e-01 -6.406490504741668701e-02 -1.846942901611328125e-01 1.800315454602241516e-02 9.866095334291458130e-02 1.244229525327682495e-01 -4.773393869400024414e-01 -1.665716618299484253e-02 3.928901255130767822e-02 1.462618112564086914e-01 -1.651971228420734406e-02 8.483400940895080566e-02 -1.362544447183609009e-01 1.311416625976562500e-01 2.619318366050720215e-01 -1.558609455823898315e-01 -1.759101077914237976e-02 1.110440716147422791e-01 2.367083542048931122e-02
7.305411156266927719e-03 -1.535172108560800552e-02 5.421483144164085388e-02 4.404832422733306885e-02 -1.616226732730865479e-01 1.657469719648361206e-01 1.092446297407150269e-01 -7.733106147497892380e-03 -1.593871265649795532e-01 7.411924004554748535e-02 2.999963462352752686e-01 7.045842707157135010e-02 2.807637155055999756e-01 1.417804062366485596e-01 -1.113472878932952881e-01 -2.029449790716171265e-01 3.184120655059814453e-01 2.415084838867187500e-01 2.569383382797241211e-01 1.799902133643627167e-02 -2.209812253713607788e-01 1.370483636856079102e-01 1.748655289411544800e-01 -2.479590624570846558e-01 2.552711069583892822e-01 -6.501287966966629028e-02 1.558692753314971924e-01 -1.899006068706512451e-01 3.504343330860137939e-01 7.594355195760726929e-02 8.242155611515045166e-02 -5.040232092142105103e-03
-1.474145799875259399e-01 1.186102628707885742e-01 3.727043569087982178e-01 -2.052520662546157837e-01 1.195599064230918884e-01 4.071650803089141846e-01 -1.172588393092155457e-02 -1.088291779160499573e-01 -3.415277600288391113e-02 8.586852997541427612e-02 1.696674525737762451e-01 2.302199900150299072e-01 -1.456717401742935181e-01 -1.831499487161636353e-01 6.284531205892562866e-02 -1.573091745376586914e-02 1.903051733970642090e-01 2.319742441177368164e-01 7.776542752981185913e-02 -1.088178753852844238e-01 -2.261842340230941772e-01 -2.505400776863098145e-01 -3.339919075369834900e-02 -4.022199660539627075e-02 1.440241187810897827e-01 -6.746862828731536865e-02 3.738076686859130859e-01 -2.670015394687652588e-02 -6.158929318189620972e-02 -4.389793053269386292e-02 6.514938175678253174e-02 -2.037910521030426025e-01
-4.116276279091835022e-02 3.910924866795539856e-02 2.333986014127731323e-01 -7.873070985078811646e-02 1.234894916415214539e-01 3.498583436012268066e-01 1.056199371814727783e-01 -6.861860305070877075e-02 -7.678046822547912598e-02 1.595728285610675812e-02 3.114252984523773193e-01 -2.118731439113616943e-01 7.876601815223693848e-02 -3.193905651569366455e-01 -1.779344975948333740e-01 -1.115447580814361572e-01 7.148599624633789062e-02 -1.792628169059753418e-01 2.011965960264205933e-01 -9.431645274162292480e-02 4.411976784467697144e-02 1.406204998493194580e-01 2.611499726772308350e-01 1.276059895753860474e-01 1.783657819032669067e-01 -2.528356611728668213e-01 6.690457463264465332e-02 6.290487200021743774e-02 3.528087735176086426e-01 2.318041920661926270e-01 1.919715851545333862e-02 8.167836070060729980e-02
-3.506204485893249512e-02 3.311271965503692627e-02 8.448320627212524414e-02 -2.277284264564514160e-01 -1.059460081160068512e-02 1.766013652086257935e-01 6.482473015785217285e-02 -1.231138184666633606e-01 -8.625903725624084473e-02 2.818056941032409668e-01 -1.360220182687044144e-02 2.525801360607147217e-01 -3.614839911460876465e-01 -3.614233434200286865e-02 -3.368000388145446777e-01 1.176927313208580017e-01 5.697552114725112915e-02 1.543839182704687119e-02 -1.229911297559738159e-01 -1.644242703914642334e-01 -3.015157282352447510e-01 2.672196030616760254e-01 -2.157601155340671539e-02 -1.151207312941551208e-01 -1.427558949217200279e-03 1.094013378024101257e-01 2.774428129196166992e-01 2.452508509159088135e-01 3.162174224853515625e-01 6.425690650939941406e-02 4.624291509389877319e-02 2.967099845409393311e-02
1.464438140392303467e-01 9.721110016107559204e-02 1.509045511484146118e-01 9.185376763343811035e-02 -2.440079897642135620e-01 3.644138276576995850e-01 1.157793849706649780e-01 -2.497889995574951172e-01 -7.849600911140441895e-02 -1.033956035971641541e-01 1.429197639226913452e-01 -7.206149399280548096e-02 -2.562565207481384277e-01 -1.699116639792919159e-02 -3.448994755744934082e-01 -1.168034747242927551e-01 3.053502738475799561e-01 4.852649196982383728e-02 -2.466841042041778564e-01 2.313909232616424561e-01 -2.592614665627479553e-02 8.652680553495883942e-03 4.309051111340522766e-02 -1.366225332021713257e-01 1.029218640178442001e-02 -1.355558037757873535e-01 8.866067975759506226e-02 1.044908985495567322e-01 2.563807368278503418e-01 -1.306715458631515503e-01 1.293927133083343506e-01 -2.463028728961944580e-01
-1.987231662496924400e-03 1.170074269175529480e-01 1.905917078256607056e-01 1.929847151041030884e-02 -2.573898434638977051e-01 5.592108145356178284e-02 -1.721179485321044922e-01 -3.922020494937896729e-01 -1.171248331665992737e-01 -7.299333065748214722e-02 1.600585430860519409e-01 1.209924742579460144e-02 -1.008251961320638657e-02 -4.532171413302421570e-02 -2.227382361888885498e-01 -2.057936340570449829e-01 3.478176593780517578e-01 2.999172806739807129e-01 2.335338592529296875e-01 -1.176714450120925903e-01 -2.894139587879180908e-01 8.692536503076553345e-02 1.381583958864212036e-01 1.491927355527877808e-01 1.506743729114532471e-01 5.549708381295204163e-02 2.690317668020725250e-02 -3.142981231212615967e-02 -2.128919772803783417e-02 1.697428822517395020e-01 -4.572591185569763184e-02 2.950046956539154053e-01
-1.227705851197242737e-01 -4.759132862091064453e-02 -2.021523006260395050e-02 -1.444321572780609131e-01 -1.106787547469139099e-01 4.376371502876281738e-01 -2.321340702474117279e-02 -1.515467166900634766e-01 -1.879031658172607422e-01 2.565461099147796631e-01 3.540639579296112061e-01 -1.039631664752960205e-01 -5.073831975460052490e-02 -2.407656013965606689e-01 5.398481339216232300e-02 -1.084661781787872314e-01 -7.313863188028335571e-02 1.091321036219596863e-01 -2.078247815370559692e-02 -8.777418732643127441e-02 -9.031446278095245361e-02 5.148134753108024597e-02 2.874294817447662354e-01 1.345086097717285156e-01 2.442655414342880249e-01 1.937755383551120758e-02 2.668522000312805176e-01 9.638489037752151489e-02 3.268249332904815674e-01 1.538358181715011597e-01 -6.684854626655578613e-03 1.167056560516357422e-01
5.295713245868682861e-02 1.263374388217926025e-01 -9.052905440330505371e-02 -3.417345285415649414e-01 -1.390574723482131958e-01 3.658019006252288818e-01 -1.118953600525856018e-01 -8.074615895748138428e-02 -3.525809347629547119e-01 -5.074821040034294128e-02 4.316402226686477661e-02 -7.582391053438186646e-02 -8.669848740100860596e-02 -2.366229295730590820e-01 -1.561722457408905029e-01 -1.908334046602249146e-01 5.114321783185005188e-02 1.550078839063644409e-01 3.352675959467887878e-02 2.864857763051986694e-02 -6.140496581792831421e-02 3.717729449272155762e-01 -1.203783228993415833e-01 5.661860853433609009e-02 9.843192249536514282e-02 -3.345986306667327881e-01 2.725595533847808838e-01 -1.226783841848373413e-01 1.461450904607772827e-01 -6.363317370414733887e-02 7.274058298207819462e-04 2.430256456136703491e-02
-9.115200489759445190e-02 -1.341607421636581421e-01 -1.243381854146718979e-02 3.958666697144508362e-02 -4.410298168659210205e-02 3.001431822776794434e-01 2.378992587327957153e-01 -9.064741432666778564e-02 -1.444263160228729248e-01 2.876161225140094757e-02 1.457918435335159302e-01 -2.047650218009948730e-01 -1.000256314873695374e-01 -2.199205160140991211e-01 -1.763996034860610962e-01 1.723826229572296143e-01 3.405818641185760498e-01 1.434921771287918091e-01 2.761305868625640869e-01 -1.121805086731910706e-01 2.402010932564735413e-02 1.345808804035186768e-01 3.537288904190063477e-01 -5.183572880923748016e-03 2.412049658596515656e-02 -2.329160571098327637e-01 3.835392892360687256e-01 -1.600177884101867676e-01 3.993975743651390076e-02 1.236433535814285278e-02 -1.018585935235023499e-01 -4.617625474929809570e-02
2.307987064123153687e-01 3.412803411483764648e-01 -1.411865558475255966e-02 -1.562127191573381424e-02 -1.448707580566406250e-01 2.813615500926971436e-01 2.773301601409912109e-01 -7.993050664663314819e-02 -8.596141636371612549e-02 2.171161770820617676e-01 3.594389930367469788e-02 3.511861339211463928e-02 -2.373083680868148804e-01 -4.284883290529251099e-02 -5.186154320836067200e-02 -2.209108322858810425e-01 2.153806239366531372e-01 -1.017582118511199951e-01 1.310438811779022217e-01 9.048328548669815063e-02 -6.344781722873449326e-04 5.251737311482429504e-02 -8.683949708938598633e-03 -1.972124427556991577e-01 -1.976343840360641479e-01 -4.162976741790771484e-01 1.193649321794509888e-01 2.997080385684967041e-01 -6.038722768425941467e-02 1.162068918347358704e-01 1.284340918064117432e-01 7.586215436458587646e-02
3.087614849209785461e-02 -8.607928454875946045e-02 4.698204696178436279e-01 -1.857383400201797485e-01 -6.108964234590530396e-02 1.251756101846694946e-01 6.527437269687652588e-02 -7.136347889900207520e-02 -1.241396442055702209e-01 4.231212660670280457e-02 3.161657229065895081e-02 2.657768130302429199e-02 -2.962795794010162354e-01 -2.990116477012634277e-01 -2.116664052009582520e-01 1.702199317514896393e-02 8.752057701349258423e-02 3.671241700649261475e-01 6.052251905202865601e-02 -3.137859106063842773e-01 -9.973661601543426514e-02 -5.917311087250709534e-02 1.291351020336151123e-01 -1.522001922130584717e-01 -3.195930738002061844e-03 -2.116110473871231079e-01 1.902152597904205322e-01 4.939572513103485107e-02 2.841712534427642822e-01 -4.302821680903434753e-02 -2.892771549522876740e-02 4.191630333662033081e-02
5.313040614128112793e-01 1.835575550794601440e-01 1.452181041240692139e-01 1.109076011925935745e-02 -1.462868005037307739e-01 3.063259124755859375e-01 2.130128294229507446e-01 -2.217789739370346069e-01 -1.963738799095153809e-01 -2.152877859771251678e-02 2.028261274099349976e-01 -5.719702690839767456e-02 -2.468076944351196289e-01 -1.463733166456222534e-01 1.192668359726667404e-02 -8.180519193410873413e-02 1.123723611235618591e-01 -6.961783766746520996e-02 -8.805209398269653320e-02 7.900019735097885132e-02 1.990854181349277496e-02 4.597978666424751282e-02 5.155469849705696106e-02 -9.565379470586776733e-02 -8.905562572181224823e-03 -4.239971339702606201e-01 2.193067371845245361e-01 4.369440488517284393e-03 -5.957467481493949890e-02 -5.119357630610466003e-02 -1.821141690015792847e-02 1.227722968906164169e-02
9.089852869510650635e-02 -1.112872660160064697e-01 3.851301372051239014e-01 2.180940210819244385e-01 -2.173558622598648071e-01 9.678091108798980713e-02 3.968842700123786926e-02 -2.599205970764160156e-01 -1.126921400427818298e-01 6.058071926236152649e-02 4.466356709599494934e-02 6.647292990237474442e-03 -1.793440990149974823e-02 7.438737899065017700e-02 -1.158989146351814270e-01 -1.102414876222610474e-01 9.482952207326889038e-02 1.419102251529693604e-01 -7.457739859819412231e-02 -5.204676389694213867e-01 -1.134543927037157118e-04 -3.695591166615486145e-02 -1.935174018144607544e-01 -1.493209302425384521e-01 1.253607273101806641e-01 -3.079869747161865234e-01 1.229634359478950500e-01 -7.120944559574127197e-02 2.337304800748825073e-01 1.693678647279739380e-01 1.591254770755767822e-01 4.218378290534019470e-02
-1.298053115606307983e-01 -5.823756381869316101e-02 -1.685397475957870483e-01 -1.596797406673431396e-01 -7.489790022373199463e-02 1.826248764991760254e-01 1.336587667465209961e-01 4.309249669313430786e-02 -4.064659476280212402e-01 1.305942386388778687e-01 8.215294778347015381e-02 1.886944770812988281e-01 -2.069701999425888062e-01 -1.407302618026733398e-01 3.887811303138732910e-02 -1.858236491680145264e-01 1.464920192956924438e-01 -1.643946915864944458e-01 1.968815177679061890e-01 1.207613348960876465e-01 -2.723178267478942871e-01 1.618241369724273682e-01 9.365279227495193481e-02 -4.402047395706176758e-02 3.579524159431457520e-01 -1.472693383693695068e-01 1.226232759654521942e-02 1.045985147356987000e-01 3.585669696331024170e-01 1.061880663037300110e-01 -1.620889306068420410e-01 -6.286930292844772339e-02
8.082728832960128784e-02 8.040279150009155273e-02 1.405532360076904297e-01 -8.327895775437355042e-03 -2.106121629476547241e-01 -6.495948880910873413e-02 -6.289198994636535645e-02 -3.213715553283691406e-01 -1.701180189847946167e-01 9.302221238613128662e-02 5.808931216597557068e-02 2.039943188428878784e-01 -2.303501218557357788e-01 -2.919567003846168518e-02 -3.245100378990173340e-01 -7.735230959951877594e-03 1.884723901748657227e-01 2.436491847038269043e-01 1.043628901243209839e-01 -3.306659460067749023e-01 8.652946352958679199e-02 2.589283585548400879e-01 -1.266278922557830811e-01 -5.387729033827781677e-02 -3.329388098791241646e-03 -2.525382041931152344e-01 1.371604055166244507e-01 -5.519651994109153748e-02 2.767750620841979980e-01 2.560641169548034668e-01 -1.311298012733459473e-01 1.261041909456253052e-01
2.162043303251266479e-01 1.292958389967679977e-02 2.476543188095092773e-01 5.399516597390174866e-02 -2.560992836952209473e-01 3.570249304175376892e-02 3.787051886320114136e-02 1.545436531305313110e-01 -1.755765378475189209e-01 8.696200698614120483e-02 -2.141567878425121307e-02 8.406554907560348511e-02 -3.063490688800811768e-01 -1.804198473691940308e-01 -7.048075646162033081e-02 -4.120202269405126572e-03 1.414741128683090210e-01 1.591123342514038086e-01 -3.607401996850967407e-02 1.129362508654594421e-01 1.861526817083358765e-02 1.624946445226669312e-01 -2.768135070800781250e-01 -1.107551380991935730e-01 5.626308917999267578e-01 -1.774326711893081665e-01 3.516015410423278809e-02 5.633315443992614746e-02 2.019156366586685181e-01 5.011476948857307434e-02 1.365394294261932373e-01 1.730873286724090576e-01
-2.272337675094604492e-01 -3.796555697917938232e-01 1.503752768039703369e-01 4.291721805930137634e-02 -4.168054834008216858e-02 2.618306279182434082e-01 -5.293820984661579132e-03 -1.593159884214401245e-01 -3.845217823982238770e-01 -9.163936227560043335e-02 -1.550823599100112915e-01 2.167645990848541260e-01 -1.987805217504501343e-01 -1.699127554893493652e-01 -4.000800618086941540e-05 -2.507570087909698486e-01 -8.934204280376434326e-02 1.965875029563903809e-01 5.086337774991989136e-02 -2.604779005050659180e-01 6.546314060688018799e-02 1.729989349842071533e-01 -4.154889658093452454e-02 -9.582428634166717529e-02 -2.712184563279151917e-02 -3.286926448345184326e-01 -5.423176288604736328e-02 -2.302443608641624451e-02 -2.499567810446023941e-03 2.174599319696426392e-01 2.269428409636020660e-02 5.719733238220214844e-02
1.685007959604263306e-01 -9.129160642623901367e-02 1.239607557654380798e-01 -2.301722764968872070e-01 -1.953517049551010132e-01 3.089802153408527374e-02 1.921163052320480347e-01 -1.603975594043731689e-01 -7.953932136297225952e-02 5.347935110330581665e-02 1.512487232685089111e-01 2.219896018505096436e-01 -2.878898940980434418e-02 -2.065732479095458984e-01 1.448376178741455078e-01 -1.011393964290618896e-01 3.251366913318634033e-01 -4.561570938676595688e-03 3.260799944400787354e-01 2.498005926609039307e-01 -1.687169671058654785e-01 2.875508368015289307e-01 -7.125222682952880859e-02 -7.063099741935729980e-02 1.769707351922988892e-01 -1.681515574455261230e-01 2.108142673969268799e-01 -2.394039928913116455e-01 1.445303261280059814e-01 -5.702785030007362366e-02 -5.726907029747962952e-02 -2.295063287019729614e-01
1.481206268072128296e-01 -2.008834667503833771e-02 3.237279057502746582e-01 -8.872605115175247192e-02 -5.434833094477653503e-02 5.347522497177124023e-01 2.098103053867816925e-02 -1.591131687164306641e-01 -2.628628313541412354e-01 1.649817377328872681e-01 3.604641556739807129e-02 -2.227664440870285034e-01 2.202548272907733917e-02 -3.241154551506042480e-02 5.962776951491832733e-03 5.597750097513198853e-02 1.715447157621383667e-01 -1.738349050283432007e-01 -1.143173947930335999e-01 3.363417461514472961e-02 -2.716316580772399902e-01 1.958001405000686646e-01 5.269479379057884216e-02 -9.007281064987182617e-02 7.420567423105239868e-02 -3.071664273738861084e-01 9.954092651605606079e-02 1.497437357902526855e-01 5.985697731375694275e-02 -1.741044819355010986e-01 -3.406453877687454224e-02 -1.851138919591903687e-01
1.939626932144165039e-01 -3.962027654051780701e-02 -2.285842001438140869e-01 -1.337189972400665283e-01 -2.353987991809844971e-01 3.176441192626953125e-01 -5.549658834934234619e-02 1.000798195600509644e-01 -2.291762679815292358e-01 1.305638104677200317e-01 2.781482636928558350e-01 -3.578228130936622620e-02 -1.459013521671295166e-01 -2.424929141998291016e-01 -1.938022524118423462e-01 -1.980684697628021240e-01 5.547222215682268143e-03 1.623158156871795654e-01 -2.123766019940376282e-02 1.851104795932769775e-01 -3.787956014275550842e-02 3.585202693939208984e-01 1.834605485200881958e-01 6.658258289098739624e-02 1.386999487876892090e-01 -1.079605370759963989e-01 1.380372345447540283e-01 -1.367693766951560974e-02 3.417951762676239014e-01 -3.946261852979660034e-02 -1.347179859876632690e-01 1.880838908255100250e-02
1.145935505628585815e-01 -1.756256520748138428e-01 2.405145466327667236e-01 8.758866041898727417e-02 4.928601160645484924e-02 2.721917331218719482e-01 1.061639264225959778e-01 7.553866505622863770e-02 -2.321838140487670898e-01 -1.632785946130752563e-01 2.871730923652648926e-01 -1.944511681795120239e-01 -1.496198326349258423e-01 1.358900070190429688e-01 -1.124407127499580383e-01 -2.236947976052761078e-02 1.315350532531738281e-01 7.179889827966690063e-02 3.371727764606475830e-01 -7.405005395412445068e-02 -1.867310553789138794e-01 -4.592558369040489197e-02 1.613759845495223999e-01 -1.619880050420761108e-01 3.119463324546813965e-01 -2.824524939060211182e-01 1.026192903518676758e-01 1.169944554567337036e-01 4.397896304726600647e-02 -9.764851629734039307e-02 2.790578305721282959e-01 -1.436309367418289185e-01
1.546992957592010498e-01 -1.256477236747741699e-01 -1.697451919317245483e-01 -4.895469918847084045e-02 -5.836319178342819214e-02 4.135449826717376709e-01 2.214319556951522827e-01 8.701991289854049683e-02 -2.044605016708374023e-01 7.395090162754058838e-02 2.996462881565093994e-01 1.415815055370330811e-01 -3.387599438428878784e-02 -1.565660685300827026e-01 2.064712196588516235e-01 -1.083838343620300293e-01 3.183191120624542236e-01 2.665272951126098633e-01 1.692177504301071167e-01 -3.534824401140213013e-02 -3.268117457628250122e-02 3.302482888102531433e-02 1.354541182518005371e-01 7.609819620847702026e-02 -1.094490364193916321e-01 -2.054636329412460327e-01 1.537586450576782227e-01 1.205550655722618103e-01 2.437763065099716187e-01 1.701491028070449829e-01 -1.237224973738193512e-02 -2.268276512622833252e-01
1.596997231245040894e-01 6.233475729823112488e-02 9.984900057315826416e-02 -1.249210387468338013e-01 1.644235849380493164e-02 1.744587272405624390e-01 -1.654181629419326782e-01 -3.881659358739852905e-02 -6.462205648422241211e-01 -1.674662381410598755e-01 4.334192350506782532e-02 1.936361640691757202e-01 -6.814571097493171692e-03 -1.825221776962280273e-01 -5.815922096371650696e-02 -2.389360666275024414e-01 9.406768530607223511e-02 -7.324443757534027100e-02 1.883479654788970947e-01 -1.406363993883132935e-01 -2.251664400100708008e-01 -1.068400889635086060e-01 1.053926050662994385e-01 -9.446026757359504700e-03 -7.724968343973159790e-02 -2.240219265222549438e-01 -1.054521650075912476e-01 -1.885855942964553833e-01 7.839839905500411987e-02 -1.503521502017974854e-01 1.793507635593414307e-01 -8.401800878345966339e-03
-8.561538159847259521e-02 8.142355084419250488e-02 2.298185080289840698e-01 1.444808691740036011e-01 -2.893657088279724121e-01 2.463136911392211914e-01 1.076943427324295044e-01 -2.246159464120864868e-01 -2.172952294349670410e-01 2.464366108179092407e-01 6.574888527393341064e-02 5.002559348940849304e-02 -2.133089154958724976e-01 5.292813852429389954e-02 7.432413846254348755e-02 8.066418766975402832e-02 1.422844454646110535e-02 -6.162349507212638855e-02 9.576883912086486816e-02 4.119724407792091370e-02 -5.340749397873878479e-02 -3.207154804840683937e-03 1.509801894426345825e-01 -1.951888948678970337e-01 3.000060915946960449e-01 -2.607510983943939209e-01 1.090718433260917664e-01 2.284441441297531128e-01 3.723216056823730469e-02 -1.226443946361541748e-01 3.939976096153259277e-01 2.417103499174118042e-01
-5.065137520432472229e-02 -1.060555130243301392e-01 -8.801412582397460938e-02 -9.182454645633697510e-02 -8.253545314073562622e-02 4.887544512748718262e-01 1.365203708410263062e-01 -2.651043795049190521e-02 -2.699068784713745117e-01 1.797240823507308960e-01 1.624589264392852783e-01 5.750995874404907227e-02 5.673966184258460999e-02 -9.998359531164169312e-02 -1.927914321422576904e-01 -3.032616078853607178e-01 7.507598400115966797e-02 -8.037201128900051117e-03 5.195062980055809021e-02 1.460488140583038330e-01 -1.693782508373260498e-01 1.732144504785537720e-01 1.018273681402206421e-01 -2.602407634258270264e-01 3.384830653667449951e-01 1.550869178026914597e-02 2.109100110828876495e-02 -2.308253645896911621e-01 2.186701595783233643e-01 1.838617622852325439e-01 9.578298777341842651e-02 -4.384930804371833801e-02
7.444887608289718628e-02 -1.862395554780960083e-01 2.756172716617584229e-01 -7.281091809272766113e-02 2.038309276103973389e-01 3.445781469345092773e-01 7.087749242782592773e-02 -8.772349916398525238e-03 -1.725986003875732422e-01 9.208931587636470795e-03 7.842371612787246704e-02 -1.815512077882885933e-03 -6.943139433860778809e-02 -2.418336570262908936e-01 -4.523301031440496445e-03 1.857860684394836426e-01 4.991341382265090942e-02 1.463731527328491211e-01 1.838221102952957153e-01 -4.184169769287109375e-01 -4.129155352711677551e-02 2.692418359220027924e-02 -8.562920987606048584e-02 -1.441968232393264771e-01 3.131576478481292725e-01 -3.413257300853729248e-01 1.544999331235885620e-01 -2.507138811051845551e-02 1.023334711790084839e-01 6.818699836730957031e-02 -1.864942461252212524e-01 -1.641587018966674805e-01
-8.209940046072006226e-02 1.741654588840901852e-03 -7.728810608386993408e-02 1.777408421039581299e-01 -1.481837127357721329e-02 3.917050659656524658e-01 -1.052885428071022034e-01 1.002731919288635254e-01 -3.671370148658752441e-01 3.790187537670135498e-01 2.478594183921813965e-01 1.390292048454284668e-01 -5.145180597901344299e-02 -1.108850836753845215e-01 -2.471036091446876526e-02 -5.291883647441864014e-02 2.033877931535243988e-02 2.210882455110549927e-01 5.590104497969150543e-03 -2.258536219596862793e-01 8.327777683734893799e-02 -3.520035371184349060e-02 2.213437259197235107e-01 1.585315465927124023e-01 8.986352384090423584e-02 -9.451718628406524658e-02 2.315464764833450317e-01 1.023836880922317505e-01 2.948253452777862549e-01 6.704582273960113525e-02 -1.759163588285446167e-01 1.312760263681411743e-01
1.496128439903259277e-01 2.844265997409820557e-01 1.301926076412200928e-01 4.297615587711334229e-02 1.339258849620819092e-01 2.706400752067565918e-01 -4.516978189349174500e-02 -5.541707947850227356e-02 -3.291031122207641602e-01 9.993199259042739868e-02 2.612395212054252625e-02 3.509075939655303955e-01 9.057650715112686157e-02 1.889457111246883869e-03 1.655313074588775635e-01 -2.679187357425689697e-01 1.429556459188461304e-01 2.024212479591369629e-01 2.006263732910156250e-01 -3.875428438186645508e-01 -2.441998571157455444e-02 1.175398826599121094e-01 1.397987157106399536e-01 -1.285331100225448608e-01 -6.236261874437332153e-02 -4.414574801921844482e-02 1.834259927272796631e-01 -1.270986646413803101e-01 1.343851387500762939e-01 -2.280214801430702209e-02 2.343322485685348511e-01 -2.586600743234157562e-02
1.021107658743858337e-01 -2.142293453216552734e-01 8.056651800870895386e-02 2.257400155067443848e-01 -1.888203918933868408e-01 3.362616002559661865e-01 1.579596847295761108e-01 -2.350931465625762939e-01 -3.114867955446243286e-02 -7.364542037248611450e-02 -1.370337605476379395e-01 2.161617428064346313e-01 -1.965624839067459106e-01 -1.879964619874954224e-01 -2.554577589035034180e-01 6.667781621217727661e-02 9.731109440326690674e-02 -7.748357206583023071e-02 -1.126912906765937805e-01 -1.798242330551147461e-01 -6.703440099954605103e-02 2.660482525825500488e-01 -3.385474532842636108e-02 5.553470179438591003e-02 2.383016794919967651e-02 -2.455984950065612793e-01 1.243248581886291504e-02 2.407220657914876938e-03 3.368732631206512451e-01 -1.459427326917648315e-01 8.930531889200210571e-02 -3.128618299961090088e-01
1.559454053640365601e-01 -9.676549583673477173e-02 1.222679615020751953e-01 -1.190140470862388611e-01 -2.079330533742904663e-01 1.205069050192832947e-01 -2.884466573596000671e-02 -3.559989482164382935e-02 -1.183029413223266602e-01 1.998178511857986450e-01 4.123774543404579163e-02 1.138649806380271912e-01 1.995086437091231346e-03 -3.555745184421539307e-01 -7.579682022333145142e-02 -2.229522019624710083e-01 1.885728240013122559e-01 1.912935674190521240e-01 2.731648832559585571e-02 -3.338365554809570312e-01 6.027265638113021851e-02 6.334302574396133423e-02 -1.421799808740615845e-01 1.496010720729827881e-01 2.354082316160202026e-01 -8.192037045955657959e-02 1.258386373519897461e-01 4.244900643825531006e-01 1.086221858859062195e-01 2.168432772159576416e-01 2.733397185802459717e-01 2.431663870811462402e-02
-2.019081711769104004e-01 -1.631993353366851807e-01 4.521571695804595947e-01 6.425327062606811523e-02 -1.413169354200363159e-01 1.571066230535507202e-01 -4.969710856676101685e-02 -1.404042541980743408e-01 -2.508396506309509277e-01 2.428508400917053223e-01 -5.329026281833648682e-02 1.799238473176956177e-01 -1.933256089687347412e-01 -4.516911134123802185e-02 -2.538743913173675537e-01 -2.086294442415237427e-01 -1.203325390815734863e-01 1.530850380659103394e-01 3.538135588169097900e-01 -2.509681284427642822e-01 2.767027541995048523e-02 1.981701254844665527e-01 4.121488705277442932e-02 3.822671994566917419e-02 1.000022664666175842e-01 -8.600286394357681274e-02 5.581641569733619690e-02 -4.960780963301658630e-02 1.715714633464813232e-01 1.415026485919952393e-01 -9.350115060806274414e-02 4.721010476350784302e-02
1.880742907524108887e-01 8.694216609001159668e-02 1.513550430536270142e-01 -5.182917416095733643e-02 -1.402875185012817383e-01 1.276789307594299316e-01 -1.579175144433975220e-01 -1.565039902925491333e-02 -4.106197357177734375e-01 2.019143700599670410e-01 8.744735270738601685e-02 2.616976499557495117e-01 1.899812072515487671e-01 -1.836446225643157959e-01 -8.300179988145828247e-02 -1.244334280490875244e-01 1.010885834693908691e-01 1.567944735288619995e-01 7.685774564743041992e-02 -3.550656139850616455e-01 8.118634670972824097e-02 3.792164102196693420e-02 1.956887692213058472e-01 -1.951445192098617554e-01 1.340502947568893433e-01 -2.883415520191192627e-01 -3.907765448093414307e-02 1.899143904447555542e-01 1.635370254516601562e-01 -1.639158278703689575e-01 -4.574124235659837723e-03 -2.215444594621658325e-01
5.681813880801200867e-02 2.536392584443092346e-02 -3.857351094484329224e-02 -3.094064593315124512e-01 -1.555902659893035889e-01 2.141779214143753052e-01 -2.367782294750213623e-01 -2.840184867382049561e-01 1.555209141224622726e-02 3.755622357130050659e-02 -3.115967847406864166e-02 3.608918190002441406e-01 -3.196576237678527832e-01 -1.196809560060501099e-01 -2.273532897233963013e-01 -1.750391274690628052e-01 1.152512729167938232e-01 2.123079746961593628e-01 2.058142125606536865e-01 -1.909649819135665894e-01 -8.020915836095809937e-02 4.597751051187515259e-02 4.724381864070892334e-02 1.515028625726699829e-01 1.456774473190307617e-01 -2.111307531595230103e-01 1.918902397155761719e-01 1.051703691482543945e-01 -9.999282658100128174e-02 -5.269206315279006958e-02 2.444168180227279663e-01 -5.731975287199020386e-02
-1.490624248981475830e-01 -2.717944793403148651e-02 2.891230285167694092e-01 -2.465602010488510132e-01 -1.425873786211013794e-01 1.824951544404029846e-02 -1.237096413969993591e-01 -2.588862478733062744e-01 -2.386983186006546021e-01 -4.198353737592697144e-03 -6.855679303407669067e-02 -3.042743541300296783e-02 -1.480448842048645020e-01 -1.883465945720672607e-01 -2.327643334865570068e-01 4.277657717466354370e-03 3.165923655033111572e-01 1.632516235113143921e-01 3.510409593582153320e-02 -1.424462348222732544e-01 -3.726351857185363770e-01 4.516946524381637573e-02 1.011223345994949341e-01 7.484822720289230347e-02 -1.841202676296234131e-01 -2.705464661121368408e-01 5.078064650297164917e-02 5.151584045961499214e-04 3.082811534404754639e-01 1.994578093290328979e-01 -4.521899670362472534e-02 6.154214963316917419e-02
1.081800609827041626e-01 -2.078252285718917847e-01 3.684395551681518555e-01 -1.045581512153148651e-02 -4.122491180896759033e-01 1.299099922180175781e-01 1.688066273927688599e-01 -2.425018697977066040e-01 -1.395465582609176636e-01 7.042167335748672485e-02 -1.891334727406501770e-02 9.049647487699985504e-03 8.310810476541519165e-02 1.633559018373489380e-01 -1.578524261713027954e-01 -2.159586101770401001e-01 1.167286708950996399e-01 6.737963110208511353e-02 -2.038632631301879883e-01 -2.407236248254776001e-01 -3.164468798786401749e-03 -6.278554350137710571e-02 7.616570591926574707e-02 -1.374914050102233887e-01 9.723592549562454224e-02 -3.306283950805664062e-01 1.218639686703681946e-01 -1.462134271860122681e-01 1.951758116483688354e-01 -5.099619156681001186e-04 1.337973177433013916e-01 2.185741066932678223e-01
8.286150544881820679e-02 -1.256276965141296387e-01 2.184098809957504272e-01 -1.785446889698505402e-02 -5.575663968920707703e-02 7.679437100887298584e-02 6.188573315739631653e-02 -4.129619523882865906e-02 -3.970169126987457275e-01 2.657166123390197754e-01 -7.314066588878631592e-02 4.408813416957855225e-01 1.568459421396255493e-01 -1.789188534021377563e-01 -1.884327530860900879e-01 -4.060965403914451599e-02 1.371215581893920898e-01 2.097542285919189453e-01 -1.914107054471969604e-02 -1.607915759086608887e-01 -1.936052888631820679e-01 -1.916595548391342163e-01 1.551138758659362793e-01 1.245502158999443054e-01 1.763503402471542358e-01 -1.985509246587753296e-01 5.097949504852294922e-02 -1.310941576957702637e-02 4.466843605041503906e-02 -3.088504374027252197e-01 4.447481408715248108e-02 -1.326756179332733154e-01
7.226173579692840576e-02 1.392522901296615601e-01 4.130991697311401367e-01 -1.660631150007247925e-01 -6.025775801390409470e-03 1.205191537737846375e-01 4.260528087615966797e-02 -1.693795770406723022e-01 -3.009517490863800049e-01 3.962284028530120850e-01 -1.096813157200813293e-01 2.436054199934005737e-01 8.667973801493644714e-03 6.888546515256166458e-03 6.860576570034027100e-03 -6.239610910415649414e-02 1.906892955303192139e-01 1.765803098678588867e-01 1.023294776678085327e-01 2.628152631223201752e-02 6.136549171060323715e-03 8.355641365051269531e-02 1.414141338318586349e-02 8.412618190050125122e-02 2.032122611999511719e-01 -2.560524940490722656e-01 2.876546084880828857e-01 1.783870393410325050e-03 -1.274287551641464233e-01 -3.237172961235046387e-01 4.892918840050697327e-02 5.527049675583839417e-02
1.236696764826774597e-01 1.349663082510232925e-02 -7.938845455646514893e-02 -2.455353178083896637e-02 -3.779857754707336426e-01 2.785665392875671387e-01 -2.196708321571350098e-02 3.159754350781440735e-02 -1.638360470533370972e-01 2.250419110059738159e-01 1.843055784702301025e-01 1.592175848782062531e-02 3.418197389692068100e-03 -2.828466594219207764e-01 7.520578056573867798e-02 -1.144251823425292969e-01 2.056123316287994385e-01 7.587184756994247437e-02 4.714307934045791626e-02 1.588952243328094482e-01 -3.030095435678958893e-02 1.049374788999557495e-01 1.121328547596931458e-01 -2.714376896619796753e-03 4.264889955520629883e-01 -4.562308639287948608e-02 1.124186441302299500e-01 -3.777471482753753662e-01 7.932750880718231201e-02 3.002866804599761963e-01 8.959670364856719971e-02 -3.717089444398880005e-02
2.288482785224914551e-01 8.616759628057479858e-02 2.223823368549346924e-01 -2.367279976606369019e-01 3.289349004626274109e-02 2.607633471488952637e-01 6.758636981248855591e-02 -2.698752582073211670e-01 -1.289502531290054321e-01 6.496936827898025513e-02 -8.209786377847194672e-03 1.118426248431205750e-01 -2.648820281028747559e-01 -1.153613775968551636e-01 -2.392147034406661987e-01 -8.486467599868774414e-02 1.949596405029296875e-01 -1.825985871255397797e-02 2.198515683412551880e-01 -3.559911549091339111e-01 5.007553100585937500e-02 -1.546567976474761963e-01 -1.196838915348052979e-01 -5.172524601221084595e-02 -2.927045524120330811e-01 -2.686024904251098633e-01 1.357126682996749878e-01 -9.639725089073181152e-02 1.346968263387680054e-01 1.206030547618865967e-01 1.756521612405776978e-01 3.160943835973739624e-02
2.022905349731445312e-01 8.604819327592849731e-02 1.629891991615295410e-01 1.564860939979553223e-01 -5.571803078055381775e-03 2.403194904327392578e-01 2.571868896484375000e-01 2.211153320968151093e-02 -2.322761863470077515e-01 -2.471780218183994293e-02 1.649094074964523315e-01 8.053981512784957886e-02 -3.416577875614166260e-01 -4.983091354370117188e-02 -6.599863618612289429e-02 1.236926689743995667e-01 1.125559434294700623e-01 8.047927916049957275e-02 -4.124093800783157349e-02 -3.698500618338584900e-02 -4.181204736232757568e-01 -1.307897083461284637e-02 1.232914403080940247e-01 2.527482211589813232e-01 2.153848558664321899e-01 -2.745870053768157959e-01 2.035953253507614136e-01 -1.305362880229949951e-01 -1.851765215396881104e-01 1.702460497617721558e-01 1.233611553907394409e-01 -1.184246763586997986e-01
2.430843263864517212e-01 -2.436644285917282104e-01 4.212339520454406738e-01 4.173877462744712830e-02 2.469542995095252991e-02 3.053410053253173828e-01 1.849663257598876953e-01 -2.845140993595123291e-01 -1.333364546298980713e-01 -5.397504568099975586e-02 -1.494819074869155884e-01 6.195995211601257324e-02 -5.226911045610904694e-03 -2.326076179742813110e-01 -6.171381473541259766e-02 -1.172633916139602661e-01 2.858977317810058594e-01 2.070843987166881561e-02 -1.573556661605834961e-02 -1.886850744485855103e-01 -2.415137290954589844e-01 -1.562026701867580414e-02 1.369295269250869751e-01 -2.382888346910476685e-01 -1.070788800716400146e-01 -7.166501134634017944e-03 2.513020932674407959e-01 -3.032260946929454803e-02 6.170065701007843018e-02 7.728766649961471558e-02 1.406105309724807739e-01 -1.323771178722381592e-01
5.900077987462282181e-03 3.750329911708831787e-01 1.357241533696651459e-02 -2.183477878570556641e-01 -2.865410447120666504e-01 3.500386774539947510e-01 3.416656255722045898e-01 -8.121585100889205933e-02 -9.641772136092185974e-03 1.474660336971282959e-01 3.224007040262222290e-02 5.522681772708892822e-02 -1.398857533931732178e-01 -2.554258704185485840e-01 5.643056333065032959e-02 -6.028598919510841370e-02 2.514171004295349121e-01 -2.086776643991470337e-01 8.894284814596176147e-02 -2.939178049564361572e-02 -2.758310176432132721e-02 7.620845921337604523e-03 9.972652047872543335e-02 -2.482167780399322510e-01 8.227280527353286743e-02 -3.673267662525177002e-01 2.091813087463378906e-02 1.844392716884613037e-01 3.178231045603752136e-02 -1.247865334153175354e-02 -3.779936814680695534e-03 2.631811238825321198e-02
-1.937587372958660126e-02 -4.261621087789535522e-02 -1.695593744516372681e-01 1.529043763875961304e-01 -1.737779676914215088e-01 1.856835335493087769e-01 2.071253210306167603e-01 -1.810920089483261108e-01 -7.201389223337173462e-02 2.310854345560073853e-01 2.821521759033203125e-01 -7.145731896162033081e-02 -1.237272098660469055e-02 -3.918449580669403076e-01 7.877546548843383789e-02 -5.485996976494789124e-02 1.704630404710769653e-01 2.360549718141555786e-01 2.985442578792572021e-01 8.364132791757583618e-02 -1.429208815097808838e-01 4.894147440791130066e-02 -3.740452229976654053e-02 -1.331897079944610596e-01 -9.479626268148422241e-02 -2.366367876529693604e-01 3.565244376659393311e-01 -1.802084296941757202e-01 8.733294904232025146e-02 -1.722314395010471344e-02 1.120415925979614258e-01 1.765875518321990967e-01
2.182436175644397736e-02 2.593322694301605225e-01 1.461580693721771240e-01 -1.330681443214416504e-01 1.210842654109001160e-01 4.052401483058929443e-01 -1.011689193546772003e-02 1.202749833464622498e-02 -1.118808612227439880e-01 2.920767366886138916e-01 -1.209776625037193298e-01 1.128317192196846008e-01 2.114362083375453949e-02 -3.576600551605224609e-02 -1.285602524876594543e-02 -4.082666635513305664e-01 3.746328353881835938e-01 1.783518046140670776e-01 1.910094618797302246e-01 6.952624022960662842e-02 -2.014320157468318939e-02 1.441982090473175049e-01 -6.634517759084701538e-02 5.218983441591262817e-02 -3.736598417162895203e-02 -3.647823333740234375e-01 -6.059134006500244141e-02 -1.515522003173828125e-01 2.956932596862316132e-02 -2.903897501528263092e-02 -6.846360117197036743e-02 -1.048746779561042786e-01
3.359806910157203674e-02 1.696609705686569214e-01 -4.936217889189720154e-02 6.562087219208478928e-03 -1.464652419090270996e-01 2.337314039468765259e-01 1.049493774771690369e-01 -1.705572456121444702e-01 -2.565411329269409180e-01 6.016051024198532104e-02 -3.024842403829097748e-02 1.606037169694900513e-01 -1.406073868274688721e-01 -2.884863913059234619e-01 -3.412990272045135498e-02 3.902909904718399048e-02 1.559922844171524048e-01 -1.651264876127243042e-01 7.784204557538032532e-03 2.200880646705627441e-01 -2.146280258893966675e-01 -6.692123413085937500e-02 -1.241639703512191772e-01 -2.587502896785736084e-01 1.536222994327545166e-01 -3.303608596324920654e-01 1.069346591830253601e-01 1.226955577731132507e-01 -1.152783334255218506e-01 2.572990357875823975e-01 9.519945830106735229e-02 4.108552336692810059e-01
-7.617793232202529907e-02 -6.963143497705459595e-02 -1.266712397336959839e-01 1.907919794321060181e-01 -1.831743121147155762e-01 2.665372192859649658e-01 1.008661761879920959e-01 -3.075191080570220947e-01 -2.580577433109283447e-01 1.823229342699050903e-01 1.588630825281143188e-01 2.879512906074523926e-01 1.267714351415634155e-01 -2.308212667703628540e-01 -1.926501542329788208e-01 -1.327017880976200104e-02 3.465816080570220947e-01 9.317054599523544312e-02 1.375598311424255371e-01 1.582618653774261475e-01 1.493976917117834091e-03 -6.324370205402374268e-02 -1.843808568082749844e-03 -7.700878381729125977e-02 1.150708496570587158e-01 -1.233369484543800354e-01 -5.987953022122383118e-02 -1.090497821569442749e-01 1.634551137685775757e-01 2.600891590118408203e-01 2.565475106239318848e-01 -1.616161763668060303e-01
-8.009958267211914062e-02 -2.339998483657836914e-01 8.832780271768569946e-02 2.143413275480270386e-01 -2.224532514810562134e-01 2.037190943956375122e-01 -2.325609093531966209e-03 -5.050905793905258179e-02 -9.223651885986328125e-02 2.032207101583480835e-01 2.282109558582305908e-01 2.297629043459892273e-02 -2.027902901172637939e-01 -3.015510737895965576e-02 -2.296717604622244835e-03 4.326508846133947372e-03 -1.923102326691150665e-02 1.269572824239730835e-01 2.457252889871597290e-02 -1.206009015440940857e-01 -4.454919695854187012e-02 4.284144192934036255e-02 3.837138712406158447e-01 1.214476069435477257e-03 2.108764648437500000e-01 -3.825190067291259766e-01 1.699917316436767578e-01 3.173681199550628662e-01 2.266741991043090820e-01 4.014167562127113342e-02 -2.769911587238311768e-01 -1.193686798214912415e-01
4.001984372735023499e-02 -2.385826855897903442e-01 1.771466284990310669e-01 9.521074593067169189e-02 -1.577675789594650269e-01 2.467535138130187988e-01 -3.157467767596244812e-02 -7.760705798864364624e-02 -8.110193163156509399e-02 3.042461872100830078e-01 1.318854838609695435e-01 1.213598996400833130e-01 -2.044904232025146484e-01 -7.908452302217483521e-02 -3.082462847232818604e-01 2.153042107820510864e-01 -8.854440599679946899e-02 -7.789015024900436401e-02 6.806799769401550293e-02 -1.809023618698120117e-01 4.271049983799457550e-03 1.373039633035659790e-01 1.949017345905303955e-01 3.464566916227340698e-02 4.157816767692565918e-01 -1.310800611972808838e-01 1.976297348737716675e-01 3.004061803221702576e-02 2.560887932777404785e-01 1.325121968984603882e-01 -2.015549242496490479e-01 -1.562700718641281128e-01
6.764964014291763306e-02 7.585152238607406616e-02 1.260614991188049316e-01 1.302970349788665771e-01 -1.250570546835660934e-02 4.710315465927124023e-01 -5.877259653061628342e-03 -1.406633108854293823e-01 -3.519780933856964111e-02 5.924229696393013000e-02 -1.210369169712066650e-01 -5.179760605096817017e-02 7.358966022729873657e-02 -3.468702137470245361e-01 5.710245296359062195e-02 -8.711905032396316528e-02 1.346094012260437012e-01 1.846549659967422485e-02 2.398570179939270020e-01 -1.599501967430114746e-01 -3.376573920249938965e-01 1.404196396470069885e-02 -2.268305271863937378e-01 -2.502307891845703125e-01 -6.366775184869766235e-02 -2.084992825984954834e-01 3.817093372344970703e-01 -1.068804934620857239e-01 1.175341010093688965e-01 8.554937317967414856e-03 8.851406723260879517e-02 -7.781014777719974518e-03
1.489884108304977417e-01 2.479390799999237061e-02 2.666344940662384033e-01 -9.095615893602371216e-02 9.164370596408843994e-02 3.757092654705047607e-01 -1.528497599065303802e-02 -1.003998890519142151e-01 -2.281130999326705933e-01 1.197960153222084045e-01 -5.629912391304969788e-02 3.684943020343780518e-01 -1.314955353736877441e-01 1.853839010000228882e-01 -1.947884410619735718e-01 -8.238444477319717407e-02 7.045672833919525146e-02 3.010516166687011719e-01 7.115655392408370972e-02 1.930770650506019592e-02 -3.657649457454681396e-01 -1.787547022104263306e-02 -9.039520472288131714e-02 6.628299597650766373e-04 6.557007879018783569e-02 -3.016313910484313965e-01 -9.151756018400192261e-02 1.338660344481468201e-02 2.846487425267696381e-02 -2.906750440597534180e-01 -5.661608651280403137e-02 -2.382766082882881165e-02
6.499879807233810425e-02 3.843964263796806335e-02 1.941419988870620728e-01 -1.722862273454666138e-01 -1.353039443492889404e-01 2.170386910438537598e-01 -1.021436452865600586e-01 -1.929794996976852417e-01 -2.208533585071563721e-01 2.082457393407821655e-01 -8.387794345617294312e-02 6.118880957365036011e-02 4.503715410828590393e-02 -4.323880746960639954e-02 4.670925065875053406e-02 -9.358017891645431519e-02 1.528810709714889526e-01 4.094630777835845947e-01 2.113714367151260376e-01 1.302085351198911667e-02 -9.372260421514511108e-02 -1.229364946484565735e-01 9.894998371601104736e-02 -5.995622836053371429e-03 2.197768837213516235e-01 -3.004846274852752686e-01 1.766603291034698486e-01 -2.959242761135101318e-01 1.737763881683349609e-01 -2.952325046062469482e-01 8.471819013357162476e-02 2.110985070466995239e-01
2.243041545152664185e-01 -1.802051961421966553e-01 2.330079823732376099e-01 6.019040569663047791e-02 2.100311219692230225e-02 2.817837297916412354e-01 1.512429714202880859e-01 -1.371075212955474854e-01 -2.727939784526824951e-01 -1.107499673962593079e-01 -1.865349262952804565e-01 -4.937220830470323563e-03 -5.641176924109458923e-02 2.091610990464687347e-02 -1.234103664755821228e-01 1.848656982183456421e-01 1.431052237749099731e-01 -7.305827736854553223e-02 -1.214451156556606293e-02 1.189601421356201172e-01 -5.013813078403472900e-02 3.564162254333496094e-01 1.034606695175170898e-01 -1.038630604743957520e-01 2.241295278072357178e-01 -3.781922459602355957e-01 2.180261611938476562e-01 2.051318585872650146e-01 1.989017426967620850e-01 1.355255991220474243e-01 1.713427901268005371e-01 -4.399976879358291626e-02
2.441945299506187439e-02 1.418535038828849792e-02 1.873660832643508911e-01 1.829621940851211548e-01 -2.604143619537353516e-01 3.513322770595550537e-01 -1.442041993141174316e-01 3.722513094544410706e-02 -1.357522755861282349e-01 2.320665866136550903e-01 -2.387982904911041260e-01 3.139720261096954346e-01 -2.376917898654937744e-01 2.068120427429676056e-02 -1.692773103713989258e-01 8.449975401163101196e-02 1.035990286618471146e-02 2.302360534667968750e-01 -1.221753880381584167e-01 1.446903049945831299e-01 -1.171264871954917908e-01 -1.238175928592681885e-01 4.983310401439666748e-02 1.923559978604316711e-02 1.456851810216903687e-01 -4.099529087543487549e-01 9.936037659645080566e-02 -4.628205671906471252e-02 2.398568764328956604e-02 -1.044960394501686096e-01 -4.133726656436920166e-02 2.473855763673782349e-01
-9.963546693325042725e-02 6.318615749478340149e-03 2.967151813209056854e-02 3.957245871424674988e-02 -2.889706194400787354e-01 3.121662437915802002e-01 8.065933734178543091e-02 -5.881090764887630939e-04 -2.043128758668899536e-02 4.097776412963867188e-01 -2.117333235219120979e-03 2.347780466079711914e-01 1.367303282022476196e-01 -3.761323392391204834e-01 4.614298790693283081e-02 -1.073675751686096191e-01 2.994920313358306885e-01 -6.413673982024192810e-03 6.712409853935241699e-02 1.726044565439224243e-01 -8.107659220695495605e-02 9.798685461282730103e-02 3.480312600731849670e-02 -2.946675419807434082e-01 2.372162789106369019e-02 -2.389838248491287231e-01 1.684133708477020264e-01 -9.997269511222839355e-02 -7.257896661758422852e-02 1.336582899093627930e-01 1.427223533391952515e-01 -1.872302740812301636e-01
1.569728106260299683e-01 -6.622383743524551392e-02 -1.022090092301368713e-01 -1.939111202955245972e-02 -1.284992247819900513e-01 3.690918385982513428e-01 3.736625909805297852e-01 1.054392829537391663e-01 -5.836137756705284119e-02 2.175928354263305664e-01 2.834316790103912354e-01 2.783817648887634277e-01 -1.056241318583488464e-01 -1.624535918235778809e-01 1.746635138988494873e-01 4.036841168999671936e-02 2.965603172779083252e-01 2.813147008419036865e-01 3.785030916333198547e-02 -1.169916987419128418e-01 -2.000731825828552246e-01 -1.031848601996898651e-02 1.291973590850830078e-01 8.409523963928222656e-02 5.602523311972618103e-02 -1.776623129844665527e-01 1.481333971023559570e-01 -4.080089274793863297e-03 2.042835503816604614e-01 1.477931588888168335e-01 -2.389291301369667053e-02 -1.071842014789581299e-01
-7.715207338333129883e-02 -2.048821449279785156e-01 3.121883273124694824e-01 3.109435923397541046e-02 1.144730374217033386e-01 4.812172055244445801e-01 -2.559452354907989502e-01 -1.889366060495376587e-01 -9.690459072589874268e-02 -6.493104994297027588e-02 7.317584007978439331e-02 1.214967072010040283e-01 -3.057756721973419189e-01 -1.039337292313575745e-01 4.730027168989181519e-02 -7.117038965225219727e-02 1.192434802651405334e-01 1.608041226863861084e-01 8.320244401693344116e-02 -1.627064794301986694e-01 -1.385069787502288818e-01 1.999911367893218994e-01 -7.138628512620925903e-02 -2.662288248538970947e-01 5.664608627557754517e-02 -6.534574925899505615e-02 9.552507847547531128e-02 -3.472534939646720886e-02 -1.850249916315078735e-01 9.401936829090118408e-02 1.150504965335130692e-02 3.046203851699829102e-01
1.134495809674263000e-01 4.448261111974716187e-02 5.395510420203208923e-02 8.084356784820556641e-03 -3.598814010620117188e-01 2.756434977054595947e-01 -5.478667840361595154e-02 3.593221679329872131e-02 -2.324991226196289062e-01 1.887379437685012817e-01 5.135870887897908688e-04 5.691442638635635376e-02 7.331637665629386902e-03 -6.523057073354721069e-02 -3.793850839138031006e-01 -2.295054048299789429e-01 2.696448862552642822e-01 2.040791511535644531e-01 2.182956635951995850e-01 -2.314963191747665405e-01 5.266074440442025661e-04 1.842941641807556152e-01 -5.142057314515113831e-02 1.646841764450073242e-01 1.480735987424850464e-01 1.243992475792765617e-03 1.208210587501525879e-01 3.251402080059051514e-01 7.546881679445505142e-03 -1.021719053387641907e-01 2.137741148471832275e-01 2.808658033609390259e-02
2.040514945983886719e-01 6.309545785188674927e-02 2.455757707357406616e-01 9.768733382225036621e-02 -8.525625616312026978e-02 3.390117287635803223e-01 5.544536560773849487e-02 -2.479699254035949707e-02 -1.820260584354400635e-01 -3.017082624137401581e-02 -2.795743346214294434e-01 -1.911901533603668213e-01 -2.839324064552783966e-02 -7.436519861221313477e-02 -6.258708238601684570e-02 5.214134231209754944e-02 2.903758883476257324e-01 1.213119924068450928e-02 6.060204282402992249e-02 1.722036749124526978e-01 -1.756285578012466431e-01 2.707767486572265625e-01 -4.243788495659828186e-02 -1.635742373764514923e-02 2.342513650655746460e-01 -3.991490900516510010e-01 4.114655405282974243e-02 2.065933793783187866e-01 2.513418495655059814e-01 2.193413823843002319e-01 1.388569641858339310e-02 -5.332577973604202271e-02
-8.192262798547744751e-02 1.605964303016662598e-01 2.838691174983978271e-01 1.438050903379917145e-02 -1.371499001979827881e-01 2.399770766496658325e-01 2.981161475181579590e-01 -3.122210800647735596e-01 -3.744876086711883545e-01 3.690786659717559814e-01 2.993202805519104004e-01 1.239278614521026611e-01 5.205088481307029724e-02 -2.274988219141960144e-03 7.796334475278854370e-02 -1.459633260965347290e-01 -6.563302874565124512e-02 6.672070920467376709e-02 3.865971788763999939e-02 5.302400141954421997e-02 2.003313601016998291e-02 1.640287488698959351e-01 2.799024805426597595e-02 1.695672282949090004e-03 2.745081186294555664e-01 9.068667888641357422e-02 -7.529582828283309937e-02 1.553666442632675171e-01 7.064124196767807007e-02 2.676315791904926300e-02 2.256774604320526123e-01 -3.554348647594451904e-02
-1.471310271881520748e-03 -8.457142114639282227e-02 -9.515348076820373535e-02 7.165642827749252319e-02 -8.978372812271118164e-02 2.279083132743835449e-01 1.789936423301696777e-01 -1.901724040508270264e-01 -2.296898365020751953e-01 1.111291199922561646e-01 1.099131777882575989e-01 1.608848124742507935e-01 2.246475592255592346e-02 -1.749309003353118896e-01 -3.076696693897247314e-01 -2.108788341283798218e-01 1.712288707494735718e-01 9.268701076507568359e-02 6.910670083016157150e-03 6.407012045383453369e-02 -1.491101682186126709e-01 6.767092645168304443e-02 -7.763987034559249878e-02 -2.212597429752349854e-01 2.913884222507476807e-01 -1.832638680934906006e-01 -1.066515892744064331e-01 -1.817070692777633667e-01 5.973228812217712402e-02 3.691624104976654053e-01 3.585868477821350098e-01 -1.481985002756118774e-01
-1.499930024147033691e-01 -1.545212119817733765e-01 2.593675255775451660e-01 6.785917561501264572e-03 -6.144608929753303528e-02 2.787658274173736572e-01 -1.750229448080062866e-01 -1.032009124755859375e-01 -8.709213137626647949e-02 2.833809852600097656e-01 5.020353198051452637e-02 -9.247484058141708374e-02 -2.281039357185363770e-01 -2.454456537961959839e-01 -1.328353434801101685e-01 -2.092169784009456635e-02 9.388349950313568115e-02 2.711604535579681396e-01 -3.699198365211486816e-01 3.932512179017066956e-02 6.633751327171921730e-04 6.779903173446655273e-02 -5.404928699135780334e-02 8.327689953148365021e-03 1.591074168682098389e-01 -1.342844218015670776e-01 3.897764980792999268e-01 4.388306662440299988e-02 3.639360365923494101e-04 1.028321608901023865e-01 1.191728413105010986e-01 2.896994352340698242e-01
1.690305769443511963e-01 -3.728594779968261719e-01 3.376708030700683594e-01 1.220371499657630920e-01 -2.298219501972198486e-01 3.077234923839569092e-01 3.965347260236740112e-02 3.397904336452484131e-02 -1.809634864330291748e-01 -1.680189669132232666e-01 -8.090193569660186768e-02 1.130469143390655518e-01 -3.518141806125640869e-02 -2.447225153446197510e-01 -9.201847761869430542e-02 -1.208365559577941895e-01 2.375226616859436035e-01 1.041719764471054077e-01 5.726654827594757080e-02 -1.967258006334304810e-01 -2.969460785388946533e-01 -3.865847131237387657e-03 2.010686397552490234e-01 -2.149021923542022705e-01 -2.493081800639629364e-02 -7.540055364370346069e-02 2.072409391403198242e-01 2.256219834089279175e-02 1.797073632478713989e-01 -1.260809749364852905e-01 -5.425321683287620544e-02 -6.164890527725219727e-02
-5.378462001681327820e-02 -8.543242514133453369e-02 5.008752346038818359e-01 -9.704948216676712036e-02 -2.645048201084136963e-01 8.492077142000198364e-02 1.604376435279846191e-01 -5.794346705079078674e-02 -2.655036151409149170e-01 8.314736187458038330e-02 -6.899151206016540527e-02 3.560112044215202332e-02 -1.437588781118392944e-01 -1.549567580223083496e-01 -2.105909585952758789e-01 -1.264763176441192627e-01 2.635127007961273193e-01 3.294096589088439941e-01 1.139110848307609558e-01 -8.367279171943664551e-02 -1.217014342546463013e-01 1.487341672182083130e-01 1.002835575491189957e-02 -9.734784811735153198e-02 -2.462780326604843140e-01 3.359548747539520264e-02 2.488793283700942993e-01 -9.415155649185180664e-02 1.398780345916748047e-01 1.015410125255584717e-01 1.157170012593269348e-01 1.203976795077323914e-01
6.975263357162475586e-02 -5.181681737303733826e-02 3.042849339544773102e-02 -1.119868922978639603e-02 -1.666192412376403809e-01 2.094073593616485596e-01 -3.058953909203410149e-03 -8.747715037316083908e-05 -1.330552622675895691e-02 1.594687253236770630e-01 1.529556214809417725e-01 9.661404043436050415e-02 1.408250182867050171e-01 -1.982311010360717773e-01 -3.170063197612762451e-01 -1.657781451940536499e-01 3.570563793182373047e-01 1.326413452625274658e-01 2.418579608201980591e-01 -2.023010849952697754e-01 -2.911275029182434082e-01 1.226176619529724121e-01 -7.739047706127166748e-02 2.653070166707038879e-02 9.475428611040115356e-02 -2.393468320369720459e-01 9.149518609046936035e-02 3.747660517692565918e-01 -5.378321930766105652e-02 9.137080609798431396e-02 3.105113506317138672e-01 2.457110956311225891e-02
1.541299223899841309e-01 -5.157917365431785583e-02 -4.001662507653236389e-02 -4.145799577236175537e-02 -2.191743552684783936e-01 3.826793432235717773e-01 2.446516901254653931e-01 4.178607836365699768e-02 -3.449784219264984131e-02 2.516054213047027588e-01 2.749034166336059570e-01 1.998100131750106812e-01 7.537288963794708252e-02 4.439306259155273438e-02 -1.378291994333267212e-01 -1.820382624864578247e-01 2.241125553846359253e-01 8.578611910343170166e-02 2.682783007621765137e-01 -4.985688254237174988e-02 -1.415972262620925903e-01 -6.773731857538223267e-02 1.054525822401046753e-01 -2.398641407489776611e-02 9.839579463005065918e-03 -1.385960131883621216e-01 8.579480345360934734e-04 -3.389111161231994629e-01 3.055260181427001953e-01 2.734806239604949951e-01 3.876657225191593170e-03 6.087535992264747620e-02
1.098673790693283081e-01 -1.071410626173019409e-01 2.323919385671615601e-01 1.246808096766471863e-02 -3.284866809844970703e-01 1.302871201187372208e-02 8.785069733858108521e-02 -1.706557273864746094e-01 -8.855721354484558105e-02 4.023134708404541016e-01 -4.192870855331420898e-02 7.607010006904602051e-02 -8.805231750011444092e-02 4.990709479898214340e-03 -4.047202169895172119e-01 -1.882790625095367432e-01 1.735243201255798340e-01 2.787757515907287598e-01 -7.840784639120101929e-02 -1.291650980710983276e-01 4.690767824649810791e-02 -1.417868286371231079e-01 1.914226859807968140e-01 -5.091476440429687500e-02 1.267192959785461426e-01 -1.655256599187850952e-01 -4.106596112251281738e-03 1.720141172409057617e-01 2.675451934337615967e-01 1.666921675205230713e-01 -2.176626212894916534e-02 1.673493385314941406e-01
3.427106440067291260e-01 -1.030037477612495422e-01 -1.290059536695480347e-01 -1.303580999374389648e-01 -3.252896964550018311e-01 2.067227661609649658e-01 1.752196103334426880e-01 -4.734728112816810608e-02 -2.107858955860137939e-01 1.475049406290054321e-01 2.723455429077148438e-01 -1.645123213529586792e-01 -1.048403605818748474e-01 -1.148597430437803268e-02 -1.575479507446289062e-01 -1.710299849510192871e-01 9.507249295711517334e-02 -5.129665136337280273e-02 1.454476267099380493e-01 2.383660972118377686e-01 -1.193825379014015198e-01 1.031922996044158936e-01 -5.094969645142555237e-02 -3.461433649063110352e-01 1.599790602922439575e-01 -1.243034452199935913e-01 -4.473781958222389221e-02 1.726422756910324097e-01 3.039720356464385986e-01 5.602111294865608215e-02 6.748805940151214600e-02 1.195526719093322754e-01
-2.298006564378738403e-01 6.161747127771377563e-02 4.060573577880859375e-01 3.833995014429092407e-02 -1.592821776866912842e-01 2.352160215377807617e-01 1.571930199861526489e-01 -2.376319766044616699e-01 -1.753317415714263916e-01 -8.833655714988708496e-02 6.001133844256401062e-02 -3.758813813328742981e-02 -2.320873737335205078e-01 -1.232217326760292053e-01 -3.039489090442657471e-01 -3.515253663063049316e-01 7.604308426380157471e-02 4.098144546151161194e-02 8.224048465490341187e-02 -1.974074542522430420e-01 -2.391022294759750366e-01 1.181751564145088196e-01 -1.252711415290832520e-01 -1.604685187339782715e-01 3.123500011861324310e-02 8.538104593753814697e-03 9.382798522710800171e-02 -1.845003664493560791e-01 2.021294981241226196e-01 -1.186802536249160767e-01 -1.479137390851974487e-01 -1.088471896946430206e-02
1.901743933558464050e-02 -7.503836881369352341e-03 -1.886271089315414429e-01 9.109848737716674805e-02 -1.110661849379539490e-01 2.963832616806030273e-01 3.114479780197143555e-01 -1.202281937003135681e-02 -2.160284966230392456e-01 1.756752729415893555e-01 3.088857829570770264e-01 -1.878264732658863068e-02 -8.845762908458709717e-02 -2.470814883708953857e-01 9.122429788112640381e-02 8.218418061733245850e-02 2.555175721645355225e-01 2.513024210929870605e-01 2.378553338348865509e-02 -1.125060543417930603e-01 -1.199292093515396118e-01 8.693782985210418701e-02 1.220788508653640747e-01 1.920199692249298096e-01 2.918681874871253967e-02 -3.236827552318572998e-01 2.686153054237365723e-01 -2.054358124732971191e-01 1.182235032320022583e-01 1.527673751115798950e-01 1.250147819519042969e-01 -1.132737919688224792e-01
-8.323625475168228149e-02 -4.606004059314727783e-02 3.046785714104771614e-03 -3.948580473661422729e-02 -1.911432743072509766e-01 2.225015461444854736e-01 -9.107673540711402893e-03 -5.935320630669593811e-02 -1.101367920637130737e-01 2.833756506443023682e-01 1.558780223131179810e-01 3.417451679706573486e-01 8.728601783514022827e-02 -2.410354614257812500e-01 -9.559393674135208130e-02 -1.395147144794464111e-01 1.711761206388473511e-01 3.687224388122558594e-01 -2.121198363602161407e-02 -3.647406995296478271e-01 -5.703124776482582092e-02 -2.129275526385754347e-04 1.001793891191482544e-01 3.049924969673156738e-01 -3.229148220270872116e-03 -1.067198216915130615e-01 1.170724406838417053e-01 2.666427791118621826e-01 2.240820825099945068e-01 7.745313644409179688e-02 1.047243252396583557e-01 -5.881643667817115784e-02
-6.048363447189331055e-02 3.013413399457931519e-02 -2.840959280729293823e-02 1.371469199657440186e-01 -8.958266116678714752e-03 2.597102522850036621e-01 2.449388653039932251e-01 -1.871104389429092407e-01 -3.257156908512115479e-01 2.067225426435470581e-01 2.157316952943801880e-01 3.589951694011688232e-01 1.038609519600868225e-01 -2.274441868066787720e-01 -7.616554200649261475e-02 -1.054589599370956421e-01 2.683383226394653320e-01 1.332693397998809814e-01 -4.498766735196113586e-02 2.668467462062835693e-01 -9.228505939245223999e-02 -1.831243187189102173e-01 1.258264929056167603e-01 -8.669003099203109741e-02 3.990598022937774658e-02 -3.403364121913909912e-02 2.142579257488250732e-01 7.881116122007369995e-03 2.290246337652206421e-01 2.362207770347595215e-01 1.519255936145782471e-01 -3.390723839402198792e-02
3.528710007667541504e-01 -7.134452462196350098e-02 2.000749707221984863e-01 -1.234428212046623230e-01 2.513476908206939697e-01 2.178965806961059570e-01 1.352847665548324585e-01 -9.182003885507583618e-02 -7.419867813587188721e-02 4.477601498365402222e-02 -6.676219403743743896e-02 8.944074064493179321e-02 -1.563631594181060791e-01 -1.130697038024663925e-02 -9.980306029319763184e-02 -3.764545619487762451e-01 4.509326815605163574e-02 9.358204901218414307e-02 1.962172538042068481e-01 -2.600125670433044434e-01 -9.503714740276336670e-02 8.356457948684692383e-02 -1.678622514009475708e-01 -1.940855532884597778e-01 -1.316457539796829224e-01 -3.566823303699493408e-01 8.208583295345306396e-02 -1.796366423368453979e-01 1.288615167140960693e-01 1.796466857194900513e-01 2.129190415143966675e-01 -7.056616246700286865e-02
2.142990529537200928e-01 -1.646377332508563995e-02 2.046149820089340210e-01 -2.794061414897441864e-02 -3.148320913314819336e-01 2.102143764495849609e-01 1.825340241193771362e-01 2.522087097167968750e-02 1.279682964086532593e-01 -6.227263249456882477e-03 -2.121371626853942871e-01 1.151209250092506409e-01 -1.924841552972793579e-01 1.052130684256553650e-01 -1.530756652355194092e-01 -2.072271108627319336e-01 2.454151660203933716e-01 1.333309113979339600e-01 2.892124652862548828e-01 -4.249364137649536133e-01 -3.572940453886985779e-02 -3.546482697129249573e-02 4.099616035819053650e-02 -1.466462910175323486e-01 -3.547527641057968140e-02 -1.907333284616470337e-01 1.450849771499633789e-01 -8.450099080801010132e-02 2.160845249891281128e-01 1.804078668355941772e-01 1.201648935675621033e-01 -1.314543336629867554e-01
-1.136762276291847229e-01 -4.175644833594560623e-03 1.117309257388114929e-01 -1.423752754926681519e-01 -1.743012368679046631e-01 1.841537654399871826e-01 4.980567693710327148e-01 -1.565012335777282715e-02 -6.288427710533142090e-01 1.775165051221847534e-01 1.929324120283126831e-01 -1.204435825347900391e-01 -3.615557774901390076e-02 -1.742970347404479980e-01 -2.062215842306613922e-02 -2.657361030578613281e-01 7.834661751985549927e-02 -4.919205233454704285e-02 -8.850304037332534790e-02 -1.516914460808038712e-02 9.652490913867950439e-02 2.773926220834255219e-02 7.047609239816665649e-02 -5.080368369817733765e-03 2.961316891014575958e-02 -8.913467824459075928e-02 -4.217753559350967407e-02 -3.653747960925102234e-02 5.639546737074851990e-02 -9.710730053484439850e-03 5.359092727303504944e-02 1.025251224637031555e-01
1.544535905122756958e-01 4.997379705309867859e-02 2.030347883701324463e-01 5.191392078995704651e-02 -1.611173339188098907e-02 2.705986797809600830e-01 2.275326251983642578e-01 -3.378679156303405762e-01 -1.134544089436531067e-01 -2.575651742517948151e-02 -8.179446309804916382e-02 1.914274692535400391e-02 -1.946532279253005981e-01 6.605575233697891235e-02 -5.872842669486999512e-02 -1.380106657743453979e-01 -9.124109148979187012e-02 8.581511676311492920e-02 4.326964542269706726e-02 1.395985856652259827e-02 -2.131905555725097656e-01 2.889677286148071289e-01 -2.098322361707687378e-01 2.193599641323089600e-01 1.557665169239044189e-01 -2.129057496786117554e-01 2.266442626714706421e-01 1.535067707300186157e-01 3.276290297508239746e-01 1.540303081274032593e-01 1.538116484880447388e-01 -2.585978209972381592e-01
-7.053098827600479126e-02 -6.105183437466621399e-02 1.355144828557968140e-01 -1.340905129909515381e-01 -2.947449684143066406e-01 2.585714757442474365e-01 2.156641036272048950e-01 -2.214948683977127075e-01 -2.239529788494110107e-01 2.937433421611785889e-01 3.519026935100555420e-01 6.957683246582746506e-03 -4.612201079726219177e-02 -1.072256937623023987e-01 2.252993546426296234e-02 -2.623336017131805420e-01 -7.827235758304595947e-02 1.549018546938896179e-02 -1.925959736108779907e-01 -7.180374115705490112e-02 -2.352003753185272217e-01 3.079774230718612671e-02 1.465653628110885620e-01 -1.784797608852386475e-01 1.585040688514709473e-01 -1.576348766684532166e-02 8.704067021608352661e-02 1.130093783140182495e-01 3.214379251003265381e-01 1.090929508209228516e-01 -1.030707061290740967e-01 -1.805206984281539917e-01
[truncated: 3,268,615 more chars]
