# Supplementary material for: The Language of Innovation
Source: PLoS One. 2020 Apr 30;15(4):e0230107. doi: 10.1371/journal.pone.0230107 (PMC7194493; doi:10.1371/journal.pone.0230107)
Supplement: S29 File — (GZ) [file pone.0230107.s029.tar.gz › 2007-2011/V2Run_23_VS_4500_embeddings2007-2011ED32.txt]

7.971306145191192627e-02 3.033119738101959229e-01 1.226097196340560913e-01 6.012233719229698181e-02 6.113454326987266541e-02 -1.078714206814765930e-01 -1.795707195997238159e-01 -1.611955347470939159e-03 -1.466850191354751587e-01 -1.375526934862136841e-01 -7.019368559122085571e-02 -7.926812022924423218e-02 1.484358906745910645e-01 -2.332013100385665894e-01 1.534624099731445312e-01 1.099415272474288940e-01 -1.262790113687515259e-01 9.477275609970092773e-02 -1.590573638677597046e-01 2.842625677585601807e-01 -2.771270871162414551e-01 2.086491435766220093e-01 -2.111778259277343750e-01 4.151331633329391479e-02 1.167241856455802917e-01 -4.687340930104255676e-02 4.543374776840209961e-01 -2.362360656261444092e-01 -1.394447521306574345e-03 -1.838987767696380615e-01 2.486152946949005127e-01 -1.755300164222717285e-02
1.017756462097167969e-01 2.128997743129730225e-01 -9.640345722436904907e-02 1.580792292952537537e-02 -2.337199449539184570e-01 6.904790550470352173e-02 -3.242640793323516846e-01 -2.324437946081161499e-01 -1.301776170730590820e-01 -2.116984277963638306e-01 -9.581270813941955566e-02 1.487495899200439453e-01 4.301068186759948730e-02 -1.891398280858993530e-01 3.410059511661529541e-01 2.706916928291320801e-01 5.047607794404029846e-02 1.578283160924911499e-01 -6.417246162891387939e-02 1.461155265569686890e-01 3.291660919785499573e-02 -3.813905268907546997e-02 8.994559943675994873e-02 -3.317260742187500000e-01 1.395459324121475220e-01 -2.849642932415008545e-01 2.183422595262527466e-01 1.342810392379760742e-01 -3.304614871740341187e-02 -1.648651957511901855e-01 -9.630008041858673096e-02 1.357409209012985229e-01
-1.812776923179626465e-01 1.742919236421585083e-01 2.244937606155872345e-02 -5.797380208969116211e-02 4.591268673539161682e-02 -7.499574124813079834e-02 -7.622680813074111938e-02 -3.630273044109344482e-02 -1.105152145028114319e-01 -3.414002358913421631e-01 1.441072020679712296e-02 4.242365062236785889e-02 -6.881017237901687622e-02 -2.218944132328033447e-01 2.416164577007293701e-01 3.068741858005523682e-01 5.877519398927688599e-02 4.610318318009376526e-02 -4.589444026350975037e-02 -1.236011981964111328e-01 -2.046091705560684204e-01 2.335915863513946533e-01 1.992721259593963623e-01 9.361596894450485706e-04 8.637925982475280762e-02 2.586384415626525879e-01 3.454526960849761963e-01 -2.170286774635314941e-01 -1.983530521392822266e-01 -1.403167545795440674e-01 1.801969259977340698e-01 2.988910675048828125e-01
1.621873527765274048e-01 1.518325656652450562e-01 7.746049761772155762e-02 1.484945863485336304e-01 7.517185807228088379e-02 1.631507575511932373e-01 -3.472241461277008057e-01 2.040762454271316528e-03 -3.486835658550262451e-01 -1.152285188436508179e-01 3.905865922570228577e-02 4.881304875016212463e-02 6.913827359676361084e-02 -2.272092252969741821e-01 -6.246738135814666748e-02 2.473075091838836670e-01 -1.405926644802093506e-01 9.753565490245819092e-02 -1.429069191217422485e-01 -4.580345377326011658e-02 -3.944617807865142822e-01 -3.708640858530998230e-02 -1.898839622735977173e-01 -2.152327746152877808e-01 3.570559620857238770e-02 1.331273764371871948e-01 1.130547448992729187e-01 -3.162446320056915283e-01 3.361130505800247192e-02 -2.636138796806335449e-01 -1.255043148994445801e-01 -1.416650507599115372e-02
2.197499945759773254e-02 2.958882153034210205e-01 1.232317611575126648e-01 5.968464538455009460e-02 -7.216866314411163330e-02 -1.679960042238235474e-01 -1.330343186855316162e-01 3.925985191017389297e-03 -2.054113149642944336e-01 -1.664345860481262207e-01 -1.588254123926162720e-01 1.229391023516654968e-01 2.644436955451965332e-01 -3.785545825958251953e-01 8.501058816909790039e-02 3.900982141494750977e-01 2.626052126288414001e-02 -5.000472813844680786e-02 -1.501329839229583740e-01 2.115230709314346313e-01 -3.122371137142181396e-01 -2.590836212038993835e-02 -4.807477071881294250e-02 -1.937586367130279541e-01 -1.617408394813537598e-01 5.669537466019392014e-03 -9.029740095138549805e-02 -1.193597167730331421e-01 -2.300145626068115234e-01 3.376503288745880127e-02 -2.139735221862792969e-01 4.785651341080665588e-02
-2.502562403678894043e-01 4.223675727844238281e-01 -4.235783219337463379e-02 -1.802925765514373779e-01 -1.527425497770309448e-01 -2.788576483726501465e-02 -1.995101869106292725e-01 -5.516325309872627258e-02 -2.035805732011795044e-01 -2.706988751888275146e-01 -1.646952927112579346e-01 1.026445403695106506e-01 6.259343028068542480e-02 -1.332575082778930664e-01 2.045443505048751831e-01 1.370236426591873169e-01 1.945022195577621460e-01 1.900212317705154419e-01 -7.668547332286834717e-02 -6.322269886732101440e-02 -1.854853183031082153e-01 -1.440589278936386108e-01 -3.150210678577423096e-01 -5.042177066206932068e-02 -1.205227375030517578e-01 -1.440273225307464600e-02 -7.758580148220062256e-02 -2.633599936962127686e-01 -3.096360713243484497e-02 -1.995795369148254395e-01 -2.256924360990524292e-01 2.134141698479652405e-02
-1.659565120935440063e-01 2.142944037914276123e-01 -5.036023259162902832e-02 1.992900110781192780e-02 -2.628461830317974091e-02 -9.459237754344940186e-02 -2.561563551425933838e-01 8.058398216962814331e-02 -3.483928442001342773e-01 -2.367034554481506348e-01 -2.605616487562656403e-02 2.208041548728942871e-01 2.172618359327316284e-01 -3.594376444816589355e-01 2.021854072809219360e-01 -1.077006235718727112e-01 -3.251606225967407227e-02 -1.202632561326026917e-01 -2.301807999610900879e-01 9.935020655393600464e-02 -1.106389388442039490e-01 -2.935973405838012695e-01 -1.652059406042098999e-01 -3.004557788372039795e-01 -8.579786121845245361e-02 7.022248953580856323e-02 1.458027511835098267e-01 -1.638318449258804321e-01 -4.534920305013656616e-02 -1.624094843864440918e-01 1.968672033399343491e-03 5.411304906010627747e-02
9.421056136488914490e-03 4.118147492408752441e-01 -2.720914781093597412e-02 8.165972679853439331e-02 1.094611734151840210e-01 1.600097119808197021e-01 -1.064076274633407593e-01 5.506572127342224121e-02 -7.398612052202224731e-02 -2.976484894752502441e-01 -8.785099536180496216e-02 1.272336579859256744e-02 -9.223191440105438232e-02 -5.186682194471359253e-02 4.526665508747100830e-01 5.663735419511795044e-02 -1.049625128507614136e-01 3.588436245918273926e-01 2.883563563227653503e-02 1.958218961954116821e-01 -2.762811481952667236e-01 -3.205440193414688110e-02 -1.028256341814994812e-01 -2.302245348691940308e-01 -1.497987061738967896e-01 5.505660548806190491e-02 -5.332944542169570923e-02 6.282553821802139282e-02 1.264466941356658936e-01 -2.145265340805053711e-01 -2.944042533636093140e-02 1.862088739871978760e-01
-1.848048269748687744e-01 1.714822500944137573e-01 2.304150909185409546e-02 1.479491740465164185e-01 -7.076852954924106598e-03 -8.729772269725799561e-02 -2.715085446834564209e-01 -6.598611921072006226e-02 -3.125922381877899170e-01 -3.912444412708282471e-01 2.105394750833511353e-01 9.595675393939018250e-03 1.167438998818397522e-01 -4.054697751998901367e-01 1.355986148118972778e-01 2.124521136283874512e-01 5.961972475051879883e-02 -3.241679072380065918e-02 -1.213704943656921387e-01 1.144619807600975037e-01 -1.215664967894554138e-01 -1.942599117755889893e-01 -1.980997063219547272e-02 -1.622450649738311768e-01 -1.271027624607086182e-01 3.108131885528564453e-01 -5.976419895887374878e-03 7.521646562963724136e-03 -2.110265754163265228e-02 -2.186409384012222290e-01 -3.868055716156959534e-02 -1.313376873731613159e-01
5.397358909249305725e-02 4.015248417854309082e-01 2.279544249176979065e-02 -9.341273456811904907e-02 -2.408684790134429932e-01 6.257119029760360718e-02 -3.988049626350402832e-01 2.096530795097351074e-02 -3.976317644119262695e-01 -2.297222614288330078e-01 4.082380235195159912e-02 1.033203974366188049e-01 1.780465394258499146e-01 -2.698259353637695312e-01 8.145549893379211426e-02 -4.613386839628219604e-02 1.900254376232624054e-02 1.076821535825729370e-01 6.641475018113851547e-03 1.173000931739807129e-01 -2.185104787349700928e-01 -1.897094100713729858e-01 -1.012543514370918274e-01 1.822067946195602417e-01 -1.478070020675659180e-01 2.064312547445297241e-01 1.273264288902282715e-01 -1.079467311501502991e-01 -1.782650500535964966e-02 -1.743768155574798584e-02 -1.456131041049957275e-01 4.009768739342689514e-02
-4.732286185026168823e-02 3.811350762844085693e-01 1.374862790107727051e-01 -6.572621315717697144e-02 -9.120866656303405762e-02 -1.287203133106231689e-01 -3.689296543598175049e-01 -5.447593331336975098e-02 6.981490179896354675e-03 -2.140404284000396729e-01 -2.556909993290901184e-02 -1.119781360030174255e-01 -2.532723546028137207e-01 -3.769717216491699219e-01 2.579089403152465820e-01 1.606534607708454132e-02 8.240982145071029663e-02 -9.992773830890655518e-02 7.294226437807083130e-02 -2.230909466743469238e-01 1.096104681491851807e-01 1.341903023421764374e-02 1.624627783894538879e-02 1.127406805753707886e-01 1.688748300075531006e-01 1.458557695150375366e-01 3.462848067283630371e-01 -2.401822991669178009e-02 -1.116609945893287659e-01 -9.254520386457443237e-02 1.257466226816177368e-01 1.704737991094589233e-01
-1.314648538827896118e-01 6.080585718154907227e-01 -8.232243359088897705e-02 -4.670870676636695862e-02 -4.258946701884269714e-02 -7.663664966821670532e-02 -9.290909022092819214e-02 7.926212623715400696e-03 -2.836969308555126190e-02 -2.701632380485534668e-01 -7.431762665510177612e-02 8.392927795648574829e-02 1.422675997018814087e-01 -2.530790865421295166e-01 2.252198942005634308e-02 8.459690213203430176e-02 1.762993186712265015e-01 2.061816900968551636e-01 1.269143670797348022e-01 2.993605136871337891e-01 -1.024107858538627625e-01 9.688242524862289429e-02 -4.629103466868400574e-02 1.319981366395950317e-01 -2.029751688241958618e-01 -1.996022313833236694e-01 1.230821013450622559e-01 8.903377503156661987e-02 -9.246062487363815308e-02 -2.096619009971618652e-01 1.688091307878494263e-01 7.383240014314651489e-02
-1.760658919811248779e-01 3.727328479290008545e-01 1.687784343957901001e-01 3.478191792964935303e-02 -8.130468428134918213e-02 -1.788526959717273712e-02 -3.980563580989837646e-01 -6.457980722188949585e-02 -3.339094519615173340e-01 -3.041347861289978027e-01 7.762546837329864502e-02 -5.434000492095947266e-02 5.614214390516281128e-02 -1.824286282062530518e-01 -6.143199652433395386e-02 1.612963825464248657e-01 -1.093165352940559387e-01 -5.560178682208061218e-02 -1.860114037990570068e-01 1.981430947780609131e-01 -3.419038951396942139e-01 -1.120394095778465271e-01 -1.164509505033493042e-01 -2.982717752456665039e-01 -7.424063235521316528e-02 3.962388634681701660e-02 -2.713231928646564484e-02 -1.388149708509445190e-01 -3.972777165472507477e-03 -5.543148145079612732e-02 1.947781816124916077e-02 1.396104227751493454e-02
7.700062543153762817e-02 6.251087039709091187e-02 -1.812540441751480103e-01 -7.777759432792663574e-02 8.258963376283645630e-02 -1.201243996620178223e-01 -4.018531143665313721e-01 2.416945435106754303e-02 -3.633774816989898682e-03 -1.140326783061027527e-01 1.510445624589920044e-01 -2.197298407554626465e-02 4.711338132619857788e-02 -1.987517923116683960e-01 5.565525218844413757e-02 3.327748477458953857e-01 5.936671048402786255e-02 2.022258937358856201e-01 3.676643967628479004e-02 2.120571732521057129e-01 -1.746755689382553101e-01 -8.172830939292907715e-02 -2.145261168479919434e-01 6.705969106405973434e-03 2.659256756305694580e-01 2.315668016672134399e-01 3.011868596076965332e-01 -8.581702411174774170e-02 -9.258751571178436279e-02 -1.783228106796741486e-02 -7.611618191003799438e-02 4.061629176139831543e-01
1.190136596560478210e-01 3.584663569927215576e-01 2.843840122222900391e-01 -1.803223788738250732e-01 -1.908932626247406006e-02 1.884674727916717529e-01 -2.652014195919036865e-01 1.360374838113784790e-01 -2.357259392738342285e-01 -3.272685110569000244e-01 -5.725708231329917908e-02 2.577895112335681915e-02 1.571541652083396912e-02 -6.875594705343246460e-02 1.670435965061187744e-01 2.917674183845520020e-01 2.502039670944213867e-01 -1.717795804142951965e-02 -7.631285488605499268e-02 1.788353770971298218e-01 -5.964283831417560577e-03 2.800977230072021484e-01 -1.509789526462554932e-01 -1.725003719329833984e-01 -4.100430011749267578e-02 -1.924887672066688538e-02 2.391208261251449585e-01 -2.803408540785312653e-03 6.760296225547790527e-02 -4.702698066830635071e-02 -5.993083864450454712e-02 1.823409646749496460e-01
5.748441442847251892e-02 2.540662586688995361e-01 -8.084984868764877319e-02 7.289884239435195923e-02 2.233137935400009155e-01 -1.282071173191070557e-01 -3.267691135406494141e-01 2.003230620175600052e-03 9.904751181602478027e-02 -6.507746130228042603e-02 2.963981926441192627e-01 5.003912374377250671e-02 -1.900333315134048462e-01 -2.473881393671035767e-01 2.837547361850738525e-01 1.919780224561691284e-01 9.929910302162170410e-02 9.954098612070083618e-02 -2.778812944889068604e-01 1.529211699962615967e-01 -2.191863656044006348e-01 4.064465872943401337e-03 -2.638587914407253265e-02 -6.887890398502349854e-02 9.646116942167282104e-02 3.345522582530975342e-01 3.352699577808380127e-01 -7.755587249994277954e-02 -4.727455601096153259e-02 -5.606326460838317871e-02 2.916074171662330627e-02 9.148387610912322998e-02
2.395767718553543091e-01 3.457623124122619629e-01 -3.932678699493408203e-02 -9.719958156347274780e-02 1.422701627016067505e-01 -2.626735344529151917e-02 -1.021919995546340942e-01 -1.790121793746948242e-01 -2.299234718084335327e-01 -2.987650632858276367e-01 -3.678661584854125977e-01 -2.977610751986503601e-02 5.353944748640060425e-02 7.088528014719486237e-03 6.315622478723526001e-02 9.892763197422027588e-02 -3.510482609272003174e-02 1.737157255411148071e-01 1.266788691282272339e-01 1.345294713973999023e-01 -3.879457339644432068e-02 -7.085288874804973602e-03 -2.380005717277526855e-01 -4.880839288234710693e-01 -4.079625383019447327e-02 5.203402787446975708e-02 1.666812002658843994e-01 5.852618068456649780e-02 1.593154668807983398e-01 -6.555176526308059692e-02 3.417481109499931335e-02 1.587489694356918335e-01
-9.456273913383483887e-02 3.194812834262847900e-01 1.055954173207283020e-01 -1.275809556245803833e-01 -1.047198325395584106e-01 -2.139126509428024292e-01 -2.604337036609649658e-01 6.590948998928070068e-02 -6.921641528606414795e-02 -8.884026110172271729e-02 1.126870289444923401e-01 -1.948644071817398071e-01 -4.578216001391410828e-02 -2.208331227302551270e-01 1.975206583738327026e-01 1.972702890634536743e-02 -6.682704389095306396e-02 1.003275513648986816e-01 -1.353023350238800049e-01 2.678824961185455322e-02 -9.786721318960189819e-02 1.610424369573593140e-01 -3.701505064964294434e-02 -3.447388112545013428e-02 3.442690894007682800e-02 1.221112832427024841e-01 3.728085458278656006e-01 -6.623130291700363159e-02 -5.160644054412841797e-01 -5.639107152819633484e-02 1.745107769966125488e-02 2.795419394969940186e-01
5.381913855671882629e-02 2.341523319482803345e-01 3.692056238651275635e-02 -9.879447519779205322e-02 -2.727382816374301910e-02 -1.279768347740173340e-02 -1.941564232110977173e-01 -4.769365862011909485e-02 -1.656874120235443115e-01 -3.873162567615509033e-01 -1.751856654882431030e-01 8.861405402421951294e-02 3.294543325901031494e-01 4.831356927752494812e-02 5.695435404777526855e-02 4.613385796546936035e-01 2.923519015312194824e-01 2.003430128097534180e-01 5.845650564879179001e-03 -1.278902590274810791e-01 -1.650604754686355591e-01 2.117271572351455688e-01 -1.545516997575759888e-01 -1.700008064508438110e-01 3.905909135937690735e-02 -3.555058268830180168e-03 6.320523470640182495e-02 4.671367630362510681e-02 2.441389672458171844e-02 -1.095419898629188538e-01 2.251431718468666077e-02 2.442108541727066040e-01
2.774274721741676331e-02 4.018643498420715332e-01 -9.494244307279586792e-02 5.385942757129669189e-02 8.577194064855575562e-02 -6.917880964465439320e-04 -1.951562762260437012e-01 6.516668945550918579e-02 -4.742843806743621826e-01 -3.735465407371520996e-01 7.393339276313781738e-02 6.165700033307075500e-03 2.334852889180183411e-02 -2.273300290107727051e-01 9.312586486339569092e-02 2.456730976700782776e-02 1.441039443016052246e-01 4.904226958751678467e-02 -6.924812495708465576e-02 -1.560202799737453461e-02 -3.862064331769943237e-02 3.157278895378112793e-02 -4.194687604904174805e-01 -1.295344084501266479e-01 4.619479924440383911e-02 7.703457772731781006e-02 1.011827439069747925e-01 -1.243702396750450134e-01 7.387616485357284546e-02 -7.049223780632019043e-02 1.578396558761596680e-01 -2.282488495111465454e-01
-1.462715398520231247e-02 5.026577711105346680e-01 1.591075211763381958e-02 4.841902852058410645e-02 -7.029269635677337646e-02 -6.933961063623428345e-02 -3.560295701026916504e-01 4.042032361030578613e-02 -9.180704504251480103e-02 -1.498595476150512695e-01 -1.462500542402267456e-01 2.069835364818572998e-02 9.799316525459289551e-02 -2.045854032039642334e-01 1.117263138294219971e-01 -7.401424646377563477e-02 1.408782973885536194e-02 4.488641768693923950e-02 -2.535912990570068359e-01 2.510245442390441895e-01 -1.364426761865615845e-01 -3.407192975282669067e-02 -4.215583503246307373e-01 -1.400537192821502686e-01 -5.378154572099447250e-03 2.486422657966613770e-01 -1.716664284467697144e-01 -5.366805940866470337e-03 -8.776755630970001221e-02 -3.651956841349601746e-02 -5.869936197996139526e-02 -1.838188767433166504e-01
-2.533086538314819336e-01 2.454667687416076660e-01 1.116787195205688477e-01 2.112632095813751221e-01 -1.751703619956970215e-01 1.174678876996040344e-01 -2.818641364574432373e-01 5.998479947447776794e-02 -2.842016220092773438e-01 7.965784519910812378e-03 2.118038237094879150e-01 -2.132351696491241455e-02 -5.259877070784568787e-02 -3.021221458911895752e-01 5.502489209175109863e-02 2.437375485897064209e-01 -8.334889262914657593e-02 1.626686155796051025e-01 -8.775021135807037354e-02 9.147112816572189331e-02 -5.999244377017021179e-02 -2.207162827253341675e-01 -2.028442770242691040e-01 -2.045381516218185425e-01 -3.966855630278587341e-02 2.014458179473876953e-01 2.478841990232467651e-01 -8.631420135498046875e-02 -1.508772373199462891e-01 -2.272900044918060303e-01 -1.676056981086730957e-01 9.989573061466217041e-02
5.996289849281311035e-02 4.204924404621124268e-01 -5.860475450754165649e-02 3.664885088801383972e-02 8.136004954576492310e-02 -9.263382107019424438e-02 -3.399483561515808105e-01 4.252252727746963501e-02 -3.489730656147003174e-01 -2.310566455125808716e-01 -1.356444358825683594e-01 3.894991055130958557e-02 2.056440114974975586e-01 -3.701991438865661621e-01 1.446654945611953735e-01 1.722560375928878784e-01 -5.354277044534683228e-02 -1.747297644615173340e-01 -2.048542946577072144e-01 -7.675225287675857544e-02 -1.520358677953481674e-02 -9.098836034536361694e-02 -1.335753649473190308e-01 2.625202946364879608e-02 6.313259899616241455e-02 3.042046725749969482e-01 5.233471468091011047e-02 -4.901352152228355408e-02 -5.850923061370849609e-02 -1.103765219449996948e-01 1.050315052270889282e-01 -1.435819864273071289e-01
1.238708570599555969e-01 2.009697407484054565e-01 4.319870844483375549e-02 1.161968410015106201e-01 1.928433589637279510e-02 -1.309858113527297974e-01 -4.010057747364044189e-01 5.526797380298376083e-03 1.322154700756072998e-01 -1.103378906846046448e-01 4.650073349475860596e-01 1.070245131850242615e-01 5.390012264251708984e-02 -1.728734672069549561e-01 1.536537110805511475e-01 2.947374284267425537e-01 -3.218325600028038025e-02 1.165102869272232056e-01 1.119687557220458984e-01 5.220530554652214050e-02 -2.335228472948074341e-01 -9.166751056909561157e-03 -8.370176702737808228e-02 1.050117239356040955e-01 -8.903884887695312500e-02 1.580822616815567017e-01 3.407375514507293701e-01 -4.312717914581298828e-02 -6.861928105354309082e-02 -7.918963581323623657e-02 -1.081433426588773727e-02 2.922719717025756836e-01
-1.583692580461502075e-01 2.540079355239868164e-01 -1.033000275492668152e-01 2.356867119669914246e-02 7.498606294393539429e-02 -1.428580284118652344e-01 -2.168054729700088501e-01 -1.182567998766899109e-01 7.147650420665740967e-02 -2.992613613605499268e-01 2.117035090923309326e-01 -1.312879621982574463e-01 5.915679782629013062e-02 -2.699332237243652344e-01 1.996857970952987671e-01 1.801930069923400879e-01 2.066714763641357422e-01 1.384701207280158997e-02 1.075338572263717651e-01 4.793547093868255615e-02 -1.284181475639343262e-01 1.429885923862457275e-01 3.303970023989677429e-02 -1.386771500110626221e-01 7.026833295822143555e-02 1.116534918546676636e-01 3.822244703769683838e-01 -2.913320660591125488e-01 -2.927521467208862305e-01 3.761275205761194229e-03 3.585775569081306458e-02 2.394151240587234497e-01
-5.306006968021392822e-02 7.069280743598937988e-02 2.358229607343673706e-01 2.352045290172100067e-02 -1.405006796121597290e-01 -5.412130802869796753e-02 -3.535231947898864746e-01 -7.508695870637893677e-02 -1.160894334316253662e-01 -4.952584803104400635e-01 -7.482444494962692261e-02 6.422451138496398926e-02 2.691053748130798340e-01 -1.695234626531600952e-01 2.612586021423339844e-01 3.940872102975845337e-02 -6.137620657682418823e-02 1.206639409065246582e-01 -1.391977816820144653e-02 2.202770113945007324e-01 -1.560534238815307617e-01 -1.745926886796951294e-01 -2.557968199253082275e-01 -1.095848754048347473e-01 -1.352881193161010742e-01 -9.810422360897064209e-02 9.964776039123535156e-02 -2.009231001138687134e-01 -1.586252152919769287e-01 5.074413493275642395e-02 -5.526992306113243103e-02 -1.869536191225051880e-01
-1.577328331768512726e-02 -5.423462484031915665e-03 1.240427792072296143e-01 -1.663256287574768066e-01 9.697660058736801147e-02 -4.370470046997070312e-01 -3.162670731544494629e-01 1.114149391651153564e-01 -9.512054920196533203e-02 -1.420398615300655365e-02 -4.909821599721908569e-02 7.352860644459724426e-03 -1.943401992321014404e-02 -3.277042508125305176e-01 2.052381783723831177e-01 -8.072827011346817017e-03 1.927047818899154663e-01 1.741035282611846924e-02 -1.915714330971240997e-02 -2.321690618991851807e-01 -1.131344363093376160e-01 4.931984585709869862e-04 -1.035152003169059753e-01 1.510316133499145508e-01 -2.431057542562484741e-01 3.132615983486175537e-01 3.205604851245880127e-01 -8.381780236959457397e-02 -8.161664009094238281e-02 -1.292914301156997681e-01 1.239689365029335022e-01 1.958354413509368896e-01
-1.445702761411666870e-01 2.811816334724426270e-01 2.648823149502277374e-02 5.738341063261032104e-02 -4.065540805459022522e-02 -1.128203570842742920e-01 -2.891234755516052246e-01 6.862488389015197754e-02 -3.465427458286285400e-01 -4.304486513137817383e-01 -1.893755421042442322e-02 -4.002285748720169067e-02 2.148826718330383301e-01 -2.386584132909774780e-01 -6.511013489216566086e-03 4.950800165534019470e-02 -6.960915029048919678e-02 -2.545858621597290039e-01 1.799576543271541595e-02 -2.452837489545345306e-02 -1.279618591070175171e-01 -1.835077702999114990e-01 -3.034545183181762695e-01 -7.412291318178176880e-02 -2.748233638703823090e-02 2.589666247367858887e-01 4.590426757931709290e-02 -1.069799717515707016e-02 -2.497309148311614990e-01 -1.520728617906570435e-01 5.631419643759727478e-02 5.897464603185653687e-02
-4.830358177423477173e-02 1.821736544370651245e-01 8.145919442176818848e-02 1.157308071851730347e-01 -1.170869618654251099e-01 -9.369765967130661011e-02 -3.053412735462188721e-01 -6.451728194952011108e-02 -3.516025543212890625e-01 -2.780761718750000000e-01 7.858681678771972656e-02 5.520048737525939941e-02 2.046774327754974365e-01 -2.996848523616790771e-01 3.924643248319625854e-02 2.076496630907058716e-01 7.137917727231979370e-02 -1.788215897977352142e-02 -6.562511622905731201e-02 1.158630475401878357e-01 -3.697676360607147217e-01 -2.298988401889801025e-01 -2.494239360094070435e-01 -2.361455708742141724e-01 6.980323046445846558e-02 4.514876380562782288e-02 1.595231890678405762e-01 -1.277759950608015060e-02 1.059061959385871887e-01 -1.374767273664474487e-01 -2.038715928792953491e-01 5.589257925748825073e-02
6.516788899898529053e-02 1.398433744907379150e-01 -9.107405692338943481e-02 -1.470385938882827759e-01 -5.773854441940784454e-03 -4.301663488149642944e-02 -5.170580744743347168e-01 6.717494875192642212e-02 7.490895688533782959e-02 -2.855122387409210205e-01 4.363476112484931946e-02 8.000677824020385742e-02 7.844213396310806274e-02 -2.878597751259803772e-02 1.013665348291397095e-01 3.291860222816467285e-01 7.615973800420761108e-02 7.532475981861352921e-03 -1.014518886804580688e-01 3.575510084629058838e-01 -1.463497728109359741e-01 2.043173909187316895e-01 -5.295942071825265884e-03 1.194088836200535297e-03 -2.998674288392066956e-03 3.541295230388641357e-02 1.612876802682876587e-01 -3.968381583690643311e-01 2.535473741590976715e-02 -2.503511495888233185e-02 1.430112719535827637e-01 1.944689601659774780e-01
-2.446694858372211456e-02 1.733637154102325439e-01 -7.236528396606445312e-02 -3.864317834377288818e-01 1.614093482494354248e-01 -2.014377340674400330e-02 -4.118629097938537598e-01 1.743080280721187592e-02 4.317725077271461487e-02 3.198739886283874512e-02 -1.570244729518890381e-01 -3.238502517342567444e-02 2.655991315841674805e-01 -1.938067674636840820e-01 1.142374519258737564e-02 2.452889829874038696e-01 1.133196428418159485e-01 1.636122167110443115e-02 4.737609624862670898e-02 6.415817886590957642e-02 -9.200428426265716553e-02 2.008012868463993073e-02 1.760474890470504761e-01 1.761664301156997681e-01 2.757391519844532013e-02 9.547224640846252441e-02 3.803114295005798340e-01 3.366281390190124512e-01 -1.039102897047996521e-01 -1.717921644449234009e-01 -1.477853059768676758e-01 3.234823048114776611e-02
-1.248199958354234695e-03 2.048679441213607788e-01 -1.567277312278747559e-01 5.981342494487762451e-02 6.473048776388168335e-02 -5.076085031032562256e-02 -2.371461391448974609e-01 6.652703136205673218e-02 -3.027434647083282471e-01 -1.713357716798782349e-01 3.712057322263717651e-02 1.070891879498958588e-02 2.505462467670440674e-01 -1.074253991246223450e-01 7.966469973325729370e-02 1.779534965753555298e-01 1.615342646837234497e-01 2.234836518764495850e-01 -2.062675505876541138e-01 1.431954652070999146e-01 -3.427300453186035156e-01 -1.985550113022327423e-02 -2.523668706417083740e-01 -3.032042682170867920e-01 -3.067488372325897217e-01 -1.148351439042016864e-04 7.285562902688980103e-02 -1.947482302784919739e-02 1.049505323171615601e-01 -9.242939203977584839e-02 -8.966647833585739136e-02 -2.961019575595855713e-01
-1.139859035611152649e-01 1.903395950794219971e-01 2.311111539602279663e-01 2.033236920833587646e-01 -6.551837921142578125e-02 -1.440770179033279419e-01 -2.180609107017517090e-01 1.528806053102016449e-02 -3.331203758716583252e-01 -4.072767198085784912e-01 2.014123275876045227e-02 -2.962546190246939659e-03 2.531545162200927734e-01 -2.728047966957092285e-01 4.231134429574012756e-02 1.217044144868850708e-01 1.658558249473571777e-01 3.265222534537315369e-02 -1.999306380748748779e-01 1.122426614165306091e-01 -2.307549268007278442e-01 8.682968467473983765e-02 -2.277004122734069824e-01 -1.763696223497390747e-01 1.731122657656669617e-02 6.850281357765197754e-02 1.089216768741607666e-01 -2.111916840076446533e-01 1.504099965095520020e-01 -1.832969486713409424e-01 -8.160907775163650513e-02 -3.993807360529899597e-02
9.906385093927383423e-02 2.494149208068847656e-01 -4.085456952452659607e-02 -1.430827677249908447e-01 7.822915911674499512e-02 2.160769999027252197e-01 -1.836070120334625244e-01 4.245691373944282532e-02 -6.399492919445037842e-02 -3.169593214988708496e-01 -1.284602880477905273e-01 1.141907051205635071e-01 -1.008479222655296326e-01 -6.592699140310287476e-02 3.350169956684112549e-01 4.108133912086486816e-01 -7.742649316787719727e-02 1.335576623678207397e-01 1.722132265567779541e-01 -3.189255297183990479e-02 -3.951426967978477478e-02 1.191804260015487671e-01 -3.393201529979705811e-02 -1.148023530840873718e-01 -2.700727283954620361e-01 1.469745188951492310e-01 1.306632757186889648e-01 1.787994503974914551e-01 2.698413729667663574e-01 -1.990685313940048218e-01 -1.609712541103363037e-01 -1.461227685213088989e-01
-6.629718840122222900e-02 2.658897340297698975e-01 -1.304791569709777832e-01 -4.338716343045234680e-02 8.520482107996940613e-03 -9.037443995475769043e-02 -3.368091881275177002e-01 1.045640371739864349e-02 6.973945349454879761e-02 -1.132688894867897034e-01 7.607898861169815063e-02 -1.615085452795028687e-01 2.245298475027084351e-01 -1.810147613286972046e-01 3.418670296669006348e-01 1.756085753440856934e-01 -2.539924979209899902e-01 -7.674356549978256226e-02 9.550853073596954346e-02 -4.184687510132789612e-02 -2.259096316993236542e-02 2.176939845085144043e-01 -1.294600069522857666e-01 -3.176833689212799072e-01 -1.183098107576370239e-01 2.818374037742614746e-01 -3.845432028174400330e-02 1.776852458715438843e-01 6.788931787014007568e-02 -1.380380541086196899e-01 -3.167155981063842773e-01 -8.025744557380676270e-02
4.390027374029159546e-02 1.978706568479537964e-01 1.306606829166412354e-01 7.249393314123153687e-02 -2.783461511135101318e-01 5.615798011422157288e-02 -3.783352971076965332e-01 -5.482511967420578003e-02 -1.304821372032165527e-01 -4.103870689868927002e-01 1.148138269782066345e-01 2.754491008818149567e-02 4.579266160726547241e-02 -2.460330277681350708e-01 1.981715559959411621e-01 2.810823321342468262e-01 7.826335728168487549e-02 9.855305403470993042e-02 2.389429137110710144e-02 2.096532583236694336e-01 -1.246704384684562683e-01 1.937140524387359619e-02 -1.309666186571121216e-01 1.266419980674982071e-02 2.842209860682487488e-02 3.169620931148529053e-01 -6.177533790469169617e-02 -2.996941208839416504e-01 -3.619028627872467041e-02 -1.461614519357681274e-01 -1.196536123752593994e-01 6.353531032800674438e-02
-1.685595959424972534e-01 2.343281358480453491e-01 -1.932672858238220215e-01 -1.434491574764251709e-01 3.713687509298324585e-02 -1.107463911175727844e-01 -2.537660598754882812e-01 2.795650064945220947e-02 9.512844681739807129e-02 -2.557178437709808350e-01 2.029072046279907227e-01 -1.250291019678115845e-01 5.497067794203758240e-02 -2.212660014629364014e-01 2.924161553382873535e-01 1.242703273892402649e-01 2.863852977752685547e-01 6.610610336065292358e-02 1.080329343676567078e-01 1.225868798792362213e-02 -2.157388627529144287e-01 1.490903496742248535e-01 -2.622891217470169067e-02 6.567618250846862793e-02 1.179802119731903076e-01 2.048649489879608154e-01 2.804521322250366211e-01 -1.966188549995422363e-01 -2.634595036506652832e-01 -9.314110875129699707e-02 1.888410598039627075e-01 1.918877363204956055e-01
1.120627820491790771e-01 6.918710470199584961e-02 -4.546062648296356201e-02 -1.250906139612197876e-01 -1.051982715725898743e-01 8.860652148723602295e-02 -2.572472989559173584e-01 -2.414809912443161011e-01 -2.555289864540100098e-01 -2.001802176237106323e-01 4.195917025208473206e-02 -4.939248040318489075e-02 7.497595250606536865e-02 -3.288775384426116943e-01 3.629287779331207275e-01 -1.789869666099548340e-01 6.312143057584762573e-02 5.896059051156044006e-02 1.631297916173934937e-01 -5.338425189256668091e-02 -8.562161773443222046e-02 9.466513991355895996e-03 9.674718230962753296e-02 1.324442960321903229e-02 1.072925701737403870e-01 1.805984973907470703e-01 3.484919965267181396e-01 2.807810902595520020e-02 -4.272254109382629395e-01 -3.084654221311211586e-03 8.683656342327594757e-03 1.777188479900360107e-01
5.306226201355457306e-03 9.183642268180847168e-02 -2.954880939796566963e-03 -1.524284016340970993e-02 -4.865634068846702576e-02 -8.595906943082809448e-02 -4.354614615440368652e-01 1.105779968202114105e-02 -1.143153980374336243e-01 -2.495871335268020630e-01 1.923200488090515137e-01 2.146500498056411743e-01 9.096597321331501007e-03 -4.100321829319000244e-01 2.308941632509231567e-02 2.572112083435058594e-01 -1.123962551355361938e-01 1.885495483875274658e-01 -7.804516702890396118e-02 -9.105189144611358643e-02 -1.996395140886306763e-01 2.328219264745712280e-01 -3.060123622417449951e-01 8.418742567300796509e-02 -1.560354977846145630e-01 1.280767768621444702e-01 -5.111241713166236877e-02 -1.080919876694679260e-01 -1.846088916063308716e-01 1.547772586345672607e-01 -2.519652061164379120e-02 1.655034422874450684e-01
2.653427608311176300e-02 1.493643671274185181e-01 6.739813089370727539e-02 -6.168900057673454285e-02 -5.396030470728874207e-02 1.778648942708969116e-01 -1.882111728191375732e-01 1.673930883407592773e-01 -7.796362042427062988e-02 -2.837378382682800293e-01 -2.889370918273925781e-01 2.612138390541076660e-01 -1.372572481632232666e-01 -2.661152184009552002e-01 3.682675063610076904e-01 1.156365200877189636e-01 1.235077530145645142e-02 4.255846440792083740e-01 2.428152412176132202e-01 6.313609331846237183e-02 -3.246379196643829346e-01 -2.677014470100402832e-02 -1.144371926784515381e-01 6.501031666994094849e-02 -4.510248824954032898e-02 -4.267335310578346252e-02 1.117449924349784851e-01 1.972400583326816559e-02 -4.353350028395652771e-02 -6.751834601163864136e-02 3.803969826549291611e-03 -5.334505438804626465e-02
-1.727677136659622192e-02 3.524639308452606201e-01 -2.698444128036499023e-01 -2.040929533541202545e-02 5.138374865055084229e-02 -1.523281186819076538e-01 -3.241856992244720459e-01 -9.374266117811203003e-02 -1.625148653984069824e-01 -2.623902559280395508e-01 3.104577064514160156e-01 -9.472844004631042480e-02 -1.374198496341705322e-01 -2.207628935575485229e-01 1.639982610940933228e-01 8.350881189107894897e-02 -3.794208168983459473e-02 1.507164537906646729e-01 -4.067410156130790710e-02 -1.108558475971221924e-01 -1.211589649319648743e-01 1.538752615451812744e-01 7.816624641418457031e-02 -6.724912673234939575e-02 3.183271363377571106e-02 2.415527552366256714e-01 3.036734163761138916e-01 -1.632943153381347656e-01 -1.911044567823410034e-01 -6.386783719062805176e-02 1.140486299991607666e-01 2.036280184984207153e-01
-2.370358258485794067e-01 1.886361092329025269e-01 -2.574769221246242523e-02 1.119779516011476517e-02 1.032310128211975098e-01 -1.596663594245910645e-01 -9.630346298217773438e-02 3.356498479843139648e-02 -3.134521096944808960e-02 -4.136984944343566895e-01 1.695178449153900146e-01 -1.795738190412521362e-01 -5.847441777586936951e-02 -4.033490419387817383e-01 2.365367859601974487e-01 7.490178197622299194e-02 1.448551714420318604e-01 1.644963584840297699e-02 7.105394452810287476e-02 -3.506565466523170471e-02 -2.191690802574157715e-01 9.467215090990066528e-02 1.562147773802280426e-02 -8.263713121414184570e-02 -7.529491186141967773e-02 1.636843681335449219e-01 3.700720965862274170e-01 -1.280520558357238770e-01 -2.154503613710403442e-01 5.133920162916183472e-02 -2.780927112326025963e-03 2.713521718978881836e-01
-1.765452772378921509e-01 2.503773570060729980e-01 -9.272065013647079468e-03 5.555691197514533997e-02 -6.935200095176696777e-02 2.862928807735443115e-01 -1.690798550844192505e-01 2.608959376811981201e-01 -1.125996708869934082e-01 -2.789500057697296143e-01 -2.232965379953384399e-01 1.731820702552795410e-01 2.419613450765609741e-01 -3.985562324523925781e-01 1.847782284021377563e-01 1.430912464857101440e-01 1.314901411533355713e-01 1.282172799110412598e-01 6.240622326731681824e-02 1.214066669344902039e-01 -3.389337360858917236e-01 1.415028274059295654e-01 -7.773325592279434204e-02 -1.469330191612243652e-01 8.933151513338088989e-02 -1.234292238950729370e-01 4.736887663602828979e-02 -1.080764979124069214e-01 1.169296279549598694e-01 -8.401776105165481567e-02 -6.355129927396774292e-02 -1.957489177584648132e-02
-1.260072290897369385e-01 1.345501840114593506e-01 -2.897557616233825684e-02 2.907801270484924316e-01 -1.038344204425811768e-01 -1.887810528278350830e-01 -3.819592595100402832e-01 -1.634691655635833740e-01 -2.579123675823211670e-01 -2.461629509925842285e-01 8.491386473178863525e-02 8.738714456558227539e-02 -9.641002863645553589e-02 -2.236583530902862549e-01 5.664980039000511169e-02 9.027782827615737915e-02 -1.007328629493713379e-01 -7.223048806190490723e-02 -6.230359524488449097e-02 2.580182552337646484e-01 -2.500366270542144775e-01 -3.574424982070922852e-02 -1.620632559061050415e-01 -1.800076961517333984e-01 -4.630888625979423523e-02 1.554868817329406738e-01 2.369328290224075317e-01 -9.840777516365051270e-02 -1.968529671430587769e-01 -1.460817754268646240e-01 -2.712268233299255371e-01 -1.219514757394790649e-01
-8.780364692211151123e-02 2.067471146583557129e-01 5.374146997928619385e-02 2.980909645557403564e-01 -2.887629270553588867e-01 -3.967081755399703979e-02 -4.214462637901306152e-01 -8.049663156270980835e-02 -3.038357794284820557e-01 -2.661774158477783203e-01 7.845664769411087036e-02 4.021694883704185486e-02 6.634269654750823975e-02 1.384105999022722244e-02 -6.272702664136886597e-02 1.885006129741668701e-01 -8.704944700002670288e-02 -3.887201100587844849e-02 -1.547542214393615723e-01 6.408494710922241211e-02 -2.141927331686019897e-01 -5.451476201415061951e-02 -1.784031242132186890e-01 -1.471570283174514771e-01 -1.014989987015724182e-01 1.918899118900299072e-01 2.360199838876724243e-01 -1.200012415647506714e-01 -1.434774100780487061e-01 -2.509050667285919189e-01 5.780264735221862793e-02 1.736620217561721802e-01
2.653209865093231201e-01 3.125225603580474854e-01 2.744970843195915222e-02 -5.246789380908012390e-02 -1.359627395868301392e-01 -5.689031258225440979e-02 -2.343330085277557373e-01 -1.945656351745128632e-02 1.228555515408515930e-01 1.258876621723175049e-01 -1.934679448604583740e-01 -6.567228585481643677e-02 4.541113227605819702e-02 -1.383601129055023193e-01 3.400207161903381348e-01 4.255451261997222900e-02 5.903688073158264160e-02 2.340287417173385620e-01 3.545532003045082092e-02 6.178725138306617737e-02 -3.045016527175903320e-01 3.289661109447479248e-01 -9.082274138927459717e-02 -1.833544075489044189e-01 -4.780195653438568115e-02 -1.081666052341461182e-01 3.018378615379333496e-01 -8.997300267219543457e-02 -2.668646574020385742e-01 -1.699205636978149414e-01 3.893523290753364563e-02 -1.384618878364562988e-01
-6.195905432105064392e-02 3.575902283191680908e-01 4.506391286849975586e-02 -7.432512938976287842e-02 -6.676918361335992813e-03 -1.512111425399780273e-01 -3.654159009456634521e-01 2.265108376741409302e-01 -5.565827339887619019e-02 -6.655608862638473511e-02 4.680550470948219299e-02 1.316022872924804688e-01 3.571391701698303223e-01 -3.266132995486259460e-02 9.596423804759979248e-02 3.862063884735107422e-01 -1.226818712893873453e-04 2.022645920515060425e-01 -2.933685779571533203e-01 -1.261536683887243271e-02 -1.378487981855869293e-02 -1.407757848501205444e-01 -1.002338603138923645e-01 -1.588064730167388916e-01 -1.162284687161445618e-01 5.958224833011627197e-02 -1.887641660869121552e-02 3.304388374090194702e-02 1.861799657344818115e-01 -2.888540029525756836e-01 -2.440021373331546783e-02 1.391443163156509399e-01
-1.752897351980209351e-02 2.163472920656204224e-01 1.510818209499120712e-02 1.429074406623840332e-01 -7.187172770500183105e-02 -2.053139545023441315e-02 -3.166729509830474854e-01 4.729780554771423340e-02 -2.312131971120834351e-01 -9.829636663198471069e-02 2.621120810508728027e-01 6.331717967987060547e-02 8.129227906465530396e-02 -1.995597779750823975e-01 -1.436997950077056885e-01 1.917394846677780151e-01 -1.033856496214866638e-01 9.449426084756851196e-02 -1.903699934482574463e-01 3.364620208740234375e-01 -1.941364705562591553e-01 1.106885895133018494e-01 -2.505759894847869873e-01 -1.413554400205612183e-01 1.685745567083358765e-01 1.196129098534584045e-01 2.271459698677062988e-01 -2.633465230464935303e-01 2.994051016867160797e-02 -1.893335878849029541e-01 2.815426327288150787e-02 2.854239046573638916e-01
1.122522428631782532e-01 2.586736679077148438e-01 -2.181876450777053833e-01 -2.856778800487518311e-01 1.633656919002532959e-01 8.556912839412689209e-02 -2.201103866100311279e-01 -1.749062910676002502e-02 -4.727251455187797546e-02 -3.161808103322982788e-02 -1.458984464406967163e-01 -1.010868325829505920e-01 1.866384446620941162e-01 -7.109254598617553711e-02 4.115448892116546631e-01 1.679104566574096680e-01 -2.906476892530918121e-02 1.788243055343627930e-01 -2.170671336352825165e-02 6.885874271392822266e-02 -1.400627940893173218e-01 1.052803844213485718e-01 -5.643542855978012085e-02 -2.375743240118026733e-01 -1.016198322176933289e-01 -8.172904700040817261e-02 2.075670361518859863e-01 -3.973973542451858521e-02 -3.988753855228424072e-01 -1.306226551532745361e-01 1.788508445024490356e-01 -1.952678561210632324e-01
-9.507783688604831696e-03 2.320973277091979980e-01 1.546932477504014969e-02 -1.546477526426315308e-01 1.343857049942016602e-01 -2.568275928497314453e-01 -2.817594110965728760e-01 -7.263134419918060303e-02 -1.316449195146560669e-01 -1.872860193252563477e-01 6.249913573265075684e-02 -7.649325579404830933e-02 -4.601481556892395020e-02 -3.638364076614379883e-01 2.472607642412185669e-01 7.918798923492431641e-02 9.085476398468017578e-02 2.046808749437332153e-01 7.735310494899749756e-02 -1.926817595958709717e-01 -1.864007264375686646e-01 5.847268551588058472e-02 -1.066119000315666199e-01 6.905151531100273132e-03 1.976737827062606812e-01 1.104604154825210571e-01 2.649796903133392334e-01 -6.218141689896583557e-02 -2.920658588409423828e-01 1.515682637691497803e-01 2.619292140007019043e-01 2.099015265703201294e-01
1.273015886545181274e-01 3.495731353759765625e-01 -3.252794593572616577e-02 9.424486011266708374e-02 2.771496959030628204e-02 -3.359023630619049072e-01 -2.433009743690490723e-01 4.082613158971071243e-03 -1.822978258132934570e-03 -1.871747225522994995e-01 -8.066494017839431763e-02 3.361188992857933044e-02 2.371868342161178589e-01 -2.756618261337280273e-01 9.408580511808395386e-02 -4.075895622372627258e-02 2.534867823123931885e-01 2.903511822223663330e-01 2.034971565008163452e-01 2.646989934146404266e-02 1.748340874910354614e-01 -5.618640407919883728e-02 -1.099078282713890076e-01 -2.711448669433593750e-01 -7.729002088308334351e-02 1.575386226177215576e-01 8.880066126585006714e-02 -1.434789299964904785e-01 1.467621475458145142e-01 -3.010421097278594971e-01 -5.395518615841865540e-02 -9.525103867053985596e-02
2.596630156040191650e-01 3.669764399528503418e-01 -3.866887465119361877e-02 5.024839192628860474e-02 -1.268422156572341919e-01 -2.351675331592559814e-01 -3.754055127501487732e-02 1.081740781664848328e-01 -1.681434810161590576e-01 -5.434261634945869446e-02 -8.509925007820129395e-02 -1.312867850065231323e-01 6.479948759078979492e-02 -3.619599938392639160e-01 -8.411700278520584106e-02 1.883988231420516968e-01 1.906251311302185059e-01 2.599371671676635742e-01 -8.391518890857696533e-02 1.584619581699371338e-01 -1.766935437917709351e-01 2.518888749182224274e-02 -2.376268953084945679e-01 -1.891217678785324097e-01 -1.149499118328094482e-01 -8.458460122346878052e-02 1.259944140911102295e-01 9.725262224674224854e-02 1.485030353069305420e-01 -3.526878058910369873e-01 -1.179112643003463745e-01 -9.849395602941513062e-02
-9.975619614124298096e-02 6.167966127395629883e-02 -1.026092469692230225e-01 2.171587385237216949e-02 -6.658440828323364258e-02 -2.089440822601318359e-02 -1.467617154121398926e-01 3.097157478332519531e-01 -1.411145776510238647e-01 -9.857598692178726196e-02 -1.647815555334091187e-01 1.465076953172683716e-01 3.336139619350433350e-01 -2.466685175895690918e-01 1.401805281639099121e-01 8.977977931499481201e-02 -7.485472410917282104e-02 -6.171880289912223816e-02 -2.820194140076637268e-02 2.806380987167358398e-01 8.671236038208007812e-02 2.755165100097656250e-01 -1.852102577686309814e-01 -1.762415617704391479e-01 -1.215532645583152771e-01 3.050441443920135498e-01 2.009993940591812134e-01 1.286175400018692017e-01 -6.467399746179580688e-02 -3.676541149616241455e-01 -1.782568842172622681e-01 3.395226597785949707e-02
-1.242574378848075867e-01 1.942843347787857056e-01 -1.607347130775451660e-01 -1.083870530128479004e-01 5.619142949581146240e-02 -2.140243798494338989e-01 -1.374431699514389038e-01 8.793517015874385834e-03 -3.220780938863754272e-02 -2.732544541358947754e-01 2.500496804714202881e-02 -1.046941801905632019e-01 -3.122230432927608490e-02 -4.472230076789855957e-01 1.673816889524459839e-01 1.270024627447128296e-01 1.747567206621170044e-01 5.730330571532249451e-02 -4.085491877049207687e-03 -6.903375685214996338e-02 -2.005277723073959351e-01 1.707749813795089722e-01 6.128742918372154236e-02 -2.658484131097793579e-02 8.833673596382141113e-02 1.147414296865463257e-01 4.269478023052215576e-01 -3.526768088340759277e-01 -1.992671340703964233e-01 -3.722288832068443298e-02 -1.457168348133563995e-02 1.658121347427368164e-01
-1.076031029224395752e-01 3.489331901073455811e-01 -1.797867119312286377e-01 5.211175978183746338e-02 3.930484130978584290e-02 -1.660702228546142578e-01 -3.314037621021270752e-01 3.888905420899391174e-02 -3.632980883121490479e-01 -2.751510739326477051e-01 -6.554740667343139648e-02 -1.032257732003927231e-02 1.119268871843814850e-02 -2.785532176494598389e-01 2.475962936878204346e-01 9.212412685155868530e-02 -1.245394870638847351e-01 -1.354393362998962402e-01 -1.248519793152809143e-01 -7.456427067518234253e-02 -1.987568289041519165e-01 -7.550266385078430176e-02 -2.421948760747909546e-01 -2.449782341718673706e-01 -1.463498827069997787e-02 2.719487249851226807e-01 -7.581137120723724365e-02 -8.612564764916896820e-03 -2.379844151437282562e-02 -8.865042775869369507e-02 -3.062619362026453018e-03 -1.557330191135406494e-01
2.201027981936931610e-02 3.800410628318786621e-01 1.201511994004249573e-01 1.963764131069183350e-01 -1.621423512697219849e-01 -1.704369783401489258e-01 -4.203481376171112061e-01 -1.812043637037277222e-01 -3.294837772846221924e-01 -1.432284265756607056e-01 1.073646694421768188e-01 -1.840098761022090912e-02 2.871989309787750244e-01 -2.372551411390304565e-01 1.139449700713157654e-01 2.314098924398422241e-02 1.065827757120132446e-01 -8.964058011770248413e-03 4.250056575983762741e-03 6.675239652395248413e-02 -2.292435169219970703e-01 -1.904200203716754913e-02 -2.398679591715335846e-02 -2.191575318574905396e-01 1.938883215188980103e-02 7.445009797811508179e-02 4.782854020595550537e-02 -2.817848026752471924e-01 -9.474413841962814331e-02 -1.226500123739242554e-01 -7.956502586603164673e-02 -9.269488602876663208e-02
9.232512861490249634e-02 3.310892283916473389e-01 -1.744121760129928589e-01 -2.022986859083175659e-01 4.418268427252769470e-02 -1.905992627143859863e-01 -1.986154615879058838e-01 1.319947838783264160e-02 1.980781182646751404e-02 -1.090871915221214294e-01 -4.417274147272109985e-02 -1.881855726242065430e-02 2.316396981477737427e-01 -1.258197128772735596e-01 4.547824263572692871e-01 -1.718518882989883423e-02 1.216365173459053040e-01 2.088159173727035522e-01 2.080813348293304443e-01 -3.348630666732788086e-02 -1.805023252964019775e-01 1.872268319129943848e-02 9.629655629396438599e-02 -2.616640925407409668e-01 -4.722682759165763855e-02 -1.902379542589187622e-01 1.771099865436553955e-01 -1.098203808069229126e-01 -2.520619332790374756e-01 -1.902078837156295776e-01 2.131232172250747681e-01 3.041283413767814636e-02
-1.894489526748657227e-01 2.351208627223968506e-01 -5.884836241602897644e-02 -1.481582820415496826e-01 7.918735593557357788e-02 -1.560995280742645264e-01 -1.360519081354141235e-01 -1.152003109455108643e-01 -3.923153504729270935e-02 -3.442421555519104004e-01 5.932035297155380249e-02 -9.410465508699417114e-02 -6.483191251754760742e-02 -4.047507643699645996e-01 1.628471910953521729e-01 1.288279742002487183e-01 1.385068893432617188e-01 -3.654757887125015259e-02 -1.103589870035648346e-02 -1.468712538480758667e-01 -1.152015402913093567e-01 -1.425611553713679314e-03 -4.737795144319534302e-02 -7.613294292241334915e-03 1.873807981610298157e-02 1.443410571664571762e-02 4.160214960575103760e-01 -2.258901149034500122e-01 -2.523692846298217773e-01 -7.327380776405334473e-02 8.194278180599212646e-02 3.452729582786560059e-01
5.763147398829460144e-02 2.424498647451400757e-01 -1.860879361629486084e-01 1.312137097120285034e-01 1.882366836071014404e-01 -2.614968419075012207e-01 -2.094262093305587769e-01 -1.334261521697044373e-02 5.087634921073913574e-02 -8.503077924251556396e-02 2.653203904628753662e-01 -1.323218494653701782e-01 -1.629616171121597290e-01 -3.500012457370758057e-01 2.767394185066223145e-01 2.427780479192733765e-01 -6.070546805858612061e-02 -4.839491099119186401e-02 -3.210635110735893250e-02 -2.156334929168224335e-02 -2.821262478828430176e-01 1.229120865464210510e-01 -2.063916772603988647e-01 1.297055035829544067e-01 1.573004387319087982e-02 1.863842010498046875e-01 2.274758964776992798e-01 -7.431055605411529541e-02 -3.525091707706451416e-02 -2.182590514421463013e-01 1.021800711750984192e-01 2.065746635198593140e-01
-1.090177148580551147e-01 2.106259316205978394e-01 -8.590970933437347412e-02 9.280291199684143066e-02 7.715096231549978256e-03 -1.962167769670486450e-01 -2.920602858066558838e-01 -9.705189615488052368e-02 -1.519728335551917553e-03 -1.384443193674087524e-01 9.555272758007049561e-02 -1.960516273975372314e-01 -2.715892717242240906e-02 -3.685118556022644043e-01 3.257343173027038574e-02 1.620109081268310547e-01 1.073007360100746155e-01 9.750678390264511108e-02 -8.757861703634262085e-02 -1.683749705553054810e-01 -1.658535897731781006e-01 1.459713280200958252e-01 7.145527750253677368e-02 -2.968349726870656013e-03 1.559305936098098755e-01 2.722960710525512695e-01 2.929907143115997314e-01 1.335059292614459991e-02 -3.532344698905944824e-01 -1.740956306457519531e-01 2.355234026908874512e-01 2.406038492918014526e-01
-7.253166288137435913e-02 2.853737473487854004e-01 5.947257578372955322e-02 9.673178941011428833e-02 7.951478660106658936e-02 3.351921914145350456e-03 -2.285493612289428711e-01 5.684570595622062683e-02 -2.324000000953674316e-01 -2.660070359706878662e-01 -3.852937743067741394e-02 8.167309314012527466e-02 6.085559353232383728e-02 -3.546445667743682861e-01 1.495684534311294556e-01 3.200959861278533936e-01 -4.760727286338806152e-03 -7.532779127359390259e-02 1.137791201472282410e-01 1.969923824071884155e-01 -3.872125148773193359e-01 2.923144027590751648e-02 -3.692882359027862549e-01 4.299844428896903992e-02 -4.525382444262504578e-02 -1.796613186597824097e-01 2.472023107111454010e-02 -1.187478899955749512e-01 2.991691790521144867e-02 -1.225806176662445068e-01 -1.964344382286071777e-01 -3.700057417154312134e-02
-1.827533245086669922e-01 9.434709697961807251e-02 -4.802193865180015564e-02 -1.681800000369548798e-02 1.719669252634048462e-01 -4.685975611209869385e-02 -1.252173185348510742e-01 2.933535538613796234e-02 2.899865433573722839e-02 -3.197094202041625977e-01 5.589869990944862366e-02 -1.966836005449295044e-01 -7.121113594621419907e-04 -3.427535593509674072e-01 2.001409530639648438e-01 4.097465798258781433e-02 9.410443902015686035e-02 6.406966596841812134e-02 9.037605673074722290e-02 -8.893358707427978516e-02 -7.363629341125488281e-02 1.569462567567825317e-02 -9.307423233985900879e-02 -1.127179116010665894e-01 2.486950345337390900e-02 2.493603676557540894e-01 4.847274422645568848e-01 -2.960352301597595215e-01 -1.947515308856964111e-01 -1.512106209993362427e-01 1.142095699906349182e-01 2.956599593162536621e-01
-7.790946960449218750e-02 4.121385514736175537e-01 2.164879888296127319e-01 2.379433996975421906e-02 2.022604830563068390e-02 1.412483304738998413e-01 -1.225830912590026855e-01 2.409210801124572754e-01 -7.034756243228912354e-02 -3.843187391757965088e-01 -9.330558776855468750e-02 -2.195353433489799500e-02 9.990160912275314331e-02 1.378024071455001831e-01 2.490194588899612427e-01 2.788160145282745361e-01 1.795294880867004395e-02 2.723715007305145264e-01 2.584395706653594971e-01 -1.249415427446365356e-01 -1.476652175188064575e-01 -1.800898835062980652e-02 -1.143442392349243164e-01 -1.791475266218185425e-01 6.938122957944869995e-02 -2.686225622892379761e-02 1.539603024721145630e-01 8.950594067573547363e-02 -1.489871740341186523e-01 -1.774932444095611572e-01 -6.282054632902145386e-02 1.831579357385635376e-01
-8.014898747205734253e-02 3.815236687660217285e-01 -1.310932785272598267e-01 1.848012767732143402e-02 1.224570721387863159e-01 4.921922460198402405e-02 -1.184309795498847961e-01 1.142710447311401367e-01 2.919793315231800079e-02 -3.259272575378417969e-01 -3.165819048881530762e-01 2.417150698602199554e-02 -3.883384168148040771e-03 -1.987865716218948364e-01 9.692049771547317505e-02 1.148049086332321167e-01 7.259639352560043335e-02 4.326562583446502686e-02 2.005565762519836426e-01 4.175873696804046631e-01 -1.387545168399810791e-01 9.933286905288696289e-02 -1.537557393312454224e-01 -5.141927674412727356e-02 -3.038373962044715881e-02 -1.715516299009323120e-02 1.627409607172012329e-01 -1.576654464006423950e-01 -6.241975352168083191e-02 -3.620681166648864746e-01 2.119611054658889771e-01 7.978784292936325073e-02
-6.665010005235671997e-02 2.203927636146545410e-01 -1.356508731842041016e-01 6.659937649965286255e-02 8.106423169374465942e-02 -1.323770135641098022e-01 -1.637181937694549561e-01 -5.688348785042762756e-02 -3.176673874258995056e-02 -3.810126781463623047e-01 8.240222185850143433e-02 -1.429839581251144409e-01 -7.770472019910812378e-02 -2.315195798873901367e-01 2.165175229310989380e-01 6.660205125808715820e-02 8.417721092700958252e-02 4.920361563563346863e-02 3.411302715539932251e-02 -7.016996294260025024e-02 -2.321879714727401733e-01 1.998726278543472290e-01 -1.133299097418785095e-01 -3.371842578053474426e-02 1.029482036828994751e-01 2.776470184326171875e-01 4.180634915828704834e-01 -2.780095338821411133e-01 -2.372073680162429810e-01 -5.826618149876594543e-02 7.132586091756820679e-02 2.402224093675613403e-01
5.590635165572166443e-02 1.278081238269805908e-01 -6.239402666687965393e-02 -3.335198760032653809e-01 3.940348327159881592e-02 -2.184028327465057373e-01 -3.142068684101104736e-01 -1.689189672470092773e-01 7.857261598110198975e-02 -1.428511887788772583e-01 1.287715584039688110e-01 5.748704448342323303e-02 6.203727796673774719e-03 -2.364364862442016602e-01 1.182110682129859924e-01 1.920569315552711487e-02 -2.512049376964569092e-01 -4.221293330192565918e-02 9.012127667665481567e-02 -1.246527116745710373e-02 -3.512646853923797607e-01 5.818059295415878296e-02 -1.117483377456665039e-01 1.967802941799163818e-01 -1.240888386964797974e-01 -4.501434415578842163e-02 2.076973766088485718e-01 3.351610898971557617e-01 1.191117838025093079e-01 -2.740618884563446045e-01 -1.288220882415771484e-01 2.054639607667922974e-01
1.459382101893424988e-02 7.259707897901535034e-02 2.355683445930480957e-01 -3.251273557543754578e-02 -7.967460155487060547e-02 -2.512957453727722168e-01 -3.764201104640960693e-01 8.751619607210159302e-02 -5.025873184204101562e-01 -2.574262619018554688e-01 4.890655353665351868e-02 1.136381104588508606e-01 4.989320784807205200e-02 -2.515850067138671875e-01 -5.666213110089302063e-03 5.454329028725624084e-02 1.033567711710929871e-01 3.664838895201683044e-02 -6.888580322265625000e-02 8.946105092763900757e-02 -2.510582804679870605e-01 -7.287963479757308960e-02 -9.397321194410324097e-02 -2.072468400001525879e-01 6.512922048568725586e-02 2.342891544103622437e-01 2.890563756227493286e-02 -1.870128512382507324e-01 -1.355639398097991943e-01 -2.379965633153915405e-01 -2.638223022222518921e-02 2.454446814954280853e-02
2.782927639782428741e-02 2.388534694910049438e-01 1.903858780860900879e-01 1.906329840421676636e-01 -1.046521142125129700e-01 -1.343621164560317993e-01 -2.169493436813354492e-01 -1.925636380910873413e-01 -4.541410505771636963e-01 -3.213420808315277100e-01 1.607558131217956543e-01 1.909050345420837402e-01 2.298481464385986328e-01 -6.561601907014846802e-02 6.555363535881042480e-02 1.590047627687454224e-01 4.188579320907592773e-02 6.602145731449127197e-02 -1.082740277051925659e-01 1.334489732980728149e-01 -2.654569149017333984e-01 -1.408050358295440674e-01 -1.201919317245483398e-01 -1.680240631103515625e-01 -1.720062941312789917e-01 -8.615485578775405884e-02 1.733317375183105469e-01 2.421182580292224884e-02 7.584138214588165283e-02 -2.046803981065750122e-01 1.037419736385345459e-01 -5.711960047483444214e-02
-5.525032058358192444e-02 1.950399726629257202e-01 -8.125629276037216187e-02 -1.602215133607387543e-02 -1.026292592287063599e-01 -1.876628696918487549e-01 -1.506094187498092651e-01 -1.672393530607223511e-01 -1.837657243013381958e-01 -2.237993180751800537e-01 -8.871275931596755981e-02 -3.319557905197143555e-01 3.615430295467376709e-01 -3.306647017598152161e-02 1.950537413358688354e-01 1.889776587486267090e-01 -9.218500927090644836e-03 3.387275040149688721e-01 1.264277696609497070e-01 1.065688282251358032e-01 -3.420650660991668701e-01 -1.637734919786453247e-01 -2.277623713016510010e-01 -1.011983007192611694e-01 1.308453828096389771e-01 -1.006940156221389771e-01 7.181575149297714233e-02 -8.605282008647918701e-02 6.355661153793334961e-02 2.063562572002410889e-01 9.269104897975921631e-02 -7.080699503421783447e-02
-1.458799093961715698e-01 8.693422377109527588e-02 1.841457784175872803e-01 -2.885513380169868469e-02 -1.180606409907341003e-01 -1.074180379509925842e-01 -3.503090441226959229e-01 -1.589474529027938843e-01 -5.069854855537414551e-01 -2.569113969802856445e-01 5.663049221038818359e-02 1.119535341858863831e-01 2.907203733921051025e-01 -2.715019583702087402e-01 1.331236958503723145e-01 1.277017295360565186e-01 -1.640575379133224487e-01 -3.736449405550956726e-03 -1.048380509018898010e-01 1.796736195683479309e-02 -1.054280176758766174e-01 -1.758817583322525024e-02 -1.454690247774124146e-01 -2.116544097661972046e-01 -8.639124035835266113e-02 7.227546721696853638e-02 1.215295214205980301e-02 -4.238774999976158142e-02 2.429413348436355591e-01 -1.688962280750274658e-01 7.506541907787322998e-02 9.210298210382461548e-02
-1.321221701800823212e-02 2.759253382682800293e-01 3.326567588374018669e-03 -7.699452340602874756e-02 1.036135107278823853e-01 1.049663349986076355e-01 -3.094182610511779785e-01 6.815126538276672363e-02 -1.859042346477508545e-01 -4.626280367374420166e-01 -2.266705036163330078e-01 1.627922654151916504e-01 -9.922199882566928864e-03 5.847229436039924622e-02 1.349438875913619995e-01 1.442940384149551392e-01 -1.165595278143882751e-02 2.666485309600830078e-01 9.932348877191543579e-02 2.527732253074645996e-01 2.120048925280570984e-02 2.529238760471343994e-01 -2.190684974193572998e-01 -2.038318216800689697e-01 -1.580526679754257202e-01 -9.210046380758285522e-02 1.535512804985046387e-01 1.075417250394821167e-01 -7.810921221971511841e-02 -7.544618844985961914e-02 1.897303760051727295e-01 1.060527563095092773e-01
1.993044046685099602e-03 3.835775330662727356e-02 5.044109374284744263e-02 -1.064864546060562134e-01 4.026141390204429626e-02 1.778557002544403076e-01 -1.182565838098526001e-01 1.643709093332290649e-01 4.798256605863571167e-02 -4.187164008617401123e-01 -3.626246005296707153e-02 -2.425977140665054321e-01 8.359100669622421265e-02 -1.163977012038230896e-01 2.681922316551208496e-01 2.362387180328369141e-01 1.873144954442977905e-01 6.191715225577354431e-02 -5.706072598695755005e-02 9.151517599821090698e-02 -4.325083494186401367e-01 -2.139979004859924316e-01 -1.122869178652763367e-02 -3.882505297660827637e-01 -3.517533466219902039e-02 -3.475385159254074097e-02 -2.205739030614495277e-03 -2.155839800834655762e-01 2.870182879269123077e-02 8.457460999488830566e-02 1.370505988597869873e-01 -1.198268458247184753e-01
1.420710533857345581e-01 2.524326145648956299e-01 -5.966800078749656677e-02 9.952640160918235779e-03 6.029079481959342957e-02 -1.366812884807586670e-01 -2.471182793378829956e-01 -7.204232364892959595e-02 -2.619395498186349869e-03 9.034873917698860168e-03 2.922057211399078369e-01 -1.158134937286376953e-01 5.201322212815284729e-02 -2.828003466129302979e-01 3.076381683349609375e-01 3.428383469581604004e-01 1.148319095373153687e-01 1.926328055560588837e-03 -2.052646726369857788e-01 -2.519925236701965332e-01 -1.861034184694290161e-01 1.131116896867752075e-01 -1.081532537937164307e-01 -6.135922297835350037e-02 2.980371937155723572e-02 1.969227194786071777e-01 3.230992555618286133e-01 -1.732706874608993530e-01 -1.205807700753211975e-01 -1.031195968389511108e-01 -1.298690401017665863e-02 2.213016748428344727e-01
-1.079297959804534912e-01 2.166151702404022217e-01 -1.087226346135139465e-01 2.251010591862723231e-04 5.858486518263816833e-02 -1.189515143632888794e-01 -2.803596258163452148e-01 -9.355136193335056305e-03 -1.016428917646408081e-01 -2.175976783037185669e-01 3.055875189602375031e-02 -1.307099759578704834e-01 -1.188558060675859451e-02 -3.632333278656005859e-01 2.699482142925262451e-01 7.258394360542297363e-02 -3.251950070261955261e-02 -1.717881262302398682e-01 1.020364165306091309e-01 -1.997064352035522461e-01 -1.947179138660430908e-01 1.995771564543247223e-02 -2.267836220562458038e-02 -6.319212913513183594e-02 9.966515004634857178e-02 1.252176612615585327e-01 4.281267523765563965e-01 -2.226109355688095093e-01 -3.148863017559051514e-01 -5.283528193831443787e-02 9.041710197925567627e-02 2.348487526178359985e-01
1.028925254940986633e-01 2.548095583915710449e-01 9.859256446361541748e-02 -1.772775053977966309e-01 -2.476017177104949951e-02 8.732470124959945679e-02 -3.302597701549530029e-01 2.419577725231647491e-02 -7.331668585538864136e-02 -2.434462606906890869e-01 -2.709850370883941650e-01 7.980419695377349854e-02 4.352380521595478058e-03 1.597348898649215698e-01 1.741439849138259888e-01 6.127816066145896912e-02 -7.878891192376613617e-03 3.857958614826202393e-01 -6.411103904247283936e-02 2.103756070137023926e-01 -3.767951726913452148e-01 -1.177086159586906433e-01 2.509338967502117157e-02 -1.864905804395675659e-01 1.871208995580673218e-01 4.441083222627639771e-02 1.810904443264007568e-01 -1.945692300796508789e-01 -9.384628385305404663e-02 -1.734291166067123413e-01 -4.437044262886047363e-02 1.561581343412399292e-01
1.825886070728302002e-01 2.866185009479522705e-01 -9.306339919567108154e-02 6.397096812725067139e-02 8.260473608970642090e-02 -2.058471143245697021e-01 -2.573528587818145752e-01 -2.273940593004226685e-01 6.236698478460311890e-03 -1.572808772325515747e-01 1.480298042297363281e-01 9.689080715179443359e-02 -6.179698184132575989e-02 1.068465597927570343e-02 1.403753161430358887e-01 1.277699917554855347e-01 2.948262095451354980e-01 -1.262761801481246948e-01 -1.343896985054016113e-01 6.045804917812347412e-02 -2.130568772554397583e-01 5.130218714475631714e-02 -7.222981750965118408e-02 1.485586166381835938e-01 -2.873646281659603119e-02 2.450232505798339844e-01 3.906091451644897461e-01 2.314164768904447556e-03 -1.645701676607131958e-01 -2.602673172950744629e-01 1.808782517910003662e-01 2.602009177207946777e-01
-8.841381222009658813e-02 2.482774406671524048e-01 -6.799939274787902832e-02 -7.640776783227920532e-02 8.655273169279098511e-02 -1.796094775199890137e-01 -1.754022836685180664e-01 1.422610729932785034e-01 -2.824817784130573273e-02 -3.266628086566925049e-01 9.264916181564331055e-02 -9.098974615335464478e-02 -6.585369259119033813e-02 -2.915570735931396484e-01 2.583885006606578827e-02 1.155379787087440491e-01 2.390239089727401733e-01 1.623141393065452576e-02 8.304227143526077271e-03 -1.034100204706192017e-01 -1.550602316856384277e-01 9.795102477073669434e-02 -2.411413006484508514e-02 -9.051786363124847412e-02 8.654584735631942749e-02 1.151164695620536804e-01 4.170929491519927979e-01 -2.553951740264892578e-01 -3.433495163917541504e-01 -1.814140528440475464e-01 1.520325690507888794e-01 2.391137033700942993e-01
-8.953994512557983398e-02 4.303644299507141113e-01 -1.225343421101570129e-01 1.759319603443145752e-01 -9.635221213102340698e-03 -4.069706052541732788e-02 -2.309433370828628540e-01 2.451146394014358521e-02 -6.517838221043348312e-03 -3.714917302131652832e-01 -2.530095577239990234e-01 7.007474452257156372e-02 2.635514438152313232e-01 -1.126161217689514160e-01 -3.351530432701110840e-02 -6.430477835237979889e-03 7.162594050168991089e-02 1.215774491429328918e-01 1.896194219589233398e-01 2.074952572584152222e-01 -8.502110838890075684e-03 5.831371992826461792e-02 4.168451204895973206e-02 -1.144795641303062439e-01 -3.449599742889404297e-01 4.781740903854370117e-02 1.834691166877746582e-01 8.373243361711502075e-02 -1.348257362842559814e-01 -2.437158226966857910e-01 1.548811495304107666e-01 1.846124231815338135e-01
1.640433073043823242e-01 1.818419247865676880e-01 3.690865635871887207e-02 -1.031643524765968323e-01 -5.838202685117721558e-02 -1.565095931291580200e-01 -2.676780223846435547e-01 -1.280670762062072754e-01 -1.676951497793197632e-01 -7.290236651897430420e-02 -9.431690722703933716e-02 8.081552386283874512e-02 -1.345293968915939331e-01 -1.634609699249267578e-01 1.957562118768692017e-01 2.140076011419296265e-01 1.778082549571990967e-01 3.072575628757476807e-01 2.533317208290100098e-01 3.674103617668151855e-01 -8.702494949102401733e-02 1.027917340397834778e-01 -1.865358650684356689e-01 -4.556181430816650391e-01 8.203767240047454834e-03 3.770488128066062927e-02 1.409905869513750076e-02 1.450274586677551270e-01 1.689681783318519592e-02 -5.169873684644699097e-02 -1.587359420955181122e-02 1.503893136978149414e-01
-1.660918742418289185e-01 3.518392443656921387e-01 -2.381729185581207275e-01 -1.658158600330352783e-01 -7.596396654844284058e-02 9.522201120853424072e-02 -3.383344411849975586e-02 -2.650525569915771484e-01 1.360545903444290161e-01 -5.275040119886398315e-02 -3.028782270848751068e-02 -4.595277365297079086e-03 -1.828905045986175537e-01 -2.178345769643783569e-01 2.890235483646392822e-01 1.774991005659103394e-01 3.631259873509407043e-02 -2.335456311702728271e-01 1.785756051540374756e-01 9.897494688630104065e-03 -2.391401678323745728e-01 8.112628012895584106e-02 -2.826982140541076660e-01 -1.832387447357177734e-01 -1.440064460039138794e-01 -5.603755265474319458e-02 2.226299494504928589e-01 1.447910964488983154e-01 -5.310332030057907104e-02 -5.685725435614585876e-02 8.098683506250381470e-02 -2.964135408401489258e-01
5.046085268259048462e-02 3.918815553188323975e-01 1.558580808341503143e-02 2.080526500940322876e-01 1.364000290632247925e-01 -3.309044986963272095e-02 -1.470831632614135742e-01 7.746446132659912109e-02 -4.809113591909408569e-02 -1.874876618385314941e-01 -3.518067002296447754e-01 1.536979824304580688e-01 2.502146176993846893e-03 -2.722029685974121094e-01 1.588854491710662842e-01 2.741681635379791260e-01 -3.322564437985420227e-02 2.179908901453018188e-01 9.722234308719635010e-02 4.963702708482742310e-02 -3.505833148956298828e-01 5.184214562177658081e-02 -9.526122361421585083e-02 -1.364811062812805176e-01 -1.265274584293365479e-01 -5.916702561080455780e-03 9.729747474193572998e-02 -6.650428473949432373e-02 8.418526500463485718e-02 -1.420690268278121948e-01 -3.300508856773376465e-01 -1.169382780790328979e-01
-9.924115240573883057e-02 4.006473124027252197e-01 -8.882993459701538086e-02 -4.361413046717643738e-02 3.398359939455986023e-02 -4.388264194130897522e-02 -3.803361579775810242e-02 2.446608245372772217e-01 -1.409698724746704102e-01 -2.345688641071319580e-01 5.384712293744087219e-02 2.925010323524475098e-01 7.976848632097244263e-02 -1.141941174864768982e-01 -7.839640229940414429e-02 2.304349690675735474e-01 -1.856549084186553955e-01 3.792634978890419006e-02 -2.841315465047955513e-03 1.386571228504180908e-01 -2.553402185440063477e-01 -1.694404333829879761e-01 -2.230111658573150635e-01 -8.463159948587417603e-02 -1.921241283416748047e-01 3.086915314197540283e-01 1.729132384061813354e-01 -2.931548058986663818e-01 -2.314342558383941650e-01 3.300569206476211548e-02 1.889321394264698029e-02 -6.677284091711044312e-02
3.115701302886009216e-02 3.174104392528533936e-01 -6.275508552789688110e-02 -4.909821599721908569e-02 4.671518877148628235e-02 -1.779040545225143433e-01 -2.120258361101150513e-01 -1.233792584389448166e-02 -1.488090492784976959e-02 -9.786641597747802734e-02 3.439021408557891846e-01 -1.215378865599632263e-01 -1.002881154417991638e-01 -2.473800927400588989e-01 7.412485778331756592e-02 3.729877769947052002e-01 -1.973823457956314087e-02 -1.565862074494361877e-02 5.647487193346023560e-02 2.408771961927413940e-02 -2.417727857828140259e-01 1.117964386940002441e-01 -1.837828196585178375e-02 -1.076349914073944092e-01 2.153835147619247437e-01 2.089328914880752563e-01 4.249926209449768066e-01 -1.676369458436965942e-01 -1.531774997711181641e-01 -2.623028308153152466e-02 1.698112487792968750e-01 1.234995350241661072e-01
-1.291385143995285034e-01 3.042411506175994873e-01 1.371324360370635986e-01 2.795048058032989502e-02 -2.314048111438751221e-01 -1.113259568810462952e-01 -2.479575276374816895e-01 -8.023864030838012695e-02 -4.027073979377746582e-01 -1.699687540531158447e-01 2.557547390460968018e-01 1.117654889822006226e-01 2.811610996723175049e-01 -1.283654272556304932e-01 7.417520135641098022e-02 1.637532413005828857e-01 -3.252098336815834045e-02 -1.092613767832517624e-02 -6.532305479049682617e-02 2.948219180107116699e-01 -1.980715990066528320e-01 -4.177285358309745789e-02 -1.591619551181793213e-01 -1.856253743171691895e-01 8.793709427118301392e-02 2.259092181921005249e-01 1.901839971542358398e-01 -1.541329473257064819e-01 9.510558843612670898e-02 -6.281548738479614258e-02 -1.484936010092496872e-02 1.243515685200691223e-01
-4.444425180554389954e-02 4.345383346080780029e-01 -2.368084043264389038e-01 1.301493346691131592e-01 1.126392856240272522e-01 -1.225180774927139282e-01 -1.128069236874580383e-01 6.743200123310089111e-02 2.019828744232654572e-02 -3.600134253501892090e-01 -2.186840623617172241e-01 1.229017376899719238e-01 6.795049458742141724e-02 -2.708589434623718262e-01 1.813607849180698395e-02 -2.781904116272926331e-02 -5.044931545853614807e-03 4.428705200552940369e-02 2.484712600708007812e-01 2.926975786685943604e-01 -1.369487345218658447e-01 1.079565957188606262e-01 -9.054060280323028564e-02 -9.035331313498318195e-04 -8.796598762273788452e-02 -1.522552967071533203e-01 2.501661479473114014e-01 -1.263098269701004028e-01 6.707021594047546387e-02 -2.018711566925048828e-01 2.634479701519012451e-01 -8.406262844800949097e-02
1.001927331089973450e-01 2.443758100271224976e-01 7.837685197591781616e-02 -4.804058745503425598e-02 -1.669174879789352417e-01 -9.227876365184783936e-02 -4.129615426063537598e-01 1.602127961814403534e-02 -6.093344092369079590e-02 -5.930005013942718506e-02 -2.479889839887619019e-01 -1.752406656742095947e-01 -3.587297722697257996e-02 -6.624353677034378052e-02 1.562065184116363525e-01 1.099006682634353638e-01 2.789143919944763184e-01 2.004016190767288208e-01 -5.492067337036132812e-02 3.099099174141883850e-02 -1.426824629306793213e-01 2.554964423179626465e-01 3.579690307378768921e-02 -2.004924789071083069e-02 -1.796940565109252930e-01 4.469756484031677246e-01 3.025090098381042480e-01 -1.568159088492393494e-02 9.781764447689056396e-02 1.001127660274505615e-01 2.678330801427364349e-02 -1.401276439428329468e-01
-2.219109237194061279e-01 3.723606094717979431e-02 -2.118309587240219116e-01 -1.006382331252098083e-01 -1.494100540876388550e-01 1.772703602910041809e-02 -1.785076260566711426e-01 -6.586777418851852417e-02 -8.982323855161666870e-02 -5.641802400350570679e-02 2.863990608602762222e-03 -1.585931032896041870e-01 -1.811077296733856201e-01 -5.812540054321289062e-01 1.278448998928070068e-01 2.344330400228500366e-01 -1.110829785466194153e-01 2.236816883087158203e-01 -1.983972787857055664e-01 2.579016983509063721e-02 -6.327977776527404785e-02 2.927321493625640869e-01 -1.393319666385650635e-01 -1.699102371931076050e-01 -4.985243082046508789e-02 5.610915273427963257e-02 -1.818789052776992321e-03 -1.724710762500762939e-01 -1.743675470352172852e-01 -6.512051075696945190e-02 1.529296040534973145e-01 1.528491079807281494e-01
-8.369208127260208130e-02 2.345743477344512939e-01 5.211985483765602112e-02 7.810414582490921021e-02 -9.725014120340347290e-02 -6.514302641153335571e-02 -4.766675531864166260e-01 1.006702631711959839e-01 -2.189429551362991333e-01 -4.323351010680198669e-02 -8.521199971437454224e-02 1.877674758434295654e-01 3.898240998387336731e-02 -2.098863273859024048e-01 -2.461651265621185303e-01 2.463281750679016113e-01 -1.768161207437515259e-01 6.309483665972948074e-03 -3.048044443130493164e-01 2.233199477195739746e-01 -2.324752658605575562e-01 1.857766509056091309e-02 -7.741927355527877808e-02 -1.581051200628280640e-01 -1.768613606691360474e-01 1.545213013887405396e-01 1.542872488498687744e-01 -7.369701750576496124e-03 1.781916767358779907e-01 -2.167534083127975464e-01 1.119063608348369598e-02 -3.998949378728866577e-02
7.948979735374450684e-02 4.109029471874237061e-02 2.426193654537200928e-01 -8.260132372379302979e-02 -4.224096238613128662e-02 -1.632830202579498291e-01 -3.344972133636474609e-01 1.465262323617935181e-01 -1.448265761137008667e-01 7.950944453477859497e-02 6.424149125814437866e-02 1.217505857348442078e-01 1.811785250902175903e-01 -5.149391945451498032e-03 3.905016183853149414e-01 9.177205711603164673e-02 -2.101250886917114258e-01 2.242069505155086517e-02 8.108760416507720947e-02 -1.008648127317428589e-01 -8.352524042129516602e-02 1.925252079963684082e-01 -2.906381189823150635e-01 -1.907487511634826660e-01 7.427704334259033203e-02 1.063623428344726562e-01 2.407771944999694824e-01 3.500208556652069092e-01 -1.260876804590225220e-01 -2.804316282272338867e-01 -5.794955790042877197e-02 5.450529977679252625e-02
-9.884794801473617554e-02 3.551201820373535156e-01 -7.761848717927932739e-02 9.831709787249565125e-03 1.193695068359375000e-01 -1.426380723714828491e-01 -5.557113513350486755e-02 7.981966249644756317e-03 7.295647263526916504e-02 -5.147134661674499512e-01 -2.315540909767150879e-01 7.854776084423065186e-02 -1.442984491586685181e-02 -2.899126410484313965e-01 -6.370058655738830566e-02 9.820046275854110718e-02 7.642915099859237671e-02 1.834881305694580078e-01 -2.849406097084283829e-03 3.464148938655853271e-01 -1.093505620956420898e-01 1.084153279662132263e-01 -3.821014193817973137e-03 -2.335463315248489380e-01 -2.811206579208374023e-01 -4.726189374923706055e-02 1.127244532108306885e-01 -3.249824419617652893e-02 -1.696784645318984985e-01 -1.557238101959228516e-01 7.984467595815658569e-02 -4.541387315839529037e-03
-6.219515949487686157e-02 3.612639904022216797e-01 -1.117917746305465698e-01 7.354467175900936127e-03 8.478256314992904663e-02 -7.367938011884689331e-02 -1.552357524633407593e-01 1.893580702017061412e-05 2.652559895068407059e-03 -2.182507365942001343e-01 1.355578303337097168e-01 -1.381969451904296875e-01 7.636775821447372437e-02 -3.102760612964630127e-01 3.210074007511138916e-01 1.085092127323150635e-01 1.697793751955032349e-01 5.195818468928337097e-02 -2.184561453759670258e-02 -2.429329231381416321e-02 -1.283966302871704102e-01 -1.273079682141542435e-02 3.538341447710990906e-02 4.863046109676361084e-02 1.679924577474594116e-01 1.779956817626953125e-01 4.344094991683959961e-01 -2.059879601001739502e-01 -2.410605251789093018e-01 -3.539873287081718445e-02 1.276045888662338257e-01 3.078413307666778564e-01
5.703536048531532288e-02 2.467561960220336914e-01 1.175819262862205505e-01 -4.320363327860832214e-02 -3.638035953044891357e-01 2.683182246983051300e-02 -3.893866837024688721e-01 -1.550695151090621948e-01 -1.436199545860290527e-01 -2.368739992380142212e-01 -4.762639105319976807e-02 -4.382533952593803406e-02 1.011043787002563477e-01 -2.413487583398818970e-01 2.147226333618164062e-01 2.779378890991210938e-01 -1.519093364477157593e-01 5.656880140304565430e-02 6.364667415618896484e-02 2.323474884033203125e-01 -1.772815734148025513e-01 -8.872622996568679810e-02 -1.447113454341888428e-01 9.147257514996454120e-05 -1.203222200274467468e-02 2.228376269340515137e-01 -1.033459082245826721e-01 -2.787497937679290771e-01 -7.738584280014038086e-02 -1.298441588878631592e-01 -1.475380063056945801e-01 1.063929200172424316e-01
2.919524163007736206e-02 1.525800824165344238e-01 1.534579992294311523e-01 1.983680278062820435e-01 -9.944748878479003906e-02 -8.400872349739074707e-02 -3.303823769092559814e-01 -1.289924532175064087e-01 -1.896437108516693115e-01 -2.461029440164566040e-01 3.367930278182029724e-02 -2.378384619951248169e-01 2.045127302408218384e-01 -2.300443947315216064e-01 2.546998560428619385e-01 8.737565577030181885e-02 -4.449539631605148315e-02 7.481528073549270630e-02 1.651106029748916626e-01 2.118360996246337891e-01 -3.314382135868072510e-01 -2.534186542034149170e-01 -2.703843414783477783e-01 -1.893587410449981689e-01 -1.199675574898719788e-01 -5.128395929932594299e-02 -1.036085560917854309e-01 4.219350963830947876e-02 7.564428448677062988e-02 -2.231956459581851959e-02 2.241228967905044556e-01 -2.230725483968853951e-03
2.360880523920059204e-01 3.901410996913909912e-01 3.656578809022903442e-02 -1.025903671979904175e-01 2.403756678104400635e-01 -7.260556519031524658e-02 -3.986130952835083008e-01 6.424211710691452026e-02 -4.813126474618911743e-02 -1.837144494056701660e-01 -2.267051935195922852e-01 4.255862161517143250e-02 4.384879767894744873e-02 -2.315579354763031006e-01 1.638951450586318970e-01 7.665781676769256592e-02 3.322844579815864563e-02 2.301665544509887695e-01 4.227429628372192383e-02 1.863187253475189209e-01 -5.651033669710159302e-02 2.062562666833400726e-02 -2.166204452514648438e-01 -3.847719728946685791e-01 -7.674779742956161499e-02 -9.729468077421188354e-02 -1.687254756689071655e-02 2.627444826066493988e-02 3.966491669416427612e-02 -7.768394798040390015e-02 1.506558153778314590e-02 -2.514429986476898193e-01
1.229440569877624512e-01 2.627476155757904053e-01 3.937019500881433487e-03 2.671963162720203400e-02 -5.157461762428283691e-02 -3.148258924484252930e-01 -1.218950077891349792e-01 2.757510542869567871e-01 -1.193669214844703674e-01 -6.495744735002517700e-02 2.344394847750663757e-02 -1.785231679677963257e-01 1.513137668371200562e-01 -1.077852994203567505e-01 3.306804895401000977e-01 1.537523865699768066e-01 -3.672691881656646729e-01 4.761388152837753296e-02 1.612074114382266998e-02 5.280811339616775513e-02 -4.510174039751291275e-03 2.252633273601531982e-01 -1.841716170310974121e-01 -3.046729862689971924e-01 -2.525369822978973389e-01 9.809684939682483673e-03 2.030080407857894897e-01 4.885559529066085815e-02 -2.583312056958675385e-02 -2.654177844524383545e-01 2.566008083522319794e-02 -8.427350223064422607e-02
-1.917406767606735229e-01 5.535700917243957520e-01 -1.130485534667968750e-01 1.090400144457817078e-01 1.826442629098892212e-01 9.778177365660667419e-03 -2.842277586460113525e-01 1.751213967800140381e-01 -7.638887967914342880e-03 -2.992765009403228760e-01 -2.208793759346008301e-01 7.545918971300125122e-02 1.651415377855300903e-01 -2.694116234779357910e-01 -2.712161280214786530e-02 1.210824400186538696e-01 2.103733718395233154e-01 -4.211106896400451660e-02 5.014262348413467407e-02 2.665606737136840820e-01 -8.226199448108673096e-02 -6.667611654847860336e-03 4.370763525366783142e-02 -1.190537288784980774e-01 -1.107599660754203796e-01 5.707783624529838562e-02 9.237787127494812012e-02 2.761557511985301971e-02 1.479557715356349945e-02 -1.034535840153694153e-01 -1.884547472000122070e-01 1.187753379344940186e-01
-2.070053666830062866e-01 8.604027330875396729e-02 1.396921277046203613e-01 -1.121340095996856689e-01 -1.067822054028511047e-02 -5.495516117662191391e-03 -3.223624825477600098e-01 8.446414023637771606e-03 -5.353463813662528992e-02 -1.339721679687500000e-01 -6.444349139928817749e-02 -3.515374660491943359e-01 3.111060857772827148e-01 -7.165063172578811646e-02 9.294477850198745728e-02 1.079594716429710388e-01 9.675548970699310303e-02 2.398999631404876709e-01 1.519611626863479614e-01 2.974063754081726074e-01 -3.486447334289550781e-01 -5.720496177673339844e-02 -3.620521724224090576e-01 -2.497372776269912720e-01 2.598823513835668564e-03 9.241424500942230225e-02 -1.199408322572708130e-01 -1.144416928291320801e-01 -8.798222243785858154e-02 -4.628682136535644531e-02 -5.271965637803077698e-03 9.518249891698360443e-03
-5.973117891699075699e-03 4.103741049766540527e-01 -8.901996188797056675e-04 1.851719617843627930e-01 1.012054756283760071e-01 -4.603376984596252441e-02 -1.178576052188873291e-01 -2.776579465717077255e-03 1.251473426818847656e-01 -3.857339322566986084e-01 -3.274299204349517822e-01 1.341703832149505615e-01 7.962827384471893311e-02 -2.564906775951385498e-01 -2.387000434100627899e-02 1.264850348234176636e-01 1.771982200443744659e-02 2.238111346960067749e-01 4.512080177664756775e-02 3.569224774837493896e-01 -5.978178977966308594e-02 -2.280009211972355843e-03 -4.401043802499771118e-02 1.002907827496528625e-01 -1.083555743098258972e-01 3.299912437796592712e-02 2.696826756000518799e-01 1.298569738864898682e-01 -6.044017523527145386e-02 -2.658349275588989258e-01 1.425585001707077026e-01 1.313243620097637177e-02
-6.162466853857040405e-02 4.207657873630523682e-01 -1.042651236057281494e-01 9.983755648136138916e-02 1.456242203712463379e-01 -6.348559260368347168e-02 -1.581278890371322632e-01 -8.198516070842742920e-02 2.455753833055496216e-02 -3.762465715408325195e-01 -1.994054466485977173e-01 2.926124334335327148e-01 1.401285231113433838e-01 -1.864675879478454590e-01 -5.241056159138679504e-02 -8.104121685028076172e-02 2.625648081302642822e-01 1.731381863355636597e-01 1.157229691743850708e-01 2.932964861392974854e-01 -8.214429020881652832e-02 1.532446891069412231e-01 -1.116054356098175049e-01 2.996547333896160126e-02 -1.680754721164703369e-01 -3.531983867287635803e-02 2.477405518293380737e-01 3.836961090564727783e-02 -8.734965324401855469e-02 -1.347150504589080811e-01 2.116293162107467651e-01 7.252978533506393433e-02
-2.105236947536468506e-01 2.385654002428054810e-01 -1.640860736370086670e-02 -1.579573564231395721e-02 -5.494005978107452393e-02 -1.635907776653766632e-02 -2.453810423612594604e-01 2.143855690956115723e-01 -3.588801622390747070e-01 -2.097795158624649048e-01 -1.379931066185235977e-02 4.379418492317199707e-02 1.430850178003311157e-01 -4.326823353767395020e-01 1.642848104238510132e-01 -6.050599738955497742e-03 -6.056905165314674377e-02 -1.888674050569534302e-01 -1.317733377218246460e-01 -8.176720887422561646e-02 -1.425431668758392334e-01 -8.576377481222152710e-02 -1.174390241503715515e-01 -4.373745992779731750e-02 9.826510399580001831e-02 3.106815516948699951e-01 5.117312818765640259e-02 1.040621623396873474e-01 9.856379590928554535e-03 -7.936838269233703613e-02 3.776398599147796631e-01 -6.132563203573226929e-02
-1.943437159061431885e-01 3.371113538742065430e-01 1.093416661024093628e-01 3.556038811802864075e-02 -1.923671811819076538e-01 -4.952839016914367676e-02 -8.506902307271957397e-02 7.206950336694717407e-02 -2.771982550621032715e-01 -4.026962816715240479e-01 -4.523383826017379761e-02 2.047820687294006348e-01 1.202141195535659790e-01 -1.175345033407211304e-01 -1.622349955141544342e-02 2.247103452682495117e-01 -3.053759932518005371e-01 7.117380946874618530e-02 4.661816731095314026e-02 1.245365440845489502e-01 -9.244190156459808350e-02 -6.177774444222450256e-02 -3.486784696578979492e-01 2.185620740056037903e-02 1.199092715978622437e-01 3.426984548568725586e-01 1.696255803108215332e-01 -4.285855218768119812e-02 7.402545958757400513e-02 -2.055100863799452782e-03 -5.383916571736335754e-02 1.538223400712013245e-02
-4.867808148264884949e-02 3.027731180191040039e-01 -2.901054732501506805e-02 1.951322704553604126e-02 -1.370984017848968506e-01 -9.979014098644256592e-02 -3.645280897617340088e-01 3.321068733930587769e-02 -3.110577166080474854e-01 -2.959116697311401367e-01 1.256780978292226791e-02 8.231324702501296997e-02 4.392282292246818542e-02 -4.020187258720397949e-01 1.189740970730781555e-01 5.974018201231956482e-02 1.849036812782287598e-01 -2.611635327339172363e-01 -1.064233705401420593e-01 -4.229564964771270752e-02 -1.456350088119506836e-01 -2.243489474058151245e-01 1.173510402441024780e-02 -1.209517791867256165e-01 2.347016036510467529e-01 2.657497767359018326e-03 7.594137638807296753e-02 5.621116235852241516e-02 1.747751086950302124e-01 -2.009209841489791870e-01 1.707446873188018799e-01 -5.970634892582893372e-02
-8.442986756563186646e-02 2.564311027526855469e-01 3.406058624386787415e-02 -8.473005145788192749e-03 3.576891869306564331e-02 2.387745082378387451e-01 6.208361592143774033e-04 5.638063699007034302e-02 -7.522529363632202148e-02 -4.144133031368255615e-01 -1.981645673513412476e-01 -6.412060558795928955e-02 2.341362833976745605e-01 -1.900069266557693481e-01 2.945070266723632812e-01 2.919356226921081543e-01 -4.061786457896232605e-02 2.004158943891525269e-01 3.228617310523986816e-01 7.396200299263000488e-02 -1.670654714107513428e-01 3.019086420536041260e-01 -8.303593844175338745e-02 -1.346257627010345459e-01 -9.853611141443252563e-02 -5.247223749756813049e-02 1.107964366674423218e-01 7.235419750213623047e-02 2.432542387396097183e-03 -5.894252285361289978e-02 -1.042452007532119751e-01 2.020486444234848022e-01
8.365646004676818848e-03 1.023239195346832275e-01 -1.080098971724510193e-01 -1.769098937511444092e-01 -1.301882875850424170e-04 -1.200655475258827209e-01 -3.145308494567871094e-01 1.196723729372024536e-01 2.018693387508392334e-01 -1.405542790889739990e-01 8.079726248979568481e-02 -2.505092918872833252e-01 2.595846951007843018e-01 -1.212926059961318970e-01 2.891387343406677246e-01 2.232673615217208862e-01 -2.854547798633575439e-01 1.643529385328292847e-01 1.703162789344787598e-01 1.765437871217727661e-01 -5.850901454687118530e-02 2.081762999296188354e-01 -7.085335254669189453e-02 -1.310604065656661987e-01 -7.032024860382080078e-02 1.147338598966598511e-01 2.330707013607025146e-01 2.438801527023315430e-01 1.712913811206817627e-01 -1.654384881258010864e-01 -1.462343931198120117e-01 -1.608146727085113525e-01
1.425388604402542114e-01 2.153975069522857666e-01 -2.923172116279602051e-01 9.674748778343200684e-02 -2.500152587890625000e-02 -1.724359244108200073e-01 -8.121639490127563477e-02 2.315105199813842773e-01 3.224184364080429077e-02 -3.140014111995697021e-01 -1.061127483844757080e-01 4.006251096725463867e-01 4.817081987857818604e-02 -1.681855171918869019e-01 2.704320847988128662e-01 1.306230127811431885e-01 3.784753615036606789e-03 2.771534919738769531e-01 -1.820592433214187622e-01 1.740370243787765503e-01 -1.064718663692474365e-01 -1.677404493093490601e-01 -1.982957571744918823e-01 -1.883446276187896729e-01 -1.005956381559371948e-01 -1.128486990928649902e-01 1.675664186477661133e-01 1.888538524508476257e-02 -4.201314412057399750e-03 2.243390679359436035e-02 1.764231622219085693e-01 1.351245790719985962e-01
1.155104339122772217e-01 3.530141413211822510e-01 -1.394848525524139404e-01 -1.758715957403182983e-01 3.552468866109848022e-02 -2.728208601474761963e-01 -3.047647774219512939e-01 4.423861950635910034e-02 -7.786786591168493032e-05 1.755724847316741943e-01 -1.528954356908798218e-01 8.613253384828567505e-02 1.625173985958099365e-01 2.472792007029056549e-02 3.728391528129577637e-01 7.349532842636108398e-02 -9.040185809135437012e-02 2.957412302494049072e-01 3.644625842571258545e-02 1.639961847104132175e-03 -3.062810003757476807e-01 1.829137206077575684e-01 -1.115017607808113098e-01 -1.884344667196273804e-01 -2.439947240054607391e-02 -3.879446908831596375e-02 1.565611213445663452e-01 -7.208525389432907104e-02 -1.906159967184066772e-01 -1.602184325456619263e-01 1.847529113292694092e-01 8.914211392402648926e-02
-1.837844997644424438e-01 2.714010477066040039e-01 -1.888554245233535767e-01 -8.240743726491928101e-02 -2.185476012527942657e-02 -1.727358400821685791e-01 -9.287206083536148071e-02 -2.653770707547664642e-02 6.672576814889907837e-02 -3.073346018791198730e-01 1.642868481576442719e-02 -1.938085556030273438e-01 -2.206184528768062592e-02 -4.071823954582214355e-01 2.570832073688507080e-01 1.229071989655494690e-01 8.751768618822097778e-02 4.398256167769432068e-02 1.095525361597537994e-02 -9.664218872785568237e-02 -2.527614235877990723e-01 6.773906946182250977e-02 4.059981554746627808e-02 8.723717182874679565e-03 8.756224066019058228e-02 2.065615952014923096e-01 3.389932811260223389e-01 -2.061407715082168579e-01 -1.873117387294769287e-01 -1.807537674903869629e-02 5.197387561202049255e-02 3.018742799758911133e-01
1.407855600118637085e-01 2.674951851367950439e-01 4.738154634833335876e-02 4.439225420355796814e-03 -1.492294967174530029e-01 -1.405559182167053223e-01 -1.326726078987121582e-01 -1.325709521770477295e-01 -2.796321548521518707e-02 -1.354885846376419067e-01 6.719763576984405518e-02 1.239487063139677048e-02 -3.035582304000854492e-01 -4.060775637626647949e-01 -7.403164356946945190e-02 8.420064300298690796e-02 -1.100688278675079346e-01 2.509709596633911133e-01 -1.211957558989524841e-01 3.795773908495903015e-02 -2.732259631156921387e-01 1.607558578252792358e-01 -1.852202713489532471e-01 -1.945493072271347046e-01 8.308644592761993408e-02 -1.065676659345626831e-02 9.615914523601531982e-02 -2.069609314203262329e-01 -3.521268963813781738e-01 3.710449486970901489e-02 1.553640365600585938e-01 2.514898478984832764e-01
1.142396125942468643e-02 2.442149221897125244e-01 -8.679953217506408691e-02 -9.632921218872070312e-02 -1.826174259185791016e-01 -7.073795795440673828e-02 -4.407515749335289001e-03 1.060472801327705383e-01 -1.571409702301025391e-01 -3.822019100189208984e-01 -1.890980601310729980e-01 1.921204030513763428e-01 -9.677409380674362183e-02 -2.231471985578536987e-01 2.641668617725372314e-01 1.018473580479621887e-01 2.263961173593997955e-02 2.356733083724975586e-01 1.471929699182510376e-01 3.817193210124969482e-01 -3.483991324901580811e-01 3.151496127247810364e-02 -2.178344577550888062e-01 -2.775002829730510712e-02 3.145061805844306946e-02 5.675821378827095032e-02 6.705628335475921631e-02 -1.568998098373413086e-01 7.300925254821777344e-02 -1.636506021022796631e-01 -4.120956361293792725e-02 1.728531420230865479e-01
2.826446667313575745e-02 1.731646806001663208e-01 1.773143261671066284e-01 -1.134456545114517212e-01 -3.919113054871559143e-02 -2.467252872884273529e-02 -2.359195947647094727e-01 -3.730743750929832458e-02 -1.992809213697910309e-02 -2.191265821456909180e-01 1.734835468232631683e-02 3.638702630996704102e-01 -1.126507371664047241e-01 -2.816684842109680176e-01 1.081850156188011169e-01 3.940991461277008057e-01 -1.846371963620185852e-02 3.013776540756225586e-01 5.615232884883880615e-02 2.360369265079498291e-01 -2.727756500244140625e-01 -1.680063605308532715e-01 -2.221180796623229980e-01 3.123792819678783417e-02 -5.245026946067810059e-02 1.171298697590827942e-01 6.437786668539047241e-02 -1.014169305562973022e-01 2.475761473178863525e-01 1.356902252882719040e-02 9.021813981235027313e-03 1.735160052776336670e-01
-1.502067446708679199e-01 1.039688382297754288e-02 8.163931220769882202e-02 -3.314950466156005859e-01 -2.822521626949310303e-01 6.949654966592788696e-02 -1.892313957214355469e-01 -8.573616854846477509e-03 -7.900092750787734985e-02 -1.618333905935287476e-01 1.988750547170639038e-01 1.104832366108894348e-01 2.342228591442108154e-01 -4.089244902133941650e-01 -1.150394380092620850e-01 2.006030678749084473e-01 -1.195742860436439514e-01 -6.509144604206085205e-02 8.920423686504364014e-02 -2.722279541194438934e-02 6.105946749448776245e-02 5.891764536499977112e-02 -8.702867478132247925e-02 -1.747896075248718262e-01 -8.198159933090209961e-02 -2.635931074619293213e-01 3.963744938373565674e-01 1.920070797204971313e-01 -1.459589898586273193e-01 -1.100144088268280029e-01 5.136556178331375122e-02 -4.321662336587905884e-02
-1.603974727913737297e-03 2.367744147777557373e-01 6.310360133647918701e-02 -1.948463618755340576e-01 2.148664295673370361e-01 -5.263505131006240845e-02 -2.422573119401931763e-01 1.211174279451370239e-01 -3.912990391254425049e-01 -2.209614664316177368e-01 3.538683429360389709e-02 1.936313658952713013e-01 1.250094771385192871e-01 -4.551142454147338867e-01 2.186724096536636353e-01 1.481911242008209229e-01 1.834654361009597778e-01 -2.193066924810409546e-01 -1.756804704200476408e-04 1.179194524884223938e-01 -1.035542339086532593e-01 -1.592362821102142334e-01 -1.672239899635314941e-01 -5.399159342050552368e-02 1.253570020198822021e-01 6.134174019098281860e-02 -6.868352182209491730e-03 4.398156329989433289e-02 -1.134005282074213028e-02 -1.379361003637313843e-01 1.697550415992736816e-01 -1.201002672314643860e-01
-1.699804961681365967e-01 2.556193470954895020e-01 -1.753614284098148346e-02 2.145265191793441772e-01 -1.728612035512924194e-01 -1.239887550473213196e-01 -2.269654273986816406e-01 9.242390841245651245e-02 -2.433815449476242065e-01 -4.210844337940216064e-01 -5.544177070260047913e-02 1.009753495454788208e-01 1.126326546072959900e-01 -4.152368307113647461e-01 -6.544293835759162903e-03 6.117505952715873718e-02 8.312403224408626556e-03 5.436054430902004242e-03 -1.785598993301391602e-01 -1.166817545890808105e-01 -1.484285742044448853e-01 -1.093619093298912048e-01 -3.368257358670234680e-02 -2.753252983093261719e-01 1.057795658707618713e-01 1.527025103569030762e-01 3.302466869354248047e-02 -2.533250302076339722e-02 -2.578136324882507324e-01 -1.006756946444511414e-01 -8.339866995811462402e-02 -1.977170705795288086e-01
-1.376925259828567505e-01 1.153136268258094788e-01 -7.596533000469207764e-02 -4.885758459568023682e-02 2.901898697018623352e-02 -3.088794276118278503e-02 -3.632901012897491455e-01 -9.601837396621704102e-02 -1.316553205251693726e-01 -1.141259223222732544e-01 -6.123622134327888489e-02 -1.685286462306976318e-01 -1.674536019563674927e-01 -8.886753022670745850e-02 4.003663659095764160e-01 9.845489263534545898e-02 1.595164984464645386e-01 7.270999997854232788e-02 8.277362585067749023e-02 -1.949868351221084595e-01 -2.511913776397705078e-01 -1.734834462404251099e-01 -1.002448797225952148e-01 -7.959439605474472046e-02 1.247677430510520935e-01 1.882791072130203247e-01 2.980597615242004395e-01 5.625973455607891083e-03 -4.218906164169311523e-01 -1.409782767295837402e-01 4.518800601363182068e-02 1.522459536790847778e-01
9.604492783546447754e-02 1.336549222469329834e-01 -4.575670138001441956e-02 -5.235678330063819885e-02 1.686971336603164673e-01 1.237011048942804337e-02 -5.140718221664428711e-01 1.354929804801940918e-01 8.530883118510246277e-03 -1.696735173463821411e-01 2.774908244609832764e-01 1.353878621011972427e-02 1.388863325119018555e-01 -1.904281824827194214e-01 9.269326180219650269e-02 4.627477228641510010e-01 -2.537830173969268799e-01 6.276824325323104858e-02 -1.198961287736892700e-01 1.706104874610900879e-01 -6.077029928565025330e-02 1.122316047549247742e-01 -1.346723437309265137e-01 -6.644732505083084106e-02 -4.255766514688730240e-03 8.071760646998882294e-03 9.711518883705139160e-02 2.384855411946773529e-02 1.050121635198593140e-01 -1.684222966432571411e-01 1.270433366298675537e-01 2.371169626712799072e-01
-2.161674946546554565e-01 2.092657089233398438e-01 -1.454654932022094727e-01 -1.113299056887626648e-01 1.055463403463363647e-01 -1.315264999866485596e-01 -1.325552910566329956e-01 5.263907089829444885e-02 8.503071218729019165e-02 -2.561723887920379639e-01 6.325452029705047607e-02 -5.174175649881362915e-02 9.722142480313777924e-03 -3.874843120574951172e-01 1.500205695629119873e-01 7.006383687257766724e-02 9.560766071081161499e-02 -1.603857055306434631e-02 3.263186663389205933e-02 -1.071887314319610596e-01 -2.033875584602355957e-01 2.464512363076210022e-02 5.866094678640365601e-02 -1.086456924676895142e-01 5.654834210872650146e-02 1.373455822467803955e-01 4.725043773651123047e-01 -2.357154786586761475e-01 -2.067291289567947388e-01 2.780644921585917473e-03 1.138033643364906311e-01 3.663421869277954102e-01
1.843074262142181396e-01 2.248627245426177979e-01 6.466136127710342407e-02 2.525182068347930908e-01 -6.489791441708803177e-03 -1.150232702493667603e-01 -5.588999390602111816e-01 -4.774291068315505981e-02 -2.854940891265869141e-01 -1.271467842161655426e-02 -1.329491585493087769e-01 1.279370188713073730e-01 2.803238853812217712e-02 -9.544807672500610352e-02 4.370342567563056946e-02 2.494569271802902222e-01 2.655702531337738037e-01 1.602251380681991577e-01 -2.795401960611343384e-03 3.310872241854667664e-02 -1.603659093379974365e-01 9.193595498800277710e-03 -1.810395568609237671e-01 -2.264004945755004883e-01 -9.826382249593734741e-02 2.235644906759262085e-01 3.314197063446044922e-02 -9.421619027853012085e-02 -1.858689337968826294e-01 -6.394825130701065063e-02 2.848380617797374725e-02 -1.168558821082115173e-01
-8.853960037231445312e-02 3.952912688255310059e-01 -7.120455056428909302e-02 3.812080621719360352e-02 4.889805242419242859e-02 -8.388770744204521179e-03 -4.258655905723571777e-01 8.161857724189758301e-02 -2.236496508121490479e-01 -3.372009694576263428e-01 -2.614889992401003838e-03 -2.804769575595855713e-02 9.880324453115463257e-02 -3.605875670909881592e-01 -1.230546366423368454e-02 6.454990804195404053e-02 -1.021750643849372864e-01 -1.784252077341079712e-01 -2.097570709884166718e-02 -3.786053881049156189e-02 -4.104201868176460266e-02 -2.558180391788482666e-01 -9.577038139104843140e-02 -2.655118703842163086e-01 2.913474664092063904e-02 2.260763645172119141e-01 1.586280018091201782e-02 -3.423113003373146057e-02 -1.667764782905578613e-01 -8.379135280847549438e-02 1.860677450895309448e-01 -1.284258216619491577e-01
1.763429939746856689e-01 1.606617718935012817e-01 -8.198907226324081421e-02 -7.706961780786514282e-02 2.449601739645004272e-01 -1.287434250116348267e-01 -2.633691430091857910e-01 -9.457053244113922119e-02 -1.471412181854248047e-01 -1.731528341770172119e-01 2.519553899765014648e-01 4.216985777020454407e-02 3.726866270881146193e-04 -3.130997717380523682e-01 2.030353993177413940e-01 2.344663999974727631e-02 4.072008728981018066e-01 -1.751386970281600952e-01 -1.013651639223098755e-01 5.920130386948585510e-02 -2.134062945842742920e-01 1.656200289726257324e-01 -7.853166759014129639e-02 1.316466629505157471e-01 1.361614614725112915e-01 5.071823671460151672e-02 2.582172155380249023e-01 1.045991927385330200e-01 -4.161671549081802368e-02 -2.418371587991714478e-01 1.683889776468276978e-01 1.575027704238891602e-01
1.409603953361511230e-01 3.175182640552520752e-01 -3.797499835491180420e-02 2.884148620069026947e-02 -2.912970185279846191e-01 -1.841260790824890137e-01 -1.891450732946395874e-01 7.151836901903152466e-02 -1.525519490242004395e-01 -9.491059929132461548e-02 -2.328927367925643921e-01 7.097752392292022705e-02 2.353468239307403564e-01 -3.313275277614593506e-01 7.406779378652572632e-02 1.009196937084197998e-01 1.816257089376449585e-01 1.091677546501159668e-01 8.584786951541900635e-02 2.076411433517932892e-02 -1.770972460508346558e-01 8.835183084011077881e-02 -3.030284345149993896e-01 -3.743925392627716064e-01 -2.245990335941314697e-01 5.334635265171527863e-03 -5.296817980706691742e-03 1.449175775051116943e-01 8.635022491216659546e-02 -8.893869817256927490e-02 -2.576563879847526550e-02 -1.832836419343948364e-01
1.623306274414062500e-01 4.197419583797454834e-01 3.772233799099922180e-02 -5.095187202095985413e-02 -3.329195315018296242e-03 -2.399623245000839233e-01 -1.982235759496688843e-01 1.789984852075576782e-01 -2.311055809259414673e-01 -1.118439882993698120e-01 -1.080676019191741943e-01 7.817867398262023926e-02 -7.932339608669281006e-02 -3.050596117973327637e-01 -7.658641785383224487e-02 2.543321549892425537e-01 2.093377411365509033e-01 2.038331329822540283e-01 1.501825451850891113e-01 -2.208300866186618805e-02 -5.880470946431159973e-02 -3.991220146417617798e-03 -3.975544273853302002e-01 -8.852875232696533203e-02 1.672980785369873047e-01 2.162475138902664185e-01 4.485701024532318115e-02 1.341461688280105591e-01 -1.686969958245754242e-02 7.241519540548324585e-02 9.580346941947937012e-02 -1.538433581590652466e-01
1.092879474163055420e-01 2.904619574546813965e-01 1.007742714136838913e-02 -1.345546692609786987e-01 -1.786799579858779907e-01 2.642343752086162567e-02 -2.810100317001342773e-01 9.598913788795471191e-02 9.023585170507431030e-02 -3.589205741882324219e-01 -2.415686994791030884e-01 -2.322115562856197357e-02 1.254836618900299072e-01 1.141264587640762329e-01 9.783349186182022095e-02 2.259651720523834229e-01 -4.862089455127716064e-02 1.215698122978210449e-01 -1.288774162530899048e-01 -1.782461553812026978e-01 -3.135538101196289062e-01 2.464023530483245850e-01 4.502230510115623474e-02 -3.621305823326110840e-01 1.648774445056915283e-01 2.449065633118152618e-02 1.273288875818252563e-01 1.838201433420181274e-01 4.137700796127319336e-02 -2.446987852454185486e-02 6.581834703683853149e-02 1.930361390113830566e-01
3.509248197078704834e-01 2.019436210393905640e-01 7.582828402519226074e-02 4.642817750573158264e-02 -4.295027256011962891e-02 -2.101684212684631348e-01 -4.840102419257164001e-02 -2.572927915025502443e-04 -1.141082718968391418e-01 3.774766344577074051e-03 -2.476891428232192993e-01 2.414209581911563873e-02 -9.324141591787338257e-02 -1.955686658620834351e-01 2.056150883436203003e-01 1.085695698857307434e-01 1.690640300512313843e-02 2.133906632661819458e-01 1.448533982038497925e-01 -2.599443309009075165e-02 -2.776592671871185303e-01 3.483794033527374268e-01 -1.823541224002838135e-01 -3.592265546321868896e-01 -9.838425554335117340e-03 1.690402999520301819e-02 2.137126475572586060e-01 1.884033083915710449e-01 -1.450451612472534180e-01 -2.306737899780273438e-01 1.259463131427764893e-01 -6.270115822553634644e-02
2.694130837917327881e-01 3.273838460445404053e-01 -3.835839778184890747e-02 -1.097853779792785645e-01 -1.963308900594711304e-01 -1.648151278495788574e-01 -2.026936411857604980e-01 9.588058292865753174e-02 -1.259415745735168457e-01 -1.796772330999374390e-02 -1.102573275566101074e-01 2.310459874570369720e-02 -1.737303659319877625e-02 -2.555706799030303955e-01 8.162000030279159546e-02 -1.940359547734260559e-02 -1.291572600603103638e-01 4.233369529247283936e-01 -8.990954607725143433e-02 6.013110652565956116e-02 -3.208521604537963867e-01 -6.524134427309036255e-02 7.442097365856170654e-02 -2.205235213041305542e-01 -1.340888440608978271e-01 4.433793574571609497e-02 1.281010657548904419e-01 -1.014182111248373985e-03 7.337768375873565674e-02 -1.201135106384754181e-02 3.877385854721069336e-01 -1.673332452774047852e-01
-1.769189238548278809e-01 2.538591027259826660e-01 -5.899723619222640991e-02 -5.893291439861059189e-03 1.211509779095649719e-01 -2.066815970465540886e-03 -2.676728069782257080e-01 5.005987826734781265e-03 -7.203283160924911499e-02 -2.270604819059371948e-01 1.829967498779296875e-01 -1.410570591688156128e-01 -6.376576423645019531e-02 -3.487138748168945312e-01 3.087612986564636230e-01 2.214080095291137695e-01 7.414476573467254639e-02 1.293933838605880737e-01 3.711876645684242249e-02 -1.602913886308670044e-01 -1.530362218618392944e-01 2.385614514350891113e-01 -2.808412536978721619e-02 -1.092016547918319702e-01 1.272241324186325073e-01 1.621510833501815796e-01 3.524027168750762939e-01 -1.788522601127624512e-01 -2.371309995651245117e-01 -2.978939563035964966e-02 4.788805544376373291e-02 1.838705837726593018e-01
3.149827122688293457e-01 2.483695745468139648e-01 3.116513602435588837e-02 -1.510958522558212280e-01 1.474753916263580322e-01 -2.789561264216899872e-02 -1.850990504026412964e-01 -4.683712869882583618e-02 3.025596402585506439e-02 -1.633636206388473511e-01 -5.052385106682777405e-02 1.978070437908172607e-01 -9.317412227392196655e-02 -1.694870926439762115e-02 2.135422527790069580e-01 1.446431130170822144e-01 -4.815029725432395935e-02 -1.472278404980897903e-02 3.100653588771820068e-01 8.945144712924957275e-02 -3.606706261634826660e-01 9.578990936279296875e-02 4.893292486667633057e-02 -2.769638299942016602e-01 -8.397820591926574707e-02 2.270608544349670410e-01 2.203689515590667725e-01 1.295161098241806030e-01 -3.767914175987243652e-01 -1.026738509535789490e-01 -9.611236304044723511e-02 -2.835728041827678680e-02
8.794260770082473755e-02 2.725193798542022705e-01 -9.067755192518234253e-02 -2.199887996539473534e-03 -7.452627271413803101e-02 4.227887839078903198e-03 -1.392812132835388184e-01 1.588340103626251221e-01 -1.518386155366897583e-01 -8.361590444110333920e-04 2.757115662097930908e-01 4.410009458661079407e-02 4.173302650451660156e-01 -1.405308246612548828e-01 3.943875432014465332e-02 6.641241163015365601e-02 -3.345504105091094971e-01 1.692321337759494781e-02 5.658040195703506470e-02 6.245162710547447205e-02 -1.524699181318283081e-01 2.766421139240264893e-01 -2.844394445419311523e-01 -2.214295268058776855e-01 -2.823513746261596680e-02 2.939537167549133301e-01 1.783170104026794434e-01 1.578570306301116943e-01 -5.114883556962013245e-02 -2.308352291584014893e-01 -6.022224575281143188e-02 7.873599231243133545e-02
-5.179948732256889343e-02 4.265269339084625244e-01 -7.282820530235767365e-03 -7.229352742433547974e-02 1.844317838549613953e-02 -1.787837445735931396e-01 -2.319149672985076904e-01 1.627916246652603149e-01 -3.071559071540832520e-01 -3.776616454124450684e-01 2.375547960400581360e-02 -7.258845120668411255e-02 1.676113754510879517e-01 -2.846809923648834229e-01 7.083093374967575073e-02 1.185266077518463135e-01 -9.338077157735824585e-02 -1.472770571708679199e-01 -2.352639734745025635e-01 8.337885141372680664e-02 -6.641180068254470825e-02 -1.071088388562202454e-01 -1.849158257246017456e-01 -1.610395908355712891e-01 1.358455270528793335e-01 3.213876783847808838e-01 1.249385774135589600e-01 2.664286270737648010e-02 -7.561218924820423126e-03 4.677548632025718689e-02 1.037531644105911255e-01 -8.196534216403961182e-02
-2.786457166075706482e-02 2.611161470413208008e-01 7.663683593273162842e-02 -1.514430493116378784e-01 -2.289434820413589478e-01 1.865609586238861084e-01 -4.376881420612335205e-01 -8.897948265075683594e-02 -1.185657754540443420e-01 -1.851821094751358032e-01 6.976235657930374146e-02 1.049527302384376526e-01 -1.631039977073669434e-01 -2.727410793304443359e-01 1.492551416158676147e-01 2.731362283229827881e-01 -1.052086353302001953e-01 7.903543300926685333e-03 1.383886020630598068e-02 2.422769367694854736e-01 -2.149641066789627075e-01 -6.850749254226684570e-02 -2.111859321594238281e-01 -5.900179594755172729e-02 -7.178512215614318848e-02 2.311649769544601440e-01 6.430605798959732056e-02 -3.386558890342712402e-01 -1.667485572397708893e-02 3.953526727855205536e-03 -7.931093126535415649e-02 2.050105668604373932e-02
9.929852187633514404e-02 2.591994106769561768e-01 1.752910465002059937e-01 -9.920259565114974976e-02 -1.840378493070602417e-01 -8.526732027530670166e-02 -2.309674918651580811e-01 8.625520765781402588e-02 6.073559075593948364e-02 -3.659414350986480713e-01 -1.309504806995391846e-01 8.204866200685501099e-02 1.164415106177330017e-01 -7.373313605785369873e-02 1.906400918960571289e-01 1.084761917591094971e-01 -1.776915229856967926e-02 5.049617588520050049e-02 -1.771097034215927124e-01 -1.534027457237243652e-01 -3.387219309806823730e-01 3.466387689113616943e-01 -5.775262042880058289e-02 -4.153811633586883545e-01 7.973775267601013184e-02 -1.830984503030776978e-01 9.077920019626617432e-02 1.497803628444671631e-01 9.572311490774154663e-02 1.595423673279583454e-03 -2.818475849926471710e-02 5.311765149235725403e-02
8.602152764797210693e-02 1.034045591950416565e-01 -6.393835693597793579e-02 9.318210929632186890e-02 -2.901020050048828125e-01 -1.431143879890441895e-01 -3.413927853107452393e-01 -2.177517488598823547e-02 -1.090591680258512497e-02 -1.928736418485641479e-01 -4.686955735087394714e-02 -2.639144361019134521e-01 -1.411411911249160767e-02 -1.979022771120071411e-01 2.538816034793853760e-01 1.588478386402130127e-01 1.709610372781753540e-01 1.283984929323196411e-01 -4.960606992244720459e-02 -1.539399027824401855e-01 -1.901807487010955811e-01 1.901983022689819336e-01 1.506466567516326904e-01 -1.183980852365493774e-01 -4.182794988155364990e-01 1.038608178496360779e-01 3.298704922199249268e-01 8.053975552320480347e-02 9.137163311243057251e-02 3.981006797403097153e-03 1.075051054358482361e-01 -8.576958626508712769e-02
2.317921444773674011e-02 1.670081764459609985e-01 -5.132924392819404602e-02 9.976372122764587402e-02 3.117522597312927246e-01 -1.478649973869323730e-01 -2.884893715381622314e-01 -3.034429438412189484e-02 -6.620754301548004150e-02 -4.031006619334220886e-02 3.376132845878601074e-01 -1.548247598111629486e-02 7.244750391691923141e-03 -2.739491164684295654e-01 2.188408523797988892e-01 1.951003521680831909e-01 1.289140582084655762e-01 1.449421942234039307e-01 -1.223947107791900635e-01 3.049468994140625000e-02 -3.138720989227294922e-01 9.031939506530761719e-02 -1.670517325401306152e-01 -2.419400215148925781e-02 4.066080600023269653e-02 2.105051726102828979e-01 3.794369101524353027e-01 -9.369297325611114502e-02 -5.432286858558654785e-02 -9.135226905345916748e-02 1.698713451623916626e-01 2.166214734315872192e-01
-6.846823543310165405e-02 2.331062555313110352e-01 -1.211150363087654114e-01 5.742731038480997086e-03 -2.394438683986663818e-01 3.168446198105812073e-02 -3.008296489715576172e-01 1.372687071561813354e-01 -3.140472769737243652e-01 -2.653363943099975586e-01 -4.956649616360664368e-03 -9.555204212665557861e-02 1.095260530710220337e-01 -3.577065467834472656e-01 5.552850663661956787e-03 1.362605690956115723e-01 -3.147392347455024719e-02 -1.393478512763977051e-01 -6.165613606572151184e-02 -9.504829533398151398e-03 -9.398312866687774658e-02 -1.954068541526794434e-01 -1.558228433132171631e-01 -2.331505119800567627e-01 -2.372100949287414551e-01 1.996002495288848877e-01 4.257859289646148682e-02 -1.573555767536163330e-01 -2.560521662235260010e-01 -2.486717700958251953e-01 -2.144877985119819641e-02 -1.461571455001831055e-01
4.080818593502044678e-02 3.656429350376129150e-01 1.222920566797256470e-01 -1.151210218667984009e-01 2.984948158264160156e-01 1.463723927736282349e-01 -2.495807409286499023e-01 -3.708137944340705872e-02 6.099234521389007568e-02 -2.434094697237014771e-01 1.071770042181015015e-01 -3.369002137333154678e-03 -2.709371596574783325e-02 -8.718179911375045776e-02 1.330682188272476196e-01 8.390726894140243530e-02 2.187223881483078003e-01 -5.369305610656738281e-02 1.111307665705680847e-01 -2.931249737739562988e-01 -3.284520208835601807e-01 1.631330996751785278e-01 -1.608051061630249023e-01 4.137411341071128845e-02 -4.454080015420913696e-02 2.655584812164306641e-01 3.365457952022552490e-01 -6.712550669908523560e-02 -1.899743080139160156e-01 5.961494520306587219e-02 -4.268338531255722046e-02 1.090646982192993164e-01
2.581508457660675049e-01 2.397364974021911621e-01 1.466359645128250122e-01 -5.126781761646270752e-03 -2.096497714519500732e-01 -7.989103347063064575e-02 -3.082751929759979248e-01 3.207245841622352600e-03 1.462225019931793213e-01 -1.069010868668556213e-01 -2.531802654266357422e-01 1.040726751089096069e-01 -5.949450284242630005e-02 -1.400122493505477905e-01 2.923257052898406982e-01 1.606765687465667725e-01 -3.378048911690711975e-02 1.496865600347518921e-01 9.762550145387649536e-02 3.778681159019470215e-02 -3.742337226867675781e-01 2.964487671852111816e-01 -1.830197274684906006e-01 -2.095471024513244629e-01 -1.057344973087310791e-01 -9.341510385274887085e-02 9.504028409719467163e-02 6.302463263273239136e-02 -1.031421795487403870e-01 -1.860406994819641113e-01 2.071581482887268066e-01 -7.682810723781585693e-02
1.745157837867736816e-01 1.208033636212348938e-01 -7.602328062057495117e-02 -2.480604350566864014e-01 -2.736505866050720215e-01 1.147757098078727722e-01 4.699196293950080872e-02 -1.386434026062488556e-02 -1.979706436395645142e-01 -3.536821305751800537e-01 -1.362533420324325562e-01 1.559922695159912109e-01 6.526255607604980469e-02 -2.268834710121154785e-01 3.149798214435577393e-01 1.064416691660881042e-01 6.971590965986251831e-02 8.684822171926498413e-02 1.102057844400405884e-01 1.547187119722366333e-01 -1.256374120712280273e-01 -2.186820656061172485e-02 -1.111827343702316284e-01 -1.025904044508934021e-01 -4.163579940795898438e-01 6.072203814983367920e-02 1.864025592803955078e-01 -2.272822558879852295e-01 1.044103428721427917e-01 -1.308773756027221680e-01 5.076658446341753006e-03 2.111478447914123535e-01
4.619294032454490662e-02 3.161810934543609619e-01 -1.236603409051895142e-01 -1.270363926887512207e-01 1.176186576485633850e-01 -1.366844177246093750e-01 -2.372921109199523926e-01 -6.087448075413703918e-02 1.758448332548141479e-01 -1.347131878137588501e-01 3.628116548061370850e-01 4.665711894631385803e-03 9.181119501590728760e-02 -1.820483952760696411e-01 2.060919702053070068e-01 1.994360387325286865e-01 1.562205608934164047e-02 2.313077598810195923e-01 -1.367936432361602783e-01 -9.035301208496093750e-02 -9.618663042783737183e-02 1.352092474699020386e-01 -9.849460795521736145e-03 -1.220541913062334061e-02 2.183969318866729736e-02 3.013744056224822998e-01 3.552801012992858887e-01 -1.478297412395477295e-01 -8.739545941352844238e-02 -1.223593801259994507e-01 1.226199567317962646e-01 2.897644937038421631e-01
4.047350957989692688e-02 8.130134642124176025e-02 -4.855295270681381226e-02 4.786153323948383331e-03 1.409495323896408081e-01 -1.260314434766769409e-01 -3.501342236995697021e-01 -1.731159985065460205e-01 2.632200531661510468e-02 -5.736253783106803894e-02 2.930204272270202637e-01 -8.973085135221481323e-02 -5.026169866323471069e-02 -1.760964095592498779e-01 3.024024069309234619e-01 1.783011406660079956e-01 2.408733963966369629e-01 -8.634190261363983154e-02 -6.864231824874877930e-02 -5.006713792681694031e-02 -3.019178211688995361e-01 1.416702121496200562e-01 -4.113861545920372009e-02 -5.443507432937622070e-02 1.138709709048271179e-01 2.006309777498245239e-01 3.528797030448913574e-01 -1.618845313787460327e-01 -1.659297384321689606e-02 -3.055720031261444092e-01 1.279104799032211304e-01 2.094106823205947876e-01
6.421240419149398804e-02 4.939373433589935303e-01 4.342606291174888611e-02 -8.033378422260284424e-02 -9.322570264339447021e-02 -9.993864595890045166e-02 -1.496981680393218994e-01 3.094393312931060791e-01 -1.877121813595294952e-02 -1.117631494998931885e-01 9.051361680030822754e-02 1.337172389030456543e-01 3.817706704139709473e-01 -1.312554180622100830e-01 -7.010940462350845337e-02 1.678088121116161346e-02 -8.631814271211624146e-02 5.814890190958976746e-02 8.663968741893768311e-02 6.790781859308481216e-03 -1.263309568166732788e-01 -1.662524044513702393e-01 -3.527938127517700195e-01 -2.792883813381195068e-01 -1.344375405460596085e-02 4.942934960126876831e-02 1.387242376804351807e-01 -1.317453533411026001e-01 1.616854965686798096e-01 -2.172434628009796143e-01 -8.054941892623901367e-02 -1.270124912261962891e-01
2.840980589389801025e-01 3.748843371868133545e-01 7.853584736585617065e-02 -5.489642545580863953e-02 -5.413246899843215942e-02 -1.008833348751068115e-01 -2.707726955413818359e-01 -2.209733240306377411e-02 2.003005743026733398e-01 -4.519178345799446106e-02 -2.547419071197509766e-01 -6.488640606403350830e-02 -9.877979010343551636e-02 -1.511223614215850830e-01 3.007492721080780029e-01 1.657691895961761475e-01 -3.628584742546081543e-02 6.797719001770019531e-02 8.366975188255310059e-02 -1.684211380779743195e-02 -3.377438187599182129e-01 3.725827932357788086e-01 -1.932128369808197021e-01 -5.899948999285697937e-02 -5.351917818188667297e-02 6.536389142274856567e-02 1.017735004425048828e-01 9.405578672885894775e-02 -2.220861166715621948e-01 -1.307098120450973511e-01 1.452248692512512207e-01 -1.010629627853631973e-02
1.204386949539184570e-01 2.976873219013214111e-01 -2.136829681694507599e-02 -4.873371124267578125e-01 9.819635190069675446e-03 -2.184900939464569092e-01 -1.903100758790969849e-01 -4.593206569552421570e-03 -8.451265282928943634e-03 4.527063295245170593e-02 -6.606671959161758423e-02 2.663169056177139282e-02 1.692589670419692993e-01 -1.705741584300994873e-01 3.899275958538055420e-01 1.497123837471008301e-01 2.597999945282936096e-02 2.287472635507583618e-01 7.237094640731811523e-02 -1.514569073915481567e-01 -5.527094379067420959e-02 1.228418499231338501e-01 -3.171689435839653015e-02 -1.614864617586135864e-01 -2.488587349653244019e-01 6.468717753887176514e-02 2.299047112464904785e-01 -1.204293221235275269e-01 -2.233939319849014282e-01 -2.836947888135910034e-02 1.389505863189697266e-01 -7.453677803277969360e-02
-9.246633201837539673e-02 7.154081761837005615e-02 -8.027598261833190918e-03 -1.211861521005630493e-01 -1.596190594136714935e-02 -2.113943547010421753e-01 -2.318496853113174438e-01 4.553148895502090454e-02 2.339875400066375732e-01 -5.123143792152404785e-01 1.358301490545272827e-01 6.229948252439498901e-02 1.469255834817886353e-01 -5.360544845461845398e-02 3.115265369415283203e-01 -1.153359189629554749e-02 -1.273905187845230103e-01 -9.150994569063186646e-02 -8.947787433862686157e-02 7.274672389030456543e-03 -2.032841444015502930e-01 1.840594559907913208e-01 1.110925003886222839e-01 -2.727068029344081879e-02 -7.560391724109649658e-02 -1.957359723746776581e-03 1.770664751529693604e-01 1.398862451314926147e-01 -2.319552451372146606e-01 -4.197629690170288086e-01 -3.623305261135101318e-02 -2.674566209316253662e-02
-6.768988072872161865e-02 4.523025751113891602e-01 7.633174210786819458e-02 -3.171724975109100342e-01 -3.621181473135948181e-02 -7.734300196170806885e-02 -1.368502676486968994e-01 6.242718920111656189e-02 -9.075202792882919312e-02 -3.853530436754226685e-02 1.567767709493637085e-01 1.341990232467651367e-01 3.897770345211029053e-01 -6.940431892871856689e-02 -9.496800601482391357e-02 9.256663173437118530e-02 -2.534616291522979736e-01 -5.968257412314414978e-02 6.373024731874465942e-02 2.894827127456665039e-01 -1.754804402589797974e-01 6.948710232973098755e-02 -6.661224644631147385e-03 -1.110800653696060181e-01 5.228200554847717285e-02 2.514243423938751221e-01 2.963809072971343994e-01 -8.331505954265594482e-02 -1.326908469200134277e-01 -1.415355950593948364e-01 -1.606588363647460938e-01 2.158222720026969910e-03
4.887759685516357422e-02 3.039913475513458252e-01 2.094115316867828369e-02 -2.458057999610900879e-01 -2.599066197872161865e-01 -1.646614968776702881e-01 -2.651793360710144043e-01 -3.074952960014343262e-01 -5.908915027976036072e-02 -9.114497154951095581e-02 -2.078413730487227440e-03 -1.479943245649337769e-01 4.159386828541755676e-02 -2.009399682283401489e-01 -3.234269320964813232e-01 -1.919085532426834106e-01 5.025647953152656555e-02 -3.816403681412339211e-03 -9.396912157535552979e-02 -9.962487965822219849e-03 -1.949523687362670898e-01 1.768404543399810791e-01 2.897420525550842285e-02 -3.888347446918487549e-01 -1.266188919544219971e-01 -3.969334438443183899e-02 1.175205484032630920e-01 7.244412600994110107e-02 -1.354376673698425293e-01 -2.671107649803161621e-01 3.384866192936897278e-02 -8.527363836765289307e-02
-6.228869035840034485e-02 2.624776959419250488e-01 3.184110298752784729e-02 -2.216274440288543701e-01 3.838779404759407043e-02 -4.648881033062934875e-02 -2.265367209911346436e-01 -3.945563733577728271e-02 -6.002370640635490417e-02 -2.801237702369689941e-01 -6.552238017320632935e-03 -1.568514704704284668e-01 -1.568669825792312622e-01 -4.067615568637847900e-01 1.365861296653747559e-01 5.179594829678535461e-02 5.940832942724227905e-02 5.562546476721763611e-02 -1.790622621774673462e-01 -5.827169120311737061e-02 -2.279642820358276367e-01 6.607092171907424927e-02 -4.105973616242408752e-02 1.201585680246353149e-01 1.731267571449279785e-01 7.330259680747985840e-02 3.060144782066345215e-01 -2.782187424600124359e-02 -4.711010158061981201e-01 6.350799463689327240e-03 3.245545551180839539e-02 1.874295920133590698e-01
8.255520462989807129e-02 -4.991692304611206055e-02 -5.594937875866889954e-02 -5.117951631546020508e-01 -6.724619865417480469e-02 -1.218465417623519897e-01 -1.708858013153076172e-01 3.766997158527374268e-02 1.366022974252700806e-01 -3.465829193592071533e-01 8.609647862613201141e-03 4.404224082827568054e-02 2.479204982519149780e-01 -2.347441911697387695e-01 5.349778011441230774e-02 1.129464432597160339e-01 -1.028340980410575867e-01 -1.055270358920097351e-01 9.621216356754302979e-02 1.895037740468978882e-01 -2.730640769004821777e-01 2.290374040603637695e-01 -8.340340852737426758e-02 1.552145630121231079e-01 5.565265193581581116e-02 2.353292256593704224e-01 8.534724265336990356e-02 1.288574784994125366e-01 1.956586390733718872e-01 -1.260023713111877441e-01 1.946730464696884155e-01 -5.732026696205139160e-02
-1.377089470624923706e-01 -4.931086301803588867e-02 6.856613606214523315e-02 -2.250381559133529663e-01 5.289987474679946899e-02 -1.705665439367294312e-01 -4.965323582291603088e-02 2.160887420177459717e-01 -5.307205021381378174e-02 -3.130750060081481934e-01 3.059912621974945068e-01 1.864979863166809082e-01 2.464873939752578735e-01 -3.494828045368194580e-01 -1.454918738454580307e-02 2.716954052448272705e-01 -1.740849465131759644e-01 -8.212991058826446533e-02 -2.606095373630523682e-02 2.062487453222274780e-01 -3.072658181190490723e-01 -9.009329974651336670e-02 4.752022679895162582e-03 -6.411876529455184937e-02 -2.636500075459480286e-02 3.875361755490303040e-02 1.417535245418548584e-01 1.055222749710083008e-01 -4.753469303250312805e-02 -3.471572697162628174e-01 1.011515706777572632e-01 5.171374231576919556e-02
2.419445663690567017e-01 2.662488222122192383e-01 -1.294291950762271881e-02 6.376088410615921021e-02 -1.355841159820556641e-01 -1.138022616505622864e-01 -1.708424389362335205e-01 -4.109948500990867615e-02 8.866061270236968994e-02 -6.063018366694450378e-02 -2.308181822299957275e-01 6.157040596008300781e-02 -7.132630050182342529e-02 -1.790132820606231689e-01 3.552308380603790283e-01 5.522664263844490051e-02 1.135897934436798096e-01 1.470861583948135376e-01 1.729415357112884521e-01 -9.444359689950942993e-02 -4.016400575637817383e-01 3.515775501728057861e-01 -2.848932147026062012e-01 -2.139629572629928589e-01 -1.440192759037017822e-01 -5.427132174372673035e-02 1.536928415298461914e-01 -2.114666253328323364e-02 -7.077223062515258789e-02 -1.109060198068618774e-01 1.148601099848747253e-01 -7.527167350053787231e-02
1.786758154630661011e-01 1.848716586828231812e-01 -3.018345870077610016e-02 -2.300465665757656097e-02 -3.026646934449672699e-02 -1.086765825748443604e-01 -4.256705045700073242e-01 -1.430903822183609009e-01 1.954371333122253418e-01 -1.006467565894126892e-01 2.307607829570770264e-01 -1.467305868864059448e-01 9.209224581718444824e-02 -3.136382400989532471e-01 5.612815171480178833e-02 3.037180006504058838e-01 2.106767296791076660e-01 3.335030283778905869e-03 -2.286483049392700195e-01 2.764188349246978760e-01 -2.376747876405715942e-01 1.042862236499786377e-01 1.708782836794853210e-02 9.866914898157119751e-02 2.911860868334770203e-02 -5.387225002050399780e-02 2.446505427360534668e-01 2.875213511288166046e-02 6.445764750242233276e-02 -1.470603346824645996e-01 -9.042409807443618774e-02 2.093919366598129272e-01
2.064992301166057587e-02 3.578709959983825684e-01 -1.922645866870880127e-01 4.705336689949035645e-02 -1.122344955801963806e-01 3.858540207147598267e-02 -6.524834781885147095e-02 -2.947813831269741058e-02 -1.298043280839920044e-01 -4.081516563892364502e-01 -2.250688672065734863e-01 1.438358128070831299e-01 2.574041485786437988e-01 -1.431369781494140625e-01 3.216320872306823730e-01 6.344567053020000458e-03 8.785909414291381836e-02 1.676384061574935913e-01 2.388013526797294617e-02 2.902318835258483887e-01 -3.299232721328735352e-01 -1.071335747838020325e-01 -1.439034789800643921e-01 5.897529050707817078e-02 -1.059415191411972046e-01 -6.228642538189888000e-02 1.890728324651718140e-01 -7.043708860874176025e-02 9.562171250581741333e-02 -2.544795721769332886e-02 -1.314097344875335693e-01 -1.417172700166702271e-01
2.428652495145797729e-01 2.524650394916534424e-01 -3.595044091343879700e-02 9.244262427091598511e-02 -9.976331144571304321e-02 -6.011502444744110107e-02 -3.705196678638458252e-01 6.880471855401992798e-02 2.010242342948913574e-01 5.170322954654693604e-02 -2.348286658525466919e-01 -3.747075796127319336e-03 -1.806799620389938354e-01 -1.569865643978118896e-01 2.508676052093505859e-01 3.033111095428466797e-01 1.529494766145944595e-02 1.346125751733779907e-01 3.012044541537761688e-02 1.570859104394912720e-01 -2.407801449298858643e-01 2.643197476863861084e-01 -2.861504852771759033e-01 -2.026997655630111694e-01 3.062131069600582123e-02 -3.744320943951606750e-02 1.877753883600234985e-01 -2.863777056336402893e-02 -2.638377994298934937e-02 -1.015044003725051880e-01 2.163691371679306030e-01 -1.020209342241287231e-01
3.332850039005279541e-01 2.428950816392898560e-01 5.090406164526939392e-02 -1.519115120172500610e-01 -1.096178293228149414e-01 -1.010847687721252441e-01 -2.629656195640563965e-01 7.822106778621673584e-02 -6.830749916844069958e-04 -1.163496226072311401e-01 -1.130511984229087830e-01 -1.099115684628486633e-01 -7.829549163579940796e-02 -1.923030614852905273e-01 1.891586482524871826e-01 2.642038762569427490e-01 -1.083693653345108032e-01 5.394963920116424561e-02 2.762350067496299744e-02 1.285782754421234131e-01 -4.768735170364379883e-01 2.207936346530914307e-01 2.136080153286457062e-02 -3.701805770397186279e-01 9.757784008979797363e-02 -4.030220210552215576e-02 1.750292927026748657e-01 1.168214455246925354e-01 -1.090989559888839722e-01 1.530801318585872650e-02 4.721465334296226501e-02 6.530452519655227661e-02
-2.800920791923999786e-02 5.038860440254211426e-01 -1.328050494194030762e-01 6.144358962774276733e-02 2.154435589909553528e-02 -1.124242544174194336e-01 -1.254670470952987671e-01 -3.188437595963478088e-02 7.052016910165548325e-03 -3.660947382450103760e-01 -2.545240819454193115e-01 2.434553503990173340e-01 -3.128563612699508667e-02 -1.911112815141677856e-01 8.772744238376617432e-02 6.217506527900695801e-02 2.984190545976161957e-02 1.585989743471145630e-01 1.975126117467880249e-01 4.528312981128692627e-01 -1.725827157497406006e-01 7.538454234600067139e-02 -3.700639680027961731e-02 -3.145694360136985779e-02 -1.742069721221923828e-01 -3.041149489581584930e-02 1.294104009866714478e-01 -2.156393602490425110e-02 -9.090648591518402100e-02 -1.297601461410522461e-01 7.123521715402603149e-02 -1.575992070138454437e-02
4.252651333808898926e-01 2.856188118457794189e-01 1.068714484572410583e-01 -1.911059580743312836e-02 -1.837320439517498016e-02 -6.636731326580047607e-02 -3.074111044406890869e-01 2.510535120964050293e-01 9.381915442645549774e-03 -1.927398443222045898e-01 -2.734745852649211884e-02 4.774867743253707886e-02 9.604047238826751709e-02 -1.168860122561454773e-01 2.540048658847808838e-01 2.268386930227279663e-01 -6.077928468585014343e-02 -1.233820058405399323e-02 1.748348702676594257e-03 1.952681541442871094e-01 -3.134279549121856689e-01 3.233493864536285400e-01 -8.235708624124526978e-02 -2.618726789951324463e-01 2.750828862190246582e-02 -6.992547214031219482e-02 1.995489001274108887e-01 6.881436705589294434e-02 -1.121954917907714844e-01 -3.168616816401481628e-02 -9.842887520790100098e-03 1.915287040174007416e-02
3.256824016571044922e-01 7.059141993522644043e-02 -3.445504233241081238e-02 -8.031618781387805939e-03 -5.845996737480163574e-02 -2.846024334430694580e-01 -4.102777838706970215e-01 -8.835472911596298218e-02 1.646764576435089111e-01 -3.894284665584564209e-01 1.722461194731295109e-03 -7.913084328174591064e-02 1.463942229747772217e-01 -4.671745374798774719e-02 1.879073232412338257e-01 1.038205772638320923e-01 -1.290787011384963989e-01 1.489977389574050903e-01 -1.882794946432113647e-01 5.715220049023628235e-02 -1.706730425357818604e-01 3.047429211437702179e-02 5.105455964803695679e-02 3.429393982514739037e-03 -4.981862753629684448e-02 -2.964987792074680328e-02 3.617198169231414795e-01 1.126579195261001587e-01 4.626906476914882660e-03 -2.353021800518035889e-01 3.819892182946205139e-02 2.416840195655822754e-01
1.462326105684041977e-02 2.433620244264602661e-01 -1.252121925354003906e-01 -7.775419950485229492e-02 1.379766315221786499e-01 1.068404018878936768e-01 -2.378734648227691650e-01 1.241910532116889954e-01 -1.212908923625946045e-01 -2.153310775756835938e-01 -3.048492129892110825e-03 -8.761718124151229858e-02 4.372657537460327148e-01 -2.135370224714279175e-01 -2.621118724346160889e-02 8.053645491600036621e-02 4.965392127633094788e-02 2.733886539936065674e-01 1.245839223265647888e-01 2.219386696815490723e-01 -5.231276154518127441e-02 7.041180878877639771e-02 -3.220416605472564697e-02 -3.751348257064819336e-01 -1.743884682655334473e-01 2.213129848241806030e-01 7.398644089698791504e-02 2.103776931762695312e-01 -3.636829182505607605e-02 -2.330206781625747681e-01 -1.566040217876434326e-01 5.411024019122123718e-02
-9.884182363748550415e-02 1.897425204515457153e-01 -4.049719125032424927e-02 -5.103897303342819214e-02 1.171025112271308899e-01 -1.162683814764022827e-01 -3.736396729946136475e-01 7.903569936752319336e-02 -3.203337490558624268e-01 -3.139823377132415771e-01 -1.016000732779502869e-01 7.308400422334671021e-02 1.031512543559074402e-01 -2.603518664836883545e-01 3.070056810975074768e-02 5.932370200753211975e-03 -3.377025946974754333e-02 -1.657174676656723022e-01 -2.827235460281372070e-01 -1.430363953113555908e-01 -1.804568767547607422e-01 -1.412986367940902710e-01 -1.718824654817581177e-01 -1.285889148712158203e-01 4.521656781435012817e-02 2.925800383090972900e-01 1.488276422023773193e-01 -4.727978724986314774e-03 2.909168787300586700e-02 -1.516290605068206787e-01 2.351380586624145508e-01 -2.531489431858062744e-01
1.127265114337205887e-02 1.000519096851348877e-01 1.744612678885459900e-02 1.486590802669525146e-01 -3.882438838481903076e-01 -1.802905499935150146e-01 -3.142224848270416260e-01 8.678694814443588257e-02 8.951510302722454071e-03 -1.233687475323677063e-01 -9.200383722782135010e-02 -1.191345974802970886e-01 1.240867003798484802e-01 -1.468725800514221191e-01 2.287333756685256958e-01 1.243032366037368774e-01 1.344430595636367798e-01 1.983652412891387939e-01 9.147942066192626953e-02 1.240398176014423370e-02 -1.845917403697967529e-01 2.240956574678421021e-01 -3.705390542745590210e-02 -2.807771600782871246e-02 -1.473872214555740356e-01 2.921745479106903076e-01 3.565236628055572510e-01 2.146656662225723267e-01 1.203168556094169617e-01 1.528889238834381104e-01 2.532217800617218018e-01 -2.456632256507873535e-02
1.808566153049468994e-01 2.441620379686355591e-01 2.309210225939750671e-02 -2.259398251771926880e-01 1.568870693445205688e-01 -8.881062269210815430e-02 -3.128466010093688965e-01 -9.473647922277450562e-02 -2.738486416637897491e-02 -2.278876006603240967e-01 -7.817110419273376465e-02 2.348055243492126465e-01 -5.117411538958549500e-02 -1.306247059255838394e-02 2.638853192329406738e-01 3.863169252872467041e-02 1.329861488193273544e-02 -2.157256007194519043e-02 2.324103862047195435e-01 7.792072743177413940e-02 -3.749294579029083252e-01 1.396495252847671509e-01 5.728975683450698853e-02 -3.040381669998168945e-01 -8.424548804759979248e-02 7.240200042724609375e-02 1.793683767318725586e-01 2.317300811409950256e-02 -3.617808222770690918e-01 5.547680333256721497e-02 -1.252315640449523926e-01 -1.329709738492965698e-01
-2.216886729001998901e-02 1.346737295389175415e-01 -1.414814293384552002e-01 -8.225364238023757935e-02 -1.150721535086631775e-01 -1.341122686862945557e-01 -4.945123493671417236e-01 1.086376085877418518e-01 1.995272636413574219e-01 -2.027233242988586426e-01 2.448446005582809448e-01 1.836086623370647430e-02 -1.692796684801578522e-02 -1.764020025730133057e-01 1.285386532545089722e-01 3.294119536876678467e-01 -5.145474895834922791e-02 2.312353402376174927e-01 -3.024903833866119385e-01 1.203110069036483765e-01 -1.768468916416168213e-01 -5.369918420910835266e-02 -9.252151101827621460e-02 5.691658705472946167e-02 4.531723260879516602e-02 3.768347576260566711e-02 1.668879985809326172e-01 7.998114824295043945e-02 1.182688847184181213e-01 -4.149264097213745117e-02 2.104769647121429443e-01 2.521928846836090088e-01
-7.027789950370788574e-02 4.760266542434692383e-01 -1.669927313923835754e-02 9.400051087141036987e-02 -4.563087597489356995e-02 -1.449858695268630981e-01 -1.421265453100204468e-01 6.118845194578170776e-02 1.563990116119384766e-01 -3.418750762939453125e-01 -2.833690047264099121e-01 1.439009308815002441e-01 1.236766204237937927e-01 -1.715440303087234497e-01 -2.754461765289306641e-02 1.252583563327789307e-01 1.947406530380249023e-01 1.016107853502035141e-02 7.129569351673126221e-02 3.677152991294860840e-01 8.935261517763137817e-03 8.769471198320388794e-02 -1.083054691553115845e-01 -2.042287588119506836e-02 -2.407243698835372925e-01 -2.588156983256340027e-02 2.934240996837615967e-01 2.567827142775058746e-02 -1.042108014225959778e-01 -1.976383328437805176e-01 1.122100651264190674e-01 -5.149697884917259216e-02
-1.720254570245742798e-01 1.658510267734527588e-01 -4.922733828425407410e-02 -1.053996533155441284e-01 8.126834779977798462e-02 -2.084951400756835938e-01 -9.696413576602935791e-02 -4.781169816851615906e-02 4.461228102445602417e-02 -2.818653881549835205e-01 1.551576554775238037e-01 -1.808854788541793823e-01 -5.942534282803535461e-02 -3.929834663867950439e-01 2.191750854253768921e-01 2.146318256855010986e-01 1.452595591545104980e-01 1.081794351339340210e-01 1.313328091055154800e-02 -6.918532401323318481e-02 -1.618422716856002808e-01 9.950415045022964478e-02 -7.319798320531845093e-02 -6.045145541429519653e-02 1.683681644499301910e-02 2.382526695728302002e-01 3.426800370216369629e-01 -1.574957519769668579e-01 -2.617288529872894287e-01 -5.928730219602584839e-02 5.336380377411842346e-02 3.468229770660400391e-01
9.906705468893051147e-02 4.640616774559020996e-01 2.439187318086624146e-01 -9.589000791311264038e-02 -2.691230177879333496e-01 -2.862984128296375275e-02 -1.579523682594299316e-01 -4.415524005889892578e-02 1.740881651639938354e-01 -2.555699944496154785e-01 1.056809723377227783e-01 3.620057180523872375e-02 -4.199394490569829941e-03 -1.691199690103530884e-01 -3.888296708464622498e-02 1.655371785163879395e-01 -3.236799240112304688e-01 -1.031554769724607468e-02 1.245662644505500793e-01 -1.035677269101142883e-01 -8.653668314218521118e-02 -1.068371757864952087e-01 -1.948923915624618530e-01 -1.043493002653121948e-01 -2.385918609797954559e-02 1.067608296871185303e-01 2.293071337044239044e-02 -3.466334342956542969e-01 3.799233352765440941e-03 -2.843663394451141357e-01 4.372536763548851013e-02 -1.613370180130004883e-01
7.979776710271835327e-02 1.250305771827697754e-01 5.040569975972175598e-02 -9.665765613317489624e-02 -1.276397407054901123e-01 1.465596556663513184e-01 5.256214179098606110e-03 -1.066597998142242432e-01 -2.037002146244049072e-01 -2.305399775505065918e-01 -2.546108663082122803e-01 1.084642782807350159e-01 6.055320799350738525e-02 -3.242315649986267090e-01 2.562446594238281250e-01 4.659540578722953796e-02 3.280759602785110474e-02 3.142128884792327881e-01 8.448842912912368774e-02 1.701803803443908691e-01 -3.070419281721115112e-02 -1.187186315655708313e-01 -3.317555189132690430e-01 -4.626384750008583069e-02 -2.371547818183898926e-01 1.834360063076019287e-01 2.518785893917083740e-01 -2.226844578981399536e-01 -4.880027845501899719e-02 -2.015767693519592285e-01 -2.127728462219238281e-01 -1.213580220937728882e-01
-6.021451577544212341e-02 1.242205202579498291e-01 -5.480362474918365479e-02 -7.018095348030328751e-03 -3.261494338512420654e-01 1.270506978034973145e-01 -3.664728105068206787e-01 3.713230788707733154e-02 3.464008867740631104e-02 -7.204376906156539917e-02 2.896645572036504745e-03 7.251285016536712646e-02 -6.363302469253540039e-03 -4.021672904491424561e-01 2.935291454195976257e-02 5.399325862526893616e-02 -5.655571073293685913e-02 4.190271198749542236e-01 -2.093421965837478638e-01 9.401711821556091309e-02 -2.067839950323104858e-01 8.272617310285568237e-02 -5.294953659176826477e-02 -5.274493619799613953e-02 -1.790696978569030762e-01 2.167763113975524902e-01 2.105017751455307007e-02 -2.549025118350982666e-01 -3.016163706779479980e-01 -7.920058071613311768e-02 -1.636073179543018341e-02 1.177196651697158813e-01
1.307825297117233276e-01 -2.832985110580921173e-02 5.388707295060157776e-02 -4.505246877670288086e-01 -8.075532317161560059e-02 -1.932868957519531250e-01 -1.391716003417968750e-01 3.926100954413414001e-02 1.767193973064422607e-01 -3.155623376369476318e-01 -1.811113655567169189e-01 1.522212028503417969e-01 5.484645441174507141e-02 -3.146716654300689697e-01 1.482167243957519531e-01 1.773287653923034668e-01 -4.037851467728614807e-02 -9.382627159357070923e-02 -1.079975888133049011e-01 -6.194575689733028412e-03 -1.110044214874505997e-02 1.912418156862258911e-01 -2.015582323074340820e-01 -2.295062541961669922e-01 -1.143785659223794937e-02 -1.369380652904510498e-01 -1.415884308516979218e-02 1.565907597541809082e-01 -2.332795858383178711e-01 -2.752912044525146484e-01 1.642375439405441284e-01 1.276321113109588623e-01
-3.640909446403384209e-03 2.762420177459716797e-01 -7.853613048791885376e-02 -2.870048880577087402e-01 -6.701704859733581543e-02 1.105190739035606384e-01 -2.447408996522426605e-02 -2.068646848201751709e-01 7.490976247936487198e-03 -1.655285060405731201e-01 5.657646432518959045e-02 6.436390429735183716e-02 3.173311650753021240e-01 -3.467227518558502197e-01 6.196982041001319885e-02 -1.571940481662750244e-01 4.841598868370056152e-02 1.706709712743759155e-01 -1.372952759265899658e-01 2.118920534849166870e-01 -1.134102791547775269e-01 2.517974972724914551e-01 5.175616219639778137e-02 -1.850422620773315430e-01 -1.619061976671218872e-01 2.614398300647735596e-01 2.468705475330352783e-01 -5.884825438261032104e-02 1.793339699506759644e-01 -2.712066173553466797e-01 -7.513208687305450439e-02 -1.097219958901405334e-01
5.277853831648826599e-02 1.794319748878479004e-01 2.384431473910808563e-02 -9.241916239261627197e-02 -1.573691144585609436e-02 3.772114962339401245e-02 2.024490572512149811e-02 -4.754881262779235840e-01 -1.232783030718564987e-02 -2.828609570860862732e-02 -3.604563698172569275e-02 1.162487920373678207e-02 2.829337418079376221e-01 -4.709913730621337891e-01 9.149708598852157593e-02 -1.374757587909698486e-01 -1.698306500911712646e-01 2.358475178480148315e-01 7.701320946216583252e-02 6.055075675249099731e-02 -2.784801721572875977e-01 1.194801628589630127e-01 -1.118319556117057800e-01 -2.614999115467071533e-01 1.916321516036987305e-01 5.848559364676475525e-02 1.307775378227233887e-01 2.002140134572982788e-01 1.781431138515472412e-01 5.124856717884540558e-03 7.067281287163496017e-03 -1.657938584685325623e-02
-9.149154275655746460e-02 3.298271000385284424e-01 6.099709495902061462e-02 -1.931220144033432007e-01 1.153710111975669861e-01 -5.626922845840454102e-02 -7.033796608448028564e-02 2.870156466960906982e-01 -2.545430362224578857e-01 -2.288667112588882446e-01 -1.375308781862258911e-01 -1.840373277664184570e-01 4.751988053321838379e-01 -2.632832527160644531e-01 7.374376803636550903e-02 1.768468171358108521e-01 -4.668911546468734741e-02 2.542025744915008545e-01 -7.723340392112731934e-02 1.659268289804458618e-01 5.157805234193801880e-02 7.170350104570388794e-02 -5.131032317876815796e-02 -2.013936042785644531e-01 -1.260010451078414917e-01 4.156360402703285217e-02 1.572218835353851318e-01 -7.772844750434160233e-03 1.137026771903038025e-01 -1.439708322286605835e-01 -9.068879485130310059e-02 2.589164115488529205e-02
-1.571775376796722412e-01 3.993809223175048828e-01 -1.177648454904556274e-01 -1.671011298894882202e-01 -2.758097052574157715e-01 -3.911310806870460510e-02 -1.101536303758621216e-01 1.549300998449325562e-01 4.875439405441284180e-02 5.335160717368125916e-02 6.583936512470245361e-02 1.275164633989334106e-01 -4.480747971683740616e-03 -1.353950798511505127e-01 2.206893712282180786e-01 1.948487460613250732e-01 3.422590494155883789e-01 -1.018263772130012512e-02 1.314300447702407837e-01 -7.490278035402297974e-02 -4.403792321681976318e-01 6.465640850365161896e-03 -1.356683522462844849e-01 2.674753963947296143e-02 4.337990283966064453e-02 -3.267964639235287905e-04 1.601427793502807617e-01 2.403193265199661255e-01 -2.861358225345611572e-02 -1.358277946710586548e-01 -1.238000672310590744e-02 -2.673794627189636230e-01
-8.487144112586975098e-02 3.678629100322723389e-01 4.044591449201107025e-03 9.281114488840103149e-02 -3.008613586425781250e-01 -3.527753427624702454e-02 -4.759804606437683105e-01 2.916399836540222168e-01 -7.155700027942657471e-02 -2.013703137636184692e-01 8.063122630119323730e-02 5.652654170989990234e-02 1.524606049060821533e-01 -3.126918375492095947e-01 -5.316564440727233887e-02 2.715034782886505127e-01 -6.999678164720535278e-02 -1.003935411572456360e-01 -6.952723860740661621e-02 1.131333038210868835e-01 7.907902449369430542e-02 -1.775718480348587036e-02 -2.453410029411315918e-01 -6.738131493330001831e-02 -1.318523436784744263e-01 4.851506277918815613e-02 1.766010373830795288e-01 -1.403271406888961792e-01 -8.892058581113815308e-02 -8.572005480527877808e-02 4.006552323698997498e-02 -3.391984850168228149e-02
4.015682637691497803e-02 2.324792742729187012e-01 1.663640737533569336e-01 2.766626477241516113e-01 -8.663260191679000854e-02 -1.294260323047637939e-01 -5.466107726097106934e-01 6.724066287279129028e-02 -1.574692577123641968e-01 -9.784875065088272095e-02 -5.372504144906997681e-02 1.556606292724609375e-01 6.332039833068847656e-02 -1.703071147203445435e-01 3.223117068409919739e-02 2.711711227893829346e-01 1.593593508005142212e-01 1.805799268186092377e-02 7.801533490419387817e-02 1.640041768550872803e-01 -5.543553456664085388e-02 -4.866957664489746094e-02 -2.170679122209548950e-01 -1.803777962923049927e-01 1.517749484628438950e-02 3.322094678878784180e-01 1.511318981647491455e-01 7.366880029439926147e-02 -7.109098136425018311e-02 -4.438832402229309082e-03 -1.260344386100769043e-01 -1.996626257896423340e-01
-2.320781052112579346e-01 3.716349005699157715e-01 1.204158551990985870e-02 -6.294368207454681396e-02 3.014909029006958008e-01 -1.063414365053176880e-01 -8.431195467710494995e-02 1.662990003824234009e-01 2.732005901634693146e-02 -3.778804838657379150e-01 9.156836196780204773e-03 9.322485886514186859e-03 -5.663155764341354370e-02 -1.235125586390495300e-01 2.427739799022674561e-01 1.386430114507675171e-01 1.333113610744476318e-01 1.385613232851028442e-01 1.324146986007690430e-02 -9.988424181938171387e-02 -1.885096132755279541e-01 2.584969103336334229e-01 -1.270653605461120605e-01 -4.555264115333557129e-02 1.364751458168029785e-01 2.286431193351745605e-01 3.757020235061645508e-01 -9.210964292287826538e-02 -1.401340961456298828e-01 3.677923604846000671e-02 -8.153766393661499023e-02 1.036264523863792419e-01
2.137680798768997192e-01 2.433208227157592773e-01 -8.267000317573547363e-02 -2.545216977596282959e-01 1.648631840944290161e-01 -2.057064324617385864e-01 -2.298856824636459351e-01 -7.051048427820205688e-02 3.740572929382324219e-02 -5.165822803974151611e-02 -8.219350129365921021e-02 -1.012013703584671021e-01 1.602315306663513184e-01 -1.345994770526885986e-01 3.680762648582458496e-01 1.540884524583816528e-01 -4.160045087337493896e-02 2.512061893939971924e-01 5.356779694557189941e-02 8.973868191242218018e-02 -2.638997435569763184e-01 -1.224989350885152817e-02 -7.766922935843467712e-03 -1.462666690349578857e-01 1.199441868811845779e-02 -9.366236627101898193e-02 2.290061861276626587e-01 -9.338076412677764893e-02 -4.224403798580169678e-01 -5.110687762498855591e-02 2.302106469869613647e-01 3.063548356294631958e-02
2.137878090143203735e-01 1.858799904584884644e-01 -5.460777506232261658e-02 -3.194216787815093994e-01 1.113118827342987061e-01 3.608775138854980469e-02 -2.779145538806915283e-01 -1.944862306118011475e-01 8.426047116518020630e-02 -8.805318921804428101e-02 -2.084122747182846069e-01 1.605957746505737305e-01 1.574254930019378662e-01 4.107044637203216553e-02 2.911696732044219971e-01 2.545683272182941437e-02 1.050359085202217102e-01 5.559869855642318726e-02 1.079317461699247360e-02 -1.605221815407276154e-02 -2.110536694526672363e-01 2.596450746059417725e-01 2.647570520639419556e-02 -2.476505637168884277e-01 1.716446503996849060e-02 -5.271420255303382874e-02 3.686202466487884521e-01 -9.592788666486740112e-02 -1.671842783689498901e-01 -2.088333964347839355e-01 1.771642118692398071e-01 2.245111465454101562e-01
1.502057909965515137e-01 2.588553428649902344e-01 -1.096706688404083252e-01 -1.072121877223253250e-02 2.075651101768016815e-02 -2.145748883485794067e-01 -3.072865307331085205e-01 -7.348533719778060913e-02 -5.972964689135551453e-03 6.005216762423515320e-02 2.846382260322570801e-01 8.942894637584686279e-03 1.491944640874862671e-01 -2.888571918010711670e-01 2.934077382087707520e-01 1.714732944965362549e-01 1.610489785671234131e-01 -6.931756436824798584e-02 -1.614910177886486053e-02 5.427739396691322327e-02 -1.275110095739364624e-01 1.885338425636291504e-01 1.327567845582962036e-01 -5.627292767167091370e-02 9.199699759483337402e-02 3.072524666786193848e-01 3.864606916904449463e-01 -8.294173330068588257e-02 -3.506877645850181580e-02 -1.201851367950439453e-01 8.554103970527648926e-02 2.396410405635833740e-01
1.188311278820037842e-01 1.046284511685371399e-01 -2.317456007003784180e-01 6.156288087368011475e-02 -1.467485278844833374e-01 3.119883537292480469e-01 -3.254151046276092529e-01 -2.035967707633972168e-01 -7.654046267271041870e-02 -2.815556526184082031e-01 1.266736537218093872e-01 9.454543143510818481e-02 6.328875571489334106e-02 -2.361634671688079834e-01 1.854126602411270142e-01 2.968288958072662354e-01 -4.297855868935585022e-02 3.335534334182739258e-01 -3.460211306810379028e-02 4.510872811079025269e-02 -4.914510622620582581e-02 1.810230016708374023e-01 -1.908371299505233765e-01 5.298213288187980652e-02 8.557544788345694542e-04 2.171745523810386658e-02 2.002667486667633057e-01 -2.715192437171936035e-01 -1.733913868665695190e-01 -3.037632443010807037e-02 -3.361018002033233643e-02 -1.472082287073135376e-01
1.457532644271850586e-01 1.924162358045578003e-01 -1.031012907624244690e-01 -3.160151243209838867e-01 4.339209292083978653e-03 -2.027469873428344727e-01 -1.249575987458229065e-01 7.892518490552902222e-02 5.258784070611000061e-02 9.581710398197174072e-02 -9.187001734972000122e-02 -7.358678430318832397e-02 4.638193547725677490e-02 -2.314682900905609131e-01 4.156622290611267090e-01 2.182839214801788330e-01 -3.897295147180557251e-02 3.311419785022735596e-01 1.527527999132871628e-02 4.012882709503173828e-03 -2.360060513019561768e-01 -2.609009295701980591e-02 -1.112151741981506348e-01 -5.153403058648109436e-02 -1.401032507419586182e-01 5.723818019032478333e-02 1.159610599279403687e-01 4.861843958497047424e-02 4.591586068272590637e-02 -7.525398582220077515e-02 4.836845993995666504e-01 -5.521818995475769043e-02
-4.498532414436340332e-02 -6.350503861904144287e-02 7.602711766958236694e-02 -1.403412669897079468e-01 9.570054709911346436e-02 -8.237667381763458252e-02 5.974306166172027588e-02 -1.428934279829263687e-02 -4.613345116376876831e-02 -7.145459204912185669e-02 -1.430917084217071533e-01 1.233107000589370728e-01 1.545295119285583496e-01 -3.517853915691375732e-01 4.958036541938781738e-02 2.832042276859283447e-01 -2.509731613099575043e-02 2.198096066713333130e-01 -2.089358866214752197e-01 -1.594795137643814087e-01 -2.325759828090667725e-01 4.676742479205131531e-02 -1.482644081115722656e-01 -3.355250656604766846e-01 2.914903163909912109e-01 8.251914381980895996e-02 2.200889587402343750e-01 2.773827612400054932e-01 -2.798939943313598633e-01 -1.859779357910156250e-01 6.173500418663024902e-02 -1.810296177864074707e-01
-9.575189650058746338e-02 2.691456079483032227e-01 -1.163851656019687653e-02 1.349132414907217026e-02 -1.003878861665725708e-01 -1.344720274209976196e-01 -2.200552672147750854e-01 1.817904785275459290e-02 -3.251156210899353027e-01 -3.353978693485260010e-01 -1.140710934996604919e-01 4.629310965538024902e-02 1.512565612792968750e-01 -3.777901828289031982e-01 -1.502963900566101074e-02 -2.924341522157192230e-02 -3.596959635615348816e-02 -9.628208726644515991e-02 -1.420053988695144653e-01 -1.415871921926736832e-02 -1.098736003041267395e-01 -8.888983726501464844e-02 -3.915417194366455078e-02 -2.953208982944488525e-01 -3.330071642994880676e-02 5.067916512489318848e-01 4.010251909494400024e-02 -1.047071218490600586e-01 -1.136941090226173401e-01 -4.110160097479820251e-02 1.225893720984458923e-01 -3.624570369720458984e-02
1.260432451963424683e-01 4.015480279922485352e-01 -3.763186559081077576e-02 -2.538194060325622559e-01 -1.934335827827453613e-01 2.319158753380179405e-03 -1.391431391239166260e-01 2.066800557076931000e-02 -4.489946365356445312e-02 -3.085890412330627441e-01 -1.633814573287963867e-01 1.544896513223648071e-01 -1.359989494085311890e-01 -5.904950574040412903e-02 4.427470266819000244e-01 9.595070034265518188e-03 -1.174852922558784485e-01 2.890692949295043945e-01 2.407250553369522095e-01 1.934760250151157379e-02 -2.958431541919708252e-01 5.057672411203384399e-02 -1.486463397741317749e-01 -5.688980594277381897e-02 1.255294494330883026e-02 -8.319596201181411743e-02 2.806670404970645905e-02 -8.500454574823379517e-02 -1.380410045385360718e-01 -1.519861668348312378e-01 5.618195235729217529e-02 4.913978278636932373e-02
2.274412661790847778e-01 1.501388847827911377e-01 1.354678720235824585e-01 -1.764581054449081421e-01 1.254838854074478149e-01 -1.823580861091613770e-01 -2.260966897010803223e-01 -8.977419696748256683e-03 1.105313748121261597e-01 -7.459210604429244995e-02 -2.097526341676712036e-01 1.289710998535156250e-01 1.830879598855972290e-01 -1.496433615684509277e-01 3.123638033866882324e-01 1.605398505926132202e-01 -9.344546496868133545e-02 1.654877662658691406e-01 1.071839556097984314e-01 1.020659413188695908e-02 -3.480994701385498047e-01 -5.181666836142539978e-02 4.373459145426750183e-02 -1.584141850471496582e-01 -5.817821249365806580e-02 -6.547671556472778320e-02 2.607119977474212646e-01 -1.750000417232513428e-01 -3.482813239097595215e-01 -1.949004381895065308e-01 -2.804848551750183105e-02 2.311973720788955688e-01
-1.506451666355133057e-01 2.823807001113891602e-01 -1.355752199888229370e-01 7.092674821615219116e-02 -3.587415069341659546e-02 -1.158694829791784286e-02 -4.798308610916137695e-01 2.858299911022186279e-01 -6.307584792375564575e-02 -3.215153813362121582e-01 -9.506565984338521957e-04 5.902664735913276672e-02 1.501570045948028564e-01 -4.361412823200225830e-01 -4.958019778132438660e-02 9.955307841300964355e-02 5.999031662940979004e-02 -6.676436960697174072e-02 8.911962807178497314e-02 -1.377053745090961456e-02 -5.129840224981307983e-02 -1.199706345796585083e-01 -1.901354789733886719e-01 -1.744859963655471802e-01 -1.341698318719863892e-01 1.718561649322509766e-01 -3.081244416534900665e-02 -1.477318257093429565e-01 1.688491851091384888e-01 -7.830110192298889160e-02 9.904862195253372192e-02 1.012710854411125183e-01
3.317970335483551025e-01 2.442064583301544189e-01 1.474518924951553345e-01 -2.739321626722812653e-02 -4.362112283706665039e-02 -1.951806247234344482e-02 -2.356290519237518311e-01 1.126920282840728760e-01 -3.143785521388053894e-02 -1.550491750240325928e-01 -2.541933022439479828e-02 -8.788581937551498413e-02 4.490514099597930908e-02 -1.647561937570571899e-01 1.316121071577072144e-01 2.452101260423660278e-01 -1.592992842197418213e-01 -8.040428161621093750e-03 2.793367765843868256e-02 9.984704107046127319e-02 -5.606147646903991699e-01 2.065522521734237671e-01 2.623636275529861450e-02 -3.066143691539764404e-01 1.178977638483047485e-02 -1.370343416929244995e-01 2.217967659235000610e-01 1.080251559615135193e-01 -8.797580748796463013e-02 9.764608740806579590e-02 8.098910748958587646e-02 7.621885091066360474e-02
-2.522685825824737549e-01 2.131811678409576416e-01 -1.223715618252754211e-01 -2.752587385475635529e-02 2.803068049252033234e-02 -1.179577410221099854e-01 -1.620713472366333008e-01 -1.145635545253753662e-02 1.247209124267101288e-02 -2.990753352642059326e-01 7.484131306409835815e-02 -6.531670689582824707e-02 -4.453241825103759766e-02 -3.611333072185516357e-01 1.849737465381622314e-01 1.437564194202423096e-01 1.861875504255294800e-01 -9.361910633742809296e-03 -5.433863773941993713e-02 -1.815027296543121338e-01 -1.171242520213127136e-01 1.464695930480957031e-01 -1.716200821101665497e-02 -5.097371712327003479e-02 5.520974099636077881e-02 1.246919706463813782e-01 4.421902894973754883e-01 -2.713120281696319580e-01 -2.218851745128631592e-01 -1.584035456180572510e-01 9.783326834440231323e-02 2.588140666484832764e-01
1.094020903110504150e-01 3.448643386363983154e-01 1.441642940044403076e-01 -1.533224582672119141e-01 1.555026024580001831e-01 -1.538163721561431885e-01 -1.377388834953308105e-01 9.161043912172317505e-02 2.579578384757041931e-02 -1.511239111423492432e-01 6.011623889207839966e-02 1.214457526803016663e-01 2.624706327915191650e-01 9.705986827611923218e-03 4.032755196094512939e-01 1.089382767677307129e-01 4.570553544908761978e-03 1.362921893596649170e-01 1.867542392574250698e-03 -6.279085576534271240e-02 -8.948699384927749634e-02 2.470728605985641479e-01 -3.354233205318450928e-01 -3.842659592628479004e-01 9.892640262842178345e-02 -1.556100249290466309e-01 1.065608561038970947e-01 5.846385657787322998e-02 -1.565565913915634155e-01 -1.882315427064895630e-01 8.227996528148651123e-03 6.087161600589752197e-02
1.500499397516250610e-01 2.195035666227340698e-01 -1.079634800553321838e-01 -3.657721877098083496e-01 1.488797366619110107e-01 -2.134763598442077637e-01 -3.000673353672027588e-01 -3.793325973674654961e-03 5.131582170724868774e-02 -9.100367873907089233e-02 -1.460316777229309082e-01 -2.415374107658863068e-02 1.193937212228775024e-01 -8.963989466428756714e-02 4.339913129806518555e-01 1.427427679300308228e-01 5.948188900947570801e-02 2.526042163372039795e-01 6.002345681190490723e-02 -9.124754578806459904e-04 -2.088967263698577881e-01 1.205068826675415039e-01 4.911672323942184448e-02 -2.644166946411132812e-01 -1.639993786811828613e-01 5.920578911900520325e-02 9.841045737266540527e-02 -1.448507905006408691e-01 -2.345904409885406494e-01 -1.138899326324462891e-01 1.731568723917007446e-01 4.164524003863334656e-02
2.367975190281867981e-02 1.536030024290084839e-01 -9.321191906929016113e-02 -1.088707596063613892e-01 -1.983472406864166260e-01 6.483417749404907227e-02 -2.873858809471130371e-01 8.392929285764694214e-02 9.404411166906356812e-02 -3.647763431072235107e-01 3.418807312846183777e-02 1.202073320746421814e-01 -1.877177059650421143e-01 -5.742434263229370117e-01 7.208970189094543457e-02 -4.788009822368621826e-02 -6.354890018701553345e-02 2.380342334508895874e-01 -1.323951482772827148e-01 2.711225748062133789e-01 -1.245321854948997498e-01 -6.732584908604621887e-03 -6.655894964933395386e-02 -2.536170557141304016e-02 -1.622010767459869385e-01 -4.343062639236450195e-02 2.261873148381710052e-02 -2.589196860790252686e-01 -1.382710039615631104e-01 3.980249632149934769e-03 2.252025902271270752e-02 6.608166545629501343e-02
7.151008397340774536e-02 4.907593727111816406e-01 -4.732158780097961426e-02 -4.514231905341148376e-02 1.413447558879852295e-01 6.890820711851119995e-02 -2.469786852598190308e-01 -2.567437663674354553e-02 -1.115829944610595703e-01 -2.886019647121429443e-01 -2.446585446596145630e-01 -9.242331981658935547e-02 1.187377795577049255e-02 -1.290055066347122192e-01 -2.891416847705841064e-02 2.773281037807464600e-01 3.219141364097595215e-01 2.144288569688796997e-01 -1.150969490408897400e-01 1.029287129640579224e-01 -3.892159089446067810e-02 1.161440759897232056e-01 -5.337360128760337830e-02 -4.058709740638732910e-01 -5.785432085394859314e-02 -2.844615466892719269e-02 4.797285795211791992e-02 -4.461454600095748901e-02 1.123569905757904053e-01 -1.267810165882110596e-01 8.836518228054046631e-02 6.098896637558937073e-02
-7.013553380966186523e-02 3.643091022968292236e-01 -3.165693283081054688e-01 -3.315681815147399902e-01 -2.190148532390594482e-01 -6.427463889122009277e-02 -1.246050000190734863e-01 -6.959213316440582275e-02 -2.677175216376781464e-03 -2.400487661361694336e-01 -1.087039709091186523e-01 -1.086254492402076721e-01 -1.237156465649604797e-01 -2.212622910737991333e-01 -1.373668164014816284e-01 -7.761080563068389893e-02 8.641087263822555542e-02 6.171818077564239502e-02 1.617132276296615601e-01 -3.088545054197311401e-02 -4.209004044532775879e-01 -8.381661027669906616e-02 -2.145133018493652344e-01 -7.178748399019241333e-02 -2.233095467090606689e-01 2.977588586509227753e-02 5.370502173900604248e-02 2.342611402273178101e-01 1.938439905643463135e-02 -1.511924713850021362e-01 6.156075000762939453e-02 7.888723164796829224e-03
2.226038873195648193e-01 2.485253959894180298e-01 7.216082513332366943e-02 -3.165343701839447021e-01 3.822828410193324089e-03 4.191834107041358948e-02 4.937240108847618103e-02 -2.416280359029769897e-01 -2.278147935867309570e-01 -1.407351791858673096e-01 2.344517707824707031e-01 1.847391016781330109e-02 1.632195264101028442e-01 -3.448279201984405518e-01 6.607596576213836670e-02 -1.525351703166961670e-01 -2.318517677485942841e-02 2.002804875373840332e-01 -2.005200684070587158e-01 5.967151001095771790e-02 -5.202123150229454041e-02 1.758639812469482422e-01 -1.253184378147125244e-01 -2.332192212343215942e-01 -3.014779686927795410e-01 1.927648782730102539e-01 2.438892871141433716e-01 1.295432299375534058e-01 -7.713614404201507568e-02 -8.690170943737030029e-02 -1.963373832404613495e-02 1.189371049404144287e-01
-9.611601382493972778e-02 3.880771994590759277e-01 -1.708658337593078613e-01 3.797830780968070030e-03 1.647423356771469116e-01 1.201873049139976501e-01 -1.866632699966430664e-01 3.076373971998691559e-02 1.992458850145339966e-01 -5.089311599731445312e-01 -4.623070359230041504e-02 -1.169067099690437317e-01 4.617781192064285278e-02 -8.648386597633361816e-02 3.195792138576507568e-01 1.983402371406555176e-01 -7.564243860542774200e-03 1.848340630531311035e-01 2.730163745582103729e-02 -2.245063893496990204e-02 -3.003148138523101807e-01 1.320605725049972534e-01 3.861413896083831787e-02 -1.789232939481735229e-01 1.686984002590179443e-01 -3.326663002371788025e-02 1.780844479799270630e-02 3.769302507862448692e-03 -6.630108505487442017e-02 -4.599434882402420044e-02 -1.998763978481292725e-01 1.225356832146644592e-01
-4.557463154196739197e-02 3.662152290344238281e-01 -2.725620567798614502e-01 -1.299074590206146240e-01 -5.864678323268890381e-02 -1.419389694929122925e-01 -2.745434045791625977e-01 2.376610040664672852e-01 -1.509279906749725342e-01 -3.703160881996154785e-01 -1.007660403847694397e-01 2.321179509162902832e-01 1.776003539562225342e-01 -1.792531460523605347e-01 1.096043214201927185e-01 1.082934737205505371e-01 1.974277198314666748e-01 1.511462181806564331e-01 -2.621618211269378662e-01 1.044692024588584900e-01 -2.099259346723556519e-01 -6.752111762762069702e-02 7.959581166505813599e-02 -4.308428615331649780e-02 1.123668998479843140e-01 1.273159682750701904e-01 -1.867798715829849243e-01 -3.864268213510513306e-02 5.839503556489944458e-02 -1.764485538005828857e-01 8.050503581762313843e-02 -3.625462576746940613e-02
1.848468482494354248e-01 3.243852555751800537e-01 3.639104068279266357e-01 4.064273834228515625e-02 -2.160394489765167236e-01 1.082703843712806702e-01 -6.146324425935745239e-02 -1.100815758109092712e-01 -1.866904348134994507e-01 -4.001928269863128662e-01 5.425492674112319946e-02 1.950642019510269165e-01 -4.549100250005722046e-02 -2.817908525466918945e-01 1.068577021360397339e-01 1.192713715136051178e-02 2.563750147819519043e-01 -1.320089548826217651e-01 -2.238894104957580566e-01 5.416951328516006470e-02 -2.423774451017379761e-01 -1.447079628705978394e-01 -2.057538926601409912e-02 -1.404093652963638306e-01 -4.991579055786132812e-02 1.012974977493286133e-01 1.533982306718826294e-01 -7.330679893493652344e-02 1.556593179702758789e-01 -1.434485763311386108e-01 2.323674038052558899e-02 -1.219985354691743851e-02
-9.462419152259826660e-02 2.500747442245483398e-01 -1.316897571086883545e-01 -3.055687062442302704e-02 1.063811630010604858e-01 -8.745583146810531616e-02 -1.199237480759620667e-01 3.757811710238456726e-02 6.181759759783744812e-02 -3.269541263580322266e-01 2.236813120543956757e-02 -1.384693477302789688e-02 -9.991114959120750427e-03 -4.553307890892028809e-01 1.329254657030105591e-01 1.010560616850852966e-01 7.138763368129730225e-02 -1.060895435512065887e-02 -7.026190310716629028e-02 -1.619730293750762939e-01 -1.599155813455581665e-01 -3.486149758100509644e-02 -1.827258430421352386e-02 3.203729167580604553e-02 -1.890275999903678894e-02 6.453216075897216797e-02 4.685634374618530273e-01 -2.640211284160614014e-01 -2.611671686172485352e-01 -4.045445844531059265e-02 9.030979871749877930e-02 3.040446043014526367e-01
2.201380394399166107e-02 2.286367416381835938e-01 4.262642934918403625e-02 -1.709426194429397583e-01 -3.489699959754943848e-02 1.292088776826858521e-01 -2.415868937969207764e-01 -1.754967868328094482e-02 -3.156309425830841064e-01 -4.033692777156829834e-01 -1.500944197177886963e-01 1.893135607242584229e-01 1.567990034818649292e-01 -2.486334443092346191e-01 2.223822772502899170e-01 2.138409614562988281e-01 2.008619755506515503e-01 8.146418631076812744e-02 -3.540282323956489563e-02 3.488008305430412292e-02 -3.032934069633483887e-01 -4.301927983760833740e-03 -1.529136747121810913e-01 1.054375842213630676e-01 -2.590455412864685059e-01 5.728626996278762817e-02 1.083013601601123810e-03 -2.028733491897583008e-01 -1.309597045183181763e-01 -1.274743527173995972e-01 -1.106749847531318665e-01 6.466989964246749878e-02
-1.163428276777267456e-01 2.564201653003692627e-01 -1.783415824174880981e-01 -5.840920843183994293e-03 1.460828483104705811e-01 -6.811313331127166748e-03 -4.085939824581146240e-01 -2.272389531135559082e-01 4.162162914872169495e-02 -1.273205280303955078e-01 -1.039391756057739258e-01 -1.169214583933353424e-02 1.954645365476608276e-01 -5.346025526523590088e-02 -1.590614393353462219e-02 1.976959109306335449e-01 -6.025188416242599487e-02 -2.861060798168182373e-01 -5.482002347707748413e-02 -4.450253024697303772e-02 -7.610036060214042664e-03 1.658485978841781616e-01 9.110088646411895752e-02 -4.830408841371536255e-02 1.013154685497283936e-01 1.651534587144851685e-01 3.669715821743011475e-01 3.279013633728027344e-01 -2.458137422800064087e-01 -2.304627001285552979e-01 1.315086185932159424e-01 -1.967792026698589325e-02
-4.429822321981191635e-03 3.337921500205993652e-01 -1.520716100931167603e-01 -1.562095582485198975e-01 -1.346147358417510986e-01 -2.842788584530353546e-02 1.346854120492935181e-02 1.422319710254669189e-01 8.039250969886779785e-02 -4.751297086477279663e-02 2.505058944225311279e-01 4.899086430668830872e-02 3.509049415588378906e-01 -1.919745653867721558e-01 -7.999942637979984283e-03 1.322129666805267334e-01 -1.659674793481826782e-01 2.682423964142799377e-02 -1.308286786079406738e-01 2.592818737030029297e-01 -1.837134361267089844e-01 1.873071044683456421e-01 7.114026695489883423e-03 -1.845819354057312012e-01 1.522532403469085693e-01 2.709988355636596680e-01 2.315203547477722168e-01 -2.499507367610931396e-02 8.429336361587047577e-03 -4.238330423831939697e-01 -5.726883932948112488e-02 -2.986746095120906830e-02
-2.409637123346328735e-01 4.000504314899444580e-01 -1.051260977983474731e-01 1.411480009555816650e-01 -1.324245333671569824e-01 -6.069219205528497696e-03 -2.309788912534713745e-01 7.780880481004714966e-02 3.983013704419136047e-02 -2.338145524263381958e-01 -3.715237677097320557e-01 1.250099157914519310e-03 6.843213737010955811e-02 -3.374284505844116211e-01 3.034139983355998993e-02 -2.235241979360580444e-02 1.820734143257141113e-02 -6.924180686473846436e-02 -8.594070374965667725e-02 3.243599832057952881e-01 -5.132121965289115906e-02 1.262443065643310547e-01 -1.581648439168930054e-01 8.046238869428634644e-02 -3.244618773460388184e-01 7.678154110908508301e-02 1.658002287149429321e-01 9.413734078407287598e-02 -6.142463162541389465e-02 -1.631163358688354492e-01 1.062863320112228394e-01 5.208709463477134705e-02
-1.317041963338851929e-01 3.787108957767486572e-01 -2.360938787460327148e-01 -2.284836173057556152e-01 -7.968857884407043457e-02 5.356473848223686218e-02 -1.817331910133361816e-01 8.704373240470886230e-02 4.098931793123483658e-03 -1.824415475130081177e-01 -1.273779124021530151e-01 2.434337511658668518e-02 -2.061363458633422852e-01 8.315533399581909180e-02 4.190536215901374817e-02 1.494353562593460083e-01 6.149460375308990479e-02 5.301585048437118530e-02 -1.819495260715484619e-01 -1.009397357702255249e-01 -1.694761067628860474e-01 1.286336630582809448e-01 -2.767254114151000977e-01 1.489940192550420761e-02 -1.398604065179824829e-01 -9.753970056772232056e-02 4.617625772953033447e-01 8.945541828870773315e-02 1.902231425046920776e-01 -2.555899620056152344e-01 -1.783888936042785645e-01 -4.754310846328735352e-02
-1.564012318849563599e-01 2.204083353281021118e-01 -1.105742603540420532e-01 -1.285911053419113159e-01 1.328322943300008774e-02 -8.147902786731719971e-02 -1.059934347867965698e-01 -6.961242109537124634e-02 -7.501540705561637878e-03 -3.209401369094848633e-01 8.796188235282897949e-02 -7.479986548423767090e-02 -1.664603948593139648e-01 -2.821560204029083252e-01 1.256001889705657959e-01 2.610460221767425537e-01 1.470666676759719849e-01 1.890771538019180298e-01 3.261586651206016541e-02 -3.790397942066192627e-02 -1.762222647666931152e-01 1.221825256943702698e-01 -5.280813202261924744e-02 -1.551746204495429993e-02 -2.363054268062114716e-02 2.092354446649551392e-01 4.040481746196746826e-01 -2.409359365701675415e-01 -3.450257182121276855e-01 1.386819966137409210e-02 3.292840672656893730e-03 2.718227505683898926e-01
6.590248644351959229e-02 2.411093860864639282e-01 2.433972433209419250e-02 -2.513289749622344971e-01 6.694393604993820190e-02 -1.056144014000892639e-01 -1.426553279161453247e-01 1.525512933731079102e-01 -1.539667993783950806e-01 -8.702013641595840454e-02 3.715762123465538025e-02 1.363933831453323364e-02 2.292259782552719116e-01 -5.387158393859863281e-01 9.958522021770477295e-02 -1.084172353148460388e-02 3.376355767250061035e-02 2.021291851997375488e-01 -4.733415320515632629e-02 6.013535708189010620e-02 1.944469660520553589e-01 5.468592792749404907e-02 -1.442926228046417236e-01 -3.967363238334655762e-01 1.780599914491176605e-02 -9.083330631256103516e-02 2.307303994894027710e-01 2.467520385980606079e-01 -1.174593642354011536e-01 6.570867449045181274e-02 -1.436760276556015015e-01 2.336388081312179565e-02
1.849702894687652588e-01 1.939648091793060303e-01 8.761470764875411987e-02 6.780703365802764893e-02 -7.924139208626002073e-05 -3.296456038951873779e-01 -2.065235376358032227e-01 -2.903367206454277039e-02 6.127956137061119080e-02 -1.645962744951248169e-01 -2.192177027463912964e-01 1.897832453250885010e-01 2.037893533706665039e-01 -2.029246985912322998e-01 3.749502077698707581e-02 1.823594570159912109e-01 1.571096330881118774e-01 2.253062278032302856e-01 -1.268787831068038940e-01 8.959101140499114990e-02 1.903450191020965576e-01 -1.310877650976181030e-01 -3.654368817806243896e-01 -3.019932806491851807e-01 -1.979457139968872070e-01 1.469310522079467773e-01 7.731268554925918579e-02 -3.053260222077369690e-02 -1.123080477118492126e-01 -2.628366649150848389e-01 6.172119826078414917e-02 -2.282041870057582855e-02
3.949170187115669250e-02 1.786291003227233887e-01 2.292771488428115845e-01 -8.413922972977161407e-03 1.521278917789459229e-01 6.670040637254714966e-02 -2.726388275623321533e-01 -2.369021624326705933e-01 -2.864978313446044922e-01 -2.453504651784896851e-01 -1.562931090593338013e-01 8.475216478109359741e-02 2.482932806015014648e-01 -1.785558164119720459e-01 2.246314734220504761e-01 4.211832880973815918e-01 1.816808283329010010e-01 -8.392670750617980957e-02 -1.171411573886871338e-01 -6.997762620449066162e-02 -3.373675420880317688e-02 -4.586861934512853622e-03 -1.010582875460386276e-02 -3.005947470664978027e-01 -1.551702916622161865e-01 -2.552133053541183472e-03 1.637339890003204346e-01 1.555833220481872559e-01 1.620853096246719360e-01 3.996181860566139221e-02 -2.007771097123622894e-02 8.313883841037750244e-02
-2.221242338418960571e-01 2.856017947196960449e-01 -5.544203147292137146e-02 -5.776760354638099670e-02 5.262869410216808319e-03 -1.709879338741302490e-01 -2.727816104888916016e-01 1.173417270183563232e-01 -2.585315704345703125e-01 -2.338595837354660034e-01 -5.303012952208518982e-02 -9.486390650272369385e-02 1.876847743988037109e-01 -3.845449090003967285e-01 4.120004922151565552e-02 -5.127405747771263123e-02 -3.218906000256538391e-02 -1.821940690279006958e-01 -1.025512441992759705e-01 -1.079438030719757080e-01 -2.253764420747756958e-01 -9.075226634740829468e-02 -1.562791764736175537e-01 -2.348374277353286743e-01 1.091458350419998169e-01 3.079892396926879883e-01 3.140372037887573242e-02 -7.061602920293807983e-02 -9.448161721229553223e-02 -5.352585762739181519e-02 2.409998178482055664e-01 -2.164567410945892334e-01
4.905628412961959839e-02 3.373184800148010254e-01 6.002970784902572632e-02 1.737192273139953613e-01 -1.682507991790771484e-01 -1.546798646450042725e-01 -5.290718674659729004e-01 5.692803487181663513e-02 -3.169433772563934326e-01 -5.588344857096672058e-02 2.999362535774707794e-02 1.444774419069290161e-01 -2.965356782078742981e-02 -9.626976400613784790e-02 7.787133008241653442e-02 2.881994247436523438e-01 1.212144643068313599e-01 1.630872786045074463e-01 5.501918494701385498e-02 1.692377775907516479e-01 -1.051348596811294556e-01 -6.679733842611312866e-02 -2.736324965953826904e-01 -1.789122223854064941e-01 -9.716276079416275024e-02 2.109045833349227905e-01 1.112179234623908997e-01 -9.546747803688049316e-02 -1.152607649564743042e-01 4.408920928835868835e-02 -1.526538934558629990e-02 -6.157125532627105713e-02
-1.387477759271860123e-02 2.490560263395309448e-01 -1.422504931688308716e-01 8.655071258544921875e-02 -2.068496644496917725e-01 9.204902499914169312e-02 -9.423305094242095947e-02 -1.248706355690956116e-01 -2.308065891265869141e-01 -3.360995948314666748e-01 -9.627109766006469727e-02 2.870244383811950684e-01 1.463531106710433960e-01 -2.116262614727020264e-01 3.154672384262084961e-01 2.317094206809997559e-01 -3.224879503250122070e-02 -1.233876217156648636e-02 2.227579988539218903e-02 -1.669106655754148960e-03 -3.150202035903930664e-01 -4.826655238866806030e-02 -1.679957360029220581e-01 2.464523464441299438e-01 -1.243161782622337341e-01 -6.175808981060981750e-02 9.508891403675079346e-02 -2.122015208005905151e-01 -9.852375090122222900e-02 -2.692702412605285645e-01 -3.558021411299705505e-02 8.933807909488677979e-02
-1.480159442871809006e-02 4.271214604377746582e-01 -8.411207050085067749e-02 5.424581095576286316e-02 -2.014544233679771423e-02 -1.084444224834442139e-01 -1.083364337682723999e-01 -5.147659033536911011e-02 1.161956638097763062e-01 -4.406414926052093506e-01 -2.086879014968872070e-01 1.502314060926437378e-01 3.273710235953330994e-02 -1.372883468866348267e-01 2.030660659074783325e-01 1.414098292589187622e-01 8.724246174097061157e-02 9.495951235294342041e-02 1.940695494413375854e-01 3.663606941699981689e-01 -2.155633717775344849e-01 7.323519140481948853e-02 2.985872095450758934e-03 1.837064325809478760e-02 -2.940259575843811035e-01 -5.238200724124908447e-02 2.376111000776290894e-01 -8.443361520767211914e-02 6.897029280662536621e-02 -5.330734699964523315e-02 1.527219563722610474e-01 3.800510242581367493e-02
-5.158846080303192139e-02 1.579432561993598938e-02 -4.222165793180465698e-02 -5.154150351881980896e-02 -2.872206866741180420e-01 -6.317818164825439453e-02 -5.141345262527465820e-01 3.387847170233726501e-02 8.474126458168029785e-02 -1.232637539505958557e-01 5.234705284237861633e-02 -2.807804010808467865e-02 2.758875675499439240e-02 -4.505945742130279541e-01 -9.818252176046371460e-02 6.673382967710494995e-02 5.552856251597404480e-02 2.972620129585266113e-01 -1.516072303056716919e-01 -9.797176718711853027e-02 -1.108180060982704163e-01 1.260620653629302979e-01 -4.571321606636047363e-02 -2.032456099987030029e-01 -1.047652959823608398e-01 3.817308694124221802e-02 1.686181277036666870e-01 -1.794700324535369873e-01 -2.994139194488525391e-01 1.247606948018074036e-01 1.196004226803779602e-01 9.323299676179885864e-02
-3.709459677338600159e-02 2.108085453510284424e-01 7.774154096841812134e-02 -2.345273643732070923e-01 -1.640835404396057129e-01 -8.259171247482299805e-02 -2.296252250671386719e-01 -2.109797596931457520e-01 2.463211268186569214e-01 -7.125253975391387939e-02 5.871417466551065445e-03 7.832416146993637085e-02 3.104047775268554688e-01 -1.451189666986465454e-01 -4.767215996980667114e-02 -1.255009025335311890e-01 7.404257357120513916e-02 2.388878315687179565e-01 1.621186174452304840e-02 -1.114025712013244629e-01 -3.891475498676300049e-01 -4.264857620000839233e-02 1.361220958642661572e-03 -3.919641375541687012e-01 4.675443470478057861e-02 -2.740014716982841492e-02 1.933323889970779419e-01 1.366986632347106934e-01 1.554414927959442139e-01 -1.049311533570289612e-01 1.646951287984848022e-01 -2.266819030046463013e-01
-9.811875969171524048e-02 2.551807761192321777e-01 2.454139105975627899e-02 -1.488147079944610596e-01 5.326939374208450317e-02 -1.280597448348999023e-01 -2.847023308277130127e-01 -1.613497734069824219e-02 -5.689610913395881653e-02 -2.511424124240875244e-01 7.645756006240844727e-02 -3.050841987133026123e-01 1.049187406897544861e-01 -1.648186892271041870e-01 1.930945217609405518e-01 2.079165130853652954e-01 2.767097651958465576e-01 -2.109316550195217133e-02 -3.311976417899131775e-02 -1.456894725561141968e-01 1.227086782455444336e-01 -5.364141240715980530e-02 6.540432572364807129e-02 1.150744929909706116e-01 -2.128502279520034790e-01 2.112314850091934204e-01 4.610715508460998535e-01 -4.234635084867477417e-02 -1.669542342424392700e-01 -1.511302590370178223e-01 1.670710295438766479e-01 -1.771312952041625977e-02
-3.526992723345756531e-02 3.416092395782470703e-01 2.253772169351577759e-01 6.981551647186279297e-02 3.009673207998275757e-02 1.145702749490737915e-01 -2.594612538814544678e-01 -1.771868765354156494e-01 -4.303452372550964355e-01 -1.753871142864227295e-01 -8.894739300012588501e-02 6.917414814233779907e-02 3.052549064159393311e-01 -7.346164435148239136e-02 1.121688857674598694e-01 3.031254708766937256e-01 2.194578051567077637e-01 1.443179994821548462e-01 -1.574566215276718140e-01 4.308076202869415283e-02 -8.785516768693923950e-02 -6.289768032729625702e-03 -1.357680857181549072e-01 -2.326782643795013428e-01 -6.774355471134185791e-02 7.597398012876510620e-02 2.138832658529281616e-01 1.673086583614349365e-01 3.817421570420265198e-02 -4.042981192469596863e-02 -3.990407660603523254e-02 -1.311198472976684570e-01
-1.838118135929107666e-01 2.899844348430633545e-01 -1.231500655412673950e-01 -8.921616524457931519e-02 1.013656556606292725e-01 -9.285382926464080811e-02 -2.671540379524230957e-01 6.077551096677780151e-02 -2.212592810392379761e-01 -3.364182114601135254e-01 -2.140317298471927643e-02 4.040499031543731689e-02 9.804081916809082031e-02 -4.170645177364349365e-01 8.006872236728668213e-02 9.503059089183807373e-03 9.024523943662643433e-02 -1.802514046430587769e-01 -1.079513579607009888e-01 -1.408415585756301880e-01 -1.600640565156936646e-01 -1.684097647666931152e-01 -2.524465024471282959e-01 -1.345411241054534912e-01 1.304891556501388550e-01 3.599689900875091553e-01 3.346689790487289429e-02 8.871769160032272339e-02 6.609809398651123047e-02 3.502023965120315552e-02 1.517240703105926514e-01 -1.364049017429351807e-01
3.511911630630493164e-01 1.508093923330307007e-01 -1.566064953804016113e-01 -1.093377098441123962e-01 -4.119231551885604858e-02 -3.778717294335365295e-02 -3.005540966987609863e-01 -2.087431214749813080e-02 2.398201823234558105e-02 -1.798576712608337402e-01 -4.163669794797897339e-02 7.532465457916259766e-02 -6.009569391608238220e-03 -2.059479355812072754e-01 2.343973219394683838e-01 2.738186120986938477e-01 -1.020769923925399780e-01 2.669365890324115753e-02 2.040560990571975708e-01 1.652743220329284668e-01 -5.121831893920898438e-01 1.286143660545349121e-01 -8.199334144592285156e-03 -2.164357006549835205e-01 1.067693009972572327e-01 1.159689109772443771e-02 1.615796089172363281e-01 1.422104537487030029e-01 -1.975783705711364746e-01 8.078867942094802856e-02 2.600776031613349915e-02 2.947520464658737183e-02
8.178297430276870728e-02 -1.596032269299030304e-02 1.676961779594421387e-01 -1.708828955888748169e-01 7.913240790367126465e-02 -1.518784314393997192e-01 -4.215911626815795898e-01 -2.248064130544662476e-01 1.026927158236503601e-01 -3.691823920235037804e-03 -7.800328731536865234e-02 -1.428555138409137726e-02 -2.439289540052413940e-02 -9.451112151145935059e-02 2.247995287179946899e-01 1.887875497341156006e-01 6.967173516750335693e-02 -2.503472566604614258e-01 -2.014520764350891113e-01 1.826146095991134644e-01 -3.794204443693161011e-02 -8.993776142597198486e-02 -2.027202844619750977e-01 -3.238647803664207458e-02 -2.998080290853977203e-02 2.113886773586273193e-01 2.775658667087554932e-01 3.322280645370483398e-01 -2.315114438533782959e-01 -2.891388535499572754e-01 4.294477775692939758e-02 -1.999355666339397430e-02
-2.547129988670349121e-01 1.010295674204826355e-01 -1.674665212631225586e-01 -3.424715399742126465e-01 1.294778138399124146e-01 5.202218517661094666e-02 -3.564224243164062500e-01 -3.033894896507263184e-01 2.074649930000305176e-02 -6.266584247350692749e-02 1.683806329965591431e-01 1.770937591791152954e-01 1.121800690889358521e-01 1.918989606201648712e-02 -5.516760516911745071e-03 6.185137853026390076e-02 2.639672756195068359e-01 2.336635142564773560e-01 -8.285507559776306152e-02 6.224527582526206970e-02 -1.219996251165866852e-03 -1.812612563371658325e-01 -7.039143890142440796e-02 -2.731614112854003906e-01 8.576646447181701660e-02 1.798884272575378418e-01 2.652155458927154541e-01 4.335400834679603577e-02 -8.453344553709030151e-02 -2.800617814064025879e-01 1.195560470223426819e-01 2.990986034274101257e-02
-1.646023942157626152e-03 1.846942454576492310e-01 -1.019314900040626526e-01 1.024216040968894958e-02 2.107516676187515259e-02 -1.331218183040618896e-01 -2.796347439289093018e-01 7.940743863582611084e-02 -3.207078278064727783e-01 -3.321500420570373535e-01 -7.483390718698501587e-02 1.345229446887969971e-01 6.941813230514526367e-02 -4.779401421546936035e-01 5.180957540869712830e-02 3.890236094594001770e-02 1.470002382993698120e-01 -2.277799695730209351e-01 -2.029816210269927979e-01 1.385006457567214966e-01 -2.379700988531112671e-01 -7.716487348079681396e-02 2.548117376863956451e-02 -9.360737353563308716e-02 8.558961749076843262e-02 1.369677931070327759e-01 5.644380301237106323e-02 -6.405622512102127075e-02 1.665288656949996948e-01 -2.841292023658752441e-01 1.504794061183929443e-01 -8.974349498748779297e-02
1.237598583102226257e-01 1.422594189643859863e-01 -1.051850840449333191e-01 -6.079332903027534485e-03 2.054504901170730591e-01 3.782593831419944763e-02 -5.671212077140808105e-01 -1.183558702468872070e-01 8.309728652238845825e-02 -4.015179723501205444e-02 6.613299995660781860e-02 -1.556140184402465820e-01 5.631969124078750610e-02 -1.701937764883041382e-01 -7.025624811649322510e-02 1.709939986467361450e-01 4.631896317005157471e-02 -1.839894056320190430e-01 1.680617034435272217e-01 9.327825158834457397e-02 -1.215186342597007751e-01 -6.531549151986837387e-03 5.969569832086563110e-02 -5.217143520712852478e-02 -1.565542668104171753e-01 4.901912063360214233e-02 3.438178896903991699e-01 1.822662651538848877e-01 -2.473268806934356689e-01 -3.697310388088226318e-01 -1.434338465332984924e-02 1.382095646113157272e-02
-1.729943901300430298e-01 2.698638737201690674e-01 -1.399429291486740112e-01 4.112508893013000488e-02 1.657288670539855957e-01 -7.165174931287765503e-02 -2.290420234203338623e-01 2.173534482717514038e-01 -2.428810447454452515e-01 -1.848365366458892822e-01 1.403296645730733871e-02 6.043933331966400146e-02 3.072578608989715576e-01 -1.786169707775115967e-01 -8.621267974376678467e-02 -2.433846145868301392e-02 1.966490596532821655e-02 4.678149893879890442e-02 -2.396614253520965576e-01 4.426209628582000732e-02 -6.181214377284049988e-02 2.854521274566650391e-01 -1.283050775527954102e-01 -3.644661307334899902e-01 -1.725808978080749512e-01 7.151746749877929688e-02 2.981104254722595215e-01 -1.849417388439178467e-02 8.983658999204635620e-02 -1.993405520915985107e-01 -1.799006909132003784e-01 1.071023419499397278e-01
6.288167205639183521e-04 1.302482783794403076e-01 -2.677224278450012207e-01 -1.472810208797454834e-01 -1.986378803849220276e-02 -9.879033267498016357e-02 -3.542636632919311523e-01 9.387318044900894165e-02 4.664846882224082947e-02 -2.275190800428390503e-01 -3.376605212688446045e-01 -5.847729742527008057e-02 2.026077173650264740e-02 -2.147866785526275635e-01 5.845243483781814575e-02 -8.078992366790771484e-02 6.266579031944274902e-02 -3.556089103221893311e-02 -5.531178787350654602e-02 3.113042749464511871e-02 -4.518804848194122314e-01 1.368158906698226929e-01 5.987220257520675659e-02 2.961394488811492920e-01 -2.661233246326446533e-01 1.026190668344497681e-01 1.847614943981170654e-01 1.133470013737678528e-01 -1.583178192377090454e-01 -9.996572881937026978e-02 8.155564963817596436e-02 1.545083820819854736e-01
-4.786030575633049011e-02 3.477325439453125000e-01 -4.812563583254814148e-02 -1.956057250499725342e-01 1.749730727169662714e-04 -1.168670877814292908e-01 -2.508236169815063477e-01 -5.238083750009536743e-02 -2.122421376407146454e-02 3.160338103771209717e-02 2.500265538692474365e-01 -1.220224052667617798e-01 -8.563087135553359985e-02 -2.421387135982513428e-01 1.524717807769775391e-01 1.571674495935440063e-01 5.070921033620834351e-02 1.443430185317993164e-01 -3.690924867987632751e-02 -5.602100864052772522e-02 -2.762767970561981201e-01 1.984404325485229492e-01 -1.679805815219879150e-01 -9.524048119783401489e-02 1.270429790019989014e-01 1.593126952648162842e-01 3.614228367805480957e-01 -2.537385225296020508e-01 -4.056986793875694275e-02 -5.618057027459144592e-02 1.185159161686897278e-01 3.575662374496459961e-01
1.624399274587631226e-01 1.033700853586196899e-01 8.186980336904525757e-02 -1.195956021547317505e-01 -2.725218236446380615e-01 -2.291348949074745178e-02 -9.578670561313629150e-02 1.406723409891128540e-01 -8.708164095878601074e-02 -4.115445315837860107e-01 -2.087569385766983032e-01 2.426535263657569885e-02 8.608186244964599609e-02 -1.487590521574020386e-01 3.126326203346252441e-01 3.142639696598052979e-01 6.969369202852249146e-02 5.840324983000755310e-02 8.784388750791549683e-02 3.078939020633697510e-01 -1.090182811021804810e-01 -5.631294846534729004e-02 -2.107025086879730225e-01 5.877843126654624939e-03 -7.073170691728591919e-02 -2.162464894354343414e-02 -2.407384105026721954e-02 -1.335216611623764038e-01 -7.275155931711196899e-02 -2.491237074136734009e-01 2.629671096801757812e-01 2.456612437963485718e-01
-1.867474168539047241e-01 2.163479477167129517e-01 2.655619382858276367e-01 2.904820144176483154e-01 -7.633605599403381348e-02 -1.078506698831915855e-03 -4.250572621822357178e-01 -1.461360305547714233e-01 -3.592974245548248291e-01 -9.284612536430358887e-02 8.057171106338500977e-02 -1.713801175355911255e-02 7.591978460550308228e-02 -2.030039727687835693e-01 5.272669368423521519e-04 3.797476738691329956e-02 -6.803369522094726562e-02 -2.038408070802688599e-02 1.035363525152206421e-01 2.385670989751815796e-01 -1.833543926477432251e-01 -1.557539589703083038e-02 -8.202706277370452881e-02 -1.791597753763198853e-01 -1.455097086727619171e-02 3.422755002975463867e-01 1.736397594213485718e-01 -1.346952766180038452e-01 -1.931315213441848755e-01 -8.092006295919418335e-02 3.439313033595681190e-03 8.807539939880371094e-02
2.423161119222640991e-01 1.630419194698333740e-01 1.504762470722198486e-01 -2.407682687044143677e-01 9.574646502733230591e-02 -2.437249869108200073e-01 -2.853159010410308838e-01 -1.297978162765502930e-01 1.481128782033920288e-01 -4.206697046756744385e-01 -7.707332819700241089e-02 -1.073401123285293579e-01 1.570015251636505127e-01 1.147290877997875214e-02 3.135160803794860840e-01 1.516551673412322998e-01 -1.096395179629325867e-01 -9.468072652816772461e-02 -3.327691927552223206e-02 1.223344653844833374e-01 -3.128021582961082458e-02 2.904953658580780029e-01 -3.309638425707817078e-02 -1.332462728023529053e-01 3.836588934063911438e-02 -3.128354251384735107e-02 1.867460608482360840e-01 1.147904992103576660e-01 -8.075527846813201904e-02 -2.718865871429443359e-01 1.454379260540008545e-01 1.070458665490150452e-01
-3.158175386488437653e-03 2.141621112823486328e-01 -1.748777925968170166e-02 -2.211619317531585693e-01 -9.727554023265838623e-02 -1.442429721355438232e-01 -2.646006345748901367e-01 -7.638739794492721558e-02 -1.055492758750915527e-01 -1.994242668151855469e-01 -1.984050720930099487e-01 -2.290693521499633789e-01 1.977563090622425079e-02 -1.831446588039398193e-01 -1.740650832653045654e-01 8.337882161140441895e-02 -1.725908964872360229e-01 -1.685862392187118530e-01 5.929508060216903687e-02 -9.519138187170028687e-02 3.483031690120697021e-02 -5.837699770927429199e-02 -9.918560087680816650e-02 -1.943744421005249023e-01 -1.181829199194908142e-01 -8.222679793834686279e-02 5.425643324851989746e-01 -2.065259777009487152e-02 -1.280007418245077133e-02 -3.029567301273345947e-01 -2.328335195779800415e-01 1.191223412752151489e-02
1.346468180418014526e-01 2.362060993909835815e-01 1.129399836063385010e-01 -6.489863991737365723e-02 -1.417269259691238403e-01 -4.159825667738914490e-02 -1.124704480171203613e-01 3.611363237723708153e-03 -2.863287329673767090e-01 -1.270907223224639893e-01 2.800051297526806593e-04 1.797329075634479523e-02 -2.330923825502395630e-02 -4.153162240982055664e-02 7.970481365919113159e-02 1.398789733648300171e-01 -1.561192125082015991e-01 1.830595880746841431e-01 -1.501705795526504517e-01 -2.882196567952632904e-02 -2.846656739711761475e-01 1.066041961312294006e-01 -1.130431238561868668e-02 -2.387438267469406128e-01 -2.376270294189453125e-01 -2.224005758762359619e-01 2.026518434286117554e-01 -1.381545513868331909e-01 2.012622170150279999e-02 -1.147199794650077820e-01 5.803008675575256348e-01 2.818188257515430450e-02
2.396034598350524902e-01 1.575127989053726196e-01 -1.505697816610336304e-01 -1.200764328241348267e-01 2.179964482784271240e-01 -1.585675626993179321e-01 -5.006632953882217407e-02 1.530300360172986984e-03 8.484725654125213623e-02 -1.147205680608749390e-01 1.019215770065784454e-02 2.806288599967956543e-01 2.260750830173492432e-01 -3.938881456851959229e-01 3.885554075241088867e-01 2.031389325857162476e-01 1.566722430288791656e-02 2.318074405193328857e-01 8.924672752618789673e-02 -1.240908056497573853e-01 2.763895690441131592e-02 -5.588869377970695496e-02 -8.865772187709808350e-02 -3.047819137573242188e-01 -1.999196410179138184e-01 1.931441128253936768e-01 5.214064195752143860e-02 4.877881333231925964e-02 3.834724053740501404e-02 -8.633071184158325195e-02 4.994523152709007263e-02 -1.789651364088058472e-01
1.476648151874542236e-01 1.083303764462471008e-01 -2.882989309728145599e-02 4.637699946761131287e-02 -1.038004532456398010e-01 -1.491401344537734985e-01 -8.865617215633392334e-02 6.788536161184310913e-02 2.301809750497341156e-02 -3.195294439792633057e-01 -2.277174890041351318e-01 1.277408301830291748e-01 -1.567839831113815308e-01 -1.182016283273696899e-01 1.131266057491302490e-01 2.929922640323638916e-01 -1.106417477130889893e-01 3.251354396343231201e-01 -2.957156598567962646e-01 1.065182983875274658e-01 -3.297363817691802979e-01 1.017839461565017700e-01 -1.448145806789398193e-01 -2.392708957195281982e-01 1.949584633111953735e-01 4.145175917074084282e-04 9.017166495323181152e-02 -1.275334805250167847e-01 2.282492965459823608e-01 -2.505336999893188477e-01 1.184724122285842896e-01 -6.807094812393188477e-02
1.586192846298217773e-01 1.714861094951629639e-01 1.003523916006088257e-01 -2.648359350860118866e-02 1.349842995405197144e-01 -1.788417100906372070e-01 -2.895099222660064697e-01 1.783310920000076294e-01 -6.927961856126785278e-02 -1.810306608676910400e-01 -2.965416312217712402e-01 -7.764825969934463501e-02 1.590353101491928101e-01 -4.044972732663154602e-02 4.589616656303405762e-01 1.005858406424522400e-01 3.259808570146560669e-02 -1.000570654869079590e-01 2.414673864841461182e-01 1.724072098731994629e-01 -2.867168784141540527e-01 -1.527701765298843384e-01 -1.835046559572219849e-01 -1.682847738265991211e-01 1.108066365122795105e-01 9.932510554790496826e-03 1.696166992187500000e-01 5.515067279338836670e-02 -2.569285631179809570e-01 7.657708972692489624e-02 -1.146332919597625732e-02 8.226569741964340210e-02
1.709276810288429260e-02 2.573208808898925781e-01 5.820185691118240356e-02 2.860167063772678375e-02 -2.666516415774822235e-02 -1.208177283406257629e-01 -3.264010846614837646e-01 1.152992993593215942e-01 -3.006809651851654053e-01 -2.754135131835937500e-01 -3.650234267115592957e-02 -2.320541627705097198e-02 7.960516959428787231e-02 -3.950105309486389160e-01 8.177476376295089722e-02 -4.839912801980972290e-02 -3.023751266300678253e-02 -2.472055405378341675e-01 -1.150800958275794983e-01 -6.555099040269851685e-02 -1.212611570954322815e-01 -2.666871249675750732e-01 -1.399979591369628906e-01 -1.887641251087188721e-01 -5.220285430550575256e-02 3.836018443107604980e-01 1.428327411413192749e-01 1.468965858221054077e-01 -3.086248412728309631e-02 -2.184975147247314453e-02 1.574959456920623779e-01 -1.261078566312789917e-01
-3.076219186186790466e-02 1.021257862448692322e-01 -2.036268711090087891e-01 -1.053237020969390869e-01 -1.553307101130485535e-02 -2.295453101396560669e-01 -2.203733623027801514e-01 3.582573030143976212e-03 -9.086393564939498901e-02 -3.517500460147857666e-01 -3.089110851287841797e-01 -4.897675663232803345e-02 2.116755768656730652e-02 -1.970535069704055786e-01 -1.608599722385406494e-01 1.574971973896026611e-01 -1.671757102012634277e-01 -8.755204267799854279e-03 1.365690529346466064e-01 1.809150911867618561e-02 -1.473689824342727661e-02 -1.014856472611427307e-01 -3.133870363235473633e-01 -1.585868932306766510e-02 5.529071763157844543e-02 -1.020584404468536377e-01 5.453133583068847656e-01 1.556096673011779785e-01 3.004865348339080811e-02 -4.965575062669813633e-04 -8.897949592210352421e-04 -1.511578410863876343e-01
2.343941777944564819e-01 1.441301107406616211e-01 2.552431523799896240e-01 1.579022705554962158e-01 -6.604724377393722534e-02 3.218550235033035278e-02 -1.105455905199050903e-01 1.847482169978320599e-03 -2.596180327236652374e-02 -2.372853606939315796e-01 -1.550781726837158203e-01 5.626546218991279602e-02 1.541002541780471802e-01 -6.603230535984039307e-02 4.442545473575592041e-01 -8.089199662208557129e-02 8.617212623357772827e-02 1.894716918468475342e-01 3.024225831031799316e-01 8.756712079048156738e-02 -3.582977652549743652e-01 -1.790728271007537842e-01 -1.381176114082336426e-01 -2.335354536771774292e-01 1.107568517327308655e-01 7.381703704595565796e-02 1.310680359601974487e-01 1.209878455847501755e-02 -1.784834116697311401e-01 -3.062843345105648041e-03 2.193858027458190918e-01 9.394928812980651855e-02
-1.524586826562881470e-01 1.643378734588623047e-01 -1.646761447191238403e-01 -1.615404188632965088e-01 1.530551351606845856e-02 -1.467883680015802383e-02 -3.451747000217437744e-01 -5.995436757802963257e-02 -3.611480891704559326e-01 -2.316402792930603027e-01 -1.753555387258529663e-01 3.046859242022037506e-02 4.211441799998283386e-02 -4.295974373817443848e-01 1.531127393245697021e-01 5.803131684660911560e-02 1.058468297123908997e-01 -2.937244176864624023e-01 -1.565635800361633301e-01 8.122934401035308838e-02 -2.180132083594799042e-02 -6.144820898771286011e-02 -8.287645131349563599e-02 -9.891188144683837891e-02 2.256953418254852295e-01 1.534541398286819458e-01 6.128448620438575745e-02 2.915258891880512238e-02 -1.227391976863145828e-02 -8.533494174480438232e-02 2.936933934688568115e-01 -1.489040404558181763e-01
-6.877878308296203613e-02 2.896986901760101318e-01 9.342316538095474243e-02 1.099559739232063293e-01 -1.139927878975868225e-01 -1.134940907359123230e-01 -2.919730246067047119e-01 4.305475950241088867e-02 -2.954801917076110840e-01 -3.082275986671447754e-01 2.123845368623733521e-02 1.624972075223922729e-01 1.162621155381202698e-01 -2.917796373367309570e-01 8.506172150373458862e-02 -4.482506588101387024e-02 3.206600993871688843e-02 -1.359252780675888062e-01 3.111037053167819977e-02 -8.794158697128295898e-02 -2.288861572742462158e-01 -2.560347020626068115e-01 -1.641737483441829681e-02 -2.783431112766265869e-01 -1.867949217557907104e-01 3.880927264690399170e-01 1.027473360300064087e-01 -4.443991184234619141e-02 -1.083732694387435913e-01 5.121197178959846497e-02 1.136910244822502136e-01 -1.060972660779953003e-01
-2.278135269880294800e-01 1.878139823675155640e-01 -3.714736998081207275e-01 -7.946892082691192627e-02 -1.876395195722579956e-01 -2.049525082111358643e-01 -3.803882896900177002e-01 -6.065651308745145798e-03 -4.908038303256034851e-03 -1.929436773061752319e-01 -6.595965474843978882e-02 -7.364048622548580170e-03 7.157082855701446533e-02 -2.532374560832977295e-01 -1.779676973819732666e-01 3.308537974953651428e-02 5.402437597513198853e-02 4.907187819480895996e-02 1.031051129102706909e-01 2.881606854498386383e-02 -2.977737784385681152e-01 -8.535888791084289551e-02 3.809316828846931458e-02 -2.015960067510604858e-01 -2.798593640327453613e-01 7.045681029558181763e-02 7.714106142520904541e-02 1.119001358747482300e-01 1.118485443294048309e-02 -2.677683532238006592e-01 -2.557822465896606445e-01 9.515853226184844971e-02
-3.308348730206489563e-02 3.337472677230834961e-01 -1.812857687473297119e-01 -1.084326282143592834e-01 1.769725829362869263e-01 1.677310168743133545e-01 -1.562039405107498169e-01 1.140018999576568604e-01 -1.619734019041061401e-01 -2.838847786188125610e-02 -1.194569393992424011e-01 -1.456668674945831299e-01 3.677559494972229004e-01 -2.858358919620513916e-01 -3.437583291088230908e-05 1.476723104715347290e-01 4.159758985042572021e-02 1.831092089414596558e-01 -2.520570531487464905e-02 2.660986185073852539e-01 -2.278721891343593597e-02 -2.764517068862915039e-02 -1.395871192216873169e-01 -4.723685085773468018e-01 -1.631156653165817261e-01 4.880734533071517944e-02 2.068509608507156372e-01 2.643777616322040558e-02 2.588994428515434265e-02 -8.542834967374801636e-02 -1.082499921321868896e-01 -4.470341280102729797e-02
-1.514646857976913452e-01 3.858479559421539307e-01 1.856742948293685913e-01 -7.163456827402114868e-02 1.323328018188476562e-01 1.655180901288986206e-01 -2.754838168621063232e-01 1.281311511993408203e-01 -2.112376391887664795e-01 -1.891424208879470825e-01 -7.848940789699554443e-02 1.569580733776092529e-01 2.631483674049377441e-01 -3.542770743370056152e-01 -2.922525256872177124e-02 2.330675423145294189e-01 9.868122637271881104e-02 9.634789824485778809e-02 5.886032804846763611e-02 1.730805933475494385e-01 -8.602311462163925171e-02 1.449872404336929321e-01 -2.142146676778793335e-01 -1.884158104658126831e-01 -1.785305887460708618e-01 -7.697257399559020996e-02 3.976062871515750885e-03 1.890345215797424316e-01 1.988414973020553589e-01 -8.741664141416549683e-02 5.774877220392227173e-02 6.257234513759613037e-02
7.917893677949905396e-02 2.776369750499725342e-01 -8.049681782722473145e-02 2.954809693619608879e-03 -2.049867510795593262e-01 -1.927748471498489380e-01 3.684535622596740723e-02 -2.822340838611125946e-02 1.915552169084548950e-01 -2.040490955114364624e-01 -4.482048749923706055e-02 -5.679914727807044983e-02 2.267061024904251099e-01 -2.470755130052566528e-01 3.657601028680801392e-02 2.181634604930877686e-01 -2.948118746280670166e-01 7.341236621141433716e-02 -1.285742074251174927e-01 -2.289103716611862183e-01 -3.445337712764739990e-01 -8.432685583829879761e-02 -1.976076513528823853e-01 -9.770465549081563950e-04 -2.539400160312652588e-01 3.133321404457092285e-01 -2.329619042575359344e-02 -1.970600783824920654e-01 4.501611366868019104e-02 -8.203408122062683105e-02 1.496128886938095093e-01 -1.568681746721267700e-01
7.028831541538238525e-02 8.525665104389190674e-02 3.588635101914405823e-02 -3.251168131828308105e-01 -2.497248351573944092e-02 9.351846575736999512e-02 -4.089740812778472900e-01 1.431611180305480957e-01 -2.176950275897979736e-01 6.781899183988571167e-02 -2.965250611305236816e-01 5.840416252613067627e-02 -4.641130939126014709e-02 -1.691117733716964722e-01 1.023570820689201355e-01 2.084169536828994751e-01 1.496694143861532211e-02 -8.950917050242424011e-03 -3.296113312244415283e-01 -8.870944380760192871e-02 -3.853811919689178467e-01 -1.021701470017433167e-01 1.059051696211099625e-02 -1.819987408816814423e-02 2.875503711402416229e-02 4.175958689302206039e-03 3.043362796306610107e-01 1.275487244129180908e-01 1.163973212242126465e-01 -9.267671406269073486e-02 7.585058361291885376e-02 2.045480310916900635e-01
-2.659625411033630371e-01 1.701998859643936157e-01 1.452713310718536377e-01 2.556210458278656006e-01 -5.719817057251930237e-02 2.778498083353042603e-02 -4.161207675933837891e-01 -1.282397359609603882e-01 -3.089504241943359375e-01 -1.247140318155288696e-01 -7.847424596548080444e-03 8.425746113061904907e-02 -8.106065914034843445e-03 -7.714179158210754395e-02 9.595128893852233887e-02 2.003683000802993774e-01 2.672553062438964844e-02 -4.122180864214897156e-02 -9.018480032682418823e-02 -5.724676325917243958e-02 -2.081244289875030518e-01 5.373153835535049438e-03 -1.916762739419937134e-01 -2.905671000480651855e-01 -2.397340536117553711e-02 3.794011175632476807e-01 1.118080690503120422e-01 -1.067162156105041504e-01 -2.721661031246185303e-01 -1.323209106922149658e-01 -2.921656519174575806e-02 -8.651639521121978760e-02
2.516150474548339844e-01 1.872680038213729858e-01 -1.597397327423095703e-01 8.697334676980972290e-02 2.358437031507492065e-01 -1.527626439929008484e-02 -1.719703227281570435e-01 -1.863674819469451904e-01 -1.819716542959213257e-01 1.167477387934923172e-02 1.083806157112121582e-01 -1.813903003931045532e-01 5.997859314084053040e-02 -1.742147803306579590e-01 1.074204593896865845e-01 6.083420291543006897e-02 8.904845267534255981e-02 4.334019869565963745e-02 -1.433739997446537018e-02 8.771501481533050537e-03 -5.074706673622131348e-01 -4.594257846474647522e-02 6.114862486720085144e-02 1.149803120642900467e-02 -1.362707912921905518e-01 2.905132770538330078e-01 3.516201972961425781e-01 -1.507185250520706177e-01 1.397447735071182251e-01 -2.029892057180404663e-01 8.383818715810775757e-02 1.749530732631683350e-01
2.313240058720111847e-02 1.344911009073257446e-01 -1.493180096149444580e-01 -2.891313135623931885e-01 1.239566430449485779e-01 -3.270965516567230225e-01 -1.407626867294311523e-01 -1.011471375823020935e-01 -8.721822500228881836e-02 2.214062400162220001e-02 -1.565262228250503540e-01 -1.113957390189170837e-01 7.993913441896438599e-02 -1.190941259264945984e-01 3.731493651866912842e-01 6.078754737973213196e-02 -8.613801561295986176e-03 3.444048762321472168e-01 1.019083261489868164e-01 6.035897880792617798e-02 -3.247303962707519531e-01 8.982034027576446533e-02 -7.824987173080444336e-02 -1.804482787847518921e-01 -2.583472728729248047e-01 9.590537287294864655e-03 1.822924017906188965e-01 -8.854543417692184448e-02 -2.172619402408599854e-01 -9.933445602655410767e-02 2.503639161586761475e-01 4.458854719996452332e-02
-1.643415689468383789e-01 3.174033164978027344e-01 -1.459818333387374878e-01 -1.017399206757545471e-01 1.363664716482162476e-01 -4.099322855472564697e-02 -2.064837962388992310e-01 1.759182512760162354e-01 -3.851760625839233398e-01 -2.147057056427001953e-01 -1.980424523353576660e-01 -2.548567391932010651e-02 1.748454272747039795e-01 -3.837194442749023438e-01 4.425043240189552307e-02 6.511976569890975952e-02 -8.451782912015914917e-02 -1.866029500961303711e-01 -1.382983569055795670e-02 -3.298750892281532288e-02 -1.369263231754302979e-01 -1.822408735752105713e-01 -3.123198151588439941e-01 -1.425483971834182739e-01 3.151812404394149780e-02 2.478809803724288940e-01 1.119956970214843750e-01 2.956727705895900726e-02 -7.939700037240982056e-03 -1.399394571781158447e-01 1.109324619174003601e-01 -8.666798472404479980e-02
-1.939288824796676636e-01 3.063274323940277100e-01 -9.415241330862045288e-02 -2.211063057184219360e-01 7.817226462066173553e-03 5.127296596765518188e-02 8.900434710085391998e-03 1.978569030761718750e-01 -1.850373670458793640e-02 -5.036919936537742615e-02 2.617019712924957275e-01 3.165743872523307800e-02 2.465325593948364258e-01 -1.298344731330871582e-01 7.300663739442825317e-02 1.561521440744400024e-01 -2.914630472660064697e-01 1.265887767076492310e-01 -2.025612443685531616e-02 2.759357988834381104e-01 -2.445199787616729736e-01 -8.889712393283843994e-02 -1.531291604042053223e-01 -2.413052171468734741e-01 -9.056557901203632355e-03 3.590552210807800293e-01 1.776371896266937256e-01 1.455395109951496124e-02 -1.830689795315265656e-02 -3.079031705856323242e-01 -7.874746620655059814e-02 1.271556969732046127e-02
2.394484356045722961e-02 9.043812751770019531e-02 -2.105022072792053223e-01 -1.908855289220809937e-01 1.720166355371475220e-01 -2.077913433313369751e-01 -3.395590782165527344e-01 -7.767269015312194824e-02 2.682819962501525879e-01 -2.713298797607421875e-01 -1.898069828748703003e-01 -1.483555436134338379e-01 1.533557623624801636e-01 -5.306873470544815063e-02 2.563761770725250244e-01 9.541948884725570679e-02 -1.811673939228057861e-01 -5.521953105926513672e-02 -5.938797071576118469e-02 2.135113812983036041e-02 -2.002402842044830322e-01 9.578270465135574341e-02 -4.918995499610900879e-02 2.512954734265804291e-02 -1.411793380975723267e-01 4.532439261674880981e-02 1.413557082414627075e-01 6.616908311843872070e-02 -2.038665860891342163e-01 -3.475229144096374512e-01 1.327068209648132324e-01 3.051785826683044434e-01
-4.898029938340187073e-02 6.988565623760223389e-02 2.105963602662086487e-02 -2.841231524944305420e-01 -8.203929662704467773e-02 -1.790079325437545776e-01 -1.614064276218414307e-01 2.306449711322784424e-01 -6.583576649427413940e-02 -3.075653016567230225e-01 2.807699739933013916e-01 1.809897124767303467e-01 2.925283312797546387e-01 -2.362842261791229248e-01 -1.676127687096595764e-02 7.019459456205368042e-02 -1.236399784684181213e-01 5.237311497330665588e-02 -1.038768664002418518e-01 1.660774052143096924e-01 -3.214241862297058105e-01 -9.271626919507980347e-02 2.115607075393199921e-02 -1.943792030215263367e-02 2.253992296755313873e-02 8.509649336338043213e-02 1.927295327186584473e-01 -1.478530615568161011e-01 1.696933656930923462e-01 -3.934563398361206055e-01 1.050824895501136780e-01 7.651985436677932739e-02
2.547938823699951172e-01 3.093879222869873047e-01 -4.469492472708225250e-03 1.367260813713073730e-01 2.832709252834320068e-02 -1.348866522312164307e-01 -1.425674110651016235e-01 3.349064290523529053e-02 1.910295039415359497e-01 -1.636214703321456909e-01 6.800773739814758301e-02 8.014998584985733032e-02 6.787776947021484375e-02 -3.128395974636077881e-01 1.557850390672683716e-01 1.373716145753860474e-01 8.237052708864212036e-02 1.372933089733123779e-01 -4.222501441836357117e-02 7.062288373708724976e-02 2.096261084079742432e-01 4.189602285623550415e-02 -4.048303365707397461e-01 -3.295805156230926514e-01 -4.353784769773483276e-02 -4.293365869671106339e-03 2.641183733940124512e-01 1.531116315163671970e-03 5.841737240552902222e-02 -3.138148784637451172e-01 3.088450618088245392e-02 -1.874479055404663086e-01
-2.046342045068740845e-01 2.778808474540710449e-01 -1.201359778642654419e-01 6.330696493387222290e-02 -1.321844160556793213e-01 -1.326873153448104858e-01 -2.676520869135856628e-02 3.130928799510002136e-02 2.938504517078399658e-01 -1.907536685466766357e-01 -3.182164430618286133e-01 -1.770567744970321655e-01 8.487056195735931396e-02 -3.148463964462280273e-01 -3.343836218118667603e-02 2.314642220735549927e-01 -6.100910156965255737e-02 9.253103286027908325e-02 1.093952953815460205e-01 -1.989304870367050171e-01 -2.191508710384368896e-01 -1.643382608890533447e-01 -2.766934335231781006e-01 -2.400016970932483673e-02 7.943720370531082153e-02 1.702243089675903320e-01 -2.981743076816201210e-03 -2.131458222866058350e-01 -7.153046131134033203e-02 -2.235008031129837036e-01 1.801448166370391846e-01 -1.583614796400070190e-01
7.803530246019363403e-02 2.539875209331512451e-01 -3.068550229072570801e-01 -1.918856613337993622e-02 -2.221908122301101685e-01 -1.782222986221313477e-01 -3.144637122750282288e-02 6.883424520492553711e-02 1.455254107713699341e-01 4.200203809887170792e-03 1.064316779375076294e-01 3.140321373939514160e-01 1.165401563048362732e-01 -3.482078313827514648e-01 2.159906178712844849e-01 1.152747869491577148e-01 1.095555648207664490e-01 2.018760442733764648e-01 9.301659464836120605e-02 4.625844955444335938e-02 5.274906009435653687e-02 -1.293965727090835571e-01 -1.916756331920623779e-01 -2.663758993148803711e-01 -2.708444595336914062e-01 8.352772146463394165e-02 1.748975217342376709e-01 1.159090027213096619e-01 -1.901114359498023987e-03 -2.830510437488555908e-01 -8.050175011157989502e-02 -1.427393257617950439e-01
-3.680769726634025574e-02 -1.415148675441741943e-01 9.304104000329971313e-02 4.340844973921775818e-02 1.579880416393280029e-01 -1.759960800409317017e-01 -1.006624922156333923e-01 -1.619239449501037598e-01 -5.514920875430107117e-02 -2.689900994300842285e-01 -1.631197482347488403e-01 3.885875642299652100e-02 3.040944412350654602e-02 -3.161563575267791748e-01 2.846329845488071442e-02 1.329367756843566895e-01 1.066463068127632141e-02 1.563688367605209351e-01 -7.663082331418991089e-02 -2.755711674690246582e-01 -4.130977392196655273e-01 -3.274766355752944946e-02 -4.342411458492279053e-02 -4.643584191799163818e-01 9.659896790981292725e-02 1.983291357755661011e-01 7.757455855607986450e-02 9.559401124715805054e-02 7.451798766851425171e-02 -1.507957130670547485e-01 2.155623733997344971e-01 -1.368182003498077393e-01
-1.278716027736663818e-01 3.240132033824920654e-01 2.859511412680149078e-02 -2.551584877073764801e-02 7.238776981830596924e-02 1.666280627250671387e-01 -2.891098856925964355e-01 1.188131347298622131e-01 -3.527421951293945312e-01 -1.542703360319137573e-01 -1.165951564908027649e-01 -7.571989297866821289e-02 4.497075676918029785e-01 -2.222386300563812256e-01 4.693700931966304779e-03 1.715608239173889160e-01 1.421451866626739502e-01 1.355200260877609253e-01 1.058920174837112427e-01 1.101094186305999756e-01 -2.946702204644680023e-02 1.818311661481857300e-01 -1.177229359745979309e-01 -2.270849794149398804e-01 -8.463120460510253906e-02 -2.074972912669181824e-02 2.033623158931732178e-01 1.178708150982856750e-01 1.348079741001129150e-01 -1.238668635487556458e-01 -9.748639911413192749e-02 1.752868294715881348e-01
-7.471974194049835205e-02 3.723865374922752380e-02 4.463985934853553772e-02 6.601990200579166412e-03 -3.414279818534851074e-01 1.302096843719482422e-01 -2.779793739318847656e-01 1.325219869613647461e-01 2.427261136472225189e-02 -2.233276516199111938e-01 -7.477531582117080688e-02 -3.655649125576019287e-01 1.499023884534835815e-01 -2.559823989868164062e-01 1.740612983703613281e-01 -1.465686690062284470e-02 3.120667487382888794e-02 1.030918285250663757e-01 -6.396818161010742188e-02 1.531440913677215576e-01 -3.456456661224365234e-01 6.907184422016143799e-02 1.025099083781242371e-01 -6.256344169378280640e-02 -2.019383013248443604e-01 1.641767024993896484e-01 3.633024692535400391e-01 9.173101745545864105e-03 -1.415459960699081421e-01 2.025465816259384155e-01 1.239670589566230774e-01 -1.957714557647705078e-02
-1.574441343545913696e-01 6.001054868102073669e-02 2.435359209775924683e-01 -5.184524133801460266e-02 -2.644345462322235107e-01 2.206770703196525574e-02 -3.079411685466766357e-01 -2.004024982452392578e-01 -1.006942018866539001e-01 6.792270392179489136e-02 -1.894934028387069702e-01 -4.680624231696128845e-02 -1.608555316925048828e-01 -2.129515707492828369e-01 9.162057191133499146e-02 2.302829325199127197e-01 9.285767376422882080e-02 1.384232491254806519e-01 1.932930350303649902e-01 1.665136665105819702e-01 2.813134109601378441e-03 -1.147847846150398254e-01 -1.505875736474990845e-01 -1.462484300136566162e-01 2.435387670993804932e-01 1.306409239768981934e-01 3.308330476284027100e-01 -4.657491669058799744e-02 3.071337640285491943e-01 -1.561609953641891479e-01 1.466338336467742920e-01 2.009329646825790405e-01
-1.563048660755157471e-01 2.315525710582733154e-01 -3.431637957692146301e-02 -1.267798393964767456e-01 -2.570648193359375000e-01 5.921077355742454529e-02 3.275030478835105896e-02 -2.125326171517372131e-02 1.777550876140594482e-01 1.120623350143432617e-01 -1.336258351802825928e-01 4.172333329916000366e-02 -1.044989153742790222e-01 -2.957025468349456787e-01 3.319028913974761963e-01 1.182496920228004456e-01 7.010457664728164673e-02 -1.157109066843986511e-01 1.463794410228729248e-01 1.539113521575927734e-01 -2.261887639760971069e-01 5.953615531325340271e-02 -3.922258913516998291e-01 -1.539102345705032349e-01 -6.253340095281600952e-02 1.073179580271244049e-02 3.385560512542724609e-01 2.603092789649963379e-01 -3.156896308064460754e-02 -2.507154345512390137e-01 -2.776440046727657318e-02 2.544869668781757355e-02
-1.427706331014633179e-01 2.199646085500717163e-01 4.814814031124114990e-02 -3.746401667594909668e-01 -4.733712226152420044e-02 8.290316164493560791e-02 6.499735265970230103e-02 -2.027791440486907959e-01 -1.619124263525009155e-01 1.651972830295562744e-01 -9.140695631504058838e-02 9.710389375686645508e-02 2.249375283718109131e-01 -2.896098196506500244e-01 -4.072844982147216797e-02 -5.673517938703298569e-03 -7.939731329679489136e-02 1.158567443490028381e-01 2.042209208011627197e-01 -2.706699445843696594e-02 -2.867833971977233887e-01 2.365454733371734619e-01 -2.580702006816864014e-01 -3.058938384056091309e-01 -1.733864098787307739e-02 -5.736219882965087891e-02 1.388117522001266479e-01 -2.312307357788085938e-01 7.046308746794238687e-05 -2.677425146102905273e-01 1.181896924972534180e-01 -6.427698582410812378e-02
1.098835542798042297e-01 2.950595915317535400e-01 -7.499641925096511841e-02 4.755486547946929932e-02 -2.683310955762863159e-02 -2.273743040859699249e-02 -3.387409448623657227e-01 9.649288654327392578e-02 1.172326318919658661e-02 -1.213009953498840332e-01 -1.132553964853286743e-01 -1.167285963892936707e-01 6.678650528192520142e-02 -6.167189478874206543e-01 -4.006830509752035141e-03 2.761148810386657715e-01 -1.107803955674171448e-01 1.053420975804328918e-01 2.592686004936695099e-02 4.707661271095275879e-02 1.389046162366867065e-01 2.816566526889801025e-01 -1.470562517642974854e-01 -9.707568585872650146e-02 9.676800668239593506e-02 -1.094259321689605713e-02 6.973291933536529541e-02 -1.210162416100502014e-01 -2.596342563629150391e-01 1.087792441248893738e-01 -6.737183779478073120e-03 3.336301445960998535e-02
2.677432894706726074e-01 2.926442921161651611e-01 9.078102558851242065e-02 -7.565009593963623047e-02 9.246648848056793213e-02 1.237150207161903381e-01 -3.209060728549957275e-01 -1.012583747506141663e-01 1.525534093379974365e-01 7.715418934822082520e-02 -3.022208511829376221e-01 1.994797028601169586e-02 -5.843249335885047913e-02 -2.277714461088180542e-01 3.108235001564025879e-01 1.209231093525886536e-01 2.741073668003082275e-01 2.456954717636108398e-01 2.195177972316741943e-01 -1.051387488842010498e-01 -2.449597418308258057e-01 1.330685913562774658e-01 -2.039398103952407837e-01 -1.599972099065780640e-01 1.771289482712745667e-02 1.146819517016410828e-01 1.376154422760009766e-01 -1.153267174959182739e-01 2.306326664984226227e-02 -1.257445663213729858e-01 -1.259545423090457916e-02 -4.772916063666343689e-02
-2.780551314353942871e-01 1.158975362777709961e-01 -1.025258824229240417e-01 2.708739936351776123e-01 -1.911038905382156372e-01 2.071384489536285400e-01 -2.469982653856277466e-01 -2.258742898702621460e-01 -5.175508186221122742e-02 -2.642370164394378662e-01 -1.174623295664787292e-01 2.319009304046630859e-01 1.077845022082328796e-01 -2.427733838558197021e-01 -2.662362065166234970e-03 -3.152107447385787964e-02 -3.299747034907341003e-02 1.077786460518836975e-02 -8.841992914676666260e-02 1.826039850711822510e-01 -4.813067317008972168e-01 -1.452682763338088989e-01 -2.619950771331787109e-01 -4.270139336585998535e-02 4.218408092856407166e-02 1.763872802257537842e-01 1.113268062472343445e-01 -2.988956309854984283e-02 -7.153934985399246216e-02 1.738157495856285095e-02 -1.760898856446146965e-03 7.133612781763076782e-02
1.281621982343494892e-03 1.766253262758255005e-01 -2.599063813686370850e-01 -1.609599739313125610e-01 -2.240617386996746063e-02 4.945737309753894806e-03 -4.601414501667022705e-01 -7.740610092878341675e-02 -8.677594363689422607e-02 -3.543976694345474243e-02 -1.330212056636810303e-01 -1.479277908802032471e-01 -3.083309717476367950e-02 -1.359413862228393555e-01 8.791223913431167603e-02 1.010601073503494263e-01 -7.111866027116775513e-02 -2.054094336926937103e-02 -2.878010869026184082e-01 -5.723065882921218872e-02 -3.350462019443511963e-01 1.707591861486434937e-01 -2.059508264064788818e-01 2.184573858976364136e-01 -1.955443620681762695e-01 4.688558692578226328e-04 3.673952221870422363e-01 8.665915578603744507e-02 -1.670453250408172607e-01 7.803623378276824951e-02 1.741711981594562531e-02 1.821969598531723022e-01
7.798045128583908081e-02 3.261812031269073486e-01 3.319877386093139648e-02 -6.890696287155151367e-02 -2.892667353153228760e-01 1.421965360641479492e-01 -2.172180712223052979e-01 -5.178246274590492249e-02 -3.589282557368278503e-02 -3.998480737209320068e-01 -1.469008922576904297e-01 2.473150938749313354e-01 6.912470608949661255e-02 -3.436668813228607178e-01 8.807203173637390137e-02 -8.361805230379104614e-02 1.661787480115890503e-01 -1.205747500061988831e-01 2.416338957846164703e-02 -6.946773082017898560e-02 2.861754037439823151e-02 6.211994215846061707e-02 -4.281241595745086670e-01 -1.447412818670272827e-01 -1.015570685267448425e-01 9.354653209447860718e-02 -5.897845700383186340e-02 1.509140133857727051e-01 -2.093187421560287476e-01 1.972854137420654297e-02 -1.165301632136106491e-02 -1.516927033662796021e-02
3.449511248618364334e-03 2.938497960567474365e-01 -9.944720659404993057e-04 -1.699059158563613892e-01 1.600429266691207886e-01 1.884869039058685303e-01 -2.254508137702941895e-01 -4.576805606484413147e-02 4.449666664004325867e-02 -2.379431575536727905e-01 1.430987864732742310e-01 -3.285065293312072754e-02 5.915638431906700134e-02 -1.313191801309585571e-01 2.415138483047485352e-01 6.331600248813629150e-02 4.663944989442825317e-02 -4.724285751581192017e-02 1.009997725486755371e-01 -1.858269125223159790e-01 -4.517973661422729492e-01 1.427217274904251099e-01 7.491469848901033401e-03 1.711899191141128540e-01 -1.633256524801254272e-01 1.906724423170089722e-01 3.323428034782409668e-01 5.814293026924133301e-02 -2.935330569744110107e-01 2.890810929238796234e-02 1.857145130634307861e-01 7.828837633132934570e-02
7.584153115749359131e-02 7.443268597126007080e-02 -4.253827035427093506e-02 -3.220505714416503906e-01 -1.418687552213668823e-01 -1.970147192478179932e-01 -4.038834571838378906e-01 -9.586849808692932129e-02 1.799731403589248657e-01 -2.380912937223911285e-02 -1.825920343399047852e-01 1.424294430762529373e-02 -2.734170667827129364e-02 -3.222792744636535645e-01 -7.343047857284545898e-02 -1.001597344875335693e-01 -1.946331262588500977e-01 -1.331763062626123428e-02 -3.229866921901702881e-02 1.467100083827972412e-01 -3.924725651741027832e-01 -1.138982828706502914e-02 -8.304400742053985596e-02 1.202530413866043091e-01 -9.292257577180862427e-02 8.147323131561279297e-02 5.698403716087341309e-02 1.556344628334045410e-01 1.419903486967086792e-01 -3.935526311397552490e-01 7.307132333517074585e-02 7.821822911500930786e-02
2.630293667316436768e-01 2.408639192581176758e-01 -3.895592689514160156e-02 -2.124844342470169067e-01 -1.378658413887023926e-01 -9.084659814834594727e-02 4.357445240020751953e-02 -2.361439317464828491e-01 2.561882371082901955e-03 -1.015248447656631470e-01 5.147850606590509415e-03 6.507903337478637695e-02 3.502053618431091309e-01 -4.258423149585723877e-01 9.591416455805301666e-03 -1.665843129158020020e-01 6.290087103843688965e-02 1.787166595458984375e-01 -1.759385168552398682e-01 1.415987461805343628e-01 -5.919108912348747253e-02 -1.462849974632263184e-02 3.646843507885932922e-02 -2.566112577915191650e-01 -2.340433895587921143e-01 2.337287664413452148e-01 1.356254220008850098e-01 6.438248604536056519e-02 3.847052156925201416e-02 -2.759236097335815430e-01 8.900134265422821045e-02 -1.397473067045211792e-01
1.676623672246932983e-01 3.255395591259002686e-01 2.371889948844909668e-01 -2.496953606605529785e-01 -3.129289746284484863e-01 7.629076391458511353e-02 -1.116045191884040833e-01 -7.874126732349395752e-02 -1.418183296918869019e-01 -1.257120072841644287e-01 8.407277613878250122e-02 1.200994402170181274e-01 1.006920561194419861e-01 -2.058770060539245605e-01 3.453775048255920410e-01 1.128159463405609131e-01 1.498839706182479858e-01 2.058338969945907593e-01 -8.410029858350753784e-02 -1.495372354984283447e-01 -2.160699516534805298e-01 -8.243743330240249634e-02 9.172638505697250366e-02 -3.723843097686767578e-01 1.184668838977813721e-01 4.583464562892913818e-02 -1.046762987971305847e-01 1.687250882387161255e-01 3.044009208679199219e-03 -9.839534014463424683e-02 -8.089576661586761475e-02 1.277984231710433960e-01
-1.002576872706413269e-01 1.230106055736541748e-01 -5.442135408520698547e-02 -3.588526844978332520e-01 6.979209929704666138e-02 -3.658274561166763306e-02 -1.437098532915115356e-01 3.222861513495445251e-02 3.376114666461944580e-01 -6.042743101716041565e-02 -4.397857189178466797e-02 8.437594771385192871e-02 -1.587264090776443481e-01 -1.598918735980987549e-01 2.422878295183181763e-01 1.399827003479003906e-01 1.145448684692382812e-01 -1.579853594303131104e-01 -7.087629288434982300e-02 1.928501576185226440e-01 -2.204089164733886719e-01 -1.449546813964843750e-01 -1.885429471731185913e-01 -3.407112658023834229e-01 -6.255055218935012817e-02 4.904702305793762207e-02 1.307770609855651855e-01 1.613114327192306519e-01 -3.788754343986511230e-01 -1.962951272726058960e-01 1.377114504575729370e-01 8.620277792215347290e-02
5.583750829100608826e-02 1.637467741966247559e-01 -1.670902967453002930e-01 7.517337799072265625e-02 -3.125835657119750977e-01 -6.759549025446176529e-03 -1.356916427612304688e-01 4.325758293271064758e-02 2.544434666633605957e-01 -5.961188673973083496e-02 -1.138974055647850037e-01 -2.124129794538021088e-02 -7.279930263757705688e-02 -4.324069023132324219e-01 -4.268459230661392212e-02 1.050677821040153503e-01 -4.836234822869300842e-02 3.263573050498962402e-01 -7.822909206151962280e-02 2.234779000282287598e-01 -2.257964313030242920e-01 1.959824711084365845e-01 -2.658052444458007812e-01 -2.212478816509246826e-01 -2.442738041281700134e-02 6.109741330146789551e-02 2.654136121273040771e-01 -3.205632790923118591e-02 6.586749106645584106e-02 -2.009667158126831055e-01 1.364893615245819092e-01 -1.361715644598007202e-01
1.305776983499526978e-01 1.595768630504608154e-01 5.188334733247756958e-02 -1.620213985443115234e-01 1.606147587299346924e-01 -8.442969620227813721e-02 -3.024510741233825684e-01 -3.224250301718711853e-02 -1.332898437976837158e-02 -6.540213525295257568e-02 -5.136493593454360962e-02 6.646792590618133545e-02 -1.000211760401725769e-01 -1.789525598287582397e-01 3.599369525909423828e-01 -9.233200550079345703e-02 -2.055308222770690918e-01 -1.802625833079218864e-03 2.305574864149093628e-01 3.754360601305961609e-02 -2.596648633480072021e-01 1.328815519809722900e-01 3.306147828698158264e-02 -3.066459298133850098e-01 -7.668489962816238403e-02 -1.764890849590301514e-01 3.604672849178314209e-01 -3.087782263755798340e-01 -1.863720943219959736e-03 -1.772417873144149780e-01 2.010918259620666504e-01 -1.716103032231330872e-02
-9.531991183757781982e-02 1.133372858166694641e-01 5.191536992788314819e-02 7.325893640518188477e-02 1.553680449724197388e-01 -2.277981787919998169e-01 -2.188684344291687012e-01 1.476934999227523804e-01 1.063390821218490601e-01 -1.330447494983673096e-01 -4.447496309876441956e-02 2.437688410282135010e-01 4.631088674068450928e-02 -5.610749125480651855e-02 4.458845853805541992e-01 -2.095241099596023560e-02 -1.192411221563816071e-02 2.130885720252990723e-01 -5.241603404283523560e-02 -1.132291108369827271e-01 -2.653155326843261719e-01 -1.911505870521068573e-02 -5.971927894279360771e-04 1.402183342725038528e-02 3.316726908087730408e-02 -1.385524868965148926e-01 4.863823354244232178e-01 -5.127260461449623108e-02 -2.010589092969894409e-01 -3.028984069824218750e-01 -2.887618727982044220e-02 6.879241019487380981e-02
-1.479789763689041138e-01 3.627131581306457520e-01 -3.907172381877899170e-02 3.232781961560249329e-02 -1.755239628255367279e-02 -1.117158010601997375e-01 -2.727257907390594482e-01 9.871843457221984863e-02 -2.303422838449478149e-01 -3.559411466121673584e-01 -2.677206322550773621e-02 -6.099017802625894547e-03 8.392276614904403687e-02 -2.937912940979003906e-01 1.422841548919677734e-01 -8.566951751708984375e-02 3.348466381430625916e-02 -2.518937289714813232e-01 -2.143357396125793457e-01 -1.142851486802101135e-01 -1.643739938735961914e-01 -1.617844998836517334e-01 -1.020044758915901184e-01 -2.759923934936523438e-01 -8.472747355699539185e-02 3.877924978733062744e-01 6.221578270196914673e-02 -2.539910562336444855e-02 -4.520880803465843201e-02 -6.810968369245529175e-02 1.006221547722816467e-01 -5.816323310136795044e-02
2.220644801855087280e-01 1.224432811141014099e-01 -2.576209232211112976e-02 -1.803959608078002930e-01 -1.042880564928054810e-01 -1.923135221004486084e-01 -1.951384246349334717e-01 -3.039483539760112762e-02 -1.884189061820507050e-02 -8.181039988994598389e-02 4.078435897827148438e-02 -1.703403145074844360e-01 -2.491486817598342896e-01 -3.912842869758605957e-01 1.223605126142501831e-01 1.401509940624237061e-01 -2.378633245825767517e-02 1.901431977748870850e-01 4.586230218410491943e-02 1.054048985242843628e-01 -2.635706663131713867e-01 2.669305503368377686e-01 1.778761744499206543e-01 -1.949507892131805420e-01 1.628436595201492310e-01 1.755668967962265015e-01 -5.626055598258972168e-02 -6.406909972429275513e-02 -3.070994019508361816e-01 -2.358389049768447876e-01 6.572756171226501465e-02 2.212292402982711792e-01
-1.492492016404867172e-02 2.506232261657714844e-01 1.264769881963729858e-01 1.675269566476345062e-02 -1.627780646085739136e-01 1.698711514472961426e-02 -3.687776625156402588e-01 3.704716265201568604e-01 -1.175211817026138306e-01 -1.712648719549179077e-01 5.281300097703933716e-02 2.547970414161682129e-01 -1.803194172680377960e-02 -1.517301797866821289e-01 2.093041129410266876e-02 3.580190241336822510e-01 2.378815114498138428e-01 -1.901646889746189117e-02 -1.090905535966157913e-02 9.505005180835723877e-02 1.953431405127048492e-02 -3.505993634462356567e-02 -1.995523720979690552e-01 -1.108290404081344604e-01 -2.700191140174865723e-01 1.864520907402038574e-01 1.387785673141479492e-01 -1.419164836406707764e-01 -1.236512362957000732e-01 -1.653439998626708984e-01 1.327350139617919922e-01 -1.752168983221054077e-01
-6.768096238374710083e-02 3.347707688808441162e-01 -4.768657684326171875e-02 -1.559212896972894669e-02 -1.486163586378097534e-01 -6.848096102476119995e-02 -2.812474071979522705e-01 1.030292138457298279e-01 -4.538701176643371582e-01 -2.994839251041412354e-01 6.552165001630783081e-02 -1.481909025460481644e-02 8.892355114221572876e-02 -4.456188976764678955e-01 3.737054392695426941e-02 5.808644369244575500e-02 2.595301158726215363e-02 -5.821184441447257996e-02 -1.004286780953407288e-01 -5.678898096084594727e-02 -1.572473049163818359e-01 -1.069932952523231506e-01 -2.943159043788909912e-01 -1.519538909196853638e-01 2.602912485599517822e-02 2.393754869699478149e-01 -4.030880704522132874e-02 -7.423545699566602707e-03 -1.097810193896293640e-01 -1.174205020070075989e-01 5.702717602252960205e-02 -2.957590296864509583e-02
9.411087632179260254e-02 1.510987281799316406e-01 1.632965058088302612e-01 1.804774045012891293e-03 -7.526987791061401367e-02 -2.758927345275878906e-01 -2.260878682136535645e-01 -2.227125763893127441e-01 -2.297337651252746582e-01 -2.618549466133117676e-01 -2.839479744434356689e-01 -2.753248512744903564e-01 1.866988837718963623e-01 -3.055282831192016602e-01 -1.072143167257308960e-01 -1.600842224434018135e-03 -6.946486234664916992e-02 2.153374701738357544e-01 5.510475486516952515e-02 -1.128407660871744156e-03 6.661131978034973145e-02 1.651258021593093872e-01 -1.684646755456924438e-01 3.977334499359130859e-02 -1.388524323701858521e-01 9.969356469810009003e-03 4.358781874179840088e-01 8.612760156393051147e-02 9.341447800397872925e-02 9.630639106035232544e-03 -6.848783697932958603e-03 -1.070856302976608276e-02
2.993909418582916260e-01 3.091620802879333496e-01 1.578801125288009644e-01 -2.316716313362121582e-01 5.773085355758666992e-02 -1.941047757863998413e-01 -3.561712801456451416e-01 1.902861893177032471e-02 6.591278314590454102e-02 -3.940533101558685303e-01 -9.570966474711894989e-03 3.457235172390937805e-02 5.665244162082672119e-02 -4.643961321562528610e-03 3.159018456935882568e-01 2.098834961652755737e-01 -2.821915224194526672e-02 6.657204777002334595e-02 -1.562041044235229492e-01 -4.447799548506736755e-02 -7.081925123929977417e-02 2.116369307041168213e-01 -1.768094897270202637e-01 -7.374259829521179199e-02 1.029493520036339760e-03 4.045562446117401123e-02 5.534590221941471100e-03 1.854209452867507935e-01 -1.725089848041534424e-01 -1.046385318040847778e-01 4.311364889144897461e-02 2.514817416667938232e-01
-3.003481626510620117e-01 3.544921875000000000e-01 -1.350930184125900269e-01 -4.234044849872589111e-01 -1.556638926267623901e-01 -6.676620990037918091e-02 -1.840252429246902466e-02 -3.363106399774551392e-02 -1.312786620110273361e-02 2.094160579144954681e-02 2.596142590045928955e-01 1.396234184503555298e-01 2.245682030916213989e-01 -1.940734237432479858e-01 -3.711835667490959167e-02 2.298964112997055054e-01 -1.658778190612792969e-01 8.286625146865844727e-02 -1.885803043842315674e-01 1.075458675622940063e-01 -3.231392204761505127e-01 1.064347922801971436e-01 -7.769330590963363647e-02 -6.397848576307296753e-02 5.095916613936424255e-02 2.045301795005798340e-01 1.690000891685485840e-01 -1.269955635070800781e-01 1.846112683415412903e-02 -1.211757808923721313e-01 -1.213463619351387024e-01 1.897454075515270233e-02
3.391588032245635986e-01 3.191480636596679688e-01 1.647425740957260132e-01 -3.660224005579948425e-02 -1.977194286882877350e-02 -1.345551311969757080e-01 -1.090928837656974792e-01 8.269272744655609131e-02 3.218482434749603271e-02 -1.800747364759445190e-01 8.346144109964370728e-02 1.357069760560989380e-01 2.553971409797668457e-01 -1.830898076295852661e-01 4.292536675930023193e-01 1.739144176244735718e-01 -8.907443284988403320e-02 3.413968980312347412e-01 2.842620015144348145e-02 -7.507713884115219116e-02 2.673946088179945946e-03 6.290203332901000977e-02 -2.183529287576675415e-01 -2.271886020898818970e-01 8.522336184978485107e-02 -5.249859020113945007e-02 1.461884826421737671e-01 2.480329126119613647e-01 4.416925087571144104e-02 -8.505608141422271729e-02 -2.097231335937976837e-03 -9.494076669216156006e-02
-1.681129485368728638e-01 2.966381311416625977e-01 6.914606690406799316e-02 -4.362342506647109985e-02 -3.999283611774444580e-01 -2.534133791923522949e-01 -2.246053665876388550e-01 1.772061437368392944e-01 4.926633089780807495e-02 -8.728771656751632690e-02 2.943672612309455872e-02 7.012645900249481201e-02 2.783940434455871582e-01 -1.153388544917106628e-01 1.436620354652404785e-01 5.702530592679977417e-02 2.721834480762481689e-01 -2.334596365690231323e-01 1.859662085771560669e-01 -1.405235975980758667e-01 -1.546865850687026978e-01 2.632049657404422760e-02 -1.105869114398956299e-01 -2.505356073379516602e-01 -7.979065924882888794e-02 2.183968722820281982e-01 1.108419746160507202e-01 -7.008597999811172485e-02 1.182626113295555115e-01 -2.164664566516876221e-01 1.003094315528869629e-01 -1.257707029581069946e-01
-4.905832558870315552e-02 5.890734195709228516e-01 3.585620969533920288e-02 7.735078223049640656e-03 -1.067360490560531616e-01 5.862294882535934448e-02 -1.076265946030616760e-01 1.870738267898559570e-01 1.513969153165817261e-01 -3.524523079395294189e-01 -1.024324446916580200e-01 3.031972646713256836e-01 2.230989784002304077e-01 -4.696789011359214783e-02 -1.424551904201507568e-01 1.351480931043624878e-01 -7.917378097772598267e-02 -2.844438515603542328e-02 1.360017359256744385e-01 1.905782967805862427e-01 -1.647871732711791992e-01 -2.805266529321670532e-02 -3.631488233804702759e-02 -4.905322566628456116e-02 -1.651154309511184692e-01 1.336151957511901855e-01 8.980912715196609497e-02 -2.250039726495742798e-01 -1.976429484784603119e-02 -1.494722515344619751e-01 1.451133638620376587e-01 -8.104832470417022705e-02
2.326174080371856689e-01 3.126698136329650879e-01 4.991261661052703857e-02 -2.934468910098075867e-02 -1.421282738447189331e-01 -9.267432987689971924e-02 -2.470840960741043091e-01 -3.491448983550071716e-02 9.445501118898391724e-02 -2.266579270362854004e-01 -3.033638596534729004e-01 5.352864041924476624e-02 -1.443966478109359741e-01 -7.472874224185943604e-02 3.384256958961486816e-01 1.447407305240631104e-01 -4.551234655082225800e-03 5.506651103496551514e-02 8.898471295833587646e-02 -1.297414898872375488e-01 -3.144107162952423096e-01 4.019275009632110596e-01 -1.622973084449768066e-01 -1.962950229644775391e-01 -6.138776987791061401e-02 -9.055863134562969208e-03 1.199539229273796082e-01 5.723560601472854614e-02 -1.887308657169342041e-01 -1.572833359241485596e-01 -3.822549432516098022e-02 1.408805139362812042e-02
-8.337122946977615356e-02 4.131478071212768555e-01 -1.012641414999961853e-01 4.205467924475669861e-02 4.046373814344406128e-02 5.766717717051506042e-02 9.016594290733337402e-02 -5.183926969766616821e-02 -1.835515499114990234e-01 -2.114998251199722290e-01 5.453610420227050781e-02 9.217529743909835815e-02 2.696442604064941406e-01 -1.928053349256515503e-01 -7.615331560373306274e-02 3.644986823201179504e-02 2.011542022228240967e-02 1.617947965860366821e-02 -1.798976212739944458e-01 -5.338080599904060364e-02 -1.175184771418571472e-01 3.103094100952148438e-01 -1.032974477857351303e-02 -8.834272623062133789e-02 -2.349703609943389893e-01 1.130871251225471497e-01 3.859858214855194092e-01 3.021807968616485596e-01 -2.968041598796844482e-02 -3.269735276699066162e-01 -1.068396717309951782e-01 -7.907730340957641602e-02
2.686260342597961426e-01 3.810668364167213440e-02 1.544786989688873291e-01 -2.901614606380462646e-01 -1.822049468755722046e-01 2.661598324775695801e-01 -6.191488355398178101e-02 -2.346361801028251648e-02 -8.994764089584350586e-02 -3.195052146911621094e-01 -9.282723814249038696e-02 -6.492996960878372192e-02 2.225820124149322510e-01 -3.244856894016265869e-01 8.815041184425354004e-02 5.088447034358978271e-02 -7.355566322803497314e-02 8.486236631870269775e-02 5.862098187208175659e-02 -1.087039336562156677e-02 -1.034757960587739944e-02 -3.008177271112799644e-03 -4.057654142379760742e-01 -1.506006717681884766e-01 4.907127469778060913e-02 -1.701746731996536255e-01 4.110057651996612549e-02 4.267821554094552994e-03 -1.867391727864742279e-02 -2.061519026756286621e-01 3.049740195274353027e-01 2.217349410057067871e-01
1.136243939399719238e-01 3.043520748615264893e-01 -7.415986061096191406e-02 -3.015010952949523926e-01 9.443477541208267212e-02 -1.577504426240921021e-01 -1.892089098691940308e-01 1.489541493356227875e-03 5.351619049906730652e-02 -5.759957060217857361e-02 -1.503742784261703491e-01 3.474810346961021423e-02 8.186216652393341064e-02 -2.227551937103271484e-01 4.640096724033355713e-01 3.200105950236320496e-02 -6.203736364841461182e-02 2.581003904342651367e-01 5.230111256241798401e-02 1.373569816350936890e-01 -2.426739484071731567e-01 -5.189556628465652466e-02 -6.010638922452926636e-02 -2.052257508039474487e-01 -5.814602598547935486e-02 -1.258194595575332642e-01 1.472612768411636353e-01 -1.640347391366958618e-01 -3.720022439956665039e-01 -1.229255832731723785e-02 9.330471605062484741e-02 1.066352501511573792e-01
1.608969420194625854e-01 4.065925180912017822e-01 1.440887451171875000e-01 -1.439463794231414795e-01 -6.262886524200439453e-02 -1.426261514425277710e-01 -5.478677153587341309e-02 -1.090624406933784485e-01 -2.731700241565704346e-01 -3.060792982578277588e-01 3.047010302543640137e-02 1.399593204259872437e-01 1.501645892858505249e-02 -1.094337105751037598e-01 3.892672359943389893e-01 3.378164395689964294e-02 2.760576605796813965e-01 1.374445259571075439e-01 -8.059807866811752319e-02 -7.085394114255905151e-02 -4.074220657348632812e-01 -3.289669752120971680e-02 6.012849137187004089e-02 -1.858967840671539307e-01 6.435923278331756592e-02 -3.546395525336265564e-02 -2.281288057565689087e-02 -1.319809556007385254e-01 1.845850199460983276e-01 5.393944308161735535e-02 -4.752380773425102234e-02 -3.874874208122491837e-03
5.185578390955924988e-02 2.535063922405242920e-01 1.525110304355621338e-01 3.624094650149345398e-02 -7.720124721527099609e-02 -4.536082968115806580e-02 -3.758299052715301514e-01 -1.681242585182189941e-01 1.472768038511276245e-01 1.516608428210020065e-02 -1.785821281373500824e-02 -1.336179673671722412e-01 -1.735811084508895874e-01 -3.696488440036773682e-01 1.866232007741928101e-01 3.224892914295196533e-01 -1.077691391110420227e-01 7.868455350399017334e-02 2.904004231095314026e-02 -4.088714253157377243e-03 -1.745231151580810547e-01 2.185211777687072754e-01 -1.202997267246246338e-01 2.308137714862823486e-02 -4.718475043773651123e-02 1.014058440923690796e-01 1.337807476520538330e-01 -1.780318170785903931e-01 -3.838527202606201172e-01 1.761187762022018433e-01 1.724009811878204346e-01 -5.643197149038314819e-02
-7.793711870908737183e-02 3.593336641788482666e-01 6.932543963193893433e-02 -1.290669888257980347e-01 8.210143446922302246e-02 6.690654158592224121e-02 -3.369103670120239258e-01 1.896219402551651001e-01 -8.667622506618499756e-02 -1.019263491034507751e-01 8.837303519248962402e-02 1.766503602266311646e-02 3.665699064731597900e-01 -1.270803958177566528e-01 4.602902755141258240e-02 -4.934476222842931747e-03 1.022738218307495117e-02 -9.351505339145660400e-02 -2.376414835453033447e-02 5.878693610429763794e-02 1.394676882773637772e-02 1.276361793279647827e-01 -1.453978866338729858e-01 -4.004674255847930908e-01 -2.696437239646911621e-01 1.320052593946456909e-01 1.474926769733428955e-01 7.780823856592178345e-02 1.413225233554840088e-01 -3.186673223972320557e-01 -6.639169156551361084e-02 2.218747138977050781e-01
8.728670328855514526e-02 3.461115062236785889e-01 -1.416334062814712524e-01 -1.523194555193185806e-02 -2.535996772348880768e-02 9.228333085775375366e-02 -2.178359478712081909e-01 -2.983875945210456848e-02 -4.066048189997673035e-02 -3.400155305862426758e-01 -1.486589014530181885e-01 -5.354249849915504456e-02 1.263864785432815552e-01 -3.701079785823822021e-01 7.810116559267044067e-02 1.206688433885574341e-01 -3.009071052074432373e-01 2.335447221994400024e-01 -2.187757343053817749e-01 -7.806133944541215897e-03 -6.326366961002349854e-02 1.030559986829757690e-01 -1.743172556161880493e-01 1.814032942056655884e-01 8.218508213758468628e-02 -6.388880312442779541e-02 1.815135180950164795e-01 -1.092062518000602722e-01 -3.112448453903198242e-01 1.226543039083480835e-01 -2.012753626331686974e-03 2.009729146957397461e-01
-1.753198727965354919e-02 4.943578243255615234e-01 -9.329136461019515991e-03 5.194251984357833862e-02 1.663470417261123657e-01 2.690394409000873566e-02 -1.873006820678710938e-01 1.305156648159027100e-01 1.957535594701766968e-01 3.658421337604522705e-02 -1.317450106143951416e-01 -2.276684939861297607e-01 -6.928455829620361328e-02 -2.928898632526397705e-01 7.491997629404067993e-02 -1.667757146060466766e-02 1.047546714544296265e-01 -1.843790262937545776e-01 1.210592538118362427e-01 1.304644048213958740e-01 -2.634490728378295898e-01 -1.947574131190776825e-02 -1.162600517272949219e-01 -1.920258253812789917e-01 -3.252434432506561279e-01 1.002660468220710754e-01 3.356021344661712646e-01 1.679907441139221191e-01 1.075562089681625366e-01 -4.833494313061237335e-03 2.456097491085529327e-02 3.132874518632888794e-02
-2.044223248958587646e-03 1.904612183570861816e-01 6.476418673992156982e-02 1.593020707368850708e-01 2.537237107753753662e-01 2.014233171939849854e-01 -1.686258465051651001e-01 -6.739060580730438232e-02 1.087864339351654053e-01 -8.917792583815753460e-04 1.138237118721008301e-01 -1.652203202247619629e-01 -4.147718101739883423e-02 -3.363519906997680664e-01 1.870778053998947144e-01 -5.340838432312011719e-02 2.303865849971771240e-01 -1.424635648727416992e-01 -1.217067427933216095e-02 2.683252841234207153e-02 -3.131484091281890869e-01 -1.146942013292573392e-04 -2.590845823287963867e-01 -1.188556551933288574e-01 -2.725704014301300049e-01 1.075336635112762451e-01 2.931997179985046387e-01 1.570812016725540161e-01 -4.334595426917076111e-02 -1.992969065904617310e-01 1.020733714103698730e-01 2.989346385002136230e-01
1.735668182373046875e-01 4.140238761901855469e-01 1.229517608880996704e-01 -2.146565765142440796e-01 -8.847318589687347412e-02 -8.314042538404464722e-02 6.921485811471939087e-02 -1.515191644430160522e-01 -1.685265898704528809e-01 -4.464524686336517334e-01 -5.992159992456436157e-02 2.124546654522418976e-02 -7.485176622867584229e-02 1.398417949676513672e-01 1.367654651403427124e-01 3.169533908367156982e-01 -5.928943678736686707e-02 -7.792363874614238739e-03 -2.407826930284500122e-01 -5.600332841277122498e-02 -1.175993010401725769e-01 2.181939631700515747e-01 -1.291427612304687500e-01 8.743700571358203888e-03 5.634126253426074982e-03 4.748144745826721191e-02 1.033829301595687866e-01 1.805866062641143799e-01 -5.764140188694000244e-02 -2.339784502983093262e-01 8.592205494642257690e-02 2.545032799243927002e-01
-2.193165421485900879e-01 2.605274915695190430e-01 1.119264885783195496e-01 -2.215415053069591522e-02 -1.502031236886978149e-01 -8.204747736454010010e-02 -4.365178644657135010e-01 2.991041541099548340e-01 -6.596793234348297119e-02 -2.553308308124542236e-01 -9.545048698782920837e-03 2.100990414619445801e-01 1.849153935909271240e-01 -2.737785875797271729e-01 -2.690280973911285400e-02 1.676687002182006836e-01 8.172833174467086792e-02 -8.710306137800216675e-02 -1.405818667262792587e-02 -3.243153542280197144e-02 1.307969391345977783e-01 2.365092001855373383e-02 -1.555485874414443970e-01 -1.015900634229183197e-03 -7.503778487443923950e-02 2.263764292001724243e-01 2.090850323438644409e-01 -2.305306941270828247e-01 -1.985224485397338867e-01 -7.587735354900360107e-02 -8.879944682121276855e-02 -2.139366716146469116e-01
1.151926666498184204e-01 3.608067035675048828e-01 -6.143610458821058273e-03 -1.326604634523391724e-01 -1.259901970624923706e-01 -2.254739850759506226e-01 -9.481049142777919769e-03 4.942118003964424133e-02 1.079897657036781311e-01 -2.161749824881553650e-02 -9.215154498815536499e-02 9.579572081565856934e-02 1.587088257074356079e-01 -8.351711183786392212e-02 6.776867061853408813e-02 1.546947956085205078e-01 -3.247013986110687256e-01 -1.240267083048820496e-01 5.390078201889991760e-02 -6.293670833110809326e-02 -3.879203200340270996e-01 -1.561992336064577103e-02 -1.658509373664855957e-01 -9.870415180921554565e-02 -5.748523771762847900e-02 1.231034919619560242e-01 2.909084558486938477e-01 -1.383014023303985596e-01 1.681967675685882568e-01 -5.987804755568504333e-02 1.420931667089462280e-01 -4.350270926952362061e-01
-1.758772879838943481e-01 3.939526677131652832e-01 -2.377269044518470764e-02 -1.037042587995529175e-01 1.837727278470993042e-01 -1.206742972135543823e-01 -1.372158341109752655e-02 -2.047940343618392944e-02 4.114004224538803101e-02 -3.401087224483489990e-01 1.007979810237884521e-01 8.297133445739746094e-02 -1.255947649478912354e-01 -1.570670455694198608e-01 1.887802630662918091e-01 2.118531465530395508e-01 1.356930285692214966e-01 1.736740171909332275e-01 2.070432752370834351e-01 -2.070840299129486084e-01 -1.783253550529479980e-01 1.954652965068817139e-01 -1.399755179882049561e-01 -2.096944116055965424e-02 3.636547923088073730e-02 2.265394926071166992e-01 3.953703045845031738e-01 -3.671175241470336914e-02 -1.887093037366867065e-01 -2.155565470457077026e-02 -1.657730191946029663e-01 1.256834017112851143e-03
-6.059513241052627563e-02 4.692059755325317383e-01 -2.171641290187835693e-01 7.050548680126667023e-03 4.584930837154388428e-03 -3.588597849011421204e-02 -1.956149339675903320e-01 1.381456702947616577e-01 2.060093451291322708e-03 -2.733251452445983887e-01 -2.534257471561431885e-01 3.004938662052154541e-01 -9.594878181815147400e-03 -1.739309728145599365e-01 1.166579574346542358e-01 1.530276238918304443e-01 8.918693661689758301e-02 1.653959602117538452e-01 1.356674134731292725e-01 3.710947036743164062e-01 -2.564390301704406738e-01 9.931855648756027222e-02 8.525321632623672485e-02 -3.395366296172142029e-02 -2.093455195426940918e-01 1.277684718370437622e-01 1.745653152465820312e-02 2.551075071096420288e-02 4.979281220585107803e-03 -1.014598980545997620e-01 1.562475413084030151e-01 -4.890652373433113098e-02
2.177990972995758057e-02 1.361626982688903809e-01 -1.670713573694229126e-01 -1.858416646718978882e-01 -4.674192890524864197e-02 -5.733461678028106689e-02 -4.829897880554199219e-01 -2.824225276708602905e-02 1.798392236232757568e-01 -4.140065237879753113e-02 3.337834775447845459e-02 -8.358035236597061157e-02 -4.626169428229331970e-02 -4.629793465137481689e-01 -1.529582589864730835e-01 1.339539587497711182e-01 -1.822855472564697266e-01 3.087588846683502197e-01 -1.925898641347885132e-01 5.612218752503395081e-02 2.406636066734790802e-02 2.647291719913482666e-01 2.738655172288417816e-02 -1.302138250321149826e-02 -5.795997381210327148e-02 1.381760239601135254e-01 2.338371425867080688e-01 -1.345958560705184937e-01 -1.960057616233825684e-01 -8.370384573936462402e-03 6.929849088191986084e-02 9.028079919517040253e-03
-3.851392492651939392e-02 1.677513718605041504e-01 -5.619297735393047333e-03 -1.457756012678146362e-01 -1.084559932351112366e-01 1.096730381250381470e-01 -2.825216054916381836e-01 2.066878080368041992e-01 -6.038151681423187256e-02 -1.371476948261260986e-01 6.314581632614135742e-02 -7.367686927318572998e-02 -2.728240191936492920e-01 -4.631180465221405029e-01 -2.793441526591777802e-03 9.561055153608322144e-02 -2.099984139204025269e-01 2.907362878322601318e-01 -2.004467546939849854e-01 -3.273005411028862000e-02 -1.399260461330413818e-01 2.354137450456619263e-01 -1.371104419231414795e-01 -2.033956199884414673e-01 -8.327845484018325806e-02 1.323780864477157593e-01 3.100780583918094635e-02 -1.693824529647827148e-01 -1.669928580522537231e-01 -6.965880095958709717e-02 2.698276042938232422e-01 9.017369896173477173e-02
-4.193793237209320068e-02 3.693071901798248291e-01 -9.807171300053596497e-04 1.643451675772666931e-02 2.232192158699035645e-01 -8.189027756452560425e-02 -1.349862664937973022e-01 1.757279336452484131e-01 -3.917691856622695923e-02 -4.209089875221252441e-01 -5.836707074195146561e-03 -7.215284556150436401e-02 -9.879335761070251465e-02 -1.593043059110641479e-01 1.413493901491165161e-01 1.264111846685409546e-01 1.003612130880355835e-01 1.754059344530105591e-01 1.454497277736663818e-01 -8.591111004352569580e-02 -2.506048977375030518e-01 1.810090243816375732e-01 -7.530854642391204834e-02 -1.451536864042282104e-01 1.653582006692886353e-01 2.985576093196868896e-01 2.785773873329162598e-01 -1.060398072004318237e-01 -1.932267248630523682e-01 -3.109962679445743561e-02 -1.984280943870544434e-01 1.619261801242828369e-01
4.650587961077690125e-02 1.085977330803871155e-01 2.560099959373474121e-01 -2.031788527965545654e-01 -8.362100273370742798e-02 -1.933546513319015503e-01 -3.001434803009033203e-01 1.042091995477676392e-01 8.052155375480651855e-02 -1.860396414995193481e-01 -3.806512057781219482e-01 -2.075652182102203369e-01 9.724101424217224121e-02 -3.148896396160125732e-01 -1.615575551986694336e-01 1.213766112923622131e-01 -2.520389556884765625e-01 1.083745658397674561e-01 1.567396074533462524e-01 9.830089285969734192e-03 -3.512446582317352295e-02 1.246431842446327209e-01 -3.079441785812377930e-01 -3.955989703536033630e-02 -2.718444168567657471e-01 -1.323692202568054199e-01 1.193839013576507568e-01 -1.418575737625360489e-02 -7.510773837566375732e-02 -1.592814028263092041e-01 3.630741685628890991e-02 -6.385636329650878906e-02
-9.065591543912887573e-02 2.986296415328979492e-01 -1.385524719953536987e-01 5.299088358879089355e-02 -2.856688760221004486e-02 2.815387211740016937e-02 1.501215994358062744e-01 -2.247445583343505859e-01 -1.424799412488937378e-01 -2.234833687543869019e-01 -9.769558906555175781e-02 2.132885754108428955e-01 2.475416064262390137e-01 -9.985665977001190186e-02 -5.278111994266510010e-02 3.685077885165810585e-03 1.254998296499252319e-01 2.202301025390625000e-01 2.879315055906772614e-02 -7.442992925643920898e-02 -2.461432814598083496e-01 3.334938287734985352e-01 -1.318272855132818222e-02 -2.796609103679656982e-01 -1.463376879692077637e-01 2.562393546104431152e-01 3.089027702808380127e-01 1.968733668327331543e-01 1.451336592435836792e-01 -1.933304518461227417e-01 6.305759889073669910e-04 -7.815986871719360352e-02
-3.663516417145729065e-02 8.005759865045547485e-02 -1.370575577020645142e-01 -5.977781489491462708e-03 -1.826099120080471039e-02 -9.565025568008422852e-03 -3.672328293323516846e-01 2.065206319093704224e-01 -1.777426302433013916e-01 -1.521912664175033569e-01 5.757657438516616821e-02 1.697352677583694458e-01 4.747982621192932129e-01 -2.650125026702880859e-01 2.241027504205703735e-01 2.228195071220397949e-01 -3.801792860031127930e-02 -2.939465083181858063e-02 1.027795253321528435e-03 9.432767517864704132e-03 9.217227250337600708e-02 4.805232584476470947e-02 -2.034926116466522217e-01 -2.670957148075103760e-01 -1.492737978696823120e-01 3.277204930782318115e-02 1.142381653189659119e-01 5.605738610029220581e-02 1.561559587717056274e-01 -1.941413432359695435e-01 4.207946360111236572e-02 2.893577516078948975e-01
9.623575024306774139e-03 8.273965865373611450e-02 9.355803579092025757e-02 -9.686943143606185913e-02 -4.105135425925254822e-02 1.590332090854644775e-01 -3.510181009769439697e-01 4.166092723608016968e-02 -8.989039808511734009e-02 -2.887000441551208496e-01 -2.510597230866551399e-03 -9.823182225227355957e-02 -1.146848127245903015e-01 -5.116818100214004517e-02 3.779517412185668945e-01 -6.080121546983718872e-02 -4.760525003075599670e-02 -3.926511853933334351e-03 -4.826110322028398514e-03 -2.187124937772750854e-01 -1.753663569688796997e-01 -2.433628886938095093e-01 -9.490673989057540894e-02 -8.534876257181167603e-02 1.146440953016281128e-01 2.034986317157745361e-01 3.728236556053161621e-01 -1.782912313938140869e-01 -3.912423551082611084e-01 -8.582343906164169312e-02 1.238160058856010437e-01 -4.563026875257492065e-02
-1.485605239868164062e-01 1.111974269151687622e-01 -1.388024985790252686e-01 -2.119454443454742432e-01 1.171350199729204178e-02 -5.790548771619796753e-02 -5.153048038482666016e-01 2.477635443210601807e-02 1.396758407354354858e-01 -7.665628194808959961e-02 -1.119438093155622482e-02 -1.054626703262329102e-01 9.536481462419033051e-03 -3.024679422378540039e-01 -1.486146748065948486e-01 4.755436629056930542e-02 -1.520968824625015259e-01 1.323659121990203857e-01 -6.203616410493850708e-02 -2.469019219279289246e-02 -1.421115845441818237e-01 5.426732823252677917e-04 3.323798999190330505e-02 -3.467257320880889893e-02 6.734330207109451294e-02 2.501361668109893799e-01 2.350610047578811646e-01 4.137167632579803467e-01 -8.566419780254364014e-02 -2.321187853813171387e-01 2.336755245923995972e-01 -4.712394252419471741e-02
5.427559372037649155e-03 1.878198683261871338e-01 2.898536324501037598e-01 -1.372571885585784912e-01 -2.500867843627929688e-01 4.514004662632942200e-02 -6.412289291620254517e-02 -4.521217197179794312e-02 -2.896217703819274902e-01 -3.675207793712615967e-01 1.721578687429428101e-01 3.377133905887603760e-01 6.904140859842300415e-02 -3.528060019016265869e-01 2.678636312484741211e-01 1.029836684465408325e-01 1.794028431177139282e-01 -1.443935185670852661e-01 9.269661968573927879e-04 9.204681217670440674e-02 -2.688451111316680908e-01 -1.582913473248481750e-02 -5.707478523254394531e-02 -8.025225996971130371e-02 -6.672911345958709717e-02 1.066687703132629395e-01 9.913376718759536743e-02 -1.016867440193891525e-02 7.257606089115142822e-02 -6.656657904386520386e-02 -1.635686755180358887e-01 -1.044824123382568359e-01
-7.512142509222030640e-02 3.756234049797058105e-01 5.493996664881706238e-03 -1.090592890977859497e-01 -9.795556217432022095e-02 -7.755866646766662598e-02 -1.038289368152618408e-01 -8.218224346637725830e-02 2.756659388542175293e-01 1.732216030359268188e-02 -1.982946246862411499e-01 2.025797963142395020e-01 -9.704462438821792603e-02 -2.574749588966369629e-01 1.907808631658554077e-01 9.607814997434616089e-02 1.380892544984817505e-01 -1.884603351354598999e-01 1.805869489908218384e-01 3.459682315587997437e-02 -3.901408016681671143e-01 6.861663609743118286e-02 -1.406759321689605713e-01 -2.260228395462036133e-01 -2.136716544628143311e-01 -6.084084138274192810e-02 2.298309355974197388e-01 2.751768827438354492e-01 -1.413791477680206299e-01 8.663021773099899292e-02 7.076189666986465454e-02 -6.011496111750602722e-02
-2.551627159118652344e-01 4.480528831481933594e-01 -2.547548711299896240e-01 7.552351802587509155e-02 -1.528795808553695679e-02 1.208433061838150024e-01 -1.669555157423019409e-01 -8.108279854059219360e-02 5.955670401453971863e-02 -3.149398267269134521e-01 -1.853223741054534912e-01 4.882499203085899353e-02 4.442820698022842407e-02 -7.319746911525726318e-02 6.541522219777107239e-03 1.446687430143356323e-01 1.564694344997406006e-01 1.858160048723220825e-01 6.445768475532531738e-02 2.089930623769760132e-01 1.491489820182323456e-02 1.395642310380935669e-01 -1.172567829489707947e-01 2.265730313956737518e-02 -2.484419941902160645e-01 1.735026389360427856e-01 1.953844428062438965e-01 7.921203039586544037e-03 -2.274521626532077789e-02 -2.919574677944183350e-01 2.988435029983520508e-01 2.347208745777606964e-02
2.004107236862182617e-01 2.049439847469329834e-01 5.594081431627273560e-02 -3.357192873954772949e-02 -1.809089332818984985e-01 -6.545784324407577515e-02 -2.825577855110168457e-01 4.890970885753631592e-02 2.468543946743011475e-01 -1.556352525949478149e-02 -1.772000938653945923e-01 -9.339787065982818604e-02 -2.053354531526565552e-01 -2.138570249080657959e-01 7.097166776657104492e-02 1.579597741365432739e-01 7.277380675077438354e-02 3.199859857559204102e-01 8.020908385515213013e-02 1.379654258489608765e-01 -2.525041103363037109e-01 1.959430873394012451e-01 -1.568043231964111328e-01 -1.559514850378036499e-01 -3.759583830833435059e-02 -4.751691594719886780e-02 1.829036474227905273e-01 -1.135749816894531250e-01 1.578734517097473145e-01 -2.012156844139099121e-01 3.998458683490753174e-01 -1.249668672680854797e-01
-1.850593984127044678e-01 3.423579931259155273e-01 1.056542433798313141e-02 -2.697052657604217529e-01 9.276343917008489370e-05 2.910321205854415894e-02 2.762104384601116180e-02 -1.011117845773696899e-01 6.729587167501449585e-02 8.148516714572906494e-02 1.577881276607513428e-01 -3.610663115978240967e-02 3.011675477027893066e-01 -3.435854613780975342e-01 7.724395394325256348e-02 -3.242478519678115845e-02 -1.373402625322341919e-01 5.338113382458686829e-02 -2.433637231588363647e-01 1.400238461792469025e-02 -4.204817712306976318e-01 1.154943108558654785e-01 3.764489665627479553e-02 -2.582383751869201660e-01 9.664992988109588623e-02 1.607733815908432007e-01 2.507365643978118896e-01 1.747027225792407990e-02 1.666180789470672607e-01 -7.475268095731735229e-02 -2.124811150133609772e-02 -1.979174613952636719e-01
-1.010310128331184387e-01 2.514418661594390869e-01 -6.518509238958358765e-02 -9.180873632431030273e-02 3.640088066458702087e-02 9.060643613338470459e-02 -3.379328846931457520e-01 2.426820993423461914e-02 -4.445468485355377197e-01 -1.278981119394302368e-01 -9.454027563333511353e-02 1.421460807323455811e-01 1.602474004030227661e-01 -4.095827937126159668e-01 1.887414306402206421e-01 1.532673984766006470e-01 2.287397235631942749e-01 -8.096684515476226807e-02 -2.007645070552825928e-01 1.257988065481185913e-01 1.217473857104778290e-02 -1.364562660455703735e-01 -1.521657258272171021e-01 -5.630859732627868652e-02 1.751954257488250732e-01 2.465131133794784546e-02 9.989082068204879761e-02 1.116454228758811951e-01 -5.988555494695901871e-03 -1.883671581745147705e-01 1.851264536380767822e-01 -1.012824103236198425e-01
6.509201228618621826e-02 2.588095366954803467e-01 -1.590784341096878052e-01 -9.817798435688018799e-02 -2.077260166406631470e-01 1.329491585493087769e-01 -8.440205454826354980e-02 -1.706172525882720947e-02 -2.409199476242065430e-01 -3.301001787185668945e-01 -3.620446920394897461e-01 1.520698070526123047e-01 -1.987172961235046387e-01 -9.127192199230194092e-02 3.542220294475555420e-01 7.244150340557098389e-02 -7.239163666963577271e-02 2.635326683521270752e-01 7.614969462156295776e-02 1.576285511255264282e-01 -2.738585174083709717e-01 -1.130473613739013672e-01 -6.054587662220001221e-02 -6.444584578275680542e-02 -1.345608979463577271e-01 -2.345831692218780518e-02 1.432003825902938843e-01 -1.000188440084457397e-01 -1.750409416854381561e-02 -2.107571810483932495e-01 1.342141926288604736e-01 1.140478402376174927e-01
-1.333409398794174194e-01 -1.073784455657005310e-01 -6.069654971361160278e-02 -6.173836439847946167e-02 6.358660012483596802e-02 -1.008404046297073364e-01 -9.910580515861511230e-02 -3.049892187118530273e-01 -1.949836164712905884e-01 -1.952974945306777954e-01 -3.040719926357269287e-01 1.075147762894630432e-01 2.149319276213645935e-02 -1.892657279968261719e-01 5.322218313813209534e-02 2.442662417888641357e-01 -2.260820716619491577e-01 1.792543977499008179e-01 -3.199247643351554871e-02 -6.712199002504348755e-02 -3.673151135444641113e-01 4.075428470969200134e-02 -1.901303529739379883e-01 -3.104145228862762451e-01 2.409233003854751587e-01 1.688958704471588135e-01 1.364842057228088379e-01 2.766800522804260254e-01 -5.389304459095001221e-02 -7.313106954097747803e-02 1.123183146119117737e-01 -8.185999840497970581e-02
-8.032814413309097290e-02 2.801244258880615234e-01 6.276591867208480835e-02 -1.664010882377624512e-01 -2.285547107458114624e-01 -3.264358639717102051e-02 -1.962192729115486145e-02 -1.671096682548522949e-02 2.267471402883529663e-01 5.950772762298583984e-02 -1.604442596435546875e-01 1.987482160329818726e-01 -2.402043789625167847e-01 -2.385603636503219604e-01 1.747957468032836914e-01 1.364417076110839844e-01 8.688043802976608276e-02 -9.980925172567367554e-02 5.517957732081413269e-02 3.675201535224914551e-02 -2.576374709606170654e-01 1.965494602918624878e-01 -1.672105789184570312e-01 -2.464165091514587402e-01 -1.861134916543960571e-01 -5.475804209709167480e-02 4.263958632946014404e-01 1.840830743312835693e-01 -2.029484510421752930e-01 -7.038787752389907837e-02 1.311662942171096802e-01 -1.150011345744132996e-01
2.058147490024566650e-01 3.101046383380889893e-01 1.390289515256881714e-01 -5.963594466447830200e-02 -1.777924299240112305e-01 5.728138610720634460e-02 -2.110979408025741577e-01 1.037617847323417664e-01 -1.218833625316619873e-01 -6.635319441556930542e-02 -9.724992513656616211e-02 -1.611781865358352661e-01 1.190896630287170410e-01 -8.733590692281723022e-02 1.783814430236816406e-01 1.719906479120254517e-01 -1.287226676940917969e-01 -2.253961376845836639e-02 8.896809816360473633e-02 2.275306135416030884e-01 -4.240348935127258301e-01 3.346715867519378662e-02 -8.445397019386291504e-03 -1.996504664421081543e-01 1.448469161987304688e-01 -1.096085831522941589e-01 3.670445084571838379e-01 1.814288794994354248e-01 2.204264700412750244e-01 2.034675329923629761e-01 3.067297115921974182e-02 1.458901315927505493e-01
-1.644935905933380127e-01 9.240847080945968628e-02 -5.623949691653251648e-02 -5.841192230582237244e-02 1.213272437453269958e-01 -1.725380867719650269e-01 -1.967505216598510742e-01 -9.067437797784805298e-02 1.197563186287879944e-01 -4.097403585910797119e-01 5.862575769424438477e-02 1.480954885482788086e-01 2.119326591491699219e-01 -5.470125377178192139e-02 4.353179931640625000e-01 -1.147278677672147751e-02 -1.338662300258874893e-02 1.546725183725357056e-01 9.484520554542541504e-02 -8.334444463253021240e-02 -2.926807403564453125e-01 1.182589828968048096e-01 9.734809398651123047e-02 1.160917729139328003e-01 1.788495630025863647e-01 7.188987731933593750e-02 3.541717529296875000e-01 -4.055459424853324890e-02 -1.018547862768173218e-01 -2.639533281326293945e-01 -1.190626174211502075e-01 1.269242726266384125e-02
-2.461883984506130219e-02 3.896376788616180420e-01 1.540648192167282104e-01 -2.645721435546875000e-01 -2.041012346744537354e-01 9.044573642313480377e-03 -8.371801674365997314e-02 8.088919520378112793e-02 -3.031260147690773010e-02 -1.950439810752868652e-01 1.839310377836227417e-01 2.514149248600006104e-01 9.236893057823181152e-02 -1.779541671276092529e-01 -5.123977363109588623e-02 1.158746853470802307e-01 -3.477078676223754883e-01 1.005375534296035767e-01 5.785057321190834045e-02 1.451369822025299072e-01 -1.348824501037597656e-01 -1.672635041177272797e-02 -1.658738106489181519e-01 -7.604590058326721191e-02 2.051623463630676270e-01 3.743503987789154053e-01 1.750684231519699097e-01 -2.483787685632705688e-01 -2.963932789862155914e-02 -1.462381184101104736e-01 -4.555340856313705444e-02 1.406682375818490982e-02
5.022803321480751038e-02 1.879242211580276489e-01 1.224692538380622864e-01 -2.330177575349807739e-01 -8.215585350990295410e-02 1.839753240346908569e-01 -4.358907043933868408e-01 -4.175864905118942261e-02 1.978026777505874634e-01 2.099041827023029327e-02 -3.990333154797554016e-02 -3.996820002794265747e-02 2.481597289443016052e-02 -3.398847281932830811e-01 -1.746446341276168823e-01 9.554570168256759644e-02 1.154092550277709961e-01 2.860693447291851044e-02 5.848189815878868103e-02 -2.248923629522323608e-01 -5.300231277942657471e-02 -8.442302048206329346e-02 -2.110736370086669922e-01 -3.864102438092231750e-02 -1.346674263477325439e-01 6.840148475021123886e-03 4.003566503524780273e-01 2.930541634559631348e-01 -1.773721277713775635e-01 -6.532085686922073364e-02 -1.165380403399467468e-01 -1.556537449359893799e-01
1.312073469161987305e-01 1.433054357767105103e-01 2.861963808536529541e-01 -3.438399136066436768e-01 2.313550412654876709e-01 -1.440735906362533569e-01 -2.769757509231567383e-01 9.180277120321989059e-04 2.653191797435283661e-02 -1.190353408455848694e-01 -1.764875054359436035e-01 1.597300916910171509e-01 6.347569078207015991e-02 -1.550451070070266724e-01 1.905902922153472900e-01 3.416125476360321045e-02 -2.959507331252098083e-02 1.464965492486953735e-01 1.420526504516601562e-01 -5.901057738810777664e-03 -3.452782034873962402e-01 -6.433986872434616089e-02 5.282291397452354431e-02 -1.277702152729034424e-01 -1.465434730052947998e-01 2.563410904258489609e-03 9.851150959730148315e-02 -1.404664516448974609e-01 -3.054967224597930908e-01 -1.503880172967910767e-01 4.161169286817312241e-03 3.494542539119720459e-01
-2.795818448066711426e-01 3.314512595534324646e-02 -2.446159347891807556e-02 3.159614801406860352e-01 -1.307448744773864746e-01 2.260522842407226562e-01 -2.689358890056610107e-01 -9.666901081800460815e-02 9.646263718605041504e-02 -2.334131151437759399e-01 8.856330811977386475e-02 2.306062132120132446e-01 2.240899503231048584e-01 -1.297327429056167603e-01 3.983222320675849915e-02 4.427421465516090393e-02 1.438040882349014282e-01 -7.625177502632141113e-02 -1.627091318368911743e-01 2.989727258682250977e-01 -3.055865168571472168e-01 -4.821492359042167664e-02 -1.442765891551971436e-01 -1.738473474979400635e-01 -6.219440698623657227e-02 1.071294248104095459e-01 1.636833697557449341e-01 2.820619847625494003e-03 -3.517224788665771484e-01 -1.193123906850814819e-01 7.217667996883392334e-02 2.528256922960281372e-02
-1.429546922445297241e-01 2.597878873348236084e-01 8.977308124303817749e-02 2.224263176321983337e-02 -1.088138967752456665e-01 8.368975482881069183e-03 -2.835814058780670166e-01 4.535964503884315491e-02 -3.616702258586883545e-01 -3.956775069236755371e-01 -4.104973003268241882e-02 2.270402163267135620e-01 1.152807697653770447e-01 -4.170221686363220215e-01 1.276320070028305054e-01 -5.117612704634666443e-02 1.102820411324501038e-01 -6.725383549928665161e-02 -1.474172621965408325e-01 8.416751027107238770e-02 -2.630196511745452881e-01 3.881417959928512573e-02 -5.941618233919143677e-02 8.878149092197418213e-03 -1.226938441395759583e-01 1.393921077251434326e-01 7.085718214511871338e-02 -2.333577871322631836e-01 5.635873973369598389e-02 -1.939943581819534302e-01 -8.854768425226211548e-02 4.673544783145189285e-03
5.290667712688446045e-02 3.898928314447402954e-02 1.388265341520309448e-01 -2.231194972991943359e-01 5.080897733569145203e-02 -2.067424058914184570e-01 -2.398399561643600464e-01 2.214442007243633270e-02 2.380360364913940430e-01 -4.931020438671112061e-01 9.031441994011402130e-03 5.203124880790710449e-02 1.779403984546661377e-01 1.040957123041152954e-02 3.378201127052307129e-01 1.540338713675737381e-02 -2.021657675504684448e-01 -2.656281366944313049e-02 -4.426575452089309692e-02 -7.461608201265335083e-02 -3.191499114036560059e-01 1.256275326013565063e-01 -4.186456557363271713e-03 5.619756877422332764e-02 -5.945798009634017944e-02 1.548474729061126709e-01 1.808068007230758667e-01 1.070370376110076904e-01 -6.417910754680633545e-02 -3.551293611526489258e-01 -3.950174525380134583e-02 -3.438402339816093445e-02
-8.496682345867156982e-02 5.310578271746635437e-02 1.755287051200866699e-01 -1.496049761772155762e-01 -6.087671220302581787e-02 -3.634330332279205322e-01 -1.083481237292289734e-01 -1.533405780792236328e-01 -1.229145228862762451e-01 -1.786596029996871948e-01 -2.874571979045867920e-01 -1.634018421173095703e-01 1.051315590739250183e-01 -4.583971500396728516e-01 1.242415308952331543e-01 2.930380702018737793e-01 5.352242663502693176e-02 5.240999907255172729e-02 4.795948415994644165e-02 2.099778316915035248e-02 -2.649524249136447906e-02 2.270656079053878784e-01 1.221091896295547485e-01 -9.121539071202278137e-03 -3.299870789051055908e-01 8.451407775282859802e-03 2.162778973579406738e-01 1.822756230831146240e-01 1.375049650669097900e-01 2.009060978889465332e-02 1.832883059978485107e-02 -5.159173905849456787e-02
5.021096393465995789e-02 2.855787277221679688e-01 8.686798391863703728e-04 -3.488304913043975830e-01 -2.839988097548484802e-02 -1.557165235280990601e-01 -2.585208415985107422e-01 6.597983092069625854e-02 2.050275504589080811e-01 1.779665350914001465e-01 -1.500550955533981323e-01 -7.724285125732421875e-02 5.392907187342643738e-02 -1.837187409400939941e-01 4.031413793563842773e-01 1.009765267372131348e-01 -2.627967894077301025e-01 1.643000990152359009e-01 5.361869186162948608e-02 -1.274193525314331055e-01 -2.629353404045104980e-01 2.891033887863159180e-02 -7.120433263480663300e-03 -1.523126810789108276e-01 9.178552776575088501e-03 -3.381137549877166748e-02 3.466078639030456543e-01 -6.734360009431838989e-02 -9.577810764312744141e-02 -1.554969698190689087e-01 1.164256110787391663e-01 7.233884930610656738e-02
-2.583884401246905327e-03 6.856233626604080200e-02 -1.362800151109695435e-01 -1.324515324085950851e-03 1.941083930432796478e-02 3.159509226679801941e-02 -3.235171437263488770e-01 2.071097791194915771e-01 -2.186783105134963989e-01 -3.325700163841247559e-01 -1.273999065160751343e-01 1.435605734586715698e-01 2.227747589349746704e-01 -3.381925821304321289e-01 1.945069432258605957e-01 1.893727183341979980e-01 1.418646872043609619e-01 -2.461286336183547974e-01 -3.791065514087677002e-02 2.818205207586288452e-02 -1.062515899538993835e-01 -1.543277651071548462e-01 -1.918768882751464844e-01 -1.560937166213989258e-01 1.891103088855743408e-01 3.061762452125549316e-01 -1.831583492457866669e-02 1.147589609026908875e-01 -6.173266470432281494e-02 -2.186357825994491577e-01 1.442046165466308594e-01 -1.343944203108549118e-02
1.220146715641021729e-01 1.950022727251052856e-01 9.801237285137176514e-02 -1.911697983741760254e-01 -3.695182204246520996e-01 1.468902826309204102e-01 -2.859720289707183838e-01 -8.343315869569778442e-02 -1.974228322505950928e-01 -2.636422514915466309e-01 9.957012534141540527e-02 -3.947208821773529053e-02 1.105030626058578491e-01 -2.824508547782897949e-01 2.831707596778869629e-01 3.668574392795562744e-01 -3.663683310151100159e-02 6.400402635335922241e-02 9.767584502696990967e-02 1.636034548282623291e-01 -1.082630828022956848e-01 -1.145824417471885681e-01 -2.134906947612762451e-01 1.116939708590507507e-01 -1.018120795488357544e-01 8.549484610557556152e-02 -1.085261441767215729e-02 -1.839022338390350342e-01 -1.852709352970123291e-01 -1.204408705234527588e-01 -3.901141509413719177e-02 2.725008316338062286e-02
-2.838733196258544922e-01 1.510164141654968262e-01 1.237419396638870239e-01 -3.828703165054321289e-01 -1.750499904155731201e-01 8.169368654489517212e-02 -2.265839874744415283e-01 -3.418973460793495178e-02 4.737025126814842224e-02 -2.218445390462875366e-01 1.987725645303726196e-01 7.709592580795288086e-02 -7.899864763021469116e-02 -3.223426640033721924e-01 -1.213516741991043091e-01 1.636555343866348267e-01 -7.798655331134796143e-02 1.806652396917343140e-01 1.149368882179260254e-01 -2.121211588382720947e-01 -1.244578883051872253e-01 -3.473638370633125305e-02 -1.621769964694976807e-01 -6.741239875555038452e-02 1.721633598208427429e-02 -1.935419589281082153e-01 3.403072655200958252e-01 2.553264796733856201e-01 9.580374509096145630e-02 -1.206465251743793488e-02 1.298398375511169434e-01 -8.310706168413162231e-02
1.842473000288009644e-01 2.284411042928695679e-01 7.510933279991149902e-02 9.858209639787673950e-02 -4.666320979595184326e-02 -1.882487237453460693e-01 -1.799341887235641479e-01 -1.622472330927848816e-02 1.489444524049758911e-01 -2.185865938663482666e-01 -4.697132110595703125e-02 1.630311161279678345e-01 1.035193651914596558e-01 -2.103938311338424683e-01 1.009001210331916809e-01 2.151184082031250000e-01 1.653047651052474976e-02 3.972842991352081299e-01 -7.111249119043350220e-02 2.036958038806915283e-01 2.803496718406677246e-01 1.185909658670425415e-01 -2.472734898328781128e-01 -3.415891528129577637e-01 -5.021067708730697632e-02 4.651565104722976685e-02 2.637708485126495361e-01 -3.352890163660049438e-02 1.173835173249244690e-01 -1.270172148942947388e-01 1.718294322490692139e-01 -8.999418467283248901e-02
2.316913381218910217e-02 3.836326673626899719e-02 -4.309787228703498840e-02 3.098394023254513741e-03 -8.452763408422470093e-02 -1.233862945809960365e-03 -2.995356023311614990e-01 -2.452749013900756836e-01 3.171039372682571411e-02 -3.975159525871276855e-01 1.233414486050605774e-01 -1.487050801515579224e-01 1.701564043760299683e-01 -1.529041975736618042e-01 -1.495879888534545898e-01 -3.641517087817192078e-02 1.424532085657119751e-01 4.439509287476539612e-02 1.636332087218761444e-02 1.046574264764785767e-01 -3.573375046253204346e-01 2.762737870216369629e-01 -1.841593235731124878e-01 -2.541479170322418213e-01 2.083878219127655029e-01 -1.192229911684989929e-01 1.675952374935150146e-01 1.332455873489379883e-01 9.590683132410049438e-02 -2.466246038675308228e-01 7.774008065462112427e-02 -2.261744737625122070e-01
1.310169547796249390e-01 -3.315731883049011230e-02 -9.605689346790313721e-02 1.119661554694175720e-01 -2.513806819915771484e-01 1.126840431243181229e-02 -2.887174189090728760e-01 -1.287101302295923233e-02 -7.957709580659866333e-02 -2.153087854385375977e-01 -1.779578477144241333e-01 -1.831134110689163208e-01 7.198445498943328857e-02 -4.164305701851844788e-02 2.212014496326446533e-01 1.072605792433023453e-02 9.191747754812240601e-02 3.888168632984161377e-01 -2.335239760577678680e-02 -1.409973055124282837e-01 -2.314579039812088013e-01 1.452404707670211792e-01 -7.943565025925636292e-03 -1.707609742879867554e-01 -2.344817221164703369e-01 2.199923843145370483e-01 3.931331634521484375e-01 5.693190917372703552e-02 -5.873841419816017151e-02 -2.275083400309085846e-02 2.964926660060882568e-01 -4.781429842114448547e-02
-1.091781854629516602e-01 4.301548600196838379e-01 1.084191128611564636e-01 -3.267707535997033119e-03 2.380781918764114380e-01 -1.064609363675117493e-01 -3.870189934968948364e-02 1.496403515338897705e-01 9.082205593585968018e-02 -2.831421494483947754e-01 -1.265724562108516693e-02 -1.033580582588911057e-02 -1.112882979214191437e-03 -1.290406137704849243e-01 1.419872045516967773e-01 9.591200202703475952e-02 1.848470717668533325e-01 1.536571830511093140e-01 1.169488728046417236e-01 -4.412917420268058777e-02 -1.743339449167251587e-01 2.450923621654510498e-01 -2.222331054508686066e-02 -1.779959797859191895e-01 9.389431029558181763e-02 1.439706981182098389e-01 4.904101192951202393e-01 -9.682175517082214355e-02 -1.277135908603668213e-01 2.040640218183398247e-03 -4.174988344311714172e-02 2.667549550533294678e-01
-2.220534086227416992e-01 2.887937128543853760e-01 1.875091493129730225e-01 -9.062061458826065063e-02 -9.437337517738342285e-02 -2.075845450162887573e-01 -2.042783945798873901e-01 -1.813204735517501831e-01 2.828266844153404236e-02 2.487208927050232887e-03 -3.183466196060180664e-01 2.022876143455505371e-01 -2.027177512645721436e-01 -1.044138446450233459e-01 -5.496651306748390198e-02 2.464469224214553833e-01 -1.699324995279312134e-01 9.289059042930603027e-02 -4.678505286574363708e-02 1.223629862070083618e-01 -3.279905766248703003e-02 1.983246207237243652e-01 1.315324008464813232e-01 -3.924139738082885742e-01 -1.492951344698667526e-02 2.268728017807006836e-01 2.291457802057266235e-01 -7.750052213668823242e-02 9.253500401973724365e-02 -1.805276572704315186e-01 9.975901991128921509e-02 1.039760187268257141e-01
9.446405805647373199e-03 1.881861686706542969e-01 5.831017158925533295e-03 -2.291978299617767334e-01 1.870704740285873413e-01 2.419170737266540527e-01 -2.481385618448257446e-01 6.459490954875946045e-02 -3.210592567920684814e-01 -1.940450519323348999e-01 -2.188994288444519043e-01 1.319842189550399780e-01 3.054223358631134033e-01 -2.791852056980133057e-01 3.867836296558380127e-02 3.438388705253601074e-01 1.701681166887283325e-01 -1.648407727479934692e-01 2.453782036900520325e-02 1.729211211204528809e-01 3.743490204215049744e-02 7.233595103025436401e-02 -2.558597624301910400e-01 -6.051738932728767395e-02 1.770779043436050415e-01 6.817670166492462158e-02 1.228266432881355286e-01 2.841082029044628143e-02 -1.578812599182128906e-01 -1.276475638151168823e-01 9.362958371639251709e-03 -6.987843196839094162e-03
-7.499521970748901367e-02 3.597694337368011475e-01 4.878236353397369385e-02 1.241583004593849182e-01 2.394518814980983734e-02 -1.175082474946975708e-01 -4.153782725334167480e-01 9.949864447116851807e-02 -3.969369232654571533e-01 -9.426384419202804565e-02 -1.589421927928924561e-01 1.565572619438171387e-01 1.021984145045280457e-01 -2.663631439208984375e-01 6.183701381087303162e-02 1.033077389001846313e-01 1.131920143961906433e-01 1.828788667917251587e-01 9.896466135978698730e-02 -8.821468800306320190e-02 1.048271879553794861e-01 -4.328610375523567200e-02 -3.597411513328552246e-01 -1.123013570904731750e-01 -8.613999933004379272e-03 2.981949150562286377e-01 -5.565222352743148804e-03 -2.768318518064916134e-04 -1.085997074842453003e-01 -1.205067038536071777e-01 6.259015202522277832e-02 1.546586584299802780e-02
9.390346705913543701e-03 -1.400979235768318176e-02 -4.886785056442022324e-03 -1.554776579141616821e-01 1.437183842062950134e-02 1.177033260464668274e-01 -2.912318520247936249e-02 -2.364119291305541992e-01 1.600440442562103271e-01 -1.897533237934112549e-01 -9.057378768920898438e-02 7.559895515441894531e-02 2.729887366294860840e-01 -4.710355997085571289e-01 -2.659156545996665955e-02 -9.881158173084259033e-02 4.783731326460838318e-02 1.465656310319900513e-01 7.403258979320526123e-02 1.980285532772541046e-02 -3.969486355781555176e-01 3.193723037838935852e-02 2.402021782472729683e-03 -5.102054476737976074e-01 1.563620567321777344e-01 1.972444951534271240e-01 7.332094758749008179e-02 -2.406575344502925873e-02 -2.835227176547050476e-02 -1.462651789188385010e-02 9.506851201876997948e-04 -5.862264335155487061e-02
2.148746103048324585e-01 1.745298206806182861e-01 -4.950711969286203384e-03 -2.892359532415866852e-02 -6.315866857767105103e-02 1.044297292828559875e-01 -1.839611232280731201e-01 7.821772992610931396e-02 -8.891877532005310059e-02 -3.194323182106018066e-01 2.321555018424987793e-01 2.744023315608501434e-02 2.537550926208496094e-01 -3.988334834575653076e-01 1.394594758749008179e-01 3.551309108734130859e-01 2.910336945205926895e-03 2.510271370410919189e-01 -1.389925330877304077e-01 9.348656982183456421e-02 1.446541100740432739e-01 -1.399377547204494476e-02 -1.191122755408287048e-01 -3.047429025173187256e-01 4.629137739539146423e-02 6.686018407344818115e-02 1.883215159177780151e-01 -8.912967145442962646e-02 -8.290552534162998199e-03 2.112279236316680908e-01 8.626478910446166992e-02 1.123626306653022766e-01
2.018561065196990967e-01 3.212631940841674805e-01 1.120397523045539856e-01 -2.124190628528594971e-01 1.882312297821044922e-01 1.799406856298446655e-02 -3.562324643135070801e-01 -1.887794882059097290e-01 -8.993973955512046814e-03 5.735310912132263184e-02 -2.307503372430801392e-01 8.043728768825531006e-02 -4.632188007235527039e-02 -1.845254451036453247e-01 2.884010672569274902e-01 1.234810724854469299e-01 2.939412295818328857e-01 7.916144281625747681e-02 2.944039106369018555e-01 -1.458924710750579834e-01 -1.535547673702239990e-01 -1.668741460889577866e-03 -1.852303147315979004e-01 -1.410183310508728027e-01 2.728739939630031586e-02 -3.585693985223770142e-02 2.398908287286758423e-01 -1.740190684795379639e-01 -3.931001573801040649e-02 -1.728324741125106812e-01 2.164116315543651581e-02 -4.713033884763717651e-02
1.410129815340042114e-01 9.831225872039794922e-02 -1.700140722095966339e-02 -2.198211401700973511e-01 -3.396847099065780640e-02 -9.096938371658325195e-02 -1.897124052047729492e-01 5.811032280325889587e-02 2.840443253517150879e-01 -4.297689199447631836e-01 -4.258000105619430542e-02 9.074708819389343262e-02 -5.310307443141937256e-02 -4.240547120571136475e-02 3.120578825473785400e-01 -1.101297140121459961e-01 -2.340005487203598022e-01 1.193238236010074615e-02 -4.569314792752265930e-02 5.000004544854164124e-02 -3.160720765590667725e-01 1.595652550458908081e-01 -2.156045287847518921e-02 6.881418824195861816e-02 -1.014327481389045715e-01 1.679646968841552734e-01 2.340524643659591675e-01 2.136522233486175537e-01 -1.018222644925117493e-01 -3.785653710365295410e-01 -2.441998571157455444e-02 -1.521393377333879471e-02
-2.042209953069686890e-01 7.538976520299911499e-02 7.371336221694946289e-02 1.072596684098243713e-01 -1.226213648915290833e-01 -1.961784809827804565e-02 -3.628527224063873291e-01 5.404728651046752930e-02 1.828052848577499390e-01 1.154913287609815598e-02 -1.078072041273117065e-01 -3.516849875450134277e-02 -6.433784496039152145e-03 -5.692703127861022949e-01 4.030650481581687927e-02 1.084283143281936646e-01 -1.954797208309173584e-01 3.158493638038635254e-01 4.847147315740585327e-02 -3.774757683277130127e-02 -1.789082437753677368e-01 1.180464401841163635e-01 -9.216620773077011108e-02 2.879755012691020966e-02 4.414360225200653076e-02 9.297405183315277100e-02 -4.746927297674119473e-04 -8.256141841411590576e-02 -3.805536627769470215e-01 -1.745137274265289307e-01 1.030261367559432983e-01 -3.810101002454757690e-02
-1.053018644452095032e-01 5.233726501464843750e-01 -1.506142765283584595e-01 1.426436845213174820e-02 4.793616756796836853e-02 -5.972227454185485840e-02 -3.886071592569351196e-02 -3.986715897917747498e-02 4.599737934768199921e-03 -2.895186543464660645e-01 -3.047179877758026123e-01 1.552894860506057739e-01 9.885207563638687134e-02 -9.736810624599456787e-02 1.471829414367675781e-01 -3.512721881270408630e-02 -4.874456301331520081e-02 8.687414228916168213e-02 -1.068877521902322769e-02 4.060790836811065674e-01 -2.421694695949554443e-01 9.678021818399429321e-02 7.513363659381866455e-02 -2.867803722620010376e-02 -1.924273073673248291e-01 -7.379173487424850464e-02 2.665705084800720215e-01 3.506628796458244324e-02 -1.927081309258937836e-02 -9.585235267877578735e-02 2.309201955795288086e-01 1.145313754677772522e-01
1.387375444173812866e-01 7.725924998521804810e-02 5.426946654915809631e-02 -7.627681642770767212e-02 1.325534433126449585e-01 -2.363811284303665161e-01 -5.472913384437561035e-01 -2.504747807979583740e-01 1.902937889099121094e-01 1.135562919080257416e-02 2.131959795951843262e-02 2.949592284858226776e-02 3.294996172189712524e-02 -1.809118390083312988e-01 -8.312876522541046143e-02 7.519137114286422729e-02 -3.752715140581130981e-02 -3.033946454524993896e-01 5.451460927724838257e-02 1.697303056716918945e-01 -4.343247041106224060e-02 1.724175922572612762e-02 -7.897041738033294678e-02 -1.266348510980606079e-01 1.281291525810956955e-02 2.331368029117584229e-01 3.283501565456390381e-01 2.808817625045776367e-01 -2.010872960090637207e-01 -1.078197062015533447e-01 3.269515931606292725e-02 4.706355556845664978e-02
-1.497037857770919800e-01 2.296972572803497314e-01 1.168983243405818939e-02 -3.549039661884307861e-01 -1.463699340820312500e-01 5.466865375638008118e-03 1.884654350578784943e-02 1.925253719091415405e-01 -1.410305351018905640e-01 -1.408359110355377197e-01 1.689680665731430054e-01 1.086405888199806213e-01 2.765262126922607422e-01 -2.608108818531036377e-01 -2.493260800838470459e-02 1.905256807804107666e-01 -2.689698636531829834e-01 1.122553553432226181e-02 4.315675050020217896e-02 2.600239217281341553e-01 -2.504277825355529785e-01 1.683711307123303413e-03 2.301666885614395142e-02 -4.355610534548759460e-02 1.141644045710563660e-01 2.098874598741531372e-01 2.256885021924972534e-01 -6.907433271408081055e-03 -1.936418376863002777e-02 -3.886765241622924805e-01 -7.053155452013015747e-02 8.242133259773254395e-02
4.931562766432762146e-02 1.346490085124969482e-01 1.443013101816177368e-01 1.288640648126602173e-01 -2.605736255645751953e-01 -4.000190645456314087e-02 -2.167872786521911621e-01 -2.175845764577388763e-02 1.964334398508071899e-02 -1.110208109021186829e-01 -2.630228549242019653e-02 -2.363327443599700928e-01 1.174920052289962769e-01 -1.542287915945053101e-01 2.510316371917724609e-01 1.824848502874374390e-01 1.570562422275543213e-01 2.943023443222045898e-01 -1.029731854796409607e-01 -1.547686476260423660e-02 -2.049966156482696533e-01 2.383753508329391479e-01 -6.774695217609405518e-02 5.366939306259155273e-02 -2.658357918262481689e-01 2.364554852247238159e-01 4.389033019542694092e-01 1.435482501983642578e-01 -1.027281396090984344e-02 1.607240736484527588e-01 1.640710234642028809e-01 2.749135158956050873e-02
7.935785688459873199e-03 1.970816701650619507e-01 1.198655180633068085e-02 -1.462299749255180359e-02 1.410838663578033447e-01 1.935965269804000854e-01 -1.972344219684600830e-01 1.593483835458755493e-01 7.283778488636016846e-02 -3.843864500522613525e-01 -2.691685557365417480e-01 1.764518320560455322e-01 7.869907468557357788e-02 -1.199886351823806763e-01 7.025291770696640015e-02 2.453795075416564941e-01 -1.626397222280502319e-01 1.920982897281646729e-01 -6.250538676977157593e-02 1.792453527450561523e-01 -4.053850471973419189e-01 1.988102048635482788e-01 -2.937881946563720703e-01 -1.199059262871742249e-01 6.694037467241287231e-02 -1.324388086795806885e-01 4.020605236291885376e-02 1.095817238092422485e-01 -1.512018889188766479e-01 -1.766255348920822144e-01 -1.270446367561817169e-02 5.358625575900077820e-02
-1.704763025045394897e-01 1.807550191879272461e-01 8.633277565240859985e-02 -2.956780195236206055e-01 1.415291335433721542e-03 -3.204134106636047363e-01 -3.054362535476684570e-01 -2.749646306037902832e-01 -1.390332728624343872e-01 -2.235183417797088623e-01 -1.705107390880584717e-01 2.179444022476673126e-02 1.461414098739624023e-01 -2.501618564128875732e-01 5.459876731038093567e-03 8.915408514440059662e-03 3.393228352069854736e-02 6.414206326007843018e-02 1.150073185563087463e-01 -2.993094269186258316e-03 -2.089516520500183105e-01 2.796647511422634125e-02 -1.232844814658164978e-01 1.443457305431365967e-01 -3.848501145839691162e-01 -1.861382573843002319e-01 1.198687776923179626e-01 1.296274214982986450e-01 1.279725730419158936e-01 -7.413864135742187500e-02 -4.631677269935607910e-02 -2.280554324388504028e-01
-1.098079532384872437e-01 1.344092786312103271e-01 5.662074685096740723e-02 -2.473366446793079376e-02 1.876661032438278198e-01 1.163547039031982422e-01 -2.751054763793945312e-01 1.093130111694335938e-01 -4.232826456427574158e-02 -1.251626461744308472e-01 -7.773928344249725342e-03 3.663935139775276184e-02 2.587730884552001953e-01 -3.524409830570220947e-01 -1.218503690324723721e-03 2.302156835794448853e-01 1.827731542289257050e-02 -6.550692766904830933e-02 -7.166838645935058594e-02 1.154507994651794434e-01 8.431271463632583618e-02 1.348230093717575073e-01 -2.418775260448455811e-01 -3.758479654788970947e-01 -3.073145747184753418e-01 2.052368596196174622e-03 9.568105638027191162e-02 -7.072560489177703857e-02 4.963658750057220459e-02 -4.370427131652832031e-01 -9.227927774190902710e-02 8.887159824371337891e-02
3.808123990893363953e-02 2.743687033653259277e-01 -1.836031675338745117e-01 -3.528835475444793701e-01 7.355835288763046265e-02 -2.327687293291091919e-01 -1.720210909843444824e-01 -1.262501925230026245e-01 -6.302435696125030518e-02 -7.034172862768173218e-02 -1.550470292568206787e-01 2.349505759775638580e-02 1.243839859962463379e-01 -9.817830473184585571e-02 4.051159620285034180e-01 2.367028035223484039e-02 -2.351550757884979248e-02 3.003363907337188721e-01 1.177997142076492310e-01 2.968203835189342499e-02 -1.275472939014434814e-01 1.070906892418861389e-01 4.986821860074996948e-02 -2.709853649139404297e-01 -1.724409013986587524e-01 1.803157292306423187e-02 1.012173816561698914e-01 -2.438610605895519257e-02 -1.907876729965209961e-01 -2.717632949352264404e-01 2.349231541156768799e-01 -1.452481001615524292e-01
-2.119281589984893799e-01 3.051080703735351562e-01 1.902669784612953663e-03 -1.173370704054832458e-01 -3.254343867301940918e-01 -1.179894339293241501e-02 -2.738240361213684082e-01 1.746086180210113525e-01 4.585040360689163208e-02 1.230848208069801331e-01 -8.565225452184677124e-02 1.187070310115814209e-01 -8.319997042417526245e-02 -2.648966610431671143e-01 1.738597303628921509e-01 1.123141124844551086e-02 1.162677779793739319e-01 -1.080383807420730591e-01 1.394214928150177002e-01 -1.005483791232109070e-01 -3.733540177345275879e-01 5.624436773359775543e-03 -7.159750163555145264e-02 -1.317643523216247559e-01 -1.421333253383636475e-01 1.750071160495281219e-02 1.775103211402893066e-01 8.924192190170288086e-02 -1.265635900199413300e-02 -3.727071285247802734e-01 -2.016340047121047974e-01 -1.849943399429321289e-01
1.256670951843261719e-01 3.930383324623107910e-01 -5.217627435922622681e-02 -3.227617591619491577e-02 -1.067363992333412170e-01 5.004845932126045227e-02 -1.935619711875915527e-01 2.003579735755920410e-01 -9.321943670511245728e-02 -4.831052124500274658e-01 -1.952250152826309204e-01 3.426243364810943604e-02 -1.592152938246726990e-02 8.904361748136579990e-04 2.763483524322509766e-01 1.942988187074661255e-01 1.336817890405654907e-01 2.932792901992797852e-01 -1.052871420979499817e-01 1.974622011184692383e-01 1.165917055914178491e-04 -2.208016254007816315e-02 6.818117946386337280e-02 -8.562745153903961182e-02 1.748465299606323242e-01 1.082338839769363403e-01 5.032872036099433899e-02 2.086481824517250061e-02 1.640385687351226807e-01 -2.319728732109069824e-01 1.777361482381820679e-01 1.213372647762298584e-01
-2.308946549892425537e-01 5.417833104729652405e-02 5.765276774764060974e-02 -3.324379026889801025e-01 -2.163864970207214355e-01 1.255967915058135986e-01 -1.315301656723022461e-01 1.879095472395420074e-02 1.088169515132904053e-01 -3.856508731842041016e-01 1.823739409446716309e-01 9.838190674781799316e-02 -7.471799035556614399e-04 -1.298616081476211548e-01 -1.305422484874725342e-01 2.699544429779052734e-01 -3.939558938145637512e-02 1.897165477275848389e-01 -6.052548810839653015e-02 -1.869187504053115845e-01 -2.160881459712982178e-01 4.172446951270103455e-02 -2.064866721630096436e-01 5.876362696290016174e-02 -1.012436207383871078e-02 2.604023180902004242e-02 4.094701707363128662e-01 2.076800465583801270e-01 1.066264286637306213e-01 -6.145083904266357422e-02 1.971851885318756104e-01 -5.566188693046569824e-02
8.273694664239883423e-02 4.454154968261718750e-01 -9.735950082540512085e-02 2.513695508241653442e-02 -3.660554289817810059e-01 4.983029142022132874e-02 -1.431498862802982330e-02 -5.137138813734054565e-02 1.092486381530761719e-01 -2.700045704841613770e-01 -9.346689283847808838e-02 2.325361073017120361e-01 2.220578491687774658e-01 -2.239456921815872192e-01 1.451646834611892700e-01 1.865497529506683350e-01 -6.521615665405988693e-03 -5.834310129284858704e-02 9.810975193977355957e-02 -2.583087794482707977e-02 -1.933392286300659180e-01 -1.672007143497467041e-01 -2.645764648914337158e-01 -2.231151610612869263e-02 -9.063324332237243652e-02 2.659524083137512207e-01 -3.426438942551612854e-02 -1.436804383993148804e-01 9.561720304191112518e-03 -1.893197298049926758e-01 -4.316673800349235535e-02 -2.328303903341293335e-01
9.058105200529098511e-02 1.554782390594482422e-01 -2.472850531339645386e-01 -3.455456197261810303e-01 -3.019735813140869141e-01 -3.163646459579467773e-01 -8.873885869979858398e-02 8.136995881795883179e-02 1.091106310486793518e-01 -1.121156811714172363e-01 -5.355450510978698730e-02 -6.670834124088287354e-02 1.469113975763320923e-01 -1.570817679166793823e-01 -2.046410739421844482e-01 2.162083238363265991e-01 -1.367553919553756714e-01 6.835557520389556885e-02 8.891610801219940186e-02 4.813919961452484131e-02 -1.874377876520156860e-01 -6.267230212688446045e-02 -1.777033805847167969e-01 -1.433658152818679810e-01 -2.641004621982574463e-01 1.681049764156341553e-01 2.344286441802978516e-01 -1.056702658534049988e-01 4.740515351295471191e-02 -3.288578391075134277e-01 -1.237193420529365540e-01 1.189424889162182808e-03
1.550159454345703125e-01 1.444116085767745972e-01 -1.715359091758728027e-01 -2.682765573263168335e-02 1.095512956380844116e-01 -1.773789077997207642e-01 -1.542340368032455444e-01 -1.648821868002414703e-02 1.105957031250000000e-01 -1.357447504997253418e-01 2.811905443668365479e-01 -8.057863265275955200e-02 6.095136702060699463e-02 -1.485154479742050171e-01 4.516988098621368408e-01 1.586008220911026001e-01 -5.098401755094528198e-02 4.083859175443649292e-02 -2.143747545778751373e-02 5.866986140608787537e-02 -9.203509241342544556e-02 -2.592991478741168976e-02 -6.673339754343032837e-02 -8.394443243741989136e-02 1.107518747448921204e-01 2.837601006031036377e-01 4.327301979064941406e-01 -9.549055248498916626e-03 -4.626676067709922791e-02 -6.564135104417800903e-02 2.548651993274688721e-01 3.254529833793640137e-01
7.550351321697235107e-02 2.483910769224166870e-01 -1.694489270448684692e-01 1.734033226966857910e-01 -2.342403233051300049e-01 -2.854867465794086456e-02 -3.333462867885828018e-03 -1.874682605266571045e-01 5.916736274957656860e-02 -1.519788205623626709e-01 -2.495634853839874268e-01 -3.062576521188020706e-03 6.535691022872924805e-02 -3.766720294952392578e-01 1.462543010711669922e-01 1.277896910905838013e-01 1.351489722728729248e-01 4.931343253701925278e-03 -1.591051518917083740e-01 1.832520589232444763e-02 -2.256278395652770996e-01 7.702890783548355103e-02 -3.966136574745178223e-01 -1.289450675249099731e-01 -2.847086489200592041e-01 9.890819340944290161e-02 1.096124574542045593e-01 -1.208887696266174316e-01 2.550066411495208740e-01 -1.102112382650375366e-01 -2.014603465795516968e-01 -1.656629890203475952e-02
-4.100833460688591003e-02 1.862511187791824341e-01 3.723372220993041992e-01 -2.366898953914642334e-02 1.032991856336593628e-01 1.677147299051284790e-01 -3.076590597629547119e-01 -2.538306415081024170e-01 -3.791326880455017090e-01 -2.127456068992614746e-01 -6.039721146225929260e-02 2.774778753519058228e-02 2.473384737968444824e-01 -1.234984174370765686e-01 1.192335635423660278e-01 2.983814477920532227e-01 5.638756975531578064e-02 6.012694165110588074e-02 -3.693062439560890198e-02 -5.118976160883903503e-02 -4.661911725997924805e-02 -1.062348186969757080e-01 -1.176484823226928711e-01 -3.896142840385437012e-01 7.910541258752346039e-03 3.259683726355433464e-03 1.301560848951339722e-01 1.024264246225357056e-01 3.143633902072906494e-02 -1.725878417491912842e-01 4.810396209359169006e-02 5.460511520504951477e-02
-1.083386763930320740e-01 3.237636983394622803e-01 -1.504394505172967911e-02 -2.039867937564849854e-01 2.550228238105773926e-01 2.110448181629180908e-01 -1.722121983766555786e-01 -2.172311097383499146e-01 8.015037514269351959e-03 -1.916426122188568115e-01 1.461255103349685669e-01 -4.527725651860237122e-02 -6.502371281385421753e-02 -1.890633106231689453e-01 2.717426717281341553e-01 4.419177025556564331e-02 9.828464686870574951e-02 -1.581654995679855347e-01 4.660901799798011780e-02 -2.761809900403022766e-02 -4.360862672328948975e-01 1.570378243923187256e-01 2.336008287966251373e-02 1.150374412536621094e-01 1.337181165581569076e-04 1.901307255029678345e-01 3.225259482860565186e-01 2.065327763557434082e-02 -1.762533783912658691e-01 -1.850455552339553833e-01 6.112414225935935974e-02 5.788666754961013794e-02
-8.827777206897735596e-02 4.980063810944557190e-02 -1.335960477590560913e-01 -1.032496429979801178e-02 1.444973051548004150e-01 -2.132005542516708374e-01 -3.786238431930541992e-01 -1.922798752784729004e-01 -1.040438339114189148e-01 3.106839209794998169e-02 1.578009873628616333e-01 6.954451557248830795e-03 -7.841190323233604431e-03 -1.639575958251953125e-01 3.458017408847808838e-01 2.052013725042343140e-01 1.734726876020431519e-01 2.505630720406770706e-03 -1.053230389952659607e-01 1.996169090270996094e-01 -2.427409589290618896e-01 1.951085031032562256e-01 1.749813370406627655e-02 7.094144076108932495e-02 -1.286557017010636628e-05 8.706030249595642090e-02 4.474588930606842041e-01 -1.141093671321868896e-01 -7.640813477337360382e-03 -2.302885502576828003e-01 4.111123830080032349e-02 2.019200474023818970e-01
-1.447442322969436646e-01 4.223681688308715820e-01 -3.310946002602577209e-02 -5.042333155870437622e-02 -8.827309310436248779e-02 -1.401986777782440186e-01 -1.597234606742858887e-01 1.848373860120773315e-01 5.307869240641593933e-02 -1.910489499568939209e-01 4.716825112700462341e-02 4.607042670249938965e-02 -1.320834364742040634e-02 -2.642372846603393555e-01 1.448200549930334091e-02 -9.529536217451095581e-02 2.474743723869323730e-01 9.298755973577499390e-02 -3.559890761971473694e-02 -1.693573296070098877e-01 8.301637321710586548e-02 5.405815318226814270e-02 -2.266734540462493896e-01 -4.915100932121276855e-01 -2.285201102495193481e-01 9.830803424119949341e-02 -2.746682148426771164e-03 4.406578466296195984e-02 1.383336037397384644e-01 -3.159043192863464355e-01 3.235632181167602539e-02 -2.257907204329967499e-02
1.227628290653228760e-01 -3.005569986999034882e-02 -2.028399892151355743e-02 3.826423361897468567e-02 1.624062806367874146e-01 -2.108889967203140259e-01 -4.165669083595275879e-01 -2.772622108459472656e-01 6.402051448822021484e-02 -5.373672768473625183e-02 1.454660445451736450e-01 5.776668339967727661e-02 8.003290742635726929e-03 -2.030058503150939941e-01 2.073092013597488403e-01 1.169012859463691711e-02 1.866060346364974976e-01 -3.066706843674182892e-02 8.970253914594650269e-02 3.345961123704910278e-02 -2.391780763864517212e-01 1.140937656164169312e-01 -8.271278440952301025e-02 1.084384098649024963e-01 9.131672233343124390e-02 8.066296577453613281e-02 3.864671289920806885e-01 -9.904606640338897705e-02 -8.024601638317108154e-02 -4.677042663097381592e-01 9.081341326236724854e-02 6.186312064528465271e-02
2.439355850219726562e-01 2.632910907268524170e-01 -2.253703773021697998e-01 -1.960400342941284180e-01 -1.855143308639526367e-01 -3.095268085598945618e-02 -2.243961542844772339e-01 2.144196070730686188e-02 1.733719184994697571e-02 -4.473557174205780029e-01 1.714717969298362732e-02 3.195520937442779541e-01 -4.062337428331375122e-02 -1.637712717056274414e-01 -9.524811990559101105e-03 1.897112280130386353e-01 1.608031243085861206e-01 5.888080224394798279e-03 -2.505253814160823822e-02 -1.332267280668020248e-02 -1.263944953680038452e-01 -2.090010941028594971e-01 -3.618512153625488281e-01 -3.150328621268272400e-02 2.046927437186241150e-02 2.599959373474121094e-01 -2.226858399808406830e-02 -1.056399196386337280e-01 -8.425003290176391602e-02 -7.446907460689544678e-02 1.286120265722274780e-01 3.513485193252563477e-02
1.550082676112651825e-02 1.545779034495353699e-02 3.613025473896414042e-04 9.591832011938095093e-02 -1.466614753007888794e-01 -9.502924978733062744e-03 -5.351535677909851074e-01 -8.707889355719089508e-03 1.306435763835906982e-01 -2.815501391887664795e-01 2.493740618228912354e-01 -1.201925948262214661e-01 8.715066313743591309e-02 -1.050186231732368469e-01 1.442440450191497803e-01 2.724149823188781738e-01 -6.140316650271415710e-02 1.111581549048423767e-01 -2.265485525131225586e-01 2.438953369855880737e-01 -1.127708777785301208e-01 -3.559707850217819214e-02 -9.212660044431686401e-02 -9.123088419437408447e-02 -1.403216272592544556e-01 7.484471797943115234e-02 2.866128087043762207e-01 3.949337080121040344e-02 1.096747219562530518e-01 8.961369283497333527e-03 7.570863515138626099e-02 3.332765102386474609e-01
-2.010448724031448364e-01 3.404955565929412842e-01 1.145873367786407471e-01 5.234319344162940979e-02 2.471050769090652466e-01 -3.472175449132919312e-02 -1.425629705190658569e-01 1.037958338856697083e-01 -2.737222425639629364e-02 -1.970942169427871704e-01 -5.796311050653457642e-02 -4.422570392489433289e-02 6.041260808706283569e-02 -8.774010837078094482e-02 2.152491807937622070e-01 1.575846076011657715e-01 5.506844073534011841e-02 1.773154139518737793e-01 3.293578978627920151e-03 -5.178125575184822083e-02 -1.620406806468963623e-01 1.706379204988479614e-01 -1.108969300985336304e-01 -1.776527166366577148e-01 2.015296965837478638e-01 1.657752394676208496e-01 4.884181022644042969e-01 -3.108147904276847839e-02 -1.896590441465377808e-01 1.837730109691619873e-01 -1.032866612076759338e-01 2.873353362083435059e-01
1.117021366953849792e-01 2.314482182264328003e-01 9.952665865421295166e-02 2.552231587469577789e-02 -6.664249300956726074e-02 -6.325193494558334351e-02 -1.795574128627777100e-01 -7.816786319017410278e-02 4.254590719938278198e-02 -2.420893125236034393e-02 -1.201353222131729126e-01 -1.376287192106246948e-01 8.568739145994186401e-02 -9.741986542940139771e-02 4.487820863723754883e-01 1.212086081504821777e-01 1.471403539180755615e-01 2.894402146339416504e-01 6.424741446971893311e-02 -1.465881168842315674e-01 -2.446172386407852173e-01 2.175169587135314941e-01 -5.718447640538215637e-02 -1.777454912662506104e-01 -3.356672227382659912e-01 1.822235733270645142e-01 2.803250551223754883e-01 1.273604668676853180e-02 -1.125347465276718140e-01 1.500295549631118774e-01 2.726865112781524658e-01 -2.635141089558601379e-02
-9.851088374853134155e-02 1.521197855472564697e-01 -8.930157124996185303e-02 -2.197469472885131836e-01 6.220964342355728149e-02 -3.175188601016998291e-02 -2.861417233943939209e-01 -1.397350728511810303e-01 -1.826511621475219727e-01 -4.013116285204887390e-02 -5.714663490653038025e-02 -4.572875797748565674e-01 -1.592376083135604858e-02 -2.558509632945060730e-02 1.895495355129241943e-01 2.254581749439239502e-01 1.269332468509674072e-01 6.506802048534154892e-03 -1.410478204488754272e-01 -1.798485666513442993e-01 -1.063428372144699097e-01 1.001756861805915833e-01 -7.632121443748474121e-02 1.374892890453338623e-01 -2.573868334293365479e-01 1.600915491580963135e-01 4.100085496902465820e-01 -9.792307391762733459e-03 -4.039187356829643250e-02 -2.530292868614196777e-01 1.682264059782028198e-01 3.301501274108886719e-02
-6.274884939193725586e-02 8.519432693719863892e-02 -3.360239043831825256e-02 2.007762491703033447e-01 -2.249849736690521240e-01 -8.016244322061538696e-02 -1.745910048484802246e-01 -5.124536529183387756e-02 1.322361733764410019e-02 -1.966443955898284912e-01 -1.608560234308242798e-01 -1.792979538440704346e-01 1.675391755998134613e-02 -7.310820370912551880e-02 3.046004176139831543e-01 1.389778852462768555e-01 3.267922997474670410e-01 2.548624873161315918e-01 -1.103007867932319641e-01 2.582664415240287781e-02 -2.259602546691894531e-01 1.435510963201522827e-01 -1.860242038965225220e-01 -1.767800152301788330e-01 -2.346674501895904541e-01 2.970927655696868896e-01 2.591159343719482422e-01 1.420024782419204712e-01 -1.517943292856216431e-01 1.992323398590087891e-01 1.636015623807907104e-01 1.954746246337890625e-02
7.520260661840438843e-02 2.944350540637969971e-01 1.686924099922180176e-01 4.102750495076179504e-02 6.900193169713020325e-03 -2.225903272628784180e-01 -2.339150309562683105e-01 1.602994501590728760e-01 -6.296627968549728394e-02 -1.259881108999252319e-01 5.187609419226646423e-02 1.960648596286773682e-01 1.272987872362136841e-01 -4.234044849872589111e-01 -4.682277143001556396e-02 -5.462146177887916565e-02 4.211278259754180908e-02 9.423361159861087799e-03 7.134364545345306396e-02 1.919834762811660767e-01 -5.488183349370956421e-02 2.407202720642089844e-01 -2.829893529415130615e-01 -2.729758024215698242e-01 -3.880513608455657959e-01 5.690666660666465759e-02 3.354225307703018188e-02 -4.250404611229896545e-02 1.047063171863555908e-01 -1.652636677026748657e-01 1.564981192350387573e-01 8.363876491785049438e-02
8.288250118494033813e-02 3.504940569400787354e-01 -2.519896924495697021e-01 -4.713537693023681641e-01 4.831560887396335602e-03 -1.542037129402160645e-01 -1.818170994520187378e-01 -1.830908060073852539e-01 -3.889636695384979248e-02 6.297928839921951294e-02 -1.277412027120590210e-01 1.885430328547954559e-02 1.677487194538116455e-01 -2.009194493293762207e-01 3.403400480747222900e-01 2.475055807735770941e-04 -2.730580605566501617e-02 2.320250421762466431e-01 1.677178293466567993e-01 2.242477843537926674e-03 -5.809615552425384521e-02 -3.963137045502662659e-02 -9.888181090354919434e-02 -1.085352972149848938e-01 -1.009152382612228394e-01 7.633487880229949951e-02 1.578328907489776611e-01 7.765126228332519531e-02 -2.288950830698013306e-01 8.621335029602050781e-02 2.644575238227844238e-01 -4.245966672897338867e-02
-2.261414229869842529e-01 2.057279348373413086e-01 -1.872527897357940674e-01 -2.519979774951934814e-01 -1.873032897710800171e-01 -3.297019600868225098e-01 -2.225529849529266357e-01 1.067378893494606018e-01 -2.547724545001983643e-01 -4.938098415732383728e-02 -4.894275590777397156e-02 -2.028647661209106445e-01 -1.309853941202163696e-01 -1.436430066823959351e-01 -1.534198038280010223e-02 7.479709386825561523e-02 1.554990708827972412e-01 1.270729601383209229e-01 2.019685059785842896e-01 -4.760499671101570129e-02 -2.333002090454101562e-01 1.193954572081565857e-01 -2.630371749401092529e-01 2.611397067084908485e-03 -1.942211985588073730e-01 1.295624375343322754e-01 2.327144294977188110e-01 1.271729171276092529e-01 6.331360340118408203e-02 -1.807651072740554810e-01 1.787657141685485840e-01 -1.843894273042678833e-01
1.386246383190155029e-01 8.546418696641921997e-02 7.926030457019805908e-02 -1.219576299190521240e-01 6.636122614145278931e-02 7.813750952482223511e-02 -2.335011810064315796e-01 1.234616413712501526e-01 8.607114106416702271e-02 -1.295174211263656616e-01 -1.140988618135452271e-02 8.741996437311172485e-02 2.580699324607849121e-02 -4.752924442291259766e-01 1.850181519985198975e-01 -1.405958458781242371e-02 1.186827793717384338e-01 2.146812826395034790e-01 -3.283264935016632080e-01 7.891317456960678101e-02 -6.893386133015155792e-03 1.624600291252136230e-01 -1.492014080286026001e-01 -4.716663956642150879e-01 3.611586615443229675e-02 6.595391035079956055e-02 1.542050540447235107e-01 2.967430949211120605e-01 -7.739486545324325562e-02 9.750036150217056274e-02 1.362208649516105652e-02 2.350732497870922089e-02
-7.890942692756652832e-02 3.099541664123535156e-01 -8.495259098708629608e-03 1.641630008816719055e-02 2.402277439832687378e-01 -6.841342151165008545e-02 -8.525073528289794922e-02 1.416552811861038208e-01 4.138033837080001831e-02 -2.883031964302062988e-01 -5.339975655078887939e-02 1.255699992179870605e-01 4.302415251731872559e-02 -1.368766725063323975e-01 1.603572666645050049e-01 6.430888175964355469e-02 1.270623505115509033e-01 1.607725620269775391e-01 1.281250119209289551e-01 -2.167042791843414307e-01 -2.008602321147918701e-01 2.272514700889587402e-01 -6.530250608921051025e-02 -6.666567176580429077e-02 -1.450822222977876663e-02 2.811847329139709473e-01 5.000789165496826172e-01 -1.386680901050567627e-01 -1.405155658721923828e-01 4.257930908352136612e-03 -1.300394982099533081e-01 2.498545348644256592e-01
2.333091348409652710e-01 7.574561983346939087e-02 1.670779893174767494e-03 -1.628652960062026978e-01 6.460129283368587494e-03 1.884142309427261353e-01 -4.253873527050018311e-01 -5.990602821111679077e-02 -2.269522249698638916e-01 7.228350639343261719e-02 -5.893675610423088074e-02 1.764117553830146790e-02 -8.054915070533752441e-02 -1.275761574506759644e-01 2.696503698825836182e-01 -1.427855063229799271e-02 -3.047918714582920074e-02 2.831239439547061920e-02 -2.628517150878906250e-02 -2.665422856807708740e-01 -3.356867134571075439e-01 -6.114942207932472229e-02 -8.881268650293350220e-02 2.979087457060813904e-02 1.204272806644439697e-01 5.688469856977462769e-02 3.697704970836639404e-01 -1.755477301776409149e-02 -9.638975560665130615e-02 -3.137549757957458496e-01 5.036124587059020996e-02 2.707549631595611572e-01
1.358683556318283081e-01 1.310531646013259888e-01 5.379904806613922119e-02 2.888870984315872192e-02 -1.724812760949134827e-02 -6.676238030195236206e-02 -4.359364211559295654e-01 2.944849058985710144e-02 9.884514659643173218e-02 -1.099595800042152405e-01 -2.024226039648056030e-01 1.752247661352157593e-01 2.880953252315521240e-01 -1.994635462760925293e-01 2.109147906303405762e-01 1.689477264881134033e-01 2.191070839762687683e-02 4.510101303458213806e-02 -4.725439846515655518e-02 1.210705861449241638e-01 1.155152171850204468e-01 -2.576830238103866577e-02 -1.889986842870712280e-01 -3.713733553886413574e-01 -1.963969320058822632e-02 1.945361495018005371e-01 -4.715917166322469711e-03 -5.395326390862464905e-02 2.729719281196594238e-01 -2.408915609121322632e-01 1.474768072366714478e-01 2.703953981399536133e-01
-1.090782284736633301e-01 4.691648781299591064e-01 5.264814198017120361e-02 -5.319107696413993835e-02 1.960251927375793457e-01 -7.995931059122085571e-02 -1.529303640127182007e-01 2.389291524887084961e-01 -3.750004246830940247e-02 -3.544924259185791016e-01 2.706715278327465057e-02 -5.234856903553009033e-02 7.020713761448860168e-03 -6.395742297172546387e-02 1.449067294597625732e-01 7.235766947269439697e-02 1.981680542230606079e-01 9.410695731639862061e-02 4.395503550767898560e-02 -1.254249811172485352e-01 -2.657781839370727539e-01 1.776681244373321533e-01 -6.081132218241691589e-02 -7.294213026762008667e-02 6.041925027966499329e-02 2.174274325370788574e-01 4.033451974391937256e-01 -2.590852379798889160e-01 4.550229292362928391e-03 -1.413745991885662079e-02 -9.529051929712295532e-02 9.550882130861282349e-02
-7.548439502716064453e-02 1.405367106199264526e-01 -4.633556604385375977e-01 -2.345051318407058716e-01 -2.040632069110870361e-01 -8.161439001560211182e-02 -2.810212671756744385e-01 -2.629157714545726776e-02 7.476557791233062744e-02 -9.980437159538269043e-02 -2.226620316505432129e-01 -1.336242556571960449e-01 3.768245503306388855e-02 -1.393199265003204346e-01 -1.977593749761581421e-01 -1.346254162490367889e-02 1.970944106578826904e-01 -1.349490601569414139e-03 -4.151685163378715515e-02 1.952831596136093140e-01 -3.969997167587280273e-01 8.413209766149520874e-02 -8.525867760181427002e-02 -1.002102270722389221e-01 -1.663052290678024292e-01 1.651867032051086426e-01 2.001984119415283203e-01 -1.218935754150152206e-02 1.046389341354370117e-01 -2.521766424179077148e-01 -1.764301210641860962e-02 5.529818311333656311e-02
1.435449123382568359e-01 2.811759710311889648e-01 2.222374677658081055e-01 -1.167632117867469788e-01 -2.161658704280853271e-01 -4.605171084403991699e-02 -1.509557664394378662e-01 2.110675573348999023e-01 -7.714314758777618408e-02 -5.719860270619392395e-02 -1.797456294298171997e-01 -1.907538175582885742e-01 3.452332224696874619e-03 -1.616570502519607544e-01 7.240112870931625366e-02 3.104246556758880615e-01 -9.062518179416656494e-02 3.557553887367248535e-02 1.920500695705413818e-01 2.739198505878448486e-01 -3.965377211570739746e-01 -7.760644704103469849e-02 -4.537856951355934143e-02 -1.622194945812225342e-01 1.699375957250595093e-01 -4.085147008299827576e-02 3.017001748085021973e-01 1.446158289909362793e-01 -4.056945070624351501e-02 1.253147423267364502e-01 -1.121622044593095779e-02 2.060692906379699707e-01
-1.004498526453971863e-01 4.745868742465972900e-01 -1.605762243270874023e-01 -5.372616276144981384e-02 -1.686060801148414612e-02 1.638159453868865967e-01 -1.926946938037872314e-01 1.358564645051956177e-01 -3.493510186672210693e-02 -8.633764088153839111e-02 -1.474759876728057861e-01 1.700226813554763794e-01 1.365650147199630737e-01 -1.219731522724032402e-03 1.021846160292625427e-01 1.228736639022827148e-01 4.894202575087547302e-02 3.405920416116714478e-02 -1.864047050476074219e-01 -1.382777001708745956e-02 -3.632162883877754211e-02 1.471970528364181519e-01 -1.776476651430130005e-01 -1.030410453677177429e-02 -2.465211302042007446e-01 9.110980480909347534e-02 4.356915056705474854e-01 1.051716282963752747e-01 2.280596941709518433e-01 -2.353567779064178467e-01 -2.566765546798706055e-01 -1.156811267137527466e-01
2.550448477268218994e-01 3.310458660125732422e-01 1.765304356813430786e-01 -1.679667085409164429e-02 1.280353814363479614e-01 -1.717362366616725922e-02 -1.742069125175476074e-01 6.258269399404525757e-02 7.812710851430892944e-02 -1.859752088785171509e-01 8.997544646263122559e-02 1.632628142833709717e-01 1.517675071954727173e-01 -5.816420912742614746e-02 3.279482126235961914e-01 1.147774606943130493e-01 9.070539474487304688e-02 2.925790250301361084e-01 4.914875701069831848e-02 -1.818424016237258911e-01 -1.509378403425216675e-01 1.067071035504341125e-01 -3.976310193538665771e-01 -3.263256847858428955e-01 1.188362911343574524e-01 -5.188596248626708984e-02 -2.464909479022026062e-02 1.027863547205924988e-01 -1.019067242741584778e-01 -1.993694901466369629e-01 4.997457843273878098e-03 -1.189828440546989441e-01
9.172482043504714966e-02 -4.462276026606559753e-02 7.773113250732421875e-02 4.950873088091611862e-03 -3.742726147174835205e-01 4.234409332275390625e-02 -2.762791812419891357e-01 8.386982232332229614e-02 -7.985291630029678345e-02 -1.471184194087982178e-01 -1.369802951812744141e-01 -2.141206860542297363e-01 1.351508349180221558e-01 -2.122386842966079712e-01 1.328942924737930298e-01 -4.359455406665802002e-02 1.718522161245346069e-01 3.522624969482421875e-01 1.006729900836944580e-01 -9.408731758594512939e-02 -5.485609918832778931e-02 1.519628912210464478e-01 -1.562447696924209595e-01 -1.136197298765182495e-01 -1.255453974008560181e-01 3.695618808269500732e-01 3.978589475154876709e-01 9.129256755113601685e-02 4.835566971451044083e-03 7.944372482597827911e-03 1.623700857162475586e-01 3.660479187965393066e-02
1.497682034969329834e-01 1.969992816448211670e-01 -5.895853787660598755e-02 -1.446366012096405029e-01 -8.306290209293365479e-02 2.101702988147735596e-01 -2.716122269630432129e-01 -1.117070466279983521e-01 1.101114377379417419e-01 -2.719646096229553223e-01 1.085252389311790466e-01 2.996847033500671387e-01 2.982264757156372070e-01 -3.390754759311676025e-01 3.551991283893585205e-02 1.968021094799041748e-01 1.398867219686508179e-01 3.076627552509307861e-01 2.208303101360797882e-02 2.330883741378784180e-01 -1.334401965141296387e-01 -8.329254388809204102e-02 3.413620963692665100e-02 -2.054039388895034790e-01 -8.466032892465591431e-02 2.100738883018493652e-01 -1.108475625514984131e-01 -1.680915243923664093e-02 1.366442143917083740e-01 -1.400508452206850052e-03 1.594002842903137207e-01 1.917911320924758911e-02
3.391512483358383179e-02 -8.636872470378875732e-02 5.293887108564376831e-02 -1.507287919521331787e-01 8.782764896750450134e-03 -2.982701659202575684e-01 -3.907109797000885010e-01 -6.483915448188781738e-02 4.162522405385971069e-02 -2.752932906150817871e-01 2.057809568941593170e-02 5.379613861441612244e-02 3.427700102329254150e-01 4.491855576634407043e-02 2.042188048362731934e-01 -7.476475089788436890e-02 -3.546909093856811523e-01 -1.247915625572204590e-01 -4.615556076169013977e-02 2.620580419898033142e-02 -1.443776786327362061e-01 1.283280551433563232e-01 -2.438295334577560425e-01 -7.501780241727828979e-02 -5.349118262529373169e-03 3.584704920649528503e-02 3.708007931709289551e-01 2.173176854848861694e-01 -1.200939342379570007e-02 -1.982932239770889282e-01 1.227934285998344421e-02 9.400796145200729370e-03
1.914179921150207520e-01 3.976543843746185303e-01 -1.122377738356590271e-01 2.162787467241287231e-01 1.478673517704010010e-01 -1.343820393085479736e-01 -2.445160001516342163e-01 -1.857775002717971802e-01 -1.462989896535873413e-01 1.087428852915763855e-01 1.589005589485168457e-01 -1.636231243610382080e-01 2.528018131852149963e-02 -1.441760808229446411e-01 1.362718939781188965e-01 -7.710282504558563232e-02 2.311632335186004639e-01 5.709875375032424927e-02 -5.834174901247024536e-02 1.297059003263711929e-02 -3.313279151916503906e-01 -2.941222116351127625e-02 -1.184705346822738647e-01 -9.823554754257202148e-02 -5.039871111512184143e-02 1.673359721899032593e-01 3.581417500972747803e-01 4.723094403743743896e-02 2.165771275758743286e-01 -8.089468628168106079e-02 1.191186085343360901e-01 2.390952408313751221e-01
1.033760160207748413e-01 7.003790885210037231e-02 2.157455831766128540e-01 -1.318799406290054321e-01 -1.008491963148117065e-01 1.984592676162719727e-01 -2.578513920307159424e-01 1.171286553144454956e-01 -7.100364565849304199e-02 -1.562110930681228638e-01 -1.844297498464584351e-01 -3.543751686811447144e-02 1.082825437188148499e-01 -4.026648700237274170e-01 -1.842258423566818237e-01 1.523275673389434814e-01 -9.206288307905197144e-02 4.677302390336990356e-02 4.954881593585014343e-02 9.809464961290359497e-02 -4.098116457462310791e-01 2.061335742473602295e-02 1.396568417549133301e-01 2.852626331150531769e-02 -9.742841869592666626e-02 -1.440151929855346680e-01 4.330497682094573975e-01 2.361207008361816406e-01 -3.846482560038566589e-02 -3.594586253166198730e-02 6.347122043371200562e-02 5.691025778651237488e-02
-3.357875719666481018e-02 3.060714900493621826e-01 2.086932808160781860e-01 -1.781728118658065796e-01 -6.397370994091033936e-02 2.204748056828975677e-02 -7.696590572595596313e-02 -1.552943605929613113e-02 1.387610286474227905e-01 -1.038835346698760986e-01 1.019535511732101440e-01 -3.783607482910156250e-02 3.312221467494964600e-01 -3.522973954677581787e-01 -2.003108710050582886e-01 1.943266838788986206e-01 4.740150272846221924e-02 7.410769164562225342e-02 2.932005375623703003e-02 6.463391333818435669e-02 -7.089203596115112305e-02 1.361471265554428101e-01 2.918910235166549683e-02 -2.666812241077423096e-01 1.277859508991241455e-02 4.827651381492614746e-01 1.389872282743453979e-01 -1.328222751617431641e-01 1.432616710662841797e-01 8.890599757432937622e-02 2.042403370141983032e-01 -1.301293522119522095e-01
7.289560139179229736e-02 2.936918437480926514e-01 -1.312830746173858643e-01 -2.861034274101257324e-01 2.328234761953353882e-01 -1.160743683576583862e-01 -3.087688982486724854e-01 -5.548494309186935425e-02 -1.466787755489349365e-01 7.960169576108455658e-03 -1.947349458932876587e-01 3.130859881639480591e-02 -6.370344199240207672e-03 -1.052003502845764160e-01 2.858404517173767090e-01 1.944018304347991943e-01 5.992916226387023926e-02 2.314177006483078003e-01 6.897982954978942871e-02 1.503684520721435547e-01 -6.236816197633743286e-02 7.939170300960540771e-02 2.573293633759021759e-03 -3.932900726795196533e-01 -1.840460151433944702e-01 -8.384336531162261963e-02 2.760809659957885742e-01 4.433704912662506104e-02 -2.503531277179718018e-01 -7.888071238994598389e-02 1.121324077248573303e-01 -4.697752743959426880e-02
2.780126631259918213e-01 1.863946616649627686e-01 5.938227474689483643e-02 -1.036983430385589600e-01 -3.500611986964941025e-03 -2.048429846763610840e-01 -3.435814976692199707e-01 -2.758245915174484253e-02 -7.230788469314575195e-02 -2.600489556789398193e-01 3.878703713417053223e-02 -6.566830724477767944e-02 1.805694550275802612e-01 -5.623172968626022339e-02 -1.583335995674133301e-01 6.570093333721160889e-02 -2.253549918532371521e-02 1.330600678920745850e-01 -5.131248617544770241e-04 -9.801125526428222656e-02 -2.002556473016738892e-01 -1.498244851827621460e-01 -9.263525716960430145e-03 1.497638374567031860e-01 -1.108508184552192688e-01 2.720088139176368713e-02 4.429422914981842041e-01 3.360093832015991211e-01 -2.526818513870239258e-01 -4.817968606948852539e-02 1.974433660507202148e-01 1.700444966554641724e-01
1.807186454534530640e-01 2.455233186483383179e-01 -1.975210160017013550e-01 -2.944296598434448242e-01 4.287488758563995361e-02 2.770555205643177032e-02 -2.451532781124114990e-01 -1.107324957847595215e-01 -1.164241507649421692e-01 -2.377774566411972046e-01 -1.128124147653579712e-01 -7.574703544378280640e-02 -3.170341998338699341e-02 1.294240355491638184e-03 4.075126945972442627e-01 2.317905724048614502e-01 4.414403066039085388e-02 1.806320101022720337e-01 1.464413106441497803e-01 -4.781472310423851013e-02 -1.348980069160461426e-01 2.583662606775760651e-02 1.396320760250091553e-01 -3.064741492271423340e-01 -1.818677634000778198e-01 -4.238453507423400879e-02 2.397188097238540649e-01 5.387960467487573624e-03 -2.439001500606536865e-01 -1.694881469011306763e-01 8.501234650611877441e-02 1.364820748567581177e-01
-2.193385511636734009e-01 2.828299999237060547e-01 8.430881053209304810e-02 -2.153424024581909180e-01 3.676299750804901123e-01 1.126158162951469421e-01 -2.098565995693206787e-01 -1.951458007097244263e-01 -1.106154397130012512e-01 -1.024315431714057922e-01 4.816890135407447815e-02 1.234863698482513428e-01 -4.763177782297134399e-02 -1.729481965303421021e-01 1.635277420282363892e-01 -8.496909588575363159e-02 1.106442213058471680e-01 -9.940004348754882812e-02 2.376943379640579224e-01 -1.074915304780006409e-01 -3.629558980464935303e-01 2.808325886726379395e-01 -6.067353487014770508e-02 1.107795611023902893e-01 -4.129499942064285278e-02 2.840715348720550537e-01 2.107307463884353638e-01 -1.067293435335159302e-01 -1.532292552292346954e-02 -7.961348444223403931e-02 9.055941551923751831e-02 1.109770610928535461e-01
1.218389645218849182e-01 3.826206922531127930e-01 3.498740866780281067e-02 4.022594988346099854e-01 -6.805536150932312012e-02 -1.824174374341964722e-01 -3.513547778129577637e-01 -3.804127871990203857e-02 -2.003853470087051392e-01 -4.421178624033927917e-02 -2.633566968142986298e-02 1.051444113254547119e-01 -1.575574092566967010e-02 7.049477845430374146e-02 3.576028645038604736e-01 1.149463206529617310e-01 7.898457348346710205e-02 1.177101880311965942e-01 -5.052151391282677650e-04 1.643450856208801270e-01 -3.331063687801361084e-01 -1.877849362790584564e-02 -9.090834856033325195e-02 -8.737847208976745605e-02 -6.724587827920913696e-02 7.209064066410064697e-02 1.752491742372512817e-01 2.808567509055137634e-02 -2.638221979141235352e-01 8.942350745201110840e-02 4.637742415070533752e-02 -1.321417391300201416e-01
1.388903111219406128e-01 3.624055087566375732e-01 1.904102265834808350e-01 1.107236444950103760e-01 -5.173758417367935181e-02 -2.472292780876159668e-01 -2.745069563388824463e-01 7.764743268489837646e-02 2.014016211032867432e-01 -2.855377495288848877e-01 -2.759116888046264648e-02 1.755121052265167236e-01 2.181945592164993286e-01 -2.031457573175430298e-01 3.439465910196304321e-02 1.693004667758941650e-01 1.716296374797821045e-01 1.180628687143325806e-01 -1.654657423496246338e-01 9.430409222841262817e-02 2.215180844068527222e-01 -2.682912349700927734e-02 -2.072753161191940308e-01 -1.905627995729446411e-01 -4.744879901409149170e-02 1.813684403896331787e-01 1.387391090393066406e-01 1.107782274484634399e-01 2.746534906327724457e-02 -1.950770765542984009e-01 -7.359685376286506653e-03 -2.627277076244354248e-01
-1.431683748960494995e-01 4.955363571643829346e-01 -2.372145093977451324e-02 -3.697341307997703552e-02 -2.550501823425292969e-01 1.057296693325042725e-01 -1.928147375583648682e-01 3.049199879169464111e-01 -1.732044294476509094e-02 1.836789101362228394e-01 -1.091169342398643494e-01 1.880354285240173340e-01 -1.669850945472717285e-02 -1.379408985376358032e-01 1.733615249395370483e-01 8.545984514057636261e-03 1.541202813386917114e-01 -7.491083443164825439e-02 6.658740341663360596e-02 4.885613545775413513e-02 -2.819859087467193604e-01 2.495424449443817139e-02 -6.537948735058307648e-03 5.721388151869177818e-04 -4.802995175123214722e-02 6.556865572929382324e-02 3.034985065460205078e-01 8.136446774005889893e-02 1.947871875017881393e-03 -3.883976042270660400e-01 2.597379032522439957e-03 -1.494324505329132080e-01
1.309166103601455688e-01 4.106554687023162842e-01 -1.338403522968292236e-01 -1.280410140752792358e-01 -2.180479019880294800e-01 -1.026717126369476318e-01 -3.153309226036071777e-01 -4.673191159963607788e-02 -1.860213875770568848e-01 -2.993378639221191406e-01 1.132633909583091736e-01 2.349379807710647583e-01 9.751648642122745514e-03 -2.198790907859802246e-01 -4.160288721323013306e-02 3.244906961917877197e-01 6.050365045666694641e-02 -1.882831752300262451e-02 1.827623546123504639e-01 1.156821772456169128e-01 7.717841118574142456e-02 -8.740419149398803711e-02 -1.928944140672683716e-01 -2.485790988430380821e-03 1.393930912017822266e-01 2.902863323688507080e-01 1.315239369869232178e-01 -8.812908828258514404e-02 -1.821169629693031311e-02 1.086130142211914062e-01 1.642094254493713379e-01 -5.520560592412948608e-02
-5.218505486845970154e-02 2.918750643730163574e-01 -2.791522145271301270e-01 -3.445465564727783203e-01 -2.135405540466308594e-01 -1.232605054974555969e-01 -2.250443100929260254e-01 -8.841185271739959717e-02 -3.703345358371734619e-02 -1.205464359372854233e-02 -2.195043116807937622e-01 3.000820055603981018e-02 1.661526784300804138e-02 -2.491238266229629517e-01 -1.078772991895675659e-01 -6.687308847904205322e-02 1.133728250861167908e-01 -1.221935153007507324e-01 -1.326578110456466675e-01 1.964297294616699219e-01 -4.215011000633239746e-01 1.383276879787445068e-01 -1.636740267276763916e-01 3.295712638646364212e-03 -1.956542283296585083e-01 -2.829187177121639252e-02 1.888614892959594727e-01 2.138619273900985718e-01 2.644300088286399841e-02 -1.437594592571258545e-01 -1.323530077934265137e-01 1.450130622833967209e-02
-5.621124431490898132e-02 1.798537075519561768e-01 4.711716622114181519e-02 -2.607048153877258301e-01 1.173364296555519104e-01 -2.307130843400955200e-01 -3.114204406738281250e-01 -9.339902549982070923e-02 8.609614335000514984e-03 -3.006955049932003021e-02 2.171298116445541382e-02 -2.763736248016357422e-02 1.007513329386711121e-01 -6.841026246547698975e-02 4.458815753459930420e-01 -4.560008645057678223e-02 4.734522476792335510e-02 2.978813052177429199e-01 2.484399825334548950e-02 2.099311947822570801e-01 -3.321277201175689697e-01 2.563156783580780029e-01 1.219045147299766541e-01 -1.128549948334693909e-01 4.763083159923553467e-02 -7.891682535409927368e-02 2.441695779561996460e-01 -1.537697464227676392e-01 -2.325022071599960327e-01 -1.370387058705091476e-02 1.341361403465270996e-01 -2.011615410447120667e-02
2.886930406093597412e-01 7.205738872289657593e-02 -6.621268391609191895e-02 -1.246720775961875916e-01 1.648418903350830078e-01 -8.685100823640823364e-02 -2.836185395717620850e-01 -3.804302960634231567e-02 1.375958174467086792e-01 -1.476698368787765503e-01 -1.026260703802108765e-01 3.134674429893493652e-01 -6.589626893401145935e-03 -1.681317389011383057e-01 6.739408522844314575e-02 3.428687527775764465e-02 -1.623947024345397949e-01 1.037895902991294861e-01 1.320911198854446411e-01 6.807569414377212524e-02 -5.333346128463745117e-01 -5.112130567431449890e-02 -4.547746852040290833e-02 -1.746564507484436035e-01 -1.026902794837951660e-01 1.356535255908966064e-01 1.355714946985244751e-01 -1.166401430964469910e-01 -3.633203506469726562e-01 -1.435820944607257843e-02 -1.189123466610908508e-01 -7.234107702970504761e-02
4.504155740141868591e-02 1.793030649423599243e-01 1.515295263379812241e-02 2.099698409438133240e-02 -4.029872715473175049e-01 4.402654245495796204e-02 -3.036334514617919922e-01 -8.842927962541580200e-02 1.008543744683265686e-01 -3.350580227561295033e-04 -9.663127129897475243e-04 -1.678323596715927124e-01 2.598582766950130463e-02 2.096688747406005859e-02 -7.739129941910505295e-03 2.109168469905853271e-01 1.970749944448471069e-01 -1.523404568433761597e-01 6.757842749357223511e-02 -1.566071361303329468e-01 -1.148525997996330261e-01 1.275462955236434937e-01 -8.850248903036117554e-02 -2.619657814502716064e-01 5.660578981041908264e-02 1.664529740810394287e-01 5.436112880706787109e-01 1.589250266551971436e-01 -3.530767560005187988e-02 -2.038409002125263214e-02 2.076679170131683350e-01 -1.525582224130630493e-01
-4.495214670896530151e-02 4.192095398902893066e-01 -6.994926184415817261e-02 2.182978987693786621e-01 -1.678543090820312500e-01 3.129832074046134949e-02 -1.082599610090255737e-01 -1.793133467435836792e-01 5.229942500591278076e-03 -4.111554324626922607e-01 8.782915771007537842e-02 3.298041597008705139e-02 1.166620943695306778e-02 -7.017610967159271240e-02 7.677097618579864502e-02 2.652444243431091309e-01 -9.297330677509307861e-02 -7.375380396842956543e-02 1.191933676600456238e-01 1.977216452360153198e-01 -2.175584286451339722e-01 -2.211742550134658813e-01 -2.093720585107803345e-01 -8.056426793336868286e-02 1.046269014477729797e-01 2.938653230667114258e-01 9.961103647947311401e-02 -6.500554829835891724e-02 -2.422517687082290649e-01 -5.803980678319931030e-02 -2.048745900392532349e-01 -8.966170996427536011e-02
-2.155901602236554027e-04 1.145997866988182068e-01 6.355024874210357666e-02 -1.233855336904525757e-01 5.880310386419296265e-02 -1.952323764562606812e-01 -1.055167764425277710e-01 3.022086247801780701e-02 2.051290124654769897e-01 -3.780492842197418213e-01 9.555150568485260010e-02 8.072676509618759155e-02 3.123542070388793945e-01 -7.769714295864105225e-02 3.969625234603881836e-01 7.341659814119338989e-02 -6.195838004350662231e-02 2.123759826645255089e-03 3.406972810626029968e-02 -1.927909404039382935e-01 -2.082974463701248169e-01 1.978787779808044434e-01 1.961742043495178223e-01 -9.535432793200016022e-03 -5.138603225350379944e-02 -5.676530301570892334e-02 4.138128161430358887e-01 -4.681995138525962830e-02 -1.785363554954528809e-01 -2.627812027931213379e-01 -4.128972813487052917e-02 -3.930549323558807373e-02
2.553486824035644531e-01 3.001810014247894287e-01 -9.632594138383865356e-02 -1.383779346942901611e-01 -2.995824255049228668e-02 -1.447272859513759613e-02 -2.739299833774566650e-01 5.865457653999328613e-02 1.553651541471481323e-01 -3.378966450691223145e-01 1.035763323307037354e-01 9.549154341220855713e-02 -3.923586010932922363e-02 -4.904219135642051697e-02 2.851869463920593262e-01 3.462138473987579346e-01 -8.102555572986602783e-02 9.323684871196746826e-02 -5.282870959490537643e-03 4.578589797019958496e-01 -1.843186169862747192e-01 -8.662886172533035278e-02 -1.367930769920349121e-01 3.754304721951484680e-02 5.469259619712829590e-02 6.519390642642974854e-02 1.828311532735824585e-01 -2.936289086937904358e-02 -6.102082133293151855e-02 1.871911436319351196e-01 -6.367214024066925049e-02 5.007138475775718689e-02
-6.523043662309646606e-02 2.109859883785247803e-01 4.097983986139297485e-02 5.535817891359329224e-02 2.197303622961044312e-01 -2.560661435127258301e-01 -3.620083630084991455e-01 -2.174191623926162720e-01 -4.008378833532333374e-02 2.973610535264015198e-02 5.148311331868171692e-02 -1.518078297376632690e-01 -3.635276481509208679e-02 -2.958589792251586914e-01 9.580481797456741333e-02 8.685171604156494141e-02 2.766149863600730896e-02 -1.429814845323562622e-01 7.520296424627304077e-02 2.872748859226703644e-02 -2.148493379354476929e-02 2.795375511050224304e-02 5.747906118631362915e-02 7.132289558649063110e-02 -1.042439490556716919e-01 3.252815008163452148e-01 5.385643839836120605e-01 -2.766402205452322960e-03 -2.523961365222930908e-01 -9.655939042568206787e-02 5.824412405490875244e-02 8.557309396564960480e-03
-7.357361912727355957e-02 4.218971431255340576e-01 -1.017846241593360901e-01 3.157567679882049561e-01 -1.601509898900985718e-01 4.772082343697547913e-02 -1.900862157344818115e-01 2.106761485338211060e-01 9.033063054084777832e-02 -2.040777355432510376e-01 -1.819179207086563110e-01 2.593303024768829346e-01 2.375234663486480713e-02 -2.412448376417160034e-01 2.280511409044265747e-01 1.362152248620986938e-01 -5.131504498422145844e-03 1.227206438779830933e-01 2.794809341430664062e-01 1.366879343986511230e-01 -1.489630043506622314e-01 1.301550865173339844e-01 -3.296666964888572693e-02 -6.988466531038284302e-02 -1.933592855930328369e-01 4.189504310488700867e-03 1.362220495939254761e-01 7.226416375488042831e-03 -1.836894899606704712e-01 -2.628529667854309082e-01 -4.185852780938148499e-02 -3.201688826084136963e-02
-1.874717026948928833e-01 2.220710217952728271e-01 -2.801771089434623718e-02 -1.426592171192169189e-01 1.117281913757324219e-01 -6.164466589689254761e-02 -1.962266564369201660e-01 1.580562144517898560e-01 5.775440856814384460e-02 -4.124135375022888184e-01 -1.280127465724945068e-02 4.521185159683227539e-02 -7.534004002809524536e-02 -6.443621963262557983e-02 2.834923863410949707e-01 2.913987077772617340e-02 7.070961594581604004e-02 1.618208289146423340e-01 4.091364517807960510e-02 -1.268769353628158569e-01 -2.971878647804260254e-01 3.071705996990203857e-01 -1.199146434664726257e-01 5.951934028416872025e-03 8.763153851032257080e-02 1.413858830928802490e-01 4.550136923789978027e-01 -7.011532038450241089e-02 -2.463568374514579773e-02 -8.295631408691406250e-02 -5.683156102895736694e-02 2.270911633968353271e-01
1.029534041881561279e-01 3.265138864517211914e-01 -1.382883191108703613e-01 -3.509344756603240967e-01 6.883727759122848511e-02 -1.656181067228317261e-01 -2.729143798351287842e-01 -2.565435320138931274e-02 5.755658727139234543e-03 -1.567586213350296021e-01 -1.488161385059356689e-01 -9.209733689203858376e-04 8.809258043766021729e-02 -7.825352996587753296e-02 4.760309159755706787e-01 -4.412879422307014465e-02 8.566397242248058319e-03 1.759578883647918701e-01 2.427668869495391846e-02 -2.887671440839767456e-02 -1.103154495358467102e-01 6.665611267089843750e-02 7.786548137664794922e-02 -2.847691774368286133e-01 -3.369238972663879395e-02 5.245413631200790405e-02 7.242707908153533936e-02 4.228241741657257080e-02 -3.496560752391815186e-01 -2.102935612201690674e-01 1.739109009504318237e-01 -1.172517146915197372e-02
1.400783099234104156e-02 1.999988704919815063e-01 8.123759925365447998e-02 -1.604314148426055908e-01 -1.673712581396102905e-01 1.758911311626434326e-01 -1.598440855741500854e-01 -2.202405929565429688e-01 -8.508189022541046143e-02 -2.155825495719909668e-01 -2.917005121707916260e-01 1.079753190279006958e-01 7.006975263357162476e-02 -2.960728704929351807e-01 3.156298100948333740e-01 1.615908741950988770e-01 1.650890558958053589e-01 -3.937152028083801270e-02 5.931156128644943237e-02 1.313815414905548096e-01 -1.459781527519226074e-01 -1.959556937217712402e-01 -2.889688909053802490e-01 -6.903589516878128052e-02 -2.052381932735443115e-01 1.644973009824752808e-01 1.571030616760253906e-01 -2.079515606164932251e-01 -6.712820380926132202e-02 9.644020348787307739e-03 -2.776194512844085693e-01 9.671888500452041626e-02
9.920243173837661743e-02 1.204784214496612549e-01 1.412429511547088623e-01 -1.343882530927658081e-01 -4.319390654563903809e-02 9.797389805316925049e-02 -2.642551660537719727e-01 -1.672094315290451050e-01 1.375387329608201981e-02 -1.944502294063568115e-01 1.181154623627662659e-01 3.568356633186340332e-01 2.856572866439819336e-01 -3.599958419799804688e-01 -1.234249491244554520e-02 2.088148891925811768e-01 1.089567039161920547e-02 2.502204775810241699e-01 2.681542001664638519e-02 1.820267140865325928e-01 -1.153816282749176025e-01 1.385563146322965622e-02 -2.259111702442169189e-01 -2.222019284963607788e-01 -4.457822442054748535e-02 2.113939225673675537e-01 -1.049135159701108932e-02 -5.436132103204727173e-02 2.296222299337387085e-01 1.499101668596267700e-01 1.922200471162796021e-01 1.475106924772262573e-01
-7.687307428568601608e-03 3.075042068958282471e-01 -6.754641421139240265e-03 3.854846581816673279e-02 -9.430956095457077026e-02 -1.784141957759857178e-01 -3.202593326568603516e-01 4.395730420947074890e-02 -2.906620502471923828e-01 -3.250697851181030273e-01 -3.693098574876785278e-02 -1.635270006954669952e-02 7.987735420465469360e-02 -3.554623126983642578e-01 5.879034101963043213e-02 -7.165045291185379028e-02 -3.030424937605857849e-02 -2.199116498231887817e-01 -7.994814962148666382e-02 -1.540224533528089523e-02 -1.631113141775131226e-01 -2.903342247009277344e-01 -1.555504649877548218e-01 -1.217866018414497375e-01 -1.159357950091362000e-01 2.857591509819030762e-01 1.231829971075057983e-01 3.228431567549705505e-02 -1.272340863943099976e-01 -9.588403254747390747e-02 1.830742806196212769e-01 -2.224103808403015137e-01
-2.519756741821765900e-02 3.157518804073333740e-01 -2.535830736160278320e-01 2.184315817430615425e-03 -8.105199784040451050e-02 -5.730509385466575623e-02 -2.281196713447570801e-01 1.654963567852973938e-02 -1.982085108757019043e-01 -3.846690356731414795e-01 -5.483715981245040894e-02 1.423753499984741211e-01 -2.159243077039718628e-02 -1.709347516298294067e-01 -5.638991296291351318e-02 3.418111503124237061e-01 -1.214361283928155899e-02 -1.229302808642387390e-01 -2.966915443539619446e-02 1.878018528223037720e-01 -4.693560302257537842e-02 -2.365250587463378906e-01 -2.253305166959762573e-01 -6.799608469009399414e-02 2.150231413543224335e-02 4.354471564292907715e-01 1.214317977428436279e-01 -1.507546752691268921e-01 -9.627357125282287598e-02 6.791951134800910950e-03 5.039014667272567749e-02 -9.273641556501388550e-02
-2.969676628708839417e-02 2.332537174224853516e-01 1.968133747577667236e-01 5.184422805905342102e-02 -1.032293140888214111e-01 -5.002949014306068420e-02 -2.446365356445312500e-01 6.567068397998809814e-02 7.450714707374572754e-02 -2.751109004020690918e-02 -3.631555438041687012e-01 2.715362794697284698e-02 -8.529838174581527710e-02 2.987248264253139496e-02 2.012204229831695557e-01 7.042898237705230713e-02 -6.084610149264335632e-02 1.192391663789749146e-01 -3.441972732543945312e-01 8.256844431161880493e-02 -3.817921131849288940e-02 -1.100342720746994019e-01 -1.977333873510360718e-01 -1.925034970045089722e-01 1.452989727258682251e-01 2.104321867227554321e-01 3.348427712917327881e-01 -1.544128954410552979e-01 5.320696532726287842e-02 -8.839365839958190918e-02 4.286876022815704346e-01 6.868919730186462402e-02
3.605917096138000488e-02 5.222816765308380127e-02 -3.744507208466529846e-02 -1.099516600370407104e-01 -2.019322663545608521e-01 -1.129051297903060913e-01 -2.181448936462402344e-01 -2.812574803829193115e-01 4.291675239801406860e-02 -3.077312409877777100e-01 3.257808089256286621e-02 5.228603258728981018e-02 1.469637006521224976e-01 -1.933051347732543945e-01 -2.237193286418914795e-01 -6.029255688190460205e-02 1.178020089864730835e-01 2.199437916278839111e-01 -5.491143092513084412e-02 1.265318989753723145e-01 -2.681510150432586670e-01 2.860253155231475830e-01 -1.735061556100845337e-01 -2.808359563350677490e-01 2.176934480667114258e-01 -5.532084777951240540e-02 1.992215216159820557e-01 1.537364870309829712e-01 -7.049316167831420898e-02 -3.174641132354736328e-01 5.036781728267669678e-02 -1.524650156497955322e-01
6.421507149934768677e-02 -1.519248075783252716e-02 -1.935683339834213257e-01 -3.094699420034885406e-02 -2.002591937780380249e-01 2.768222391605377197e-01 -1.863324046134948730e-01 4.166060686111450195e-02 -9.983498603105545044e-02 -3.098418414592742920e-01 3.549281135201454163e-02 1.793686896562576294e-01 6.247175857424736023e-02 -3.416827321052551270e-01 1.714576482772827148e-01 2.447123080492019653e-01 -1.257266700267791748e-01 1.427304297685623169e-01 -6.685283780097961426e-02 -6.647191941738128662e-02 -9.153218567371368408e-02 2.996627055108547211e-02 -3.615747094154357910e-01 -1.162272319197654724e-02 5.232840403914451599e-02 7.891049236059188843e-02 1.185535192489624023e-01 -2.828257977962493896e-01 -2.572847306728363037e-01 3.973991051316261292e-02 3.033383190631866455e-01 8.174555748701095581e-02
3.137703835964202881e-01 4.378419220447540283e-01 -6.785914301872253418e-02 -4.843884613364934921e-03 -7.876735180616378784e-02 -7.727499585598707199e-03 -1.865763664245605469e-01 1.083245500922203064e-01 -6.059037521481513977e-02 -5.786484479904174805e-02 -1.926485002040863037e-01 -2.354711107909679413e-02 7.628190517425537109e-02 -3.553944528102874756e-01 1.284181326627731323e-01 1.524831261485815048e-02 1.121532022953033447e-01 2.893367409706115723e-01 -1.039439532905817032e-02 4.607577994465827942e-02 -1.432935446500778198e-01 9.442716091871261597e-02 -3.766469359397888184e-01 -3.709475398063659668e-01 -5.127305909991264343e-02 -2.614621259272098541e-02 -4.478992149233818054e-02 1.399439573287963867e-01 -1.214413195848464966e-01 -1.997847668826580048e-02 -1.006636321544647217e-01 -3.531288355588912964e-02
2.091220915317535400e-01 2.549949288368225098e-01 1.836071722209453583e-03 6.849174201488494873e-02 -1.281893998384475708e-01 1.355982618406414986e-03 -3.492672443389892578e-01 4.143319278955459595e-02 2.242848724126815796e-01 2.720996737480163574e-02 -2.432378530502319336e-01 -7.551593333482742310e-02 -1.771766990423202515e-01 -1.288578063249588013e-01 2.755468487739562988e-01 2.476248741149902344e-01 1.415297091007232666e-01 9.586752206087112427e-02 -3.132199708488769829e-05 1.985777467489242554e-01 -2.825145423412322998e-01 2.708341777324676514e-01 -2.190017104148864746e-01 -2.608740925788879395e-01 5.134929087944328785e-04 3.461711108684539795e-03 7.916530966758728027e-02 -1.194348856806755066e-01 -9.307864122092723846e-03 -1.760240942239761353e-01 2.181078344583511353e-01 -9.076099842786788940e-02
1.213464587926864624e-01 1.027404889464378357e-01 2.082227356731891632e-02 -1.962401121854782104e-01 -1.614340990781784058e-01 2.200585901737213135e-01 -3.836983144283294678e-01 -8.446650207042694092e-02 3.444444760680198669e-02 -1.965246796607971191e-01 9.210167080163955688e-02 6.191088468767702579e-04 1.060617864131927490e-01 -1.031072363257408142e-01 2.731865346431732178e-01 3.878203630447387695e-01 -1.695745289325714111e-01 9.357320517301559448e-02 -2.713350355625152588e-01 6.922795623540878296e-02 -1.898616850376129150e-01 1.105673983693122864e-01 -4.025458097457885742e-01 -1.108466926962137222e-02 8.221363276243209839e-02 9.219299070537090302e-03 1.596153676509857178e-01 -1.724970936775207520e-01 5.142148584127426147e-02 5.184501409530639648e-02 -1.007757857441902161e-01 8.827983587980270386e-02
1.639403104782104492e-01 2.314464002847671509e-01 -8.237808942794799805e-02 -8.131596446037292480e-02 -1.414748579263687134e-01 3.819849342107772827e-02 -2.495547533035278320e-01 -2.163504622876644135e-02 -1.326840668916702271e-01 -2.622525691986083984e-01 -8.130463957786560059e-02 1.084292829036712646e-01 -1.397034972906112671e-01 -4.700879752635955811e-01 -7.891976833343505859e-02 2.584140896797180176e-01 -1.410418003797531128e-01 3.813767731189727783e-01 -1.222012098878622055e-02 4.371007159352302551e-02 -3.150807693600654602e-02 1.878803968429565430e-01 -1.621109545230865479e-01 1.386551707983016968e-01 1.270962506532669067e-01 3.389861062169075012e-02 8.403360843658447266e-02 -5.738515406847000122e-02 -2.656654417514801025e-01 1.494691614061594009e-02 2.024244219064712524e-01 1.226808205246925354e-01
-1.330570969730615616e-02 1.138526275753974915e-01 -9.900893270969390869e-02 -3.516361713409423828e-01 -7.670753449201583862e-02 -1.255292892456054688e-01 -1.439180821180343628e-01 1.897715479135513306e-01 -7.696992158889770508e-02 -4.107556939125061035e-01 2.477427721023559570e-01 1.397488545626401901e-02 2.720147371292114258e-01 -1.661133915185928345e-01 -8.704550564289093018e-02 -4.787035658955574036e-02 -1.882817447185516357e-01 5.065638571977615356e-02 3.920998051762580872e-02 1.021888181567192078e-01 -2.824727296829223633e-01 1.749828807078301907e-03 -1.113467365503311157e-01 7.360036950558423996e-03 1.295951306819915771e-01 3.659766167402267456e-03 3.199612796306610107e-01 2.070287615060806274e-01 3.739859536290168762e-02 -2.518933713436126709e-01 2.372553497552871704e-01 -4.411485418677330017e-02
9.736781008541584015e-03 1.626370102167129517e-01 2.996063232421875000e-01 -2.084417827427387238e-02 -2.566457353532314301e-02 -3.219154179096221924e-01 6.578294187784194946e-02 -3.629038855433464050e-02 -5.683371052145957947e-02 -3.187461197376251221e-01 -2.465848112478852272e-03 9.916313737630844116e-02 1.904652863740921021e-01 -2.559001147747039795e-01 1.295856237411499023e-01 1.159112527966499329e-01 8.041135966777801514e-02 4.531510174274444580e-02 -2.304801903665065765e-02 3.389268368482589722e-02 -9.584325551986694336e-02 2.030840367078781128e-01 -9.009245038032531738e-02 -2.541035115718841553e-01 2.943798899650573730e-01 -8.548114448785781860e-02 1.152794137597084045e-01 4.168517291545867920e-01 -2.573475837707519531e-01 -8.220751583576202393e-02 1.885856389999389648e-01 6.147935613989830017e-02
-2.957673668861389160e-01 1.486542671918869019e-01 1.213204301893711090e-02 -1.547145098447799683e-01 -4.123735427856445312e-02 1.234651058912277222e-01 -1.485710125416517258e-02 -6.044915691018104553e-02 7.097730785608291626e-02 1.205944940447807312e-01 -8.233288675546646118e-02 2.857954800128936768e-01 -2.542169205844402313e-02 -2.546271383762359619e-01 1.565812975168228149e-01 1.718735992908477783e-01 1.926061362028121948e-01 -2.134688198566436768e-01 1.365590542554855347e-01 1.248001381754875183e-01 -2.593214511871337891e-01 -1.266346685588359833e-02 -2.615624070167541504e-01 -3.171940147876739502e-01 -2.238531708717346191e-01 6.048693135380744934e-02 4.323332905769348145e-01 2.457185648381710052e-02 2.359913289546966553e-02 8.798543363809585571e-02 1.164817139506340027e-01 3.830409049987792969e-02
-1.986791789531707764e-01 4.152537286281585693e-01 -2.802986800670623779e-01 1.535656452178955078e-01 1.950556933879852295e-01 1.011423990130424500e-01 -1.529877036809921265e-01 6.849137693643569946e-02 2.994148805737495422e-02 -1.360947340726852417e-01 -2.286239713430404663e-01 1.229491010308265686e-01 6.261531263589859009e-02 -2.819766700267791748e-01 -4.409857094287872314e-02 6.661940366029739380e-02 -8.975280821323394775e-02 1.043125055730342865e-03 2.244009822607040405e-02 1.680153161287307739e-01 -8.123652637004852295e-02 2.571986317634582520e-01 -6.564490497112274170e-02 -7.760271895676851273e-03 -3.655913174152374268e-01 2.584825642406940460e-02 2.468891441822052002e-01 -4.584981594234704971e-03 -6.365783512592315674e-02 -3.331800699234008789e-01 7.782629132270812988e-02 -5.121037364006042480e-02
-8.241344243288040161e-02 2.308085933327674866e-02 -2.335958033800125122e-01 -1.507717221975326538e-01 -8.678005635738372803e-02 -1.136365160346031189e-01 -3.482019603252410889e-01 1.405762732028961182e-01 1.905225217342376709e-01 -2.250920683145523071e-01 1.144185364246368408e-01 4.828829842153936625e-04 2.579762935638427734e-01 -2.292048037052154541e-01 2.098381966352462769e-01 2.701146304607391357e-01 -7.681968808174133301e-02 -7.605776190757751465e-02 -1.166632547974586487e-01 7.816849648952484131e-02 -1.083353683352470398e-01 -1.032030060887336731e-01 3.609650582075119019e-02 3.143753856420516968e-02 2.403610944747924805e-01 -6.017374992370605469e-02 3.462341725826263428e-01 -3.499667393043637276e-03 -9.650604426860809326e-02 4.276885837316513062e-02 1.015789508819580078e-01 3.986944854259490967e-01
3.850124403834342957e-02 2.471002191305160522e-01 -2.444178424775600433e-02 -1.281826049089431763e-01 -1.630539745092391968e-01 1.753550320863723755e-01 -1.379577666521072388e-01 -6.905291229486465454e-02 -1.908841729164123535e-01 -4.848142266273498535e-01 -1.158265769481658936e-01 3.409366011619567871e-01 1.325982660055160522e-01 -2.595081627368927002e-01 -2.880336716771125793e-02 4.324955865740776062e-02 2.089896947145462036e-01 -1.514060497283935547e-01 -8.279401063919067383e-02 -1.543578058481216431e-01 -5.289229750633239746e-02 1.713341474533081055e-01 -3.791742920875549316e-01 -4.157308861613273621e-02 -5.963212996721267700e-02 1.969488561153411865e-01 1.014272123575210571e-02 9.398158639669418335e-02 -5.405008420348167419e-02 -1.414658576250076294e-01 -3.451835364103317261e-02 1.380362454801797867e-02
1.414079070091247559e-01 3.655634820461273193e-01 1.142379045486450195e-01 4.000758230686187744e-01 -2.109041363000869751e-01 -6.550819426774978638e-02 -3.915702998638153076e-01 5.449906364083290100e-02 -4.397312179207801819e-02 3.087862394750118256e-02 -4.914629086852073669e-02 7.523192465305328369e-02 -7.014887407422065735e-03 -1.898503899574279785e-01 2.283775508403778076e-01 8.826284855604171753e-02 2.276744097471237183e-01 1.999861449003219604e-01 1.809748411178588867e-01 -9.388140588998794556e-02 -2.145344763994216919e-01 3.254339843988418579e-02 -7.747904211282730103e-02 -2.727576196193695068e-01 -1.707556247711181641e-01 2.853945642709732056e-02 1.253121346235275269e-01 -1.337251961231231689e-01 -1.787983030080795288e-01 3.766578435897827148e-02 2.935665845870971680e-02 -4.999295622110366821e-02
-6.296415627002716064e-02 1.128311157226562500e-01 -1.366264820098876953e-01 -1.446251422166824341e-01 -8.585567027330398560e-02 -3.606232255697250366e-02 -1.133984103798866272e-01 2.272014915943145752e-01 -6.444991379976272583e-02 -4.288187921047210693e-01 -1.749633699655532837e-01 2.352651506662368774e-01 -3.379557281732559204e-02 -1.911361068487167358e-01 3.326547741889953613e-01 4.229469299316406250e-01 3.754086047410964966e-02 1.621418446302413940e-01 -3.001966141164302826e-02 3.061074912548065186e-01 -1.339914500713348389e-01 2.890699356794357300e-02 -1.211872622370719910e-01 7.789086550474166870e-02 9.603860974311828613e-02 3.654416650533676147e-02 -1.266107335686683655e-02 6.737255305051803589e-02 9.486243128776550293e-02 -7.458394765853881836e-02 2.705348432064056396e-01 6.705584377050399780e-02
-4.023870080709457397e-02 2.474473565816879272e-01 4.691233858466148376e-02 -1.141599491238594055e-01 3.188102692365646362e-02 -1.502853333950042725e-01 -1.970232427120208740e-01 1.661005616188049316e-01 1.517307851463556290e-02 -2.068961970508098602e-02 -7.177355140447616577e-02 -2.052153227850794792e-03 1.601699739694595337e-01 -2.589576542377471924e-01 4.118696153163909912e-01 2.473201900720596313e-01 -4.976382851600646973e-02 9.746097773313522339e-02 1.034398823976516724e-01 -1.382107436656951904e-01 2.965540997684001923e-02 3.932057619094848633e-01 -8.050019294023513794e-02 -1.973452866077423096e-01 2.427823841571807861e-02 7.280184328556060791e-02 4.786074534058570862e-02 2.447198778390884399e-01 1.063979230821132660e-02 -3.415024578571319580e-01 -2.195444107055664062e-01 1.639479547739028931e-01
2.164628356695175171e-01 1.833215057849884033e-01 1.766538769006729126e-01 -3.092503845691680908e-01 -4.443469271063804626e-02 3.580787032842636108e-02 -4.325715079903602600e-02 -1.756205409765243530e-01 -1.105363667011260986e-01 -1.481769680976867676e-01 -5.646658316254615784e-02 3.140774741768836975e-02 4.311110824346542358e-02 -4.277291595935821533e-01 1.179559677839279175e-01 -1.075359731912612915e-01 -3.122518397867679596e-02 1.354620307683944702e-01 -1.806894689798355103e-01 1.931665837764739990e-01 1.318999379873275757e-01 1.984937191009521484e-01 1.702639507129788399e-03 -3.528389632701873779e-01 -1.607859730720520020e-01 2.973192930221557617e-01 1.202921345829963684e-01 1.767627149820327759e-01 1.365565359592437744e-01 -1.110182330012321472e-01 1.746555864810943604e-01 -1.267288178205490112e-01
-2.822862565517425537e-02 -2.777546457946300507e-02 1.742127686738967896e-01 -5.760615319013595581e-02 1.885187774896621704e-01 -1.566755701787769794e-03 -2.823853492736816406e-01 -2.837483398616313934e-02 1.558577120304107666e-01 -2.519134581089019775e-01 3.391432017087936401e-02 1.191270276904106140e-01 1.681495159864425659e-01 -3.392696678638458252e-01 3.376837968826293945e-01 -5.892173573374748230e-02 7.664325833320617676e-02 2.929776310920715332e-01 8.137712627649307251e-02 -1.221179962158203125e-01 -1.903329044580459595e-01 3.786151111125946045e-02 4.837426915764808655e-02 1.538092046976089478e-01 -1.185848861932754517e-01 -1.178761646151542664e-01 3.784569799900054932e-01 -1.222627162933349609e-01 -9.270911663770675659e-02 -3.204291462898254395e-01 -8.437492698431015015e-02 -5.722112953662872314e-02
3.070710971951484680e-02 2.380795627832412720e-01 -2.571457326412200928e-01 -1.253069639205932617e-01 -1.098590716719627380e-01 1.460638344287872314e-01 -4.885837733745574951e-01 1.524233222007751465e-01 -1.312011852860450745e-02 -3.903556168079376221e-01 -6.491883099079132080e-02 2.406245321035385132e-01 3.092512860894203186e-02 -6.751405447721481323e-02 2.040683925151824951e-01 3.249191641807556152e-01 5.187494680285453796e-02 1.017730608582496643e-01 -3.487237542867660522e-02 2.300696372985839844e-01 -7.393475621938705444e-02 -1.154826954007148743e-02 -1.300264745950698853e-01 -8.358383551239967346e-03 -1.673788279294967651e-01 6.420221179723739624e-02 9.372040629386901855e-02 6.390985101461410522e-02 3.088336996734142303e-02 -9.769419580698013306e-02 -1.622145771980285645e-01 1.619056910276412964e-01
-3.706383705139160156e-02 4.411186575889587402e-01 1.600131951272487640e-02 1.510716974735260010e-01 6.173455156385898590e-03 -9.367527067661285400e-02 -1.645026654005050659e-01 -4.090800136327743530e-02 1.052556112408638000e-01 -3.478284478187561035e-01 -2.233017235994338989e-01 1.035530865192413330e-01 7.410357147455215454e-02 -2.096244841814041138e-01 -3.769402578473091125e-02 2.854139730334281921e-02 1.583454012870788574e-02 2.262591123580932617e-01 1.431553214788436890e-01 3.954596519470214844e-01 -7.198011875152587891e-02 2.967061102390289307e-01 -1.218909397721290588e-01 -2.051437459886074066e-02 -1.946306228637695312e-01 1.779711991548538208e-02 1.863100528717041016e-01 5.604647472500801086e-02 -2.787891030311584473e-02 -2.319103330373764038e-01 1.772478967905044556e-01 1.575383543968200684e-02
1.474422812461853027e-01 1.629730165004730225e-01 1.268630772829055786e-01 -1.590978205204010010e-01 -3.429520130157470703e-01 -1.370449215173721313e-01 -1.876009106636047363e-01 -8.181752264499664307e-02 -1.252037733793258667e-01 -4.233414232730865479e-01 -2.232515066862106323e-01 1.028570979833602905e-01 8.631328120827674866e-03 -1.161160767078399658e-01 3.672854900360107422e-01 -3.710298985242843628e-02 5.983339622616767883e-03 2.664718329906463623e-01 7.157403230667114258e-02 9.249631315469741821e-02 -1.787389665842056274e-01 -1.432014703750610352e-01 -9.607461094856262207e-02 9.207061678171157837e-02 -2.770263850688934326e-01 1.817304790019989014e-01 2.212356589734554291e-02 -9.807313978672027588e-02 5.038402043282985687e-03 -1.504436135292053223e-01 -5.891260504722595215e-02 1.611572504043579102e-01
-1.138607859611511230e-01 2.052045762538909912e-01 -1.403085589408874512e-01 -2.884629964828491211e-01 -9.494525939226150513e-02 5.171056091785430908e-02 1.049742102622985840e-01 -9.126736223697662354e-02 2.968936227262020111e-02 4.125234484672546387e-02 5.034673213958740234e-02 5.149940401315689087e-02 4.811181426048278809e-01 -2.564980387687683105e-01 8.696265518665313721e-02 1.374415606260299683e-01 -1.956919133663177490e-01 -7.652317732572555542e-02 -6.120957434177398682e-02 7.239010930061340332e-02 -2.166541069746017456e-01 1.050446629524230957e-01 -1.239583939313888550e-01 -2.015327662229537964e-01 1.496013998985290527e-01 3.616134524345397949e-01 2.572285532951354980e-01 -1.824196279048919678e-01 -4.786780849099159241e-02 -2.289301007986068726e-01 1.800196431577205658e-02 -6.926327198743820190e-02
2.953016459941864014e-01 3.208931088447570801e-01 -1.619905792176723480e-02 -1.490666121244430542e-01 2.829218469560146332e-02 -1.613940298557281494e-01 -4.198386669158935547e-01 9.775684773921966553e-02 -1.100564934313297272e-02 -3.830789774656295776e-02 -2.729112468659877777e-02 7.427110522985458374e-02 9.380523115396499634e-02 -6.897680461406707764e-02 3.772106170654296875e-01 7.431247830390930176e-02 -9.549820423126220703e-02 1.663917750120162964e-01 1.037895828485488892e-01 -8.871920406818389893e-02 -4.037283062934875488e-01 2.116595357656478882e-01 6.212383136153221130e-02 -2.085338085889816284e-01 -1.554235965013504028e-01 -8.923225849866867065e-02 1.699763685464859009e-01 1.882749376818537712e-03 -1.588012129068374634e-01 -7.624740153551101685e-02 5.107338353991508484e-02 1.445864234119653702e-02
-1.905881315469741821e-01 1.567876189947128296e-01 3.225474059581756592e-02 -3.305288255214691162e-01 -4.081051331013441086e-03 2.236466854810714722e-02 3.982144221663475037e-02 -1.090008765459060669e-01 2.344565652310848236e-02 9.916669875383377075e-02 -2.108233720064163208e-01 5.021066591143608093e-02 3.957121372222900391e-01 -3.486738204956054688e-01 -2.652290277183055878e-02 -3.332627937197685242e-02 4.329167306423187256e-02 1.952601820230484009e-01 -1.306088864803314209e-01 2.326268404722213745e-01 -2.510422468185424805e-01 1.701256930828094482e-01 -4.728431627154350281e-02 -7.300139963626861572e-02 5.923676118254661560e-02 2.929601371288299561e-01 3.078376650810241699e-01 -2.063197046518325806e-01 9.326566755771636963e-02 -3.667233511805534363e-02 8.890451863408088684e-03 -1.732046455144882202e-01
7.819996774196624756e-02 1.637050509452819824e-01 -8.633124083280563354e-02 -2.854894697666168213e-01 1.472372934222221375e-02 -1.291120201349258423e-01 -3.235416412353515625e-01 -6.239201128482818604e-02 2.620917260646820068e-01 8.467590436339378357e-03 -9.812732040882110596e-02 -1.022368296980857849e-01 -1.788524561561644077e-03 -3.666512370109558105e-01 1.356714069843292236e-01 -5.355237051844596863e-03 -1.741976290941238403e-01 -4.196327179670333862e-02 -8.206789940595626831e-02 -7.676955778151750565e-03 -4.099644124507904053e-01 9.498042613267898560e-02 9.735102765262126923e-03 1.900739036500453949e-02 4.374635964632034302e-02 -3.038245439529418945e-02 -1.143421977758407593e-02 3.156234323978424072e-01 -2.436186932027339935e-02 -3.687735497951507568e-01 2.212750762701034546e-01 7.980627566576004028e-02
2.719850651919841766e-02 2.755936980247497559e-01 -2.512074541300535202e-03 1.195115968585014343e-02 1.659318208694458008e-01 1.504735201597213745e-01 -2.677396237850189209e-01 -1.282258033752441406e-01 -3.994706869125366211e-01 -1.967837661504745483e-01 -1.607908159494400024e-01 1.546940207481384277e-01 4.335580766201019287e-01 -1.413121223449707031e-01 8.979401551187038422e-03 3.279437720775604248e-01 1.144579201936721802e-01 -2.075641229748725891e-02 -8.831232041120529175e-02 1.675878465175628662e-01 -9.408650547266006470e-02 3.639525175094604492e-02 -1.455383747816085815e-01 -1.803873479366302490e-01 1.997345592826604843e-03 2.235869318246841431e-02 4.637626186013221741e-02 7.813805341720581055e-02 9.150980412960052490e-02 -2.297380715608596802e-01 9.988413006067276001e-02 1.673271656036376953e-01
5.923866108059883118e-02 6.664049625396728516e-02 -2.155216783285140991e-02 -1.406451910734176636e-01 2.850713767111301422e-02 -1.751521527767181396e-01 -2.762692272663116455e-01 -1.603667996823787689e-02 2.515242695808410645e-01 -4.375289082527160645e-01 4.409798607230186462e-02 1.222046166658401489e-01 1.790458858013153076e-01 -8.805382251739501953e-02 4.154722392559051514e-01 -5.145084485411643982e-02 -2.125990688800811768e-01 -2.249468117952346802e-02 -7.865436375141143799e-02 -1.104992553591728210e-01 -2.648988366127014160e-01 2.167174369096755981e-01 6.283002346754074097e-02 6.406655162572860718e-02 -5.554026365280151367e-02 1.439669132232666016e-01 1.542404145002365112e-01 1.891505122184753418e-01 -1.186458840966224670e-01 -2.996653318405151367e-01 9.018642827868461609e-03 -2.131055481731891632e-02
-8.738463371992111206e-02 2.141976030543446541e-03 -4.468671977519989014e-01 -2.512719929218292236e-01 -1.994839310646057129e-01 -5.280598253011703491e-02 -6.380845606327056885e-02 -3.206421062350273132e-02 2.631503716111183167e-02 -3.059666752815246582e-01 -1.681804098188877106e-02 -2.703306972980499268e-01 -1.520768622867763042e-03 -1.828556954860687256e-01 -1.198098585009574890e-01 2.068055123090744019e-01 3.201908618211746216e-02 -9.838655591011047363e-02 -1.257270388305187225e-02 1.189574524760246277e-01 -9.961889684200286865e-02 1.084454283118247986e-01 -1.755803078413009644e-01 -3.089998960494995117e-01 -1.131611466407775879e-01 3.213957250118255615e-01 1.010279655456542969e-01 1.632678806781768799e-01 -1.166081950068473816e-01 -2.772760391235351562e-01 7.609196007251739502e-02 3.711173310875892639e-02
-4.964293539524078369e-02 1.171499788761138916e-01 -3.098545596003532410e-02 -3.107224404811859131e-01 -7.976463064551353455e-03 -2.246800810098648071e-02 -1.132194772362709045e-01 -9.247653186321258545e-02 3.088854849338531494e-01 -2.256005704402923584e-01 -3.493789583444595337e-02 1.665337383747100830e-02 -1.135247796773910522e-01 -4.725721105933189392e-02 2.445219010114669800e-01 3.117002546787261963e-02 1.395839601755142212e-01 -1.085290461778640747e-01 -1.994048804044723511e-02 1.680446416139602661e-01 -2.613820135593414307e-01 -1.610496640205383301e-01 -2.195476442575454712e-01 -2.722497880458831787e-01 -1.944350749254226685e-01 5.513058602809906006e-02 1.363925933837890625e-01 2.199264168739318848e-01 -3.706859648227691650e-01 -1.666701734066009521e-01 2.525428831577301025e-01 1.655867099761962891e-01
9.970997273921966553e-02 3.635066747665405273e-01 2.618645131587982178e-01 6.817348301410675049e-02 -3.972266800701618195e-03 -1.594583243131637573e-01 -6.285835802555084229e-02 7.511732727289199829e-02 -9.760076552629470825e-02 -2.296664118766784668e-01 9.469129890203475952e-02 1.067263707518577576e-01 6.677437573671340942e-02 -4.061939418315887451e-01 -3.607711568474769592e-02 -3.909628838300704956e-02 -3.487858455628156662e-03 9.230255335569381714e-02 2.568360865116119385e-01 1.236587688326835632e-01 -2.061962336301803589e-01 1.032351106405258179e-01 -3.579115867614746094e-01 -2.434495240449905396e-01 -2.531202137470245361e-01 3.235754743218421936e-02 -2.141900807619094849e-01 2.566428855061531067e-02 -1.421460602432489395e-02 -1.480767577886581421e-01 1.743544191122055054e-01 1.548408903181552887e-02
-1.860371790826320648e-02 -8.376650512218475342e-03 6.431384477764368057e-03 6.886833161115646362e-02 -2.792204320430755615e-01 -4.849612712860107422e-02 -1.421079337596893311e-01 -8.685744553804397583e-02 1.972382664680480957e-01 -2.544115111231803894e-02 -1.497768610715866089e-01 2.313878014683723450e-02 -8.753678761422634125e-03 -4.492298066616058350e-01 -1.205607969313859940e-02 2.093787342309951782e-01 -1.272463053464889526e-01 2.899158298969268799e-01 1.350761303910985589e-04 1.421090662479400635e-01 -1.464248299598693848e-01 7.699660956859588623e-02 -8.665995555929839611e-04 -3.819287121295928955e-01 -1.367553770542144775e-01 1.189908012747764587e-01 2.956501841545104980e-01 -3.454008325934410095e-02 2.995357513427734375e-01 -2.351578176021575928e-01 1.348119229078292847e-01 -4.717800766229629517e-03
-1.535449326038360596e-01 3.480827510356903076e-01 4.117944836616516113e-02 -1.024390608072280884e-01 1.782962977886199951e-01 1.271603554487228394e-01 -2.393337041139602661e-01 3.879773020744323730e-01 -1.016364619135856628e-01 -1.625501215457916260e-01 -2.477306127548217773e-01 4.832645133137702942e-02 2.872852683067321777e-01 -3.269011676311492920e-01 -9.466397017240524292e-02 6.112641468644142151e-02 7.334562391042709351e-02 1.437193155288696289e-01 8.341167122125625610e-02 2.528553605079650879e-01 -5.982629209756851196e-02 -6.279762089252471924e-02 -7.663654536008834839e-02 -1.059922352433204651e-01 -1.197254359722137451e-01 -8.969348669052124023e-02 1.445952057838439941e-01 1.160377264022827148e-02 -1.328550875186920166e-01 -2.175999134778976440e-01 -8.621922135353088379e-02 2.175760567188262939e-01
-9.207252413034439087e-02 2.524007558822631836e-01 2.801415920257568359e-01 -4.214273765683174133e-03 -7.706008851528167725e-02 -1.726737618446350098e-01 -1.246619224548339844e-01 1.389427483081817627e-01 3.918968141078948975e-02 -9.277979284524917603e-02 -3.695425689220428467e-01 3.186377510428428650e-02 2.241787873208522797e-02 7.512174546718597412e-02 8.633433282375335693e-02 1.066648066043853760e-01 -4.690036177635192871e-02 1.355504095554351807e-01 -2.701805233955383301e-01 7.306332699954509735e-03 3.318468108773231506e-02 -1.300622969865798950e-01 -2.291259020566940308e-01 -1.872498989105224609e-01 9.300419688224792480e-02 1.290604919195175171e-01 3.837521970272064209e-01 -1.072737649083137512e-01 -9.181074798107147217e-02 -5.993593856692314148e-02 4.465231895446777344e-01 1.064615845680236816e-01
-4.604950547218322754e-02 1.963399201631546021e-01 -4.229970648884773254e-02 6.616366445086896420e-04 -2.865019142627716064e-01 2.268503010272979736e-01 -1.147629097104072571e-01 2.419289760291576385e-02 -1.205488964915275574e-01 -3.395134806632995605e-01 1.088731288909912109e-01 1.214450225234031677e-01 1.212948560714721680e-01 -2.933618426322937012e-01 1.368791759014129639e-01 1.647594422101974487e-01 -7.592061161994934082e-02 8.866550773382186890e-02 -1.386661976575851440e-01 1.972956061363220215e-01 -4.273424446582794189e-01 -1.147545203566551208e-01 -3.047322630882263184e-01 5.494256317615509033e-02 3.517587669193744659e-03 1.627074554562568665e-02 1.130844503641128540e-01 -2.662239372730255127e-01 -1.582444310188293457e-01 -9.392254054546356201e-02 -4.433783888816833496e-02 1.547975689172744751e-01
-1.241046413779258728e-01 3.959141671657562256e-01 1.160814836621284485e-01 -2.442263253033161163e-02 1.217860206961631775e-01 1.742510944604873657e-01 -1.047886013984680176e-01 -1.733052730560302734e-01 1.805379688739776611e-01 -7.350835204124450684e-02 -6.060321629047393799e-02 8.376771211624145508e-02 1.105272918939590454e-01 -3.825113475322723389e-01 2.268010973930358887e-01 1.827321946620941162e-01 -2.373885065317153931e-01 2.372076548635959625e-02 -1.424478292465209961e-01 -1.743964105844497681e-01 1.922708749771118164e-02 -6.760400533676147461e-02 1.519951373338699341e-01 -1.285270452499389648e-01 -2.808021008968353271e-01 -4.503697156906127930e-02 7.692950963973999023e-02 -8.622284233570098877e-02 -2.790085971355438232e-01 -1.744073443114757538e-02 3.317300975322723389e-01 3.018467873334884644e-02
-1.474273353815078735e-01 2.367013841867446899e-01 -2.496024966239929199e-02 -3.157348930835723877e-01 -2.886185944080352783e-01 -1.552794128656387329e-03 -1.615016460418701172e-01 8.026222884654998779e-02 8.226871490478515625e-02 -2.911141514778137207e-01 9.104602038860321045e-02 1.032084375619888306e-01 4.554847255349159241e-02 -2.682202160358428955e-01 -2.569497227668762207e-01 1.298361420631408691e-01 -1.573626995086669922e-01 1.417987942695617676e-01 -4.746647551655769348e-02 3.914709016680717468e-02 -4.814904555678367615e-02 9.622562676668167114e-03 -9.499926120042800903e-02 1.335722208023071289e-02 -2.192647755146026611e-02 9.101469069719314575e-03 4.674839377403259277e-01 3.531352877616882324e-01 -1.310879271477460861e-02 1.912793610244989395e-03 1.775434613227844238e-01 5.447607859969139099e-02
-5.616260319948196411e-02 3.884977996349334717e-01 -6.387310475111007690e-02 -5.375213176012039185e-02 -8.171058446168899536e-02 1.311745215207338333e-02 -3.318280875682830811e-01 1.894196271896362305e-01 -3.007296621799468994e-01 -3.310399353504180908e-01 2.926806733012199402e-02 1.820111572742462158e-01 2.645016610622406006e-01 -2.802819609642028809e-01 7.258854806423187256e-02 2.812660858035087585e-02 1.718583852052688599e-01 2.618413046002388000e-02 -1.631781905889511108e-01 -3.304096753709018230e-04 8.645751327276229858e-02 -1.986569911241531372e-02 -2.417501658201217651e-01 -9.273245185613632202e-02 -9.493201039731502533e-03 7.795715332031250000e-02 -5.568932741880416870e-02 1.222316771745681763e-01 -1.557220006361603737e-03 -3.611225783824920654e-01 6.361415982246398926e-02 -8.420274406671524048e-02
2.308582663536071777e-01 1.478307247161865234e-01 2.208926528692245483e-01 1.253975331783294678e-01 -1.316419541835784912e-01 4.884266108274459839e-02 -2.445227205753326416e-01 1.600548028945922852e-01 8.942304179072380066e-03 -8.657702058553695679e-02 -3.072558045387268066e-01 5.106286704540252686e-02 -7.633844017982482910e-02 -2.347459048032760620e-01 3.004016280174255371e-01 1.157715618610382080e-01 2.063578516244888306e-01 -9.227605164051055908e-02 -1.713863457553088665e-05 8.728621155023574829e-02 -4.027977287769317627e-01 1.257685869932174683e-01 5.553113296627998352e-02 -2.847645580768585205e-01 8.225861936807632446e-03 -1.784492842853069305e-02 4.037309065461158752e-02 1.269904375076293945e-01 1.144696678966283798e-02 -2.762158513069152832e-01 2.550362944602966309e-01 7.398437708616256714e-02
9.250370413064956665e-02 1.416551768779754639e-01 -1.810115128755569458e-01 -5.508448556065559387e-02 -8.854591846466064453e-02 3.107987940311431885e-01 -3.702645599842071533e-01 3.568648546934127808e-02 -7.656873203814029694e-03 -2.616946399211883545e-01 -6.907867640256881714e-02 5.666078627109527588e-02 1.591118872165679932e-01 -1.131413951516151428e-01 3.068478107452392578e-01 3.750076591968536377e-01 4.521767422556877136e-02 2.019853740930557251e-01 -1.871546506881713867e-01 -3.296850249171257019e-02 3.461896628141403198e-02 1.253037750720977783e-01 -3.033690452575683594e-01 1.505688112229108810e-02 1.497904658317565918e-01 1.586549580097198486e-01 1.986899375915527344e-01 -9.892650693655014038e-02 -1.072028651833534241e-01 3.128277882933616638e-02 -2.092714309692382812e-01 4.570473730564117432e-02
-2.334174364805221558e-01 4.134280085563659668e-01 9.741880930960178375e-03 8.009258657693862915e-02 -1.013777870684862137e-02 1.533344201743602753e-02 -3.638219833374023438e-01 -2.439375966787338257e-02 9.332947432994842529e-02 -6.184514239430427551e-02 -1.665487140417098999e-01 -1.106240451335906982e-01 6.126970052719116211e-02 -2.311306595802307129e-01 5.866889283061027527e-02 1.193472146987915039e-01 -9.714167565107345581e-02 5.051613599061965942e-02 -1.079032495617866516e-01 -1.766989529132843018e-01 -1.579223126173019409e-01 3.334676921367645264e-01 -2.721132636070251465e-01 1.907770335674285889e-01 -1.128002926707267761e-01 -1.132060289382934570e-01 8.614343591034412384e-03 -1.895218342542648315e-01 -2.033092230558395386e-01 -1.401046067476272583e-01 2.786564230918884277e-01 -7.635848969221115112e-02
1.544287800788879395e-01 8.108637481927871704e-02 1.523519754409790039e-01 -2.356753945350646973e-01 -1.151255890727043152e-01 -2.740998268127441406e-01 -7.244046032428741455e-02 3.761819750070571899e-02 -5.844245478510856628e-02 -3.153794109821319580e-01 -9.250610321760177612e-02 1.081730127334594727e-01 2.706104889512062073e-02 -3.336659073829650879e-01 1.151091083884239197e-01 -6.349772214889526367e-02 -2.137441188097000122e-01 1.743994504213333130e-01 -1.960187256336212158e-01 1.934475451707839966e-01 -5.255820602178573608e-02 1.572714745998382568e-01 -1.951374486088752747e-02 -3.066053092479705811e-01 1.381232589483261108e-01 2.687909640371799469e-03 1.867260038852691650e-01 3.550312817096710205e-01 -1.582744121551513672e-01 8.691094070672988892e-02 2.367740124464035034e-01 -2.816066518425941467e-02
1.189250648021697998e-01 2.406157851219177246e-01 -2.049230784177780151e-02 -8.161089569330215454e-02 4.102478548884391785e-02 -1.122029125690460205e-01 -1.606245785951614380e-01 -6.102021038532257080e-02 3.831833228468894958e-02 -1.354575306177139282e-01 3.268350064754486084e-01 -1.137214154005050659e-01 8.216379582881927490e-02 -1.843361109495162964e-01 3.285300135612487793e-01 1.020690575242042542e-01 -7.505580782890319824e-02 2.092385478317737579e-02 -1.648108363151550293e-01 -9.400802850723266602e-02 -1.305471211671829224e-01 9.427822381258010864e-02 -1.024536862969398499e-01 -2.049801051616668701e-01 1.224671676754951477e-01 3.426579236984252930e-01 4.012332260608673096e-01 -2.337808012962341309e-01 -6.010464578866958618e-02 3.340859711170196533e-02 1.530569940805435181e-01 2.858456671237945557e-01
9.932946413755416870e-02 2.311047166585922241e-01 1.866010017693042755e-02 -2.812559604644775391e-01 1.464003603905439377e-02 -2.110898792743682861e-01 -2.249469161033630371e-01 -1.695176512002944946e-01 9.722235798835754395e-02 -4.198460280895233154e-01 -1.695501953363418579e-01 -3.140601888298988342e-02 4.051968082785606384e-02 1.743859052658081055e-01 3.768534362316131592e-01 1.906451135873794556e-01 -6.837648153305053711e-02 -9.237173199653625488e-02 -1.850572079420089722e-01 7.112647593021392822e-02 -1.401364654302597046e-01 1.296144276857376099e-01 -1.733463443815708160e-02 -1.809365153312683105e-01 -2.468609483912587166e-03 8.661895059049129486e-03 2.332466542720794678e-01 1.830814033746719360e-01 -2.129341363906860352e-01 -4.780369251966476440e-02 9.770887345075607300e-02 2.003018110990524292e-01
-4.956258833408355713e-02 1.920729279518127441e-01 -5.337625625543296337e-04 4.357094317674636841e-02 -7.900579273700714111e-02 1.046591475605964661e-01 -2.614395320415496826e-01 9.386126697063446045e-02 -3.128917515277862549e-02 -1.504878848791122437e-01 -8.451157808303833008e-02 -1.876853257417678833e-01 5.704921856522560120e-02 -4.364558458328247070e-01 -3.257771953940391541e-03 1.574415266513824463e-01 -2.073331922292709351e-01 2.035258859395980835e-01 -7.879470288753509521e-02 -1.010339260101318359e-01 -1.256234049797058105e-01 1.847095340490341187e-01 -1.193037703633308411e-01 9.147604554891586304e-02 8.721088618040084839e-02 4.956876486539840698e-02 2.619657516479492188e-01 -3.662599250674247742e-03 -4.017311930656433105e-01 4.803924635052680969e-02 3.051979839801788330e-01 2.664325237274169922e-01
1.773289963603019714e-02 3.321460485458374023e-01 4.914728552103042603e-02 -1.064349561929702759e-01 2.300252765417098999e-01 2.130681872367858887e-01 -2.739092409610748291e-01 -4.556184634566307068e-02 -5.373374372720718384e-02 -1.700101494789123535e-01 1.785847544670104980e-01 -9.505151212215423584e-02 2.607307769358158112e-02 -1.298072487115859985e-01 2.524096071720123291e-01 1.608656160533428192e-02 9.416581690311431885e-02 -1.072174534201622009e-01 -1.902124471962451935e-02 -1.203702762722969055e-01 -4.357087314128875732e-01 1.813824772834777832e-01 -9.744988381862640381e-02 1.464425027370452881e-01 7.675800938159227371e-03 1.704224050045013428e-01 4.106270372867584229e-01 -7.197637856006622314e-02 -1.583307534456253052e-01 4.592880606651306152e-02 1.565901488065719604e-01 4.998084902763366699e-02
8.073043823242187500e-02 3.073407113552093506e-01 1.856105960905551910e-02 -1.912602186203002930e-01 2.684846818447113037e-01 -1.901503801345825195e-01 -3.008757233619689941e-01 -1.253852844238281250e-01 -1.252924799919128418e-01 -1.552479863166809082e-01 -1.065543293952941895e-01 1.428303122520446777e-01 -5.645735561847686768e-02 -1.422740798443555832e-02 1.972059905529022217e-01 2.099262624979019165e-01 9.263779222965240479e-02 3.873413205146789551e-01 1.781889945268630981e-01 5.717176944017410278e-02 -1.067618504166603088e-01 7.316280156373977661e-02 1.640450060367584229e-01 -2.693231105804443359e-01 -1.250574588775634766e-01 -1.295470744371414185e-01 2.383984923362731934e-01 2.648385055363178253e-02 -2.260954231023788452e-01 -1.967888027429580688e-01 1.133018871769309044e-03 -8.488287217915058136e-03
8.288682252168655396e-02 8.100887387990951538e-02 -1.598609834909439087e-01 -2.406550049781799316e-01 -1.200538966804742813e-02 2.076522074639797211e-02 -4.016581773757934570e-01 -9.375768899917602539e-02 2.531827390193939209e-01 -5.303971841931343079e-02 -1.119020804762840271e-01 -1.339567750692367554e-01 -1.136290282011032104e-02 -4.135314524173736572e-01 -4.585791379213333130e-02 1.644686311483383179e-01 -1.796123832464218140e-01 -2.210866287350654602e-02 -4.678159952163696289e-02 1.445924043655395508e-01 -7.576300203800201416e-02 -1.463019941002130508e-02 2.292298227548599243e-01 -1.083241701126098633e-01 1.558475941419601440e-01 2.235653251409530640e-01 2.528491318225860596e-01 2.517502605915069580e-01 -1.262653023004531860e-01 -2.639541625976562500e-01 1.463557928800582886e-01 -5.958733148872852325e-03
-1.724917888641357422e-01 -1.125376019626855850e-02 3.962836042046546936e-02 9.433914721012115479e-02 -1.482324004173278809e-01 7.116676867008209229e-02 -4.244495630264282227e-01 1.617299467325210571e-01 -2.597362175583839417e-02 -5.332516506314277649e-02 6.606452167034149170e-02 -8.627294749021530151e-02 -1.182552333921194077e-02 -2.463754564523696899e-01 9.666480123996734619e-02 1.114502772688865662e-01 -2.821226976811885834e-02 3.550261259078979492e-01 -1.784839481115341187e-01 1.583608984947204590e-02 -2.403898537158966064e-01 2.461430579423904419e-01 -3.910165280103683472e-02 -8.310832828283309937e-02 -1.287502944469451904e-01 1.855212301015853882e-01 3.581694662570953369e-01 -8.336157351732254028e-02 -1.617443710565567017e-01 2.201781272888183594e-01 2.803194820880889893e-01 5.623204633593559265e-02
5.723970383405685425e-02 -8.037206530570983887e-02 1.914319247007369995e-01 -1.986604928970336914e-02 -2.323369383811950684e-01 1.049986705183982849e-01 -2.365716993808746338e-01 7.351769506931304932e-02 -9.730730205774307251e-02 -5.824061110615730286e-02 3.467888012528419495e-02 -2.878665924072265625e-01 1.749263703823089600e-01 -3.797843456268310547e-01 1.685865521430969238e-01 9.237349778413772583e-02 1.635953783988952637e-01 3.308282494544982910e-01 8.847514539957046509e-02 -1.074607670307159424e-01 -3.029458820819854736e-01 2.672994136810302734e-02 -3.550000116229057312e-02 -1.078015193343162537e-02 -2.582630887627601624e-02 2.679648101329803467e-01 3.727380633354187012e-01 1.772862076759338379e-01 3.579962998628616333e-02 8.069217205047607422e-02 5.429955199360847473e-02 -1.228648126125335693e-01
-3.648999705910682678e-02 1.076412722468376160e-01 -7.608257234096527100e-02 4.592547938227653503e-02 -9.246566146612167358e-02 8.020043373107910156e-02 -4.169043302536010742e-01 2.425169348716735840e-01 -1.530916243791580200e-01 -3.162986338138580322e-01 -9.123042225837707520e-02 1.346499472856521606e-01 1.878062784671783447e-01 -3.859825134277343750e-01 -1.164302676916122437e-01 -1.957895606756210327e-02 1.039045229554176331e-01 -5.030641704797744751e-02 2.470083162188529968e-02 2.007205933332443237e-01 -1.708663851022720337e-01 -5.069874972105026245e-02 -2.474817186594009399e-01 -7.273292541503906250e-02 -2.761442065238952637e-01 1.912855356931686401e-01 8.296183496713638306e-02 -5.336833372712135315e-02 2.656100504100322723e-02 -2.688067853450775146e-01 -5.364558845758438110e-02 -1.802890002727508545e-01
1.085611432790756226e-01 3.872190117835998535e-01 -1.433170214295387268e-02 -2.128309756517410278e-02 1.086180359125137329e-01 1.131617352366447449e-01 -3.703187108039855957e-01 -2.521942555904388428e-01 7.125858962535858154e-02 -6.054706498980522156e-02 -9.084133803844451904e-02 -1.309500187635421753e-01 4.987302422523498535e-02 -2.675875462591648102e-02 3.259414136409759521e-01 -7.511669304221868515e-03 -2.710947394371032715e-01 1.247705370187759399e-01 2.140519954264163971e-02 -1.195029541850090027e-01 -4.525482356548309326e-01 6.756973452866077423e-03 -1.587971486151218414e-02 -9.901726245880126953e-02 7.081881165504455566e-02 5.403359979391098022e-02 -1.563308015465736389e-02 -8.127339184284210205e-02 -2.651860117912292480e-01 -2.460665404796600342e-01 4.778265580534934998e-02 -4.464522749185562134e-02
-1.439722031354904175e-01 1.816771179437637329e-02 2.208514362573623657e-01 -7.983199506998062134e-02 -2.510913312435150146e-01 -8.908016979694366455e-02 -2.198222875595092773e-01 -2.413982301950454712e-01 4.735409095883369446e-02 -4.352840036153793335e-02 -2.962917387485504150e-01 -1.868908703327178955e-01 2.101976871490478516e-01 -7.455672323703765869e-02 2.699938714504241943e-01 3.327742516994476318e-01 4.319654032588005066e-02 8.530492894351482391e-03 7.912416011095046997e-02 2.548182904720306396e-01 -1.544320583343505859e-01 -1.929702013731002808e-01 -1.887762099504470825e-01 -2.945683598518371582e-01 3.118804469704627991e-02 1.782189309597015381e-01 -6.379419937729835510e-03 -9.779347479343414307e-02 -1.565632522106170654e-01 -2.020395919680595398e-02 2.292871624231338501e-01 9.761074930429458618e-02
1.327515691518783569e-01 4.194433987140655518e-01 1.705914502963423729e-03 -2.108799517154693604e-01 -1.245077475905418396e-01 -6.450400501489639282e-02 -1.112262457609176636e-01 -1.289725303649902344e-01 2.575605176389217377e-02 1.969635859131813049e-02 -1.296957284212112427e-01 -5.138592794537544250e-02 -2.008007615804672241e-01 -1.124847233295440674e-01 1.436965316534042358e-01 -3.480743616819381714e-02 -2.492402913048863411e-03 2.934795618057250977e-01 5.541612207889556885e-02 -1.431551203131675720e-02 -2.831083834171295166e-01 2.456357181072235107e-01 -5.472183972597122192e-02 -1.238594651222229004e-01 4.771293327212333679e-02 1.198330000042915344e-01 7.895158231258392334e-02 5.446150433272123337e-03 5.601643584668636322e-03 -2.413701266050338745e-01 5.134293437004089355e-01 -1.578632593154907227e-01
-2.575452439486980438e-02 2.126763761043548584e-01 -2.514756284654140472e-02 -2.464357763528823853e-01 -2.104129642248153687e-02 -1.053183376789093018e-01 -1.010876446962356567e-01 -2.758266776800155640e-02 -2.356958203017711639e-02 5.192562192678451538e-02 1.889283210039138794e-01 2.627781927585601807e-01 2.114311605691909790e-01 -1.775335669517517090e-01 -3.141293674707412720e-02 5.336860567331314087e-02 -3.032660186290740967e-01 5.137901753187179565e-02 -2.073662877082824707e-01 3.171788454055786133e-01 -2.016375958919525146e-01 -4.211660847067832947e-02 -1.016535684466362000e-01 -2.691996097564697266e-01 1.908652037382125854e-01 2.914187610149383545e-01 1.324438154697418213e-01 -2.251059710979461670e-01 -1.572515070438385010e-01 -2.980096340179443359e-01 9.087265282869338989e-02 -8.580886572599411011e-02
8.927232585847377777e-03 4.652502834796905518e-01 1.674871444702148438e-01 -1.589163541793823242e-01 -9.834351390600204468e-02 -4.665509611368179321e-02 -1.512637436389923096e-01 6.386976689100265503e-02 2.260910905897617340e-02 -2.460085451602935791e-01 -7.007194310426712036e-02 2.031201571226119995e-01 1.203363109380006790e-02 -2.141082733869552612e-01 6.946936994791030884e-02 2.707541882991790771e-01 -1.965605914592742920e-01 -3.838068805634975433e-03 1.078346073627471924e-01 1.450012177228927612e-01 -1.334245502948760986e-01 -4.705204069614410400e-02 -1.751355975866317749e-01 1.043571457266807556e-01 -1.075661927461624146e-01 1.411135345697402954e-01 1.295787692070007324e-01 -4.098671078681945801e-01 -1.540379691869020462e-02 -1.126937419176101685e-01 -1.631781905889511108e-01 -2.670486569404602051e-01
-3.071949481964111328e-01 2.337407320737838745e-01 -4.094393551349639893e-02 1.587484180927276611e-01 -3.173390924930572510e-01 1.627211421728134155e-01 -1.865601092576980591e-01 -1.038820669054985046e-01 -2.385401725769042969e-02 -6.249761581420898438e-02 -9.872204065322875977e-02 -9.663397073745727539e-02 2.024484872817993164e-01 -3.485490083694458008e-01 4.216268360614776611e-01 -3.729749703779816628e-03 1.506878435611724854e-01 1.148315295577049255e-01 4.417288675904273987e-02 -5.552268400788307190e-02 1.458496786653995514e-02 8.113613724708557129e-02 3.589115664362907410e-02 -5.509171262383460999e-02 -1.200878173112869263e-01 2.587586045265197754e-01 7.645563036203384399e-02 6.621630489826202393e-02 -4.374601319432258606e-02 -1.031739339232444763e-01 1.027940884232521057e-01 -3.474883139133453369e-01
-7.240413874387741089e-02 3.053550124168395996e-01 4.357114434242248535e-02 -3.280019462108612061e-01 -2.656770944595336914e-01 -6.444260478019714355e-02 2.256693504750728607e-02 -7.417083531618118286e-02 2.271100133657455444e-02 7.146050687879323959e-03 1.266692019999027252e-02 2.306811809539794922e-01 3.046501278877258301e-01 -1.907710582017898560e-01 -6.374447792768478394e-02 2.736637592315673828e-01 -2.066859602928161621e-01 -1.721416711807250977e-01 -5.177278537303209305e-03 -5.645715631544589996e-03 -1.046699285507202148e-01 -2.995653450489044189e-01 -8.986978977918624878e-02 -1.020097956061363220e-01 -8.075900375843048096e-02 2.379154264926910400e-01 3.201183974742889404e-01 9.750996530055999756e-02 1.101737096905708313e-01 -2.594258487224578857e-01 3.655281662940979004e-02 -4.133777320384979248e-02
-8.571658283472061157e-02 3.069509863853454590e-01 -6.662560254335403442e-02 9.905071929097175598e-03 -1.311621218919754028e-01 -1.172507554292678833e-01 -1.962412595748901367e-01 1.781161278486251831e-01 -1.495658904314041138e-01 -3.941754102706909180e-01 -8.834202587604522705e-02 -3.421658882871270180e-03 -2.758869901299476624e-02 -1.706715524196624756e-01 1.061270907521247864e-01 1.878373771905899048e-01 -7.341435551643371582e-02 -1.022356823086738586e-01 -8.913012593984603882e-02 -1.067009270191192627e-01 -4.058936238288879395e-02 -3.092761039733886719e-01 -2.510681450366973877e-01 -1.559636890888214111e-01 7.090003043413162231e-02 5.246025919914245605e-01 9.143829345703125000e-02 -7.399312406778335571e-02 -1.253198236227035522e-01 -2.763505466282367706e-02 -8.635325939394533634e-04 -1.852862909436225891e-02
1.961889117956161499e-01 8.146494626998901367e-02 1.247490271925926208e-01 -1.248696744441986084e-01 -3.681092858314514160e-01 2.121866792440414429e-01 -2.645094990730285645e-01 4.598065093159675598e-02 4.064252972602844238e-02 -2.319955974817276001e-01 -8.856044709682464600e-02 1.506878137588500977e-01 2.502390742301940918e-01 -5.977473780512809753e-02 1.067324653267860413e-01 4.120597541332244873e-01 -9.028752148151397705e-02 1.677471101284027100e-01 -2.443525567650794983e-02 -3.814032301306724548e-02 -2.144270837306976318e-01 2.175506651401519775e-01 -9.106530249118804932e-02 -1.148178614675998688e-02 1.467817574739456177e-01 4.262164235115051270e-02 2.185841202735900879e-01 6.789749860763549805e-02 3.685306385159492493e-02 -2.180069386959075928e-01 -2.785915695130825043e-02 2.687447071075439453e-01
3.586856722831726074e-01 1.075138524174690247e-01 1.135194450616836548e-01 -1.055038571357727051e-01 -1.245075985789299011e-01 7.403803616762161255e-02 -3.921584784984588623e-01 1.105545908212661743e-01 -1.354765519499778748e-02 -3.616804480552673340e-01 -2.118474096059799194e-01 -7.340539246797561646e-02 1.023440584540367126e-01 -9.162084013223648071e-02 3.297815099358558655e-02 1.867056638002395630e-01 -1.578040421009063721e-01 8.379023522138595581e-02 -1.728199422359466553e-01 -5.519412457942962646e-02 -2.483927458524703979e-01 2.025927603244781494e-01 -1.190120652318000793e-01 -3.240341320633888245e-02 2.094639539718627930e-01 4.663468524813652039e-02 1.581461429595947266e-01 1.904758661985397339e-01 1.319295465946197510e-01 -3.034932315349578857e-01 1.725074090063571930e-02 1.129110008478164673e-01
2.024820297956466675e-01 4.824844598770141602e-01 -1.420512050390243530e-01 1.623936444520950317e-01 -2.423267662525177002e-01 -4.881848394870758057e-02 -1.260641664266586304e-01 -1.278239581733942032e-02 1.915493756532669067e-01 -8.279929310083389282e-02 -3.768763318657875061e-02 1.203013733029365540e-01 2.539605088531970978e-02 -7.632122188806533813e-02 1.625132262706756592e-01 1.076099053025245667e-01 -2.649543285369873047e-01 -1.968074962496757507e-02 2.032714635133743286e-01 -9.717621654272079468e-02 -3.426370918750762939e-01 7.000573724508285522e-02 -1.446541696786880493e-01 -9.820488095283508301e-02 -1.264159828424453735e-01 8.284116536378860474e-02 8.343476802110671997e-02 -4.562339559197425842e-02 9.297191351652145386e-02 -1.376240253448486328e-01 2.561350166797637939e-01 -3.151223063468933105e-01
8.450779318809509277e-02 2.079948335886001587e-01 -9.365787846036255360e-04 4.478835314512252808e-02 -2.707607150077819824e-01 5.331490188837051392e-02 -3.271331191062927246e-01 -1.604806780815124512e-01 1.679148823022842407e-01 -1.080115586519241333e-01 3.975990414619445801e-02 -9.787626564502716064e-02 7.757924497127532959e-02 -1.200789287686347961e-01 1.551872938871383667e-01 -8.963406085968017578e-03 2.969833314418792725e-01 2.437814474105834961e-01 3.945312276482582092e-02 7.782306522130966187e-02 -2.663677334785461426e-01 2.035443633794784546e-01 -8.509389311075210571e-02 1.507624983787536621e-02 -3.239987492561340332e-01 1.546541601419448853e-01 3.587619066238403320e-01 1.083919554948806763e-01 -2.036106288433074951e-01 1.903420686721801758e-01 1.287850886583328247e-01 -6.576674431562423706e-02
-8.196392655372619629e-02 4.909522086381912231e-02 -2.048314549028873444e-02 4.578057304024696350e-02 -3.005507290363311768e-01 -4.090610891580581665e-02 -3.083251714706420898e-01 1.942357867956161499e-01 -4.435309965629130602e-04 -2.444176226854324341e-01 -3.909918665885925293e-01 -2.429682612419128418e-01 2.386211156845092773e-01 -2.506163120269775391e-01 1.036363169550895691e-01 2.222892194986343384e-01 1.970323324203491211e-01 4.193104058504104614e-02 5.351725965738296509e-02 -7.840369641780853271e-02 -8.106084540486335754e-03 2.422197312116622925e-01 1.268126666545867920e-01 4.650447145104408264e-02 -1.396576166152954102e-01 1.490247398614883423e-01 3.197474777698516846e-01 1.149371713399887085e-01 3.188955783843994141e-02 -8.189789950847625732e-02 1.429456025362014771e-01 1.094212476164102554e-02
-1.462118774652481079e-01 1.348289251327514648e-01 1.054048165678977966e-01 -1.624926477670669556e-01 -1.337957978248596191e-01 -1.457779258489608765e-01 5.821555852890014648e-02 -1.457111686468124390e-01 -1.008582711219787598e-01 -2.206584662199020386e-01 -1.542167216539382935e-01 3.487472608685493469e-02 -2.101629599928855896e-02 -9.870339184999465942e-02 -1.598978489637374878e-01 1.382471621036529541e-01 -1.296487450599670410e-01 2.857933938503265381e-01 -1.244068965315818787e-01 9.225335717201232910e-02 -2.045046538114547729e-01 2.182608097791671753e-01 -2.403151430189609528e-02 -4.743000566959381104e-01 2.314781770110130310e-02 3.771187365055084229e-02 3.038128018379211426e-01 1.834916472434997559e-01 1.584463939070701599e-02 -2.018062621355056763e-01 2.779096662998199463e-01 -1.918804943561553955e-01
1.063782274723052979e-01 -1.331096701323986053e-02 8.644445240497589111e-02 7.688105851411819458e-02 -4.015411138534545898e-01 7.832023501396179199e-02 -2.634766995906829834e-01 -2.034246176481246948e-01 2.912370860576629639e-02 -1.405642330646514893e-01 2.898230217397212982e-02 -1.167254298925399780e-01 2.495981939136981964e-02 4.448739811778068542e-02 1.239150855690240860e-02 1.740872859954833984e-02 9.560804814100265503e-03 -1.174816861748695374e-01 4.371382668614387512e-02 -4.756612703204154968e-02 -1.961067467927932739e-01 8.157517760992050171e-02 -2.678513228893280029e-01 -1.373307853937149048e-01 -1.459370255470275879e-01 2.599145472049713135e-01 5.773381590843200684e-01 2.167848497629165649e-01 4.686303064227104187e-02 -2.057582139968872070e-02 1.753187775611877441e-01 5.014818534255027771e-02
-7.324478030204772949e-02 2.753686010837554932e-01 -1.025380641222000122e-01 -8.395767211914062500e-02 -2.325459122657775879e-01 -1.833758354187011719e-01 -3.306889533996582031e-01 1.746851354837417603e-01 -1.682379543781280518e-01 -6.073651835322380066e-02 7.602266967296600342e-02 2.287943661212921143e-01 3.077577650547027588e-01 -2.799960970878601074e-01 6.576929986476898193e-02 1.358362138271331787e-01 4.839861765503883362e-02 -8.511182665824890137e-02 2.913167476654052734e-01 -3.929030150175094604e-02 -1.057775542140007019e-01 7.217952050268650055e-03 -9.060875326395034790e-02 -1.355197280645370483e-01 2.274142764508724213e-02 3.209642171859741211e-01 6.538562476634979248e-02 -2.795557677745819092e-01 -6.433960795402526855e-02 -1.045170277357101440e-01 2.751936763525009155e-02 -2.281802594661712646e-01
-1.338999420404434204e-01 2.412565946578979492e-01 4.862623289227485657e-02 -2.982998825609683990e-02 -2.010539472103118896e-01 1.403715610504150391e-01 -2.502198815345764160e-01 -1.019870713353157043e-01 -1.886632442474365234e-01 -2.297744005918502808e-01 5.696115642786026001e-02 -3.966573253273963928e-02 2.191836237907409668e-01 -2.620572745800018311e-01 1.195877268910408020e-01 3.537760674953460693e-01 -1.448495686054229736e-01 7.730627059936523438e-02 2.487060986459255219e-02 2.418532967567443848e-01 -3.621417284011840820e-01 3.983768820762634277e-02 -3.557719290256500244e-01 -1.537916436791419983e-02 6.324820220470428467e-02 1.342637091875076294e-01 -1.324798353016376495e-02 -1.618174910545349121e-01 -7.576588541269302368e-02 1.031298935413360596e-01 -1.637695133686065674e-01 -2.990071102976799011e-02
1.711903512477874756e-01 2.488726228475570679e-01 -1.210138350725173950e-01 -4.710498824715614319e-02 -1.260733753442764282e-01 -1.044247522950172424e-01 -8.226931095123291016e-02 -1.810892224311828613e-01 1.734719723463058472e-01 -9.365980327129364014e-02 -3.222534656524658203e-01 1.856675893068313599e-01 -1.020107120275497437e-01 -2.794338762760162354e-01 1.258600652217864990e-01 8.468549698591232300e-02 7.481305301189422607e-02 -1.452421396970748901e-01 2.128699123859405518e-01 -4.987403750419616699e-02 -2.267119437456130981e-01 1.619795709848403931e-02 -3.276937007904052734e-01 -1.402741521596908569e-01 -1.832863539457321167e-01 -1.593603789806365967e-01 3.402646481990814209e-01 1.321513056755065918e-01 -2.395227551460266113e-01 7.522630691528320312e-02 1.682001948356628418e-01 8.775457739830017090e-03
-7.023862749338150024e-02 1.695017665624618530e-01 1.546293869614601135e-02 -5.348570272326469421e-02 -4.431448504328727722e-02 -2.460818737745285034e-01 -1.827162206172943115e-01 3.026570193469524384e-02 -1.832485571503639221e-02 -3.248488008975982666e-01 8.333733677864074707e-02 -2.560705542564392090e-01 -3.894648700952529907e-02 -3.694546222686767578e-01 2.420361638069152832e-01 1.357807125896215439e-02 1.245826184749603271e-01 -3.927366435527801514e-02 -1.108111161738634109e-02 -1.034265384078025818e-01 -1.797848492860794067e-01 -4.898745100945234299e-03 9.537070244550704956e-02 3.589069098234176636e-02 1.703666299581527710e-01 2.527003288269042969e-01 4.628938138484954834e-01 -1.645334959030151367e-01 -1.943453848361968994e-01 -1.358539164066314697e-01 1.074150204658508301e-01 1.365774571895599365e-01
6.411639600992202759e-02 3.396287560462951660e-02 1.261440068483352661e-01 -8.184972405433654785e-02 -1.485341340303421021e-01 -1.759565472602844238e-01 1.455418169498443604e-01 -5.157127976417541504e-02 -3.784447163343429565e-02 -2.651187777519226074e-01 -1.280130743980407715e-01 -8.351054787635803223e-02 9.366933256387710571e-02 -1.442811787128448486e-01 -6.319473497569561005e-03 1.491591483354568481e-01 -2.844422161579132080e-01 1.306159645318984985e-01 -1.556682121008634567e-02 1.522030085325241089e-01 -2.399564683437347412e-01 -3.047140501439571381e-02 -3.377233818173408508e-02 -5.043812990188598633e-01 -1.629485189914703369e-01 2.589455991983413696e-02 4.009764790534973145e-01 6.739870458841323853e-02 4.571778327226638794e-02 -1.339764446020126343e-01 8.085764944553375244e-02 -3.061830699443817139e-01
-5.676210392266511917e-03 4.861927404999732971e-02 -1.049166619777679443e-01 -1.367421448230743408e-01 -5.451854318380355835e-02 1.787652373313903809e-01 -5.640135407447814941e-01 -3.299386054277420044e-02 4.446243867278099060e-02 -2.856183350086212158e-01 2.046787887811660767e-01 2.107092365622520447e-02 1.891665309667587280e-01 -3.467101752758026123e-01 -7.124648243188858032e-02 2.006112635135650635e-01 3.642716677859425545e-03 4.208224266767501831e-02 1.849543005228042603e-01 -1.394014358520507812e-01 -7.671882957220077515e-02 -1.586268395185470581e-01 -2.535193860530853271e-01 -1.645018346607685089e-02 4.721391573548316956e-02 -6.524719297885894775e-02 2.123966813087463379e-01 -3.283185884356498718e-02 2.460387349128723145e-01 -1.226646006107330322e-01 4.759467020630836487e-02 7.088474184274673462e-02
-1.550135761499404907e-01 2.083506733179092407e-01 -7.833101600408554077e-02 -6.388381868600845337e-02 -1.104407012462615967e-01 -1.950208842754364014e-01 -2.942604124546051025e-01 1.578739434480667114e-01 -3.624269068241119385e-01 -3.464198112487792969e-01 -9.146691113710403442e-02 2.167478390038013458e-02 1.626015156507492065e-01 -2.559389770030975342e-01 8.844169974327087402e-02 -2.969707734882831573e-02 -4.719172418117523193e-02 -9.128704667091369629e-02 -1.299092918634414673e-01 -8.795816451311111450e-02 -1.926608681678771973e-01 -2.244022786617279053e-01 -1.062724515795707703e-01 -9.453606605529785156e-02 -4.400454089045524597e-02 4.040865302085876465e-01 1.410701572895050049e-01 1.046469062566757202e-01 9.317659586668014526e-02 -1.017971560359001160e-01 1.754883229732513428e-01 -1.047026142477989197e-01
-1.571143269538879395e-01 5.041998028755187988e-01 -1.077948510646820068e-01 -1.537301987409591675e-01 -1.141726598143577576e-01 1.397631764411926270e-01 -9.838747233152389526e-02 -2.716184966266155243e-02 -6.482845637947320938e-03 1.031349822878837585e-01 -2.178236693143844604e-01 3.971697017550468445e-02 -1.613967120647430420e-01 -8.219760656356811523e-02 2.740980982780456543e-01 1.127988547086715698e-01 1.278703510761260986e-01 -2.491789497435092926e-02 3.618271439336240292e-04 -8.779200166463851929e-02 -1.094774827361106873e-01 -6.303477287292480469e-02 -1.135916709899902344e-01 -9.015928953886032104e-02 -3.660677745938301086e-02 3.817988932132720947e-02 4.131552875041961670e-01 3.633776903152465820e-01 1.550353318452835083e-01 -1.425957083702087402e-01 -2.235204875469207764e-01 -3.093315474689006805e-02
1.630813330411911011e-01 2.701941132545471191e-01 1.721036806702613831e-02 -2.397232353687286377e-01 -1.215580105781555176e-01 -5.522101372480392456e-02 -1.780401617288589478e-01 3.106649778783321381e-02 -5.959285050630569458e-02 5.769477412104606628e-02 -2.304006665945053101e-01 4.986805096268653870e-02 -7.712735235691070557e-02 -1.239093318581581116e-01 2.925806939601898193e-01 6.551375240087509155e-02 -1.095916852355003357e-01 2.542982101440429688e-01 -3.929482400417327881e-02 1.270259171724319458e-01 -2.826783061027526855e-01 5.380155518651008606e-02 8.512478321790695190e-03 -9.203866124153137207e-02 -9.750496596097946167e-02 -7.786422967910766602e-02 2.763693332672119141e-01 -2.096229791641235352e-02 4.010332748293876648e-02 -1.726066470146179199e-01 5.510529875755310059e-01 -7.311037927865982056e-02
1.475662738084793091e-01 9.918320924043655396e-02 -1.365536004304885864e-01 -4.352502524852752686e-01 -1.881001703441143036e-02 -1.814992725849151611e-01 -8.406624943017959595e-02 7.678344100713729858e-02 7.595122605562210083e-02 1.364161912351846695e-02 -1.774866431951522827e-01 2.807725034654140472e-02 2.229198515415191650e-01 -1.328008621931076050e-01 3.535777926445007324e-01 2.317124418914318085e-02 -5.158080533146858215e-02 2.086222171783447266e-01 1.972596496343612671e-01 -3.052227944135665894e-02 -1.542746424674987793e-01 7.678821682929992676e-02 -1.245333701372146606e-01 -2.692614197731018066e-01 -1.143861114978790283e-01 7.253299653530120850e-02 2.187817096710205078e-01 -8.653523772954940796e-02 -2.878033220767974854e-01 -2.469000965356826782e-01 2.433584928512573242e-01 4.963536560535430908e-02
-7.036627084016799927e-02 3.173540830612182617e-01 -3.461255878210067749e-02 -2.868405170738697052e-02 1.046833544969558716e-01 -1.267594844102859497e-01 -2.061347216367721558e-01 2.475421689450740814e-02 -5.127003416419029236e-02 -2.598609328269958496e-01 5.563032999634742737e-02 -1.340777277946472168e-01 -6.186290457844734192e-02 -2.638731300830841064e-01 1.818608492612838745e-01 2.066575288772583008e-01 1.903735846281051636e-01 1.330420076847076416e-01 -1.469198055565357208e-02 -1.935136765241622925e-01 -8.987583220005035400e-02 7.976818084716796875e-02 -1.661218106746673584e-01 -2.971842698752880096e-02 4.603860154747962952e-02 3.098900318145751953e-01 3.350987434387207031e-01 -1.625945568084716797e-01 -2.835929095745086670e-01 -1.382533758878707886e-01 -1.367022693157196045e-01 3.034577965736389160e-01
-1.281205564737319946e-01 3.718509972095489502e-01 9.435133635997772217e-02 5.004625418223440647e-04 -2.828275263309478760e-01 8.657260239124298096e-02 -2.374462336301803589e-01 -9.987127035856246948e-02 -2.398365736007690430e-01 -2.856136262416839600e-01 1.864633113145828247e-01 2.778046131134033203e-01 7.927135378122329712e-02 -2.997288405895233154e-01 8.834648877382278442e-02 4.668169841170310974e-02 -8.829339593648910522e-02 -1.047631874680519104e-01 -1.818191707134246826e-01 5.039395764470100403e-02 -2.029941529035568237e-01 1.373605132102966309e-01 -2.532723546028137207e-01 -1.261488050222396851e-01 1.130741555243730545e-02 1.155629977583885193e-01 4.511679336428642273e-02 1.035380214452743530e-01 -1.765248924493789673e-01 5.702498555183410645e-02 -2.053515613079071045e-01 -1.676245331764221191e-01
-6.908950209617614746e-02 8.680437505245208740e-02 -1.452812999486923218e-01 -9.554060548543930054e-02 2.418791651725769043e-01 -5.696700885891914368e-02 -6.295785903930664062e-01 1.097318679094314575e-01 2.105675786733627319e-01 -8.867925405502319336e-02 -3.587757796049118042e-02 -1.420445442199707031e-01 9.863576292991638184e-02 -1.901500672101974487e-01 5.560149252414703369e-02 1.054482311010360718e-01 -1.345745623111724854e-01 -3.959717229008674622e-02 -1.087823882699012756e-01 -5.787947773933410645e-02 -1.236589699983596802e-01 1.856426894664764404e-01 2.899439074099063873e-02 -9.259447455406188965e-02 3.535600379109382629e-02 -1.534864306449890137e-03 3.587951064109802246e-01 7.032638788223266602e-02 -1.446440815925598145e-01 -2.646718323230743408e-01 1.794597953557968140e-01 3.728869929909706116e-02
-3.818231448531150818e-02 3.865247964859008789e-01 -4.540980979800224304e-02 -2.542415857315063477e-01 -7.204753160476684570e-02 2.025596238672733307e-02 -1.380911916494369507e-01 8.033411949872970581e-02 -1.698958128690719604e-01 -3.718147054314613342e-02 1.468578726053237915e-02 -1.843162178993225098e-01 2.755904793739318848e-01 -2.573220431804656982e-01 -1.980983018875122070e-01 -9.729123674333095551e-03 3.513589501380920410e-02 1.809985041618347168e-01 -4.973347857594490051e-02 2.199433743953704834e-01 -2.970225177705287933e-03 1.265547517687082291e-02 1.065020188689231873e-01 -4.322174787521362305e-01 -6.872435659170150757e-02 2.866726219654083252e-01 1.539159864187240601e-01 5.406966432929039001e-02 -2.440625056624412537e-02 -2.021815925836563110e-01 1.513563375920057297e-02 2.588267326354980469e-01
2.943084239959716797e-01 3.146113455295562744e-01 1.771941035985946655e-02 -4.046045839786529541e-01 1.182799935340881348e-01 1.139637082815170288e-01 -1.231778040528297424e-01 1.378859430551528931e-01 1.415568143129348755e-01 -1.239872053265571594e-01 4.125273786485195160e-03 1.143358051776885986e-01 2.100051641464233398e-01 -2.879090309143066406e-01 3.386447131633758545e-01 -7.484842091798782349e-02 -1.030001044273376465e-02 1.758154630661010742e-01 5.504956468939781189e-02 -8.355449885129928589e-03 8.070508390665054321e-02 8.987385779619216919e-02 -2.286916971206665039e-01 -2.960736751556396484e-01 -1.405493076890707016e-02 -4.933032393455505371e-02 9.104917198419570923e-02 1.212352439761161804e-01 -2.039824426174163818e-01 -1.493282914161682129e-01 1.232242137193679810e-01 -8.028247393667697906e-03
2.719704620540142059e-02 1.936711221933364868e-01 9.768866747617721558e-02 -9.895018488168716431e-02 -2.699356973171234131e-01 1.100506782531738281e-01 -1.356883049011230469e-01 -5.285074561834335327e-02 -2.268519252538681030e-01 -3.647785782814025879e-01 -1.163386274129152298e-02 4.341937135905027390e-03 1.683957427740097046e-01 -2.673722505569458008e-01 2.464831471443176270e-01 3.182263076305389404e-01 4.111048206686973572e-02 1.332204341888427734e-01 2.927394770085811615e-02 1.845091581344604492e-01 -2.806124985218048096e-01 -1.434849649667739868e-01 -2.822207212448120117e-01 9.866496175527572632e-02 -2.003881633281707764e-01 9.811247140169143677e-02 4.582428187131881714e-02 -2.285983115434646606e-01 -1.675751507282257080e-01 -9.479377418756484985e-02 -4.047790542244911194e-02 -6.158775836229324341e-02
1.960318069905042648e-03 2.515267580747604370e-02 -1.101727783679962158e-01 -1.050302982330322266e-01 9.088202565908432007e-02 -1.051775272935628891e-02 -3.687874972820281982e-01 -1.132195517420768738e-01 5.303363502025604248e-02 -2.398982644081115723e-01 1.633429080247879028e-01 1.079880259931087494e-02 3.079612180590629578e-02 -2.455459088087081909e-01 2.655512690544128418e-01 3.404251337051391602e-01 -6.292868405580520630e-02 1.840355843305587769e-01 4.627271369099617004e-02 2.798900753259658813e-02 3.045236505568027496e-02 2.528779208660125732e-01 -1.149422451853752136e-01 -1.740321964025497437e-01 8.604682236909866333e-02 2.065179944038391113e-01 2.359527200460433960e-01 -2.406742125749588013e-01 -3.150431811809539795e-01 9.642675518989562988e-02 -2.888429164886474609e-02 2.490552514791488647e-01
-3.578559309244155884e-02 4.194881916046142578e-01 -6.985069811344146729e-02 8.261699229478836060e-03 -3.529925271868705750e-02 -3.559117019176483154e-02 -1.379943192005157471e-01 1.530130356550216675e-01 -1.621227562427520752e-01 -3.179756104946136475e-01 -3.276113048195838928e-02 1.302244365215301514e-01 -2.865812182426452637e-02 -2.457458376884460449e-01 -8.113769441843032837e-02 3.800317347049713135e-01 4.346342384815216064e-02 -1.775810718536376953e-01 -6.478067487478256226e-02 1.611546128988265991e-01 -1.124788820743560791e-01 -2.091108113527297974e-01 -2.889308631420135498e-01 -1.253755241632461548e-01 7.288019359111785889e-02 3.744143247604370117e-01 1.209070309996604919e-01 -1.310743540525436401e-01 -1.316087394952774048e-01 3.483580052852630615e-02 4.111508373171091080e-03 1.310227159410715103e-02
-2.149420045316219330e-02 5.116968154907226562e-01 6.069348752498626709e-02 5.460200086236000061e-02 4.215164110064506531e-02 -6.484555453062057495e-02 -2.628226280212402344e-01 -2.931554913520812988e-01 6.201785057783126831e-03 1.680376380681991577e-01 -2.547347247600555420e-01 -1.902534365653991699e-01 2.548857778310775757e-02 -1.440449059009552002e-01 2.628319263458251953e-01 -1.292322129011154175e-01 -9.387902915477752686e-02 8.891370147466659546e-02 -1.161057800054550171e-01 -3.280746936798095703e-02 -2.847521901130676270e-01 2.294292747974395752e-01 -1.022154465317726135e-01 1.521126599982380867e-03 1.502559483051300049e-01 1.058880761265754700e-01 -5.922077223658561707e-02 -1.265528947114944458e-01 1.368997991085052490e-02 -3.154456913471221924e-01 6.988381594419479370e-02 -1.278983242809772491e-02
-2.613107673823833466e-02 3.058800399303436279e-01 1.083785146474838257e-01 -2.737028598785400391e-01 -1.072164773941040039e-01 -6.138289719820022583e-02 -3.951720893383026123e-01 -2.330846041440963745e-01 -1.002835705876350403e-01 2.010568976402282715e-02 8.082091063261032104e-02 -2.757543325424194336e-01 5.234522745013237000e-02 -1.966664940118789673e-01 3.303870260715484619e-01 -1.521377861499786377e-01 -1.959737986326217651e-01 2.171935886144638062e-01 1.083752363920211792e-01 5.439739301800727844e-02 -1.863763928413391113e-01 2.964492738246917725e-01 -1.185576841235160828e-01 4.513965919613838196e-02 1.131518483161926270e-01 1.213494986295700073e-01 -6.190265342593193054e-02 1.374707669019699097e-01 -1.656219065189361572e-01 -7.371427118778228760e-02 5.706016719341278076e-02 3.486585617065429688e-02
-9.258604049682617188e-02 1.707794517278671265e-01 -2.353232055902481079e-01 -1.558386385440826416e-01 2.274749875068664551e-01 4.800289124250411987e-02 -2.878212928771972656e-01 -1.657236814498901367e-01 9.081035107374191284e-02 -2.514128386974334717e-01 2.126926332712173462e-01 2.297386229038238525e-01 1.119503825902938843e-01 -2.080011963844299316e-01 -6.671164184808731079e-02 1.496526747941970825e-01 1.457152515649795532e-01 2.603952288627624512e-01 -2.157440930604934692e-01 5.961904674768447876e-02 -4.990249406546354294e-03 -2.466704994440078735e-01 -4.065114855766296387e-01 -1.557347327470779419e-01 9.614968672394752502e-03 7.214544713497161865e-02 1.359278559684753418e-01 -1.194820553064346313e-01 -8.701604790985584259e-03 -5.300513654947280884e-02 1.887490600347518921e-01 -7.251759059727191925e-03
-3.156958520412445068e-02 6.166382133960723877e-02 2.175647914409637451e-01 2.048633620142936707e-02 7.217375934123992920e-02 -1.423716396093368530e-01 9.503981471061706543e-02 -1.106221452355384827e-01 -1.653129458427429199e-01 -2.717798650264739990e-01 8.678039163351058960e-02 -4.338090494275093079e-02 1.085748970508575439e-01 -2.856405377388000488e-01 1.688647717237472534e-01 3.843097388744354248e-01 -1.265752315521240234e-01 3.259267210960388184e-01 4.318015277385711670e-02 -4.367106035351753235e-02 -2.103486061096191406e-01 2.388624250888824463e-01 -2.488604038953781128e-01 -2.676684558391571045e-01 1.142050027847290039e-01 -4.558825120329856873e-02 9.342657029628753662e-02 3.103626966476440430e-01 -1.012463048100471497e-01 -1.474762558937072754e-01 7.367763668298721313e-02 -4.472940415143966675e-02
[truncated: 3,275,962 more chars]
