# Supplementary material for: The Language of Innovation
Source: PLoS One. 2020 Apr 30;15(4):e0230107. doi: 10.1371/journal.pone.0230107 (PMC7194493; doi:10.1371/journal.pone.0230107)
Supplement: S29 File — (GZ) [file pone.0230107.s029.tar.gz › 2007-2011/V2Run_24_VS_4500_embeddings2007-2011ED32.txt]

-6.279350072145462036e-02 -1.058382987976074219e-01 -1.528228819370269775e-01 4.013610780239105225e-01 -2.073102258145809174e-02 1.673890501260757446e-01 1.453250050544738770e-01 -1.695780307054519653e-01 9.622992575168609619e-02 3.876578435301780701e-02 1.585102290846407413e-04 -2.188505530357360840e-01 1.545703858137130737e-01 -1.277750171720981598e-02 3.090573251247406006e-01 -1.533024609088897705e-01 -2.248828113079071045e-01 -1.752474606037139893e-01 -1.464728266000747681e-01 -9.010337293148040771e-02 -1.794189959764480591e-01 5.743250995874404907e-02 -1.613068021833896637e-02 -1.379798501729965210e-01 -2.187748067080974579e-02 -3.346911072731018066e-02 5.614331737160682678e-02 -2.195514291524887085e-01 6.386461108922958374e-02 1.404688209295272827e-01 3.764502406120300293e-01 -3.690922856330871582e-01
4.455128218978643417e-03 -2.774594128131866455e-01 1.373430639505386353e-01 1.432420462369918823e-01 1.676475256681442261e-02 3.021214604377746582e-01 -1.381155550479888916e-01 -4.760733619332313538e-02 7.987432181835174561e-02 -2.939389459788799286e-02 1.631220579147338867e-01 7.065200060606002808e-02 -1.038783974945545197e-02 -1.404426544904708862e-01 2.022769749164581299e-01 -3.978414535522460938e-01 -1.890720985829830170e-02 -2.542615830898284912e-01 -3.144075274467468262e-01 1.429095566272735596e-01 -2.401199378073215485e-02 3.117645978927612305e-01 -7.012023031711578369e-02 2.205323129892349243e-01 -4.768935590982437134e-02 -1.735694855451583862e-01 -2.568030916154384613e-02 -4.972658306360244751e-02 -3.644181489944458008e-01 8.563976734876632690e-02 -3.956551104784011841e-02 2.022446133196353912e-03
2.219213247299194336e-01 2.062246762216091156e-02 1.306043267250061035e-01 2.178078144788742065e-02 1.841019243001937866e-01 8.873287588357925415e-02 -8.727406151592731476e-03 -2.720379829406738281e-01 2.523085474967956543e-01 7.070149481296539307e-02 3.953175842761993408e-01 -1.625502556562423706e-01 5.985960364341735840e-02 -1.929170787334442139e-01 -2.890075184404850006e-02 -7.040160149335861206e-02 1.664731465280056000e-02 -1.946200579404830933e-01 -1.103415936231613159e-01 -1.631240248680114746e-01 8.608496934175491333e-02 1.602437198162078857e-01 9.726663678884506226e-02 6.140068173408508301e-02 -1.097259968519210815e-01 -1.814589947462081909e-01 2.637127637863159180e-01 -1.350814402103424072e-01 -2.052656933665275574e-02 2.100097537040710449e-01 4.594133198261260986e-01 8.599129319190979004e-02
1.208969485014677048e-02 -2.537601888179779053e-01 -2.352394908666610718e-01 1.487349271774291992e-01 -2.247061729431152344e-01 2.930467426776885986e-01 1.794952899217605591e-01 6.489147990942001343e-02 -1.212926357984542847e-01 -1.328002102673053741e-02 2.657516002655029297e-01 -7.867342978715896606e-02 4.993228986859321594e-02 1.885337531566619873e-01 1.845452003180980682e-02 -5.980864167213439941e-02 -2.409801036119461060e-01 -1.359631121158599854e-01 -1.503995954990386963e-01 -2.828001081943511963e-01 -9.823334962129592896e-02 2.201821506023406982e-01 -1.045277342200279236e-01 -5.815025046467781067e-02 -2.122760936617851257e-02 -1.241260245442390442e-01 3.241696059703826904e-01 -1.155870258808135986e-01 -2.420139312744140625e-02 8.686921000480651855e-02 3.810789585113525391e-01 1.108857765793800354e-01
4.787253588438034058e-02 -7.017111033201217651e-02 1.291609555482864380e-01 2.597720324993133545e-01 -4.638483747839927673e-02 2.269037365913391113e-01 2.679804563522338867e-01 -6.884188205003738403e-02 8.744376152753829956e-02 -9.177502244710922241e-03 2.395455837249755859e-01 -1.088787615299224854e-01 -9.952082484960556030e-02 3.244701772928237915e-02 -3.207716718316078186e-02 -2.646148800849914551e-01 -1.078371610492467880e-02 -1.144735217094421387e-01 -1.268433183431625366e-01 9.218806773424148560e-02 -2.945144772529602051e-01 -8.823224902153015137e-02 -1.839305460453033447e-01 4.914577305316925049e-02 6.129174958914518356e-03 -1.359934508800506592e-01 4.929145276546478271e-01 -4.786393046379089355e-02 -3.203457295894622803e-01 -1.366648226976394653e-01 2.432236820459365845e-01 8.145162463188171387e-02
2.190413624048233032e-01 1.159184426069259644e-01 8.525546640157699585e-02 3.245247527956962585e-02 -3.127010166645050049e-01 2.303321361541748047e-01 1.573885232210159302e-01 -1.389566659927368164e-01 4.019640013575553894e-02 7.470078766345977783e-02 6.460712850093841553e-02 2.459214255213737488e-02 1.438915878534317017e-01 9.952895343303680420e-02 1.235395893454551697e-01 -1.108344122767448425e-01 1.060881689190864563e-01 -2.706936895847320557e-01 -3.381560444831848145e-01 2.437376827001571655e-01 -1.637022644281387329e-01 2.365559637546539307e-01 -1.289051473140716553e-01 1.575533486902713776e-02 1.607391685247421265e-01 -8.122659474611282349e-02 4.021685123443603516e-01 -2.566315829753875732e-01 -4.014089703559875488e-02 8.566566556692123413e-02 1.364721804857254028e-01 1.403475552797317505e-01
8.577638305723667145e-03 3.318993374705314636e-02 2.378604002296924591e-02 1.866804510354995728e-01 -2.279906421899795532e-01 3.776587843894958496e-01 1.101798117160797119e-01 -1.909586638212203979e-01 1.198575720191001892e-01 -1.543623358011245728e-01 1.023952290415763855e-01 -2.289661616086959839e-01 1.148641631007194519e-01 6.404384225606918335e-02 -7.118035852909088135e-02 -3.999132513999938965e-01 -2.302369102835655212e-02 -8.595079183578491211e-02 -1.127685159444808960e-01 -1.620043255388736725e-02 4.284982383251190186e-02 2.452044934034347534e-01 -7.645106315612792969e-02 -1.571501605212688446e-02 1.351404236629605293e-03 3.252847865223884583e-02 1.507815271615982056e-01 -1.992667466402053833e-01 -1.842849850654602051e-01 4.306774958968162537e-02 3.453862965106964111e-01 3.595032989978790283e-01
-5.085455626249313354e-02 -1.531239897012710571e-01 -9.647249430418014526e-02 -2.703979797661304474e-02 9.911848604679107666e-02 2.783466279506683350e-01 1.305647473782300949e-02 -1.016856506466865540e-01 -1.022101789712905884e-01 -9.205540269613265991e-02 6.728089600801467896e-02 1.120079159736633301e-01 -2.985013648867607117e-02 2.991797588765621185e-02 1.884673982858657837e-01 -2.320870198309421539e-02 -1.602422632277011871e-02 -4.590052068233489990e-01 -4.926429688930511475e-01 -1.012305095791816711e-01 6.782271713018417358e-02 3.831478580832481384e-02 5.418165400624275208e-02 -2.311231568455696106e-02 5.450039356946945190e-02 -1.573742181062698364e-01 2.902278304100036621e-01 -1.652109771966934204e-01 -3.569392263889312744e-01 2.734671160578727722e-02 2.249508053064346313e-01 2.887217327952384949e-02
8.142890781164169312e-02 8.073889464139938354e-02 -2.154702395200729370e-01 1.166210249066352844e-01 -3.651584982872009277e-01 2.606577575206756592e-01 1.171845495700836182e-01 -1.948551237583160400e-01 1.109767109155654907e-01 2.448781952261924744e-02 2.107800692319869995e-01 -1.149786403402686119e-03 3.499612584710121155e-02 1.394459307193756104e-01 1.207003071904182434e-01 -3.772630691528320312e-01 2.189410291612148285e-02 -1.939784139394760132e-01 -4.327886179089546204e-02 -1.258942633867263794e-01 -2.790086269378662109e-01 8.564365655183792114e-02 -9.840515442192554474e-03 1.060795187950134277e-01 -4.873174428939819336e-02 1.755925863981246948e-01 2.642983496189117432e-01 6.414161180146038532e-04 -2.115650326013565063e-01 8.194639347493648529e-03 2.934156060218811035e-01 2.293184995651245117e-01
1.888258755207061768e-01 3.277970105409622192e-02 -1.344846040010452271e-01 1.217330098152160645e-01 -1.907406747341156006e-01 1.249426528811454773e-01 2.861266769468784332e-02 -1.321545988321304321e-02 1.643197797238826752e-02 -7.990639656782150269e-02 5.433503165841102600e-02 -3.297255635261535645e-01 -4.710968583822250366e-03 7.026296854019165039e-02 2.764744460582733154e-01 -2.272421121597290039e-01 -7.177325338125228882e-02 -3.363821506500244141e-01 -1.279706507921218872e-01 -1.141912043094635010e-01 -2.304952144622802734e-01 -2.370104892179369926e-03 -8.246562443673610687e-03 -1.709974110126495361e-01 2.597965598106384277e-01 4.356116056442260742e-02 2.923800051212310791e-01 -2.822710573673248291e-01 -4.554819688200950623e-02 4.944362491369247437e-02 3.377498090267181396e-01 2.066536247730255127e-01
1.499428898096084595e-01 1.333544403314590454e-01 1.814339011907577515e-01 1.340211480855941772e-01 -5.490373820066452026e-02 4.922782536596059799e-03 -8.740244060754776001e-02 -3.169475793838500977e-01 2.541754953563213348e-02 6.310913246124982834e-03 1.353705376386642456e-01 -8.784718066453933716e-02 2.343193292617797852e-01 -4.485396668314933777e-03 4.899093881249427795e-02 1.656159758567810059e-01 -1.082015335559844971e-01 -3.895854353904724121e-01 -6.505646556615829468e-02 1.256785243749618530e-01 -2.735929004848003387e-02 1.150501295924186707e-01 2.330928444862365723e-01 8.730627596378326416e-02 -2.385127395391464233e-01 -2.161794900894165039e-01 2.740770764648914337e-02 4.195481166243553162e-02 5.149112269282341003e-02 1.250640153884887695e-01 5.479125976562500000e-01 -4.639241099357604980e-02
-6.355442106723785400e-02 -5.185838043689727783e-02 1.252249479293823242e-01 8.900140970945358276e-02 -5.179109424352645874e-02 3.145765960216522217e-01 -8.122243732213973999e-02 -3.632966428995132446e-02 1.416920870542526245e-01 3.906580060720443726e-02 -1.220654398202896118e-01 -2.510223388671875000e-01 -1.846497692167758942e-02 -8.780433982610702515e-02 2.293985635042190552e-01 -1.681938767433166504e-01 1.578000634908676147e-01 -3.763171732425689697e-01 -7.781671732664108276e-02 9.713046252727508545e-02 8.023337461054325104e-03 -7.602608948945999146e-02 -1.625811159610748291e-01 1.023296266794204712e-01 -1.468606293201446533e-01 -1.479134410619735718e-01 1.869623810052871704e-01 -4.949891865253448486e-01 -1.864855587482452393e-01 2.170666754245758057e-01 1.977542787790298462e-01 -4.961960017681121826e-02
4.852489009499549866e-02 -9.387540072202682495e-02 -2.444969676434993744e-02 2.168291658163070679e-01 -3.294784426689147949e-01 2.010332345962524414e-01 1.254458725452423096e-01 1.020024865865707397e-01 -6.404864788055419922e-02 5.086463689804077148e-02 3.298402130603790283e-01 -1.343067139387130737e-01 1.007704287767410278e-01 2.631688416004180908e-01 6.857356429100036621e-02 -3.276182413101196289e-01 1.042942330241203308e-01 -2.296415120363235474e-01 -2.666544616222381592e-01 -4.798125475645065308e-02 -1.008044406771659851e-01 2.224685102701187134e-01 4.387781023979187012e-02 1.135907545685768127e-01 -2.897643111646175385e-02 -4.152493923902511597e-02 2.863688766956329346e-01 -6.998523324728012085e-02 -2.232742756605148315e-01 2.492604404687881470e-02 2.532396614551544189e-01 1.598883420228958130e-01
9.163758903741836548e-02 2.779887523502111435e-03 -1.321155130863189697e-01 -3.404207993298768997e-03 4.736385866999626160e-02 2.652166187763214111e-01 -8.015637099742889404e-02 7.800837606191635132e-02 6.182293966412544250e-02 3.450655192136764526e-02 1.514089703559875488e-01 -7.250994443893432617e-02 4.485775232315063477e-01 -1.254361867904663086e-01 2.648247480392456055e-01 -1.830715686082839966e-01 -8.577644079923629761e-02 -2.227779477834701538e-01 -3.465562313795089722e-02 -1.303760856389999390e-01 -2.091054767370223999e-01 3.609825372695922852e-01 1.697794944047927856e-01 2.789168357849121094e-01 -1.616284437477588654e-02 -1.635156422853469849e-01 2.182185500860214233e-01 -3.306317701935768127e-02 4.053597897291183472e-02 7.028879970312118530e-02 2.909308373928070068e-01 -1.116312518715858459e-01
5.863928422331809998e-02 -3.375083580613136292e-02 -2.192758917808532715e-01 2.189618349075317383e-01 -1.928850561380386353e-01 2.937612533569335938e-01 1.763444542884826660e-01 1.374686416238546371e-02 4.077651798725128174e-01 -1.248862072825431824e-01 2.829008735716342926e-02 -2.450144104659557343e-02 -1.251228004693984985e-01 -5.781300365924835205e-02 1.564309746026992798e-01 -2.485890835523605347e-01 2.212519384920597076e-02 -2.824962139129638672e-01 -3.913070857524871826e-01 4.737251624464988708e-02 -9.913605451583862305e-02 1.820535063743591309e-01 2.360514737665653229e-02 -1.546684652566909790e-01 8.106509596109390259e-02 -1.425114870071411133e-01 8.341606706380844116e-02 -1.501047462224960327e-01 3.263368038460612297e-03 2.848056256771087646e-01 1.221336573362350464e-01 -2.349731698632240295e-02
3.465107679367065430e-01 -1.575173735618591309e-01 -6.589600443840026855e-02 7.974495738744735718e-02 -5.749982222914695740e-02 2.476989030838012695e-01 -8.601503074169158936e-02 -2.664479017257690430e-01 6.942570209503173828e-02 1.807628720998764038e-01 2.942710220813751221e-01 -5.660641938447952271e-02 2.827416062355041504e-01 -1.902167797088623047e-01 1.571930646896362305e-01 -1.880001858808100224e-03 -1.721860617399215698e-01 -1.183949112892150879e-01 1.228737607598304749e-01 -6.008102744817733765e-02 -1.678893566131591797e-01 3.747681975364685059e-01 -1.551000215113162994e-02 3.708558157086372375e-02 1.549844536930322647e-02 -5.000863969326019287e-02 -3.183760866522789001e-02 -2.029193192720413208e-01 -1.628560125827789307e-01 1.930652558803558350e-01 2.914063632488250732e-01 -8.341363072395324707e-02
3.145181387662887573e-02 -2.305740565061569214e-01 -1.576301306486129761e-01 2.729901969432830811e-01 3.403482213616371155e-02 3.343294858932495117e-01 -5.096306651830673218e-02 1.352703422307968140e-01 2.232592701911926270e-01 -1.332672387361526489e-01 -6.708335131406784058e-02 3.520362451672554016e-02 -1.994913443922996521e-02 1.935077756643295288e-01 8.807653188705444336e-02 3.825455904006958008e-02 -1.929506510496139526e-01 -3.637937605381011963e-01 -4.022091925144195557e-01 2.514486312866210938e-01 -9.826249629259109497e-02 -1.503455918282270432e-02 8.272717893123626709e-02 1.632424443960189819e-01 -2.478887140750885010e-01 -7.986042648553848267e-02 2.045252770185470581e-01 -2.779891341924667358e-02 -4.346628487110137939e-02 7.581010460853576660e-02 1.893340200185775757e-01 -1.937465369701385498e-02
1.253669857978820801e-01 1.215231195092201233e-01 7.014925125986337662e-03 1.059389263391494751e-01 -6.683062016963958740e-02 -1.076325308531522751e-02 -1.187908723950386047e-01 -2.383818477392196655e-01 3.825178146362304688e-01 9.156482666730880737e-02 1.448500156402587891e-01 -1.757504604756832123e-02 1.069636121392250061e-01 -1.646004915237426758e-01 -4.628195427358150482e-03 -1.411796510219573975e-01 -1.929137259721755981e-01 -3.365154862403869629e-01 -8.793379180133342743e-03 2.214534021914005280e-02 -1.643958836793899536e-01 2.628352046012878418e-01 3.367964327335357666e-01 1.606374047696590424e-02 -1.158575639128684998e-01 4.563615843653678894e-02 2.834304571151733398e-01 7.404311001300811768e-02 3.797409683465957642e-02 1.867469996213912964e-01 3.778154850006103516e-01 -8.387731760740280151e-02
1.422297060489654541e-01 -7.653193920850753784e-02 -1.901674419641494751e-01 3.334815502166748047e-01 -1.000838056206703186e-01 4.089617729187011719e-01 6.769374758005142212e-02 -1.050163805484771729e-01 1.776407063007354736e-01 -1.205851733684539795e-01 3.724515065550804138e-02 9.898076951503753662e-02 -7.707699388265609741e-02 5.706798285245895386e-02 1.053751781582832336e-01 -1.622387170791625977e-01 1.373927388340234756e-02 -3.028246946632862091e-02 -1.876409500837326050e-01 2.820321023464202881e-01 -1.230441257357597351e-01 2.930271625518798828e-01 1.192508712410926819e-01 -3.436705842614173889e-02 -1.149529367685317993e-01 -2.992008924484252930e-01 2.487623542547225952e-01 -5.440486595034599304e-02 -4.698424413800239563e-02 1.346296668052673340e-01 1.709256321191787720e-01 -2.834930717945098877e-01
1.937801241874694824e-01 -1.919107884168624878e-01 1.620609895326197147e-03 -7.292943447828292847e-02 -3.789134919643402100e-01 3.191717863082885742e-01 -3.324880823493003845e-02 -2.849966287612915039e-01 1.767436787486076355e-02 -1.782265305519104004e-01 9.950565174221992493e-03 -1.221699863672256470e-01 2.574879825115203857e-01 1.983934640884399414e-01 3.420932590961456299e-02 -3.209557235240936279e-01 -2.241702191531658173e-02 -2.482722401618957520e-01 -2.480701357126235962e-01 7.545101642608642578e-02 -4.446947202086448669e-02 6.462070345878601074e-02 -3.417208557948470116e-03 -6.872315704822540283e-02 1.849415153264999390e-02 1.258174926042556763e-01 3.090181052684783936e-01 1.003014370799064636e-01 -7.924077101051807404e-03 1.938686072826385498e-01 1.786599606275558472e-01 6.345227360725402832e-02
-1.216742247343063354e-01 1.515726745128631592e-01 1.525667607784271240e-01 7.216490805149078369e-02 -1.400735974311828613e-01 2.737202346324920654e-01 1.138063073158264160e-01 -1.731408834457397461e-01 1.621227264404296875e-01 -7.953715324401855469e-02 -3.857414051890373230e-02 -1.118797212839126587e-01 2.255915105342864990e-01 3.636101484298706055e-01 1.408696919679641724e-01 -2.904602587223052979e-01 -3.308843076229095459e-02 -2.625457942485809326e-01 -2.057170122861862183e-01 8.317088335752487183e-02 1.015641260892152786e-02 -5.544580519199371338e-02 -9.259215742349624634e-02 1.123162135481834412e-01 4.403503611683845520e-02 6.735400110483169556e-02 3.985223174095153809e-01 -1.007010862231254578e-01 -2.433669716119766235e-01 1.302240192890167236e-01 2.430346310138702393e-01 8.954228460788726807e-02
-1.520623266696929932e-01 6.770519912242889404e-02 1.236725505441427231e-02 2.563028931617736816e-01 -2.683304548263549805e-01 1.853393018245697021e-01 2.254473268985748291e-01 5.798335373401641846e-02 4.856100305914878845e-02 3.041022717952728271e-01 7.156482338905334473e-02 -5.718841776251792908e-02 -1.033815648406744003e-02 2.177318185567855835e-01 -7.190334051847457886e-02 -2.231100499629974365e-01 -1.353016644716262817e-01 -1.658562868833541870e-01 -8.897667750716209412e-03 -4.548313096165657043e-02 -2.046198993921279907e-01 1.945391446352005005e-01 -2.389129251241683960e-02 1.502960324287414551e-01 -6.830713897943496704e-02 -7.811601459980010986e-02 1.726720780134201050e-01 -1.049898341298103333e-01 1.094151288270950317e-01 2.379062175750732422e-01 4.503106772899627686e-01 2.577271759510040283e-01
1.073761060833930969e-01 -4.187035933136940002e-02 -1.565156280994415283e-01 5.971742793917655945e-02 -2.757123410701751709e-01 1.934181302785873413e-01 1.436175107955932617e-01 -1.368339955806732178e-01 4.658857733011245728e-02 -2.920045554637908936e-01 -4.839215800166130066e-02 -4.011792317032814026e-02 2.140445411205291748e-01 9.827896952629089355e-02 2.717375755310058594e-01 -1.880017220973968506e-01 -4.356159269809722900e-02 -3.243794143199920654e-01 -3.195172548294067383e-02 -4.511093720793724060e-02 1.930157281458377838e-02 9.329231083393096924e-02 -4.695270955562591553e-02 -5.339974910020828247e-02 1.318580234510591254e-05 3.818892687559127808e-02 2.466330975294113159e-01 1.030010879039764404e-01 -1.412039697170257568e-01 1.592006087303161621e-01 4.910476505756378174e-01 2.573206722736358643e-01
2.072492539882659912e-01 4.137191921472549438e-02 -5.196057260036468506e-02 2.504432946443557739e-02 -2.242688983678817749e-01 2.335434854030609131e-01 4.816673696041107178e-02 -4.740226641297340393e-02 3.279467299580574036e-02 1.806824654340744019e-01 2.499816864728927612e-01 -1.817151755094528198e-01 1.691771745681762695e-01 -1.974659115076065063e-01 8.029931783676147461e-02 -9.693002700805664062e-02 -2.951591014862060547e-01 -6.941539794206619263e-02 -2.216536849737167358e-01 -2.465900629758834839e-01 -4.044598713517189026e-02 3.699829876422882080e-01 -1.489756535738706589e-02 1.723745912313461304e-01 -1.030890867114067078e-01 -5.124612152576446533e-02 1.413142234086990356e-01 -1.392787843942642212e-01 2.879682555794715881e-02 6.026924401521682739e-02 3.400056362152099609e-01 -2.947761714458465576e-01
3.109843134880065918e-01 -6.102360039949417114e-02 2.783374488353729248e-02 -1.738209091126918793e-02 -1.244523301720619202e-01 8.276832103729248047e-02 1.577813774347305298e-01 -1.856667101383209229e-01 3.325092792510986328e-01 -5.863425135612487793e-02 3.268079161643981934e-01 -2.542504668235778809e-01 2.479843795299530029e-01 -1.693054586648941040e-01 9.828802943229675293e-02 -1.231921687722206116e-01 -1.007827892899513245e-01 -1.624677628278732300e-01 -2.577829733490943909e-02 -8.446364849805831909e-02 -8.746449649333953857e-02 6.865281611680984497e-02 1.086560487747192383e-01 5.804159864783287048e-02 -1.776877194643020630e-01 -1.862218528985977173e-01 2.671081125736236572e-01 -1.230507344007492065e-02 1.431658165529370308e-04 2.877897620201110840e-01 3.009043335914611816e-01 -1.825691014528274536e-01
1.366129070520401001e-01 1.220661215484142303e-02 1.801462844014167786e-02 2.302994579076766968e-01 -3.104431033134460449e-01 2.720593810081481934e-01 2.652501873672008514e-02 -2.032932341098785400e-01 -2.878580689430236816e-01 1.212434470653533936e-01 1.234908998012542725e-01 -1.655561029911041260e-01 -5.467641726136207581e-02 1.852840632200241089e-01 2.494821399450302124e-01 -3.356943428516387939e-01 -1.898814886808395386e-01 -2.287385612726211548e-01 -3.213531672954559326e-01 5.829271674156188965e-02 -5.211143195629119873e-02 -1.147369816899299622e-01 4.146655090153217316e-03 1.511831432580947876e-01 -5.605067592114210129e-03 -2.200090736150741577e-01 1.948531568050384521e-01 -1.088423430919647217e-01 -6.498567759990692139e-02 -1.286267340183258057e-01 8.373191207647323608e-02 -5.572203174233436584e-02
2.909361720085144043e-01 -1.112046688795089722e-01 4.923433065414428711e-02 1.646796017885208130e-01 1.958642154932022095e-02 3.888907143846154213e-03 -6.424052268266677856e-02 -2.415760904550552368e-01 2.258832603693008423e-01 2.258780896663665771e-01 -7.595393806695938110e-02 1.310955137014389038e-01 2.452354580163955688e-01 7.807200402021408081e-02 -4.205915704369544983e-02 3.813857957720756531e-02 -2.990162074565887451e-01 -2.154098302125930786e-01 -1.955430656671524048e-01 -1.938473284244537354e-01 -5.153276771306991577e-02 9.464111924171447754e-02 -1.006722077727317810e-02 2.590965628623962402e-01 -2.462098598480224609e-01 -1.606102287769317627e-01 1.208075582981109619e-01 5.232786387205123901e-02 -1.654964536428451538e-01 -1.605648733675479889e-02 4.386698603630065918e-01 4.250254109501838684e-02
1.240971088409423828e-01 8.847033977508544922e-02 1.018000543117523193e-01 1.532195955514907837e-01 -4.207569658756256104e-01 1.805356293916702271e-01 9.912163764238357544e-02 -1.046539470553398132e-01 -8.042443543672561646e-02 -1.941342502832412720e-01 -4.036648198962211609e-02 -1.884848326444625854e-01 3.956706449389457703e-02 -3.957201167941093445e-02 -8.168576285243034363e-03 -3.055982589721679688e-01 -9.140589088201522827e-02 -3.267124593257904053e-01 4.089133441448211670e-02 -1.664535403251647949e-01 -4.877901822328567505e-02 2.578897774219512939e-02 -1.000365763902664185e-01 6.796263903379440308e-02 -9.388858824968338013e-02 5.281003564596176147e-02 3.942604362964630127e-01 4.444960970431566238e-03 -1.652332395315170288e-01 -4.298205301165580750e-02 3.901779651641845703e-01 1.550052911043167114e-01
-3.474092576652765274e-03 -2.686876058578491211e-01 -7.507670670747756958e-02 1.989587098360061646e-01 -2.467829138040542603e-01 2.855532467365264893e-01 2.622320652008056641e-01 -1.052685081958770752e-02 -4.567540809512138367e-02 1.510827057063579559e-02 2.607045769691467285e-01 -9.144351631402969360e-02 -1.316325664520263672e-01 2.136543095111846924e-01 2.140229009091854095e-02 -4.271566271781921387e-01 -9.237584657967090607e-03 -2.200475782155990601e-01 -3.032902255654335022e-02 -3.286510333418846130e-02 -1.914900541305541992e-01 1.203848794102668762e-01 -1.260238587856292725e-01 4.913088679313659668e-02 2.007787674665451050e-02 -4.929142072796821594e-02 1.000070050358772278e-01 -9.599100798368453979e-02 -1.452935785055160522e-01 -6.000026687979698181e-02 3.617135584354400635e-01 2.217130661010742188e-01
2.998080849647521973e-02 -1.036675497889518738e-01 -2.299612388014793396e-03 1.942678689956665039e-01 7.261946797370910645e-02 2.277370840311050415e-01 9.416827559471130371e-02 1.100148558616638184e-01 1.080996468663215637e-01 -2.286397106945514679e-02 5.785137787461280823e-02 -3.211924731731414795e-01 9.881307929754257202e-02 -3.936067521572113037e-01 2.558208107948303223e-01 -1.208291500806808472e-01 -4.510086774826049805e-02 -1.837651617825031281e-02 -1.988220512866973877e-01 -8.202474564313888550e-02 -2.745975255966186523e-01 8.582363277673721313e-02 -4.550891742110252380e-02 1.653938144445419312e-01 1.138361617922782898e-01 -2.524214684963226318e-01 3.350243568420410156e-01 -1.350375264883041382e-01 1.289580762386322021e-01 9.934151172637939453e-02 3.381944894790649414e-01 -1.394069287925958633e-02
2.923951745033264160e-01 1.953500807285308838e-01 1.362624466419219971e-01 3.211710751056671143e-01 -1.187667027115821838e-01 2.748344242572784424e-01 4.711278900504112244e-02 -1.634336709976196289e-01 2.654666900634765625e-01 7.825917750597000122e-02 -2.031839080154895782e-02 -1.829577088356018066e-01 5.432229861617088318e-02 -2.837950587272644043e-01 -8.436898142099380493e-02 1.604749560356140137e-01 1.150768250226974487e-01 -2.818183302879333496e-01 -4.267180711030960083e-02 1.106141507625579834e-01 -1.222007647156715393e-01 1.375107020139694214e-01 6.028147786855697632e-02 3.466830253601074219e-01 -7.825096696615219116e-02 2.543900907039642334e-01 6.508248299360275269e-02 -1.302035599946975708e-01 -1.208024471998214722e-01 -1.392679214477539062e-01 1.371368914842605591e-01 1.908694626763463020e-03
1.709118485450744629e-01 -8.477175235748291016e-02 9.643840789794921875e-02 1.117873862385749817e-01 8.000786602497100830e-02 4.390015006065368652e-01 1.799388527870178223e-01 -2.728925347328186035e-01 1.179418563842773438e-01 1.196279525756835938e-01 1.506948918104171753e-01 3.091232292354106903e-02 -4.721186682581901550e-02 3.196026086807250977e-01 1.004764437675476074e-01 -2.501547038555145264e-01 3.282454237341880798e-02 -1.136617511510848999e-01 -3.649282753467559814e-01 -1.250809282064437866e-01 -1.641643643379211426e-01 3.800269961357116699e-02 -2.357525974512100220e-01 -8.158463984727859497e-02 -4.562723636627197266e-02 8.119638264179229736e-02 2.520955502986907959e-01 7.961894571781158447e-02 -7.383573800325393677e-02 1.587770879268646240e-01 1.386820226907730103e-01 1.581026464700698853e-01
1.785133779048919678e-02 -1.638836264610290527e-01 -1.199122518301010132e-02 2.056685835123062134e-01 -4.737075865268707275e-01 2.775577604770660400e-01 2.605310678482055664e-01 -9.443281590938568115e-02 1.040730252861976624e-01 3.605438768863677979e-02 1.251971572637557983e-01 3.211930766701698303e-02 9.663349017500877380e-03 2.077055424451828003e-01 8.159104734659194946e-02 -3.754184246063232422e-01 -3.801296930760145187e-03 -8.511785417795181274e-02 -2.491200715303421021e-01 -1.293192058801651001e-01 -1.243514195084571838e-01 8.843667805194854736e-02 -1.747097074985504150e-01 1.746273599565029144e-02 -3.944384306669235229e-02 6.126477196812629700e-02 2.487747967243194580e-01 -1.142151579260826111e-01 -1.682665199041366577e-01 -6.198457628488540649e-02 2.817448377609252930e-01 2.334798499941825867e-02
-1.711465120315551758e-01 -1.644816696643829346e-01 -1.406052261590957642e-01 1.325854659080505371e-01 -6.574091315269470215e-02 4.582712054252624512e-01 2.267448753118515015e-01 -1.367710530757904053e-01 -3.880330175161361694e-02 -2.267260104417800903e-02 7.962799817323684692e-02 6.633447855710983276e-02 3.807337954640388489e-02 -2.621161639690399170e-01 3.427655994892120361e-02 1.239549554884433746e-02 -1.759851165115833282e-02 -4.133339822292327881e-01 -4.130246639251708984e-01 -6.156036630272865295e-02 5.342288687825202942e-02 1.621096730232238770e-01 -1.968973875045776367e-01 -8.038963377475738525e-02 -1.117445006966590881e-01 -1.898023188114166260e-01 1.736811995506286621e-01 9.151994436979293823e-02 -1.003572996705770493e-02 -5.615561455488204956e-02 6.952640414237976074e-02 -1.502300649881362915e-01
-1.950202584266662598e-01 2.088395208120346069e-01 1.403019130229949951e-01 2.428602874279022217e-01 -1.073011159896850586e-01 3.322479426860809326e-01 1.943602561950683594e-01 -4.144794866442680359e-02 1.081070452928543091e-01 -4.648930579423904419e-02 8.492708951234817505e-02 1.475388407707214355e-01 4.521242901682853699e-02 -5.765201151371002197e-02 -7.045410573482513428e-02 -1.294321417808532715e-01 -3.242984414100646973e-02 -3.131282925605773926e-01 8.411997556686401367e-02 -8.519485592842102051e-02 -1.668343245983123779e-01 2.897979021072387695e-01 -3.105151951313018799e-01 3.398472815752029419e-02 -1.231807842850685120e-01 7.275735260918736458e-04 1.174274981021881104e-01 1.708160787820816040e-01 -2.867787182331085205e-01 1.247732192277908325e-01 2.620380520820617676e-01 -2.468522489070892334e-01
-5.898323375731706619e-03 -3.372456505894660950e-02 2.816845290362834930e-02 8.687823265790939331e-02 -4.669773578643798828e-01 2.079410701990127563e-01 1.099141240119934082e-01 -6.419123709201812744e-02 -4.375157877802848816e-02 -1.047629304230213165e-02 1.996786445379257202e-01 -1.203709691762924194e-01 -3.148897364735603333e-02 -9.047470986843109131e-02 2.898698151111602783e-01 -3.776433467864990234e-01 -1.560447365045547485e-01 -7.338833063840866089e-02 -2.092587947845458984e-01 1.895441906526684761e-03 -2.672089934349060059e-01 1.368555426597595215e-01 4.196594282984733582e-02 -1.190756112337112427e-01 1.108202785253524780e-01 -1.704793274402618408e-01 2.060658335685729980e-01 -1.816831231117248535e-01 6.554976105690002441e-02 1.010558158159255981e-01 3.308601975440979004e-01 1.959778554737567902e-02
2.780258357524871826e-01 -8.452951163053512573e-02 -9.759719483554363251e-03 -1.082534790039062500e-01 -7.641419768333435059e-02 2.716640755534172058e-02 -1.337190903723239899e-02 -3.262793421745300293e-01 3.249972760677337646e-01 -4.878006875514984131e-02 1.638652235269546509e-01 -1.264802664518356323e-01 1.718822568655014038e-01 -1.672145426273345947e-01 2.793029695749282837e-02 -2.230913937091827393e-01 -1.546569317579269409e-01 -1.885723769664764404e-01 3.511266550049185753e-03 -1.333089023828506470e-01 1.922371610999107361e-02 6.058563664555549622e-02 1.349958181381225586e-01 1.849137842655181885e-01 -2.368678152561187744e-01 -1.636135578155517578e-01 1.588660031557083130e-01 -5.467228591442108154e-02 9.824987500905990601e-02 2.261204868555068970e-01 4.236706793308258057e-01 -2.156848758459091187e-01
2.134448587894439697e-01 -1.640470474958419800e-01 1.663162559270858765e-01 7.952565699815750122e-02 -1.204856187105178833e-01 -4.125909134745597839e-02 -1.316604912281036377e-01 -2.337298095226287842e-01 1.239014938473701477e-01 2.422842569649219513e-02 -1.136349067091941833e-01 -1.595449894666671753e-01 9.534030407667160034e-02 -2.179239839315414429e-01 4.603611677885055542e-02 -1.578285098075866699e-01 -2.324479222297668457e-01 -4.363662004470825195e-01 -1.116636618971824646e-01 -7.922082394361495972e-02 1.917583942413330078e-01 2.066678255796432495e-01 2.886211872100830078e-01 1.176478564739227295e-01 8.223863318562507629e-03 -2.287256717681884766e-01 7.997783273458480835e-02 -1.979384571313858032e-02 4.599075019359588623e-02 3.560449481010437012e-01 1.874578595161437988e-01 6.657434999942779541e-02
6.496170908212661743e-02 -1.000595986843109131e-01 1.709662377834320068e-01 -1.355062425136566162e-01 -1.149788647890090942e-01 1.960036456584930420e-01 2.016593329608440399e-02 7.591257989406585693e-02 2.130740135908126831e-01 1.975922435522079468e-01 3.285549879074096680e-01 -2.704524397850036621e-01 9.375352412462234497e-02 -9.432453662157058716e-02 4.247893393039703369e-02 -2.286937236785888672e-01 -1.685737073421478271e-01 -2.095453292131423950e-01 -1.703344434499740601e-01 -7.851804047822952271e-02 2.078429609537124634e-02 2.728725969791412354e-01 -1.395888179540634155e-01 8.924292773008346558e-02 2.492893487215042114e-01 2.486028149724006653e-02 3.286977112293243408e-01 -1.299082883633673191e-03 5.661296099424362183e-02 -9.487454593181610107e-02 3.687738478183746338e-01 -1.191127151250839233e-01
-3.873647004365921021e-02 -7.095459103584289551e-02 -9.211323410272598267e-02 -6.637212634086608887e-02 -3.074189880862832069e-03 6.629841774702072144e-02 1.627655178308486938e-01 -2.599425613880157471e-01 -1.391394287347793579e-01 -1.202196106314659119e-01 3.822892904281616211e-02 5.948895961046218872e-02 -1.288736164569854736e-01 -3.558239042758941650e-01 2.937961220741271973e-01 -2.217212766408920288e-01 -4.696994274854660034e-02 -4.410847723484039307e-01 -2.579009830951690674e-01 2.408863306045532227e-01 -1.412934213876724243e-01 1.072454750537872314e-01 5.961170047521591187e-02 4.608779028058052063e-02 -7.416056096553802490e-02 -1.181404963135719299e-01 3.495630323886871338e-01 -3.610959276556968689e-02 -2.353614270687103271e-01 7.803676277399063110e-02 1.512956991791725159e-02 -3.854454681277275085e-02
1.769481301307678223e-01 -2.055906653404235840e-01 -4.520049691200256348e-02 1.209099031984806061e-02 -7.678265124559402466e-02 4.048023372888565063e-02 1.504142209887504578e-02 -2.709350883960723877e-01 3.057777136564254761e-02 6.604137271642684937e-02 3.495590686798095703e-01 -1.193988323211669922e-01 2.307806313037872314e-01 -2.666441500186920166e-01 -1.416513472795486450e-01 -1.243669763207435608e-01 -1.572609394788742065e-01 -2.663938701152801514e-01 5.870432406663894653e-02 -1.950771659612655640e-01 -1.275458633899688721e-01 2.053410410881042480e-01 2.116671055555343628e-01 3.036778606474399567e-02 -1.617587655782699585e-01 -1.051288321614265442e-01 1.415614187717437744e-01 -1.289028581231832504e-02 2.598894573748111725e-02 1.749093532562255859e-01 4.590966999530792236e-01 2.475401759147644043e-02
2.826547622680664062e-01 -7.491462677717208862e-02 -7.037788629531860352e-02 7.062643766403198242e-02 -2.636200562119483948e-02 6.953580677509307861e-02 1.315002441406250000e-01 -2.065929621458053589e-01 3.326157033443450928e-01 -2.266123890876770020e-02 3.362184464931488037e-01 -1.949445456266403198e-01 3.147476911544799805e-01 -7.133401930332183838e-02 1.895866729319095612e-02 -1.247977688908576965e-01 -1.078665852546691895e-01 -1.946902126073837280e-01 -1.531957089900970459e-01 -1.331994030624628067e-02 -5.023337900638580322e-02 -5.320573225617408752e-02 1.671342700719833374e-01 -2.134094573557376862e-02 -2.096386551856994629e-01 -7.397942990064620972e-02 1.847132146358489990e-01 -1.112412959337234497e-01 3.030510991811752319e-02 2.979958653450012207e-01 4.010562598705291748e-01 -5.794798210263252258e-02
-1.919083669781684875e-02 -3.093382716178894043e-02 -1.664030700922012329e-01 -1.140170395374298096e-01 -1.621988564729690552e-01 1.944260150194168091e-01 2.599084973335266113e-01 -9.718450903892517090e-02 6.854975968599319458e-02 -1.788703501224517822e-01 -7.005556672811508179e-02 7.966383546590805054e-02 1.406068075448274612e-02 6.312254816293716431e-02 5.335873737931251526e-02 -4.063937664031982422e-01 8.894290030002593994e-02 -2.005627751350402832e-01 -4.437219500541687012e-01 5.417959392070770264e-02 -2.885670065879821777e-01 7.570003625005483627e-03 -1.639639586210250854e-01 7.713838666677474976e-02 -9.724778681993484497e-02 -1.881667375564575195e-01 1.438151001930236816e-01 -2.205180525779724121e-01 -7.477028667926788330e-02 6.414773315191268921e-02 3.018352389335632324e-01 -1.328013837337493896e-01
-7.690493017435073853e-02 -2.747690975666046143e-01 1.493881493806838989e-01 2.418076246976852417e-02 -1.979809552431106567e-01 4.022986162453889847e-03 1.641696542501449585e-01 -2.706418372690677643e-02 2.107931673526763916e-02 1.289929151535034180e-01 7.358823716640472412e-02 1.690149866044521332e-02 8.462111651897430420e-02 8.078823238611221313e-02 1.336590647697448730e-01 -4.696070849895477295e-01 -1.112269535660743713e-01 -3.280499279499053955e-01 -5.529189482331275940e-02 -2.369255721569061279e-01 -1.357568502426147461e-01 1.377485692501068115e-01 -1.213827282190322876e-01 3.076569549739360809e-02 -1.342110186815261841e-01 -8.757923543453216553e-02 2.507016956806182861e-01 1.136328373104333878e-02 -1.403804272413253784e-01 1.947382837533950806e-01 2.816022932529449463e-01 3.099437654018402100e-01
6.365036964416503906e-02 -3.428313136100769043e-01 1.655346453189849854e-01 1.450862586498260498e-01 -4.057399332523345947e-01 1.330509185791015625e-01 -1.121397390961647034e-01 -3.389280289411544800e-02 -8.867456763982772827e-02 1.073853150010108948e-01 8.569798618555068970e-02 -1.839221715927124023e-01 -1.360146328806877136e-02 4.530056565999984741e-02 -5.637695640325546265e-02 -3.180013298988342285e-01 1.854774169623851776e-02 -1.630911678075790405e-01 -8.721627295017242432e-02 -2.067945599555969238e-01 -1.895134449005126953e-01 1.338763684034347534e-01 -1.047288030385971069e-01 1.459347456693649292e-01 -1.574344038963317871e-01 2.999898046255111694e-02 2.854617536067962646e-01 -1.344904005527496338e-01 -3.866438567638397217e-02 1.029778644442558289e-01 3.405642509460449219e-01 2.237048447132110596e-01
-2.520592510700225830e-01 -2.192784398794174194e-01 -1.518534217029809952e-02 2.019241750240325928e-01 5.297195538878440857e-02 2.618413865566253662e-01 1.351229697465896606e-01 -1.927095800638198853e-01 6.747574359178543091e-02 4.078077524900436401e-02 3.240774571895599365e-02 9.469835460186004639e-02 1.255210787057876587e-01 1.088053733110427856e-02 1.275649107992649078e-02 -1.479076892137527466e-01 -1.386950910091400146e-01 -2.896250784397125244e-01 -1.262332499027252197e-01 3.734238445758819580e-02 1.318717300891876221e-01 1.268797814846038818e-01 2.732214033603668213e-01 1.872443109750747681e-01 -1.131003350019454956e-01 1.152413338422775269e-01 4.281555712223052979e-01 -3.015848994255065918e-01 -2.261068485677242279e-02 2.094772309064865112e-01 -2.810798399150371552e-02 -2.393688410520553589e-01
1.106104403734207153e-01 -8.802135288715362549e-02 1.098501533269882202e-01 3.230541944503784180e-01 -1.356500536203384399e-01 4.757724106311798096e-01 -1.212307587265968323e-01 3.587351366877555847e-02 8.378438651561737061e-02 -2.635833993554115295e-02 8.155072480440139771e-02 -5.454225093126296997e-02 -2.564470283687114716e-03 5.126900598406791687e-02 1.711500585079193115e-01 -8.508777245879173279e-03 2.274223566055297852e-01 -1.993365883827209473e-01 -1.781969815492630005e-01 -4.169835895299911499e-02 -1.678176373243331909e-01 3.679015934467315674e-01 3.306582570075988770e-02 -1.114544570446014404e-01 2.013488411903381348e-01 9.470133483409881592e-02 2.388152182102203369e-01 3.403715416789054871e-02 -1.754657924175262451e-01 -3.311268985271453857e-02 3.315356671810150146e-01 -4.497211426496505737e-02
-5.433511734008789062e-02 -3.020706176757812500e-01 -9.068767726421356201e-02 8.744010329246520996e-02 -2.669955193996429443e-01 2.043717354536056519e-01 1.769741624593734741e-01 2.215573042631149292e-01 1.478042304515838623e-01 -4.537887871265411377e-02 1.564201563596725464e-01 -2.686224579811096191e-01 1.127451583743095398e-01 1.410394068807363510e-02 5.599657446146011353e-02 -1.045370548963546753e-01 -1.162668764591217041e-01 -4.500495642423629761e-02 -1.091785654425621033e-01 -1.401628553867340088e-01 -3.746792376041412354e-01 2.570260763168334961e-01 1.301455311477184296e-02 -4.829025268554687500e-02 3.752713650465011597e-02 6.632864475250244141e-02 9.781735390424728394e-02 -8.918513357639312744e-02 -1.123276073485612869e-02 1.704747825860977173e-01 4.890948832035064697e-01 3.428749740123748779e-02
-4.611064121127128601e-02 -2.826477885246276855e-01 4.473795741796493530e-02 8.505129069089889526e-02 -1.887744218111038208e-01 1.271855086088180542e-01 -1.491516381502151489e-01 -2.125649899244308472e-01 2.094184160232543945e-01 -6.508179008960723877e-02 1.582325845956802368e-01 1.191296651959419250e-01 -6.977023184299468994e-02 -7.886267267167568207e-03 -3.854389861226081848e-02 4.066994413733482361e-02 6.464137881994247437e-02 -4.128892123699188232e-01 -1.106546223163604736e-01 -8.468446135520935059e-02 -9.641988575458526611e-02 5.963593348860740662e-02 1.210399493575096130e-01 3.092401325702667236e-01 -1.620318591594696045e-01 -1.654561758041381836e-01 3.309586048126220703e-01 -2.028073072433471680e-01 1.981336250901222229e-02 2.766940891742706299e-01 3.697703033685684204e-02 -3.070775568485260010e-01
8.122278749942779541e-02 -1.840870231389999390e-01 -5.099444836378097534e-02 5.567980185151100159e-02 -2.963485009968280792e-02 -1.038516461849212646e-01 -2.178257703781127930e-02 -3.764930069446563721e-01 1.745254099369049072e-01 -8.013924583792686462e-03 3.231902718544006348e-01 -1.523799300193786621e-01 2.660328745841979980e-01 -1.411153525114059448e-01 1.381643675267696381e-02 3.001423925161361694e-02 -1.369624882936477661e-01 -2.510758638381958008e-01 -2.681671082973480225e-01 -2.204101681709289551e-01 3.420556336641311646e-02 1.549326777458190918e-01 3.209560513496398926e-01 1.252370923757553101e-01 -8.703093975782394409e-02 -9.395594149827957153e-02 1.826966106891632080e-01 5.920145288109779358e-02 -1.618124917149543762e-02 3.078021667897701263e-02 3.417893946170806885e-01 -1.802170276641845703e-01
-4.369106143712997437e-03 2.274561114609241486e-02 2.520485818386077881e-01 3.103303313255310059e-01 8.549138158559799194e-02 3.916495144367218018e-01 -9.586846083402633667e-02 -5.908961594104766846e-02 2.239656001329421997e-01 -1.378819793462753296e-01 1.922722756862640381e-01 -3.472938761115074158e-02 -7.217630743980407715e-02 1.340482234954833984e-01 1.048162952065467834e-01 1.177947670221328735e-01 4.515840113162994385e-02 -2.846535742282867432e-01 8.881840109825134277e-02 1.616596281528472900e-01 -1.125122383236885071e-01 6.195629015564918518e-02 -1.998320519924163818e-01 -9.818621911108493805e-03 6.508782505989074707e-02 1.878109723329544067e-01 4.160746634006500244e-01 -1.783252507448196411e-01 -5.561246722936630249e-02 -2.442766213789582253e-03 2.837001979351043701e-01 9.609570354223251343e-02
3.933811932802200317e-02 -1.979854553937911987e-01 9.119248390197753906e-02 1.787890195846557617e-01 4.414210468530654907e-02 5.000357627868652344e-01 3.078393638134002686e-01 1.891757547855377197e-02 1.190263405442237854e-01 -2.141012847423553467e-01 1.801352649927139282e-01 -1.613374650478363037e-01 5.906328558921813965e-03 1.713232100009918213e-01 1.135353446006774902e-01 -6.207333132624626160e-02 1.379307955503463745e-01 -1.127128526568412781e-01 -1.570112854242324829e-01 5.645387992262840271e-02 -9.029191732406616211e-02 -1.155115291476249695e-01 -1.555373221635818481e-01 -8.015497773885726929e-02 -2.188101410865783691e-01 2.205166369676589966e-01 2.112463861703872681e-01 -2.293049395084381104e-01 -1.278002858161926270e-01 2.799342572689056396e-01 8.459419012069702148e-02 2.450942061841487885e-03
-1.925795823335647583e-01 8.959439396858215332e-02 3.409878313541412354e-01 2.767104506492614746e-01 -1.360723227262496948e-01 4.093257486820220947e-01 -4.677078686654567719e-03 -1.003475263714790344e-01 -4.077368229627609253e-02 -3.157915174961090088e-01 1.995725184679031372e-02 -7.733835279941558838e-02 1.294481456279754639e-01 2.874878980219364166e-02 -2.559433579444885254e-01 7.331143599003553391e-03 -9.697584807872772217e-02 -3.439692854881286621e-01 -1.247165277600288391e-01 -8.399950712919235229e-02 -2.396820485591888428e-01 4.969112947583198547e-02 -1.043549552559852600e-01 -1.276688873767852783e-01 -1.466556042432785034e-01 -3.295839205384254456e-02 1.300195306539535522e-01 -7.328546792268753052e-02 5.815014988183975220e-02 4.952523857355117798e-02 2.945405542850494385e-01 9.260446764528751373e-03
2.508616745471954346e-01 -1.360745579004287720e-01 2.870974130928516388e-02 -4.838771000504493713e-02 -6.855334341526031494e-02 3.850416839122772217e-02 1.558886468410491943e-01 -1.846227794885635376e-01 3.651064038276672363e-01 8.100269734859466553e-02 3.258154392242431641e-01 -1.218046322464942932e-01 2.481519281864166260e-01 -3.725445643067359924e-02 -1.266953349113464355e-01 -8.684672415256500244e-02 -1.457572877407073975e-01 -2.938118278980255127e-01 -1.294407248497009277e-01 -5.989108234643936157e-02 1.875106059014797211e-02 1.069583967328071594e-01 1.494783014059066772e-01 3.838135302066802979e-02 -2.227368354797363281e-01 -1.770346760749816895e-01 1.339079141616821289e-01 -1.326490044593811035e-01 -6.388396024703979492e-02 2.561911642551422119e-01 3.857414424419403076e-01 -6.990942358970642090e-02
2.082003951072692871e-01 1.634396426379680634e-02 -1.502551585435867310e-01 2.364145405590534210e-02 -3.024327158927917480e-01 3.592326641082763672e-01 1.362524628639221191e-01 -1.182816475629806519e-01 9.732300043106079102e-02 -5.182280391454696655e-02 2.307639271020889282e-02 -1.544657647609710693e-01 7.850603014230728149e-02 2.433372288942337036e-01 7.092443108558654785e-02 -2.519897520542144775e-01 -1.613556444644927979e-01 -2.534904479980468750e-01 -1.119320243597030640e-01 5.751031637191772461e-02 1.485537290573120117e-01 7.416866719722747803e-02 -7.654330134391784668e-02 -3.037527762353420258e-02 -1.277756989002227783e-01 1.182857528328895569e-01 3.450287282466888428e-01 5.461702868342399597e-02 -9.103826433420181274e-02 1.440146267414093018e-01 4.272111654281616211e-01 7.322981953620910645e-02
2.064583748579025269e-01 -1.309456676244735718e-01 1.294064968824386597e-01 2.859955132007598877e-01 -3.610263764858245850e-01 2.090331017971038818e-01 9.352872520685195923e-02 -7.753875106573104858e-02 -1.173236817121505737e-01 6.522288173437118530e-02 2.205962538719177246e-01 -7.657425594516098499e-04 6.777432747185230255e-03 1.712438911199569702e-01 3.373370468616485596e-01 -3.120592534542083740e-01 -1.796093881130218506e-01 -9.031985700130462646e-02 -6.005374714732170105e-02 -6.568787619471549988e-03 -1.982094943523406982e-01 1.685739308595657349e-01 -1.094507202506065369e-01 -6.229089200496673584e-02 -2.105528302490711212e-02 8.080641925334930420e-02 2.152742892503738403e-01 -1.511016190052032471e-01 -1.715606003999710083e-01 4.954719170928001404e-02 2.759982943534851074e-01 1.839095205068588257e-01
-8.552154898643493652e-02 -3.836902081966400146e-01 -4.048142954707145691e-02 1.976365894079208374e-01 -1.330678313970565796e-01 1.286808699369430542e-01 3.620553016662597656e-02 -1.674540936946868896e-01 1.063064038753509521e-01 -6.722744554281234741e-02 1.897166818380355835e-01 -1.281718462705612183e-01 9.644053876399993896e-03 -2.549993991851806641e-01 -1.358086057007312775e-02 -1.149461716413497925e-01 2.877663262188434601e-02 -4.743723273277282715e-01 -1.633995175361633301e-01 -1.730690598487854004e-01 -4.076377674937248230e-02 -6.921268254518508911e-02 8.414741605520248413e-02 2.021176666021347046e-01 -1.777665019035339355e-01 -5.748768523335456848e-02 2.190275788307189941e-01 -1.204780936241149902e-01 -1.170848533511161804e-01 3.429411053657531738e-01 -4.734273627400398254e-02 -1.629387289285659790e-01
1.829673647880554199e-01 -7.952942699193954468e-02 3.560298308730125427e-02 1.419588644057512283e-02 -6.896892935037612915e-02 6.423189491033554077e-02 7.712259143590927124e-02 -1.724059730768203735e-01 4.465131461620330811e-01 -1.942052505910396576e-03 2.384507805109024048e-01 -1.256053745746612549e-01 2.555602788925170898e-01 -1.445929706096649170e-01 6.727312505245208740e-02 -1.350944396108388901e-02 1.273985719308257103e-03 -3.267828226089477539e-01 -1.225309893488883972e-01 -1.187956929206848145e-01 -3.837282955646514893e-02 9.263195097446441650e-02 2.041585594415664673e-01 -1.991641009226441383e-03 -2.153661847114562988e-01 -1.733169257640838623e-01 4.098780825734138489e-02 2.499717287719249725e-02 -5.735452752560377121e-03 3.043786883354187012e-01 4.382434487342834473e-01 1.093496009707450867e-02
1.601802408695220947e-01 2.616372145712375641e-02 -1.380940619856119156e-02 -4.101850464940071106e-02 -2.984951809048652649e-02 1.342421025037765503e-01 1.610309183597564697e-01 -3.277764916419982910e-01 5.946770682930946350e-02 1.926702708005905151e-01 2.429378479719161987e-01 5.134340003132820129e-02 2.320121377706527710e-01 -2.897623777389526367e-01 3.874213248491287231e-02 4.007375985383987427e-02 -1.697654724121093750e-01 -2.393073141574859619e-01 -1.310086436569690704e-02 -2.339045703411102295e-01 -2.877351045608520508e-01 2.921549677848815918e-01 -1.170132309198379517e-01 3.927333652973175049e-02 -4.142527654767036438e-02 -2.223771251738071442e-02 1.018883734941482544e-01 3.769691567867994308e-03 4.052145406603813171e-02 1.563275158405303955e-01 4.141862094402313232e-01 -2.042154818773269653e-01
1.296365112066268921e-01 3.765323013067245483e-02 -8.825427293777465820e-02 -1.601644419133663177e-02 8.148106932640075684e-02 -6.435549259185791016e-02 1.209767907857894897e-01 -2.569898962974548340e-01 2.840591073036193848e-01 2.228388562798500061e-02 2.050445973873138428e-01 -2.375360131263732910e-01 2.585703134536743164e-01 -7.342634350061416626e-02 1.020229905843734741e-01 -3.917827457189559937e-02 -2.127950489521026611e-01 -2.759903967380523682e-01 1.232655718922615051e-01 -1.268528103828430176e-01 2.886390313506126404e-02 2.354142069816589355e-01 1.521546393632888794e-01 1.737240105867385864e-01 -5.429250374436378479e-02 1.840133592486381531e-02 9.333991259336471558e-02 -5.248302221298217773e-02 1.045638769865036011e-01 1.042067036032676697e-01 5.640363693237304688e-01 3.767548501491546631e-02
-1.939994096755981445e-02 -1.707648336887359619e-01 4.233043268322944641e-02 3.010827489197254181e-02 -2.933921217918395996e-01 3.589173257350921631e-01 2.155357301235198975e-01 -1.344116777181625366e-01 4.877792205661535263e-03 3.275318443775177002e-02 2.546890173107385635e-03 -2.473314404487609863e-01 -1.874330453574657440e-02 1.297314167022705078e-01 -1.626463979482650757e-01 -2.821069657802581787e-01 5.283891037106513977e-02 -2.185629010200500488e-01 -3.144015371799468994e-01 1.442698203027248383e-02 -2.260174900293350220e-01 9.127225726842880249e-03 -3.278049454092979431e-02 8.179763704538345337e-02 9.850460290908813477e-02 -1.772801578044891357e-01 3.520798683166503906e-01 -2.766894102096557617e-01 -9.256905317306518555e-02 1.143952608108520508e-01 1.758517771959304810e-01 8.231704123318195343e-03
1.827757656574249268e-01 -1.226944848895072937e-03 6.001926586031913757e-02 1.671647429466247559e-01 -4.018144309520721436e-02 -7.002727687358856201e-02 1.516916304826736450e-01 -3.395301699638366699e-01 3.566952049732208252e-01 5.124217644333839417e-02 3.261525630950927734e-01 -1.933008730411529541e-01 3.003238439559936523e-01 -1.606508493423461914e-01 -3.612367436289787292e-02 -2.289210706949234009e-01 -1.154370158910751343e-01 -1.983604878187179565e-01 -1.047170311212539673e-01 -4.719828069210052490e-02 -3.126435354351997375e-02 3.288594260811805725e-02 2.668748795986175537e-02 3.031112439930438995e-02 -2.091753929853439331e-01 -1.195408701896667480e-01 -1.544069033116102219e-02 -4.503427073359489441e-03 -7.407776266336441040e-02 2.942336499691009521e-01 3.406418263912200928e-01 -1.047288030385971069e-01
2.461672872304916382e-01 -8.339878916740417480e-02 8.084139972925186157e-02 3.512810543179512024e-02 1.768543273210525513e-01 3.643447458744049072e-01 8.031743764877319336e-02 -7.605424523353576660e-02 -3.877228125929832458e-02 -1.391188502311706543e-01 5.502934753894805908e-02 2.072060406208038330e-01 -2.030601650476455688e-01 -8.954676985740661621e-02 -9.352554380893707275e-02 -1.842989623546600342e-01 -5.081144720315933228e-02 -2.558089792728424072e-01 -4.157785773277282715e-01 -1.491790264844894409e-01 2.153978496789932251e-02 1.014663130044937134e-01 6.598287820816040039e-02 1.561820507049560547e-02 -8.286128193140029907e-02 -3.237990438938140869e-01 2.771566510200500488e-01 -1.020940318703651428e-01 -5.796999670565128326e-03 1.835004836320877075e-01 2.766338884830474854e-01 -4.411134868860244751e-02
-9.119501709938049316e-02 6.492731720209121704e-02 -2.952070161700248718e-02 2.309300452470779419e-01 7.661034911870956421e-02 1.603105962276458740e-01 -1.050222665071487427e-03 -1.391551643610000610e-01 -1.708653420209884644e-01 -9.758594632148742676e-02 -2.709227241575717926e-02 -2.974213063716888428e-01 -1.444417685270309448e-01 -9.566274285316467285e-02 7.227390259504318237e-02 -1.083236038684844971e-01 7.673863321542739868e-02 -4.000377357006072998e-01 -3.352208435535430908e-01 1.301527470350265503e-01 -7.075474411249160767e-02 1.849463325925171375e-03 -1.701301634311676025e-01 7.987989485263824463e-02 -1.842076033353805542e-01 -8.301047235727310181e-02 2.132841199636459351e-01 -4.259379208087921143e-01 -8.453771471977233887e-02 4.538327828049659729e-02 3.023459017276763916e-01 -5.939589813351631165e-02
1.987720280885696411e-01 2.787055214866995811e-03 5.081176012754440308e-02 6.154910847544670105e-02 -6.604872643947601318e-02 3.696423768997192383e-02 6.645163148641586304e-02 -3.083418011665344238e-01 2.700875997543334961e-01 9.011956304311752319e-02 3.444148600101470947e-01 -1.553545296192169189e-01 2.752198576927185059e-01 -2.291009724140167236e-01 -1.968421414494514465e-02 -2.265463620424270630e-01 -1.309365034103393555e-01 -2.957376539707183838e-01 -1.191948801279067993e-01 -1.013312935829162598e-01 1.980301737785339355e-02 1.075911819934844971e-01 1.009916067123413086e-01 1.601066067814826965e-02 -1.585172712802886963e-01 -1.419309675693511963e-01 9.448222070932388306e-02 -2.223239466547966003e-02 -2.469155378639698029e-02 2.353669703006744385e-01 4.109224379062652588e-01 -1.185794323682785034e-01
3.891678750514984131e-01 -1.340282708406448364e-01 1.825322806835174561e-01 2.225883454084396362e-01 7.621228694915771484e-02 2.475576847791671753e-01 3.678540885448455811e-01 -8.218118920922279358e-03 2.741747796535491943e-01 2.173036485910415649e-01 -1.227904334664344788e-01 -1.837818622589111328e-01 -1.214470639824867249e-01 2.019430324435234070e-02 4.045789688825607300e-02 -3.315461426973342896e-02 6.006298959255218506e-02 -2.472913116216659546e-01 4.275617748498916626e-02 -1.186354458332061768e-01 -1.401173472404479980e-01 1.159010231494903564e-01 1.728176474571228027e-01 3.501426577568054199e-01 9.728696942329406738e-02 -3.683689609169960022e-02 1.398733258247375488e-01 -1.226372420787811279e-01 1.109712198376655579e-02 5.167200416326522827e-02 9.311815351247787476e-02 -1.817131936550140381e-01
8.420549333095550537e-02 -2.046232670545578003e-01 -8.190968632698059082e-02 2.213787585496902466e-01 -3.676257133483886719e-01 1.773465275764465332e-01 1.472540795803070068e-01 7.138624042272567749e-02 1.368197202682495117e-01 -1.409993320703506470e-01 2.721425294876098633e-01 -1.884645968675613403e-01 -4.856916144490242004e-02 1.223474740982055664e-01 2.262458652257919312e-01 -3.988912105560302734e-01 -9.821449220180511475e-02 -1.003067940473556519e-01 1.921257190406322479e-02 -3.848946839570999146e-02 6.319427490234375000e-02 1.157055236399173737e-02 -1.689767390489578247e-01 1.659668833017349243e-01 -1.229881495237350464e-01 4.418632760643959045e-02 3.866714835166931152e-01 -1.776055991649627686e-01 -3.786978125572204590e-02 -3.496680781245231628e-02 1.341451406478881836e-01 1.598692536354064941e-01
7.531622052192687988e-02 -2.754078209400177002e-01 6.195223331451416016e-02 3.764468729496002197e-01 -3.336967527866363525e-01 2.702624499797821045e-01 -1.674572750926017761e-02 -1.431560665369033813e-01 1.705816984176635742e-01 6.700088083744049072e-02 2.379194498062133789e-01 2.981355600059032440e-02 -5.321249738335609436e-02 2.673041820526123047e-01 1.406844556331634521e-01 -3.081802725791931152e-01 -1.343161910772323608e-01 -1.633313298225402832e-01 -9.979542344808578491e-02 -6.823651958256959915e-03 -8.626239746809005737e-02 2.750835753977298737e-02 1.207863166928291321e-01 -7.584343850612640381e-02 3.761808201670646667e-02 -9.930109977722167969e-02 2.477024048566818237e-01 -9.547466784715652466e-02 -2.100124657154083252e-01 -2.570356242358684540e-03 1.343121528625488281e-01 2.458935678005218506e-01
-2.679226994514465332e-01 -2.149826660752296448e-02 8.791311085224151611e-02 8.083964139223098755e-02 -1.603734195232391357e-01 7.568316906690597534e-02 1.203700825572013855e-01 -2.949603497982025146e-01 -1.800108999013900757e-01 1.044199839234352112e-01 2.785661220550537109e-01 -1.311857849359512329e-01 -2.027707099914550781e-01 7.620727270841598511e-02 2.123292386531829834e-01 -8.744398504495620728e-02 -1.091757267713546753e-01 -1.801866888999938965e-01 -3.719313740730285645e-01 -2.199018299579620361e-01 -3.926290199160575867e-02 -1.171493455767631531e-01 -1.605394929647445679e-01 1.959378123283386230e-01 -8.164627104997634888e-02 -1.102493181824684143e-01 7.153481990098953247e-02 1.328668594360351562e-01 -3.161585628986358643e-01 1.704581826925277710e-01 2.148754894733428955e-01 -1.245044469833374023e-01
-4.255313798785209656e-02 -2.077514231204986572e-01 -8.109897375106811523e-03 3.152873218059539795e-01 -4.340345859527587891e-01 3.297641575336456299e-01 -1.926377974450588226e-02 -6.492672115564346313e-02 5.764342471957206726e-02 -7.046502083539962769e-02 1.759009510278701782e-01 -6.458501517772674561e-02 4.520479217171669006e-02 1.141583696007728577e-01 5.485546309500932693e-03 -1.624325066804885864e-01 -1.322627663612365723e-01 -2.349912375211715698e-01 -1.968959867954254150e-01 -1.418662518262863159e-01 -1.890578567981719971e-01 1.614376753568649292e-01 -1.679929047822952271e-01 1.498504579067230225e-01 3.209239244461059570e-02 1.157679632306098938e-01 1.778696626424789429e-01 -9.103613346815109253e-02 -3.003560602664947510e-01 -1.638853177428245544e-02 1.416016668081283569e-01 2.448843270540237427e-01
-9.448225051164627075e-02 -2.119082659482955933e-01 -4.161334410309791565e-02 6.306820362806320190e-02 9.078221023082733154e-02 3.303837180137634277e-01 3.267225250601768494e-02 -5.518889799714088440e-02 -2.906084060668945312e-02 -2.668213844299316406e-01 -5.286078900098800659e-02 -3.200300037860870361e-02 1.176156755536794662e-02 -7.893237471580505371e-02 1.093421503901481628e-01 2.277019619941711426e-02 1.027135998010635376e-01 -3.791195452213287354e-01 -3.144222795963287354e-01 2.067630738019943237e-01 1.072377059608697891e-02 1.007779911160469055e-01 1.332660466432571411e-01 -4.051933065056800842e-02 -1.363733410835266113e-01 -2.958002388477325439e-01 1.426138728857040405e-01 -3.603715822100639343e-02 -9.955979883670806885e-02 3.793523013591766357e-01 3.314941227436065674e-01 -8.510373532772064209e-02
1.594382338225841522e-02 9.533445350825786591e-03 -3.245513141155242920e-02 1.683693826198577881e-01 6.781065464019775391e-02 -7.443152368068695068e-02 1.240796893835067749e-01 -2.312057316303253174e-01 -8.131265640258789062e-02 2.152765244245529175e-01 2.686818242073059082e-01 -2.586376667022705078e-01 -2.358145639300346375e-02 1.596470922231674194e-01 2.139497101306915283e-01 -1.919694542884826660e-01 1.718285232782363892e-01 -1.566288918256759644e-01 -4.095216691493988037e-01 2.356743961572647095e-01 -6.699122488498687744e-02 6.675587967038154602e-03 1.159944012761116028e-01 2.443576008081436157e-01 1.580435633659362793e-01 2.186463773250579834e-02 2.703007757663726807e-01 5.209570750594139099e-02 -2.234224379062652588e-01 1.699820011854171753e-01 2.059202343225479126e-01 -1.144616678357124329e-01
1.409288048744201660e-01 -1.377122998237609863e-01 -6.194036081433296204e-02 1.082551851868629456e-01 -1.417599767446517944e-01 2.061542570590972900e-01 4.986717551946640015e-02 -1.959075927734375000e-01 2.277051061391830444e-01 3.971036151051521301e-02 2.943506836891174316e-01 -2.629420533776283264e-02 1.493531763553619385e-01 -2.790698111057281494e-01 1.318209022283554077e-01 1.329619437456130981e-01 -2.356715351343154907e-01 -1.150359213352203369e-01 4.559035971760749817e-02 -2.809682488441467285e-01 3.483424196019768715e-03 3.418503105640411377e-01 -4.182589799165725708e-02 2.727140486240386963e-02 -2.527101039886474609e-01 -1.683296114206314087e-01 1.691271215677261353e-01 -3.542646765708923340e-02 -1.363290939480066299e-02 1.527652293443679810e-01 3.763402104377746582e-01 -9.889557957649230957e-02
7.070295512676239014e-02 1.382107101380825043e-02 9.576966613531112671e-02 -2.349190786480903625e-02 -4.829990863800048828e-02 3.788752481341362000e-02 -4.041625559329986572e-02 -3.324614167213439941e-01 2.957551777362823486e-01 -4.077779501676559448e-02 1.433960348367691040e-01 -1.774221956729888916e-01 2.937432527542114258e-01 -1.980475187301635742e-01 -1.151803229004144669e-02 -7.769788801670074463e-02 -6.283600628376007080e-02 -3.928109705448150635e-01 -1.298885345458984375e-01 -1.926964074373245239e-01 3.128025308251380920e-02 8.855388313531875610e-02 9.148309379816055298e-02 6.165143474936485291e-02 -7.800485938787460327e-02 -2.845411188900470734e-03 1.377593725919723511e-01 1.274263560771942139e-01 -6.944823265075683594e-02 3.363670706748962402e-01 4.460045695304870605e-01 -6.975199282169342041e-02
2.701934576034545898e-01 -1.006403118371963501e-01 -7.055237889289855957e-02 1.939661651849746704e-01 3.476251382380723953e-03 5.596832931041717529e-02 -4.944802448153495789e-02 -6.496481597423553467e-02 1.220130249857902527e-01 -2.193670906126499176e-02 -1.986651681363582611e-02 1.638369634747505188e-02 -2.152798622846603394e-01 -1.805866509675979614e-01 2.752647399902343750e-01 -1.009459228953346610e-04 -1.517732143402099609e-01 -2.249353677034378052e-01 -5.082473754882812500e-01 2.328512631356716156e-02 -3.440290689468383789e-01 6.321468204259872437e-02 4.623768106102943420e-02 1.548134833574295044e-01 8.975414186716079712e-02 -6.376998126506805420e-02 1.953902989625930786e-01 -3.030441515147686005e-02 -2.577157020568847656e-01 3.429419547319412231e-02 1.878258734941482544e-01 -2.422010898590087891e-01
-1.566672511398792267e-02 8.758908510208129883e-02 1.893051341176033020e-02 6.501367688179016113e-02 -2.514258027076721191e-01 1.032968237996101379e-01 -1.138947671279311180e-03 -2.916585505008697510e-01 7.876385003328323364e-02 9.767583757638931274e-02 4.302312806248664856e-02 -1.478068083524703979e-01 3.655627369880676270e-01 -3.030762374401092529e-01 7.251687347888946533e-02 3.503953292965888977e-02 -2.280629798769950867e-02 -8.346153050661087036e-02 4.592412337660789490e-02 -1.893832683563232422e-01 -4.625427350401878357e-02 2.599266767501831055e-01 -5.622047558426856995e-02 2.680500447750091553e-01 -1.944773346185684204e-01 -1.046024337410926819e-01 2.962661907076835632e-02 -3.541505038738250732e-01 -1.384506672620773315e-01 2.130241543054580688e-01 3.460606634616851807e-01 -8.708184957504272461e-02
1.327394694089889526e-01 8.423175662755966187e-02 1.293413192033767700e-01 -3.481179475784301758e-02 -2.221084199845790863e-02 1.156401038169860840e-01 9.452924877405166626e-02 -2.502351701259613037e-01 3.171802163124084473e-01 -6.733035296201705933e-02 3.076653778553009033e-01 -9.214881062507629395e-02 2.161674350500106812e-01 -3.161469846963882446e-02 -2.849155338481068611e-03 -1.534600108861923218e-01 -1.909097135066986084e-01 -2.115392237901687622e-01 -8.705022931098937988e-02 -1.481785923242568970e-01 -3.946706652641296387e-02 9.737672656774520874e-02 1.542008072137832642e-01 1.537964027374982834e-02 -2.507809102535247803e-01 -1.004736497998237610e-01 4.964871332049369812e-02 1.223065517842769623e-02 -2.917350211646407843e-04 3.186123967170715332e-01 5.172330141067504883e-01 -4.386367648839950562e-02
-8.141416311264038086e-02 1.764778941869735718e-01 -2.472837641835212708e-02 6.054110452532768250e-02 -1.382317543029785156e-01 2.702002525329589844e-01 -5.438695847988128662e-02 -1.049465909600257874e-01 1.985674053430557251e-01 -8.638422191143035889e-02 -1.257023364305496216e-01 -4.390150308609008789e-02 -9.498699009418487549e-02 2.078788168728351593e-02 1.307652145624160767e-01 -1.280114650726318359e-01 1.291652582585811615e-02 -4.560692906379699707e-01 -1.295798867940902710e-01 2.468579560518264771e-01 -3.207717463374137878e-02 -1.337618287652730942e-02 -1.181819587945938110e-01 -1.494515985250473022e-01 -1.600227952003479004e-01 -2.022396773099899292e-02 1.363739091902971268e-02 -4.241694509983062744e-01 -4.036425426602363586e-02 5.724225193262100220e-02 4.417431950569152832e-01 -1.213690117001533508e-01
-1.822346150875091553e-01 4.286004230380058289e-02 -7.956057041883468628e-02 1.150955334305763245e-01 -3.503923863172531128e-02 1.699290275573730469e-01 -2.028252184391021729e-02 1.582334935665130615e-02 1.558918058872222900e-01 -1.749249398708343506e-01 2.885683774948120117e-01 1.283665299415588379e-01 -1.313714832067489624e-01 9.816788882017135620e-02 3.566016256809234619e-01 -7.741962373256683350e-02 6.989996880292892456e-03 -2.675138115882873535e-01 -3.007110357284545898e-01 2.713351547718048096e-01 -5.785308405756950378e-02 1.174022555351257324e-01 9.089720994234085083e-02 3.337973058223724365e-01 -1.773502081632614136e-01 4.904182627797126770e-02 2.638491690158843994e-01 1.233324855566024780e-01 -2.102154344320297241e-01 2.100755721330642700e-01 1.306872069835662842e-01 5.782850459218025208e-02
-1.314541138708591461e-02 -1.982832252979278564e-01 1.226971819996833801e-01 -2.777610160410404205e-02 -2.380681186914443970e-01 2.921037375926971436e-01 2.215772271156311035e-01 -3.625955283641815186e-01 -3.819726873189210892e-03 6.967988610267639160e-02 9.622142463922500610e-02 1.105545312166213989e-01 -2.559656649827957153e-02 3.237713593989610672e-03 -5.859337747097015381e-02 -7.789127528667449951e-02 1.347385942935943604e-01 -3.991798758506774902e-01 1.123065724968910217e-01 -2.317334711551666260e-02 2.385443150997161865e-01 2.958422005176544189e-01 -3.707289695739746094e-02 1.610741764307022095e-01 -1.291796416044235229e-01 -2.873384393751621246e-02 1.520978212356567383e-01 -2.701579332351684570e-01 1.091241836547851562e-01 2.076525092124938965e-01 -1.324775218963623047e-01 1.923303306102752686e-01
-2.008345425128936768e-01 -1.394992917776107788e-01 -7.176462560892105103e-02 -4.930295981466770172e-03 5.809222348034381866e-03 3.833111524581909180e-01 2.355856150388717651e-01 -1.391446143388748169e-01 5.871837958693504333e-03 -3.645659191533923149e-03 -2.076112478971481323e-02 2.291589416563510895e-02 -8.415541797876358032e-02 1.040870207361876965e-03 -1.487586498260498047e-01 -3.083411455154418945e-01 -4.467269033193588257e-02 -3.378367722034454346e-01 -3.921898305416107178e-01 1.854684203863143921e-01 -1.883125901222229004e-01 4.769983142614364624e-02 -7.169921696186065674e-02 2.241985686123371124e-02 -9.078556299209594727e-02 -7.214143127202987671e-02 3.514877557754516602e-01 -1.661869585514068604e-01 3.962089493870735168e-02 1.613422483205795288e-01 2.188535481691360474e-01 -9.495825506746768951e-03
-1.029070243239402771e-01 -4.732606932520866394e-02 -4.033552482724189758e-02 6.759066134691238403e-02 -4.004714787006378174e-01 2.357318438589572906e-02 -1.185964327305555344e-02 3.261373937129974365e-02 1.629171818494796753e-01 -4.865650087594985962e-03 -6.619861721992492676e-02 -4.044033586978912354e-01 4.187789559364318848e-02 2.026344537734985352e-01 2.155380249023437500e-01 2.823148854076862335e-03 -5.822114646434783936e-02 -2.744131088256835938e-01 -1.147958114743232727e-01 -8.412343449890613556e-03 -2.978611737489700317e-03 1.922594904899597168e-01 -5.156794097274541855e-03 -9.028420597314834595e-02 -1.405481249094009399e-01 -1.431735605001449585e-01 5.465691089630126953e-01 -1.137432232499122620e-01 -1.337022427469491959e-02 5.583883076906204224e-02 2.036129385232925415e-01 -3.597490489482879639e-02
2.134131789207458496e-01 -1.014195382595062256e-01 4.697842523455619812e-02 4.323605448007583618e-02 -9.569705277681350708e-02 1.836639642715454102e-01 1.435485929250717163e-01 -2.827629446983337402e-01 1.657867729663848877e-01 -1.060556396842002869e-01 2.090069949626922607e-01 -1.015657261013984680e-01 2.895859181880950928e-01 -2.841625213623046875e-01 -3.907321020960807800e-02 1.655117608606815338e-02 -1.805971562862396240e-01 -7.258114218711853027e-02 -4.752507060766220093e-02 -1.745335161685943604e-01 -8.263696730136871338e-02 3.999457955360412598e-01 2.010329067707061768e-01 -7.279306184500455856e-03 -3.663824126124382019e-02 -1.473531723022460938e-01 1.973026692867279053e-01 -1.599974185228347778e-01 1.367848962545394897e-01 1.509027779102325439e-01 3.589067161083221436e-01 -4.200462624430656433e-02
6.839687377214431763e-02 -1.509398669004440308e-01 -4.609155282378196716e-02 2.544199526309967041e-01 -2.660479843616485596e-01 1.704725325107574463e-01 4.197071492671966553e-02 -5.429962277412414551e-02 6.234100088477134705e-02 -4.628395289182662964e-02 4.023025184869766235e-02 -1.920671463012695312e-01 6.908751092851161957e-03 2.300499379634857178e-01 1.521865576505661011e-01 -4.300728142261505127e-01 -7.875810563564300537e-02 -9.928691200911998749e-03 -9.795613586902618408e-02 -1.687129586935043335e-01 -4.191894233226776123e-01 2.514608502388000488e-01 -6.472813338041305542e-02 9.522596746683120728e-02 5.919976532459259033e-02 -1.179073471575975418e-02 1.549252420663833618e-01 -1.592603325843811035e-01 -2.539977729320526123e-01 1.372843086719512939e-01 2.420839816331863403e-01 6.288800388574600220e-02
-2.347929775714874268e-02 1.018046289682388306e-01 -2.614979818463325500e-02 2.542387545108795166e-01 -5.053994432091712952e-02 1.116684526205062866e-01 -7.669807970523834229e-02 -1.513131707906723022e-01 -4.939267784357070923e-02 -7.832551747560501099e-02 -1.079240888357162476e-01 -3.392262458801269531e-01 -6.939277797937393188e-02 -4.717129096388816833e-02 2.259217351675033569e-01 -1.628341823816299438e-01 2.520491182804107666e-01 -4.401212036609649658e-01 -9.532856941223144531e-02 2.363176792860031128e-01 -8.832851052284240723e-02 -5.347314476966857910e-02 3.617560025304555893e-03 -1.296909432858228683e-02 -2.582837641239166260e-01 -1.282048225402832031e-01 2.512395977973937988e-01 -3.118237555027008057e-01 -4.545338079333305359e-02 1.269326196052134037e-03 2.169281393289566040e-01 -1.855504810810089111e-01
1.373535245656967163e-01 -3.615850806236267090e-01 2.219995856285095215e-01 3.780385553836822510e-01 3.150759637355804443e-02 1.921965479850769043e-01 1.296592801809310913e-01 -1.854392141103744507e-01 4.277982562780380249e-02 2.519019544124603271e-01 -1.335753500461578369e-01 1.645486988127231598e-02 4.795846063643693924e-03 -1.610829085111618042e-01 3.137603402137756348e-02 3.748770058155059814e-02 -4.876232147216796875e-02 -1.389537900686264038e-01 -1.652825921773910522e-01 -2.185662509873509407e-03 -4.101470485329627991e-02 9.685920178890228271e-02 1.073257327079772949e-01 -2.232330143451690674e-01 -1.692948490381240845e-01 1.815750300884246826e-01 3.646135628223419189e-01 -4.613074287772178650e-02 -1.659438014030456543e-01 1.171195209026336670e-01 3.107693195343017578e-01 -3.668316453695297241e-02
-1.054112985730171204e-01 -1.270494312047958374e-01 2.325108498334884644e-01 -1.177997887134552002e-01 -1.222158893942832947e-01 4.812722653150558472e-02 1.690481156110763550e-01 -1.062533184885978699e-01 6.859824061393737793e-02 -2.348695099353790283e-01 3.303545117378234863e-01 -6.120192632079124451e-02 2.166035026311874390e-01 -1.783772408962249756e-01 9.607503563165664673e-02 5.918426439166069031e-02 -2.366165071725845337e-01 -3.014532327651977539e-01 -9.479128569364547729e-02 1.228627786040306091e-01 -5.000799521803855896e-02 2.249700427055358887e-01 1.848912239074707031e-01 7.260462641716003418e-02 1.598732173442840576e-01 1.707913875579833984e-01 1.089974194765090942e-01 -1.180232465267181396e-01 -2.807608246803283691e-02 -3.208425641059875488e-02 4.219593107700347900e-01 2.440370470285415649e-01
-1.593609750270843506e-01 -1.469258069992065430e-01 9.235165081918239594e-03 2.815729379653930664e-01 -2.111372053623199463e-01 2.744547426700592041e-01 5.812774226069450378e-02 2.967534773051738739e-02 9.112837910652160645e-02 8.031951636075973511e-02 6.404659897089004517e-02 -1.029312759637832642e-01 2.082270234823226929e-01 1.989217847585678101e-01 3.971247971057891846e-01 -1.857460886240005493e-01 1.616918742656707764e-01 -4.435921460390090942e-02 -3.369531333446502686e-01 -3.002976775169372559e-01 -2.244442403316497803e-01 1.172107160091400146e-01 -6.208366528153419495e-02 4.536533355712890625e-02 -1.171353906393051147e-01 5.890538915991783142e-02 1.481905281543731689e-01 -9.038675576448440552e-02 2.616056054830551147e-02 -1.001600548624992371e-01 2.886901497840881348e-01 4.075178876519203186e-02
-1.941413246095180511e-02 -9.480824321508407593e-02 2.809579372406005859e-01 2.369004189968109131e-01 9.302708506584167480e-02 2.730009853839874268e-01 2.017253786325454712e-01 -2.193629890680313110e-01 1.819971948862075806e-01 -1.124700382351875305e-01 1.862890124320983887e-01 1.468578875064849854e-01 8.781737647950649261e-03 9.726401185616850853e-05 6.620790064334869385e-02 1.452040672302246094e-01 1.636525988578796387e-01 -2.827502787113189697e-01 -1.422826759517192841e-02 -2.262937575578689575e-01 -1.059174016118049622e-01 2.570714652538299561e-01 2.005717754364013672e-01 1.041417494416236877e-01 1.320400834083557129e-01 -2.307164222002029419e-01 1.447065174579620361e-01 2.213333696126937866e-01 -2.130233794450759888e-01 -7.988508790731430054e-02 1.710503846406936646e-01 -2.187660634517669678e-01
-1.129836291074752808e-01 -3.508652793243527412e-03 2.740915492177009583e-02 5.731378123164176941e-02 1.412596367299556732e-02 2.875583767890930176e-01 -1.591631770133972168e-02 -3.585728406906127930e-01 1.432141065597534180e-01 1.013347599655389786e-02 -4.960456397384405136e-03 -2.273862808942794800e-01 -1.755324304103851318e-01 -5.143053829669952393e-02 2.502589523792266846e-01 2.932458557188510895e-02 1.898073703050613403e-01 -4.082836806774139404e-01 -2.719988226890563965e-01 2.075978219509124756e-01 -5.609075352549552917e-02 3.012755885720252991e-02 1.198381558060646057e-02 -1.052929162979125977e-01 -2.512999773025512695e-01 -2.190948277711868286e-01 3.543946892023086548e-02 -2.961736619472503662e-01 -1.141776889562606812e-01 1.475764065980911255e-01 1.727289706468582153e-01 -4.810792207717895508e-02
2.602427303791046143e-01 -9.457234293222427368e-02 -1.575382659211754799e-03 4.716816917061805725e-02 3.164722025394439697e-02 4.751646518707275391e-02 -7.497864961624145508e-02 -1.934195756912231445e-01 2.094113975763320923e-01 1.434205193072557449e-02 3.345538675785064697e-01 -1.541067957878112793e-01 2.817793488502502441e-01 -1.737644523382186890e-01 5.878163874149322510e-02 -1.741527467966079712e-01 -1.263396739959716797e-01 -2.348064482212066650e-01 -8.812697231769561768e-02 -1.663411557674407959e-01 -4.747497290372848511e-02 1.251022219657897949e-01 1.211958304047584534e-01 -2.126782201230525970e-02 -3.489870131015777588e-01 -4.537655413150787354e-02 1.795790940523147583e-01 -9.596535563468933105e-02 7.555878162384033203e-02 2.866003215312957764e-01 3.746764361858367920e-01 -1.363123506307601929e-01
-5.003034602850675583e-03 -2.818178758025169373e-02 1.428237557411193848e-01 1.511360555887222290e-01 -4.633208215236663818e-01 2.082980722188949585e-01 1.947166472673416138e-01 -7.216644007712602615e-03 -9.728115051984786987e-02 -9.029150754213333130e-02 1.336009055376052856e-01 -9.370176494121551514e-02 -3.033022582530975342e-02 -7.939618080854415894e-02 3.869054615497589111e-01 -1.423555016517639160e-01 -1.315164268016815186e-01 -1.414983570575714111e-01 -9.917639940977096558e-02 -1.157051324844360352e-01 -3.487907350063323975e-01 6.448121368885040283e-02 5.751253291964530945e-02 -3.359863534569740295e-02 1.952699273824691772e-01 -1.534822732210159302e-01 3.131943643093109131e-01 -1.180664375424385071e-01 -1.021817624568939209e-01 1.348033100366592407e-01 2.098706513643264771e-01 -3.635072335600852966e-02
6.917808949947357178e-02 -1.959191113710403442e-01 2.475493103265762329e-01 1.700303256511688232e-01 -1.248888075351715088e-01 9.189961105585098267e-02 1.745953261852264404e-01 -1.172588691115379333e-01 -1.230476573109626770e-01 1.580359973013401031e-02 3.250414729118347168e-01 -3.504984825849533081e-02 -1.857977807521820068e-01 3.021668791770935059e-01 2.679431438446044922e-01 -2.784072458744049072e-01 1.390360109508037567e-02 -1.450117826461791992e-01 -3.412667214870452881e-01 -1.120226830244064331e-01 7.124744355678558350e-02 -1.516418755054473877e-01 -8.620423264801502228e-03 1.899266093969345093e-01 1.606727838516235352e-01 -1.355497818440198898e-02 1.772016882896423340e-01 -6.138530746102333069e-02 -4.614264518022537231e-02 1.451110839843750000e-01 3.156535327434539795e-01 5.019256100058555603e-02
7.549340371042490005e-04 -1.367714256048202515e-01 -2.513811588287353516e-01 3.051664531230926514e-01 1.935292184352874756e-01 3.088188767433166504e-01 8.855407685041427612e-02 4.395681619644165039e-02 2.637024968862533569e-02 -1.039440408349037170e-01 2.348537892103195190e-01 -5.296718329191207886e-02 -5.678622424602508545e-02 1.070913299918174744e-01 1.977885216474533081e-01 -5.392058566212654114e-02 3.462960943579673767e-02 -4.871505498886108398e-01 -2.182089686393737793e-01 1.627317667007446289e-01 -2.145229130983352661e-01 -6.155725941061973572e-02 -1.365593075752258301e-01 1.076821982860565186e-01 -7.677660882472991943e-02 6.831793487071990967e-02 3.192820250988006592e-01 2.771613933145999908e-02 -4.723971337080001831e-02 1.595420092344284058e-01 5.650655925273895264e-02 -1.392131000757217407e-01
-6.669438630342483521e-02 3.847410902380943298e-02 2.703037261962890625e-01 1.630351543426513672e-01 1.054551377892494202e-01 2.066257596015930176e-01 9.143926948308944702e-02 -7.078469544649124146e-02 -9.499444626271724701e-03 -1.065577417612075806e-01 2.176565378904342651e-01 1.080601811408996582e-01 1.367542594671249390e-01 5.726251751184463501e-02 -6.078395247459411621e-02 -4.566994681954383850e-02 5.252036452293395996e-02 -5.299510359764099121e-01 -1.333978027105331421e-01 -1.126591488718986511e-01 -4.186714291572570801e-01 2.884691059589385986e-01 -1.028987541794776917e-01 -5.132271349430084229e-02 2.661863341927528381e-02 2.281306535005569458e-01 1.384368389844894409e-01 3.498239815235137939e-02 -2.301007658243179321e-01 1.215674355626106262e-01 3.544028475880622864e-02 -3.233620524406433105e-02
-1.932118460536003113e-02 1.083295866847038269e-01 1.844653636217117310e-01 3.193025663495063782e-02 -2.937381565570831299e-01 1.917227506637573242e-01 -3.110408596694469452e-02 -7.237858325242996216e-02 1.902831494808197021e-01 -4.387056455016136169e-02 -3.320492058992385864e-02 -1.664443761110305786e-01 -1.819147765636444092e-01 -2.989164926111698151e-02 -4.277411382645368576e-03 -1.804604381322860718e-01 3.943817317485809326e-01 -3.786506354808807373e-01 -3.520193696022033691e-01 5.060518905520439148e-02 -8.905641734600067139e-02 -2.729466184973716736e-02 -1.164663657546043396e-01 3.907202556729316711e-02 -9.694709628820419312e-02 -1.752953380346298218e-01 1.846990585327148438e-01 -1.514173746109008789e-01 -6.885449867695569992e-03 -8.763582259416580200e-02 3.631821274757385254e-01 6.429222971200942993e-02
1.145418137311935425e-01 -4.446074366569519043e-02 1.176915392279624939e-01 1.049196124076843262e-01 -2.808542549610137939e-01 1.385732144117355347e-01 2.887170910835266113e-01 -3.055495619773864746e-01 -3.351436853408813477e-01 2.258135192096233368e-02 3.123940229415893555e-01 -1.030442491173744202e-01 -1.019976288080215454e-01 1.222967505455017090e-01 -1.096035167574882507e-02 -9.467706084251403809e-02 -6.955540738999843597e-03 -1.009917333722114563e-01 -3.994235396385192871e-01 -5.981529597193002701e-03 -2.290463447570800781e-01 5.386393517255783081e-03 4.670397564768791199e-02 5.110305920243263245e-02 -3.037820011377334595e-02 6.998285651206970215e-02 1.475668996572494507e-01 1.223314031958580017e-01 2.060663513839244843e-02 2.328490763902664185e-01 2.955592572689056396e-01 -1.345152556896209717e-01
-1.485977023839950562e-01 7.372540235519409180e-02 2.166044861078262329e-01 1.228626221418380737e-01 5.147487856447696686e-03 1.415267884731292725e-01 -9.260797500610351562e-02 -1.076659858226776123e-01 4.639187082648277283e-02 -7.409366220235824585e-02 7.922642678022384644e-02 -1.145404055714607239e-01 -2.032136023044586182e-01 -2.088797241449356079e-01 2.945518791675567627e-01 -1.052192971110343933e-01 1.050535365939140320e-01 -3.673592507839202881e-01 -1.546196937561035156e-01 2.336590141057968140e-01 -1.052879020571708679e-01 2.272011525928974152e-02 -1.813732981681823730e-01 -1.728552021086215973e-02 -2.491333782672882080e-01 -1.786094456911087036e-01 1.589989513158798218e-01 -2.942455112934112549e-01 -1.226095855236053467e-01 1.423975825309753418e-01 3.803526461124420166e-01 -7.315229624509811401e-02
-1.896964013576507568e-01 6.908537447452545166e-02 1.310278475284576416e-01 6.978117674589157104e-02 -1.774832308292388916e-01 1.965146511793136597e-01 1.236507073044776917e-01 -1.240694895386695862e-01 2.429770678281784058e-02 -2.144801616668701172e-01 -8.761435747146606445e-02 -1.687276959419250488e-01 -1.079703196883201599e-01 -1.007248535752296448e-01 2.113718688488006592e-01 1.139713153243064880e-01 1.630374193191528320e-01 -4.055115878582000732e-01 -1.221992671489715576e-01 2.255631983280181885e-01 -8.842328935861587524e-02 -1.130893975496292114e-01 -5.562023818492889404e-02 1.076437979936599731e-01 -2.082551419734954834e-01 -1.218927353620529175e-01 1.307499110698699951e-01 -3.717513084411621094e-01 -1.710644662380218506e-01 8.523802459239959717e-02 3.581056892871856689e-01 -6.151394918560981750e-02
2.609471082687377930e-01 -6.551601737737655640e-02 -1.983464062213897705e-01 1.779484003782272339e-01 -2.653405666351318359e-01 2.002578526735305786e-01 3.396677970886230469e-02 -2.687321603298187256e-01 6.794591993093490601e-02 -1.809211075305938721e-01 -5.543787032365798950e-02 -3.209928572177886963e-01 2.005458921194076538e-01 1.075530126690864563e-01 1.224948093295097351e-01 -2.577708959579467773e-01 1.398252248764038086e-01 -2.372688204050064087e-01 6.181649863719940186e-02 -1.284801512956619263e-01 1.375589072704315186e-01 7.401110231876373291e-02 -9.099604189395904541e-02 1.594550311565399170e-01 1.234779413789510727e-02 1.099360063672065735e-01 1.887507736682891846e-01 -4.408033564686775208e-03 -2.313217520713806152e-01 1.163681298494338989e-01 3.262722790241241455e-01 1.426878422498703003e-01
1.191239245235919952e-02 -9.464531391859054565e-02 -1.559019554406404495e-02 -8.407363295555114746e-02 -2.851846516132354736e-01 1.520634889602661133e-01 1.493558138608932495e-01 -1.270034164190292358e-01 -8.415722846984863281e-02 -1.354184560477733612e-02 -2.309442907571792603e-01 -1.404175162315368652e-01 8.338878303766250610e-02 2.289139926433563232e-01 6.900056451559066772e-02 -2.081616222858428955e-01 -8.841036260128021240e-02 -1.731397807598114014e-01 -4.555600881576538086e-02 -1.306488458067178726e-02 -3.364640176296234131e-01 3.608134984970092773e-01 8.967287838459014893e-02 -9.868948906660079956e-02 -4.898970946669578552e-02 -8.830433338880538940e-02 3.475337922573089600e-01 -7.131648808717727661e-02 -1.686828285455703735e-01 1.585726886987686157e-01 4.007415175437927246e-01 -3.822394087910652161e-02
1.128259599208831787e-01 -1.660384982824325562e-01 -2.833510339260101318e-01 3.473808765411376953e-01 -3.114052116870880127e-01 2.327812612056732178e-01 7.302864640951156616e-02 -1.926730722188949585e-01 5.380187928676605225e-02 -2.052816152572631836e-01 6.232903152704238892e-02 -8.815557509660720825e-02 1.242996975779533386e-01 9.896092861890792847e-02 7.884357124567031860e-02 -3.714499771595001221e-01 4.130203649401664734e-02 -2.804415822029113770e-01 -4.084463417530059814e-02 -3.731198608875274658e-02 1.022065207362174988e-01 1.092296540737152100e-01 1.041263691149652004e-03 -7.390106096863746643e-03 -2.710255980491638184e-02 -4.231470823287963867e-02 1.593517065048217773e-01 2.372663840651512146e-02 7.335361093282699585e-02 -2.000246047973632812e-01 3.095413744449615479e-01 2.519190609455108643e-01
-7.596935331821441650e-02 1.021602470427751541e-02 -1.023788228631019592e-01 -8.023086935281753540e-03 1.297910511493682861e-01 2.052334547042846680e-01 1.547946631908416748e-01 -7.023733109235763550e-03 -9.555459022521972656e-02 -1.864811591804027557e-02 -2.673769136890769005e-03 7.007486373186111450e-02 -6.601844727993011475e-02 2.779416739940643311e-02 -7.510354369878768921e-02 -2.571693360805511475e-01 -6.062430888414382935e-02 -3.639768362045288086e-01 -3.300839364528656006e-01 8.225123584270477295e-02 8.246932178735733032e-02 2.301274985074996948e-01 -9.048664569854736328e-02 -7.115810364484786987e-02 -4.413533955812454224e-02 -2.513731420040130615e-01 2.091848254203796387e-01 -1.506243646144866943e-01 -2.102175205945968628e-01 2.022853642702102661e-01 4.240387380123138428e-01 -2.964950501918792725e-01
-1.882433444261550903e-01 1.316945254802703857e-01 1.221896633505821228e-01 3.048428893089294434e-01 1.546468436717987061e-01 2.924162149429321289e-01 9.543851763010025024e-02 9.353837370872497559e-02 -7.416603714227676392e-02 -8.029621839523315430e-02 2.279508858919143677e-02 -2.294610254466533661e-02 2.707348763942718506e-02 -2.158309565857052803e-03 -1.028672158718109131e-01 -1.068346425890922546e-01 1.998617313802242279e-02 -4.325657784938812256e-01 3.943902999162673950e-02 -1.842588782310485840e-01 -1.310053318738937378e-01 2.257174104452133179e-01 -1.068080514669418335e-01 3.203333616256713867e-01 -1.363308131694793701e-01 1.415455192327499390e-01 1.320127993822097778e-01 3.344704583287239075e-02 -2.239456474781036377e-01 9.459713101387023926e-02 2.564966678619384766e-01 -2.985696792602539062e-01
-2.431798279285430908e-01 -1.314793378114700317e-01 4.532528575509786606e-03 -1.099190209060907364e-02 -1.594206094741821289e-01 2.198341041803359985e-01 -1.390021890401840210e-01 -9.080041199922561646e-02 5.219074431806802750e-03 -2.158307433128356934e-01 1.418633311986923218e-01 -1.937983036041259766e-01 9.232950955629348755e-02 -1.250942051410675049e-01 2.209014147520065308e-01 -1.590894013643264771e-01 2.201613634824752808e-01 -2.948869764804840088e-01 -3.284168541431427002e-01 2.843466401100158691e-01 1.739498972892761230e-02 1.308643370866775513e-01 2.030262500047683716e-01 1.715770661830902100e-01 1.902475208044052124e-02 1.102729290723800659e-01 3.213125765323638916e-01 -2.463588267564773560e-01 -6.201669946312904358e-02 -1.406869888305664062e-01 7.573692500591278076e-02 -3.867791220545768738e-02
-7.088188827037811279e-02 -2.224244475364685059e-01 6.779719889163970947e-02 1.611946076154708862e-01 -6.876593828201293945e-02 1.923480927944183350e-01 7.104613631963729858e-02 -3.077768683433532715e-01 7.402749359607696533e-02 -1.067143455147743225e-01 1.083557531237602234e-01 1.247079223394393921e-01 7.517248392105102539e-02 -1.783174127340316772e-01 -1.134321317076683044e-01 6.981625407934188843e-02 -5.658450722694396973e-02 -3.866474032402038574e-01 -3.034848570823669434e-01 -7.463467866182327271e-02 -2.239716649055480957e-01 7.001632452011108398e-02 9.876353293657302856e-02 2.897020578384399414e-01 -4.694296047091484070e-02 9.843411296606063843e-02 3.256080746650695801e-01 -1.739429086446762085e-01 -1.330613195896148682e-01 2.272431850433349609e-01 -3.574330732226371765e-02 -2.369841933250427246e-01
2.599695920944213867e-01 -4.020278155803680420e-02 -2.671533077955245972e-02 -8.128021657466888428e-02 -8.384726941585540771e-02 -1.058991625905036926e-01 4.352490603923797607e-02 -2.508814930915832520e-01 3.406193852424621582e-01 2.547073736786842346e-02 2.900746762752532959e-01 -1.370807271450757980e-02 2.899700701236724854e-01 -1.608296185731887817e-01 4.764654114842414856e-02 -1.226553618907928467e-01 4.684528801590204239e-03 -3.711499571800231934e-01 -1.191628128290176392e-01 2.228831686079502106e-02 2.848686277866363525e-02 1.287927627563476562e-01 7.556892186403274536e-02 1.802722923457622528e-03 -1.323191672563552856e-01 1.989396288990974426e-02 1.265494525432586670e-01 -1.243199035525321960e-01 1.134827882051467896e-01 2.309242337942123413e-01 4.501518905162811279e-01 -1.354048997163772583e-01
-2.524916231632232666e-01 -9.827244281768798828e-02 2.053630910813808441e-02 1.191936247050762177e-02 -2.624215185642242432e-02 8.548860251903533936e-02 2.219382375478744507e-01 -3.817609548568725586e-01 1.732519268989562988e-01 1.627255231142044067e-01 3.363288342952728271e-01 -1.278837770223617554e-01 2.796298861503601074e-01 -8.958213776350021362e-02 -3.020475618541240692e-02 1.693605780601501465e-01 -2.157679349184036255e-01 -1.692344844341278076e-01 -7.272600382566452026e-02 1.806901693344116211e-01 -1.459275782108306885e-01 2.082804292440414429e-01 2.005910277366638184e-01 1.961687058210372925e-01 1.410293430089950562e-01 6.586544215679168701e-02 2.834191918373107910e-01 5.895041860640048981e-03 -2.867855830118060112e-03 8.701247163116931915e-03 2.445846050977706909e-01 1.511699520051479340e-02
-2.280574850738048553e-02 -9.434248507022857666e-02 4.499771445989608765e-02 -2.104363441467285156e-01 -1.651826798915863037e-01 1.903239339590072632e-01 1.954225450754165649e-01 -2.098806202411651611e-01 -1.853415220975875854e-01 -2.689119577407836914e-01 -7.653607428073883057e-02 -1.256738901138305664e-01 -4.710403829813003540e-02 -1.958517879247665405e-01 1.891274154186248779e-01 -1.816428750753402710e-01 -1.470407247543334961e-01 -2.996349632740020752e-01 -4.359089136123657227e-01 7.548832148313522339e-02 -7.524403184652328491e-02 1.553721427917480469e-01 -6.806251406669616699e-02 4.914916679263114929e-02 1.442584097385406494e-01 -5.757496878504753113e-02 2.680649161338806152e-01 -2.554200589656829834e-01 -7.649482786655426025e-02 6.343976408243179321e-02 2.133897542953491211e-01 1.623696088790893555e-02
-7.948763668537139893e-02 -1.849981248378753662e-01 -2.051203101873397827e-01 -5.046683549880981445e-02 -2.007215172052383423e-01 2.881234288215637207e-01 1.036054790019989014e-01 -9.472808986902236938e-02 -2.466643750667572021e-01 -9.746593236923217773e-02 1.949010193347930908e-01 -2.017504721879959106e-01 -6.051662936806678772e-02 -9.804081171751022339e-02 4.521389305591583252e-01 -2.185538411140441895e-02 -1.169052124023437500e-01 -3.865414485335350037e-02 -2.746647298336029053e-01 1.258463412523269653e-02 -1.910760402679443359e-01 2.537401914596557617e-01 9.652945399284362793e-02 1.353375911712646484e-01 8.975725620985031128e-02 -8.246233314275741577e-02 2.189786434173583984e-01 -2.077298313379287720e-01 -1.275602728128433228e-03 -1.170632243156433105e-01 2.480065226554870605e-01 6.441745162010192871e-02
7.514074444770812988e-02 -1.035844013094902039e-01 -1.065630745142698288e-02 -1.538277883082628250e-02 -3.482525050640106201e-02 2.839520573616027832e-01 -2.948619797825813293e-02 -4.281885623931884766e-01 -8.467851579189300537e-02 1.242571771144866943e-01 8.715389668941497803e-02 -2.976899147033691406e-01 -1.453720629215240479e-01 1.127021312713623047e-01 -1.830939576029777527e-02 1.401261538267135620e-01 2.563397586345672607e-01 -2.730988860130310059e-01 -7.752013206481933594e-02 -1.957645639777183533e-02 -1.920465230941772461e-01 2.769753634929656982e-01 -2.540516294538974762e-02 9.789074212312698364e-02 -4.726052284240722656e-03 2.946821153163909912e-01 -1.683898419141769409e-01 3.446127101778984070e-02 -1.078055351972579956e-01 -3.851362969726324081e-03 3.731971681118011475e-01 8.222018182277679443e-02
1.768185794353485107e-01 -1.076801940798759460e-01 -1.945892125368118286e-01 1.378874629735946655e-01 -1.485516279935836792e-01 1.270447224378585815e-01 1.293642669916152954e-01 -2.833778858184814453e-01 2.290337234735488892e-01 -1.923723518848419189e-01 7.387810945510864258e-02 -2.543823122978210449e-01 2.030133455991744995e-01 -6.381805241107940674e-02 8.949814736843109131e-02 -4.188114404678344727e-01 1.078407987952232361e-01 -2.694739699363708496e-01 -1.234349384903907776e-01 1.650961339473724365e-01 -2.533903159201145172e-02 8.802817016839981079e-02 -1.885072737932205200e-01 4.849507659673690796e-02 8.221276220865547657e-04 -2.793641760945320129e-02 1.350056082010269165e-01 1.909932196140289307e-01 -1.306174844503402710e-01 -4.698413982987403870e-02 2.683347463607788086e-01 2.385573834180831909e-01
2.319772690534591675e-01 -1.318605095148086548e-01 3.224604576826095581e-02 7.043221592903137207e-02 -2.890394330024719238e-01 3.021284043788909912e-01 1.487050671130418777e-02 -1.002793982625007629e-01 1.140399202704429626e-01 3.906448930501937866e-02 1.127827763557434082e-01 2.265603467822074890e-02 1.540314704179763794e-01 1.289822459220886230e-01 2.182927541434764862e-02 -2.871977984905242920e-01 1.162388771772384644e-01 -1.990879327058792114e-01 1.118311583995819092e-01 -5.120510607957839966e-02 8.475960046052932739e-02 -5.284711346030235291e-02 -2.447423711419105530e-02 1.489524263888597488e-02 -1.580577790737152100e-01 -1.278574019670486450e-01 4.006892144680023193e-01 -1.553708165884017944e-01 -2.800659537315368652e-01 4.733942076563835144e-02 4.082112014293670654e-01 1.849361211061477661e-01
1.077447757124900818e-01 -4.379972070455551147e-02 -7.823379710316658020e-03 1.937365978956222534e-01 -2.462104558944702148e-01 1.171197555959224701e-02 -1.561411619186401367e-01 -2.323397099971771240e-01 2.582262456417083740e-01 1.982887238264083862e-01 8.239036798477172852e-02 -9.416919946670532227e-02 -1.025078892707824707e-01 -1.308072656393051147e-01 4.155382979661226273e-03 -4.931676760315895081e-02 -2.179534882307052612e-01 -4.174396395683288574e-01 -1.083796545863151550e-01 -2.771834135055541992e-01 2.072196155786514282e-01 -1.885001361370086670e-02 1.750756502151489258e-01 -1.308477204293012619e-02 -7.619152963161468506e-02 -1.813592016696929932e-01 9.394264966249465942e-02 -2.009203657507896423e-02 -1.275859773159027100e-03 1.568502485752105713e-01 4.251509904861450195e-01 -1.424762755632400513e-01
1.463026404380798340e-01 -6.475347280502319336e-02 -6.305692344903945923e-02 -4.407723899930715561e-03 -4.762508720159530640e-02 4.928634464740753174e-01 1.311475783586502075e-01 1.394212245941162109e-01 1.923091560602188110e-01 -1.443400140851736069e-02 2.221918106079101562e-01 -1.067552268505096436e-01 3.466380760073661804e-02 -1.564750224351882935e-01 1.627444773912429810e-01 -4.202136769890785217e-02 1.134683340787887573e-01 -1.066955327987670898e-01 -5.755287036299705505e-02 -1.925842463970184326e-01 -3.187016248703002930e-01 1.991354078054428101e-01 -6.568041443824768066e-02 2.258472442626953125e-01 1.573561728000640869e-01 -4.459648393094539642e-03 1.793165951967239380e-01 7.570100575685501099e-02 1.518375426530838013e-02 1.582189649343490601e-01 3.945304453372955322e-01 -1.786095201969146729e-01
2.506658434867858887e-01 -8.643384790048003197e-04 1.196429058909416199e-01 4.607427492737770081e-02 -1.285914704203605652e-02 -2.494976483285427094e-02 8.671554923057556152e-02 -2.611930370330810547e-01 3.552312552928924561e-01 -1.569782048463821411e-01 2.802183330059051514e-01 -2.126245945692062378e-01 2.904514670372009277e-01 -1.529171019792556763e-01 5.415661633014678955e-02 -1.520861238241195679e-01 -8.624642156064510345e-03 -2.865650653839111328e-01 -1.573400646448135376e-01 -9.553769975900650024e-02 -4.100132361054420471e-02 7.521652430295944214e-02 2.326190620660781860e-01 -6.687624752521514893e-02 -1.546727418899536133e-01 -6.804022938013076782e-02 1.211502850055694580e-01 -2.933688275516033173e-02 5.608124285936355591e-02 2.640370130538940430e-01 3.697934746742248535e-01 -1.133356988430023193e-02
1.342286914587020874e-01 -9.980640560388565063e-02 -2.067483961582183838e-02 1.964250653982162476e-01 -8.476085215806961060e-02 2.305510640144348145e-01 1.865197718143463135e-02 -7.806021254509687424e-03 9.716293215751647949e-02 2.107745502144098282e-03 6.174966320395469666e-02 -1.198405865579843521e-02 -1.155075579881668091e-01 6.035213544964790344e-02 1.477585434913635254e-01 -2.930985987186431885e-01 -2.074369937181472778e-01 -5.740564689040184021e-02 -1.779270470142364502e-01 6.235243752598762512e-02 -6.573980301618576050e-02 1.577406525611877441e-01 -2.284784764051437378e-01 1.641203090548515320e-02 -1.204965822398662567e-02 1.977974325418472290e-01 5.479367971420288086e-01 2.420254750177264214e-03 1.216846928000450134e-01 3.526790440082550049e-01 2.886627018451690674e-01 9.255472570657730103e-02
1.601719558238983154e-01 1.299742236733436584e-02 -3.002086095511913300e-02 1.374831795692443848e-01 -3.674228489398956299e-01 3.507841527462005615e-01 6.665699928998947144e-02 -8.294104039669036865e-02 -1.327119618654251099e-01 -9.498440660536289215e-03 -4.021753743290901184e-02 -2.704726755619049072e-01 8.712825179100036621e-02 7.673131674528121948e-02 1.785582602024078369e-01 -1.749167442321777344e-01 2.896621637046337128e-02 -3.659106194972991943e-01 6.070239469408988953e-03 -1.117851771414279938e-02 1.657579094171524048e-02 1.193484961986541748e-01 -6.904177833348512650e-03 4.382792115211486816e-02 -1.043228805065155029e-01 1.475731581449508667e-01 2.055161893367767334e-01 5.826883763074874878e-02 -5.141466110944747925e-02 1.399094760417938232e-01 4.188080728054046631e-01 2.987940311431884766e-01
1.321349292993545532e-01 5.484897643327713013e-02 -5.407875776290893555e-02 -3.914983198046684265e-02 -2.402350306510925293e-01 7.881315052509307861e-02 1.242059320211410522e-01 -2.129220068454742432e-01 1.472482383251190186e-01 1.468320935964584351e-02 -5.504136532545089722e-02 3.748400602489709854e-03 2.515733838081359863e-01 -2.290337830781936646e-01 1.562381535768508911e-01 2.154757976531982422e-01 -8.972283452749252319e-03 -2.856931388378143311e-01 2.882265252992510796e-03 -3.509397506713867188e-01 -1.977454125881195068e-01 2.242310345172882080e-01 3.223043307662010193e-02 9.627741575241088867e-02 -3.387868031859397888e-02 1.268055639229714870e-03 -9.395485371351242065e-02 -2.559093534946441650e-01 -1.831165701150894165e-01 2.856173217296600342e-01 3.562137186527252197e-01 1.297606676816940308e-01
6.881297379732131958e-02 -1.690983921289443970e-01 1.744553260505199432e-02 1.586251705884933472e-01 1.005798652768135071e-01 4.681385457515716553e-01 2.077094316482543945e-01 -1.112870499491691589e-01 -3.230053558945655823e-02 2.081363089382648468e-02 9.831579774618148804e-02 -1.398188341408967972e-02 5.314106866717338562e-02 2.634642124176025391e-01 1.286571770906448364e-01 -2.094397395849227905e-01 7.407885044813156128e-02 -2.447349876165390015e-01 -1.475486755371093750e-01 1.602791100740432739e-01 -1.644600778818130493e-01 -3.610653802752494812e-02 -1.696601361036300659e-01 -1.855479553341865540e-02 -2.079803049564361572e-01 2.086384892463684082e-01 4.561988711357116699e-01 -6.823913753032684326e-02 -5.150914564728736877e-02 2.610238827764987946e-02 8.813505619764328003e-02 -1.772807240486145020e-01
-1.749267242848873138e-02 -1.068568825721740723e-01 -1.144690737128257751e-01 1.721908599138259888e-01 -9.507666528224945068e-02 2.442396432161331177e-01 2.924208715558052063e-02 -5.168789997696876526e-02 -1.606252342462539673e-01 -2.451332509517669678e-01 3.612406551837921143e-02 -1.749720126390457153e-01 2.294620275497436523e-01 1.148557886481285095e-01 2.052052170038223267e-01 -1.492212563753128052e-01 -2.411148250102996826e-01 -2.919686734676361084e-01 2.322596684098243713e-02 3.112396895885467529e-01 6.272435933351516724e-02 9.092444926500320435e-02 -2.247059494256973267e-01 -8.478696108795702457e-04 -2.070199698209762573e-01 3.942447900772094727e-02 3.421231508255004883e-01 9.084708988666534424e-02 2.415843605995178223e-01 9.001009911298751831e-02 2.374448478221893311e-01 -1.709595620632171631e-01
-1.126238927245140076e-01 1.471409201622009277e-02 3.379902243614196777e-02 4.186922609806060791e-01 1.672733277082443237e-01 2.807896435260772705e-01 2.677505612373352051e-01 -6.901924312114715576e-02 1.669938117265701294e-01 1.009091809391975403e-01 1.471635103225708008e-01 6.002943962812423706e-02 -1.793192625045776367e-01 -1.992343813180923462e-01 1.982045173645019531e-01 -1.043263748288154602e-01 -3.149012103676795959e-02 -2.292503267526626587e-01 -3.572808206081390381e-01 1.336036920547485352e-01 -4.537601396441459656e-02 3.180069327354431152e-01 1.507765352725982666e-01 -2.754397690296173096e-03 1.005329843610525131e-02 -1.585325449705123901e-01 -8.623637259006500244e-02 -7.744228933006525040e-03 -2.747985534369945526e-02 1.441624611616134644e-01 2.437485605478286743e-01 -5.805676430463790894e-02
-1.856427192687988281e-01 -1.721200197935104370e-01 -1.033942922949790955e-01 2.113043516874313354e-01 3.056652247905731201e-01 2.925249040126800537e-01 2.369847744703292847e-01 -2.093751579523086548e-01 1.121407598257064819e-01 -7.344430685043334961e-02 1.144009083509445190e-01 1.936016380786895752e-01 -7.704820483922958374e-02 5.293228104710578918e-02 2.025620825588703156e-02 -7.169556617736816406e-02 -1.276864856481552124e-01 -3.201202750205993652e-01 -1.243870854377746582e-01 1.383140031248331070e-02 1.797903478145599365e-01 1.383757144212722778e-01 -1.814562454819679260e-02 2.080186307430267334e-01 -8.067738264799118042e-02 1.778017729520797729e-01 2.450107187032699585e-01 -1.931549459695816040e-01 5.876067653298377991e-02 3.076535463333129883e-01 1.451852619647979736e-01 -1.859588623046875000e-01
-2.291410416364669800e-01 -4.320313632488250732e-01 6.665294617414474487e-02 1.013636142015457153e-01 4.215851426124572754e-02 1.330568939447402954e-01 5.419092625379562378e-02 -4.428944885730743408e-01 -1.036675348877906799e-01 9.772324562072753906e-02 -1.387475896626710892e-02 -4.226876795291900635e-02 -1.803660392761230469e-02 -7.091532647609710693e-02 1.360361725091934204e-01 4.216337110847234726e-03 -1.131570637226104736e-01 -2.951567471027374268e-01 -9.550066292285919189e-02 2.372032552957534790e-01 -3.409373760223388672e-01 1.098266094923019409e-01 -4.643109440803527832e-02 1.030469909310340881e-01 -1.064962297677993774e-01 1.180101409554481506e-01 1.639456599950790405e-01 1.003100536763668060e-02 2.461508102715015411e-02 7.766194641590118408e-02 1.649972498416900635e-01 -2.981745898723602295e-01
1.946146935224533081e-01 -1.137057915329933167e-01 -5.069443583488464355e-02 2.178620174527168274e-02 3.524645045399665833e-02 1.229005753993988037e-01 8.814245462417602539e-02 -2.565042376518249512e-01 2.770999670028686523e-01 1.640849746763706207e-02 2.963303327560424805e-01 -2.121028006076812744e-01 1.900640279054641724e-01 -2.949478030204772949e-01 5.004680156707763672e-02 -6.328218430280685425e-02 -2.350923269987106323e-01 -2.266967147588729858e-01 -2.181143127381801605e-02 -5.617346242070198059e-02 -8.046357333660125732e-02 5.612346529960632324e-02 8.886837214231491089e-02 -1.653539203107357025e-02 -1.535060256719589233e-01 -2.222265452146530151e-01 2.095427960157394409e-01 -1.160739436745643616e-01 5.104536190629005432e-03 1.899201422929763794e-01 4.553674161434173584e-01 -1.220205575227737427e-01
-1.188552305102348328e-01 5.757663771510124207e-02 -3.672668039798736572e-01 1.036082878708839417e-01 1.753603853285312653e-02 8.260335028171539307e-02 1.661667525768280029e-01 -2.555285096168518066e-01 1.210834160447120667e-01 6.084918975830078125e-02 1.537072286009788513e-02 -5.857104808092117310e-02 -2.409178763628005981e-01 7.962818443775177002e-02 -6.299120932817459106e-02 -1.157586500048637390e-01 -1.427420321851968765e-02 -5.500553846359252930e-01 -2.274693101644515991e-01 -1.246793270111083984e-01 9.225390106439590454e-02 1.750024110078811646e-01 1.470689475536346436e-01 2.971284985542297363e-01 2.394928224384784698e-02 -8.282133191823959351e-02 2.510027587413787842e-01 -1.478738617151975632e-02 -2.253532409667968750e-03 1.318343877792358398e-01 9.640394896268844604e-02 -1.291700601577758789e-01
-1.820006072521209717e-01 1.507189124822616577e-01 2.390978336334228516e-01 1.534938067197799683e-01 -2.191784232854843140e-01 1.790013611316680908e-01 2.423527091741561890e-01 -1.390278786420822144e-01 1.623649001121520996e-01 -1.516821682453155518e-01 2.080255895853042603e-01 -2.423445582389831543e-01 -7.337901741266250610e-02 4.994785040616989136e-02 -8.765350282192230225e-02 -8.738471567630767822e-02 5.729971081018447876e-02 -2.813740074634552002e-01 -8.698414266109466553e-02 -2.857739329338073730e-01 -2.761363387107849121e-01 3.070308864116668701e-01 -6.795648485422134399e-02 -1.000902205705642700e-01 -1.600368767976760864e-01 6.632677465677261353e-02 1.308763474225997925e-01 2.380429357290267944e-01 -6.504337489604949951e-02 1.873376071453094482e-01 1.456501334905624390e-01 -9.760323911905288696e-02
1.111692264676094055e-01 -4.426277801394462585e-02 -3.929054364562034607e-02 3.589142486453056335e-02 -3.172537088394165039e-01 1.829322278499603271e-01 1.079920232295989990e-01 -2.479435652494430542e-01 -6.715977936983108521e-02 -5.149848014116287231e-02 -1.044077724218368530e-01 -1.181744635105133057e-01 2.568513453006744385e-01 8.427210152149200439e-02 1.462828069925308228e-01 -3.471063971519470215e-01 -7.757809758186340332e-02 -3.397869467735290527e-01 -3.184504806995391846e-02 -1.362776160240173340e-01 1.073571220040321350e-01 1.984405219554901123e-01 -1.710405051708221436e-01 8.874811977148056030e-02 -1.234312430024147034e-01 6.726914644241333008e-02 1.487554311752319336e-01 1.811152845621109009e-01 -2.416416108608245850e-01 -5.893601104617118835e-02 3.946070075035095215e-01 8.513852208852767944e-02
-4.562048986554145813e-02 -4.103356599807739258e-02 5.541915819048881531e-02 -3.698335587978363037e-02 -3.198457062244415283e-01 1.521840989589691162e-01 6.650910526514053345e-02 -7.318067550659179688e-02 -4.059948399662971497e-02 -2.211439423263072968e-02 1.918258219957351685e-01 -2.770382463932037354e-01 1.464758068323135376e-01 4.219350218772888184e-02 2.794658243656158447e-01 -2.524085044860839844e-01 -1.123740524053573608e-01 -2.444440424442291260e-01 -1.734992265701293945e-01 -1.513829827308654785e-01 -2.932506203651428223e-01 1.413077116012573242e-01 2.941498346626758575e-02 9.010156989097595215e-02 2.148002088069915771e-01 -3.006519079208374023e-01 3.184761703014373779e-01 -1.256593614816665649e-01 9.213303774595260620e-02 1.877260655164718628e-01 1.718524992465972900e-01 9.201427549123764038e-02
-9.085298329591751099e-02 -1.274425089359283447e-01 -3.867159597575664520e-03 3.046629130840301514e-01 1.477786153554916382e-01 1.556164324283599854e-01 3.008651435375213623e-01 -1.605463474988937378e-01 1.640489846467971802e-01 2.427532896399497986e-02 1.725946813821792603e-01 1.120916828513145447e-01 -1.016020998358726501e-01 -7.607389241456985474e-02 1.322062127292156219e-02 -2.907047569751739502e-01 2.533099986612796783e-02 -2.572782635688781738e-01 -4.415569007396697998e-01 2.555250525474548340e-01 -8.437950164079666138e-02 2.552725374698638916e-01 9.841310232877731323e-02 8.180870860815048218e-02 1.639336049556732178e-01 8.333210833370685577e-03 -1.008012592792510986e-01 -1.165140345692634583e-01 1.285932958126068115e-01 1.298874914646148682e-01 1.654610633850097656e-01 -1.498167514801025391e-01
-7.270117755979299545e-03 -2.699992060661315918e-01 3.707507252693176270e-02 3.211699128150939941e-01 8.840031921863555908e-02 2.002933770418167114e-01 2.709462344646453857e-01 -2.605249583721160889e-01 1.346950381994247437e-01 3.151050806045532227e-01 -2.165932208299636841e-01 -3.056810423731803894e-02 8.100861310958862305e-02 -1.998029798269271851e-01 1.637933030724525452e-02 -9.754062443971633911e-02 -2.732972204685211182e-01 -1.903841942548751831e-01 -1.542102824896574020e-02 2.360258996486663818e-02 -9.140329062938690186e-02 1.483326256275177002e-01 1.054524481296539307e-01 2.973671443760395050e-02 -2.403080463409423828e-01 1.133349537849426270e-01 3.083659112453460693e-01 1.334969997406005859e-01 -1.712158024311065674e-01 4.850206151604652405e-02 2.052310258150100708e-01 -1.933498308062553406e-02
3.110124468803405762e-01 -1.314312815666198730e-01 -5.207895487546920776e-02 1.781843788921833038e-02 -5.516020208597183228e-02 9.869096428155899048e-02 1.163956746459007263e-01 -1.718937754631042480e-01 1.287024021148681641e-01 -5.198181793093681335e-02 1.576890498399734497e-01 -8.606542646884918213e-02 2.621335387229919434e-01 -3.770041763782501221e-01 2.428264021873474121e-01 -1.961022801697254181e-02 -2.729433774948120117e-01 -1.281037926673889160e-01 -1.301579773426055908e-01 -2.364607304334640503e-01 -2.572357356548309326e-01 2.744486033916473389e-01 -3.678048402070999146e-02 1.306575238704681396e-01 -1.001640856266021729e-01 -1.282074600458145142e-01 1.069016158580780029e-01 -6.470837444067001343e-02 -1.237462311983108521e-01 1.511131972074508667e-01 3.168610632419586182e-01 -3.225298970937728882e-02
-8.755703456699848175e-03 -5.051548406481742859e-02 9.908591397106647491e-03 2.173012308776378632e-02 -3.185993432998657227e-01 3.204944431781768799e-01 7.379412651062011719e-02 -2.415059357881546021e-01 2.630128152668476105e-02 3.559814020991325378e-02 1.500206440687179565e-01 -2.373040169477462769e-01 2.862894209101796150e-03 5.744156613945960999e-02 4.853938892483711243e-02 -1.791907250881195068e-01 1.238606646656990051e-01 -2.289555817842483521e-01 -4.613622091710567474e-03 -1.876024603843688965e-01 -6.319720298051834106e-02 -2.774072997272014618e-02 -1.332146525382995605e-01 -5.128165706992149353e-02 -1.113424450159072876e-01 5.551557242870330811e-02 3.939894735813140869e-01 -8.916222304105758667e-02 -1.519767642021179199e-01 1.627061367034912109e-01 3.845302164554595947e-01 3.256515562534332275e-01
2.157784849405288696e-01 1.014368832111358643e-01 -9.346825629472732544e-02 -1.243413984775543213e-01 -1.912404000759124756e-01 1.898416727781295776e-01 8.181973546743392944e-02 -5.103172659873962402e-01 2.554039359092712402e-01 -8.902022987604141235e-02 8.330795168876647949e-02 -1.532350629568099976e-01 5.108017846941947937e-02 -3.733822107315063477e-01 1.704767579212784767e-03 -6.934931874275207520e-02 -1.638883650302886963e-01 -2.400154471397399902e-01 -5.347077548503875732e-02 9.986605728045105934e-04 4.944764450192451477e-02 1.045030578970909119e-01 3.966491669416427612e-02 9.694321453571319580e-02 -2.701031863689422607e-01 -2.418346852064132690e-01 2.967173419892787933e-02 -1.802812367677688599e-01 -1.630516052246093750e-01 1.478602737188339233e-02 1.572934836149215698e-01 -2.789700590074062347e-02
-1.268411278724670410e-01 -2.012510746717453003e-01 -1.867767795920372009e-02 1.366100162267684937e-01 2.282610349357128143e-02 2.036901712417602539e-01 4.066673815250396729e-01 -1.310070306062698364e-01 -1.763136498630046844e-02 1.326043438166379929e-02 9.244160354137420654e-02 1.622631251811981201e-01 -2.842194028198719025e-02 -6.635402143001556396e-02 3.061291277408599854e-01 -1.940724849700927734e-01 -1.897181570529937744e-01 -3.597189784049987793e-01 -9.491919726133346558e-02 1.400027424097061157e-01 7.304769754409790039e-02 8.144210278987884521e-02 1.157866865396499634e-01 1.211465969681739807e-01 -3.660359978675842285e-02 1.228081658482551575e-01 2.614468038082122803e-01 -1.598706990480422974e-01 1.273798942565917969e-01 2.917340397834777832e-01 9.670405834913253784e-02 -2.698539495468139648e-01
1.157667338848114014e-01 -2.128652483224868774e-01 1.242493987083435059e-01 -2.840885519981384277e-02 -1.574238687753677368e-01 3.719281852245330811e-01 7.637412101030349731e-02 -2.642470300197601318e-01 -2.814368903636932373e-02 -8.121086657047271729e-02 8.061865717172622681e-02 -2.119379788637161255e-01 -5.383668839931488037e-02 -1.618780195713043213e-01 4.471035897731781006e-01 -1.778192445635795593e-02 -1.509628891944885254e-01 -2.640841305255889893e-01 -2.949500083923339844e-01 3.070780821144580841e-02 8.933247998356819153e-03 9.348604828119277954e-02 -6.995479017496109009e-02 -2.386414557695388794e-01 2.488214969635009766e-01 8.014803752303123474e-03 8.037287741899490356e-02 -2.552986741065979004e-01 -1.057026907801628113e-02 9.459324181079864502e-02 1.842777431011199951e-02 -6.324271112680435181e-02
2.390742301940917969e-01 -1.901651769876480103e-01 -1.479841321706771851e-01 1.091307774186134338e-01 -1.477382034063339233e-01 1.164687946438789368e-01 -3.685026988387107849e-02 -1.563418209552764893e-01 1.647214591503143311e-01 -1.878426969051361084e-02 3.300355374813079834e-01 -1.427516937255859375e-01 2.006046622991561890e-01 -3.213422596454620361e-01 3.246759250760078430e-02 -7.754408568143844604e-02 -7.970423437654972076e-03 -7.376474887132644653e-02 1.574260927736759186e-02 -2.254844903945922852e-01 -8.362596482038497925e-02 3.128512501716613770e-01 9.304535388946533203e-02 4.804137721657752991e-02 -2.183703780174255371e-01 -1.305263396352529526e-02 1.709511131048202515e-01 -1.036591380834579468e-01 -4.270138591527938843e-02 2.891825512051582336e-02 4.861338138580322266e-01 -7.127587497234344482e-02
1.481274068355560303e-01 -7.444976270198822021e-02 -9.794568270444869995e-02 1.789825856685638428e-01 -5.433339998126029968e-02 1.706820875406265259e-01 1.537971347570419312e-01 -1.597727090120315552e-01 1.646009534597396851e-01 1.219495758414268494e-01 1.600166261196136475e-01 -3.235739842057228088e-02 3.323802351951599121e-01 -2.972111403942108154e-01 1.486739665269851685e-01 2.328931819647550583e-03 -2.363547980785369873e-01 -2.035377025604248047e-01 -5.039431620389223099e-03 -3.730829954147338867e-01 -3.018109127879142761e-02 1.833149343729019165e-01 -6.593598425388336182e-02 1.494556814432144165e-01 -1.209113597869873047e-01 -1.928423047065734863e-01 3.507049381732940674e-02 -2.485201358795166016e-01 -7.988572865724563599e-02 1.394101828336715698e-01 3.352832496166229248e-01 -9.667037427425384521e-02
-1.176512539386749268e-01 -3.431864827871322632e-02 1.665350943803787231e-01 2.092987485229969025e-02 -1.748886704444885254e-01 2.456363588571548462e-01 9.813450276851654053e-02 -9.964973479509353638e-02 1.290804594755172729e-01 -1.213832423090934753e-01 1.527038663625717163e-01 -9.552028775215148926e-02 -2.245715707540512085e-01 4.059301316738128662e-01 1.709356009960174561e-01 1.608143746852874756e-02 2.159607112407684326e-01 -3.239771425724029541e-01 -5.351388081908226013e-02 -2.035195827484130859e-01 -1.553784757852554321e-01 1.897996068000793457e-01 -2.439563274383544922e-01 5.349643900990486145e-02 1.981516368687152863e-02 1.890354230999946594e-02 4.321472048759460449e-01 -2.901110239326953888e-02 -7.373115420341491699e-02 6.884609162807464600e-02 1.363715082406997681e-01 -4.747896268963813782e-02
-1.573259830474853516e-01 -1.341548413038253784e-01 -2.345967851579189301e-02 1.873111724853515625e-01 6.737701594829559326e-02 1.868010610342025757e-01 2.924105226993560791e-01 -2.103628665208816528e-01 6.964623928070068359e-02 -2.110043913125991821e-02 8.877270668745040894e-02 1.626362800598144531e-01 2.277717366814613342e-02 -1.505219191312789917e-01 1.425336450338363647e-01 -7.032252103090286255e-02 -2.532499730587005615e-01 -4.236750304698944092e-01 -1.368212606757879257e-02 6.975099444389343262e-02 2.345305867493152618e-02 8.344233036041259766e-02 1.436320245265960693e-01 1.831428408622741699e-01 -5.318331718444824219e-02 1.098663359880447388e-01 2.915167808532714844e-01 -1.464450955390930176e-01 1.344799697399139404e-01 3.703981637954711914e-01 8.919251710176467896e-02 -2.634882628917694092e-01
-1.406507790088653564e-01 -3.415340483188629150e-01 4.229751974344253540e-02 2.857174575328826904e-01 -4.190379008650779724e-02 1.574417203664779663e-02 -3.092058561742305756e-02 -2.852906584739685059e-01 1.529306024312973022e-01 -1.846292465925216675e-01 2.884580567479133606e-02 1.025419533252716064e-01 -4.396678134799003601e-02 -1.319622099399566650e-01 -2.526021599769592285e-01 -1.323936730623245239e-01 -8.524907380342483521e-02 -4.326812028884887695e-01 1.499819904565811157e-01 -2.437935955822467804e-02 -1.290839761495590210e-01 -4.384486004710197449e-02 4.056762903928756714e-02 2.173526436090469360e-01 -8.779813349246978760e-02 4.080689325928688049e-02 2.610957622528076172e-01 -2.726810276508331299e-01 -1.366228461265563965e-01 2.098924368619918823e-01 9.630464762449264526e-02 -1.317378729581832886e-01
2.058647871017456055e-01 3.644696250557899475e-02 1.621535420417785645e-01 9.907558560371398926e-02 -9.731304645538330078e-02 1.901847273111343384e-01 4.714735150337219238e-01 -8.834518492221832275e-02 -7.486639916896820068e-02 -7.870658487081527710e-02 7.395238429307937622e-02 7.565812021493911743e-02 -7.787664979696273804e-02 5.420505255460739136e-02 -1.861522197723388672e-01 -9.261180460453033447e-02 -8.905310183763504028e-02 -3.694484531879425049e-01 3.874755650758743286e-02 -8.564353734254837036e-02 -3.932662308216094971e-02 2.577926218509674072e-01 2.438866496086120605e-01 2.546733021736145020e-01 -2.754229679703712463e-02 -1.446755826473236084e-01 -1.167084351181983948e-01 -1.537219583988189697e-01 -2.168714106082916260e-01 2.224078923463821411e-01 2.046985179185867310e-01 -1.621159613132476807e-01
2.085788547992706299e-01 -2.044842019677162170e-02 7.702971994876861572e-02 -2.579392492771148682e-02 -1.762464493513107300e-01 2.013382613658905029e-01 3.091145306825637817e-02 -5.191628634929656982e-02 1.655028164386749268e-01 -1.774528026580810547e-01 -3.619661182165145874e-02 -2.553392946720123291e-01 -3.786537423729896545e-02 3.554234206676483154e-01 -8.206881582736968994e-03 -5.002602934837341309e-02 -1.231780275702476501e-01 -2.179501205682754517e-01 -4.035377502441406250e-02 -1.847057789564132690e-01 -1.890125721693038940e-01 5.264513492584228516e-01 -2.698763832449913025e-02 4.946143552660942078e-02 -2.596792876720428467e-01 -5.289944261312484741e-02 2.302842587232589722e-01 9.851149283349514008e-03 -1.751656383275985718e-01 1.415905356407165527e-01 5.632710829377174377e-02 -1.636282354593276978e-01
1.450778394937515259e-01 -1.409342885017395020e-01 3.246524333953857422e-01 1.695073097944259644e-01 1.122600361704826355e-01 2.235737293958663940e-01 8.795235306024551392e-02 -2.058335840702056885e-01 -1.385882347822189331e-01 9.315455704927444458e-02 1.601294614374637604e-02 1.354574970901012421e-02 2.288886345922946930e-02 3.979062438011169434e-01 7.010687887668609619e-02 -1.312137097120285034e-01 -1.431951522827148438e-01 -4.305148422718048096e-01 -2.403048612177371979e-02 2.423871010541915894e-01 -1.355532109737396240e-01 1.688776761293411255e-01 3.580739349126815796e-02 1.091278120875358582e-01 -2.439493834972381592e-01 -3.547672554850578308e-02 -2.547274827957153320e-01 -1.405648142099380493e-01 -6.082028150558471680e-02 -1.251492947340011597e-01 1.136078834533691406e-01 3.583001671358942986e-03
1.358937323093414307e-01 -7.771180011332035065e-03 1.473733484745025635e-01 7.049227599054574966e-03 -1.019592881202697754e-01 8.780094236135482788e-02 -8.298625797033309937e-02 -2.788534164428710938e-01 3.914550244808197021e-01 1.166085675358772278e-01 2.528302371501922607e-01 -9.645235538482666016e-02 1.922864317893981934e-01 -3.837235039100050926e-03 -1.026429757475852966e-01 4.237582907080650330e-04 -1.823864579200744629e-01 -3.626545071601867676e-01 -1.470030695199966431e-01 -3.502401709556579590e-02 6.416159123182296753e-02 2.573525607585906982e-01 3.419371545314788818e-01 1.417501866817474365e-01 -1.228317245841026306e-01 -5.054893344640731812e-02 7.142342627048492432e-02 -2.115007303655147552e-02 1.380893141031265259e-01 1.186450421810150146e-01 3.247095942497253418e-01 -1.123119145631790161e-01
1.432512700557708740e-01 2.476481534540653229e-02 2.735342979431152344e-01 2.862884402275085449e-01 1.166995167732238770e-01 2.397215366363525391e-01 1.982396841049194336e-01 -6.840679794549942017e-02 -7.234333455562591553e-02 -1.148760393261909485e-01 -4.065664112567901611e-02 -4.020895659923553467e-01 -3.865451738238334656e-02 -2.828774973750114441e-03 2.532988786697387695e-01 7.968204468488693237e-02 3.305582795292139053e-03 -2.209383398294448853e-01 2.645862996578216553e-01 8.655513077974319458e-02 8.281423710286617279e-03 3.660813868045806885e-01 6.746834516525268555e-02 1.850870251655578613e-01 -6.661099195480346680e-02 -6.273233890533447266e-02 9.616660326719284058e-02 5.300073325634002686e-02 1.698277075774967670e-03 2.395572513341903687e-01 6.902069598436355591e-02 -2.673009037971496582e-01
2.632251977920532227e-01 -6.840401142835617065e-02 1.696901917457580566e-01 9.890518337488174438e-02 -1.688591241836547852e-01 1.892063170671463013e-01 2.119258046150207520e-01 -2.186357378959655762e-01 -1.397587060928344727e-01 -6.063616275787353516e-02 -8.099728822708129883e-02 -3.751506209373474121e-01 -1.701749712228775024e-01 -7.624475751072168350e-03 -7.628604304045438766e-03 -6.620800495147705078e-02 -1.886416673660278320e-01 -1.196311712265014648e-01 -3.407485038042068481e-02 -3.384611755609512329e-02 -2.955961227416992188e-01 4.613682627677917480e-01 -1.623702794313430786e-01 5.179026722908020020e-02 1.066112890839576721e-01 1.740666665136814117e-02 -3.567282855510711670e-02 8.935979753732681274e-02 -6.195363402366638184e-02 2.331266999244689941e-01 2.383786290884017944e-01 -9.506457298994064331e-02
-2.032542228698730469e-01 -1.260677874088287354e-01 3.042837604880332947e-02 1.411508768796920776e-01 1.034676507115364075e-01 2.645550370216369629e-01 2.138259410858154297e-01 -2.257692664861679077e-01 7.865061610937118530e-02 -1.927400566637516022e-02 7.090362906455993652e-02 1.915998011827468872e-01 -5.059111490845680237e-02 -9.894563257694244385e-02 1.094826385378837585e-01 -2.183776348829269409e-01 -1.636226326227188110e-01 -3.648980557918548584e-01 -1.771604120731353760e-01 1.533320732414722443e-02 4.386530071496963501e-02 1.388324350118637085e-01 1.333435624837875366e-01 3.707981109619140625e-02 1.781922951340675354e-02 2.470141351222991943e-01 3.654165267944335938e-01 -3.101924657821655273e-01 9.295593947172164917e-02 2.430297881364822388e-01 -1.190703641623258591e-02 -1.827864497900009155e-01
1.283851265907287598e-01 -9.697266668081283569e-02 -7.764793932437896729e-02 1.478033512830734253e-01 -5.354891717433929443e-02 3.209426999092102051e-01 1.301867067813873291e-01 1.008079871535301208e-01 -6.447379291057586670e-02 1.956235170364379883e-01 1.706624776124954224e-01 -1.146825477480888367e-01 2.138200849294662476e-01 -4.035306870937347412e-01 2.438087761402130127e-01 1.269205100834369659e-02 -1.370712071657180786e-01 -2.212506234645843506e-01 -5.610833875834941864e-03 -5.325658991932868958e-02 -3.092757761478424072e-01 1.800031810998916626e-01 6.338187307119369507e-02 2.963982820510864258e-01 -6.280414760112762451e-02 8.179868012666702271e-02 8.025139570236206055e-03 -2.223653346300125122e-01 4.995686188340187073e-02 1.182310208678245544e-01 3.052892088890075684e-01 6.418406963348388672e-03
-4.338781163096427917e-02 5.318482220172882080e-02 5.178001150488853455e-02 1.530401036143302917e-02 -1.640416085720062256e-01 3.294350504875183105e-01 1.222088038921356201e-01 -2.616723179817199707e-01 -2.701868489384651184e-02 7.019542157649993896e-02 -1.940641999244689941e-01 -9.348379075527191162e-02 5.739489570260047913e-03 2.483434230089187622e-02 2.006705701351165771e-01 -2.352278232574462891e-01 -9.077018499374389648e-02 -3.911545574665069580e-01 -4.909874796867370605e-01 8.703300356864929199e-02 -2.139485031366348267e-01 -1.224566847085952759e-01 -2.149986475706100464e-02 -6.310692057013511658e-03 -2.562441118061542511e-02 -1.038615405559539795e-01 2.254969477653503418e-01 -2.106605619192123413e-01 -1.476978808641433716e-01 -6.344886869192123413e-02 1.381441950798034668e-01 -4.969882220029830933e-02
-2.022148668766021729e-01 -1.711907684803009033e-01 7.730712741613388062e-02 2.220223993062973022e-01 5.186881870031356812e-02 1.853700876235961914e-01 1.672513782978057861e-01 -2.021852135658264160e-01 -1.284068799577653408e-03 3.865431249141693115e-02 1.018501967191696167e-01 1.792166382074356079e-01 1.773682087659835815e-01 -9.612800180912017822e-02 1.959769725799560547e-01 -1.751009970903396606e-01 -1.649544388055801392e-01 -3.304409384727478027e-01 -2.480103522539138794e-01 7.675644755363464355e-02 -6.495080888271331787e-02 2.039795666933059692e-01 1.444416791200637817e-01 5.911901593208312988e-02 8.919308893382549286e-03 2.110178917646408081e-01 3.201144337654113770e-01 -1.364364922046661377e-01 1.579774618148803711e-01 3.334690928459167480e-01 2.676012739539146423e-02 -1.957432776689529419e-01
-5.557759851217269897e-02 -1.535184532403945923e-01 -7.764537632465362549e-02 1.604763716459274292e-01 2.814332246780395508e-01 2.407972663640975952e-01 2.279837876558303833e-01 -2.817617356777191162e-01 -3.856115415692329407e-02 8.937188982963562012e-02 2.120629251003265381e-01 8.923790603876113892e-02 -1.464551240205764771e-01 -1.487086415290832520e-01 1.962375491857528687e-01 -1.737668961286544800e-01 9.729498066008090973e-03 -3.044441640377044678e-01 -2.190038561820983887e-01 -5.682137794792652130e-03 -6.169495731592178345e-02 6.254867464303970337e-02 2.180264741182327271e-01 2.980009615421295166e-01 2.015214860439300537e-01 2.893014252185821533e-02 2.157416790723800659e-01 4.428219795227050781e-02 -7.474495563656091690e-03 2.485983967781066895e-01 2.371886521577835083e-01 -7.367755472660064697e-02
-1.103404015302658081e-01 -3.431602567434310913e-02 6.816236674785614014e-02 1.250893771648406982e-01 -1.232877299189567566e-01 2.068571150302886963e-01 -4.577856138348579407e-02 -1.625239700078964233e-01 5.938108544796705246e-03 -7.942041382193565369e-03 -8.980780094861984253e-02 -1.499625593423843384e-01 -1.408226042985916138e-01 -1.961353421211242676e-01 2.653721868991851807e-01 -1.203062478452920914e-02 1.177899092435836792e-01 -4.134504199028015137e-01 -2.514696121215820312e-01 1.623126566410064697e-01 -1.193435415625572205e-01 -9.476354462094604969e-04 -6.666545569896697998e-02 -5.095370858907699585e-02 -1.714227497577667236e-01 -9.595771133899688721e-02 2.245990335941314697e-01 -4.454276263713836670e-01 -1.909358948469161987e-01 1.074672024697065353e-02 2.728230357170104980e-01 -1.618763357400894165e-01
-1.780154407024383545e-01 -9.572201967239379883e-02 -5.223089829087257385e-02 1.802511364221572876e-01 1.305463463068008423e-01 3.393083512783050537e-01 1.642177104949951172e-01 -2.619942426681518555e-01 2.550118975341320038e-02 3.207111731171607971e-02 1.182368546724319458e-01 8.164109289646148682e-02 -6.468670070171356201e-02 -9.787111729383468628e-02 -8.474596776068210602e-03 -2.482398599386215210e-01 2.263364754617214203e-02 -3.524710834026336670e-01 -1.717698425054550171e-01 5.262344703078269958e-02 -9.618710726499557495e-02 1.347020268440246582e-01 1.551647484302520752e-01 2.234855294227600098e-01 3.329152762889862061e-01 -9.588561020791530609e-03 2.338388413190841675e-01 -2.549963630735874176e-02 5.214294791221618652e-02 3.016896843910217285e-01 1.742705106735229492e-01 -2.226308286190032959e-01
1.191319078207015991e-01 -1.244368702173233032e-01 1.003447622060775757e-01 1.330787539482116699e-01 2.546193823218345642e-02 3.461435139179229736e-01 1.788261979818344116e-01 1.206704974174499512e-01 1.941831968724727631e-02 1.364335268735885620e-01 1.121875494718551636e-01 -3.102660365402698517e-02 -6.812406331300735474e-02 -3.240290880203247070e-01 1.356317102909088135e-01 -1.861518323421478271e-01 1.226828433573246002e-02 -1.754118651151657104e-01 -3.563600033521652222e-02 -9.053791873157024384e-03 -1.744205802679061890e-01 6.777376681566238403e-02 1.639504134654998779e-01 4.532773196697235107e-01 -1.056299507617950439e-01 -3.730570524930953979e-02 -5.669082701206207275e-02 -9.527747333049774170e-02 -2.020823806524276733e-01 2.001446336507797241e-01 3.677570819854736328e-01 -1.992661952972412109e-01
-4.713404178619384766e-02 -9.993713349103927612e-03 9.821406006813049316e-02 1.652901917695999146e-01 -1.773974597454071045e-01 3.022027015686035156e-01 1.725872792303562164e-02 -1.134767904877662659e-01 6.485959887504577637e-02 -4.990186542272567749e-02 1.949395169503986835e-03 -1.973484307527542114e-01 8.090174943208694458e-02 3.320220112800598145e-01 -5.594436824321746826e-02 -6.616066396236419678e-02 2.047283202409744263e-01 -3.622212111949920654e-01 -4.387896358966827393e-01 9.202419966459274292e-02 -1.718176007270812988e-01 2.867589592933654785e-01 2.635323209688067436e-03 -1.537431776523590088e-01 -2.187962383031845093e-01 -1.304705440998077393e-02 -1.374254971742630005e-01 2.780949696898460388e-02 -4.605513438582420349e-02 1.201654598116874695e-01 2.164897024631500244e-01 -1.189721226692199707e-01
1.761530935764312744e-01 2.850147522985935211e-02 9.956485591828823090e-03 1.759276688098907471e-01 -2.669716477394104004e-01 1.529592871665954590e-01 6.681516766548156738e-02 -2.368813157081604004e-01 2.341409772634506226e-02 -1.625948548316955566e-01 1.263477504253387451e-01 -1.994997859001159668e-01 1.529737561941146851e-01 8.519547432661056519e-02 1.760505139827728271e-01 -2.615945935249328613e-01 3.583014383912086487e-02 -3.461418449878692627e-01 -6.240607053041458130e-02 -1.365419924259185791e-01 1.885129958391189575e-01 1.790079474449157715e-01 7.262483984231948853e-02 -1.873033936135470867e-03 6.505597382783889771e-03 8.333126455545425415e-02 2.746531367301940918e-01 1.298178434371948242e-01 -2.133404463529586792e-01 -5.578196793794631958e-02 3.648860156536102295e-01 2.673770785331726074e-01
-6.137872114777565002e-02 -3.245010077953338623e-01 2.427858710289001465e-01 2.667180597782135010e-01 9.563165158033370972e-02 6.005827710032463074e-02 1.876738518476486206e-01 -2.221554368734359741e-01 1.051167175173759460e-01 3.234194517135620117e-01 -2.176029682159423828e-01 -9.886875003576278687e-02 1.384311728179454803e-02 -1.303969621658325195e-01 -3.286005929112434387e-02 -2.854863703250885010e-01 -1.330235898494720459e-01 -1.732170283794403076e-01 -1.788475066423416138e-01 2.423765510320663452e-02 -3.723469329997897148e-03 1.592854112386703491e-01 -6.291720271110534668e-02 8.644012361764907837e-02 -1.939770430326461792e-01 2.204124182462692261e-01 2.264142632484436035e-01 -1.570423096418380737e-01 -1.674638539552688599e-01 1.588489711284637451e-01 2.417920529842376709e-01 -2.006230875849723816e-03
3.105818852782249451e-02 -4.866439104080200195e-02 -2.177396714687347412e-01 -2.159858494997024536e-02 -4.848933778703212738e-03 1.072423458099365234e-01 1.365378201007843018e-01 -2.941496968269348145e-01 2.570713460445404053e-01 6.615082919597625732e-02 -3.269625827670097351e-02 4.916138574481010437e-02 -3.083727657794952393e-01 1.764502748847007751e-02 1.284013129770755768e-02 -1.884528398513793945e-01 5.230788514018058777e-02 -4.696391224861145020e-01 -1.977911293506622314e-01 -2.803550660610198975e-01 5.701913312077522278e-02 8.714432269334793091e-02 2.276308834552764893e-01 2.464349418878555298e-01 1.130741313099861145e-01 -7.581955939531326294e-02 1.976589262485504150e-01 -8.263620734214782715e-02 -1.547736115753650665e-02 2.466220110654830933e-01 8.539194613695144653e-02 -1.728372871875762939e-01
1.247134283185005188e-01 -1.055101677775382996e-01 -9.521190822124481201e-02 7.870325446128845215e-02 -1.306667327880859375e-01 2.697651982307434082e-01 7.279208302497863770e-02 1.247687488794326782e-01 -1.035149320960044861e-01 6.909170001745223999e-02 2.001619488000869751e-01 -2.187708169221878052e-01 6.885581463575363159e-02 -3.449241220951080322e-01 2.296138852834701538e-01 -1.234674677252769470e-01 -5.459850188344717026e-03 -1.176612228155136108e-01 -1.593770086765289307e-01 -1.668359898030757904e-02 -2.986433506011962891e-01 3.197345733642578125e-01 1.228978037834167480e-01 2.892642021179199219e-01 -2.437021024525165558e-02 1.552023738622665405e-01 -1.305558346211910248e-02 -3.110069036483764648e-02 1.899793893098831177e-01 3.626440092921257019e-02 3.918649256229400635e-01 -7.558254152536392212e-02
-1.425986886024475098e-01 6.989008188247680664e-02 2.110513597726821899e-01 9.246488660573959351e-02 5.164685100317001343e-02 1.817814409732818604e-01 3.327529504895210266e-02 -8.084836602210998535e-02 1.821997910737991333e-01 -6.145671755075454712e-02 -8.132661879062652588e-02 -2.172286659479141235e-01 -8.455325663089752197e-02 -1.147994101047515869e-01 9.397263824939727783e-02 -1.767545007169246674e-02 9.957151859998703003e-02 -3.408409953117370605e-01 -1.649127006530761719e-01 2.154659479856491089e-01 -9.806673973798751831e-02 4.255047440528869629e-02 -1.127661615610122681e-01 -7.404138892889022827e-02 -2.037672102451324463e-01 -4.872231930494308472e-02 2.532522082328796387e-01 -5.242226123809814453e-01 -2.071981132030487061e-02 5.900557711720466614e-02 3.706243336200714111e-01 -6.809166818857192993e-02
1.379480063915252686e-01 2.959783561527729034e-02 5.238850042223930359e-02 1.336940973997116089e-01 -7.658332120627164841e-03 -7.282738108187913895e-03 9.233905375003814697e-02 -2.391961365938186646e-01 3.374470174312591553e-01 -4.802200198173522949e-02 3.732241392135620117e-01 -9.889800101518630981e-02 3.877572119235992432e-01 -1.590931713581085205e-01 2.922286652028560638e-02 -1.270919442176818848e-01 -1.164629980921745300e-01 -2.789620757102966309e-01 -6.978297233581542969e-02 -5.634697526693344116e-02 -2.199741266667842865e-02 7.323482632637023926e-02 9.212700277566909790e-02 7.278127223253250122e-02 -1.275802254676818848e-01 -2.577491104602813721e-02 1.760834008455276489e-01 -9.461377561092376709e-02 -1.660079578869044781e-03 2.368069142103195190e-01 4.462349712848663330e-01 -6.732294708490371704e-02
-6.379622220993041992e-02 -8.989921770989894867e-03 8.323500305414199829e-02 -2.009856104850769043e-01 -2.589927911758422852e-01 3.639946877956390381e-02 2.003867924213409424e-01 -2.230274528264999390e-01 -6.963690370321273804e-02 4.441809654235839844e-02 2.070052027702331543e-01 -6.871492369100451469e-04 -1.379852741956710815e-01 1.698980480432510376e-01 2.876921296119689941e-01 -1.626273244619369507e-01 7.530264556407928467e-02 -2.627193629741668701e-01 1.366451382637023926e-01 -9.391118586063385010e-02 -2.209569066762924194e-01 3.659969270229339600e-01 5.968159064650535583e-03 -9.665422886610031128e-02 7.668636739253997803e-02 -1.655479669570922852e-01 3.874268233776092529e-01 1.100381910800933838e-01 6.493996083736419678e-02 3.828909993171691895e-02 1.876347959041595459e-01 -2.295920848846435547e-01
4.451418761163949966e-03 4.450025968253612518e-03 5.125607550144195557e-02 -9.743871539831161499e-02 -1.269504725933074951e-01 3.377030789852142334e-01 2.687168717384338379e-01 -3.606801629066467285e-01 6.434523314237594604e-02 9.216975420713424683e-03 -1.165231037884950638e-02 -1.959621459245681763e-01 1.392016261816024780e-01 -4.126738011837005615e-02 2.230830788612365723e-01 6.228901073336601257e-02 -2.255740016698837280e-01 -2.337601035833358765e-01 -3.463186323642730713e-01 1.102037145756185055e-03 -1.608250439167022705e-01 7.439552247524261475e-02 -3.060189783573150635e-01 -1.482500731945037842e-01 2.831953950226306915e-02 -1.083552092313766479e-01 1.987854689359664917e-01 -1.420109868049621582e-01 -1.685827225446701050e-02 2.740690708160400391e-01 9.005218744277954102e-02 9.832926094532012939e-02
-5.901288241147994995e-02 -1.168746650218963623e-01 1.418018639087677002e-01 1.815849915146827698e-02 -1.324176788330078125e-01 1.062555089592933655e-01 1.361583322286605835e-01 4.064161330461502075e-03 2.511004805564880371e-01 2.509251832962036133e-01 1.848969310522079468e-01 -6.366346031427383423e-02 1.255269795656204224e-01 -1.284718066453933716e-01 2.814370989799499512e-01 -1.456703692674636841e-01 -2.563131749629974365e-01 -2.528360784053802490e-01 -1.464545279741287231e-01 8.696465194225311279e-02 -6.902674585580825806e-02 1.044784262776374817e-01 2.891705334186553955e-01 -3.702301159501075745e-02 9.539129585027694702e-02 1.038129255175590515e-02 3.380403518676757812e-01 -1.099399756640195847e-02 -2.538117393851280212e-02 -3.136041462421417236e-01 3.676578998565673828e-01 3.205937519669532776e-02
-2.484185993671417236e-02 -1.819258928298950195e-01 1.329940706491470337e-01 2.414246201515197754e-01 -2.931571751832962036e-02 3.500516414642333984e-01 1.918895691633224487e-01 -2.621718645095825195e-01 7.605642080307006836e-02 1.131707206368446350e-01 2.815917730331420898e-01 -1.064042225480079651e-01 -2.663203515112400055e-02 -5.688291043043136597e-03 -2.554842084646224976e-02 1.781041920185089111e-01 1.027410104870796204e-02 -3.450634479522705078e-01 -2.941391244530677795e-02 1.500633656978607178e-01 1.487814933061599731e-01 1.969767212867736816e-01 -7.174379378557205200e-02 2.801182270050048828e-01 2.728717625141143799e-01 -1.078757122159004211e-01 -1.079159900546073914e-01 -1.504317671060562134e-01 -2.150462241843342781e-03 1.734517067670822144e-01 6.496496498584747314e-02 -2.779349386692047119e-01
-7.303794263862073421e-04 -9.364753961563110352e-02 3.014429509639739990e-01 1.519104242324829102e-01 -9.297310560941696167e-02 4.367434605956077576e-02 1.066503673791885376e-01 -2.247334867715835571e-01 3.241374790668487549e-01 -2.708132565021514893e-01 -1.293588578701019287e-01 -1.730594038963317871e-01 -6.601799279451370239e-02 2.781869173049926758e-01 1.201941743493080139e-01 -1.043508499860763550e-01 -2.798714935779571533e-01 -4.192568957805633545e-01 -2.410857230424880981e-01 4.158427566289901733e-02 -1.642355918884277344e-01 1.484233736991882324e-01 -7.576782256364822388e-02 -3.151768445968627930e-02 -1.687688380479812622e-01 -1.763014122843742371e-02 -4.028941690921783447e-02 -4.631209187209606171e-03 3.521316498517990112e-02 -2.374313920736312866e-01 -3.952687606215476990e-03 -1.221608147025108337e-01
2.011541277170181274e-01 -7.650235295295715332e-02 1.028743758797645569e-01 2.505859136581420898e-01 2.411258965730667114e-01 8.625185489654541016e-02 9.610058367252349854e-02 -4.046929180622100830e-01 1.473001539707183838e-01 -3.675717115402221680e-01 1.094873249530792236e-01 1.030012890696525574e-01 -3.599495887756347656e-01 1.557981967926025391e-01 2.917166054248809814e-01 5.360938981175422668e-02 -2.139978110790252686e-01 -8.003941923379898071e-02 -5.715877190232276917e-02 -4.830035194754600525e-02 -1.612530648708343506e-01 1.719982773065567017e-01 9.254077821969985962e-02 3.142456710338592529e-02 1.599525474011898041e-02 -1.366884708404541016e-01 1.055527999997138977e-01 -1.741527915000915527e-01 1.305557508021593094e-02 -5.821160599589347839e-02 1.514053940773010254e-01 1.033021509647369385e-01
6.886421144008636475e-02 -1.075659021735191345e-01 2.136544883251190186e-01 3.572199046611785889e-01 -1.340122073888778687e-01 4.545601904392242432e-01 7.348085939884185791e-02 -5.738385766744613647e-02 7.914979010820388794e-02 -3.164273872971534729e-02 8.149875327944755554e-03 -1.921997666358947754e-01 -1.672795042395591736e-02 2.123864591121673584e-01 -1.002982407808303833e-01 -2.209257632493972778e-01 1.933452636003494263e-01 -2.351542562246322632e-01 -2.401654273271560669e-01 5.758591461926698685e-03 -6.813366711139678955e-02 1.538213491439819336e-01 -1.514581739902496338e-01 -1.471178531646728516e-01 5.356083810329437256e-02 -1.275853216648101807e-01 -4.988238587975502014e-02 -6.557855755090713501e-02 -4.149924218654632568e-02 9.535776078701019287e-02 2.795797288417816162e-01 -3.007208406925201416e-01
-1.252203527837991714e-02 -4.298206046223640442e-02 9.289366751909255981e-02 2.736079096794128418e-01 -1.342475414276123047e-01 1.466982662677764893e-01 9.732834994792938232e-02 -3.233565092086791992e-01 1.201842427253723145e-01 -1.709406636655330658e-02 -1.058105751872062683e-01 2.746816277503967285e-01 1.973804682493209839e-01 8.662727475166320801e-02 3.302486836910247803e-01 -1.199956685304641724e-01 3.014375269412994385e-01 -3.011978566646575928e-01 3.084943443536758423e-02 1.509600579738616943e-01 -1.110889166593551636e-01 1.273871306329965591e-02 1.372835487127304077e-01 6.321883946657180786e-02 -3.429025709629058838e-01 -1.064990088343620300e-01 3.074050247669219971e-01 -9.477645158767700195e-02 1.160956099629402161e-01 3.793733194470405579e-02 6.478767376393079758e-03 3.981996327638626099e-02
-1.621418446302413940e-01 -1.993966661393642426e-02 4.884387925267219543e-02 -2.856784500181674957e-02 -2.349304407835006714e-01 4.925437867641448975e-01 -8.364389836788177490e-02 -7.952446490526199341e-02 7.077120244503021240e-02 2.112998515367507935e-01 2.485910616815090179e-02 -2.488846629858016968e-01 9.703942574560642242e-03 7.662623375654220581e-02 1.738445609807968140e-01 -1.683633029460906982e-01 -9.324280917644500732e-02 -2.087779343128204346e-01 8.495216071605682373e-02 -5.930434539914131165e-02 -1.714814305305480957e-01 6.136973202228546143e-02 -1.552831730805337429e-03 3.842923045158386230e-02 4.830544441938400269e-02 7.054594159126281738e-02 3.725267350673675537e-01 -1.400348395109176636e-01 7.195261120796203613e-02 -1.858253777027130127e-02 4.604251980781555176e-01 3.700461611151695251e-02
-1.334788501262664795e-01 2.955421805381774902e-02 2.454920299351215363e-02 3.117307722568511963e-01 -2.030277997255325317e-02 1.257011294364929199e-01 -1.984862238168716431e-02 2.407096885144710541e-02 -8.193259686231613159e-02 -1.232298910617828369e-01 1.432644575834274292e-01 -3.376930207014083862e-02 1.177689433097839355e-01 1.028609499335289001e-01 2.291644215583801270e-01 -4.172928929328918457e-01 -1.015987917780876160e-01 -1.773574650287628174e-01 -9.310080111026763916e-02 -6.099810823798179626e-02 -1.772339791059494019e-01 1.062197536230087280e-01 -2.103537619113922119e-01 -2.793081803247332573e-03 -4.506909102201461792e-02 1.674162745475769043e-01 4.227550327777862549e-01 6.376386154443025589e-03 1.428654789924621582e-01 1.602369844913482666e-01 4.169425666332244873e-01 4.259765893220901489e-02
2.161857038736343384e-01 9.723412990570068359e-02 -8.129985630512237549e-02 -5.553455650806427002e-02 1.003471836447715759e-01 2.284304797649383545e-01 2.956772595643997192e-02 -2.298464328050613403e-01 2.365478128194808960e-01 -1.575863063335418701e-01 2.409828156232833862e-01 -9.933317452669143677e-02 1.884955763816833496e-01 -1.491506397724151611e-01 -1.236586794257164001e-01 -2.613743245601654053e-01 -2.434806823730468750e-01 -3.507525324821472168e-01 -2.268322855234146118e-01 4.406789690256118774e-02 -8.085530996322631836e-02 2.111537605524063110e-01 1.399572938680648804e-01 1.298335660248994827e-02 -2.839349508285522461e-01 -1.556848138570785522e-01 1.139646321535110474e-01 -1.985005438327789307e-01 -4.786222055554389954e-02 1.312514580786228180e-02 2.113225758075714111e-01 -1.307539343833923340e-01
-2.959400042891502380e-02 -2.253371924161911011e-01 -1.354463212192058563e-02 1.366197466850280762e-01 -1.369753777980804443e-01 9.400216490030288696e-02 -4.615006223320960999e-02 -2.875811457633972168e-01 1.015740111470222473e-01 -7.459847722202539444e-03 1.167664453387260437e-01 -7.274693995714187622e-02 -9.676457196474075317e-02 -2.300659120082855225e-01 -3.168891742825508118e-02 4.778640344738960266e-02 -8.954133093357086182e-02 -3.874719142913818359e-01 -1.087729781866073608e-01 -1.469637453556060791e-01 -1.816087067127227783e-01 -6.392527837306261063e-03 1.864079385995864868e-01 3.871473968029022217e-01 -7.054631412029266357e-02 -8.481399714946746826e-02 3.348778784275054932e-01 -9.843249619007110596e-02 -4.152281209826469421e-02 2.950456738471984863e-01 1.177311539649963379e-01 -2.762459516525268555e-01
9.667968750000000000e-02 -6.295913457870483398e-02 -2.220257073640823364e-01 4.093460738658905029e-01 -2.238208241760730743e-02 2.364240139722824097e-01 -1.151057109236717224e-01 -3.026196360588073730e-01 1.637869775295257568e-01 -1.451590955257415771e-01 -3.580043092370033264e-02 2.432585880160331726e-02 -9.069044888019561768e-02 -2.305232733488082886e-01 6.948528438806533813e-02 2.510134875774383545e-02 -1.933442801237106323e-02 -3.616891801357269287e-01 -8.668357878923416138e-02 -7.831611484289169312e-02 -5.835144594311714172e-02 1.520296782255172729e-01 3.242389559745788574e-01 1.647283285856246948e-01 2.952780388295650482e-02 -1.329747494310140610e-02 1.783702149987220764e-02 -2.567959129810333252e-01 -4.001997411251068115e-02 3.073089718818664551e-01 6.960202008485794067e-02 -1.420876830816268921e-01
1.501379609107971191e-01 -9.074600040912628174e-02 -1.707028448581695557e-01 1.238555833697319031e-01 -1.257486790418624878e-01 1.001072451472282410e-01 2.395990490913391113e-02 -1.801345497369766235e-01 2.683616243302822113e-02 -2.696848474442958832e-02 1.982700675725936890e-01 -8.520861715078353882e-02 2.546936869621276855e-01 -2.186876237392425537e-01 6.196771934628486633e-02 5.092194676399230957e-02 -1.649886667728424072e-01 -1.297070682048797607e-01 1.209529042243957520e-01 -2.999001741409301758e-01 2.181838080286979675e-02 3.743974566459655762e-01 1.743395812809467316e-02 1.066173836588859558e-01 -1.055896505713462830e-01 -7.895382493734359741e-02 1.603077799081802368e-01 -2.114121913909912109e-01 -6.930173258297145367e-04 2.926330864429473877e-01 4.600481986999511719e-01 -1.129213124513626099e-01
-7.396147400140762329e-02 -2.109351456165313721e-01 1.444438397884368896e-01 -1.179997250437736511e-01 -3.370574712753295898e-01 1.013622358441352844e-01 1.331828981637954712e-01 1.922730654478073120e-01 1.250827014446258545e-01 -8.514374494552612305e-03 3.523004353046417236e-01 -1.634831428527832031e-01 2.023102641105651855e-01 -9.024959802627563477e-02 9.890735894441604614e-02 -1.037066206336021423e-01 -1.200770735740661621e-01 -3.334866762161254883e-01 -2.403651624917984009e-01 1.787093877792358398e-01 -1.412623822689056396e-01 -2.048629568889737129e-03 2.915338985621929169e-02 1.088044643402099609e-01 -6.367740686982870102e-03 -2.580274045467376709e-01 2.462335824966430664e-01 -1.316825449466705322e-01 1.971086859703063965e-01 -1.003401428461074829e-01 2.289862036705017090e-01 -8.093240857124328613e-02
-2.258250862360000610e-01 -2.767928838729858398e-01 1.321429908275604248e-01 2.723118662834167480e-01 3.071416541934013367e-02 -7.808999717235565186e-02 -1.383377164602279663e-01 -2.922873497009277344e-01 -2.696708030998706818e-02 5.234855040907859802e-02 5.793211236596107483e-02 1.125373467803001404e-01 1.209067627787590027e-01 -1.155980452895164490e-01 -3.047719830647110939e-03 1.100714802742004395e-01 -1.470392383635044098e-02 -4.122155606746673584e-01 -9.330946952104568481e-02 -6.424842029809951782e-02 -2.372475117444992065e-01 9.270290285348892212e-02 -8.607885986566543579e-02 4.017562866210937500e-01 -2.997508458793163300e-02 7.144059240818023682e-02 2.461152821779251099e-01 -2.458367049694061279e-01 4.624085500836372375e-02 1.874229311943054199e-01 1.400315761566162109e-01 -9.493518620729446411e-02
-2.059038579463958740e-01 -1.017060875892639160e-01 -4.917724430561065674e-02 1.722448617219924927e-01 3.051956929266452789e-02 4.423989355564117432e-02 3.552237749099731445e-01 -2.244202047586441040e-01 1.709285378456115723e-01 -1.362573951482772827e-01 4.176854193210601807e-01 -6.260716170072555542e-02 -1.642445921897888184e-01 5.603578686714172363e-02 6.546144187450408936e-02 -9.009347110986709595e-02 -1.410171985626220703e-01 -1.547285169363021851e-01 -4.653659462928771973e-02 -7.936281710863113403e-02 -5.922426283359527588e-02 2.058197110891342163e-01 -1.591754704713821411e-01 3.158752322196960449e-01 -1.804099977016448975e-01 1.954983174800872803e-02 -9.096351265907287598e-02 -7.667750865221023560e-02 1.870272457599639893e-01 -1.779366433620452881e-01 1.450190693140029907e-01 -3.301893472671508789e-01
7.770819962024688721e-02 1.368559058755636215e-02 -5.754254013299942017e-02 1.360972225666046143e-01 -1.904832124710083008e-01 2.585535347461700439e-01 1.792127490043640137e-01 -1.988164186477661133e-01 -1.485996544361114502e-01 -4.678992554545402527e-02 1.398351937532424927e-01 -2.783176004886627197e-01 2.124324291944503784e-01 1.764350682497024536e-01 1.543869823217391968e-01 -3.341783881187438965e-01 -3.120094351470470428e-02 -1.646017581224441528e-01 4.834649339318275452e-02 -1.273447126150131226e-01 6.146832928061485291e-02 5.459737405180931091e-02 -3.139976644888520241e-03 9.038461744785308838e-02 -2.553980648517608643e-01 3.987631946802139282e-02 2.536588609218597412e-01 -3.741648420691490173e-02 -2.672528326511383057e-01 1.708407700061798096e-02 3.907213509082794189e-01 2.135610282421112061e-01
1.185716222971677780e-02 -6.848226487636566162e-02 -6.470301002264022827e-02 -1.579511463642120361e-01 2.197105251252651215e-02 2.199023813009262085e-01 1.911617815494537354e-01 -2.672636508941650391e-01 -6.157665699720382690e-02 -3.476441279053688049e-02 -1.057537794113159180e-01 6.773681938648223877e-02 -7.346431910991668701e-02 -2.237378358840942383e-01 1.789531707763671875e-01 -3.926301840692758560e-03 -1.484129875898361206e-01 -4.836486279964447021e-01 -3.762773871421813965e-01 1.199280023574829102e-01 -4.376834630966186523e-02 2.081651389598846436e-01 -7.436662167310714722e-02 1.736472100019454956e-01 1.514877676963806152e-01 -1.205034106969833374e-01 3.122344911098480225e-01 -4.919239506125450134e-02 -1.226934045553207397e-01 8.994864672422409058e-02 9.133463352918624878e-02 -1.981066912412643433e-01
9.849266707897186279e-02 -2.367745786905288696e-01 -8.065159432590007782e-03 1.175486668944358826e-01 -8.616397529840469360e-02 1.164161190390586853e-01 8.736609667539596558e-02 -2.118908166885375977e-01 9.208655916154384613e-03 -1.334630250930786133e-01 1.594806313514709473e-01 -1.566747725009918213e-01 -2.223985791206359863e-01 -3.157792389392852783e-01 -5.348946526646614075e-02 -1.506499350070953369e-01 -1.147131100296974182e-01 -3.100107014179229736e-01 -2.771143317222595215e-01 -1.240444779396057129e-01 -7.292629778385162354e-02 2.265370637178421021e-02 3.240899741649627686e-01 3.766993284225463867e-01 3.526217862963676453e-02 3.526448458433151245e-02 3.106822371482849121e-01 -1.356066316366195679e-01 -1.433032304048538208e-01 1.418143976479768753e-02 6.847622245550155640e-02 -8.482731133699417114e-02
-7.505486160516738892e-02 -9.066605009138584137e-03 -6.433470547199249268e-02 -3.260369226336479187e-02 -2.047403901815414429e-01 5.729884505271911621e-01 5.765686277300119400e-03 2.562765218317508698e-02 1.202669888734817505e-01 -6.844469159841537476e-02 -1.017671227455139160e-01 -2.460331171751022339e-01 2.353940308094024658e-01 1.729638874530792236e-01 1.825850456953048706e-01 -1.450689136981964111e-01 4.633273184299468994e-02 -2.029125690460205078e-01 -1.122539043426513672e-01 -1.278489679098129272e-01 -1.377610117197036743e-01 1.092405766248703003e-01 -7.455121725797653198e-02 8.154860138893127441e-02 -5.420688167214393616e-02 9.938149712979793549e-03 2.018148601055145264e-01 -2.138203978538513184e-01 1.395452916622161865e-01 1.107509359717369080e-01 3.461958765983581543e-01 1.787436306476593018e-01
-1.195866912603378296e-01 -6.331242620944976807e-02 -1.196642816066741943e-01 1.848989129066467285e-01 3.039990663528442383e-01 2.653867602348327637e-01 2.295451909303665161e-01 -2.731560766696929932e-01 -1.342046260833740234e-02 6.658764183521270752e-02 1.946044713258743286e-01 8.705914020538330078e-02 -1.708016544580459595e-01 -9.210435301065444946e-02 1.208253726363182068e-01 -2.307713329792022705e-01 -4.326974600553512573e-02 -3.586083054542541504e-01 -1.915261745452880859e-01 2.141641639173030853e-02 -3.682729974389076233e-02 7.383745163679122925e-02 2.001735866069793701e-01 2.847964763641357422e-01 2.041458189487457275e-01 3.425962477922439575e-02 1.392834037542343140e-01 4.039051011204719543e-02 -1.564721809700131416e-03 2.376687824726104736e-01 2.651570737361907959e-01 -3.435630351305007935e-02
1.080863252282142639e-01 -5.456562619656324387e-03 1.224907785654067993e-01 2.451070025563240051e-02 1.079718489199876785e-02 1.266036368906497955e-02 5.801041796803474426e-02 -2.247165143489837646e-01 3.457847237586975098e-01 -8.810773491859436035e-03 3.049758672714233398e-01 -2.208240479230880737e-01 4.016751050949096680e-01 -2.971186675131320953e-02 -1.112754791975021362e-01 -2.092320024967193604e-01 -6.110627204179763794e-02 -3.158356547355651855e-01 -1.241923943161964417e-01 -7.189989089965820312e-02 -5.170399788767099380e-03 6.057039648294448853e-02 1.611721813678741455e-01 1.010505557060241699e-01 -2.499829381704330444e-01 -1.046763882040977478e-01 1.121604964137077332e-01 -1.467465758323669434e-01 -2.299446612596511841e-02 2.359489053487777710e-01 3.312801718711853027e-01 -3.558343648910522461e-02
1.581402495503425598e-02 -2.166175246238708496e-01 1.212545260787010193e-01 2.244372069835662842e-01 2.455740608274936676e-02 1.585806757211685181e-01 1.550103425979614258e-01 -4.453009366989135742e-02 4.044196307659149170e-01 -1.455855667591094971e-01 2.923069000244140625e-01 1.329471766948699951e-01 -1.217072159051895142e-01 8.923565037548542023e-03 -7.233951240777969360e-02 -1.043268293142318726e-01 1.024838164448738098e-01 -3.331295251846313477e-01 -2.196644842624664307e-01 8.375183679163455963e-03 -2.138185352087020874e-01 1.565850079059600830e-01 8.771566301584243774e-02 1.500870436429977417e-01 1.964478045701980591e-01 -5.670185666531324387e-03 2.693812847137451172e-01 -5.897827818989753723e-02 -2.361740730702877045e-02 1.723482310771942139e-01 3.500741347670555115e-02 -3.173292577266693115e-01
-1.699013449251651764e-02 -1.967312097549438477e-01 -1.348702050745487213e-02 1.982311755418777466e-01 -1.306469142436981201e-01 1.422312259674072266e-01 1.513545773923397064e-02 -2.619541585445404053e-01 1.729894131422042847e-01 4.442843794822692871e-02 1.681792587041854858e-01 8.267411589622497559e-02 -6.127493456006050110e-02 -2.515157163143157959e-01 -5.113213881850242615e-02 9.359534084796905518e-02 -1.303396821022033691e-01 -5.005370378494262695e-01 -1.456599831581115723e-01 -6.590004265308380127e-02 -2.296333909034729004e-01 -3.343870863318443298e-02 8.331369608640670776e-02 2.723509669303894043e-01 -1.030285209417343140e-01 -1.081662476062774658e-01 2.356106936931610107e-01 -1.637903302907943726e-01 -1.230423375964164734e-01 3.051752150058746338e-01 4.123003780841827393e-02 -1.652224361896514893e-01
-1.751257181167602539e-01 -7.786197960376739502e-02 1.063235551118850708e-01 -5.083759501576423645e-02 -1.678826361894607544e-01 2.306028157472610474e-01 1.477189958095550537e-01 -6.834571063518524170e-02 3.798214718699455261e-02 1.875524669885635376e-01 2.612971663475036621e-01 -3.358188867568969727e-01 1.694608628749847412e-01 -2.542671859264373779e-01 2.368113547563552856e-01 -1.067065373063087463e-01 1.740460656583309174e-02 -4.472346007823944092e-01 -1.388093829154968262e-01 1.467959880828857422e-01 -1.338367611169815063e-01 6.635460257530212402e-02 1.846781224012374878e-01 8.795434981584548950e-02 1.099179014563560486e-01 -7.712183054536581039e-03 2.661529779434204102e-01 2.685023471713066101e-02 -3.879523649811744690e-02 -6.091340631246566772e-02 8.415856957435607910e-02 2.484501302242279053e-01
3.264189139008522034e-02 -1.119174435734748840e-01 -1.230857223272323608e-01 3.056844770908355713e-01 -5.651976540684700012e-02 4.248418509960174561e-01 -5.829534307122230530e-02 -5.850159749388694763e-02 2.911857664585113525e-01 -4.314585030078887939e-02 1.037000641226768494e-01 -6.609442830085754395e-02 -2.261296212673187256e-01 1.087808683514595032e-01 3.087265491485595703e-01 -6.546422839164733887e-02 1.337350010871887207e-01 -1.847209632396697998e-01 -3.391647040843963623e-01 1.567866355180740356e-01 1.067736819386482239e-01 2.548463642597198486e-02 -1.201794520020484924e-01 -1.575602404773235321e-02 -1.461316198110580444e-01 -2.434036433696746826e-01 2.145874053239822388e-01 -4.642674326896667480e-02 -6.278680171817541122e-03 1.857169419527053833e-01 2.022170126438140869e-01 -1.958956569433212280e-02
1.340847164392471313e-01 -7.432486861944198608e-02 3.604564368724822998e-01 1.313426345586776733e-01 2.607911825180053711e-02 3.144271671772003174e-01 2.012467980384826660e-01 -1.164405420422554016e-01 1.318407803773880005e-01 6.170697510242462158e-02 -6.930525600910186768e-02 4.384860396385192871e-02 -1.240350073203444481e-03 2.642973065376281738e-01 3.308140039443969727e-01 -8.481639437377452850e-03 2.797699570655822754e-01 -3.276118636131286621e-01 4.660412669181823730e-03 -9.888304769992828369e-02 6.293333321809768677e-02 1.039329096674919128e-01 3.469612598419189453e-01 8.352646976709365845e-02 -1.751345992088317871e-01 2.777543850243091583e-02 3.782221674919128418e-02 -2.165336310863494873e-01 3.394843265414237976e-02 3.794067725539207458e-02 6.565541774034500122e-02 2.103536576032638550e-01
4.770287126302719116e-02 2.650134265422821045e-02 1.939990669488906860e-01 2.641261816024780273e-01 -3.182336688041687012e-01 2.425176091492176056e-02 2.606514990329742432e-01 -2.863494753837585449e-01 3.105634748935699463e-01 -1.058437526226043701e-01 1.359050869941711426e-01 3.586963191628456116e-02 -1.074113324284553528e-01 2.300946116447448730e-01 1.927157491445541382e-01 -1.744458824396133423e-01 -9.033772349357604980e-02 -1.405583471059799194e-01 -2.749891281127929688e-01 1.181335598230361938e-01 -4.164486378431320190e-02 2.122926712036132812e-01 -2.452796325087547302e-02 -8.007020503282546997e-02 -1.196618005633354187e-01 1.125057935714721680e-01 -1.158804818987846375e-01 -4.423986375331878662e-02 3.422751277685165405e-02 -2.593984901905059814e-01 8.988543599843978882e-02 -2.969155609607696533e-01
1.370445936918258667e-01 7.456673681735992432e-02 -1.208622530102729797e-01 -5.692781880497932434e-03 -7.258183509111404419e-02 1.919530630111694336e-01 1.219910755753517151e-01 -3.399141877889633179e-02 1.349277198314666748e-01 1.385557055473327637e-01 2.512216269969940186e-01 9.993426501750946045e-03 -1.116913780570030212e-01 -1.993274241685867310e-01 -4.965021461248397827e-02 -3.207382261753082275e-01 1.798795163631439209e-01 -3.452532589435577393e-01 -3.324034810066223145e-01 1.261926740407943726e-01 3.457811428233981133e-03 7.376441359519958496e-02 7.634409517049789429e-02 1.724559664726257324e-01 -1.816730350255966187e-01 -3.044015765190124512e-01 2.221818119287490845e-01 -8.286620676517486572e-02 -9.857145138084888458e-03 -3.853350412100553513e-03 1.633065044879913330e-01 -3.421016335487365723e-01
1.400347352027893066e-01 -6.992835551500320435e-02 -6.709194183349609375e-02 1.497301906347274780e-01 -3.273698315024375916e-02 2.474424839019775391e-01 -9.584944695234298706e-02 -1.355580538511276245e-01 1.267914175987243652e-01 -1.994038820266723633e-01 -7.792042195796966553e-02 5.730483308434486389e-02 2.453395128250122070e-01 -5.279195681214332581e-02 3.562359213829040527e-01 -3.374575674533843994e-01 2.713546454906463623e-01 -1.274783611297607422e-01 -2.154084444046020508e-01 1.241052988916635513e-03 5.294608324766159058e-02 8.700119704008102417e-02 -4.146938771009445190e-02 2.887721545994281769e-02 8.038518577814102173e-02 -2.415455318987369537e-02 3.543605804443359375e-01 -1.224735081195831299e-01 -2.371232360601425171e-01 -2.237631380558013916e-01 2.900717556476593018e-01 4.996010661125183105e-02
9.347143769264221191e-02 -2.362224459648132324e-01 -2.102428972721099854e-01 2.383371144533157349e-01 -2.245055735111236572e-01 1.504720151424407959e-01 1.382860243320465088e-01 -3.606092631816864014e-01 4.319201409816741943e-02 9.581986814737319946e-02 9.012915194034576416e-02 -1.319319605827331543e-01 5.909918993711471558e-02 1.343974024057388306e-01 7.180640846490859985e-02 -4.163356721401214600e-01 -1.827735453844070435e-01 -2.004603743553161621e-01 -4.248468577861785889e-02 -2.392252720892429352e-02 -8.356954157352447510e-02 2.495691925287246704e-01 -1.133497878909111023e-01 -1.569894403219223022e-01 3.014917969703674316e-01 -2.701106248423457146e-03 2.207322567701339722e-01 -1.894067674875259399e-01 -1.204274296760559082e-01 1.077524572610855103e-02 -5.254040658473968506e-02 -3.688357071951031685e-03
2.805382013320922852e-01 -1.020864322781562805e-01 5.607068538665771484e-02 -3.449576720595359802e-02 -1.176483742892742157e-02 6.174861639738082886e-02 1.236880477517843246e-02 -1.736059784889221191e-01 3.511430919170379639e-01 -1.933266408741474152e-02 3.375911116600036621e-01 -7.871025800704956055e-02 2.753700017929077148e-01 9.753906168043613434e-03 -9.495260566473007202e-02 -7.262779772281646729e-02 -1.153217628598213196e-01 -3.342235386371612549e-01 -1.738774329423904419e-01 -5.092821642756462097e-02 -2.838955027982592583e-03 4.006418585777282715e-02 1.409727185964584351e-01 1.117330789566040039e-01 -2.103700190782546997e-01 4.994302988052368164e-02 4.684252664446830750e-02 -7.178619503974914551e-02 1.163387950509786606e-02 3.011471629142761230e-01 4.469723105430603027e-01 -4.168617725372314453e-02
1.493368148803710938e-01 7.196618244051933289e-03 -2.996180765330791473e-02 1.514446586370468140e-01 -1.068273186683654785e-01 2.697992622852325439e-01 1.837649941444396973e-01 -1.439900100231170654e-01 -2.918121218681335449e-02 -4.426060616970062256e-02 7.099151611328125000e-02 -1.682633012533187866e-01 1.343269795179367065e-01 -8.680095896124839783e-03 2.233716100454330444e-01 -2.566474676132202148e-01 -6.669244915246963501e-02 -2.444232255220413208e-01 -2.735570967197418213e-01 1.264305561780929565e-01 -1.127930954098701477e-01 6.306372582912445068e-02 -7.422032207250595093e-02 -3.862793371081352234e-02 2.121869176626205444e-01 -3.580042421817779541e-01 3.192803263664245605e-01 -3.228385448455810547e-01 2.389256609603762627e-03 1.995838731527328491e-01 1.656161248683929443e-01 1.404646337032318115e-01
9.457097202539443970e-02 1.767895668745040894e-01 1.913242191076278687e-01 7.520928978919982910e-02 -2.731806337833404541e-01 2.980856895446777344e-01 1.708381921052932739e-01 -2.773436903953552246e-01 1.276798546314239502e-01 -4.493107553571462631e-03 -6.531406193971633911e-02 3.362975642085075378e-02 1.469127684831619263e-01 -1.521992385387420654e-01 -1.469523459672927856e-01 -1.922794282436370850e-01 5.584306642413139343e-02 -2.250533550977706909e-01 -2.377835474908351898e-02 -1.286713033914566040e-01 -1.210825294256210327e-01 7.391293346881866455e-02 1.008914317935705185e-02 2.917648255825042725e-01 -4.932472854852676392e-02 2.666626870632171631e-01 -1.316224634647369385e-01 -3.630363047122955322e-01 2.227343991398811340e-02 3.471022099256515503e-02 2.770167291164398193e-01 -2.134858369827270508e-01
-9.987941384315490723e-02 7.092806696891784668e-02 1.350760608911514282e-01 1.499429792165756226e-01 -1.006232276558876038e-01 1.265219300985336304e-01 2.215900719165802002e-01 -4.059004038572311401e-02 1.667752414941787720e-01 -3.204866349697113037e-01 -8.358919620513916016e-02 -3.318609893321990967e-01 -1.639224290847778320e-01 2.826434671878814697e-01 -1.350197792053222656e-01 -1.077453568577766418e-01 -1.280966550111770630e-01 -3.209148943424224854e-01 -2.094946056604385376e-02 -2.452571392059326172e-01 -2.320771962404251099e-01 3.221704959869384766e-01 -4.224574193358421326e-02 2.393775992095470428e-02 -1.963134855031967163e-01 -3.171508014202117920e-02 7.025889307260513306e-02 -1.052873395383358002e-02 -1.163842454552650452e-01 7.645101752132177353e-03 2.046059221029281616e-01 -2.075683325529098511e-01
-1.987178921699523926e-01 5.934240296483039856e-02 2.502811253070831299e-01 1.784336715936660767e-01 -1.406759917736053467e-01 2.281275093555450439e-01 6.079353764653205872e-02 -2.317685782909393311e-01 9.262005984783172607e-02 1.474330872297286987e-01 -1.605816334486007690e-01 -1.687795817852020264e-01 -2.033319324254989624e-02 -4.401357844471931458e-02 9.413165599107742310e-02 -1.276197731494903564e-01 9.455911815166473389e-03 -3.388670682907104492e-01 -1.643095761537551880e-01 2.005611658096313477e-01 3.471720218658447266e-02 -2.344830930233001709e-01 -5.201714858412742615e-02 -8.696199953556060791e-02 -1.424544453620910645e-01 1.409171731211245060e-03 1.511101126670837402e-01 -3.945513069629669189e-01 4.563891142606735229e-02 5.617795139551162720e-02 4.095149934291839600e-01 -2.897907420992851257e-02
-5.761058628559112549e-02 5.144486948847770691e-02 2.542322278022766113e-01 1.625236570835113525e-01 -1.116207987070083618e-01 3.363828361034393311e-01 1.829712837934494019e-01 -5.874003469944000244e-02 2.051125913858413696e-01 -8.720967918634414673e-02 -1.234795227646827698e-01 -4.968589916825294495e-02 6.997784972190856934e-02 -2.307485342025756836e-01 2.941727638244628906e-01 -5.217677727341651917e-02 1.213131323456764221e-01 -2.925694286823272705e-01 -3.580001890659332275e-01 -1.792348772287368774e-01 1.668732017278671265e-01 2.127101272344589233e-01 8.848749101161956787e-02 -6.755095720291137695e-02 -1.240444034337997437e-01 1.717437207698822021e-01 -1.213677693158388138e-02 -1.465338468551635742e-01 3.010233044624328613e-01 -6.164659187197685242e-02 2.819743379950523376e-02 -1.336013823747634888e-01
9.389009326696395874e-02 -1.014335006475448608e-01 4.846052452921867371e-02 -2.594702690839767456e-02 -1.259408798068761826e-02 -8.543047122657299042e-03 2.511870674788951874e-02 -3.619328141212463379e-01 4.094905555248260498e-01 1.067442633211612701e-02 2.242655456066131592e-01 -1.120897829532623291e-01 2.721832990646362305e-01 -2.314505279064178467e-01 2.457306534051895142e-02 -2.180791199207305908e-01 -1.465079635381698608e-01 -2.346794754266738892e-01 -4.020253196358680725e-02 1.375226071104407310e-03 2.435379102826118469e-02 1.306164264678955078e-01 1.587733179330825806e-01 8.793759346008300781e-02 -2.022149562835693359e-01 -2.622618675231933594e-01 1.367337554693222046e-01 -9.465759247541427612e-02 5.187793821096420288e-02 1.832113415002822876e-01 3.686605393886566162e-01 -3.599693626165390015e-02
4.384418204426765442e-02 -1.831866055727005005e-01 1.113319322466850281e-01 -2.977623231709003448e-02 -1.579188406467437744e-01 2.972864806652069092e-01 -2.597341500222682953e-02 -1.595570296049118042e-01 1.461857557296752930e-01 -1.709131598472595215e-01 2.558060586452484131e-01 -1.636834293603897095e-01 -8.652306348085403442e-02 1.147153303027153015e-01 -2.148641645908355713e-01 -4.303557425737380981e-02 1.170416250824928284e-01 -3.915611803531646729e-01 -3.297081887722015381e-01 2.362117022275924683e-01 -3.647911921143531799e-02 2.790535092353820801e-01 -2.207368761301040649e-01 2.028829455375671387e-01 5.236296565271914005e-04 1.609034985303878784e-01 3.033061325550079346e-02 1.016010046005249023e-01 1.825420409440994263e-01 4.135999456048011780e-02 1.407594233751296997e-01 -8.789031207561492920e-02
-1.695671379566192627e-01 -8.114436268806457520e-02 5.824803188443183899e-02 2.394436150789260864e-01 1.076913699507713318e-01 3.203346431255340576e-01 -1.160953640937805176e-01 -1.349266320466995239e-01 1.877382099628448486e-01 -3.210347890853881836e-02 2.893103063106536865e-01 -2.768506407737731934e-01 1.055858582258224487e-01 1.641048640012741089e-01 2.283760458230972290e-01 -7.371775060892105103e-02 1.609537936747074127e-02 -1.058671921491622925e-01 -1.252881884574890137e-01 1.704976111650466919e-01 3.941774740815162659e-02 1.387019604444503784e-01 -1.125181689858436584e-01 2.132882550358772278e-02 -2.515421435236930847e-02 2.930830717086791992e-01 4.170454740524291992e-01 -1.025718599557876587e-01 -1.048157438635826111e-01 7.204642891883850098e-02 2.749887704849243164e-01 -1.132911071181297302e-01
4.318644851446151733e-02 -1.971396356821060181e-01 -2.399759590625762939e-01 4.575646221637725830e-01 -1.539216637611389160e-01 3.037565648555755615e-01 5.769187211990356445e-02 -1.771380454301834106e-01 3.166870474815368652e-01 1.374766230583190918e-01 1.181287132203578949e-02 1.972787976264953613e-01 -2.241343446075916290e-02 9.044811874628067017e-02 1.849816367030143738e-02 -1.129226759076118469e-01 -5.402309447526931763e-02 -1.072837710380554199e-01 -1.456339657306671143e-01 6.616548448801040649e-02 -5.447306111454963684e-02 2.136987894773483276e-01 -3.076789975166320801e-01 -8.076038211584091187e-03 5.223013088107109070e-02 -2.647587656974792480e-01 7.334236055612564087e-02 -1.287312060594558716e-01 -1.101746037602424622e-01 7.833199203014373779e-02 2.498815953731536865e-01 5.246575176715850830e-02
2.650876939296722412e-01 8.015803247690200806e-02 -5.069012986496090889e-04 8.815005421638488770e-02 -3.573955297470092773e-01 1.563747227191925049e-01 9.938421100378036499e-02 -1.201506406068801880e-01 -7.814218848943710327e-02 -6.802842020988464355e-02 1.584984958171844482e-01 -2.261771410703659058e-01 2.068031281232833862e-01 1.829005628824234009e-01 1.226053461432456970e-01 -2.997114062309265137e-01 7.801570743322372437e-02 -3.673602342605590820e-01 1.910328748635947704e-03 2.459493651986122131e-02 1.927001178264617920e-01 8.450407534837722778e-02 -3.534223185852169991e-03 1.438789814710617065e-01 -9.867081046104431152e-02 1.038281321525573730e-01 1.548857837915420532e-01 -7.725453935563564301e-03 -1.496142148971557617e-01 8.874214440584182739e-02 3.990934193134307861e-01 1.737994104623794556e-01
-2.310801669955253601e-02 -3.393843770027160645e-02 1.176888570189476013e-01 2.629671990871429443e-01 -1.350337862968444824e-01 2.232179045677185059e-01 -9.238403290510177612e-02 8.351689577102661133e-02 -1.003379300236701965e-01 1.930215582251548767e-02 3.798581659793853760e-02 -1.333060413599014282e-01 2.041636854410171509e-01 9.776016324758529663e-02 2.494162321090698242e-01 -3.009216189384460449e-01 -1.662023514509201050e-01 -1.774071305990219116e-01 -2.353733777999877930e-01 5.401109531521797180e-02 -1.832209378480911255e-01 1.099101603031158447e-01 -1.926669627428054810e-01 1.397020518779754639e-01 -2.105151535943150520e-03 9.195441007614135742e-02 4.342112243175506592e-01 -9.673014283180236816e-02 4.693812131881713867e-02 2.716955542564392090e-01 2.962616980075836182e-01 9.074808657169342041e-02
4.721170663833618164e-02 -5.153320357203483582e-02 1.345363259315490723e-01 4.726080596446990967e-02 -1.259238123893737793e-01 2.762778997421264648e-01 2.544424235820770264e-01 -2.661401033401489258e-01 3.327483683824539185e-02 3.555724024772644043e-02 -2.075948268175125122e-01 -8.130788058042526245e-02 5.265913158655166626e-02 -4.428775981068611145e-02 1.639630496501922607e-01 -2.003278434276580811e-01 -1.890223026275634766e-01 -2.060549408197402954e-01 -2.170694321393966675e-01 1.121973171830177307e-01 -1.493523716926574707e-01 1.515385601669549942e-02 1.116814464330673218e-01 6.927795708179473877e-02 1.720360815525054932e-01 -3.526486158370971680e-01 3.976976871490478516e-01 -2.624698877334594727e-01 -9.551358222961425781e-02 -2.228110656142234802e-02 1.109308451414108276e-01 2.062927037477493286e-01
-1.493250727653503418e-01 2.868030406534671783e-02 4.025955498218536377e-02 1.609819680452346802e-01 -1.953808069229125977e-01 1.212454810738563538e-01 -2.058287896215915680e-02 -2.716329395771026611e-01 6.732440739870071411e-02 -2.780085662379860878e-03 -9.450065344572067261e-02 -9.848497807979583740e-02 -1.191552951931953430e-01 -1.270543634891510010e-01 3.226590454578399658e-01 -7.034321874380111694e-02 4.274923354387283325e-02 -2.970161736011505127e-01 -3.219879567623138428e-01 1.379393488168716431e-01 -3.881668671965599060e-02 -8.320497721433639526e-02 -6.749058514833450317e-02 3.619371354579925537e-02 -9.043651819229125977e-02 -1.829115152359008789e-01 2.495972365140914917e-01 -4.975723326206207275e-01 -5.368028208613395691e-02 1.231214310973882675e-02 2.197884470224380493e-01 -1.726169288158416748e-01
-7.970480620861053467e-02 -1.461578309535980225e-01 1.891253888607025146e-01 -3.778764978051185608e-02 9.182808548212051392e-02 2.150754332542419434e-01 4.163339734077453613e-02 -6.459876149892807007e-02 1.315710395574569702e-01 1.781549155712127686e-01 1.551289260387420654e-01 -2.253107130527496338e-01 1.166010648012161255e-01 -6.618893146514892578e-02 1.515698432922363281e-01 -1.867668181657791138e-01 -1.876662522554397583e-01 -1.961772739887237549e-01 9.320118464529514313e-03 5.173658952116966248e-02 -1.832868307828903198e-01 2.419909089803695679e-01 3.768915534019470215e-01 1.862238347530364990e-02 2.089144848287105560e-02 1.873992979526519775e-01 3.103676140308380127e-01 1.403641104698181152e-01 -6.963462103158235550e-03 -2.828153967857360840e-02 4.592681527137756348e-01 2.011474221944808960e-02
5.596452858299016953e-03 -4.478053450584411621e-01 1.059662252664566040e-01 1.175632402300834656e-01 2.191488295793533325e-01 1.148000583052635193e-01 -4.959537088871002197e-02 -4.343458116054534912e-01 -5.017452687025070190e-02 -2.643720209598541260e-01 -3.903421759605407715e-02 -2.317370176315307617e-01 -1.438459157943725586e-01 1.340298503637313843e-01 2.214978039264678955e-01 -3.030506521463394165e-02 1.326960921287536621e-01 -2.020974159240722656e-01 6.563916802406311035e-02 1.306251585483551025e-01 -5.587646365165710449e-02 8.956003934144973755e-02 2.145594209432601929e-01 2.461421340703964233e-01 -9.749509394168853760e-02 8.685496449470520020e-02 1.004068627953529358e-01 -1.115722134709358215e-01 4.308975115418434143e-02 -2.116251587867736816e-01 8.274666219949722290e-02 -1.230483278632164001e-01
9.688185900449752808e-02 3.041868284344673157e-02 1.235969513654708862e-01 2.534798085689544678e-01 1.404730975627899170e-01 1.711074821650981903e-02 3.720179572701454163e-02 -3.575258255004882812e-01 1.454542279243469238e-01 3.512932658195495605e-01 -1.295783817768096924e-01 -9.696909040212631226e-02 2.727414071559906006e-01 9.682773798704147339e-02 1.344787180423736572e-01 -3.498342260718345642e-02 -9.458978474140167236e-02 -1.883953660726547241e-01 4.992656782269477844e-02 -7.073645293712615967e-02 -1.376951187849044800e-01 2.117481976747512817e-01 2.604019343852996826e-01 5.140261352062225342e-02 -2.120779752731323242e-01 -1.813883893191814423e-02 5.043892189860343933e-02 5.791989713907241821e-02 -2.012351155281066895e-01 2.230286598205566406e-01 3.937779366970062256e-01 -6.639848649501800537e-02
1.568504869937896729e-01 -2.061778903007507324e-01 -1.184092313051223755e-01 2.992832362651824951e-01 -1.798892319202423096e-01 2.739003300666809082e-01 -3.150397539138793945e-02 -1.525502204895019531e-01 1.848378628492355347e-01 -3.414663299918174744e-02 1.389729082584381104e-01 2.624547779560089111e-01 -6.575342733412981033e-03 1.531897336244583130e-01 -1.908869855105876923e-02 -2.427591383457183838e-01 -1.103504747152328491e-01 -2.386984378099441528e-01 -2.312321364879608154e-01 8.781231194734573364e-02 -2.393189221620559692e-01 1.049360260367393494e-01 -2.060185521841049194e-01 -2.208761125802993774e-01 7.314763497561216354e-03 2.532284706830978394e-02 1.346875876188278198e-01 -1.147272214293479919e-01 -9.084169566631317139e-02 1.864936351776123047e-01 3.288448452949523926e-01 1.352807581424713135e-01
1.802247762680053711e-01 1.246615312993526459e-03 -1.469253599643707275e-01 8.194412291049957275e-02 -2.976010739803314209e-01 2.675298154354095459e-01 1.673602610826492310e-01 -1.932121962308883667e-01 -6.380072329193353653e-03 -3.366136252880096436e-01 8.356610685586929321e-02 -2.501291036605834961e-01 2.247502803802490234e-01 1.009113118052482605e-01 8.781698532402515411e-03 -2.529170215129852295e-01 5.758309736847877502e-02 -3.439506590366363525e-01 -3.287821263074874878e-02 -1.333647593855857849e-02 5.874903872609138489e-02 1.158708557486534119e-01 8.070167154073715210e-02 1.338191628456115723e-01 -9.811830520629882812e-02 1.881627552211284637e-02 2.445785105228424072e-01 1.608625352382659912e-01 -6.526098400354385376e-02 -8.250946179032325745e-03 3.522544503211975098e-01 1.335576176643371582e-01
-1.540210694074630737e-01 -6.957447528839111328e-02 -1.854182332754135132e-01 7.175601273775100708e-02 2.317427098751068115e-01 1.113105714321136475e-01 2.017910182476043701e-01 -1.659897565841674805e-01 1.294390261173248291e-01 2.743106335401535034e-02 7.935038208961486816e-02 6.849011033773422241e-02 -2.293783575296401978e-01 -1.633621454238891602e-01 2.064532190561294556e-01 -2.705878615379333496e-01 1.419313699007034302e-01 -3.708875179290771484e-01 -1.621375530958175659e-01 -1.636826097965240479e-01 4.269376024603843689e-02 2.194692045450210571e-01 1.399220377206802368e-01 3.393134772777557373e-01 1.652690768241882324e-01 -6.217696703970432281e-03 2.285887300968170166e-01 6.286484748125076294e-02 5.652623251080513000e-02 1.895883232355117798e-01 2.344875931739807129e-01 -2.720194123685359955e-02
3.428164422512054443e-01 -1.259000748395919800e-01 1.020430997014045715e-01 3.550345897674560547e-01 -3.029320240020751953e-01 7.811881601810455322e-02 1.522946506738662720e-01 -1.797333657741546631e-01 1.462126970291137695e-01 -5.395221710205078125e-02 -1.752166301012039185e-01 1.456315964460372925e-01 6.724102795124053955e-02 -2.164626419544219971e-01 1.869902312755584717e-01 1.263141781091690063e-01 1.886715590953826904e-01 -2.031655758619308472e-01 1.208637058734893799e-01 -1.236223727464675903e-01 -7.183767110109329224e-02 2.962088212370872498e-02 9.220234304666519165e-02 1.429401785135269165e-01 9.254760295152664185e-02 1.945186033844947815e-02 4.538669064640998840e-02 -2.263250797986984253e-01 -4.012715537101030350e-03 1.249090302735567093e-02 3.644576072692871094e-01 -2.476618438959121704e-01
1.329997330904006958e-01 -1.165040582418441772e-01 6.529536098241806030e-02 5.279149487614631653e-02 -4.506017640233039856e-02 1.595469713211059570e-01 -1.431024372577667236e-01 -3.691088408231735229e-02 3.452889248728752136e-02 -1.389039456844329834e-01 1.215586289763450623e-01 -2.123733311891555786e-01 1.170677542686462402e-01 2.139817029237747192e-01 -1.841288618743419647e-02 -8.741252124309539795e-02 -8.639476448297500610e-02 -4.495702981948852539e-01 -5.274466425180435181e-02 -1.755755692720413208e-01 -1.620709896087646484e-01 3.495702892541885376e-02 2.469435036182403564e-01 2.900311946868896484e-01 -3.351942822337150574e-02 1.173955872654914856e-01 -9.518422186374664307e-03 -2.510308623313903809e-01 6.460779905319213867e-02 -4.394537210464477539e-01 2.638715803623199463e-01 -6.175683066248893738e-02
1.764909476041793823e-01 7.936473120935261250e-04 -2.985145449638366699e-01 1.832861602306365967e-01 -2.273638546466827393e-01 3.065511286258697510e-01 1.440421193838119507e-01 -2.458903044462203979e-01 9.945864975452423096e-02 -8.695344626903533936e-02 1.397296488285064697e-01 -1.677901297807693481e-01 2.238426357507705688e-01 8.789731562137603760e-02 1.474713683128356934e-01 -2.808306813240051270e-01 1.158099398016929626e-01 -2.408477216958999634e-01 -1.576658189296722412e-01 -5.915718153119087219e-02 -1.493672840297222137e-02 1.765680462121963501e-01 -2.015520073473453522e-02 -4.672873020172119141e-02 -6.725487112998962402e-02 3.140106797218322754e-02 1.919787526130676270e-01 8.865945972502231598e-03 -1.481540352106094360e-01 -1.404916495084762573e-01 3.239842355251312256e-01 2.698661684989929199e-01
1.946714222431182861e-01 6.864366680383682251e-02 9.916430711746215820e-02 2.452693134546279907e-01 -1.701319068670272827e-01 3.103696703910827637e-01 -1.683006528764963150e-03 -2.810340523719787598e-01 1.659427136182785034e-01 -4.874658212065696716e-02 -1.886803656816482544e-01 1.391941402107477188e-02 3.415931463241577148e-01 -1.470936685800552368e-01 1.107577607035636902e-01 5.807370692491531372e-02 9.074948728084564209e-02 -2.426418960094451904e-01 2.886665798723697662e-02 -1.998611390590667725e-01 -1.266084164381027222e-01 1.927230507135391235e-01 1.435029059648513794e-01 4.152793586254119873e-01 -1.432908922433853149e-01 1.134259924292564392e-01 2.595260366797447205e-02 -2.009045332670211792e-01 1.451126039028167725e-01 6.430398672819137573e-02 8.614476770162582397e-02 -4.812482371926307678e-02
-2.665644977241754532e-03 -1.601252257823944092e-01 4.187719225883483887e-01 2.548013925552368164e-01 -2.103455513715744019e-01 2.616942524909973145e-01 -6.923128664493560791e-02 1.073550879955291748e-01 2.348303496837615967e-01 -1.415769159793853760e-01 1.535297483205795288e-01 -2.682889625430107117e-02 6.941647082567214966e-02 1.578197926282882690e-01 3.154038684442639351e-03 -3.050802946090698242e-01 1.657689213752746582e-01 -3.411598801612854004e-01 -2.030917406082153320e-01 -1.751335859298706055e-01 2.822889364324510098e-04 1.286994218826293945e-01 -1.134570986032485962e-01 -6.480675935745239258e-02 -1.124835610389709473e-01 -2.905282005667686462e-02 -2.700375579297542572e-02 4.871400073170661926e-02 1.238053813576698303e-01 -8.112554252147674561e-02 3.073066174983978271e-01 -1.878622733056545258e-02
1.331029385328292847e-01 2.359364181756973267e-01 1.911842077970504761e-01 1.736339330673217773e-01 3.890870139002799988e-02 3.375416994094848633e-01 2.845318019390106201e-01 -5.932931602001190186e-02 4.957033321261405945e-02 1.189174354076385498e-01 -2.183228284120559692e-01 -1.545799374580383301e-01 5.234484001994132996e-02 -2.065107077360153198e-01 1.871262043714523315e-01 1.871795579791069031e-02 -6.852060556411743164e-02 -4.803197383880615234e-01 -7.140231132507324219e-02 1.445731986314058304e-02 1.451901793479919434e-01 -9.057564288377761841e-02 3.383568525314331055e-01 3.215839713811874390e-02 -1.101450249552726746e-01 4.596642032265663147e-02 1.567484587430953979e-01 -4.272057488560676575e-02 9.099519811570644379e-03 7.481744140386581421e-02 2.413611114025115967e-01 3.147528320550918579e-02
1.203143298625946045e-01 -2.015539631247520447e-02 -3.173377737402915955e-02 2.295268699526786804e-02 -1.708568036556243896e-01 8.822335861623287201e-03 -5.190759897232055664e-02 -2.902422845363616943e-01 1.837463825941085815e-01 7.348384242504835129e-03 3.520987927913665771e-01 -2.619999460875988007e-02 2.540999352931976318e-01 -2.997160553932189941e-01 5.985774472355842590e-02 -5.600643903017044067e-02 -2.166123241186141968e-01 -1.264899969100952148e-01 -8.850640058517456055e-02 -1.686410158872604370e-01 -2.221125662326812744e-01 2.626821398735046387e-01 1.123310625553131104e-01 3.752484172582626343e-02 -1.444579362869262695e-01 -1.055753082036972046e-01 2.126858830451965332e-01 -2.322109192609786987e-01 1.473054438829421997e-01 1.084999144077301025e-01 3.794091939926147461e-01 -8.738826960325241089e-02
3.083909675478935242e-02 -2.549947202205657959e-01 1.275354027748107910e-01 -4.078167024999856949e-03 -2.587727606296539307e-01 3.869855403900146484e-01 2.973586916923522949e-01 -2.310536503791809082e-01 -1.196187660098075867e-01 -1.092484071850776672e-01 3.269173577427864075e-02 -2.379247546195983887e-01 -1.395940780639648438e-01 -1.660310775041580200e-01 3.059176504611968994e-01 -1.009630318731069565e-02 -2.202080190181732178e-02 -6.864520162343978882e-02 -2.692108750343322754e-01 1.471259146928787231e-01 7.362552732229232788e-02 -1.088356450200080872e-01 -3.832544013857841492e-02 1.253576874732971191e-01 1.951061785221099854e-01 -8.621789515018463135e-02 2.754317522048950195e-01 -7.834820449352264404e-02 -1.269556581974029541e-01 9.954470396041870117e-02 2.092286497354507446e-01 -5.901785194873809814e-02
-5.176980048418045044e-02 -2.332525104284286499e-01 -3.798605129122734070e-02 1.826735436916351318e-01 -3.380093276500701904e-01 -1.053957343101501465e-01 4.380389302968978882e-02 1.344541832804679871e-02 5.569451954215764999e-03 1.727068275213241577e-01 1.614536494016647339e-01 -5.176335200667381287e-02 5.814804136753082275e-02 1.907777637243270874e-01 1.843534260988235474e-01 -3.430696129798889160e-01 -1.595187038183212280e-01 -5.899487063288688660e-02 3.435665741562843323e-02 -2.201296091079711914e-01 -7.376560568809509277e-02 9.563958644866943359e-02 -1.462302207946777344e-01 1.668612062931060791e-01 -1.498251408338546753e-01 8.582844398915767670e-03 2.800445556640625000e-01 -1.875132769346237183e-01 -1.741576045751571655e-01 2.265852540731430054e-01 4.122324287891387939e-01 2.199221588671207428e-02
5.997899547219276428e-02 -9.667243808507919312e-02 2.389286644756793976e-02 3.010019659996032715e-01 -7.589004933834075928e-02 3.297886848449707031e-01 3.470138609409332275e-01 1.748522371053695679e-02 8.489702641963958740e-02 -7.785552740097045898e-02 2.177713364362716675e-01 4.424820095300674438e-02 4.904028773307800293e-02 -1.307862848043441772e-01 -1.281095109879970551e-02 -2.587683312594890594e-02 1.373880542814731598e-02 -3.740607202053070068e-01 -1.190562173724174500e-01 1.746082752943038940e-01 -9.581907093524932861e-02 1.074426621198654175e-01 1.634276211261749268e-01 3.937652409076690674e-01 1.140377484261989594e-02 -1.477231085300445557e-01 -1.246744617819786072e-01 -6.285802274942398071e-02 -2.813263610005378723e-02 2.887498438358306885e-01 1.135281994938850403e-01 -2.277795076370239258e-01
-1.375303864479064941e-01 -1.382385343313217163e-01 1.848210990428924561e-01 6.724323332309722900e-02 -3.068006634712219238e-01 3.616480827331542969e-01 2.833229601383209229e-01 -1.613654643297195435e-01 1.100121140480041504e-01 9.545988589525222778e-02 4.254745692014694214e-02 -1.050457805395126343e-01 5.842202901840209961e-02 1.014494709670543671e-02 6.234001368284225464e-02 2.107942998409271240e-01 -7.373701035976409912e-02 -2.955097854137420654e-01 -1.122903451323509216e-01 -2.256248444318771362e-01 -6.349304318428039551e-02 -1.037616357207298279e-01 -6.348350644111633301e-02 2.411834895610809326e-01 -2.133335620164871216e-01 2.489570975303649902e-01 -2.425573766231536865e-01 -6.291995197534561157e-02 2.006727270781993866e-02 -2.406755834817886353e-02 3.123331069946289062e-01 -6.385371088981628418e-02
-1.348651796579360962e-01 -2.709718644618988037e-01 -1.101766005158424377e-01 2.039421908557415009e-02 -1.080504953861236572e-01 6.147615611553192139e-02 -1.602110117673873901e-01 -2.972089052200317383e-01 -2.294312268495559692e-01 -1.794426888227462769e-02 2.674159407615661621e-02 1.578270345926284790e-01 -6.321694701910018921e-02 7.155433297157287598e-03 1.741402149200439453e-01 4.556710645556449890e-02 -8.054428547620773315e-02 -2.717887163162231445e-01 -2.321864813566207886e-01 1.915022432804107666e-01 -2.814927995204925537e-01 1.056851372122764587e-01 1.654104292392730713e-01 1.415491253137588501e-01 5.043129622936248779e-02 1.690679192543029785e-01 -8.674559183418750763e-03 -3.104284107685089111e-01 1.498242914676666260e-01 2.749938964843750000e-01 3.290531039237976074e-01 -9.318917989730834961e-02
-3.062958419322967529e-01 -1.651717722415924072e-01 -6.410260498523712158e-02 2.932333648204803467e-01 -7.766311615705490112e-02 2.007736414670944214e-01 3.244515135884284973e-02 -9.798242151737213135e-02 3.203486204147338867e-01 -5.370486155152320862e-02 2.486383467912673950e-01 -1.635137647390365601e-01 -6.004966422915458679e-02 4.534853249788284302e-02 -2.204131782054901123e-01 4.335262626409530640e-02 -4.801657423377037048e-02 -4.086257517337799072e-01 -5.772296339273452759e-02 3.889411315321922302e-02 -9.412720799446105957e-02 4.003883898258209229e-02 -2.495470643043518066e-01 1.923309713602066040e-01 3.398390486836433411e-02 7.514712214469909668e-02 3.675673902034759521e-01 -1.045534089207649231e-01 7.405158877372741699e-02 -9.367192536592483521e-02 6.647638231515884399e-02 -1.620264798402786255e-01
-1.907108724117279053e-01 -3.200385570526123047e-01 2.505362778902053833e-02 2.192459627985954285e-02 3.672263398766517639e-02 6.758795678615570068e-02 2.739094793796539307e-01 -4.263484850525856018e-02 1.336659938097000122e-01 -1.652105897665023804e-01 9.299461543560028076e-02 3.292435780167579651e-02 7.859805971384048462e-02 -5.937810987234115601e-02 4.494317770004272461e-01 -7.880796492099761963e-02 1.281629353761672974e-01 -1.722595691680908203e-01 -4.613530337810516357e-01 1.348051279783248901e-01 -2.662355825304985046e-02 1.623039990663528442e-01 8.603617548942565918e-03 1.231979951262474060e-01 5.122937634587287903e-02 6.535324454307556152e-02 8.077175170183181763e-02 -8.302266150712966919e-02 -7.179136574268341064e-02 2.845686627551913261e-03 2.414799481630325317e-01 -3.183253705501556396e-01
1.187754422426223755e-01 -1.142699867486953735e-01 -2.859683707356452942e-02 1.788878738880157471e-01 -7.043711841106414795e-02 1.651208288967609406e-02 2.500995993614196777e-01 1.091719698160886765e-02 8.668342232704162598e-02 -9.488165378570556641e-02 1.393893762724474072e-04 -2.942975051701068878e-02 -1.624573171138763428e-01 -1.384396255016326904e-01 3.465616703033447266e-02 -2.818497121334075928e-01 -1.058375984430313110e-01 -3.517397940158843994e-01 -2.193068265914916992e-01 -5.070762708783149719e-02 1.484800279140472412e-01 -1.159753277897834778e-01 -1.187162622809410095e-01 2.855978608131408691e-01 2.022369652986526489e-01 -4.422254860401153564e-02 3.202460408210754395e-01 1.028797030448913574e-01 -1.046469435095787048e-01 3.249211013317108154e-01 2.937966585159301758e-01 -2.301050275564193726e-01
1.998939365148544312e-01 5.739523842930793762e-02 -9.406659007072448730e-02 2.048762887716293335e-01 -2.201187014579772949e-01 2.306975126266479492e-01 3.628262877464294434e-02 -2.512556612491607666e-01 -1.146077215671539307e-01 -1.364513784646987915e-01 -6.966564804315567017e-02 -2.390763908624649048e-01 1.233903020620346069e-01 1.821394711732864380e-01 1.067272722721099854e-01 -4.281426370143890381e-01 1.638240739703178406e-02 -3.261051177978515625e-01 1.891191676259040833e-02 -1.549513936042785645e-01 5.353248119354248047e-02 6.681796163320541382e-02 7.064799219369888306e-02 -3.870363533496856689e-02 -1.987770795822143555e-01 7.693960517644882202e-02 1.978009939193725586e-01 1.159774661064147949e-01 -2.406994104385375977e-01 7.717439532279968262e-02 3.010551333427429199e-01 7.490068674087524414e-02
-1.892558038234710693e-01 -8.525731391273438931e-04 7.562555838376283646e-03 4.317345470190048218e-02 -6.417329423129558563e-03 3.640306890010833740e-01 4.241940006613731384e-02 -1.630599945783615112e-01 1.975830495357513428e-01 3.273367881774902344e-02 -1.349240988492965698e-01 -1.663677580654621124e-02 -8.423851430416107178e-02 8.079642429947853088e-03 3.057308495044708252e-01 3.469676896929740906e-02 -2.939641103148460388e-02 -2.589180767536163330e-01 -5.776554718613624573e-02 -2.820664942264556885e-01 -1.383945811539888382e-03 -1.185624767094850540e-02 -1.042416878044605255e-02 2.136168777942657471e-01 -2.935793697834014893e-01 7.298238575458526611e-02 -1.942084580659866333e-01 -1.544399112462997437e-01 1.939588785171508789e-01 -8.629578351974487305e-02 4.836112260818481445e-01 -1.103143244981765747e-01
1.420288980007171631e-01 -2.057667970657348633e-01 4.188571870326995850e-02 2.075887024402618408e-01 7.829557359218597412e-02 -7.462246716022491455e-02 8.058547973632812500e-02 -2.641048729419708252e-01 -1.274621933698654175e-01 5.067402869462966919e-02 3.509031981229782104e-02 6.045804917812347412e-02 -2.118999063968658447e-01 5.605415627360343933e-02 2.535177767276763916e-01 -4.006336331367492676e-01 -1.304360628128051758e-01 -3.707667887210845947e-01 -1.984059810638427734e-01 1.101540983654558659e-04 6.647711992263793945e-02 -3.727161139249801636e-02 5.408922955393791199e-02 1.267090290784835815e-01 1.494204849004745483e-01 -1.949188411235809326e-01 2.782298028469085693e-01 1.536489557474851608e-02 2.300061983987689018e-03 2.808481752872467041e-01 1.055523902177810669e-01 -2.480871528387069702e-01
2.206617593765258789e-02 -3.480254113674163818e-02 -1.800603121519088745e-01 2.549863159656524658e-01 -2.853619456291198730e-01 1.005541160702705383e-01 2.405323833227157593e-01 -2.872137427330017090e-01 6.570854038000106812e-02 -1.983436793088912964e-01 7.557806372642517090e-02 -2.511327862739562988e-01 3.282057046890258789e-01 2.796477451920509338e-02 1.449432969093322754e-01 -3.116936385631561279e-01 5.394297093152999878e-02 -2.406218945980072021e-01 -1.661285310983657837e-01 -3.437066823244094849e-02 1.354088336229324341e-01 -2.625667117536067963e-02 3.582181036472320557e-02 3.274400904774665833e-02 -2.808008901774883270e-02 7.015457749366760254e-02 4.293312132358551025e-02 1.820054501295089722e-01 -5.844716727733612061e-02 -1.008360087871551514e-01 3.874633014202117920e-01 1.204635798931121826e-01
2.048042416572570801e-01 8.790404349565505981e-02 -9.903441183269023895e-03 1.588246375322341919e-01 -2.175962477922439575e-01 2.661921083927154541e-01 -3.697901219129562378e-02 -1.459852457046508789e-01 -7.483348250389099121e-02 -1.026494279503822327e-01 2.444914430379867554e-01 -1.624999344348907471e-01 7.176209986209869385e-02 1.895977556705474854e-01 2.213856279850006104e-01 -3.500483930110931396e-01 -6.334522366523742676e-02 -2.271648794412612915e-01 1.481918543577194214e-01 -9.511365741491317749e-02 1.330394446849822998e-01 1.692582517862319946e-01 -2.082125395536422729e-01 1.192779988050460815e-01 -1.115569770336151123e-01 -6.167731806635856628e-02 2.635719776153564453e-01 -5.397707223892211914e-02 -1.048465967178344727e-01 2.194322943687438965e-01 2.922714352607727051e-01 2.130901366472244263e-01
9.992544353008270264e-02 -6.974417716264724731e-02 1.606125384569168091e-01 2.221675664186477661e-01 -2.887191176414489746e-01 5.131587386131286621e-01 2.243681699037551880e-01 -9.169010072946548462e-02 -3.118301182985305786e-02 2.442583441734313965e-01 -1.300009489059448242e-01 -1.629334539175033569e-01 -1.014207378029823303e-01 2.622591555118560791e-01 1.874147802591323853e-01 -8.362106233835220337e-02 1.147589236497879028e-01 -2.283177077770233154e-01 -1.168381571769714355e-01 -4.544610157608985901e-02 -5.591341480612754822e-02 4.066534712910652161e-02 1.951782107353210449e-01 1.105581000447273254e-01 -1.685757189989089966e-01 -8.497451245784759521e-02 -3.447616845369338989e-02 -2.526015508919954300e-03 1.554141789674758911e-01 -1.363992393016815186e-01 1.730847805738449097e-01 1.833834052085876465e-01
1.073618233203887939e-01 -1.162817403674125671e-01 1.298856884241104126e-01 1.753075271844863892e-01 3.876867517828941345e-02 3.352432548999786377e-01 -1.079542711377143860e-01 -2.376669049263000488e-01 1.467544734477996826e-01 -1.316974759101867676e-01 -7.009506970643997192e-02 -1.278677135705947876e-01 -3.978101164102554321e-02 3.305497169494628906e-01 -1.698035374283790588e-02 -6.896867603063583374e-02 1.690563857555389404e-01 -3.187914788722991943e-01 -4.730500280857086182e-01 -8.084462583065032959e-02 -7.011612504720687866e-02 1.426974385976791382e-01 -2.383042573928833008e-01 -1.857126876711845398e-02 -1.558977514505386353e-01 -8.808505535125732422e-02 7.449287176132202148e-02 7.685109227895736694e-02 6.915763020515441895e-02 9.156173467636108398e-02 2.632121741771697998e-01 -1.962245814502239227e-02
-1.106166988611221313e-01 -2.028669565916061401e-01 -2.939738146960735321e-02 1.699457317590713501e-01 -1.557483077049255371e-01 4.001717269420623779e-01 -2.966969832777976990e-02 -1.495419591665267944e-01 1.392644494771957397e-01 -1.113244146108627319e-01 -1.058381348848342896e-01 -3.989221062511205673e-03 2.568577229976654053e-02 3.348511755466461182e-01 6.026136130094528198e-02 -2.239144593477249146e-01 1.706865131855010986e-01 -1.195096150040626526e-01 -3.448029160499572754e-01 7.747652381658554077e-02 -1.438271999359130859e-01 -3.139488166198134422e-03 -1.861319839954376221e-01 5.268554016947746277e-02 -9.720239788293838501e-03 -2.381848245859146118e-01 1.270917654037475586e-01 -1.252627223730087280e-01 9.345715865492820740e-03 5.237796902656555176e-02 4.250917732715606689e-01 -3.220316767692565918e-02
-2.431843876838684082e-01 7.060164958238601685e-02 3.746645152568817139e-02 -1.825424581766128540e-01 -1.643971353769302368e-01 7.750090211629867554e-02 2.727839052677154541e-01 -2.510825097560882568e-01 3.772465586662292480e-01 4.743437469005584717e-02 2.106890082359313965e-02 -8.488726615905761719e-02 -1.142275854945182800e-01 1.150150671601295471e-01 4.046376049518585205e-01 -2.302684783935546875e-01 -3.783780336380004883e-02 -1.744364798069000244e-01 4.192405939102172852e-02 -2.161558158695697784e-02 -1.704068630933761597e-01 2.756665945053100586e-01 2.081915587186813354e-01 -9.392786771059036255e-02 -2.096093297004699707e-01 8.279677480459213257e-02 1.970431059598922729e-01 -8.378533273935317993e-02 1.058604791760444641e-01 1.065324470400810242e-01 4.177836328744888306e-02 -1.523121595382690430e-01
1.326802968978881836e-01 -5.255948286503553391e-03 -1.330907791852951050e-01 2.613161206245422363e-01 -8.299800753593444824e-02 2.879465520381927490e-01 1.627994030714035034e-01 -2.542544305324554443e-01 6.615170836448669434e-02 -2.301697060465812683e-02 -2.020500898361206055e-01 4.481104761362075806e-02 -8.788546174764633179e-02 -3.709940314292907715e-01 3.246483802795410156e-01 -1.644527763128280640e-01 -1.814136505126953125e-01 -1.326154470443725586e-01 -2.236640602350234985e-01 1.676564961671829224e-01 -7.875086367130279541e-02 1.124641764909029007e-02 1.113238856196403503e-01 1.641539633274078369e-01 2.146642096340656281e-02 1.785211414098739624e-01 -1.906464248895645142e-01 -5.174759402871131897e-02 -1.217960566282272339e-01 -1.480152010917663574e-01 3.265155553817749023e-01 2.947829477488994598e-02
2.180244475603103638e-01 -1.006664559245109558e-01 -1.689836941659450531e-02 1.557868123054504395e-01 -1.067216023802757263e-01 3.356802091002464294e-02 4.287802428007125854e-02 1.174400281161069870e-02 -9.892468899488449097e-02 6.994161009788513184e-02 1.684992909431457520e-01 -1.964491009712219238e-01 7.432840019464492798e-02 2.568432092666625977e-01 1.171141713857650757e-01 -4.335046112537384033e-01 -1.799690127372741699e-01 -1.705019474029541016e-01 -2.709343098104000092e-02 -2.358315289020538330e-01 -2.190584689378738403e-01 -3.204390779137611389e-02 -5.031755194067955017e-02 9.978298842906951904e-02 -2.486944347620010376e-01 9.954830259084701538e-02 2.568576633930206299e-01 -1.126978397369384766e-01 7.961392402648925781e-02 2.404559254646301270e-01 3.694209754467010498e-01 1.345712542533874512e-01
2.832630574703216553e-01 -4.084330797195434570e-02 -1.194011792540550232e-02 2.938022278249263763e-02 -2.170188128948211670e-01 3.164871782064437866e-02 3.139642477035522461e-01 -2.545583844184875488e-01 -1.629346907138824463e-01 1.841303110122680664e-01 3.354943394660949707e-01 -1.483309566974639893e-01 2.609028816223144531e-01 -1.847543120384216309e-01 1.740920171141624451e-02 1.387563440948724747e-02 -9.330010414123535156e-02 -2.257298827171325684e-01 6.240862607955932617e-02 -2.537179589271545410e-01 1.706385426223278046e-02 2.789659798145294189e-01 -1.015232577919960022e-01 1.299974173307418823e-01 -1.993583291769027710e-01 -3.656300902366638184e-02 2.576197311282157898e-02 -1.610836982727050781e-01 -1.963470876216888428e-02 1.875196993350982666e-01 1.799293756484985352e-01 1.975943148136138916e-01
-1.054960675537586212e-02 -3.313049077987670898e-01 -2.498422749340534210e-02 1.998593658208847046e-01 -3.885500133037567139e-02 -7.224739342927932739e-02 1.100703626871109009e-01 -3.861977756023406982e-01 1.802061349153518677e-01 8.391829580068588257e-02 1.576268225908279419e-01 1.238199546933174133e-01 -4.434540867805480957e-02 -1.471205055713653564e-01 -5.322683602571487427e-02 4.110980778932571411e-02 -7.546585053205490112e-02 -3.951740860939025879e-01 -1.925417631864547729e-01 -9.188176691532135010e-02 -2.263692766427993774e-01 -1.363077759742736816e-01 -1.555908750742673874e-02 2.305579185485839844e-01 -9.054651856422424316e-02 -1.022208109498023987e-01 2.968732416629791260e-01 -2.287834286689758301e-01 -1.858629882335662842e-01 1.190911903977394104e-01 6.089420244097709656e-02 -1.777153760194778442e-01
2.097720950841903687e-01 6.345503032207489014e-02 -2.546471543610095978e-02 1.501118242740631104e-01 -3.681822717189788818e-01 2.465444058179855347e-01 1.287512779235839844e-01 -2.356677055358886719e-01 5.409358441829681396e-02 -2.267905026674270630e-01 -3.578079491853713989e-02 -2.391330152750015259e-01 2.278509587049484253e-01 1.228879913687705994e-01 9.723234176635742188e-02 -2.057368010282516479e-01 1.446683108806610107e-01 -2.450892031192779541e-01 -3.549750894308090210e-02 6.127146631479263306e-02 6.017868220806121826e-02 1.026507988572120667e-01 -1.007640138268470764e-01 -3.702676296234130859e-02 -1.928995996713638306e-01 8.208861202001571655e-02 2.231708616018295288e-01 1.151189580559730530e-01 -1.865402907133102417e-01 6.669260561466217041e-03 4.176390171051025391e-01 2.718315459787845612e-02
1.092321574687957764e-01 1.398607492446899414e-01 8.715889602899551392e-02 1.417837291955947876e-01 -9.895695000886917114e-02 2.664536833763122559e-01 1.787434071302413940e-01 -7.606594264507293701e-02 2.306167483329772949e-01 -1.509953439235687256e-01 6.503582745790481567e-02 -2.235403805971145630e-01 -2.475433498620986938e-01 3.740788400173187256e-01 -4.408644512295722961e-02 1.351155526936054230e-02 -2.257661521434783936e-01 -2.629159688949584961e-01 6.209948286414146423e-02 -1.410931497812271118e-01 -3.051088452339172363e-01 2.758699059486389160e-01 5.420725420117378235e-02 7.969528436660766602e-03 -1.408629864454269409e-01 -1.019714176654815674e-01 1.384742707014083862e-01 3.440433368086814880e-02 8.572655729949474335e-03 1.641388386487960815e-01 3.075341582298278809e-01 -2.263121306896209717e-02
1.691204160451889038e-01 5.683714151382446289e-02 2.496544122695922852e-01 3.484300151467323303e-02 -1.822703182697296143e-01 2.124420553445816040e-01 1.844148635864257812e-01 -5.599471926689147949e-02 -5.988508090376853943e-02 -8.017056435346603394e-02 1.950713060796260834e-02 1.845990493893623352e-02 1.415497362613677979e-01 -1.642321199178695679e-01 -7.416676729917526245e-02 5.857295356690883636e-03 -1.083479970693588257e-01 -3.800464868545532227e-01 1.410817075520753860e-02 -1.356951147317886353e-01 4.081965610384941101e-02 8.973074704408645630e-02 2.208744734525680542e-01 4.738059043884277344e-01 -1.204376891255378723e-01 -6.843570619821548462e-02 4.566466063261032104e-02 -1.621772497892379761e-01 7.718808203935623169e-02 2.106602191925048828e-01 2.467266917228698730e-01 -3.305787742137908936e-01
7.663281261920928955e-02 -1.409838050603866577e-01 1.859518438577651978e-01 5.695466324687004089e-02 -2.243754118680953979e-01 7.432447373867034912e-02 1.784627288579940796e-01 -8.049125224351882935e-02 -3.695830004289746284e-03 -2.178199887275695801e-01 -1.589041501283645630e-01 -3.076161444187164307e-01 -1.201180741190910339e-01 1.397210955619812012e-01 -3.051382862031459808e-02 -2.009902745485305786e-01 -2.171167135238647461e-01 -1.567642539739608765e-01 1.073084399104118347e-01 1.598156988620758057e-02 -1.705394685268402100e-01 4.272899925708770752e-01 -2.534114718437194824e-01 2.863141596317291260e-01 8.789952844381332397e-03 -1.214607656002044678e-01 -3.228451684117317200e-02 3.319997712969779968e-02 -2.493987604975700378e-02 9.974842518568038940e-02 3.205365240573883057e-01 -1.672965139150619507e-01
-1.350605934858322144e-01 -3.233792260289192200e-02 1.217096447944641113e-01 2.110223770141601562e-01 1.894271969795227051e-01 3.384031951427459717e-01 -3.762771561741828918e-02 -8.758822083473205566e-02 3.097997009754180908e-01 -1.593980044126510620e-01 4.024015367031097412e-01 -8.392491191625595093e-02 -8.225961029529571533e-02 7.867112010717391968e-02 2.361754477024078369e-01 -1.050541400909423828e-01 1.881985962390899658e-01 -2.527286112308502197e-01 -1.358724292367696762e-02 1.144363358616828918e-01 -1.876701414585113525e-02 1.587131023406982422e-01 -7.935903966426849365e-02 -8.671215176582336426e-02 3.728656843304634094e-02 1.572060286998748779e-01 3.120213449001312256e-01 -8.278436958789825439e-02 1.565698683261871338e-01 -1.231665536761283875e-02 1.916820555925369263e-01 -2.193294763565063477e-01
8.373776823282241821e-02 -1.423796564340591431e-01 2.516038417816162109e-01 -2.495612949132919312e-01 -3.090745806694030762e-01 -2.475358359515666962e-02 2.715327143669128418e-01 -1.963547170162200928e-01 3.868969082832336426e-01 8.879415690898895264e-02 1.641194075345993042e-01 -3.630401194095611572e-02 -1.874156743288040161e-01 -8.866052329540252686e-02 3.595436811447143555e-01 -1.213347464799880981e-01 1.229408830404281616e-01 -1.703110337257385254e-01 1.351732201874256134e-02 6.443233788013458252e-02 -2.020940482616424561e-01 1.185971871018409729e-01 2.331210486590862274e-02 -7.602854818105697632e-02 -1.634465008974075317e-01 2.055036872625350952e-01 1.901263296604156494e-01 -8.285435289144515991e-02 -5.333229899406433105e-03 6.671085953712463379e-02 1.712231934070587158e-01 -1.022665575146675110e-01
-3.215637803077697754e-01 -1.479468196630477905e-01 2.501572966575622559e-01 1.878846734762191772e-01 7.048755884170532227e-02 3.283441364765167236e-01 2.542884461581707001e-02 -8.300168067216873169e-02 1.875676214694976807e-01 -1.638867855072021484e-01 8.113458752632141113e-02 -3.727547824382781982e-02 -2.641996927559375763e-02 9.960521757602691650e-02 -4.807373508810997009e-03 -2.020747214555740356e-01 1.875484883785247803e-01 -3.265297412872314453e-01 9.782420098781585693e-02 2.040998637676239014e-01 -2.366759069263935089e-02 2.876010537147521973e-01 -4.992557317018508911e-02 1.257001888006925583e-02 -1.745399534702301025e-01 1.745052337646484375e-01 3.272466361522674561e-01 -2.079119086265563965e-01 1.722009778022766113e-01 -5.059046298265457153e-02 1.123896166682243347e-01 -3.365837619639933109e-04
2.592054009437561035e-02 -1.969167590141296387e-01 -6.794421374797821045e-02 1.454123556613922119e-01 1.731217056512832642e-01 1.014174893498420715e-01 3.092892765998840332e-01 -2.757499814033508301e-01 6.864737719297409058e-02 -1.128244698047637939e-01 5.142357349395751953e-01 -8.872955106198787689e-03 -1.358383297920227051e-01 -5.076806992292404175e-02 2.793889939785003662e-01 9.225210547447204590e-02 -1.140322443097829819e-02 -1.159121245145797729e-01 6.163727492094039917e-02 -1.169437244534492493e-01 -5.392102175392210484e-04 2.945344448089599609e-01 -1.228805556893348694e-01 2.104051709175109863e-01 -4.727117717266082764e-02 1.436966508626937866e-01 -9.000780992209911346e-03 -1.694828122854232788e-01 -1.227921098470687866e-01 -2.518304586410522461e-01 1.508165001869201660e-01 -5.645190551877021790e-02
3.608094155788421631e-02 -1.684547662734985352e-01 1.623775959014892578e-01 2.392544299364089966e-01 -3.164982795715332031e-01 2.669557332992553711e-01 1.313651911914348602e-02 -7.185829337686300278e-03 1.045028939843177795e-01 -1.511285305023193359e-01 -7.948622107505798340e-02 2.126154489815235138e-02 6.060324609279632568e-02 1.845910996198654175e-01 -3.893817961215972900e-02 -1.445317268371582031e-01 2.476128190755844116e-01 -2.643494904041290283e-01 -3.912378251552581787e-01 2.808587811887264252e-02 -8.825171738862991333e-02 1.630731225013732910e-01 -1.918967366218566895e-01 -9.945826232433319092e-02 -8.933723717927932739e-02 -1.119802743196487427e-01 -4.640489071607589722e-02 2.380850026383996010e-03 -2.488048747181892395e-02 1.206991374492645264e-01 4.241518676280975342e-01 -1.744994521141052246e-01
1.330922450870275497e-02 -1.772396415472030640e-01 2.015567570924758911e-01 3.217436969280242920e-01 4.525488615036010742e-02 8.348447829484939575e-02 2.233571372926235199e-02 -2.953089773654937744e-01 -1.215507369488477707e-02 2.764280438423156738e-01 -3.974092751741409302e-02 -3.236685395240783691e-01 -1.078600585460662842e-01 -2.506396770477294922e-01 8.343097753822803497e-03 -2.483276128768920898e-01 -1.492675691843032837e-01 -7.920082658529281616e-02 -1.112121194601058960e-01 1.138202175498008728e-01 1.368467807769775391e-01 1.961852796375751495e-02 7.554552704095840454e-02 1.634980440139770508e-01 -1.611073762178421021e-01 2.541100382804870605e-01 2.142432332038879395e-01 3.600038215517997742e-02 -8.193068206310272217e-02 3.739286959171295166e-02 3.946705758571624756e-01 3.772172331809997559e-02
-1.833190023899078369e-01 -2.174910604953765869e-01 1.391686648130416870e-01 3.799917399883270264e-01 -1.070097833871841431e-01 1.309581100940704346e-01 -8.139222115278244019e-02 -1.860399246215820312e-01 -2.318910956382751465e-01 -5.400804057717323303e-02 -6.943783909082412720e-02 5.636396631598472595e-02 2.047205418348312378e-01 -7.269505411386489868e-02 3.290197551250457764e-01 -1.130129098892211914e-01 -8.766017854213714600e-02 -2.301452495157718658e-02 -2.306665778160095215e-01 -1.043531149625778198e-01 -7.282436639070510864e-02 3.082363903522491455e-01 2.074671536684036255e-01 1.652048341929912567e-02 -2.069874107837677002e-01 -3.647628054022789001e-02 -9.576395899057388306e-02 -2.082791477441787720e-01 -6.409371644258499146e-02 8.013229817152023315e-02 3.468408286571502686e-01 9.534831345081329346e-02
-1.281240880489349365e-01 -5.027048289775848389e-02 -7.663659751415252686e-02 1.888507306575775146e-01 -6.881731748580932617e-02 1.914582848548889160e-01 2.695886790752410889e-01 -1.872607469558715820e-01 -6.019302457571029663e-02 -1.009187027812004089e-01 2.899486385285854340e-02 2.084059864282608032e-01 1.908212602138519287e-01 -5.055316537618637085e-02 6.096449121832847595e-02 -8.875910192728042603e-02 2.221161127090454102e-01 -4.458717107772827148e-01 2.164026163518428802e-02 7.861135900020599365e-02 2.236596941947937012e-01 1.316191554069519043e-01 7.441334426403045654e-03 -3.049901686608791351e-02 -3.234062194824218750e-01 -4.907127469778060913e-03 1.541289091110229492e-01 -2.243776917457580566e-01 2.909508943557739258e-01 1.150199323892593384e-01 2.810614109039306641e-01 -5.500579997897148132e-02
-8.299498260021209717e-02 -2.729107737541198730e-01 -8.910978585481643677e-02 6.337585300207138062e-02 -3.143838793039321899e-02 2.591638565063476562e-01 4.273035824298858643e-01 -2.551978826522827148e-01 1.378904581069946289e-01 -4.024126231670379639e-01 7.416098564863204956e-02 -2.257831990718841553e-01 -1.750231981277465820e-01 6.915421038866043091e-02 1.671113073825836182e-01 -9.126096963882446289e-02 -7.749167829751968384e-02 -1.978306323289871216e-01 1.691029369831085205e-01 -2.407978661358356476e-02 5.843466520309448242e-02 1.677362918853759766e-01 -6.978292018175125122e-02 -1.442684680223464966e-01 -8.279933035373687744e-02 7.669344544410705566e-02 -3.166254376992583275e-03 -3.143291771411895752e-01 -8.716864883899688721e-02 1.469860821962356567e-01 -3.957263194024562836e-03 9.689188748598098755e-02
-1.882125735282897949e-01 -4.864314571022987366e-02 2.179028093814849854e-01 -8.988727815449237823e-03 -1.037374958395957947e-01 3.267558217048645020e-01 -8.952447772026062012e-02 -1.511251479387283325e-01 2.279760837554931641e-01 2.949775010347366333e-02 4.354907870292663574e-01 -5.612819269299507141e-02 2.061124444007873535e-01 -5.301758646965026855e-02 1.555328816175460815e-01 -3.413392230868339539e-02 -1.479581892490386963e-01 -2.625636458396911621e-01 -1.804026775062084198e-02 1.409927010536193848e-01 -1.041881293058395386e-01 -6.863260269165039062e-02 9.963835030794143677e-02 4.425099864602088928e-02 1.542250961065292358e-01 4.193531349301338196e-02 1.833257228136062622e-01 1.094669252634048462e-01 2.158003300428390503e-02 1.135381907224655151e-01 4.760909974575042725e-01 -1.807423681020736694e-02
-9.248455613851547241e-02 -9.656953066587448120e-02 -5.068500712513923645e-02 3.281123042106628418e-01 -9.490774571895599365e-02 1.976103484630584717e-01 2.259240671992301941e-02 -2.492664307355880737e-01 9.252275526523590088e-02 -1.965185403823852539e-01 1.209203079342842102e-01 8.969517075456678867e-04 -1.781630069017410278e-01 -1.423401981592178345e-01 6.306914240121841431e-02 -9.724912792444229126e-02 -1.311014890670776367e-01 -3.471729457378387451e-01 -2.524692118167877197e-01 -1.129962317645549774e-02 2.556147612631320953e-02 9.992039948701858521e-02 2.844720780849456787e-01 -7.557574659585952759e-02 -3.676173463463783264e-02 3.054346740245819092e-01 4.077639877796173096e-01 -1.439923699945211411e-02 -6.178361549973487854e-02 2.590416669845581055e-01 -2.558841742575168610e-02 -4.897621646523475647e-02
1.736081577837467194e-02 -2.709158360958099365e-01 2.405807077884674072e-01 2.146891355514526367e-01 -2.677645683288574219e-01 4.399642348289489746e-02 2.740176767110824585e-02 -1.836668848991394043e-01 1.234644055366516113e-01 2.048076689243316650e-01 -5.239629745483398438e-02 -7.109341025352478027e-02 1.114567667245864868e-01 2.841599881649017334e-01 5.475651100277900696e-02 -2.656414508819580078e-01 -1.912835389375686646e-01 -8.926483243703842163e-02 -2.239957302808761597e-01 -9.706684947013854980e-02 -1.960586458444595337e-01 -6.336547434329986572e-02 4.591058194637298584e-02 -1.098646447062492371e-01 6.622720509767532349e-02 -2.679140865802764893e-01 1.537872701883316040e-01 -3.351048231124877930e-01 6.490005552768707275e-02 -1.095222979784011841e-01 3.008343875408172607e-01 5.374260991811752319e-02
8.379262685775756836e-02 -2.727989340201020241e-03 2.637578248977661133e-01 -5.481124296784400940e-02 -9.996563196182250977e-02 3.453382849693298340e-01 1.954742372035980225e-01 -2.763750851154327393e-01 2.041660808026790619e-02 2.710772156715393066e-01 -1.902263909578323364e-01 -6.012152135372161865e-02 1.798057705163955688e-01 -3.483511209487915039e-01 1.250009089708328247e-01 -1.466726213693618774e-01 -7.797524333000183105e-02 -2.312248051166534424e-01 -1.694891899824142456e-01 5.999746173620223999e-02 1.078488081693649292e-01 -2.441321499645709991e-02 1.920839846134185791e-01 2.326068133115768433e-01 -1.465186178684234619e-01 -3.240570053458213806e-02 7.151511311531066895e-02 -8.663302659988403320e-02 3.087662346661090851e-02 -1.403115093708038330e-01 3.304840624332427979e-01 -1.092609912157058716e-01
-1.123223379254341125e-01 -1.697954237461090088e-01 -1.668315008282661438e-02 1.754122227430343628e-02 -2.512847185134887695e-01 3.108483254909515381e-01 1.252060085535049438e-01 -1.491740196943283081e-01 9.133128821849822998e-02 3.415507450699806213e-02 1.516845673322677612e-01 -9.586259722709655762e-02 3.343905508518218994e-01 2.370689511299133301e-01 2.336224317550659180e-01 -1.679555177688598633e-01 -1.012659594416618347e-01 -3.522684872150421143e-01 8.839467912912368774e-02 2.109634429216384888e-01 1.136421486735343933e-01 -7.191886752843856812e-02 -1.834494024515151978e-01 -1.246702894568443298e-01 1.220532320439815521e-02 6.577682215720415115e-03 2.456436902284622192e-01 -1.509260982275009155e-01 -1.592519730329513550e-01 7.457365840673446655e-02 1.792781651020050049e-01 -2.596705853939056396e-01
1.410096287727355957e-01 4.304477944970130920e-02 -8.165802061557769775e-02 -6.237200647592544556e-02 2.827907539904117584e-02 3.839964866638183594e-01 -4.102004319429397583e-02 -5.361202955245971680e-01 1.262857019901275635e-01 8.068720251321792603e-02 5.055389180779457092e-02 -2.030937373638153076e-01 5.160082876682281494e-02 -2.055653929710388184e-01 3.826341999229043722e-04 6.108861044049263000e-02 -5.878936499357223511e-02 -3.083064556121826172e-01 -6.513140350580215454e-02 -1.076259091496467590e-01 9.870226681232452393e-02 3.884803876280784607e-02 2.791830897331237793e-01 3.045263886451721191e-01 -2.217256724834442139e-01 -5.474817007780075073e-02 1.757607460021972656e-01 -1.020966395735740662e-01 -7.307990640401840210e-02 9.792003780603408813e-02 7.793668657541275024e-02 6.846940517425537109e-02
2.691942751407623291e-01 -4.487583413720130920e-02 3.106562197208404541e-01 1.444917768239974976e-01 4.346220195293426514e-02 2.737474441528320312e-01 4.271716177463531494e-01 -1.241336017847061157e-01 -6.093456596136093140e-02 1.035770773887634277e-01 -1.531564146280288696e-01 -1.007113307714462280e-01 7.762866560369729996e-03 1.243085786700248718e-01 2.496380060911178589e-01 1.625805646181106567e-01 4.698932543396949768e-02 -2.356815189123153687e-01 8.394078165292739868e-02 1.534270197153091431e-01 -7.307640463113784790e-02 1.480558663606643677e-01 5.580357089638710022e-02 3.523702323436737061e-01 1.743299961090087891e-01 1.111846864223480225e-01 1.143305450677871704e-01 -2.146153151988983154e-01 -8.412530878558754921e-04 6.713335961103439331e-02 1.781926006078720093e-01 9.754739701747894287e-03
7.035989314317703247e-02 -8.409152925014495850e-02 1.680907607078552246e-01 2.809226214885711670e-01 -1.863080076873302460e-02 6.403924524784088135e-02 2.430581748485565186e-01 -4.166533350944519043e-01 2.837639451026916504e-01 -1.791696697473526001e-01 -2.866650931537151337e-02 -1.342977732419967651e-01 -1.189825683832168579e-01 3.680202364921569824e-01 1.604422926902770996e-01 1.381311379373073578e-02 -9.380427747964859009e-02 -2.332401871681213379e-01 -2.182399332523345947e-01 1.859975159168243408e-01 -1.918196529150009155e-01 7.573056221008300781e-02 6.462993472814559937e-02 -6.533073633909225464e-02 -9.303122013807296753e-02 2.128265984356403351e-02 2.975466661155223846e-02 -5.561546236276626587e-02 -5.589612945914268494e-02 -3.045482337474822998e-01 1.210378035902976990e-01 -1.290797889232635498e-01
5.788850784301757812e-02 -2.710922434926033020e-02 -1.566516906023025513e-01 2.157344073057174683e-01 -4.518111050128936768e-02 1.211100369691848755e-01 1.047111302614212036e-01 -1.460439860820770264e-01 -1.537510193884372711e-02 -6.077288463711738586e-02 8.511617034673690796e-02 2.419098466634750366e-01 -1.436382383108139038e-01 2.348372191190719604e-01 1.885977983474731445e-01 -5.115049704909324646e-02 -3.317887783050537109e-01 -3.680467009544372559e-01 -1.359646767377853394e-01 2.890476882457733154e-01 8.274312131106853485e-03 3.133032917976379395e-01 -7.471584528684616089e-02 1.941782683134078979e-01 3.035971820354461670e-01 -5.196591094136238098e-02 7.936156541109085083e-02 -1.098417267203330994e-01 -2.497639358043670654e-01 -4.159917309880256653e-02 1.597999036312103271e-01 1.392665412276983261e-02
3.109501898288726807e-01 -2.409722805023193359e-01 -5.197555944323539734e-02 2.290573716163635254e-01 -1.977096050977706909e-01 1.803858131170272827e-01 -5.905960872769355774e-02 -1.863147318363189697e-01 1.799387633800506592e-01 1.349553614854812622e-01 6.609421968460083008e-02 1.045023575425148010e-01 -1.072956919670104980e-01 4.953327402472496033e-02 1.930475085973739624e-01 1.737184450030326843e-02 1.099365279078483582e-01 -3.689731061458587646e-01 1.804423481225967407e-01 -1.043906956911087036e-01 2.844586968421936035e-01 7.702441513538360596e-02 7.823305577039718628e-02 1.295936405658721924e-01 1.067876294255256653e-01 -1.263789236545562744e-01 1.681563109159469604e-01 -2.986926734447479248e-01 1.811452656984329224e-01 6.631194800138473511e-02 1.236085146665573120e-01 -2.530252337455749512e-01
-1.255159974098205566e-01 -2.118468582630157471e-01 1.497282236814498901e-01 7.949306070804595947e-02 2.126866877079010010e-01 6.033304706215858459e-02 2.298318296670913696e-01 -1.228269711136817932e-01 8.729311078786849976e-02 -7.021381705999374390e-02 9.773350507020950317e-02 -2.342603355646133423e-01 -1.652826741337776184e-02 -6.815756857395172119e-02 3.836343586444854736e-01 -3.512452915310859680e-02 1.621062308549880981e-02 -2.334004193544387817e-01 -1.093768402934074402e-01 2.692825198173522949e-01 -1.634165048599243164e-01 2.200882285833358765e-01 1.227527931332588196e-01 -1.625445187091827393e-01 -1.134625151753425598e-01 2.163863331079483032e-01 2.583698928356170654e-01 -2.616679072380065918e-01 2.246666699647903442e-01 -2.104401029646396637e-02 2.458828091621398926e-01 -3.729120641946792603e-02
3.319517523050308228e-02 -2.750191986560821533e-01 -2.048355042934417725e-01 4.156725108623504639e-02 4.719800502061843872e-02 1.310892254114151001e-01 5.224167183041572571e-02 -4.197677671909332275e-01 3.082139790058135986e-02 -6.791772693395614624e-02 1.786583214998245239e-01 -5.141328647732734680e-02 1.044167727231979370e-01 -2.045733295381069183e-02 6.931732594966888428e-02 7.087300717830657959e-02 3.833869844675064087e-02 -4.902593791484832764e-01 -1.257700324058532715e-01 -8.745453506708145142e-02 -8.225225657224655151e-02 1.025001145899295807e-02 2.263699322938919067e-01 2.453809529542922974e-01 1.860301792621612549e-01 1.073495298624038696e-02 2.043897956609725952e-01 -5.238411948084831238e-02 -2.735919952392578125e-01 2.867558598518371582e-01 2.254342252854257822e-04 4.187090322375297546e-03
1.422113776206970215e-01 1.309661567211151123e-01 -2.634605020284652710e-02 2.249366343021392822e-01 -1.008052080869674683e-01 -8.009870653040707111e-04 1.537500470876693726e-01 -9.754448384046554565e-02 2.334788888692855835e-01 3.263246268033981323e-02 1.807301789522171021e-01 -2.716439962387084961e-01 -1.517036408185958862e-01 -1.124732047319412231e-01 4.729322099592536688e-04 7.144892215728759766e-02 -1.976986527442932129e-01 -1.782058328390121460e-01 -1.156787797808647156e-01 -4.885138198733329773e-02 5.649333074688911438e-02 4.687319695949554443e-02 1.754997670650482178e-01 1.955090016126632690e-01 -1.625981181859970093e-01 -9.323301166296005249e-02 1.936942636966705322e-01 -3.263407349586486816e-01 -4.688106179237365723e-01 1.362620890140533447e-01 2.519199550151824951e-01 -1.524239033460617065e-01
1.895322054624557495e-01 7.287135720252990723e-02 -1.811073347926139832e-02 8.348019421100616455e-02 -3.270826041698455811e-01 2.727417945861816406e-01 2.112138420343399048e-01 -2.284280657768249512e-01 -3.343432769179344177e-02 -7.925379276275634766e-02 1.057544872164726257e-01 -2.301036417484283447e-01 8.397555351257324219e-02 1.911668777465820312e-01 6.106115877628326416e-02 -2.852767407894134521e-01 7.260504178702831268e-03 -3.277615010738372803e-01 9.757602959871292114e-02 -1.244102641940116882e-01 2.101586163043975830e-01 1.433919966220855713e-01 -1.031157895922660828e-01 9.600084275007247925e-02 -1.731603741645812988e-01 3.965341486036777496e-03 2.099859267473220825e-01 1.619493961334228516e-02 -1.669924259185791016e-01 1.115023065358400345e-02 3.316585123538970947e-01 2.089235335588455200e-01
1.175122633576393127e-01 -1.269590109586715698e-01 2.029703231528401375e-03 -1.290569175034761429e-02 -6.107005756348371506e-03 2.746211737394332886e-02 1.742318421602249146e-01 -2.407327592372894287e-01 1.885582655668258667e-01 -3.534205630421638489e-02 3.961354792118072510e-01 2.290204316377639771e-01 1.195418313145637512e-01 -2.904356122016906738e-01 1.263733804225921631e-01 8.258280903100967407e-02 -2.241872847080230713e-01 -3.051226437091827393e-01 4.334946721792221069e-02 1.445188969373703003e-01 -5.857341736555099487e-02 2.082636058330535889e-01 1.438615620136260986e-01 2.946201860904693604e-01 9.168571233749389648e-02 6.851774454116821289e-02 2.378065139055252075e-01 1.587671935558319092e-01 -7.974034547805786133e-02 -1.433108560740947723e-02 3.013067543506622314e-01 -2.355587109923362732e-02
-1.398311108350753784e-01 9.473276883363723755e-02 -4.137345030903816223e-02 2.064335793256759644e-01 -2.880106866359710693e-01 3.424120843410491943e-01 -1.607636660337448120e-01 -2.169283330440521240e-01 1.204102039337158203e-01 1.634148359298706055e-01 -7.562413811683654785e-02 -1.248684376478195190e-01 6.697917729616165161e-02 2.342281676828861237e-02 3.267024755477905273e-01 -3.034597933292388916e-01 -6.514188647270202637e-02 -1.585323661565780640e-01 -5.059922859072685242e-02 -1.835246197879314423e-02 -4.104257375001907349e-02 7.469282299280166626e-02 -1.801491677761077881e-01 3.914765268564224243e-02 -5.681984499096870422e-02 -6.722052395343780518e-02 4.374741613864898682e-01 -6.694857031106948853e-02 2.128104269504547119e-01 1.162087321281433105e-01 2.241097390651702881e-01 3.901905566453933716e-02
2.050039917230606079e-01 -2.180916257202625275e-02 1.672292873263359070e-02 9.997500479221343994e-02 -3.083135187625885010e-01 2.091824114322662354e-01 3.776591271162033081e-02 -2.808541953563690186e-01 1.540879486128687859e-03 -4.856625199317932129e-02 4.841947183012962341e-02 -1.545171588659286499e-01 1.072113215923309326e-01 2.121065557003021240e-01 1.341641992330551147e-01 -4.088537395000457764e-01 -5.084307398647069931e-03 -2.210604250431060791e-01 -1.113989949226379395e-01 -6.198946386575698853e-02 2.621931396424770355e-02 8.479638397693634033e-02 -2.126632183790206909e-01 -7.930190861225128174e-02 -5.031053721904754639e-02 8.209670335054397583e-02 3.344196081161499023e-01 -1.122536789625883102e-02 -2.005749195814132690e-01 -4.914653301239013672e-02 4.087824821472167969e-01 4.854698851704597473e-02
-1.033470407128334045e-01 4.655285924673080444e-02 -2.920266054570674896e-02 1.425075531005859375e-01 1.864311099052429199e-02 1.308413892984390259e-01 2.047250717878341675e-01 -2.324805855751037598e-01 1.570055820047855377e-02 3.501677215099334717e-01 -8.857285976409912109e-02 -1.794355064630508423e-01 1.000188104808330536e-02 1.306196767836809158e-02 1.758904755115509033e-01 1.262240707874298096e-01 -1.884493418037891388e-02 -1.799419373273849487e-01 -1.513462215662002563e-01 6.875836849212646484e-02 -6.408101320266723633e-02 1.984885632991790771e-01 -8.411209285259246826e-02 1.495829224586486816e-01 -4.208234548568725586e-01 3.965672850608825684e-02 9.915202111005783081e-02 1.897207945585250854e-01 -1.486415565013885498e-01 -7.429970800876617432e-02 3.864695727825164795e-01 -3.282261788845062256e-01
4.847526177763938904e-02 -4.253257438540458679e-02 1.240835040807723999e-01 3.466009199619293213e-01 -4.891549795866012573e-02 3.076759576797485352e-01 1.778896600008010864e-01 -1.383110880851745605e-02 3.369573950767517090e-01 -2.310166135430335999e-02 2.582321166992187500e-01 1.256390661001205444e-01 -8.262674510478973389e-02 -2.143862098455429077e-01 3.457990661263465881e-02 -5.152661353349685669e-02 -1.370294541120529175e-01 -2.213790416717529297e-01 -2.384961396455764771e-02 4.570241644978523254e-02 -4.678594693541526794e-02 1.918967962265014648e-01 2.157185226678848267e-01 3.410804569721221924e-01 1.174887418746948242e-01 -2.682778835296630859e-01 1.282102763652801514e-01 -9.748733043670654297e-02 4.024126380681991577e-02 1.944311410188674927e-01 1.698529273271560669e-01 -1.609925329685211182e-01
2.409762055322062224e-05 1.451825201511383057e-01 1.278990209102630615e-01 -2.792294323444366455e-02 3.704152256250381470e-02 2.002869732677936554e-02 1.047207508236169815e-02 -8.010390400886535645e-02 1.568546742200851440e-01 -7.366350293159484863e-02 2.126176059246063232e-01 -4.274534285068511963e-01 -1.400533914566040039e-01 2.994966804981231689e-01 7.150189578533172607e-02 -2.090229094028472900e-01 -1.716658324003219604e-01 -2.170465141534805298e-01 3.488364443182945251e-02 -2.110351324081420898e-01 -3.057179450988769531e-01 3.143520653247833252e-01 -1.193611621856689453e-01 2.403999567031860352e-01 -1.538031548261642456e-01 6.140109896659851074e-02 1.338475644588470459e-01 -7.597025483846664429e-02 -1.678900867700576782e-01 -4.837032034993171692e-02 2.103523015975952148e-01 -1.577276140451431274e-01
-2.738344967365264893e-01 -2.784903943538665771e-01 1.096893474459648132e-01 2.394685149192810059e-01 -2.245080098509788513e-02 1.361793130636215210e-01 1.449820697307586670e-01 6.683407723903656006e-02 2.638919651508331299e-01 -2.159029692411422729e-01 3.724840581417083740e-01 5.162337422370910645e-02 -5.820031464099884033e-02 7.433626800775527954e-02 2.401272021234035492e-02 -1.659290939569473267e-01 5.748458206653594971e-02 -3.302089869976043701e-01 -6.454397737979888916e-02 9.662689268589019775e-02 -7.421753555536270142e-02 1.916681975126266479e-01 7.129064947366714478e-02 1.970100551843643188e-01 9.892547875642776489e-02 -2.268901653587818146e-02 3.031470775604248047e-01 -7.039087824523448944e-03 1.002343464642763138e-02 -2.684846334159374237e-02 8.054733276367187500e-02 -3.425162732601165771e-01
-1.876488886773586273e-02 -1.657272875308990479e-01 2.256458401679992676e-01 9.232026338577270508e-02 -1.771775186061859131e-01 2.188283950090408325e-01 2.643317356705665588e-02 -3.916159272193908691e-01 1.892566531896591187e-01 -4.610784351825714111e-02 -1.008362695574760437e-01 3.139781206846237183e-02 -4.914282262325286865e-02 5.432710796594619751e-02 1.508933305740356445e-01 -1.371742188930511475e-01 2.039565704762935638e-03 -9.671914577484130859e-02 1.783667206764221191e-01 -1.431741416454315186e-01 -3.615043759346008301e-01 -1.207457762211561203e-02 -2.878068983554840088e-01 5.376580357551574707e-02 -3.215025961399078369e-01 -6.877241539768874645e-04 3.201034069061279297e-01 -2.177487313747406006e-01 1.583917587995529175e-01 7.426912337541580200e-02 1.458020806312561035e-01 4.451832268387079239e-03
-9.923178702592849731e-02 -8.375834673643112183e-02 8.295197784900665283e-02 -5.968026816844940186e-02 -1.997935920953750610e-01 2.762441933155059814e-01 -1.106544956564903259e-01 -6.045706942677497864e-02 -1.063012406229972839e-01 -5.725792050361633301e-02 -5.152412876486778259e-02 -2.419707179069519043e-01 -2.454637885093688965e-01 2.084964811801910400e-01 3.038963079452514648e-01 -7.238327711820602417e-02 7.039929181337356567e-02 -3.303775787353515625e-01 -1.349702104926109314e-02 4.783346876502037048e-02 -1.559958755970001221e-01 9.370002895593643188e-02 5.660592764616012573e-02 -1.539284288883209229e-01 -1.201065406203269958e-01 -2.646253108978271484e-01 3.343304395675659180e-01 -2.948155701160430908e-01 2.807162143290042877e-02 5.222424492239952087e-02 2.526294589042663574e-01 -1.907823532819747925e-01
-1.631041914224624634e-01 -5.771281942725181580e-02 -1.778060942888259888e-02 2.078296989202499390e-01 1.819058805704116821e-01 2.926867306232452393e-01 3.019289970397949219e-01 -2.493477612733840942e-01 1.620384007692337036e-01 6.972355395555496216e-02 6.607736647129058838e-02 1.619185358285903931e-01 -4.447709769010543823e-02 -1.568184196949005127e-01 6.760093383491039276e-03 -1.848475635051727295e-01 -2.058474421501159668e-01 -4.114568829536437988e-01 -1.949036866426467896e-01 1.234701126813888550e-01 8.966036885976791382e-02 1.540459543466567993e-01 6.684222072362899780e-02 1.142917722463607788e-01 -7.417561020702123642e-03 -1.193054718896746635e-03 1.855425983667373657e-01 -2.038020342588424683e-01 9.133090823888778687e-02 2.790320813655853271e-01 5.055209621787071228e-02 -2.302274107933044434e-01
1.191221922636032104e-01 -6.735356152057647705e-02 2.953057289123535156e-01 3.009992539882659912e-01 -8.787167817354202271e-02 1.320213377475738525e-01 9.177159518003463745e-02 3.093488048762083054e-03 3.145280480384826660e-01 -1.705530136823654175e-01 -7.097142934799194336e-02 -6.784281879663467407e-02 -7.034379243850708008e-02 9.214391931891441345e-03 9.897751361131668091e-02 2.655083313584327698e-02 2.130002481862902641e-03 -5.546582937240600586e-01 -1.523578613996505737e-01 -1.207915842533111572e-01 5.440509319305419922e-02 2.753786742687225342e-01 -1.687124669551849365e-01 -2.115969210863113403e-01 -2.409037500619888306e-01 -9.222500026226043701e-03 -1.755448617041110992e-02 -1.366149038076400757e-01 8.797354251146316528e-02 -1.326515823602676392e-01 3.267735987901687622e-02 1.253583580255508423e-01
-2.250281535089015961e-02 -2.329421341419219971e-01 5.538540706038475037e-02 1.699761152267456055e-01 -1.750085055828094482e-01 2.905109822750091553e-01 2.584182024002075195e-01 -1.378151029348373413e-01 1.225330457091331482e-01 7.862389087677001953e-02 4.633282497525215149e-02 -1.559321880340576172e-01 -8.178524672985076904e-02 1.395241171121597290e-01 2.505366802215576172e-01 1.046206802129745483e-02 -2.055342644453048706e-01 -2.373011261224746704e-01 -4.630156606435775757e-02 2.931297719478607178e-01 6.680091470479965210e-02 1.738746017217636108e-01 -1.415271461009979248e-01 7.659751176834106445e-02 1.791540831327438354e-01 -2.800232172012329102e-01 4.856710508465766907e-02 2.311575263738632202e-01 -6.895102560520172119e-04 2.998981773853302002e-01 1.479104906320571899e-01 -2.246052175760269165e-01
-5.860169976949691772e-02 -2.561062872409820557e-01 -7.454180717468261719e-02 2.363410592079162598e-01 -1.064676865935325623e-01 8.739559352397918701e-02 -1.089135929942131042e-01 -2.475057244300842285e-01 1.104672476649284363e-01 -5.360000953078269958e-02 1.018883734941482544e-01 -8.422134444117546082e-03 -1.794496923685073853e-01 -2.634733021259307861e-01 -2.111933194100856781e-02 -9.156728535890579224e-02 -1.036201119422912598e-01 -4.467563629150390625e-01 -8.106230199337005615e-02 -9.316261857748031616e-02 -5.956435576081275940e-02 -3.703663358464837074e-03 1.313708573579788208e-01 3.111743927001953125e-01 -1.612382195889949799e-02 -1.043998375535011292e-01 4.048171937465667725e-01 -2.220337241888046265e-01 -1.113867387175559998e-01 1.410640031099319458e-01 5.647427961230278015e-02 -1.960336863994598389e-01
1.001832634210586548e-01 -1.451480090618133545e-01 -2.018408328294754028e-01 2.796229422092437744e-01 -3.918244037777185440e-03 2.173127792775630951e-02 1.312936544418334961e-01 -9.646754711866378784e-02 -6.686202436685562134e-02 -6.776389479637145996e-02 6.438340060412883759e-03 2.658628625795245171e-03 4.210771620273590088e-02 3.978999704122543335e-02 1.799772232770919800e-01 -8.850838243961334229e-02 -2.740668952465057373e-01 -3.825973272323608398e-01 -2.036068588495254517e-01 3.138859272003173828e-01 -2.405117899179458618e-01 1.470486670732498169e-01 -6.573406513780355453e-03 8.725873380899429321e-02 3.267779350280761719e-01 7.286509126424789429e-02 2.059713006019592285e-01 -2.333117276430130005e-01 -3.134446442127227783e-01 7.041256874799728394e-02 8.282179385423660278e-02 5.123955756425857544e-02
-1.867865771055221558e-01 -1.265164762735366821e-01 1.139377281069755554e-01 5.093422904610633850e-02 1.564315147697925568e-02 1.267934739589691162e-01 4.267577547580003738e-03 -2.928252518177032471e-01 1.790712326765060425e-01 -2.537381369620561600e-03 8.444661647081375122e-02 -2.194220758974552155e-02 2.369943112134933472e-01 -5.892641469836235046e-02 1.880612224340438843e-01 9.718789905309677124e-02 -4.516690075397491455e-01 -2.146507948637008667e-01 -6.573235243558883667e-02 -3.863443061709403992e-02 8.469169586896896362e-02 3.690066188573837280e-02 2.442806661128997803e-01 1.766135990619659424e-01 8.974409103393554688e-02 2.196052521467208862e-01 4.079576432704925537e-01 -1.162074320018291473e-02 7.157763093709945679e-02 1.907205730676651001e-01 2.598224282264709473e-01 -1.273184269666671753e-02
-1.012476161122322083e-01 9.183707088232040405e-02 6.239106133580207825e-02 2.614660263061523438e-01 -1.141601949930191040e-01 2.896820902824401855e-01 -7.820238173007965088e-02 -7.291797548532485962e-02 3.955666720867156982e-01 -1.399562954902648926e-01 -9.533374104648828506e-04 2.894181385636329651e-02 9.907464683055877686e-02 3.315887451171875000e-01 8.668064326047897339e-02 -5.323594436049461365e-03 2.238884121179580688e-01 -3.642469048500061035e-01 -1.750949323177337646e-01 3.424880653619766235e-02 -2.109139710664749146e-01 2.557118535041809082e-01 -5.200031027197837830e-02 5.464585032314062119e-03 -1.245472878217697144e-01 -1.609438508749008179e-01 -3.034297376871109009e-02 1.103364229202270508e-01 -1.125774998217821121e-02 -3.855420276522636414e-02 3.361451327800750732e-01 1.059364899992942810e-02
-6.462454795837402344e-02 -7.194890081882476807e-02 2.253508567810058594e-01 -8.233965933322906494e-02 -2.229426205158233643e-01 2.126540988683700562e-01 -1.090280115604400635e-01 -6.177965551614761353e-02 3.281103074550628662e-01 1.786634922027587891e-01 2.718429565429687500e-01 -4.943542927503585815e-02 3.673767670989036560e-02 -2.311918437480926514e-01 2.660900652408599854e-01 -6.014175713062286377e-02 -1.779258996248245239e-01 -3.592664897441864014e-01 -2.697153687477111816e-01 2.005628794431686401e-01 1.620079018175601959e-02 1.340505760163068771e-02 1.023431122303009033e-01 -1.709163747727870941e-02 3.343278076499700546e-03 -1.953379958868026733e-01 8.145318180322647095e-02 3.315140958875417709e-03 5.479585379362106323e-02 -4.851054400205612183e-02 3.644067347049713135e-01 -9.717699140310287476e-02
7.247683405876159668e-02 3.539736568927764893e-02 -9.713898599147796631e-02 9.182456135749816895e-02 -6.826641410589218140e-02 3.779589235782623291e-01 1.217263713479042053e-01 -2.788198888301849365e-01 -1.272591501474380493e-01 1.411203444004058838e-01 -1.634903103113174438e-01 1.934868991374969482e-01 6.997024174779653549e-03 -1.226763650774955750e-01 6.292552500963211060e-02 8.443997800350189209e-02 9.710576385259628296e-03 -2.030857950448989868e-01 -3.348987922072410583e-02 6.233181431889533997e-02 -1.054753884673118591e-01 2.108830958604812622e-01 1.186096370220184326e-01 -4.806844145059585571e-02 -3.688274621963500977e-01 2.088467590510845184e-02 1.894776523113250732e-01 -3.399885892868041992e-01 1.044295504689216614e-01 2.417523115873336792e-01 3.033535182476043701e-01 2.035523802042007446e-01
1.853857785463333130e-01 3.294825553894042969e-02 -2.126271426677703857e-01 7.777718454599380493e-02 -1.290857791900634766e-01 2.858355641365051270e-01 1.610362827777862549e-01 -4.216785430908203125e-01 -1.156431287527084351e-01 3.242275416851043701e-01 -2.586861699819564819e-02 1.040171459317207336e-01 1.891054585576057434e-02 -2.421924285590648651e-02 7.336077094078063965e-02 1.382857710123062134e-01 -1.971798688173294067e-01 -7.238985598087310791e-02 1.154083237051963806e-01 -5.675585195422172546e-02 -1.070358976721763611e-01 2.185812592506408691e-01 6.642833352088928223e-02 1.382129341363906860e-01 -2.088840752840042114e-01 -1.097248420119285583e-01 2.297793179750442505e-01 -2.597248554229736328e-01 2.352637350559234619e-01 8.244124799966812134e-02 2.615987062454223633e-01 7.631714642047882080e-02
1.714037954807281494e-01 -3.889410197734832764e-02 -1.002415567636489868e-01 2.176811397075653076e-01 9.989828802645206451e-03 2.953803241252899170e-01 2.500581443309783936e-01 -2.838002741336822510e-01 3.284914791584014893e-01 -1.465975195169448853e-01 6.779139488935470581e-02 8.648800104856491089e-02 -1.239334940910339355e-01 -3.460944443941116333e-02 5.123548954725265503e-02 -9.650348871946334839e-02 2.093753814697265625e-01 -1.700829155743122101e-02 -2.911695539951324463e-01 1.170807778835296631e-01 2.224408239126205444e-01 1.358814835548400879e-01 4.552670568227767944e-02 3.086974024772644043e-01 1.416890881955623627e-02 -3.855614364147186279e-01 1.802525669336318970e-02 -1.714749075472354889e-02 -1.320991292595863342e-02 -4.109590500593185425e-02 2.223734557628631592e-01 -5.068413540720939636e-02
6.750162690877914429e-02 -1.951788179576396942e-02 1.854477673768997192e-01 -2.176309749484062195e-02 -2.722584903240203857e-01 3.648534417152404785e-01 -1.891226470470428467e-01 -2.055958211421966553e-01 1.841098815202713013e-01 1.249939948320388794e-01 -1.767811551690101624e-02 -2.441905289888381958e-01 -2.469557896256446838e-02 4.630322381854057312e-02 2.583968341350555420e-01 -2.633293867111206055e-01 1.696709729731082916e-02 -1.786011606454849243e-01 4.139460250735282898e-02 -1.574052721261978149e-01 4.186980053782463074e-02 6.057339534163475037e-02 -1.470149122178554535e-02 -7.913991063833236694e-02 -1.127870678901672363e-01 -2.357069551944732666e-01 3.386823832988739014e-01 -8.741457015275955200e-02 1.019338592886924744e-01 8.127262815833091736e-03 2.652435898780822754e-01 2.908222377300262451e-01
-3.972314670681953430e-02 -3.760985657572746277e-02 -6.225363165140151978e-02 -1.783489808440208435e-02 1.798849552869796753e-02 2.828422747552394867e-02 2.074577212333679199e-01 -1.995048075914382935e-01 1.410799920558929443e-01 -1.493594795465469360e-02 -1.358519941568374634e-01 8.327548205852508545e-02 -2.775652520358562469e-02 2.842012941837310791e-01 3.577914237976074219e-01 -6.529169529676437378e-02 1.880812197923660278e-01 -3.294336497783660889e-01 6.414107978343963623e-02 -2.044694125652313232e-01 -2.639703154563903809e-01 3.288028538227081299e-01 9.472493827342987061e-02 -1.267791241407394409e-01 -1.565100699663162231e-01 2.063228003680706024e-02 2.362312525510787964e-01 -1.939303427934646606e-01 7.333182543516159058e-02 2.335389703512191772e-01 4.276378452777862549e-02 -2.770766317844390869e-01
2.683221399784088135e-01 2.928703278303146362e-02 1.261364202946424484e-02 1.482279691845178604e-02 7.699510455131530762e-02 2.174840718507766724e-01 -7.433711551129817963e-03 -2.656767666339874268e-01 2.659553885459899902e-01 -1.245024427771568298e-01 2.827604115009307861e-01 -1.637734174728393555e-01 2.588560283184051514e-01 -1.603452712297439575e-01 -7.498051971197128296e-03 -1.585662662982940674e-01 -1.438206732273101807e-01 -2.642443180084228516e-01 -2.445670962333679199e-01 1.031356081366539001e-01 -4.558617249131202698e-02 2.612861618399620056e-02 3.086189739406108856e-02 8.115261793136596680e-03 -3.504898250102996826e-01 -2.386384457349777222e-01 5.780132859945297241e-02 -2.157274931669235229e-01 -1.346605271100997925e-01 -2.922715991735458374e-02 2.538204193115234375e-01 -1.189662367105484009e-01
-2.185227423906326294e-01 -2.606678754091262817e-02 1.221090108156204224e-01 3.580495342612266541e-02 -7.336039841175079346e-02 1.333018243312835693e-01 -7.664062827825546265e-02 -2.115601599216461182e-01 -1.945101097226142883e-02 -1.083859354257583618e-01 -1.411410272121429443e-01 -6.797049939632415771e-02 -9.986897557973861694e-02 -1.544359922409057617e-01 2.281005978584289551e-01 -1.824388653039932251e-01 -2.788819605484604836e-03 -3.310273289680480957e-01 -2.197280824184417725e-01 1.803974211215972900e-01 -4.294719547033309937e-02 1.118840835988521576e-02 -1.271623075008392334e-01 3.370584174990653992e-02 -1.063259169459342957e-01 -8.844611048698425293e-02 3.834853172302246094e-01 -3.832273781299591064e-01 -9.520549327135086060e-02 -2.136628180742263794e-01 3.217724263668060303e-01 -1.574689596891403198e-01
5.103521421551704407e-02 -9.036960452795028687e-02 3.175361156463623047e-01 -3.133446350693702698e-02 -4.965058527886867523e-03 1.753965467214584351e-01 2.104566618800163269e-02 -1.410541385412216187e-01 1.776695996522903442e-01 5.471836030483245850e-02 1.743817627429962158e-01 -2.046537548303604126e-01 3.629631698131561279e-01 -1.305947899818420410e-01 1.564601510763168335e-01 -3.323534131050109863e-02 -1.279876977205276489e-01 -2.460947632789611816e-01 -6.494602654129266739e-03 1.223578080534934998e-01 -2.141925245523452759e-01 1.581206470727920532e-01 2.193559408187866211e-01 1.964660435914993286e-01 7.677021622657775879e-02 3.099319934844970703e-01 2.877863943576812744e-01 8.781093358993530273e-02 6.938017159700393677e-02 -1.458934992551803589e-01 2.671695649623870850e-01 -1.246617510914802551e-01
-2.208244353532791138e-01 -2.623843848705291748e-01 3.124721944332122803e-01 1.874176114797592163e-01 -1.256056427955627441e-01 2.133158221840858459e-02 3.455492481589317322e-02 -1.558392047882080078e-01 1.671568006277084351e-01 3.032748214900493622e-02 2.848248183727264404e-01 -8.207320421934127808e-02 1.866360008716583252e-01 -1.718369424343109131e-01 7.295082509517669678e-02 -1.392868757247924805e-01 -7.567758113145828247e-02 -3.089086413383483887e-01 2.614554204046726227e-02 1.168150901794433594e-01 -7.757432013750076294e-02 1.777718663215637207e-01 3.919748365879058838e-01 1.819330640137195587e-02 2.312220782041549683e-01 1.382793933153152466e-01 1.728544533252716064e-01 -7.732681185007095337e-02 5.071996897459030151e-02 -7.983240485191345215e-02 2.620795667171478271e-01 9.464558959007263184e-02
1.126442700624465942e-01 1.168253496289253235e-01 -1.568886637687683105e-01 -9.598387032747268677e-02 -8.842568844556808472e-02 7.249395549297332764e-02 6.701281666755676270e-02 -2.900187075138092041e-01 1.893171072006225586e-01 -2.242133915424346924e-01 3.119064867496490479e-01 -7.756105810403823853e-02 1.711801737546920776e-01 -1.461435407400131226e-01 -1.169023141264915466e-01 -1.314554214477539062e-01 -7.513173669576644897e-02 -3.462764620780944824e-01 -2.750073075294494629e-01 -8.742232620716094971e-02 -5.987873300909996033e-02 6.626068055629730225e-02 4.551094025373458862e-03 -3.861932456493377686e-02 -1.277147382497787476e-01 -2.627207934856414795e-01 7.910969108343124390e-02 -2.587661743164062500e-01 -7.916731387376785278e-02 8.874719589948654175e-02 3.345800936222076416e-01 -2.533535063266754150e-01
-1.718881428241729736e-01 -1.386450827121734619e-01 6.973783951252698898e-03 2.964243059977889061e-03 -2.586825750768184662e-02 3.674909472465515137e-01 2.890748977661132812e-01 -8.342450857162475586e-02 7.498040050268173218e-02 9.937182813882827759e-02 1.134356111288070679e-01 8.017492294311523438e-02 -1.039965972304344177e-01 7.206862419843673706e-02 1.686808019876480103e-01 1.570850461721420288e-01 -9.663717448711395264e-02 -2.024490833282470703e-01 -5.301466584205627441e-02 9.210351109504699707e-02 -6.548278778791427612e-02 -1.967469453811645508e-01 1.072496697306632996e-01 5.556095018982887268e-02 -1.443764269351959229e-01 9.588792175054550171e-02 1.975954771041870117e-01 4.135464131832122803e-02 1.384447962045669556e-01 -1.062379106879234314e-01 4.934627711772918701e-01 -3.962880373001098633e-01
2.681534364819526672e-02 -2.382539361715316772e-01 2.606570422649383545e-01 8.446936309337615967e-02 6.335978209972381592e-02 1.872973442077636719e-01 1.223342120647430420e-01 -1.935519650578498840e-02 1.099973395466804504e-01 -4.248208105564117432e-01 1.637248843908309937e-01 -9.154459834098815918e-02 -1.847358942031860352e-01 6.739969830960035324e-03 1.490281373262405396e-01 -4.661858081817626953e-02 -1.656507700681686401e-01 -4.185997247695922852e-01 -9.323848038911819458e-02 -9.647252410650253296e-02 1.399578601121902466e-01 2.033053934574127197e-01 -2.700784057378768921e-02 -1.054755598306655884e-01 -2.379439920186996460e-01 -9.254518896341323853e-02 1.540020406246185303e-01 -4.574733600020408630e-02 1.919340640306472778e-01 -2.493971586227416992e-01 8.906264603137969971e-02 1.878474354743957520e-01
-1.767489314079284668e-01 -8.737473934888839722e-02 9.899887442588806152e-02 2.565751969814300537e-01 -1.639308929443359375e-01 4.899255931377410889e-01 -2.104268819093704224e-01 -9.921681880950927734e-02 1.309432089328765869e-01 -1.250276118516921997e-01 7.389824092388153076e-02 -1.109637469053268433e-01 7.846762984991073608e-02 9.825250506401062012e-02 5.461423099040985107e-02 -7.534231990575790405e-02 1.007877066731452942e-01 -3.803030550479888916e-01 -1.081616878509521484e-01 -4.176982864737510681e-02 -2.061087340116500854e-01 2.715997993946075439e-01 -1.729326546192169189e-01 3.627512231469154358e-02 1.375094652175903320e-01 -1.239115595817565918e-01 5.431657657027244568e-03 1.115557029843330383e-01 4.486023972276598215e-04 -1.076628547161817551e-02 3.328042030334472656e-01 1.270246803760528564e-01
1.426220387220382690e-01 -5.453552678227424622e-02 1.282072663307189941e-01 3.618557751178741455e-01 -4.778774082660675049e-02 1.122234612703323364e-01 -3.176891505718231201e-01 -2.686796784400939941e-01 1.676040738821029663e-01 7.463462650775909424e-02 2.838410250842571259e-02 -2.574004232883453369e-01 1.874388940632343292e-02 -1.664801537990570068e-01 3.887335211038589478e-02 -3.817259892821311951e-02 -1.167029961943626404e-01 -4.115101695060729980e-01 -1.671849191188812256e-01 -2.736349403858184814e-01 1.374117434024810791e-01 -1.372665017843246460e-01 6.864657998085021973e-02 1.672079227864742279e-02 -5.104996263980865479e-02 -1.643615365028381348e-01 1.607104539871215820e-01 9.222311526536941528e-02 -6.406934559345245361e-02 1.431152224540710449e-01 2.394556999206542969e-01 -1.875499635934829712e-01
1.503599733114242554e-01 3.033100254833698273e-02 2.571768760681152344e-01 -3.266631811857223511e-02 -2.913703676313161850e-03 4.331328347325325012e-02 2.109884321689605713e-01 -2.242298871278762817e-01 1.633168943226337433e-02 2.356173470616340637e-02 -1.254473477602005005e-01 -1.434641331434249878e-01 2.073095738887786865e-01 3.449011966586112976e-02 1.206736341118812561e-01 -1.169418022036552429e-01 1.591574698686599731e-01 -2.720167040824890137e-01 -1.442807763814926147e-01 -9.256549924612045288e-02 -8.386880159378051758e-02 1.954087466001510620e-01 2.897902624681591988e-03 5.180113315582275391e-01 -8.200343698263168335e-03 3.971621990203857422e-01 1.718300580978393555e-02 -1.806362718343734741e-01 8.349811285734176636e-02 6.589571945369243622e-03 2.128408998250961304e-01 -1.331226378679275513e-01
-7.203050702810287476e-02 -2.212147861719131470e-01 -2.239857763051986694e-01 2.084903120994567871e-01 -2.103546559810638428e-01 3.309239074587821960e-02 2.457632422447204590e-01 -2.986136972904205322e-01 1.977333053946495056e-02 9.334048628807067871e-02 1.253796070814132690e-01 -5.228877440094947815e-02 1.900606751441955566e-01 8.111330866813659668e-02 1.537489444017410278e-01 -3.704590797424316406e-01 -1.338339000940322876e-01 -2.761322855949401855e-01 -9.872341901063919067e-02 1.364232897758483887e-01 -3.185486495494842529e-01 1.445490270853042603e-01 -8.375527709722518921e-02 -1.364041566848754883e-01 2.449090331792831421e-01 3.216479346156120300e-02 1.393470168113708496e-01 -2.056985795497894287e-01 -1.109967082738876343e-01 -5.957107245922088623e-02 1.073817536234855652e-01 7.439082860946655273e-02
-1.032979488372802734e-01 -1.534463763236999512e-01 -6.042947992682456970e-02 2.581745982170104980e-01 -1.476080268621444702e-01 2.100141644477844238e-01 3.331179916858673096e-01 -2.405536770820617676e-01 -1.771494746208190918e-02 1.647200137376785278e-01 6.866265088319778442e-02 -5.729109048843383789e-02 -1.052133515477180481e-01 -1.585072726011276245e-01 1.628622710704803467e-01 5.795693397521972656e-02 1.488659530878067017e-01 -3.778814077377319336e-01 -6.645016372203826904e-02 -3.798314929008483887e-02 3.752983510494232178e-01 4.769004881381988525e-02 1.138689368963241577e-02 1.049868091940879822e-01 -1.984137445688247681e-01 -2.127248793840408325e-02 3.148084878921508789e-01 -1.641350686550140381e-01 1.560688763856887817e-01 2.062858641147613525e-01 -3.207178041338920593e-02 -1.831148378551006317e-02
-1.021208912134170532e-01 2.529595047235488892e-02 1.871502250432968140e-01 2.598807029426097870e-02 -2.985479682683944702e-02 2.184008657932281494e-01 3.519999980926513672e-02 1.970970630645751953e-02 -4.867688566446304321e-02 8.846838027238845825e-03 1.267889514565467834e-02 -2.281992137432098389e-01 -8.895330876111984253e-02 -2.390560135245323181e-02 1.012572497129440308e-01 7.277130335569381714e-02 -1.647777669131755829e-02 -5.173425078392028809e-01 -1.551674008369445801e-01 1.355809271335601807e-01 -5.401730537414550781e-02 1.736409403383731842e-02 -1.175590902566909790e-01 -2.233070321381092072e-02 -2.736576795578002930e-01 -9.192249178886413574e-02 3.987060114741325378e-02 -5.096508860588073730e-01 -1.414286717772483826e-02 5.177028477191925049e-02 3.787168562412261963e-01 7.352710515260696411e-02
-1.997333317995071411e-01 -3.043552339076995850e-01 1.475929021835327148e-01 5.039749294519424438e-02 9.945585578680038452e-02 1.449202448129653931e-01 9.462330490350723267e-02 -1.263434886932373047e-01 -1.382100582122802734e-01 -6.363131571561098099e-03 3.189966455101966858e-02 8.256820589303970337e-02 1.534949988126754761e-01 6.117939949035644531e-03 3.200589120388031006e-01 -3.234007582068443298e-02 -1.332571059465408325e-01 -3.223362863063812256e-01 -1.629223674535751343e-01 1.187315881252288818e-01 -8.626409620046615601e-02 3.183035850524902344e-01 8.523990958929061890e-02 7.533691823482513428e-02 -2.230222150683403015e-02 3.208212852478027344e-01 2.490137070417404175e-01 -1.287910491228103638e-01 7.380838692188262939e-02 3.076043725013732910e-01 1.483415216207504272e-01 -2.125816792249679565e-01
2.623968012630939484e-02 -3.378133988007903099e-03 3.912097960710525513e-02 9.529100358486175537e-02 1.385811120271682739e-01 -2.563358866609632969e-04 2.497228421270847321e-02 -1.998139172792434692e-01 1.570168435573577881e-01 -3.359181582927703857e-01 1.895520463585853577e-02 -1.553995609283447266e-01 -1.919671148061752319e-01 1.589357405900955200e-01 2.682102918624877930e-01 -2.079320140182971954e-02 -2.746603786945343018e-01 -2.370454818010330200e-01 -1.275994479656219482e-01 -2.191848158836364746e-01 -3.119889497756958008e-01 2.665749192237854004e-01 5.720907822251319885e-02 2.622029371559619904e-02 -3.062987625598907471e-01 2.452656626701354980e-01 -1.017051748931407928e-02 -1.937181055545806885e-01 -9.843908995389938354e-02 -3.689776733517646790e-02 1.866110414266586304e-01 1.632750183343887329e-01
6.334357708692550659e-02 -1.418650299310684204e-01 -1.792444735765457153e-01 2.976635396480560303e-01 -2.200660705566406250e-01 1.909867376089096069e-01 -3.052152693271636963e-02 -3.436448276042938232e-01 1.144085824489593506e-01 -2.211810648441314697e-01 7.821474969387054443e-02 -1.210228353738784790e-01 1.996051073074340820e-01 1.107602789998054504e-01 4.967400431632995605e-02 -2.595096230506896973e-01 1.344496458768844604e-01 -1.790277063846588135e-01 -1.849271059036254883e-01 7.101081311702728271e-02 8.272647857666015625e-03 6.374718993902206421e-02 -1.800524741411209106e-01 -2.064544148743152618e-02 1.544684171676635742e-01 7.573904842138290405e-02 1.068411991000175476e-01 4.750045761466026306e-02 -8.825188875198364258e-02 1.909591071307659149e-02 4.981272220611572266e-01 1.435504555702209473e-01
-8.514505811035633087e-03 -1.378467828035354614e-01 8.452632278203964233e-02 -7.639256119728088379e-02 -9.800034761428833008e-02 1.948781460523605347e-01 1.131691932678222656e-01 -3.007863759994506836e-01 -2.760651707649230957e-01 -1.337496042251586914e-01 -6.313921883702278137e-03 1.818410353735089302e-03 9.445200674235820770e-03 -2.020368874073028564e-01 2.684222161769866943e-01 -6.775128096342086792e-02 -7.646868377923965454e-02 -4.808261096477508545e-01 -4.021282494068145752e-01 2.743887901306152344e-01 -1.289243102073669434e-01 1.038100942969322205e-01 2.796356007456779480e-02 3.994062077254056931e-03 1.281597167253494263e-01 -8.482726663351058960e-02 1.319362968206405640e-01 -1.995561718940734863e-01 -1.060253307223320007e-01 3.094546310603618622e-02 8.136450499296188354e-02 -5.905903875827789307e-02
1.098556350916624069e-02 -1.416216641664505005e-01 -5.858105793595314026e-02 2.147450111806392670e-02 1.400374621152877808e-01 5.874374881386756897e-02 3.559059202671051025e-01 -1.399576663970947266e-01 7.044165581464767456e-02 -2.207539677619934082e-01 4.025832414627075195e-01 -5.665945634245872498e-02 -1.405752003192901611e-01 1.507211625576019287e-01 1.360544562339782715e-01 1.632722914218902588e-01 -3.121100924909114838e-02 -2.092708051204681396e-01 -1.530777364969253540e-01 -1.954961568117141724e-01 -3.413616493344306946e-02 8.951737731695175171e-02 -1.177835538983345032e-01 4.669116735458374023e-01 -2.928754128515720367e-02 4.911664407700300217e-03 -1.170954760164022446e-02 -1.879961341619491577e-01 -2.046888135373592377e-02 -1.904268860816955566e-01 2.638593912124633789e-01 -9.921468794345855713e-02
2.405266091227531433e-02 -2.791268229484558105e-01 -6.264680624008178711e-02 1.815852671861648560e-01 1.829792890930548310e-04 1.813019365072250366e-01 3.072633147239685059e-01 -2.765370905399322510e-01 -6.261383742094039917e-02 1.330131143331527710e-01 7.263380289077758789e-02 2.298480123281478882e-01 1.353634893894195557e-01 -2.716520987451076508e-02 1.588271260261535645e-01 8.054320514202117920e-02 2.492447048425674438e-01 -4.166442155838012695e-01 -7.264075800776481628e-03 -3.083073161542415619e-02 1.892879903316497803e-01 1.515147536993026733e-01 -5.038146674633026123e-02 8.586535602807998657e-02 -8.384425193071365356e-02 -1.418512966483831406e-02 2.673940360546112061e-01 -2.443437278270721436e-01 2.322622388601303101e-01 1.741703599691390991e-01 1.356652081012725830e-01 6.186798587441444397e-02
-5.724500119686126709e-02 -6.377916783094406128e-02 -1.729691401124000549e-02 2.695973515510559082e-01 2.586779594421386719e-01 2.016455978155136108e-01 1.359506994485855103e-01 -1.983752846717834473e-01 -1.628834903240203857e-01 8.418629318475723267e-02 1.276568025350570679e-01 7.109226193279027939e-03 -2.621581256389617920e-01 -2.287813276052474976e-01 6.007361039519309998e-02 -3.070277273654937744e-01 2.599647641181945801e-02 -1.777316480875015259e-01 -2.772811353206634521e-01 6.652854382991790771e-02 -2.685318514704704285e-02 1.522318869829177856e-01 4.490513354539871216e-02 3.234676718711853027e-01 1.886713206768035889e-01 -2.065879292786121368e-02 1.337264627218246460e-01 -1.923415996134281158e-02 -2.895949967205524445e-02 9.091501682996749878e-02 3.828691244125366211e-01 1.768243014812469482e-01
2.579875588417053223e-01 -1.237801089882850647e-01 -7.050395756959915161e-02 1.158335357904434204e-01 1.844950579106807709e-02 9.059422463178634644e-02 2.201419919729232788e-01 -9.406279027462005615e-02 9.694400429725646973e-02 -7.395399361848831177e-02 1.755686551332473755e-01 -1.825891435146331787e-01 3.095546737313270569e-02 -5.688139051198959351e-02 -1.121117323637008667e-01 -2.714668512344360352e-01 3.612059354782104492e-02 -2.364297658205032349e-01 -3.574512153863906860e-02 -1.579861044883728027e-01 -2.435487881302833557e-02 1.368784159421920776e-01 3.598923087120056152e-01 2.445962727069854736e-01 -1.880015581846237183e-01 -3.000413775444030762e-01 4.776293784379959106e-02 -1.972540169954299927e-01 -3.996746242046356201e-01 9.065157175064086914e-02 1.455804407596588135e-01 -1.286719292402267456e-01
1.685673929750919342e-02 1.084524020552635193e-01 1.395179051905870438e-02 -5.916051939129829407e-02 -2.575846910476684570e-01 1.832266338169574738e-02 6.400332599878311157e-02 -1.358593702316284180e-01 4.892754554748535156e-02 -2.985405921936035156e-01 2.127715013921260834e-02 -2.844163477420806885e-01 -7.267877459526062012e-02 3.057703673839569092e-01 1.204452514648437500e-01 -2.718434296548366547e-02 -8.491896092891693115e-02 -2.399612218141555786e-01 8.599523454904556274e-02 -1.304020881652832031e-01 -3.009964823722839355e-01 3.925028741359710693e-01 1.354392766952514648e-01 5.361179634928703308e-02 7.881292700767517090e-02 -1.369345188140869141e-01 3.110109865665435791e-01 -7.214210182428359985e-02 -5.851621180772781372e-02 1.760517954826354980e-01 3.001308739185333252e-01 -4.087059572339057922e-02
-8.637278527021408081e-02 -4.856240469962358475e-03 1.145781427621841431e-01 1.724538207054138184e-01 -1.878602057695388794e-01 6.958512961864471436e-02 -1.543188001960515976e-02 -3.072299361228942871e-01 1.309429258108139038e-01 1.266091018915176392e-01 -7.332316786050796509e-02 -1.758920103311538696e-01 1.162269338965415955e-01 -1.589164584875106812e-01 2.671846747398376465e-01 -2.609421312808990479e-01 4.152122735977172852e-01 -3.753392100334167480e-01 -3.313548117876052856e-02 2.981152944266796112e-02 7.792983949184417725e-02 1.244439706206321716e-01 -5.868184939026832581e-02 2.521924972534179688e-01 -1.742363125085830688e-01 2.603005766868591309e-01 -5.521017313003540039e-02 2.885617315769195557e-02 1.677178442478179932e-01 -8.788142353296279907e-02 1.521458923816680908e-01 -4.781202971935272217e-02
9.985084086656570435e-02 -1.954170018434524536e-01 -1.512340605258941650e-01 1.738844811916351318e-01 -1.498142778873443604e-01 1.456318050622940063e-01 2.685069665312767029e-02 -1.404079943895339966e-01 1.212787628173828125e-01 -1.736412644386291504e-01 1.136666983366012573e-01 -1.231982111930847168e-01 -2.789113223552703857e-01 -2.646909058094024658e-01 -3.881033509969711304e-02 6.842609494924545288e-02 -2.904780507087707520e-01 -3.128756582736968994e-01 -2.460514158010482788e-01 -1.544272750616073608e-01 1.707236468791961670e-02 -1.021863818168640137e-01 2.584881186485290527e-01 3.111442327499389648e-01 1.027284562587738037e-01 5.298111960291862488e-02 2.866797745227813721e-01 -1.826274245977401733e-01 -5.932457372546195984e-02 -1.199747715145349503e-02 1.463388949632644653e-01 -1.124831065535545349e-01
8.260574191808700562e-02 -1.512512713670730591e-01 3.328744173049926758e-01 1.892956644296646118e-01 -3.966811113059520721e-03 -4.186655953526496887e-02 8.603351563215255737e-02 -3.098222315311431885e-01 7.293146848678588867e-02 2.312055975198745728e-01 -5.807202309370040894e-03 -1.592783033847808838e-01 5.922334268689155579e-02 1.693207174539566040e-01 -3.219036012887954712e-02 -3.262657225131988525e-01 -2.098022028803825378e-02 6.723383069038391113e-02 -1.461626589298248291e-01 -1.443533897399902344e-01 -2.896421551704406738e-01 8.451360464096069336e-02 1.463179141283035278e-01 -1.349650323390960693e-02 9.433926641941070557e-02 -1.810606420040130615e-01 2.799006104469299316e-01 -2.915591597557067871e-01 2.957204356789588928e-02 5.764234811067581177e-02 2.649346590042114258e-01 2.354795038700103760e-01
1.045857071876525879e-01 -4.496948421001434326e-02 -1.239443719387054443e-01 8.708179742097854614e-02 -3.574396669864654541e-01 1.778873205184936523e-01 1.179945692420005798e-01 -1.871228963136672974e-01 8.939705044031143188e-02 -2.154638292267918587e-03 2.630309760570526123e-02 -1.135414689779281616e-01 2.294907420873641968e-01 1.247332319617271423e-01 1.677281111478805542e-01 -3.853040039539337158e-01 -7.602468132972717285e-02 -2.458814233541488647e-01 -2.907706201076507568e-01 -2.474842779338359833e-02 -1.770234107971191406e-01 1.544858366250991821e-01 -3.867332637310028076e-02 -1.367345154285430908e-01 -4.420893266797065735e-02 -3.034581057727336884e-02 2.758137881755828857e-01 -3.116207718849182129e-01 -3.775539249181747437e-02 -1.046218425035476685e-01 1.700119525194168091e-01 2.126717716455459595e-01
1.003770381212234497e-01 -9.295100718736648560e-02 1.130372211337089539e-01 1.023740768432617188e-01 -2.228513173758983612e-02 1.465222239494323730e-01 4.582739174365997314e-01 -6.727602332830429077e-02 9.089279919862747192e-02 -8.601935952901840210e-02 1.132520381361246109e-02 -3.202131018042564392e-02 1.643845252692699432e-02 4.588664323091506958e-02 -1.586244106292724609e-01 -5.133699998259544373e-02 8.925147354602813721e-02 -3.454467058181762695e-01 6.247130036354064941e-02 -7.799019664525985718e-02 7.678724825382232666e-02 2.732815444469451904e-01 2.880096435546875000e-01 3.340934813022613525e-01 6.230163946747779846e-02 -1.082102805376052856e-01 -1.614277996122837067e-02 -1.866990923881530762e-01 -2.627502381801605225e-01 1.823390275239944458e-01 2.557677030563354492e-01 -2.090240120887756348e-01
8.588533103466033936e-02 -1.534714400768280029e-01 4.152585193514823914e-02 8.095385855995118618e-04 1.567459702491760254e-01 9.406619518995285034e-02 3.040043413639068604e-01 6.470455974340438843e-02 2.543723285198211670e-01 2.197874933481216431e-01 -3.496337309479713440e-02 5.786595866084098816e-02 5.238780379295349121e-02 1.480624228715896606e-01 7.076693326234817505e-02 4.873371869325637817e-02 -9.569638222455978394e-02 -2.151019126176834106e-01 -1.445213556289672852e-01 1.291923075914382935e-01 1.364223957061767578e-01 2.139548659324645996e-01 -1.004183068871498108e-01 2.127151191234588623e-01 -3.624896109104156494e-01 7.181459665298461914e-02 1.653075516223907471e-01 -1.095816567540168762e-01 -2.559060752391815186e-01 -1.042872518301010132e-01 4.360938966274261475e-01 -1.803722232580184937e-01
-8.496062457561492920e-02 -1.751268804073333740e-01 -3.045944124460220337e-02 1.776507049798965454e-01 -1.473029553890228271e-01 1.468818634748458862e-01 1.070973724126815796e-01 -3.585664927959442139e-01 -7.853901386260986328e-02 -1.110664382576942444e-01 8.387107402086257935e-03 1.751734130084514618e-02 1.851286739110946655e-01 -1.343275457620620728e-01 -1.963315159082412720e-02 2.099412679672241211e-01 -1.076408177614212036e-01 -3.895005583763122559e-01 -6.739779561758041382e-02 -1.293114125728607178e-01 -1.130026355385780334e-01 8.578953891992568970e-02 1.878318637609481812e-01 3.211293518543243408e-01 -1.098122075200080872e-01 1.135417073965072632e-01 3.348710238933563232e-01 1.139713525772094727e-01 -3.947482630610466003e-02 1.279066950082778931e-01 4.684719815850257874e-02 -3.425883650779724121e-01
6.346697360277175903e-02 -1.204776763916015625e-02 -1.110022366046905518e-01 1.428665369749069214e-01 -2.913214862346649170e-01 2.892884910106658936e-01 -2.883191406726837158e-02 -1.731723695993423462e-01 6.482064723968505859e-02 -2.829831540584564209e-01 1.469085961580276489e-01 -3.013444840908050537e-01 4.733154922723770142e-02 6.417544186115264893e-02 1.717886775732040405e-01 -1.809856146574020386e-01 6.100304052233695984e-02 -2.196441739797592163e-01 -5.625438317656517029e-02 1.179002448916435242e-01 8.914060890674591064e-02 -4.042603820562362671e-02 -4.900404810905456543e-02 9.214851260185241699e-02 2.741954661905765533e-02 -9.095005691051483154e-02 1.831586360931396484e-01 1.451873183250427246e-01 -1.951594948768615723e-01 -1.229881867766380310e-01 5.213813185691833496e-01 1.421825587749481201e-01
1.216392666101455688e-01 -8.347912132740020752e-02 9.829961508512496948e-02 1.592914462089538574e-01 -4.054304063320159912e-01 1.892152577638626099e-01 1.841540336608886719e-01 -9.094215929508209229e-02 -1.393825858831405640e-01 3.763430053368210793e-03 2.016725391149520874e-01 -1.420576274394989014e-01 -1.069171261042356491e-02 -1.744416505098342896e-01 2.913081943988800049e-01 -7.901226729154586792e-02 -1.317238956689834595e-01 -2.685005366802215576e-01 -1.798779666423797607e-01 -1.009863466024398804e-01 -2.140648663043975830e-01 -5.831599980592727661e-02 -5.000189319252967834e-02 -8.251354098320007324e-02 2.426967173814773560e-01 -2.566224634647369385e-01 2.865830361843109131e-01 -9.722053259611129761e-02 8.303087204694747925e-02 1.119373962283134460e-01 2.683964967727661133e-01 2.381406910717487335e-02
3.532464429736137390e-02 1.495869830250740051e-02 5.285073444247245789e-02 1.094194650650024414e-01 5.224786326289176941e-02 1.172660589218139648e-01 -4.409554414451122284e-03 -2.671996057033538818e-01 -3.519370779395103455e-02 1.225386336445808411e-01 1.067677214741706848e-01 -2.843036353588104248e-01 -1.959124356508255005e-01 1.432055830955505371e-01 1.078222319483757019e-01 1.378308609127998352e-02 1.860260516405105591e-01 -3.313732147216796875e-01 -5.935877189040184021e-02 -1.108518913388252258e-01 8.244837075471878052e-02 3.545867800712585449e-01 6.464303284883499146e-02 1.885083466768264771e-01 -1.457847952842712402e-01 4.350236058235168457e-01 -2.295699343085289001e-02 -7.295904308557510376e-02 1.339104142971336842e-03 7.982017844915390015e-02 3.891637325286865234e-01 1.001970544457435608e-01
-2.517120540142059326e-01 -1.433238983154296875e-01 -1.141490321606397629e-02 2.732155919075012207e-01 1.196195557713508606e-01 2.246170490980148315e-01 -8.349295705556869507e-02 -6.167270988225936890e-02 3.656124174594879150e-01 -6.335384398698806763e-02 3.888222277164459229e-01 -5.052944272756576538e-02 1.129560694098472595e-01 9.219992160797119141e-02 2.931803762912750244e-01 7.695497572422027588e-02 1.070733219385147095e-01 -1.946818083524703979e-01 -2.216212302446365356e-01 1.723885387182235718e-01 -1.116497367620468140e-01 1.306185424327850342e-01 -7.150240242481231689e-02 1.734950020909309387e-02 2.089613489806652069e-02 1.420290023088455200e-01 3.226094245910644531e-01 -1.551980972290039062e-01 5.914416536688804626e-02 -6.041133776307106018e-02 2.029718011617660522e-01 -3.114144131541252136e-02
-8.905569463968276978e-02 -1.754286736249923706e-01 6.666622310876846313e-02 1.927881091833114624e-01 3.104206025600433350e-01 1.402307599782943726e-01 2.610507011413574219e-01 -2.246759682893753052e-01 -3.055409155786037445e-02 -3.235060274600982666e-01 -2.957064658403396606e-02 -1.240610778331756592e-01 5.067420750856399536e-02 1.593512892723083496e-01 1.491547971963882446e-01 -1.910424828529357910e-01 -1.041289716958999634e-01 -3.631370961666107178e-01 1.422610431909561157e-01 9.425348043441772461e-02 -6.423179805278778076e-02 1.390328556299209595e-01 -1.381507068872451782e-01 2.830041944980621338e-01 -2.134252488613128662e-01 1.374519057571887970e-02 -1.969171911478042603e-01 1.213015168905258179e-01 -6.604992598295211792e-02 1.799352653324604034e-02 2.634153962135314941e-01 9.327199310064315796e-02
-5.059932917356491089e-02 -4.726718366146087646e-01 2.284295707941055298e-01 6.860758364200592041e-02 1.304076015949249268e-01 6.056143715977668762e-02 5.327197164297103882e-02 -2.955303490161895752e-01 8.442921936511993408e-02 2.100965529680252075e-01 -2.532264590263366699e-01 7.300953567028045654e-02 3.941151127219200134e-02 -5.362350121140480042e-02 7.046800456009805202e-04 -1.998476982116699219e-01 -1.729275137186050415e-01 -2.031918019056320190e-01 -8.506425470113754272e-02 -2.739463932812213898e-02 3.347589820623397827e-02 1.275572180747985840e-01 3.339399769902229309e-02 2.272045165300369263e-01 -2.267749011516571045e-01 8.989438414573669434e-02 3.574146330356597900e-01 -4.843937233090400696e-02 -1.375532150268554688e-01 1.154830977320671082e-01 2.590009570121765137e-01 -5.430315062403678894e-02
1.437745839357376099e-01 -6.114454194903373718e-02 -9.523040801286697388e-02 -1.502494700253009796e-02 1.425341516733169556e-01 1.331782788038253784e-01 7.015521079301834106e-02 -2.843780517578125000e-01 5.609042569994926453e-02 -6.937056779861450195e-02 2.889129221439361572e-01 -2.438645213842391968e-01 2.184722870588302612e-01 -2.715428769588470459e-01 -1.003077328205108643e-01 -2.651743590831756592e-01 -1.544604301452636719e-01 -3.830444812774658203e-01 -1.718451380729675293e-01 1.036285087466239929e-01 -9.617076814174652100e-02 2.141212970018386841e-01 1.285028010606765747e-01 -1.337770074605941772e-01 -1.924001872539520264e-01 -2.335255593061447144e-01 5.130801349878311157e-03 -8.842822909355163574e-02 9.091108106076717377e-03 1.218780949711799622e-01 2.080207914113998413e-01 -1.781644374132156372e-01
-2.259516716003417969e-01 -3.697548806667327881e-01 4.936943575739860535e-02 1.827644109725952148e-01 -9.203007817268371582e-02 -5.881210044026374817e-02 1.673943400382995605e-01 -1.443173587322235107e-01 8.619444817304611206e-02 -4.321114718914031982e-02 1.736392378807067871e-01 -2.858574390411376953e-01 7.282266020774841309e-02 7.066794484853744507e-02 1.626103818416595459e-01 1.906525194644927979e-01 1.314586251974105835e-01 -7.272746413946151733e-02 -4.674457907676696777e-01 1.370172500610351562e-01 2.959444560110569000e-02 2.029807716608047485e-01 1.340037677437067032e-02 1.510551422834396362e-01 -2.174435555934906006e-01 -9.417492151260375977e-02 -1.213099583983421326e-01 -2.309619933366775513e-01 -5.707573145627975464e-02 1.142326667904853821e-01 2.178089618682861328e-01 9.208153933286666870e-02
4.493108764290809631e-02 -1.391865164041519165e-01 -7.062552869319915771e-02 1.972544044256210327e-01 -8.662960678339004517e-02 3.221586942672729492e-01 -7.593137770891189575e-02 -3.716764152050018311e-01 7.309054583311080933e-02 -2.188104242086410522e-01 1.075017899274826050e-01 -5.028253421187400818e-02 2.108919471502304077e-01 1.038119271397590637e-01 1.406456828117370605e-01 -1.975374519824981689e-01 2.194535583257675171e-01 -1.457207053899765015e-01 -2.505152225494384766e-01 2.880714647471904755e-02 1.118425931781530380e-02 1.191059872508049011e-02 -1.960887908935546875e-01 -1.008067950606346130e-01 1.532349884510040283e-01 -3.014573752880096436e-01 1.164571419358253479e-01 1.593611668795347214e-03 -2.153302915394306183e-02 1.330394595861434937e-01 4.101871550083160400e-01 -4.416596516966819763e-02
1.345638036727905273e-01 -3.776976838707923889e-02 1.088909432291984558e-01 1.431827992200851440e-01 -2.607282996177673340e-01 3.030065894126892090e-01 9.277647361159324646e-03 -3.218678757548332214e-02 4.671528562903404236e-02 -5.461166426539421082e-02 5.404037609696388245e-02 -1.450291723012924194e-01 1.590364724397659302e-01 1.890812665224075317e-01 1.745769381523132324e-01 -3.301702439785003662e-01 -5.161431804299354553e-02 -1.915120631456375122e-01 -1.552900951355695724e-02 1.937727630138397217e-01 -1.774788089096546173e-02 1.367799122817814350e-03 -2.577404379844665527e-01 5.788122117519378662e-02 1.978998444974422455e-02 1.664706021547317505e-01 3.115208148956298828e-01 1.482408115407451987e-04 1.246349215507507324e-01 2.545033991336822510e-01 4.473831355571746826e-01 6.860548257827758789e-02
1.357014924287796021e-01 -2.837626934051513672e-01 1.038612704724073410e-02 8.620283566415309906e-03 3.559564799070358276e-02 1.528195142745971680e-01 9.426850825548171997e-02 -3.576705753803253174e-01 -2.355053089559078217e-02 -3.071549534797668457e-01 2.616842649877071381e-02 -1.429750770330429077e-01 -1.296284496784210205e-01 2.192572653293609619e-01 2.704159617424011230e-01 1.153073683381080627e-01 -4.200731217861175537e-01 -1.137909218668937683e-01 -1.786258816719055176e-01 -8.463265374302864075e-03 -1.284944862127304077e-01 2.685762643814086914e-01 1.361114680767059326e-01 9.576273709535598755e-02 -6.134155392646789551e-02 -8.214832097291946411e-02 -3.619305044412612915e-02 -2.429796606302261353e-01 1.625614762306213379e-01 3.809758927673101425e-03 1.425080299377441406e-01 1.295520216226577759e-01
-1.552715152502059937e-01 -1.286749243736267090e-01 -6.215091422200202942e-02 2.229436337947845459e-01 -1.867528259754180908e-01 3.912385106086730957e-01 -1.248189732432365417e-01 2.657398022711277008e-02 2.488645315170288086e-01 -3.884339705109596252e-02 2.492958307266235352e-01 -2.340534776449203491e-01 3.512638062238693237e-02 1.428648829460144043e-01 3.013191372156143188e-02 -1.045281365513801575e-01 -2.538190186023712158e-01 -1.810522079467773438e-01 -3.219807893037796021e-02 2.236843556165695190e-01 -1.914393901824951172e-01 7.671471685171127319e-02 1.344936341047286987e-01 1.683067977428436279e-01 1.726493984460830688e-01 -2.532092928886413574e-01 3.642253205180168152e-02 -9.447295963764190674e-02 2.609677016735076904e-01 5.926550179719924927e-02 2.671556472778320312e-01 5.743043124675750732e-02
1.452297717332839966e-01 -1.769391149282455444e-01 -2.867491543292999268e-01 2.311839610338211060e-01 -1.603051424026489258e-01 2.813903093338012695e-01 -1.334209293127059937e-01 -2.522363066673278809e-01 1.390120387077331543e-01 -1.502626240253448486e-01 1.012276783585548401e-01 3.820772841572761536e-02 -1.312420666217803955e-01 -1.049079932272434235e-02 8.352880179882049561e-02 -1.426575332880020142e-01 -8.934545516967773438e-02 -2.881080806255340576e-01 -1.213807314634323120e-01 -7.132873684167861938e-02 1.373717468231916428e-02 8.838403224945068359e-02 2.150130718946456909e-01 3.403676301240921021e-02 -8.320222049951553345e-02 2.962347269058227539e-01 4.096815586090087891e-01 -7.857999205589294434e-02 -1.896332390606403351e-02 1.573865115642547607e-01 -5.826091766357421875e-02 -2.528614699840545654e-01
7.650023698806762695e-02 -7.586037367582321167e-02 1.472041606903076172e-01 9.711495786905288696e-02 -2.745082043111324310e-02 2.422399073839187622e-01 3.796421885490417480e-01 -1.305135190486907959e-01 1.111853346228599548e-01 -6.119536980986595154e-02 -5.426096729934215546e-03 1.636255159974098206e-02 -2.623884007334709167e-02 1.165349688380956650e-02 -4.672561772167682648e-03 -1.654053777456283569e-01 -4.236915335059165955e-02 -3.637497127056121826e-01 1.802030801773071289e-01 7.422503083944320679e-03 2.068552374839782715e-01 2.345534116029739380e-01 3.321561813354492188e-01 2.849148213863372803e-01 5.031311884522438049e-02 -7.419922947883605957e-02 3.264812112320214510e-04 -1.895564049482345581e-01 -2.563764154911041260e-01 1.222059503197669983e-01 1.945063918828964233e-01 -2.714354991912841797e-01
-1.875060498714447021e-01 2.259162440896034241e-02 3.163698911666870117e-01 -1.537212282419204712e-01 -1.613702811300754547e-02 -3.057207912206649780e-02 9.866040945053100586e-02 -2.485909909009933472e-01 2.389709651470184326e-01 1.378245055675506592e-01 2.328370362520217896e-01 -4.000838845968246460e-02 4.418297857046127319e-02 -1.300624459981918335e-01 7.597927749156951904e-02 -2.319735586643218994e-01 -2.237036675214767456e-01 -3.880366384983062744e-01 1.281262636184692383e-01 4.434519447386264801e-03 -1.341205388307571411e-01 -4.044419527053833008e-02 2.655415236949920654e-02 2.503432333469390869e-01 4.849527031183242798e-02 9.801469743251800537e-02 3.290351629257202148e-01 4.241326823830604553e-02 9.944676607847213745e-02 -1.323761641979217529e-01 3.252953588962554932e-01 4.701646044850349426e-02
-1.428712010383605957e-01 1.610013097524642944e-01 1.651683896780014038e-01 6.379824876785278320e-02 -9.487798064947128296e-02 1.370940357446670532e-01 -1.141197681427001953e-01 -1.962797343730926514e-01 -1.810831949114799500e-02 4.979671165347099304e-02 -1.070833355188369751e-01 -4.894390702247619629e-02 -1.509338766336441040e-01 -8.367358893156051636e-02 1.323325783014297485e-01 -5.331811681389808655e-02 3.163875639438629150e-02 -5.026309490203857422e-01 -1.752954125404357910e-01 1.663281470537185669e-01 2.486374415457248688e-02 -5.982763692736625671e-02 -1.248537078499794006e-01 9.789980202913284302e-02 -1.249010190367698669e-01 -6.204908713698387146e-02 2.271642982959747314e-01 -4.333252906799316406e-01 -1.619421839714050293e-01 2.064692974090576172e-02 2.852889299392700195e-01 -2.605653107166290283e-01
1.977767199277877808e-01 -8.756375871598720551e-03 5.628834664821624756e-02 2.187403440475463867e-01 -3.370237946510314941e-01 4.094743356108665466e-02 2.362818121910095215e-01 -3.242649734020233154e-01 7.749132066965103149e-02 8.916123211383819580e-02 -1.807476282119750977e-01 -3.619896247982978821e-02 1.231156513094902039e-01 -1.946937590837478638e-01 1.346945464611053467e-01 3.791080787777900696e-02 1.658295840024948120e-01 -1.433615833520889282e-01 1.954311504960060120e-02 -2.100013792514801025e-01 -1.049572378396987915e-01 7.966458052396774292e-02 9.128755331039428711e-02 3.538388013839721680e-01 1.446054279804229736e-01 1.659167259931564331e-01 -1.863024197518825531e-02 -2.525742352008819580e-01 4.204301908612251282e-02 -1.104402989149093628e-01 3.093869686126708984e-01 -2.174363881349563599e-01
1.050853878259658813e-01 -4.447994008660316467e-02 3.166139870882034302e-02 1.869274526834487915e-01 -2.032978534698486328e-01 2.142080515623092651e-01 1.181271448731422424e-01 -8.058384060859680176e-02 1.047997996211051941e-01 -2.621946632862091064e-01 -6.127914786338806152e-02 -3.476755321025848389e-01 -2.556760013103485107e-01 2.008703500032424927e-01 -2.611115574836730957e-02 -7.598600536584854126e-02 -2.360077798366546631e-01 -2.216345071792602539e-01 1.843140423297882080e-01 -1.573264449834823608e-01 -2.596856951713562012e-01 3.416378796100616455e-01 -1.972443461418151855e-01 6.291020661592483521e-02 -1.114485785365104675e-01 5.273475870490074158e-02 1.632778942584991455e-01 1.463117729872465134e-02 -8.304842561483383179e-02 6.919264793395996094e-02 2.496777176856994629e-01 -1.420360356569290161e-01
1.279031187295913696e-01 -2.619566023349761963e-01 1.192990690469741821e-01 3.371982872486114502e-01 1.579042673110961914e-01 4.977510869503021240e-02 1.042977571487426758e-01 -2.581443786621093750e-01 2.080609351396560669e-01 2.968953251838684082e-01 -3.864144533872604370e-02 2.132867462933063507e-02 -1.001498382538557053e-02 -2.445034533739089966e-01 2.276606485247612000e-02 -2.123326808214187622e-01 -1.206789761781692505e-01 -1.578557342290878296e-01 -1.944711655378341675e-01 -4.377003014087677002e-02 5.123857874423265457e-03 6.012330204248428345e-02 -1.627211645245552063e-02 4.813303798437118530e-02 -1.820914447307586670e-01 3.796691298484802246e-01 2.644100189208984375e-01 -4.067239910364151001e-02 -1.776053160429000854e-01 7.548233121633529663e-02 2.595681250095367432e-01 6.601428240537643433e-02
-1.383782364428043365e-02 -1.306348014622926712e-03 -3.827615827322006226e-02 -3.094374947249889374e-02 9.007136523723602295e-02 2.930279970169067383e-01 2.158300429582595825e-01 -9.636300802230834961e-02 6.243682652711868286e-02 -7.484285533428192139e-02 6.098985299468040466e-02 1.693598031997680664e-01 -3.268152475357055664e-01 -1.718410998582839966e-01 1.639721244573593140e-01 -2.014036029577255249e-01 9.211269766092300415e-02 -3.473857343196868896e-01 -2.624247074127197266e-01 1.941511183977127075e-01 -2.745281457901000977e-01 1.482483278959989548e-02 -1.230913549661636353e-01 6.313673406839370728e-02 6.534896045923233032e-02 -1.282787472009658813e-01 5.723402276635169983e-02 -1.577582955360412598e-01 -1.398910731077194214e-01 8.815205842256546021e-02 3.934129178524017334e-01 -2.009924501180648804e-01
1.384588032960891724e-01 2.224845439195632935e-01 8.343140780925750732e-02 1.122144684195518494e-01 2.139388918876647949e-01 2.175142318010330200e-01 4.724991917610168457e-01 2.215042524039745331e-02 5.085857212543487549e-02 1.098885983228683472e-01 1.963406801223754883e-02 -1.223656907677650452e-01 -4.241961985826492310e-02 4.750569909811019897e-02 2.568455040454864502e-01 2.259477376937866211e-01 -1.156196147203445435e-01 -3.542482256889343262e-01 -2.242078818380832672e-02 9.159663319587707520e-02 8.250598795711994171e-03 5.422684364020824432e-03 -1.585981100797653198e-01 1.657490432262420654e-01 -2.747420966625213623e-01 -6.580804288387298584e-02 1.560093015432357788e-01 2.943531982600688934e-02 5.698429420590400696e-02 -1.089418213814496994e-02 3.611373901367187500e-01 -6.758833676576614380e-02
4.679806530475616455e-03 -2.102198265492916107e-02 4.077616333961486816e-02 6.229748576879501343e-02 2.654139511287212372e-02 4.119323492050170898e-01 -1.130032762885093689e-01 -3.552419319748878479e-02 3.170154392719268799e-01 -1.832911223173141479e-01 1.300414204597473145e-01 8.081611245870590210e-02 1.390992254018783569e-01 2.063803374767303467e-01 8.686710149049758911e-02 -9.993402659893035889e-02 1.870713233947753906e-01 -2.890966534614562988e-01 -1.331766396760940552e-01 -1.091981381177902222e-01 -1.958772242069244385e-01 2.453246861696243286e-01 -1.929841488599777222e-01 -2.043536156415939331e-01 -7.155396789312362671e-02 -2.465467900037765503e-02 -6.185608357191085815e-02 -1.229068264365196228e-01 -9.901481866836547852e-02 1.214870214462280273e-01 4.434826970100402832e-01 2.948367409408092499e-02
-2.082343846559524536e-01 -3.522270917892456055e-01 5.124366655945777893e-02 3.007993102073669434e-01 -1.237862706184387207e-01 5.603222548961639404e-02 -1.082287821918725967e-02 -2.151137292385101318e-01 7.998982816934585571e-02 -6.882873177528381348e-02 8.367790281772613525e-02 -6.253258325159549713e-03 6.876064836978912354e-02 -7.157009840011596680e-02 3.708551079034805298e-02 3.103020973503589630e-02 -2.161318995058536530e-02 -4.177494645118713379e-01 -9.513164311647415161e-02 -6.122283264994621277e-02 -3.713300824165344238e-02 -6.070260703563690186e-02 -4.867145791649818420e-02 3.651499748229980469e-01 -2.182522118091583252e-01 -1.657830476760864258e-01 2.229507416486740112e-01 -1.397702991962432861e-01 -1.469819992780685425e-01 2.618954181671142578e-01 -5.224299058318138123e-02 -2.800338268280029297e-01
3.929461538791656494e-02 1.549057476222515106e-02 2.193319797515869141e-01 1.482232511043548584e-01 -1.986298561096191406e-01 1.870807856321334839e-01 9.452439099550247192e-02 -3.593702614307403564e-01 -4.960780590772628784e-02 4.148657433688640594e-03 -1.915900856256484985e-01 2.395253032445907593e-01 -5.108948424458503723e-02 -8.359577506780624390e-03 2.136147022247314453e-01 -2.645918428897857666e-01 1.208508238196372986e-01 -4.623222053050994873e-01 3.685946017503738403e-02 5.699060484766960144e-02 -1.211116388440132141e-01 -1.252383179962635040e-02 -1.557586640119552612e-01 1.518447846174240112e-01 -2.498365491628646851e-01 -1.019631996750831604e-01 2.216869592666625977e-01 -2.031930163502693176e-02 2.765582799911499023e-01 -6.550925225019454956e-02 2.780169621109962463e-02 4.134725779294967651e-02
8.024676144123077393e-02 -2.080384194850921631e-01 -1.089846864342689514e-01 1.410999298095703125e-01 -1.135167255997657776e-01 3.108212351799011230e-01 1.022182330489158630e-01 -1.241479441523551941e-01 9.495516121387481689e-02 -2.166484147310256958e-01 8.390695601701736450e-02 -1.540641486644744873e-01 -8.984404802322387695e-02 -1.053499579429626465e-01 2.886692285537719727e-01 -1.826373934745788574e-01 1.733218878507614136e-01 -1.143906861543655396e-01 -3.975266218185424805e-01 1.326850652694702148e-01 3.112533986568450928e-01 1.261561363935470581e-01 -6.537322700023651123e-02 2.564547024667263031e-02 1.030965968966484070e-01 -2.174213230609893799e-01 2.252720743417739868e-01 -1.833693683147430420e-01 -4.183948040008544922e-02 -7.915165275335311890e-02 1.770960390567779541e-01 -2.059500068426132202e-01
-7.494358718395233154e-02 -3.628690540790557861e-02 -2.662298083305358887e-02 2.081263661384582520e-01 2.234079502522945404e-02 1.430336758494377136e-02 8.705167099833488464e-03 -3.874750733375549316e-01 2.784659527242183685e-02 4.900845885276794434e-02 -1.573077291250228882e-01 -2.321917712688446045e-01 -9.873579442501068115e-02 2.412090152502059937e-01 2.079664617776870728e-01 1.190153229981660843e-02 1.768639534711837769e-01 -3.684761524200439453e-01 2.772672101855278015e-02 -8.480359613895416260e-02 -7.818258553743362427e-02 2.620885670185089111e-01 1.652249097824096680e-01 1.423141807317733765e-01 3.047480992972850800e-02 3.191557824611663818e-01 -1.177769377827644348e-01 1.208124235272407532e-01 6.712391227483749390e-02 3.802071139216423035e-02 4.054860472679138184e-01 7.725878804922103882e-02
-2.826526761054992676e-02 1.464373152703046799e-02 5.072076246142387390e-02 -9.183660894632339478e-02 -1.620489209890365601e-01 1.938249915838241577e-01 3.551229834556579590e-01 -1.939673721790313721e-01 6.576037406921386719e-02 -5.509568750858306885e-02 -3.773418813943862915e-02 -1.459987908601760864e-01 -5.970605090260505676e-02 2.812978625297546387e-01 2.155772447586059570e-01 -1.755050867795944214e-01 1.459030620753765106e-02 -3.005188703536987305e-01 9.254025667905807495e-02 8.566451072692871094e-02 -1.513059884309768677e-01 1.581850498914718628e-01 -4.781611636281013489e-02 -1.983134746551513672e-01 9.495212882757186890e-02 -8.461647480726242065e-02 5.574186444282531738e-01 -9.756031632423400879e-02 -3.450206294655799866e-02 3.172672167420387268e-02 1.577387452125549316e-01 -1.044175922870635986e-01
-9.432642906904220581e-02 -3.585359081625938416e-02 2.464072704315185547e-01 -1.269721388816833496e-01 -8.734929561614990234e-02 4.564161002635955811e-01 3.540983200073242188e-01 -7.778746634721755981e-02 -1.541042234748601913e-02 -6.934639811515808105e-02 -3.088399581611156464e-02 -1.371786594390869141e-01 -2.374614626169204712e-01 1.962223351001739502e-01 2.047141790390014648e-01 -1.782825738191604614e-01 -6.978961080312728882e-02 -3.686048388481140137e-01 3.435890376567840576e-02 -2.569877207279205322e-01 -1.755712479352951050e-01 8.882171660661697388e-02 1.519194394350051880e-01 4.739551246166229248e-02 -2.018749415874481201e-01 3.391437605023384094e-02 7.339043915271759033e-02 8.853463828563690186e-02 1.360419988632202148e-01 2.283515408635139465e-02 1.317102611064910889e-01 -9.320070594549179077e-02
2.896513640880584717e-01 -2.142181694507598877e-01 -8.438807912170886993e-03 2.215736508369445801e-01 -4.969638958573341370e-02 1.852107048034667969e-01 8.365813642740249634e-02 -2.378802597522735596e-01 -4.932991787791252136e-02 -4.297850281000137329e-02 2.476163953542709351e-01 4.427107051014900208e-02 3.488398790359497070e-01 -2.874170839786529541e-01 -8.876103907823562622e-02 -2.511110715568065643e-02 -1.317328959703445435e-01 -1.040179282426834106e-01 -6.898419559001922607e-02 -1.902447044849395752e-01 -9.428574144840240479e-02 2.555952966213226318e-01 1.997812464833259583e-02 1.916905641555786133e-01 -4.780166223645210266e-02 -3.985147550702095032e-02 2.190049290657043457e-01 -1.782830618321895599e-02 -8.826844394207000732e-02 1.266213208436965942e-01 3.601554930210113525e-01 -2.326974123716354370e-01
3.677019476890563965e-02 -2.426030188798904419e-01 2.116550952196121216e-01 -3.208554536104202271e-02 -2.974109537899494171e-02 2.573667168617248535e-01 4.059200286865234375e-01 -6.491991877555847168e-02 -1.170889101922512054e-02 -7.629084866493940353e-03 1.716697365045547485e-01 -2.210312485694885254e-01 6.679417937994003296e-02 -2.662371471524238586e-02 2.256558686494827271e-01 -2.162378877401351929e-01 -1.145587768405675888e-02 -2.829087972640991211e-01 -2.636719346046447754e-01 1.516327559947967529e-01 -1.246674731373786926e-01 1.269190907478332520e-01 -1.837482154369354248e-01 -2.521743774414062500e-01 -1.976103186607360840e-01 8.844874054193496704e-02 1.464121341705322266e-01 -3.089469075202941895e-01 -6.031451374292373657e-02 1.378773897886276245e-02 2.842833520844578743e-03 8.486862480640411377e-02
1.314741075038909912e-01 -3.500931859016418457e-01 -2.834295034408569336e-01 2.957584261894226074e-01 -2.237600833177566528e-01 2.460744529962539673e-01 -3.991715144366025925e-03 -7.516357302665710449e-02 2.337625622749328613e-01 5.958121269941329956e-02 8.796259015798568726e-02 2.524895370006561279e-01 -1.141390651464462280e-01 8.580466359853744507e-02 -3.681840002536773682e-02 -1.727187037467956543e-01 -3.319162130355834961e-02 -2.746996879577636719e-01 -2.751088142395019531e-01 2.230297960340976715e-02 -1.390924900770187378e-01 2.325906455516815186e-01 -2.725082635879516602e-01 -3.382774442434310913e-02 -4.147116467356681824e-02 -5.183833837509155273e-02 1.583991199731826782e-01 -1.487992145121097565e-02 2.890085242688655853e-02 4.781134193763136864e-04 2.447514832019805908e-01 5.239189788699150085e-02
2.317685186862945557e-01 4.899676889181137085e-02 -1.019719317555427551e-01 2.000642381608486176e-02 -3.104685246944427490e-02 3.708727359771728516e-01 9.122092276811599731e-02 -5.281792879104614258e-01 1.430357247591018677e-01 -1.127727515995502472e-02 8.736626803874969482e-02 -1.793791800737380981e-01 1.275549530982971191e-01 -2.071937620639801025e-01 1.373770181089639664e-02 5.173894762992858887e-02 -1.186946555972099304e-01 -2.796087861061096191e-01 -1.491976231336593628e-01 -3.350268602371215820e-01 5.400783941149711609e-02 -5.947953835129737854e-02 1.676783114671707153e-01 1.448061913251876831e-01 -1.659466773271560669e-01 -1.037389114499092102e-01 -1.297390274703502655e-02 -2.040805369615554810e-01 1.515237241983413696e-02 1.190759539604187012e-01 6.392060965299606323e-02 -6.240338832139968872e-02
1.284393072128295898e-01 -1.446747966110706329e-02 1.361020803451538086e-01 1.711460202932357788e-01 -3.673634305596351624e-02 2.825211174786090851e-02 -4.493917524814605713e-02 -3.235989809036254883e-02 1.363190263509750366e-01 2.220927476882934570e-01 2.327022552490234375e-01 -1.467638164758682251e-01 1.743476986885070801e-01 -3.165909349918365479e-01 1.232959479093551636e-01 -2.711219713091850281e-03 -1.299556344747543335e-01 -2.395023554563522339e-01 3.754161670804023743e-02 -3.410225212574005127e-01 -2.269138395786285400e-01 2.927767634391784668e-01 -1.173555701971054077e-01 2.465893030166625977e-01 -7.491752505302429199e-02 -1.839369088411331177e-01 8.058157563209533691e-02 -3.435370326042175293e-01 -5.965840816497802734e-02 1.987531334161758423e-01 1.588216423988342285e-01 -6.961096078157424927e-02
-1.061198860406875610e-01 -1.766870021820068359e-01 1.369066089391708374e-01 1.364654451608657837e-01 -1.010597571730613708e-01 3.636337220668792725e-01 -1.223732531070709229e-01 -2.849152088165283203e-01 3.304038345813751221e-01 7.578916847705841064e-02 3.921210020780563354e-02 8.443289250135421753e-02 8.964867144823074341e-02 3.161023557186126709e-01 6.489678472280502319e-02 -4.949713125824928284e-02 3.333734273910522461e-01 -2.827655971050262451e-01 -7.790391147136688232e-02 1.704113483428955078e-01 -7.739690691232681274e-02 1.597335487604141235e-01 -1.515773087739944458e-01 -3.287311410531401634e-03 -1.218174770474433899e-01 1.024253293871879578e-01 2.595494687557220459e-01 -3.232146427035331726e-02 1.369670480489730835e-01 2.166186273097991943e-02 2.224821299314498901e-01 1.414111908525228500e-02
2.766059637069702148e-01 -7.463142275810241699e-02 7.703160494565963745e-02 1.358664333820343018e-01 -1.952919960021972656e-01 3.334689885377883911e-02 1.244894340634346008e-01 -3.523770719766616821e-02 -1.562670990824699402e-02 1.470559239387512207e-01 1.038766801357269287e-01 -1.527546644210815430e-01 2.540510892868041992e-01 -8.240429311990737915e-02 3.678889572620391846e-02 1.247467845678329468e-01 -3.477979078888893127e-02 -2.339059561491012573e-01 -9.466142393648624420e-03 -4.916413128376007080e-01 -9.330338239669799805e-02 1.088634878396987915e-01 5.181137844920158386e-02 2.427787035703659058e-01 -1.195635050535202026e-01 -4.926960915327072144e-02 4.093036800622940063e-02 -3.828438818454742432e-01 -1.998461186885833740e-01 1.375322341918945312e-01 2.629531919956207275e-01 -1.429088115692138672e-01
7.025172933936119080e-03 -1.300039738416671753e-01 4.620442539453506470e-02 1.716780848801136017e-02 -1.573480516672134399e-01 1.216250434517860413e-01 -2.887950092554092407e-02 -7.098647207021713257e-02 1.153795421123504639e-02 -1.497304588556289673e-01 -2.116735875606536865e-01 -1.716514825820922852e-01 2.745950818061828613e-01 8.235571533441543579e-02 4.357512295246124268e-01 -1.975859552621841431e-01 -1.071037650108337402e-01 -3.284904062747955322e-01 5.063911434262990952e-03 1.150746941566467285e-01 -1.939318329095840454e-02 2.883313596248626709e-01 1.633018627762794495e-02 -6.891314871609210968e-03 1.984097361564636230e-01 -3.354732990264892578e-01 2.285835742950439453e-01 1.296030580997467041e-01 3.618680406361818314e-03 6.064609065651893616e-02 2.824540436267852783e-01 -7.982278615236282349e-02
-2.454957552254199982e-02 -2.178799510002136230e-01 -6.771878898143768311e-02 9.017596393823623657e-02 -1.114254444837570190e-01 2.597071230411529541e-01 3.084534220397472382e-02 8.839017897844314575e-02 1.833504252135753632e-02 2.464691996574401855e-01 1.281495988368988037e-01 -2.276866436004638672e-01 1.141222342848777771e-01 -3.026558756828308105e-01 2.065434902906417847e-01 -2.771537601947784424e-01 1.469773799180984497e-01 3.699579462409019470e-02 -1.634019911289215088e-01 1.006743963807821274e-02 -1.482088267803192139e-01 3.180644810199737549e-01 8.074709773063659668e-02 3.916219472885131836e-01 -9.497110545635223389e-02 4.015755280852317810e-02 4.736372083425521851e-02 -1.348278969526290894e-01 2.258416824042797089e-02 7.689681649208068848e-02 3.525533378124237061e-01 -5.071835219860076904e-02
2.632221877574920654e-01 4.324614256620407104e-02 -2.124181836843490601e-01 -7.046846300363540649e-02 1.060502529144287109e-01 1.557473987340927124e-01 -2.736254222691059113e-02 -2.161797732114791870e-01 1.885546147823333740e-01 -1.794950515031814575e-01 3.123754560947418213e-01 -2.390547655522823334e-02 1.816351562738418579e-01 -1.312843561172485352e-01 9.847120195627212524e-02 -1.060848310589790344e-01 -1.259482502937316895e-01 -3.498416841030120850e-01 -2.460107803344726562e-01 2.480092085897922516e-02 -5.586010217666625977e-02 1.317083090543746948e-01 1.143308579921722412e-01 -8.032148331403732300e-02 -1.933739632368087769e-01 -2.053272575139999390e-01 1.828144341707229614e-01 -4.179241880774497986e-02 -1.132141128182411194e-01 1.458358298987150192e-02 3.227023482322692871e-01 -2.956432104110717773e-01
1.212685718201100826e-03 -2.213786840438842773e-01 1.004004701972007751e-01 3.751900196075439453e-01 3.869550302624702454e-02 -4.992777947336435318e-03 1.989826858043670654e-01 -2.544695436954498291e-01 1.123032718896865845e-01 2.855962216854095459e-01 -8.221929520368576050e-02 1.271287202835083008e-01 8.250793814659118652e-02 -1.651237457990646362e-01 -3.041331470012664795e-02 -1.321307420730590820e-01 -2.070568203926086426e-01 -3.843853175640106201e-01 -2.240769416093826294e-01 -7.069495320320129395e-02 -3.634542599320411682e-02 7.757461816072463989e-02 6.385919451713562012e-02 2.004854567348957062e-02 -2.402781099081039429e-01 2.809548377990722656e-01 2.795631587505340576e-01 1.606683479622006416e-03 -8.728601038455963135e-02 1.536552608013153076e-01 8.376811444759368896e-02 -1.182811483740806580e-01
9.032368659973144531e-02 -2.455672435462474823e-02 2.076322585344314575e-01 2.371401935815811157e-01 -3.861284581944346428e-03 9.683077037334442139e-02 2.517941892147064209e-01 -2.921959757804870605e-01 1.958676427602767944e-01 3.970407247543334961e-01 -8.898925781250000000e-02 -1.514991074800491333e-01 1.151170134544372559e-01 -1.385316699743270874e-01 1.974814087152481079e-01 1.002694517374038696e-01 5.246393010020256042e-02 -2.065826058387756348e-01 -1.848481148481369019e-01 -2.602873444557189941e-01 7.330211997032165527e-02 1.469228118658065796e-01 2.150849848985671997e-01 9.400995075702667236e-02 -3.313958942890167236e-01 -1.678434461355209351e-01 2.086118096485733986e-03 4.861172288656234741e-02 -1.192819625139236450e-01 9.567055106163024902e-02 1.713646203279495239e-01 5.324302613735198975e-02
1.557664573192596436e-01 -3.132310807704925537e-01 5.958410724997520447e-02 3.130859732627868652e-01 8.356676250696182251e-02 6.006040424108505249e-02 1.761495620012283325e-01 -2.176406830549240112e-01 -2.110217930749058723e-03 1.633120030164718628e-01 -1.254904717206954956e-01 -1.474972218275070190e-01 9.413697570562362671e-02 -1.086759343743324280e-01 6.340952217578887939e-02 -1.466264277696609497e-01 -2.918179035186767578e-01 -1.205333098769187927e-01 -2.086587697267532349e-01 -7.911429554224014282e-02 2.089639753103256226e-01 9.005091339349746704e-02 -6.598117947578430176e-02 1.180652379989624023e-01 -3.240664303302764893e-01 2.630775868892669678e-01 3.591066300868988037e-01 -4.489972442388534546e-02 -7.884380966424942017e-02 7.133421301841735840e-02 1.939648091793060303e-01 5.487218499183654785e-02
-1.157056316733360291e-01 -2.344525903463363647e-01 4.881807789206504822e-02 -1.134704202413558960e-01 -3.171632811427116394e-02 3.297789990901947021e-01 -2.151030153036117554e-01 -3.682311773300170898e-01 2.380029112100601196e-01 -1.451275795698165894e-01 1.147680580615997314e-01 -7.992170006036758423e-02 -3.445229306817054749e-02 2.614780664443969727e-01 -9.998247772455215454e-02 -1.005734354257583618e-01 1.578205525875091553e-01 -1.647903919219970703e-01 -1.234478577971458435e-01 4.733451176434755325e-03 -9.519205987453460693e-02 -2.812442742288112640e-02 -2.539074122905731201e-01 3.256757184863090515e-02 -2.379328161478042603e-01 -5.271052569150924683e-02 2.490574568510055542e-01 -2.120898813009262085e-01 -4.189225658774375916e-02 -4.112265631556510925e-02 3.343649506568908691e-01 -1.160637140274047852e-01
-5.848141387104988098e-02 -3.608637750148773193e-01 -6.787919253110885620e-02 1.518872678279876709e-01 -5.524833500385284424e-02 1.084407269954681396e-01 -1.091203242540359497e-01 -2.750762701034545898e-01 1.255826950073242188e-01 -3.000019863247871399e-02 1.795512288808822632e-01 4.919491242617368698e-03 -1.101983189582824707e-01 -4.511233791708946228e-02 -5.511916056275367737e-02 6.241882592439651489e-02 7.487102597951889038e-02 -4.405237436294555664e-01 7.456845045089721680e-02 5.972297396510839462e-03 -1.810463219881057739e-01 -6.210950016975402832e-02 -4.927789792418479919e-02 3.685301244258880615e-01 -2.112809717655181885e-01 -9.023095667362213135e-02 3.782192170619964600e-01 -1.820677518844604492e-01 1.228644046932458878e-03 2.358120828866958618e-01 3.895355761051177979e-02 1.843809150159358978e-04
1.485394872725009918e-02 -1.607496440410614014e-01 2.131913602352142334e-01 3.938870877027511597e-02 -2.788235805928707123e-02 1.211922615766525269e-01 3.797381520271301270e-01 -1.958826035261154175e-01 -7.727318257093429565e-02 5.025506950914859772e-03 -1.537534594535827637e-01 1.445199847221374512e-01 1.641573905944824219e-01 2.553091943264007568e-02 1.345052421092987061e-01 4.349685739725828171e-03 1.256396323442459106e-01 -4.904617369174957275e-01 -4.049397632479667664e-02 -2.032538801431655884e-01 -1.253623813390731812e-01 -7.292362302541732788e-02 5.374086275696754456e-02 1.108566522598266602e-01 -4.217014908790588379e-01 4.969154298305511475e-02 1.844588816165924072e-01 8.848203346133232117e-03 -1.591251641511917114e-01 -8.816753327846527100e-02 2.130446583032608032e-01 6.542652100324630737e-02
-9.515403956174850464e-02 -3.541820868849754333e-02 -5.210970342159271240e-02 2.733222842216491699e-01 -2.914069294929504395e-01 2.045830935239791870e-01 1.326361950486898422e-02 -3.030341565608978271e-01 9.618016332387924194e-02 -1.066506728529930115e-01 3.886495828628540039e-01 -1.035220175981521606e-02 -1.109515056014060974e-01 2.338013201951980591e-01 5.657093226909637451e-02 9.731709212064743042e-02 -6.585483253002166748e-02 -2.549470961093902588e-01 -1.944084018468856812e-01 2.197935134172439575e-01 4.692343063652515411e-04 2.386660575866699219e-01 -7.661413401365280151e-02 2.431271672248840332e-01 7.797975838184356689e-02 1.406328529119491577e-01 -8.797733485698699951e-02 8.425290137529373169e-02 2.848309576511383057e-01 1.223898977041244507e-01 1.657128483057022095e-01 -2.052962779998779297e-02
1.828072071075439453e-01 1.381183564662933350e-01 -6.315014511346817017e-02 3.475748747587203979e-02 4.639675095677375793e-02 2.228859215974807739e-01 4.726120736449956894e-03 -3.254460096359252930e-01 2.245324850082397461e-01 -4.054472967982292175e-02 3.336790204048156738e-01 -1.594476401805877686e-01 2.328268140554428101e-01 -1.004082486033439636e-01 2.161929570138454437e-02 -1.797523498535156250e-01 -7.265476882457733154e-02 -2.143160700798034668e-01 -3.689642846584320068e-01 2.978285215795040131e-02 -1.141933202743530273e-01 9.047018364071846008e-03 1.069527566432952881e-01 9.772359393537044525e-03 -3.243401944637298584e-01 -1.641067564487457275e-01 1.216500811278820038e-02 -1.830668747425079346e-01 -1.913038343191146851e-01 8.143083751201629639e-02 2.232030183076858521e-01 -1.640830934047698975e-01
2.552330493927001953e-01 -1.078438013792037964e-01 1.056415587663650513e-01 2.099203169345855713e-01 -1.337663680315017700e-01 2.495305389165878296e-01 -1.136354953050613403e-01 -2.223423719406127930e-01 6.610511243343353271e-02 -4.543054103851318359e-02 -7.905727624893188477e-02 7.430053502321243286e-02 -3.208214789628982544e-02 -4.326277077198028564e-01 2.085121721029281616e-01 -2.558037452399730682e-02 -1.726197153329849243e-01 -3.708900213241577148e-01 -2.238691151142120361e-01 -2.717859745025634766e-01 1.660248190164566040e-01 -8.906647562980651855e-03 2.114901989698410034e-01 1.737010031938552856e-01 7.895608432590961456e-03 -6.243776902556419373e-02 4.726247489452362061e-02 -1.889089122414588928e-02 -2.073785960674285889e-01 -4.401806741952896118e-02 1.650273203849792480e-01 4.841703176498413086e-02
-3.487606942653656006e-01 8.952467702329158783e-03 -6.807640194892883301e-02 2.026398032903671265e-01 -9.254593402147293091e-02 4.262093603610992432e-01 -3.228739649057388306e-02 -8.155911415815353394e-02 2.813245356082916260e-02 -2.836719155311584473e-01 2.047094851732254028e-01 -1.061798483133316040e-01 -6.819717586040496826e-02 -1.285557895898818970e-01 7.648492604494094849e-02 4.952154308557510376e-02 -5.504046007990837097e-02 -2.321050316095352173e-01 -2.179610431194305420e-01 7.409901916980743408e-02 -1.048346161842346191e-01 3.247165381908416748e-01 -1.479627788066864014e-01 3.138119354844093323e-02 5.443796142935752869e-02 1.171293631196022034e-01 1.032190322875976562e-01 4.559204354882240295e-02 -6.204250082373619080e-02 1.430168598890304565e-01 3.929914832115173340e-01 1.156893596053123474e-01
1.799649596214294434e-01 3.862315788865089417e-02 2.403696067631244659e-02 2.946654707193374634e-02 -7.582015823572874069e-03 2.426664680242538452e-01 1.296708732843399048e-02 -2.136244177818298340e-01 7.520683109760284424e-02 -2.038112431764602661e-01 4.244425892829895020e-01 -1.657198071479797363e-01 2.995074391365051270e-01 -1.740127503871917725e-01 -3.716761246323585510e-02 -1.818047314882278442e-01 -2.085047513246536255e-01 -3.551627993583679199e-01 -2.662762701511383057e-01 5.730707198381423950e-02 4.471627995371818542e-02 1.256165057420730591e-01 3.425687178969383240e-02 -1.300345361232757568e-01 -2.874744236469268799e-01 -1.333508789539337158e-01 9.554303437471389771e-02 -1.376319378614425659e-01 -1.059581413865089417e-01 3.781943768262863159e-02 1.429091542959213257e-01 -9.725553542375564575e-02
1.914359629154205322e-03 2.856573648750782013e-02 1.544241756200790405e-01 9.948186576366424561e-02 -6.425970792770385742e-02 4.798535704612731934e-01 3.372843265533447266e-01 -1.350264549255371094e-01 8.667875081300735474e-02 -1.327850371599197388e-01 -9.356243163347244263e-02 -4.015026986598968506e-02 -9.239269047975540161e-02 2.241655141115188599e-01 2.415168732404708862e-01 -2.240703403949737549e-01 2.318283729255199432e-02 -3.245034515857696533e-01 6.233366206288337708e-02 1.311562359333038330e-01 8.151262998580932617e-02 -5.434944853186607361e-02 2.718043327331542969e-01 1.897470355033874512e-01 -2.192029953002929688e-01 6.973343901336193085e-03 -7.380160689353942871e-02 -1.276653856039047241e-01 6.711284816265106201e-02 -1.187035664916038513e-01 1.585818082094192505e-01 1.903315186500549316e-01
-1.164133548736572266e-01 -1.593500077724456787e-01 6.028971821069717407e-02 1.822177618741989136e-01 2.660681605339050293e-01 1.775470525026321411e-01 1.545213013887405396e-01 -3.349680006504058838e-01 -8.148777484893798828e-02 6.766042113304138184e-02 -3.598070517182350159e-02 -4.290427267551422119e-02 -2.368722409009933472e-01 -1.632836163043975830e-01 2.016074806451797485e-01 -3.122244775295257568e-01 6.357773393392562866e-02 -1.124901473522186279e-01 -2.233527004718780518e-01 1.357291042804718018e-01 -1.243774443864822388e-01 4.525067657232284546e-02 1.188757941126823425e-01 2.433811873197555542e-01 2.128152549266815186e-01 -2.613797411322593689e-02 1.198046281933784485e-01 3.362559154629707336e-02 -3.108924627304077148e-02 2.964722514152526855e-01 3.448891639709472656e-01 7.356648892164230347e-02
-4.019808769226074219e-02 -6.842075288295745850e-02 3.242583572864532471e-01 2.097149491310119629e-01 -2.142823189496994019e-01 2.782870531082153320e-01 1.582925915718078613e-01 -3.981224820017814636e-02 1.522825807332992554e-01 1.474531367421150208e-03 -1.868237107992172241e-01 1.192608755081892014e-02 1.457846909761428833e-01 -1.119962409138679504e-01 1.710585504770278931e-01 1.734943315386772156e-02 1.754427105188369751e-01 -4.310568273067474365e-01 -3.149501979351043701e-01 -1.486179232597351074e-01 3.925319015979766846e-02 2.052991092205047607e-01 -2.444110214710235596e-01 -2.412467300891876221e-01 -7.103249896317720413e-03 5.089197680354118347e-02 8.671408146619796753e-02 -4.359123483300209045e-02 1.763603389263153076e-01 -8.381428569555282593e-02 1.041742935776710510e-01 -1.115548163652420044e-01
-2.159738689661026001e-01 -1.657843589782714844e-01 -2.456647343933582306e-02 1.312945336103439331e-01 -1.732545532286167145e-02 2.508510053157806396e-01 4.294692724943161011e-02 5.146849900484085083e-02 3.287607431411743164e-01 -2.132118642330169678e-01 2.431998848915100098e-01 2.070693522691726685e-01 -1.178801432251930237e-01 1.193684339523315430e-01 -1.013791770674288273e-03 -2.664677500724792480e-01 -1.054430678486824036e-01 -3.913038074970245361e-01 -1.392197906970977783e-01 1.029198151081800461e-02 -6.372813368216156960e-04 1.416876316070556641e-01 -9.203079156577587128e-03 1.628841757774353027e-01 1.777835488319396973e-01 8.700010180473327637e-02 2.198549509048461914e-01 -1.299715042114257812e-01 7.666084170341491699e-02 1.028374284505844116e-01 1.541808396577835083e-01 -3.324850201606750488e-01
2.466856501996517181e-03 -3.868189752101898193e-01 3.354825675487518311e-01 1.168066263198852539e-01 3.331686556339263916e-02 8.048754185438156128e-02 -5.277465283870697021e-02 -1.887762695550918579e-01 1.413452029228210449e-01 3.038583993911743164e-01 -1.866017431020736694e-01 -1.962531059980392456e-01 -6.492721289396286011e-02 -6.790275126695632935e-02 7.961534708738327026e-02 -2.448712438344955444e-01 1.849158667027950287e-03 -2.027979493141174316e-01 -1.724726259708404541e-01 -6.765578687191009521e-02 1.203357949852943420e-01 1.589172631502151489e-01 4.138550907373428345e-02 1.488949209451675415e-01 -2.315802127122879028e-01 2.004169076681137085e-01 3.224670290946960449e-01 4.610003530979156494e-02 -1.338581740856170654e-01 3.813789691776037216e-03 2.255569100379943848e-01 -9.800332784652709961e-02
1.623287200927734375e-01 -2.672314345836639404e-01 6.174750626087188721e-03 -3.379784896969795227e-02 -1.812290996313095093e-01 2.359597831964492798e-01 -1.466427594423294067e-01 -4.213849827647209167e-02 2.234912067651748657e-01 -2.737397253513336182e-01 -6.564209610223770142e-02 -1.857386976480484009e-01 -3.233576565980911255e-02 2.291546314954757690e-01 3.069741725921630859e-01 1.798652671277523041e-02 -5.836131423711776733e-02 -1.165975928306579590e-01 -3.146344721317291260e-01 1.169407144188880920e-01 -2.632922828197479248e-01 2.511816322803497314e-01 -7.797610596753656864e-04 1.844980269670486450e-01 1.499197483062744141e-01 -3.072236850857734680e-02 2.157254517078399658e-01 -1.372390985488891602e-01 1.441570930182933807e-03 -2.233966886997222900e-01 2.038945406675338745e-01 3.244678303599357605e-02
1.404675096273422241e-01 -2.588909268379211426e-01 2.107163369655609131e-01 4.301442205905914307e-01 -1.977887004613876343e-02 2.463589608669281006e-01 3.434040546417236328e-01 -1.188179701566696167e-01 5.436913669109344482e-02 -2.843655087053775787e-02 1.664135158061981201e-01 -2.280353009700775146e-01 3.682400658726692200e-02 -2.014864832162857056e-01 -7.966045290231704712e-02 -1.671824976801872253e-02 1.175907403230667114e-01 -2.679877579212188721e-01 1.072429716587066650e-01 -1.544024795293807983e-01 -2.014912366867065430e-01 1.666277199983596802e-01 1.995916366577148438e-01 1.692797988653182983e-01 4.236084967851638794e-02 3.372511593624949455e-03 -1.743026673793792725e-01 4.459505155682563782e-02 -2.130803316831588745e-01 4.863723367452621460e-02 6.236394494771957397e-02 -1.223862692713737488e-01
3.348047435283660889e-01 1.182241737842559814e-01 -1.319080740213394165e-01 2.033957839012145996e-01 -2.509129047393798828e-01 -6.454547494649887085e-02 1.446109116077423096e-01 -2.888160645961761475e-01 -1.161111146211624146e-01 1.449187546968460083e-01 2.855646908283233643e-01 -7.593714445829391479e-02 1.551449447870254517e-01 -2.156395614147186279e-01 1.845347285270690918e-01 1.437408477067947388e-01 -1.871512643992900848e-02 -9.008559584617614746e-02 7.927511632442474365e-02 -3.923860192298889160e-02 -1.581822335720062256e-01 3.864165544509887695e-01 -1.019435897469520569e-01 1.616989821195602417e-01 -1.903188526630401611e-01 -1.544183194637298584e-01 2.143719792366027832e-01 -1.283023506402969360e-01 -9.902189671993255615e-02 1.979821547865867615e-02 1.771084368228912354e-01 7.355847209692001343e-02
-6.707231700420379639e-02 -3.848432376980781555e-02 1.777061447501182556e-02 1.621238291263580322e-01 2.350122630596160889e-01 2.084039896726608276e-01 8.513436466455459595e-02 -2.964394986629486084e-01 -5.759192630648612976e-02 8.818005770444869995e-02 -1.076737791299819946e-02 -2.822422683238983154e-01 -1.731958985328674316e-01 -1.573490798473358154e-01 1.655156165361404419e-01 -2.341531068086624146e-01 8.471417427062988281e-02 -2.130811810493469238e-01 -6.712251156568527222e-02 2.738251686096191406e-01 -6.079298630356788635e-02 -7.244547456502914429e-02 8.064638823270797729e-02 3.520951271057128906e-01 3.047405183315277100e-02 2.108278274536132812e-01 -9.474487602710723877e-02 -7.739463448524475098e-02 4.893151298165321350e-02 1.038657575845718384e-01 4.167088866233825684e-01 1.647074818611145020e-01
5.329181626439094543e-02 -2.294654548168182373e-01 1.414309293031692505e-01 4.805452749133110046e-02 -1.313082575798034668e-01 1.656383126974105835e-01 -4.804437607526779175e-02 -3.719149827957153320e-01 1.819355785846710205e-01 -1.650326102972030640e-01 4.979389533400535583e-02 -2.667344510555267334e-01 5.589656159281730652e-02 3.938068449497222900e-01 2.422150820493698120e-01 9.524538367986679077e-02 -1.133513636887073517e-02 -1.178935822099447250e-02 -8.593045920133590698e-02 -2.128796428442001343e-01 -1.721775829792022705e-01 3.084332942962646484e-01 1.843845695257186890e-01 -3.609281778335571289e-02 1.456208713352680206e-02 5.585741624236106873e-02 2.402006238698959351e-01 -1.034030839800834656e-01 -7.178946584463119507e-02 -2.100940793752670288e-01 1.283237636089324951e-01 -1.626312881708145142e-01
1.496014092117547989e-02 -7.927938550710678101e-02 -2.376895546913146973e-01 2.683387100696563721e-01 -9.265657514333724976e-02 3.046073205769062042e-02 1.588605344295501709e-02 -1.812639385461807251e-01 2.173770070075988770e-01 -2.140603400766849518e-02 2.090560644865036011e-01 9.980496019124984741e-03 -1.352847218513488770e-01 -1.106896996498107910e-02 1.605804562568664551e-01 3.745991364121437073e-02 1.219687759876251221e-01 -4.322425425052642822e-01 -2.235669046640396118e-01 3.414751961827278137e-02 -1.459216624498367310e-01 9.356570988893508911e-02 -4.556277021765708923e-02 2.676106989383697510e-01 -2.381674945354461670e-01 -3.184005990624427795e-02 2.206026911735534668e-01 -9.997338056564331055e-02 -1.430199444293975830e-01 3.616551756858825684e-01 -9.381410479545593262e-02 -2.284573912620544434e-01
1.536839157342910767e-01 -1.748797297477722168e-01 8.215078711509704590e-02 2.117047011852264404e-01 -8.887341618537902832e-02 2.782768607139587402e-01 -8.913214504718780518e-02 -1.439387947320938110e-01 2.392027676105499268e-01 9.713527560234069824e-02 -8.807116001844406128e-02 -2.432952448725700378e-02 -6.075262650847434998e-02 -1.614788472652435303e-01 1.532864123582839966e-01 -2.189268618822097778e-01 1.176873221993446350e-01 -6.156759709119796753e-02 2.303925156593322754e-01 -1.642589271068572998e-02 3.617525100708007812e-02 7.393138855695724487e-02 2.700116038322448730e-01 4.665051102638244629e-01 -1.643854230642318726e-01 1.730240136384963989e-01 -4.114246740937232971e-02 -6.323493272066116333e-02 -1.522547304630279541e-01 1.678224802017211914e-01 3.476534783840179443e-01 -2.963617257773876190e-02
-9.703336656093597412e-02 -8.404777199029922485e-02 -2.411118894815444946e-01 2.675279080867767334e-01 -3.494143858551979065e-02 1.328495889902114868e-01 -2.055959701538085938e-01 -2.135298997163772583e-01 1.296153217554092407e-01 -1.372943352907896042e-02 1.368593424558639526e-01 -1.920254528522491455e-02 -2.167345434427261353e-01 -2.461481839418411255e-01 6.462346017360687256e-02 -6.521292775869369507e-02 3.634763136506080627e-02 -5.654596090316772461e-01 -1.455647498369216919e-01 4.853174462914466858e-02 -1.195825636386871338e-01 1.208101436495780945e-01 1.281401813030242920e-01 1.975829750299453735e-01 -1.954829096794128418e-01 -1.997026056051254272e-01 1.621576547622680664e-01 -5.550137255340814590e-03 -4.119913280010223389e-02 2.106195688247680664e-01 -3.993479907512664795e-02 -1.181649714708328247e-01
2.035948783159255981e-01 8.517047762870788574e-02 1.511985994875431061e-02 -6.403116881847381592e-02 -4.241180047392845154e-02 2.981021702289581299e-01 1.782122254371643066e-01 -5.442599058151245117e-01 5.620208755135536194e-02 -1.479863002896308899e-02 1.322044134140014648e-01 -3.326438069343566895e-01 2.288548648357391357e-02 -1.814649850130081177e-01 4.322648979723453522e-03 2.585950493812561035e-02 -1.120127364993095398e-01 -2.237789928913116455e-01 -1.668753661215305328e-02 -2.582492232322692871e-01 -1.008040159940719604e-01 -1.116693243384361267e-01 1.107124686241149902e-01 1.985062956809997559e-01 -2.803402543067932129e-01 -1.394642144441604614e-01 1.225846335291862488e-01 -1.574354320764541626e-01 -4.506419226527214050e-02 1.324179768562316895e-01 1.727957092225551605e-02 3.271085768938064575e-02
9.355375170707702637e-02 -2.349481731653213501e-02 1.395288258790969849e-01 2.773160040378570557e-01 -1.121300905942916870e-01 6.619687378406524658e-02 -1.022925004363059998e-01 -7.433308660984039307e-02 -2.456704229116439819e-01 5.350386723875999451e-02 -1.080182865262031555e-01 4.839828982949256897e-02 -2.451358549296855927e-02 4.464830085635185242e-02 1.547162830829620361e-01 -3.424470722675323486e-01 -2.473967522382736206e-01 -2.202157825231552124e-01 -2.015514373779296875e-01 4.403883591294288635e-02 -1.225145012140274048e-01 8.135542273521423340e-02 1.794188618659973145e-01 6.883569061756134033e-02 8.426818996667861938e-02 2.031603306531906128e-01 4.472636580467224121e-01 -2.164580821990966797e-01 -5.911438493058085442e-04 3.032013475894927979e-01 1.925300806760787964e-01 -7.250281423330307007e-02
-1.202080622315406799e-01 9.535329788923263550e-02 -1.547489874064922333e-02 1.639433205127716064e-01 1.844416707754135132e-01 2.458278387784957886e-01 -5.891398712992668152e-02 -1.656384468078613281e-01 2.201060354709625244e-01 -1.226716563105583191e-01 4.403124749660491943e-01 -1.392269581556320190e-01 4.501884803175926208e-02 1.534009128808975220e-01 2.265003174543380737e-01 -6.267212331295013428e-02 1.587849557399749756e-01 -2.075093239545822144e-01 -7.946988940238952637e-02 3.548467531800270081e-02 -8.055003732442855835e-02 9.387454017996788025e-03 -9.942437708377838135e-02 -1.495527662336826324e-02 -1.396509725600481033e-02 1.422826498746871948e-01 4.316560029983520508e-01 -1.157081350684165955e-01 1.166291460394859314e-01 -8.443015068769454956e-02 3.563784956932067871e-01 -7.756991684436798096e-02
-1.449936330318450928e-01 6.985744088888168335e-02 1.973252445459365845e-01 2.118264734745025635e-01 -7.064343243837356567e-02 2.023868113756179810e-01 -4.111989215016365051e-02 -3.942856192588806152e-01 -4.429703205823898315e-02 -7.475639134645462036e-02 -5.200980231165885925e-02 1.976353675127029419e-01 8.653448522090911865e-02 -8.214250206947326660e-03 2.990985810756683350e-01 -3.450777530670166016e-01 9.978058189153671265e-02 -4.171612560749053955e-01 -8.707086741924285889e-02 -8.256965875625610352e-02 -8.357916027307510376e-02 7.291773706674575806e-02 -8.749537169933319092e-02 4.194948822259902954e-02 -2.630048394203186035e-01 -1.908446252346038818e-01 1.536766439676284790e-01 -1.224127337336540222e-01 1.665243208408355713e-01 -8.276844024658203125e-02 -1.084694564342498779e-01 1.055408492684364319e-01
9.396204724907875061e-03 -7.032190263271331787e-02 -1.366480439901351929e-01 -9.644973091781139374e-03 -3.632235527038574219e-01 1.562026888132095337e-01 6.910037249326705933e-02 -7.580036669969558716e-02 -1.658305898308753967e-02 -1.164941415190696716e-01 -1.769593954086303711e-01 -3.055259585380554199e-01 3.930961713194847107e-02 8.114681392908096313e-02 4.172511398792266846e-01 -2.650791108608245850e-01 -1.055806279182434082e-01 -1.134310439229011536e-01 6.573898345232009888e-02 2.358369678258895874e-01 -1.778395920991897583e-01 1.809316724538803101e-01 -3.528236970305442810e-02 7.908587157726287842e-02 -2.390098758041858673e-02 -1.082586273550987244e-01 2.705209255218505859e-01 2.756823785603046417e-02 9.965159744024276733e-02 -6.731783505529165268e-03 3.862406015396118164e-01 -1.309199780225753784e-01
1.084678992629051208e-01 -4.012939706444740295e-02 3.099981248378753662e-01 2.667124271392822266e-01 -1.454063411802053452e-02 4.691499769687652588e-01 3.361422717571258545e-01 -1.336877197027206421e-01 9.688097238540649414e-02 1.094024777412414551e-01 -4.474587365984916687e-02 -5.397085100412368774e-02 9.666758030652999878e-02 1.018407568335533142e-01 3.421028256416320801e-01 -6.093046814203262329e-02 1.401486992835998535e-01 -2.272732406854629517e-01 1.011258456856012344e-02 8.510196208953857422e-02 8.667633682489395142e-02 -1.361956913024187088e-02 2.388444691896438599e-01 1.397298723459243774e-01 -1.337868869304656982e-01 -5.410545319318771362e-02 1.240250915288925171e-01 -8.306939899921417236e-02 1.785893887281417847e-01 -1.754427701234817505e-01 5.185688659548759460e-02 1.734887659549713135e-01
-1.114377304911613464e-01 -1.371180564165115356e-01 -9.733029454946517944e-02 1.548229306936264038e-01 4.871345311403274536e-02 -1.079787407070398331e-02 1.403310298919677734e-01 -2.964503765106201172e-01 1.970445811748504639e-01 -3.390016965568065643e-03 1.850942969322204590e-01 6.072939187288284302e-02 3.677746281027793884e-02 -2.990491390228271484e-01 9.193035215139389038e-02 -2.272608131170272827e-02 -1.089035719633102417e-01 -3.106525838375091553e-01 -6.492472440004348755e-02 -2.689299583435058594e-01 -2.135133743286132812e-01 3.881081938743591309e-02 1.369823664426803589e-01 1.399707943201065063e-01 4.575200378894805908e-02 -6.494688987731933594e-02 2.984652519226074219e-01 -1.956629753112792969e-01 -3.353901207447052002e-01 3.192752003669738770e-01 1.215264573693275452e-01 -1.245495751500129700e-01
-2.074276097118854523e-02 -5.974324047565460205e-02 -2.842595577239990234e-01 -1.156458407640457153e-01 -8.478672243654727936e-03 5.449026450514793396e-02 1.529694944620132446e-01 -2.604437768459320068e-01 1.224033236503601074e-01 -4.688208177685737610e-02 -7.125894725322723389e-02 -1.688725948333740234e-01 -2.075072079896926880e-01 -8.398471027612686157e-02 1.111426725983619690e-01 -2.117820084095001221e-01 1.177309975028038025e-01 -3.104383647441864014e-01 -9.371361136436462402e-02 -2.031337916851043701e-01 1.152266710996627808e-01 1.846763640642166138e-01 1.603761166334152222e-01 3.590552508831024170e-01 9.760805964469909668e-02 -3.371360898017883301e-02 3.968822956085205078e-01 1.722752116620540619e-02 6.627973169088363647e-02 2.554421722888946533e-01 9.036224335432052612e-02 -2.021654844284057617e-01
-4.471083730459213257e-02 -2.708589434623718262e-01 -1.090191584080457687e-02 4.157138168811798096e-01 1.782925128936767578e-01 1.468155086040496826e-01 1.879922300577163696e-01 -1.629549413919448853e-01 -7.843060791492462158e-02 1.660578101873397827e-01 -2.232203036546707153e-01 -1.043609529733657837e-02 1.467410176992416382e-01 -1.633669137954711914e-01 1.310371756553649902e-01 -3.329090774059295654e-01 1.798647344112396240e-01 -1.933944225311279297e-01 5.193579569458961487e-02 -2.277769446372985840e-01 -1.376415640115737915e-01 2.775720953941345215e-01 -8.847959339618682861e-02 3.543948754668235779e-02 -1.534499824047088623e-01 2.303121685981750488e-01 1.204311326146125793e-01 -9.911543875932693481e-02 2.286672033369541168e-02 -4.724236950278282166e-02 1.739224493503570557e-01 -1.150960177183151245e-01
6.284817587584257126e-03 -1.675629317760467529e-01 1.344591826200485229e-01 -5.081641674041748047e-02 -2.917912900447845459e-01 -5.421644821763038635e-02 2.818452119827270508e-01 1.201559882611036301e-02 -1.707236468791961670e-01 1.162153631448745728e-01 -5.692594125866889954e-02 -2.141538113355636597e-01 -1.441245973110198975e-01 2.105644345283508301e-01 -3.230515867471694946e-02 -1.244812756776809692e-01 -1.292788982391357422e-01 -4.081305861473083496e-01 -2.955114934593439102e-03 8.754742890596389771e-02 -1.327350884675979614e-01 2.237931191921234131e-01 7.485994603484869003e-03 1.164471581578254700e-01 -3.503661230206489563e-02 -1.690816730260848999e-01 4.261360764503479004e-01 -1.757330633699893951e-02 -1.590691953897476196e-01 -1.403029821813106537e-02 2.987264990806579590e-01 1.068938300013542175e-01
2.379551380872726440e-01 6.559547781944274902e-02 -1.256189681589603424e-02 4.672309756278991699e-02 2.310910075902938843e-02 2.981548942625522614e-02 2.904112339019775391e-01 -7.522965222597122192e-02 4.959358274936676025e-02 -1.478560417890548706e-01 1.251622736454010010e-01 -9.320995211601257324e-02 -3.819242119789123535e-02 -1.105814576148986816e-01 -2.432270050048828125e-01 -2.324117124080657959e-01 4.921258613467216492e-02 -4.524543881416320801e-01 3.525878116488456726e-02 -6.260138750076293945e-02 -5.044425278902053833e-02 1.673472523689270020e-01 2.560112178325653076e-01 3.083359897136688232e-01 -2.174244970083236694e-01 -1.073435172438621521e-01 1.499764770269393921e-01 -1.900599747896194458e-01 -2.280119061470031738e-01 1.410471796989440918e-01 1.582656353712081909e-01 -2.279727756977081299e-01
-9.778680652379989624e-02 3.640036657452583313e-02 -2.147655487060546875e-01 4.725286364555358887e-02 -8.823073655366897583e-02 3.237212598323822021e-01 1.377996429800987244e-02 -1.522526293992996216e-01 6.913939118385314941e-02 1.913145929574966431e-01 1.076446026563644409e-01 -1.643589735031127930e-01 1.318971160799264908e-02 -2.020443975925445557e-01 2.719861567020416260e-01 -2.222358286380767822e-01 1.503169238567352295e-01 -1.380085200071334839e-01 -3.324544429779052734e-01 -1.632123589515686035e-01 -8.877053856849670410e-02 1.268166750669479370e-01 1.561938673257827759e-01 2.947818934917449951e-01 1.907947510480880737e-01 -2.516618371009826660e-01 2.709783017635345459e-01 -3.438952192664146423e-02 -8.779117465019226074e-02 -1.360881775617599487e-01 2.040366232395172119e-01 -6.475524604320526123e-02
3.086210191249847412e-01 4.384091496467590332e-02 -1.701580137014389038e-01 1.255025714635848999e-01 -5.074680969119071960e-02 -2.128229476511478424e-02 1.543666142970323563e-02 -2.962776124477386475e-01 2.283765822649002075e-01 2.699893414974212646e-01 -1.334761977195739746e-01 -8.208283036947250366e-02 3.141732513904571533e-01 3.374905139207839966e-02 7.717820256948471069e-02 1.324940621852874756e-01 -9.677714109420776367e-02 -2.193456739187240601e-01 5.417056381702423096e-02 -1.016385182738304138e-01 3.359863907098770142e-02 2.080650776624679565e-01 1.021997854113578796e-01 9.633476287126541138e-02 -4.612640663981437683e-02 -7.139541953802108765e-02 2.536002695560455322e-01 -2.009515762329101562e-01 -4.723320156335830688e-02 1.775584071874618530e-01 4.348461925983428955e-01 -1.564091742038726807e-01
-2.097297906875610352e-01 -9.348985552787780762e-02 5.492033902555704117e-03 1.605224236845970154e-02 -1.684975624084472656e-01 1.640558093786239624e-01 4.818822816014289856e-02 1.300494093447923660e-02 -3.257792070508003235e-02 -2.676565386354923248e-02 -2.020789384841918945e-01 -1.208573859184980392e-02 -2.593231201171875000e-01 -1.230953261256217957e-01 6.028914079070091248e-02 -3.656764328479766846e-01 7.152684777975082397e-02 -4.940329790115356445e-01 -1.716806888580322266e-01 9.453488886356353760e-02 -4.522978141903877258e-02 3.510295972228050232e-02 -1.161960512399673462e-01 -5.282950028777122498e-02 -1.394641101360321045e-01 1.284517813473939896e-02 3.227074742317199707e-01 -3.310281336307525635e-01 -1.995661295950412750e-02 7.243852317333221436e-02 2.805240750312805176e-01 -4.281371086835861206e-02
1.845838278532028198e-01 4.406848922371864319e-02 -5.353199318051338196e-02 2.179239690303802490e-01 1.219343617558479309e-01 1.556496620178222656e-01 1.246795132756233215e-01 -7.919158786535263062e-02 2.670606970787048340e-01 -2.390529662370681763e-01 2.024029046297073364e-01 -2.176445722579956055e-01 1.549448966979980469e-01 -2.793914079666137695e-01 -3.036233410239219666e-02 -1.233245506882667542e-01 -5.664950981736183167e-02 -4.106483161449432373e-01 -2.479499578475952148e-01 -2.588484250009059906e-02 -6.330700218677520752e-02 -4.627943504601716995e-03 2.253379672765731812e-01 -3.708730265498161316e-02 -2.405207008123397827e-01 -2.051907926797866821e-01 7.487782090902328491e-02 -1.043847873806953430e-01 -1.599165499210357666e-01 -3.669983893632888794e-02 2.654251754283905029e-01 -1.171232312917709351e-01
-1.316111385822296143e-01 -1.856890171766281128e-01 5.696361139416694641e-02 2.510482966899871826e-01 -2.183544635772705078e-01 8.639002591371536255e-02 -2.763050980865955353e-02 -1.895353347063064575e-01 1.446272134780883789e-01 -1.744843088090419769e-02 2.346396297216415405e-01 -3.908785060048103333e-02 -8.963607251644134521e-02 -1.589548587799072266e-01 -2.287600375711917877e-02 -7.183931767940521240e-02 4.484412074089050293e-02 -5.074707269668579102e-01 -1.906320601701736450e-01 -8.216935396194458008e-02 -8.061224222183227539e-02 -7.624620944261550903e-02 1.018453687429428101e-01 4.290450215339660645e-01 -1.324954628944396973e-01 -1.335068047046661377e-01 1.679143607616424561e-01 -9.560443460941314697e-02 -4.366246983408927917e-03 1.995891481637954712e-01 2.720142016187310219e-03 -2.265783399343490601e-01
1.362775415182113647e-01 3.614224866032600403e-02 1.209002882242202759e-01 1.134445369243621826e-01 -2.623075842857360840e-01 2.668818235397338867e-01 1.409742981195449829e-01 -2.729664146900177002e-01 -5.069201812148094177e-02 2.793290466070175171e-02 2.066767364740371704e-01 -3.021040856838226318e-01 1.210879068821668625e-02 -6.742729991674423218e-02 9.928867220878601074e-02 -1.117022708058357239e-01 -2.029597759246826172e-01 -2.959710657596588135e-01 -3.209970891475677490e-01 5.829110741615295410e-02 -1.761050820350646973e-01 7.846427708864212036e-02 -3.399571776390075684e-01 -8.103037625551223755e-02 2.338284850120544434e-01 -1.434110105037689209e-01 8.126732707023620605e-02 -2.488117516040802002e-01 5.843416601419448853e-02 1.012234911322593689e-01 4.208505153656005859e-02 1.175046246498823166e-02
-4.223264753818511963e-02 -2.606680393218994141e-01 -2.893934585154056549e-02 -5.374323204159736633e-02 -1.834534555673599243e-01 3.294540047645568848e-01 -6.320769432932138443e-03 -8.979460597038269043e-02 1.470019370317459106e-01 -2.566236257553100586e-01 1.620952934026718140e-01 -2.641201913356781006e-01 -6.690443307161331177e-02 1.251684874296188354e-01 2.421268373727798462e-01 -2.327493391931056976e-02 -1.788910478353500366e-01 -8.074058592319488525e-02 -1.534468382596969604e-01 8.960884064435958862e-02 -3.172910809516906738e-01 3.316035866737365723e-01 -5.755399540066719055e-02 2.103720009326934814e-01 1.451822221279144287e-01 -1.277571320533752441e-01 1.204167753458023071e-01 -1.651094406843185425e-01 7.738212496042251587e-02 -1.896285563707351685e-01 2.466896921396255493e-01 -5.630619823932647705e-02
8.520589023828506470e-02 4.706821404397487640e-03 -1.268928050994873047e-01 1.842451691627502441e-01 -3.629807233810424805e-01 2.771526575088500977e-01 3.901403024792671204e-02 -1.907065361738204956e-01 -9.346992522478103638e-02 -1.776732504367828369e-01 -8.211923763155937195e-03 -1.526657044887542725e-01 1.563415974378585815e-01 1.263423413038253784e-01 4.470002651214599609e-02 -4.053273200988769531e-01 -7.020669989287853241e-03 -3.390657603740692139e-01 5.991271138191223145e-02 -2.485040458850562572e-04 6.714472919702529907e-02 9.165525436401367188e-02 6.272464245557785034e-02 2.326647005975246429e-02 -1.701643615961074829e-01 9.127469360828399658e-02 1.700789630413055420e-01 1.093497266992926598e-04 -1.621174514293670654e-01 1.048852726817131042e-01 4.101402163505554199e-01 1.346730738878250122e-01
2.356183901429176331e-02 -2.019311785697937012e-01 1.068449951708316803e-02 -3.233326971530914307e-02 -3.750222325325012207e-01 1.540393531322479248e-01 -6.518892198801040649e-02 -1.490367650985717773e-01 -1.369538158178329468e-01 -5.538443475961685181e-02 -2.275189310312271118e-01 -3.735209405422210693e-01 1.508018672466278076e-01 1.693254411220550537e-01 2.302295118570327759e-01 -1.355200707912445068e-01 -1.617365181446075439e-01 -2.499828636646270752e-01 -6.141134351491928101e-02 8.639980852603912354e-02 -6.469517201185226440e-02 8.816592395305633545e-02 -3.364900127053260803e-02 1.634375751018524170e-01 -1.434839963912963867e-01 -2.015437483787536621e-01 3.125106096267700195e-01 7.966697216033935547e-02 -6.309925764799118042e-02 -8.869252353906631470e-02 3.001380562782287598e-01 1.547587513923645020e-01
4.742547497153282166e-02 -2.443154752254486084e-01 1.667577177286148071e-01 2.541463077068328857e-01 3.833688423037528992e-02 -2.056362479925155640e-01 -2.438753098249435425e-01 -2.867868542671203613e-01 -3.599604219198226929e-02 -1.119691729545593262e-01 1.720459163188934326e-01 4.045138508081436157e-02 1.832789182662963867e-01 -2.209241390228271484e-01 4.045512378215789795e-01 -1.751113981008529663e-01 1.574007980525493622e-02 -1.809667497873306274e-01 -2.690138816833496094e-01 -3.023571893572807312e-02 5.809053033590316772e-02 2.242746204137802124e-01 -2.346830219030380249e-01 8.656360954046249390e-02 -2.015301585197448730e-01 -1.213001087307929993e-01 7.274542748928070068e-02 9.327060729265213013e-02 -4.477351903915405273e-02 2.135900780558586121e-02 1.979061514139175415e-01 -7.015554606914520264e-02
9.003928303718566895e-02 -2.603100538253784180e-01 1.200188547372817993e-01 1.838880479335784912e-01 3.279787302017211914e-01 1.853998899459838867e-01 2.834793329238891602e-01 -1.619137376546859741e-01 3.112318553030490875e-02 -3.263972699642181396e-01 3.782873973250389099e-02 -9.860625118017196655e-02 -9.802581369876861572e-02 5.112864822149276733e-02 2.430827766656875610e-01 -1.870857626199722290e-01 -3.445123508572578430e-02 -3.305381536483764648e-01 -1.087767817080020905e-02 1.608674377202987671e-01 -1.569129526615142822e-01 1.701521128416061401e-01 -3.953424096107482910e-02 9.667261689901351929e-02 -2.290558815002441406e-01 2.420213073492050171e-03 -1.769852787256240845e-01 1.664850711822509766e-01 6.757586449384689331e-02 -2.127688191831111908e-02 2.534199059009552002e-01 1.440330743789672852e-01
-1.131307259202003479e-01 -1.304069906473159790e-01 3.727757185697555542e-02 -9.280069917440414429e-02 -2.002051174640655518e-01 6.166540086269378662e-02 2.176048308610916138e-01 8.756361156702041626e-02 5.555703118443489075e-02 2.108876854181289673e-01 1.503793001174926758e-01 -1.498594135046005249e-01 2.293498665094375610e-01 1.192805841565132141e-01 2.675699293613433838e-01 -4.734707623720169067e-02 -2.547984719276428223e-01 -3.806481957435607910e-01 -2.025587670505046844e-02 1.109469980001449585e-01 -1.703607439994812012e-01 6.953433901071548462e-02 4.081026092171669006e-02 6.541512161493301392e-02 2.765922844409942627e-01 -1.574356406927108765e-01 1.805940270423889160e-01 2.019236795604228973e-02 6.009339913725852966e-02 -7.104834541678428650e-03 4.317671656608581543e-01 -2.031266093254089355e-01
-7.763557136058807373e-02 -7.800440490245819092e-02 -7.070571929216384888e-02 4.730515554547309875e-02 -6.970652937889099121e-02 4.043179154396057129e-01 2.006303220987319946e-01 -4.122447595000267029e-02 9.110274165868759155e-02 -1.339166611433029175e-01 2.003495991230010986e-01 1.310227215290069580e-01 -9.164795279502868652e-02 1.317228972911834717e-01 1.584451049566268921e-01 -1.604489386081695557e-01 -2.223937772214412689e-02 -4.569414556026458740e-01 -1.958236396312713623e-01 1.888424158096313477e-01 -7.967912405729293823e-02 -8.198619633913040161e-02 -2.066046595573425293e-01 6.884365528821945190e-02 -3.219073265790939331e-02 2.583401501178741455e-01 3.719764053821563721e-01 -1.159730274230241776e-02 1.993553712964057922e-02 1.002109795808792114e-01 1.076815351843833923e-01 -1.952491402626037598e-01
-1.848120242357254028e-01 -9.524257481098175049e-02 4.503687471151351929e-02 1.780080944299697876e-01 1.712250523269176483e-02 1.725381612777709961e-01 1.651335358619689941e-01 -3.797634690999984741e-02 -6.926944106817245483e-02 -9.083545953035354614e-02 1.123881563544273376e-01 1.757930368185043335e-01 8.749642968177795410e-02 -1.591887623071670532e-01 3.707533478736877441e-01 -8.147401362657546997e-02 -1.241090372204780579e-01 -2.768565416336059570e-01 -1.347483396530151367e-01 7.219370454549789429e-02 6.335389614105224609e-02 2.618413865566253662e-01 8.393155038356781006e-02 -5.783900152891874313e-03 3.140987455844879150e-02 2.976447045803070068e-01 3.710915744304656982e-01 -1.374566555023193359e-01 3.277799114584922791e-02 3.633800148963928223e-01 1.958195716142654419e-01 -1.337413936853408813e-01
-3.039857372641563416e-02 -1.353615820407867432e-01 -1.702018268406391144e-02 2.106618583202362061e-01 -2.460870593786239624e-01 2.074099779129028320e-01 4.946094751358032227e-02 1.885863244533538818e-01 4.843812435865402222e-02 1.239754632115364075e-01 1.384583711624145508e-01 -7.579679042100906372e-02 3.628747537732124329e-02 -1.533358544111251831e-01 2.378071993589401245e-01 -1.564132720232009888e-01 -1.621845215559005737e-01 -2.993703782558441162e-01 -3.640131354331970215e-01 -1.284612715244293213e-01 -2.876526117324829102e-01 1.012841314077377319e-01 3.845444321632385254e-02 1.457888185977935791e-01 1.068245097994804382e-01 -2.939899265766143799e-01 -4.242994636297225952e-02 -3.701162710785865784e-02 2.897402942180633545e-01 -1.956974528729915619e-02 2.554931938648223877e-01 -1.213568374514579773e-01
-1.146612167358398438e-01 -1.740243583917617798e-01 2.703105509281158447e-01 -1.110921381041407585e-03 -6.369531899690628052e-02 2.494766265153884888e-01 1.295409351587295532e-01 -8.636529743671417236e-02 2.624189853668212891e-01 3.323701024055480957e-02 1.796100437641143799e-01 -2.329102307558059692e-01 2.156633138656616211e-01 -9.504840523004531860e-02 2.466988265514373779e-01 1.352885831147432327e-02 -1.274118870496749878e-01 -2.851130962371826172e-01 -9.111311286687850952e-02 3.014502823352813721e-01 6.568876653909683228e-02 1.381934341043233871e-02 2.276222705841064453e-01 3.370506316423416138e-02 1.636471897363662720e-01 -8.573018014430999756e-02 2.658715546131134033e-01 9.039850533008575439e-02 7.601048052310943604e-02 -1.907584965229034424e-01 3.110944330692291260e-01 -1.175296008586883545e-01
2.196424752473831177e-01 -1.963413655757904053e-01 4.461693763732910156e-01 1.470873653888702393e-01 -8.498346060514450073e-02 1.984912455081939697e-01 4.331322014331817627e-02 -1.533089727163314819e-01 -3.862472623586654663e-02 -4.965897276997566223e-02 2.605108730494976044e-02 -3.560620844364166260e-01 -2.608568370342254639e-01 5.364995077252388000e-02 1.204699054360389709e-01 9.012247435748577118e-03 -3.422618284821510315e-02 -2.037642002105712891e-01 7.036424428224563599e-02 -2.478727400302886963e-01 -6.071165204048156738e-02 2.192064821720123291e-01 -1.061324998736381531e-01 2.131590098142623901e-01 -6.395282596349716187e-02 1.690409779548645020e-01 -3.123790398240089417e-02 5.633974913507699966e-03 -7.116930186748504639e-02 2.236710339784622192e-01 2.789480090141296387e-01 -1.395324617624282837e-01
-5.329304374754428864e-03 -8.981901407241821289e-02 -2.350693382322788239e-02 2.600155472755432129e-01 4.475672543048858643e-02 1.118046864867210388e-01 9.669530391693115234e-02 -2.548900842666625977e-01 3.096984922885894775e-01 -1.205406263470649719e-01 3.510098755359649658e-01 2.119052559137344360e-01 -3.259961605072021484e-01 1.013375818729400635e-01 -7.219292223453521729e-02 -7.134560495615005493e-02 6.479894369840621948e-02 -1.037358194589614868e-01 1.168905198574066162e-02 5.559557117521762848e-03 -2.003156691789627075e-01 2.084931284189224243e-01 7.844387553632259369e-03 3.078764379024505615e-01 -5.395093001425266266e-03 9.110210835933685303e-02 -1.267993450164794922e-01 -1.494636237621307373e-01 4.280019551515579224e-02 2.002190202474594116e-01 3.826785385608673096e-01 -2.898295968770980835e-02
-2.120728371664881706e-03 -2.060639709234237671e-01 -5.951651837676763535e-03 2.440511882305145264e-01 -1.126620173454284668e-01 7.098423689603805542e-02 1.996082961559295654e-01 -1.446784883737564087e-01 -4.839406535029411316e-02 5.505057051777839661e-02 2.134730219841003418e-01 -1.841993071138858795e-02 -4.683226346969604492e-02 -1.717790812253952026e-01 2.076857388019561768e-01 -2.158577442169189453e-01 1.650491207838058472e-01 -3.065321147441864014e-01 7.446765899658203125e-02 -8.136165142059326172e-02 2.615186870098114014e-01 3.733271956443786621e-01 -6.871417164802551270e-02 -4.278306290507316589e-02 -9.510166943073272705e-02 -9.420339018106460571e-02 1.605237126350402832e-01 -2.521771490573883057e-01 3.660694360733032227e-01 -1.814089016988873482e-03 1.045445576310157776e-01 2.163628935813903809e-01
-5.428891628980636597e-02 1.504952739924192429e-02 1.143185347318649292e-01 2.722897529602050781e-01 -1.051522046327590942e-01 1.502645909786224365e-01 1.021027341485023499e-01 -4.777774214744567871e-02 4.601715877652168274e-02 6.590266525745391846e-02 -1.552180647850036621e-01 -1.982233673334121704e-01 -9.927333891391754150e-02 -1.285677254199981689e-01 1.206713914871215820e-01 -2.312511019408702850e-02 2.807340323925018311e-01 -5.255728960037231445e-01 -1.206917166709899902e-01 6.564926356077194214e-02 -1.357778813689947128e-02 6.577415019273757935e-02 -2.110804915428161621e-01 -2.862153649330139160e-01 -1.997562944889068604e-01 -1.224290058016777039e-01 8.570627868175506592e-02 -2.360784262418746948e-01 9.629695862531661987e-02 7.845825515687465668e-03 3.382378518581390381e-01 -7.304406911134719849e-02
1.227834299206733704e-01 6.426475197076797485e-02 -8.282493799924850464e-02 9.877096116542816162e-02 1.564166396856307983e-01 1.563686877489089966e-01 -5.742577090859413147e-02 9.665307588875293732e-03 1.009634360671043396e-01 1.400904357433319092e-01 2.270155698060989380e-01 -3.361326158046722412e-01 2.518004775047302246e-01 3.551464993506669998e-03 -4.719562083482742310e-02 -2.007642388343811035e-01 -1.277443580329418182e-02 -2.307003587484359741e-01 -2.362653315067291260e-01 -8.638971298933029175e-02 -2.047966271638870239e-01 1.956891566514968872e-01 1.061560958623886108e-01 4.746678471565246582e-01 -6.900941580533981323e-02 -4.932972136884927750e-03 2.576845698058605194e-02 1.427425891160964966e-01 1.683623939752578735e-01 1.650033444166183472e-01 2.451091110706329346e-01 -1.913604736328125000e-01
-3.118062391877174377e-02 -2.367600649595260620e-01 7.139486819505691528e-02 -5.981089919805526733e-02 -1.785348206758499146e-01 1.749678403139114380e-01 6.248256564140319824e-02 -1.596061736345291138e-01 2.720092609524726868e-02 -1.959295123815536499e-01 1.724315583705902100e-01 -3.363505378365516663e-02 3.548812866210937500e-01 2.384795844554901123e-01 1.791059970855712891e-01 -3.508775830268859863e-01 5.658552423119544983e-02 -4.263106286525726318e-01 1.144053265452384949e-01 1.184318810701370239e-01 1.512308418750762939e-02 -2.551991678774356842e-02 -1.454660743474960327e-01 -1.654347628355026245e-01 1.449337899684906006e-01 -1.899958252906799316e-01 6.301177293062210083e-02 -1.525239348411560059e-01 -9.124431014060974121e-02 3.567158803343772888e-02 2.510911524295806885e-01 -1.264213323593139648e-01
7.672865875065326691e-03 -2.507497966289520264e-01 2.397318556904792786e-02 1.005802080035209656e-01 -8.956540375947952271e-02 1.327775120735168457e-01 -2.147454954683780670e-02 -1.797509565949440002e-02 3.970633074641227722e-02 7.948812842369079590e-02 -1.711837798357009888e-01 1.329967379570007324e-01 -5.773960053920745850e-02 1.120020914822816849e-02 1.263226866722106934e-01 -3.237753808498382568e-01 -2.558341920375823975e-01 -2.828807830810546875e-01 -1.150845959782600403e-01 7.347360998392105103e-02 -8.169159293174743652e-02 1.244330778717994690e-01 7.163291797041893005e-03 1.000083759427070618e-01 -5.298664048314094543e-02 2.379473894834518433e-01 5.743916630744934082e-01 -1.256749033927917480e-01 1.216927170753479004e-01 2.442903369665145874e-01 2.107863277196884155e-01 2.035717852413654327e-02
-7.189406082034111023e-03 -2.594373822212219238e-01 -1.257945150136947632e-01 -1.133784204721450806e-01 3.844762919470667839e-03 2.404233068227767944e-01 1.482213884592056274e-01 -1.548936218023300171e-01 7.549234479665756226e-02 -2.265726923942565918e-01 -6.989995017647743225e-04 -2.360228747129440308e-01 7.394311577081680298e-02 -2.530443668365478516e-01 2.780374586582183838e-01 -1.644164472818374634e-01 1.992553323507308960e-01 -1.879884600639343262e-01 -3.382196128368377686e-01 2.253916859626770020e-01 1.140820831060409546e-01 2.134469896554946899e-01 -7.216766476631164551e-02 1.126653030514717102e-01 9.732387959957122803e-02 -4.338572546839714050e-02 2.075876593589782715e-01 -4.604850336909294128e-02 -2.036497294902801514e-01 -3.181355819106101990e-02 2.663367688655853271e-01 -1.640222519636154175e-01
-1.218312382698059082e-01 8.671497553586959839e-02 1.432869732379913330e-01 2.557430863380432129e-01 1.270385980606079102e-01 2.168819308280944824e-01 2.918205857276916504e-01 -9.073209017515182495e-02 2.602460086345672607e-01 -1.966350823640823364e-01 1.183678358793258667e-01 1.439713835716247559e-01 2.786473929882049561e-01 1.073418557643890381e-01 -1.520570218563079834e-01 3.127546608448028564e-02 3.638447821140289307e-02 -3.842753469944000244e-01 -2.631389498710632324e-01 8.820561319589614868e-02 -1.649775058031082153e-01 1.888013631105422974e-01 1.044855918735265732e-02 1.064601242542266846e-01 2.482288889586925507e-02 -1.033713594079017639e-01 1.751471012830734253e-01 6.086445972323417664e-02 -1.536668688058853149e-01 2.070267945528030396e-01 1.557255834341049194e-01 -2.097821682691574097e-01
-3.884472325444221497e-02 -1.563875079154968262e-01 4.991140589118003845e-02 2.932581007480621338e-01 -1.872947961091995239e-01 3.772827982902526855e-02 1.406246721744537354e-01 -2.529489696025848389e-01 3.786490559577941895e-01 -1.490161418914794922e-01 2.671870589256286621e-01 -1.146845817565917969e-01 -1.420359909534454346e-01 2.164562791585922241e-01 1.604885309934616089e-01 -6.714507006108760834e-03 -1.606088876724243164e-01 -2.830980122089385986e-01 -2.511127889156341553e-01 2.451797723770141602e-01 -1.766585111618041992e-01 -1.109507679939270020e-02 -1.223430261015892029e-01 1.160290464758872986e-01 -9.661319851875305176e-02 1.006302088499069214e-01 -9.462180733680725098e-02 3.698446322232484818e-03 -1.660427637398242950e-02 -2.812683284282684326e-01 1.361851394176483154e-01 -8.423804491758346558e-02
3.268847241997718811e-02 6.527152657508850098e-02 -1.943977177143096924e-02 2.516153752803802490e-01 1.158327981829643250e-01 -6.264714151620864868e-02 9.504930675029754639e-02 -9.330658614635467529e-02 4.661245271563529968e-02 4.260683059692382812e-02 5.002638325095176697e-03 -3.312042951583862305e-01 1.045468524098396301e-01 -1.091899201273918152e-01 -3.848878294229507446e-02 -7.130062580108642578e-02 1.081947144120931625e-02 -3.813149929046630859e-01 -1.335458606481552124e-01 -2.390062361955642700e-01 -1.883988082408905029e-02 1.321687698364257812e-01 1.512041538953781128e-01 6.379074603319168091e-02 -3.907335177063941956e-02 -1.101964786648750305e-01 1.056003645062446594e-01 -2.556375861167907715e-01 -5.495312809944152832e-01 3.234429657459259033e-02 2.795549929141998291e-01 -1.272305995225906372e-01
4.438908398151397705e-02 -1.172973662614822388e-01 6.590698659420013428e-02 -2.364043518900871277e-02 -1.244411617517471313e-01 4.588662683963775635e-01 -3.750762715935707092e-02 -2.043675445020198822e-02 5.769731476902961731e-02 -8.017350733280181885e-02 -4.028383269906044006e-02 -1.357166022062301636e-01 3.517157211899757385e-02 -2.667229175567626953e-01 2.932322919368743896e-01 -2.566780447959899902e-01 1.187982931733131409e-01 -2.062921971082687378e-01 -4.007116854190826416e-01 -4.701466485857963562e-02 -4.005068913102149963e-02 2.470511049032211304e-01 -8.329462260007858276e-02 -2.080038003623485565e-02 1.097828075289726257e-01 -2.684770822525024414e-01 2.099505513906478882e-01 -2.809881791472434998e-02 4.141347855329513550e-02 7.434731815010309219e-04 2.495237886905670166e-01 -1.225454062223434448e-01
-1.959079355001449585e-01 8.558867126703262329e-02 1.584974676370620728e-01 1.131317317485809326e-01 -9.761317819356918335e-02 1.374089121818542480e-01 -4.566965252161026001e-02 -7.779258489608764648e-02 1.028527542948722839e-01 -5.193049088120460510e-02 1.184499636292457581e-02 -2.025017291307449341e-01 -7.155643403530120850e-02 -9.263214468955993652e-02 2.165642827749252319e-01 -7.462292164564132690e-02 2.041915208101272583e-01 -3.955455124378204346e-01 -1.895438283681869507e-01 1.406739056110382080e-01 1.612797752022743225e-02 3.575102239847183228e-02 9.105877578258514404e-02 -1.743772439658641815e-02 -3.483671545982360840e-01 -2.586207585409283638e-03 1.395330727100372314e-01 -4.690014123916625977e-01 -6.726659089326858521e-02 1.663749366998672485e-01 2.998876571655273438e-01 -1.108985096216201782e-01
9.138899296522140503e-02 5.431389063596725464e-02 -4.267272353172302246e-02 5.296236649155616760e-02 -7.785200327634811401e-02 2.138915508985519409e-01 8.765207976102828979e-02 -3.799701035022735596e-01 -5.949458479881286621e-02 -7.859724760055541992e-02 6.450714915990829468e-02 -1.457711458206176758e-01 -7.756875455379486084e-02 -1.488353759050369263e-01 4.698175489902496338e-01 -1.994281262159347534e-01 -8.197344839572906494e-02 -3.258235752582550049e-01 -3.114435374736785889e-01 1.980992406606674194e-01 -1.292414264753460884e-03 1.119795665144920349e-01 8.581464737653732300e-02 -6.533722579479217529e-02 3.114797770977020264e-01 -4.593530297279357910e-02 7.668370753526687622e-02 -2.414692789316177368e-01 3.827233240008354187e-02 5.112823098897933960e-02 3.985419124364852905e-02 1.188484057784080505e-01
-1.310636103153228760e-01 1.186492145061492920e-01 9.769070893526077271e-02 2.938840724527835846e-02 -3.786241170018911362e-03 1.419325768947601318e-01 1.385121196508407593e-01 -3.125453293323516846e-01 4.035377409309148788e-03 -2.751786410808563232e-01 1.172888353466987610e-01 -2.092697769403457642e-01 -1.877763569355010986e-01 3.264156877994537354e-01 1.042979583144187927e-02 -7.357006520032882690e-02 -2.441490143537521362e-01 -1.955592483282089233e-01 8.319481462240219116e-02 -2.498383522033691406e-01 -5.254913493990898132e-02 3.844943940639495850e-01 1.094436794519424438e-01 4.825451225042343140e-02 -3.299695551395416260e-01 -5.290792137384414673e-02 1.242266148328781128e-01 -1.141490936279296875e-01 -6.812986731529235840e-02 -1.068729758262634277e-01 2.255185246467590332e-01 -3.910975530743598938e-02
-1.238192766904830933e-01 -1.285638809204101562e-01 -1.597266830503940582e-02 1.101634949445724487e-01 7.194346934556961060e-02 1.805210709571838379e-01 1.193335428833961487e-01 -2.705653011798858643e-01 6.911683361977338791e-03 -2.373355207964777946e-03 1.587762683629989624e-02 1.452231258153915405e-01 -1.269215345382690430e-01 -2.811394631862640381e-01 5.630341544747352600e-02 -1.271096318960189819e-01 -1.703590154647827148e-01 -5.434367656707763672e-01 -1.738227903842926025e-01 -1.040315255522727966e-01 -1.579626053571701050e-01 9.098157286643981934e-02 1.057581454515457153e-01 2.900641560554504395e-01 7.622362673282623291e-02 3.389274328947067261e-02 2.783252596855163574e-01 -2.904185280203819275e-02 -9.969842433929443359e-02 2.043853402137756348e-01 7.052610069513320923e-02 -2.424455732107162476e-01
-2.018640339374542236e-01 6.287574768066406250e-02 1.835472881793975830e-01 1.552578508853912354e-01 -8.402756601572036743e-02 -1.550967246294021606e-02 1.433606594800949097e-01 -3.172973394393920898e-01 3.715763241052627563e-02 -3.082193732261657715e-01 6.234080344438552856e-02 -2.480372339487075806e-01 2.698859572410583496e-02 2.134942710399627686e-01 3.243942558765411377e-01 6.615424901247024536e-02 -3.034180700778961182e-01 -1.995766460895538330e-01 -5.379160121083259583e-02 -7.567822188138961792e-02 -1.292354017496109009e-01 2.219867408275604248e-01 -2.057631872594356537e-02 6.289073824882507324e-02 -3.636796474456787109e-01 5.288485810160636902e-02 4.899603873491287231e-02 -1.900031268596649170e-01 -1.017233952879905701e-01 -2.050564736127853394e-01 1.170729249715805054e-01 2.703633531928062439e-02
2.235206514596939087e-01 1.271082926541566849e-02 1.090963035821914673e-01 1.163758262991905212e-01 7.867621630430221558e-02 2.010425776243209839e-01 3.140946328639984131e-01 -1.153652518987655640e-01 4.627098515629768372e-02 7.649841904640197754e-02 -4.530683532357215881e-02 9.103232622146606445e-02 1.239675357937812805e-01 4.055119678378105164e-02 1.897259801626205444e-01 8.507673442363739014e-02 -2.242614775896072388e-01 -3.379723131656646729e-01 1.941033601760864258e-01 4.616075381636619568e-02 7.475850731134414673e-02 2.207931876182556152e-01 3.299797698855400085e-02 4.656702280044555664e-01 1.255571395158767700e-01 2.347761243581771851e-01 1.740395426750183105e-01 -1.815688610076904297e-01 -1.012985631823539734e-01 4.006377980113029480e-02 1.541103869676589966e-01 -2.022883445024490356e-01
9.697174280881881714e-02 -2.555372416973114014e-01 -1.422695219516754150e-01 3.142568171024322510e-01 -2.448150664567947388e-01 2.796728610992431641e-01 -1.825082115828990936e-02 -1.095879152417182922e-01 1.670836806297302246e-01 -1.226876825094223022e-01 1.242662500590085983e-02 2.695505134761333466e-02 1.885413005948066711e-02 7.308717072010040283e-02 -8.076700568199157715e-02 -1.821743845939636230e-01 1.418040841817855835e-01 -2.380158305168151855e-01 -3.546895086765289307e-01 1.250723153352737427e-01 -3.233466148376464844e-01 2.370918914675712585e-02 -1.357889920473098755e-01 -1.927532814443111420e-02 -4.803997650742530823e-02 -2.253807187080383301e-01 8.209835737943649292e-02 4.534063860774040222e-02 -7.589914649724960327e-02 8.828566223382949829e-02 3.525115251541137695e-01 1.571443229913711548e-01
1.204334273934364319e-01 -2.267714357003569603e-03 1.707947701215744019e-01 2.233030050992965698e-01 -7.014521956443786621e-02 1.502237915992736816e-01 3.981507718563079834e-01 -1.307154595851898193e-01 1.555728763341903687e-01 -1.580410152673721313e-01 1.126686576753854752e-02 8.180139213800430298e-02 8.091171830892562866e-02 3.114477917551994324e-02 -1.167602762579917908e-01 -1.798986494541168213e-01 -8.689573407173156738e-02 -3.586226701736450195e-01 3.908746317028999329e-02 -1.460157800465822220e-02 1.505446285009384155e-01 2.032428681850433350e-01 2.457217276096343994e-01 3.544209599494934082e-01 2.293512411415576935e-02 -1.635004580020904541e-01 -5.578655004501342773e-02 -5.024461448192596436e-02 -2.933271825313568115e-01 3.681810945272445679e-02 1.548369377851486206e-01 -2.484214156866073608e-01
2.012079358100891113e-01 -2.978900633752346039e-02 1.803978905081748962e-02 1.173841506242752075e-01 -1.122698187828063965e-01 3.198764622211456299e-01 1.391681134700775146e-01 -3.288787230849266052e-02 5.838859826326370239e-02 -5.737154930830001831e-02 -9.828653186559677124e-02 -3.479613363742828369e-02 -1.837933659553527832e-01 1.330831795930862427e-01 3.418217003345489502e-01 -2.240499258041381836e-01 3.910814225673675537e-02 -3.245752751827239990e-01 -2.139723300933837891e-01 -2.978051900863647461e-01 -7.701256871223449707e-02 4.947144910693168640e-02 2.547366023063659668e-01 8.318924903869628906e-02 -3.885718286037445068e-01 -8.833437226712703705e-03 -1.757628917694091797e-01 9.357378631830215454e-02 -4.646638780832290649e-02 -1.505215466022491455e-01 1.855584383010864258e-01 -3.927569463849067688e-02
1.667947173118591309e-01 -2.335470765829086304e-01 -1.869808733463287354e-01 1.569009423255920410e-01 -1.963052004575729370e-01 2.133164852857589722e-01 -1.631054840981960297e-02 -2.113832831382751465e-01 1.439459342509508133e-02 1.523211002349853516e-01 2.066416591405868530e-01 1.531400084495544434e-01 -1.667652130126953125e-01 9.290250390768051147e-02 1.205697804689407349e-01 -2.515640482306480408e-02 2.701180279254913330e-01 -2.944136857986450195e-01 1.927718669176101685e-01 -3.896615002304315567e-03 2.286721915006637573e-01 3.915134817361831665e-02 1.395106464624404907e-01 2.710124552249908447e-01 1.793618500232696533e-02 -1.614412516355514526e-01 1.209301948547363281e-01 -3.066004514694213867e-01 1.029024422168731689e-01 6.716305762529373169e-02 2.323861420154571533e-01 -2.005588859319686890e-01
-9.066556394100189209e-02 -2.200992405414581299e-01 1.855460554361343384e-01 -1.134756654500961304e-01 -1.923772394657135010e-01 3.666614592075347900e-01 -1.334734410047531128e-01 -3.466566205024719238e-01 -8.012017607688903809e-02 -1.328965425491333008e-01 2.195612490177154541e-01 9.981209039688110352e-02 -6.909628957509994507e-02 2.168366611003875732e-01 5.847921222448348999e-02 -1.781594753265380859e-01 4.720958694815635681e-02 -1.752228140830993652e-01 -1.863799989223480225e-01 4.837865009903907776e-02 -1.999523043632507324e-01 -1.111385896801948547e-01 -7.775273919105529785e-02 -5.268917605280876160e-02 -7.886707037687301636e-02 6.832244247198104858e-02 2.360284626483917236e-01 -3.118006587028503418e-01 -1.307279169559478760e-01 -1.182604357600212097e-01 2.551287114620208740e-01 -1.620054244995117188e-01
-1.015657037496566772e-01 -4.556190371513366699e-01 1.875330805778503418e-01 1.674775183200836182e-01 9.144964069128036499e-02 6.399398297071456909e-02 1.801151782274246216e-01 -1.762356460094451904e-01 4.184563085436820984e-02 -3.711793944239616394e-02 8.036332577466964722e-02 -2.192317992448806763e-01 -7.952921092510223389e-02 5.370236933231353760e-02 2.814681828022003174e-01 1.272701472043991089e-01 1.789170652627944946e-01 -3.395254164934158325e-02 -2.741880416870117188e-01 1.183655634522438049e-01 -2.041029632091522217e-01 2.305471301078796387e-01 -1.754823885858058929e-02 4.033999145030975342e-02 -1.281511336565017700e-01 2.546149790287017822e-01 1.798932552337646484e-01 -2.142516821622848511e-01 -6.897003203630447388e-02 -6.255664047785103321e-04 2.946877777576446533e-01 1.021047607064247131e-01
-3.943812474608421326e-02 1.544355452060699463e-01 1.504676342010498047e-01 5.202404223382472992e-03 -7.405815273523330688e-02 3.512650728225708008e-01 6.250704079866409302e-02 -1.936132311820983887e-01 1.288672387599945068e-01 -1.253391206264495850e-01 -1.365588903427124023e-01 -1.555100232362747192e-01 -1.949750185012817383e-01 6.528675556182861328e-03 1.902774348855018616e-02 -3.267266452312469482e-01 1.997692734003067017e-01 -1.775180548429489136e-01 -3.319951891899108887e-01 -1.657985965721309185e-03 5.397695302963256836e-02 3.834430873394012451e-02 -3.045165836811065674e-01 5.517345294356346130e-02 3.864794038236141205e-03 -1.142414137721061707e-01 1.967506669461727142e-02 -2.297213971614837646e-01 -3.822901844978332520e-02 1.383803784847259521e-01 4.096274673938751221e-01 -1.578311473131179810e-01
1.084344163537025452e-01 -3.985436856746673584e-01 1.185250729322433472e-01 2.481105178594589233e-01 -4.121782258152961731e-02 -2.305302619934082031e-01 -5.068190023303031921e-02 -1.747642904520034790e-01 -1.139342784881591797e-01 -1.239041239023208618e-01 2.663220465183258057e-01 -1.290265377610921860e-02 1.814450025558471680e-01 -1.339365690946578979e-01 2.992040514945983887e-01 -1.062567159533500671e-02 1.378396898508071899e-01 -2.355028837919235229e-01 -2.025664597749710083e-01 7.759495824575424194e-02 1.890429258346557617e-01 2.913295924663543701e-01 -1.393534094095230103e-01 4.662484303116798401e-02 -2.234680056571960449e-01 -8.178150653839111328e-02 1.087992638349533081e-01 1.399515867233276367e-01 -6.120964139699935913e-02 8.248952031135559082e-02 2.421609759330749512e-01 -7.040774077177047729e-02
7.241050899028778076e-02 -1.257490068674087524e-01 6.737390160560607910e-02 1.166001893579959869e-02 -2.699751257896423340e-01 2.037779800593852997e-02 2.649238705635070801e-01 -3.554617613554000854e-02 1.419209837913513184e-01 4.927359148859977722e-02 -5.347884446382522583e-02 -1.367072910070419312e-01 1.420522481203079224e-01 1.239781379699707031e-01 2.363551966845989227e-02 -1.951680332422256470e-01 -1.828493624925613403e-01 -2.449829131364822388e-01 -3.929159939289093018e-01 -3.981371596455574036e-02 -2.281228303909301758e-01 9.014822542667388916e-02 7.777395099401473999e-02 6.477995216846466064e-02 2.117664366960525513e-01 -2.590598464012145996e-01 4.075507521629333496e-01 -1.153088137507438660e-01 7.913392037153244019e-02 -5.298052355647087097e-02 2.971120178699493408e-01 5.172728374600410461e-02
-2.517524659633636475e-01 -1.725497245788574219e-01 4.771440848708152771e-02 -1.244485154747962952e-01 -1.871740221977233887e-01 6.508942693471908569e-02 5.692604929208755493e-02 -4.269905686378479004e-01 1.290339678525924683e-01 -1.232763603329658508e-01 1.798500418663024902e-01 -2.053363248705863953e-02 6.971719861030578613e-02 -8.491104841232299805e-02 -8.026143535971641541e-03 -3.177382946014404297e-01 -1.704690009355545044e-01 -1.511812359094619751e-01 1.190952397882938385e-02 2.636103332042694092e-02 -2.098161028698086739e-03 -7.966272532939910889e-02 -5.449468642473220825e-02 3.032426238059997559e-01 -2.377287149429321289e-01 -2.545042335987091064e-02 2.287436872720718384e-01 1.111781746149063110e-01 2.275191098451614380e-01 -1.383814811706542969e-01 1.861882507801055908e-01 -3.241734802722930908e-01
-8.684953302145004272e-02 5.029888451099395752e-02 -1.763348281383514404e-01 -1.114785298705101013e-02 4.937648400664329529e-02 1.563412696123123169e-01 9.688515961170196533e-02 -2.970677614212036133e-01 2.042019180953502655e-02 5.367789417505264282e-02 -6.028087437152862549e-02 -2.755841016769409180e-01 -7.938022166490554810e-02 1.332229822874069214e-01 2.356054931879043579e-01 -4.557391256093978882e-02 1.429637074470520020e-01 -3.416041135787963867e-01 -3.109463141299784184e-04 -1.439895778894424438e-01 -9.691754728555679321e-02 1.813276410102844238e-01 1.086982712149620056e-01 1.506787985563278198e-01 -1.187601834535598755e-01 3.912191390991210938e-01 -1.627474874258041382e-01 -4.347814619541168213e-02 7.721950858831405640e-02 1.739178039133548737e-02 4.827959239482879639e-01 -1.136949192732572556e-02
1.339293085038661957e-02 -6.766620278358459473e-02 -1.268693804740905762e-01 1.558587998151779175e-01 -3.181529343128204346e-01 3.397950232028961182e-01 -8.185799419879913330e-02 -2.168005108833312988e-01 1.738978177309036255e-01 -2.066181898117065430e-01 1.365655511617660522e-01 -1.142632886767387390e-01 3.048405647277832031e-01 2.523833513259887695e-01 1.152494177222251892e-01 -1.162488833069801331e-01 1.289409399032592773e-01 -3.336035907268524170e-01 -1.935403198003768921e-01 -6.841149181127548218e-02 1.013984903693199158e-01 7.128287572413682938e-03 -1.866005361080169678e-01 -7.831976562738418579e-02 -1.366010401397943497e-03 1.465637050569057465e-02 1.951457709074020386e-01 -6.357748061418533325e-02 -9.987901151180267334e-02 -1.202902197837829590e-01 3.214669525623321533e-01 7.029473781585693359e-02
-1.786717325448989868e-01 -8.860056288540363312e-03 -1.175054907798767090e-01 3.137048780918121338e-01 -8.019785583019256592e-02 1.377725154161453247e-01 1.543039232492446899e-01 -8.077159523963928223e-02 -9.100356698036193848e-02 1.192803829908370972e-01 -1.543061994016170502e-02 1.778584718704223633e-01 -1.469294428825378418e-01 2.492716722190380096e-02 2.690533697605133057e-01 -2.268346548080444336e-01 -1.632835417985916138e-01 -2.420225143432617188e-01 -1.279681921005249023e-01 2.948531210422515869e-01 1.425158232450485229e-01 1.740704029798507690e-01 3.558645024895668030e-02 2.077700197696685791e-01 4.339269548654556274e-02 4.525962471961975098e-02 1.919986158609390259e-01 -1.961315870285034180e-01 3.823792189359664917e-02 4.047715961933135986e-01 2.447388321161270142e-01 -1.074253246188163757e-01
6.663557887077331543e-02 -1.362469643354415894e-01 1.130678877234458923e-01 1.496317982673645020e-01 -1.463873535394668579e-01 3.841707706451416016e-01 -3.535364195704460144e-02 1.306389868259429932e-01 2.194730099290609360e-03 -8.086181432008743286e-02 1.406863033771514893e-01 4.873001947999000549e-02 2.122128307819366455e-01 -1.525344252586364746e-01 1.865700483322143555e-01 -2.402511686086654663e-01 -1.953019946813583374e-01 -3.508646786212921143e-01 -2.386287301778793335e-01 -8.199279755353927612e-02 -1.202410757541656494e-01 6.140401586890220642e-02 9.252690523862838745e-02 -1.465645805001258850e-02 1.253554672002792358e-01 -3.457686603069305420e-01 9.287051856517791748e-02 -9.956572949886322021e-02 3.388786315917968750e-01 2.893631346523761749e-02 1.903895288705825806e-01 -8.542032539844512939e-02
-1.691278964281082153e-01 -5.752857029438018799e-02 1.058890819549560547e-01 -1.571431905031204224e-01 2.662135660648345947e-02 2.196655422449111938e-01 6.349938362836837769e-02 -1.849814653396606445e-01 2.711080014705657959e-01 1.012949943542480469e-01 6.698947399854660034e-02 1.332414895296096802e-01 4.215362668037414551e-02 1.829230338335037231e-01 2.387393563985824585e-01 -2.374018281698226929e-01 -4.291441738605499268e-01 -4.005909860134124756e-01 6.065977737307548523e-02 -6.399872899055480957e-02 1.448740214109420776e-01 -1.850650645792484283e-02 1.602238714694976807e-01 8.194702863693237305e-02 2.624988369643688202e-02 6.259895861148834229e-02 1.742630898952484131e-01 -2.638937532901763916e-01 -2.172348462045192719e-02 7.708498835563659668e-02 2.576860487461090088e-01 8.252329379320144653e-02
-1.688106507062911987e-01 -2.307721525430679321e-01 1.402475684881210327e-01 1.340658813714981079e-01 -1.004933491349220276e-01 8.397640287876129150e-02 1.158528774976730347e-01 -3.855448067188262939e-01 1.321732550859451294e-01 -4.043133184313774109e-02 2.766361534595489502e-01 1.116522178053855896e-01 -2.268125861883163452e-01 9.685397148132324219e-02 -7.055561244487762451e-02 -4.081049934029579163e-02 -3.984455019235610962e-02 -1.335663050413131714e-01 -1.141038686037063599e-01 1.783993542194366455e-01 1.291924994438886642e-02 4.058887660503387451e-01 4.004688933491706848e-02 3.791076540946960449e-01 1.565955765545368195e-02 2.055955491960048676e-02 -1.457300782203674316e-01 -2.852113917469978333e-02 1.532920747995376587e-01 6.178027391433715820e-02 2.371730208396911621e-01 -2.121853679418563843e-01
1.471655666828155518e-01 -1.132801845669746399e-01 -1.083885356783866882e-01 2.976670563220977783e-01 -4.607602208852767944e-02 2.029596865177154541e-01 -1.360817253589630127e-02 -2.524518072605133057e-01 1.209585592150688171e-01 -1.301583498716354370e-01 3.150508403778076172e-01 4.480561614036560059e-02 2.457622289657592773e-01 -3.663998842239379883e-01 5.918509885668754578e-02 -1.413069963455200195e-01 -9.203062951564788818e-02 -7.678163796663284302e-02 -1.863172650337219238e-02 -2.080296427011489868e-01 -2.493620291352272034e-02 2.243765741586685181e-01 7.538114488124847412e-02 -6.221430748701095581e-02 -1.556194275617599487e-01 -2.848077192902565002e-02 1.335881948471069336e-01 -3.485229564830660820e-03 -1.341976039111614227e-02 1.894937902688980103e-01 4.545962214469909668e-01 -5.317887291312217712e-02
5.519605055451393127e-02 -6.166820228099822998e-02 -1.834706962108612061e-02 2.777940034866333008e-01 -1.498424857854843140e-01 1.867076903581619263e-01 2.234514951705932617e-01 -2.353191077709197998e-01 8.059204369783401489e-02 -8.200743794441223145e-02 1.170136630535125732e-01 4.349530208855867386e-03 -6.357152760028839111e-02 -2.376840561628341675e-01 -8.050917088985443115e-02 5.391386151313781738e-02 1.660870164632797241e-01 -2.768497467041015625e-01 -2.253171503543853760e-01 8.852722495794296265e-02 6.146671250462532043e-02 1.711469888687133789e-01 1.898390650749206543e-01 4.768456816673278809e-01 -7.189062982797622681e-02 -1.837100237607955933e-01 -1.992580108344554901e-02 9.695599973201751709e-02 5.546406283974647522e-02 2.739515900611877441e-01 1.872114390134811401e-01 -1.869667023420333862e-01
5.099787935614585876e-02 -1.538746058940887451e-01 2.610212862491607666e-01 -5.856844410300254822e-02 -9.570734202861785889e-02 1.185741499066352844e-01 -3.707893192768096924e-02 -2.298057526350021362e-01 2.832952141761779785e-01 1.555270850658416748e-01 2.803596556186676025e-01 -6.215467303991317749e-02 2.114041149616241455e-01 -9.710495173931121826e-02 1.447591930627822876e-01 -4.220895469188690186e-02 -1.774305105209350586e-01 -3.443707823753356934e-01 -1.007543131709098816e-01 1.129891872406005859e-01 -8.284714072942733765e-02 2.676734002307057381e-03 2.956596016883850098e-01 4.193684831261634827e-02 6.563013792037963867e-02 1.686693429946899414e-01 1.848303526639938354e-01 6.625384092330932617e-02 2.301348000764846802e-01 -3.512895852327346802e-02 4.077180922031402588e-01 1.459431555122137070e-02
2.147051990032196045e-01 1.174586862325668335e-01 -1.389609277248382568e-01 -5.849239602684974670e-02 -1.320711970329284668e-01 3.108748495578765869e-01 -3.009352087974548340e-02 -4.602300226688385010e-01 1.919696182012557983e-01 5.927643552422523499e-02 1.377555131912231445e-01 -2.129477411508560181e-01 5.636201426386833191e-02 -1.914239823818206787e-01 1.249440833926200867e-01 -8.699093759059906006e-02 -9.792926907539367676e-02 -2.546403408050537109e-01 3.462564945220947266e-02 -2.024693489074707031e-01 9.254080057144165039e-02 8.781494945287704468e-02 3.225791454315185547e-01 1.194432303309440613e-01 -2.620975375175476074e-01 -1.950112283229827881e-01 8.204551041126251221e-02 -1.746357679367065430e-01 -8.500108867883682251e-02 7.935067266225814819e-02 1.186274513602256775e-01 -1.053456030786037445e-02
1.591164767742156982e-01 -2.470979392528533936e-01 -2.531129419803619385e-01 2.449516057968139648e-01 3.364812210202217102e-02 1.641250699758529663e-01 1.149864122271537781e-01 -1.738803833723068237e-01 2.324207276105880737e-01 -3.396286070346832275e-02 2.652821540832519531e-01 -1.035020649433135986e-01 -8.800356835126876831e-02 -4.134339094161987305e-02 6.149403378367424011e-02 5.464517697691917419e-02 8.561842888593673706e-02 -2.829509377479553223e-01 -2.464043200016021729e-01 8.313926868140697479e-03 1.945566572248935699e-02 1.897112838923931122e-02 7.580646872520446777e-02 2.127131223678588867e-01 -1.146366596221923828e-01 -4.647191986441612244e-02 2.460965216159820557e-01 -2.471023201942443848e-01 -2.863759100437164307e-01 3.358553349971771240e-01 -1.466937512159347534e-01 -1.113050505518913269e-01
2.667360305786132812e-01 3.509413078427314758e-02 2.353890687227249146e-01 1.372674703598022461e-01 -2.172483317553997040e-02 -4.800025373697280884e-02 2.184707224369049072e-01 -1.612593680620193481e-01 2.226644009351730347e-02 1.567834615707397461e-01 -6.477923691272735596e-02 -2.689766138792037964e-02 1.104379296302795410e-01 3.910056501626968384e-02 8.283853530883789062e-02 -1.554265618324279785e-01 3.446067497134208679e-02 -1.905833929777145386e-01 -4.430787637829780579e-02 8.761022239923477173e-02 -9.820017963647842407e-02 3.240039348602294922e-01 -1.900263130664825439e-02 5.621746182441711426e-01 -1.029585003852844238e-01 2.991433739662170410e-01 5.956294015049934387e-02 -1.664385795593261719e-01 1.778347492218017578e-01 -3.087480179965496063e-02 1.736793220043182373e-01 -1.728204339742660522e-01
6.351232528686523438e-02 -3.138737976551055908e-01 2.876006066799163818e-01 2.021731287240982056e-01 -7.001555524766445160e-03 5.762524157762527466e-02 -3.205046057701110840e-02 -3.380804508924484253e-02 2.304265797138214111e-01 1.592810004949569702e-01 3.989125415682792664e-02 -2.632486633956432343e-02 1.492991894483566284e-01 -1.678375899791717529e-01 -5.814152583479881287e-02 -1.057723537087440491e-01 -1.366157531738281250e-01 -1.206826493144035339e-01 -8.756308257579803467e-02 1.409021317958831787e-01 -1.016513109207153320e-01 8.726732432842254639e-02 2.755163311958312988e-01 1.523786634206771851e-01 -5.254783108830451965e-02 2.367177456617355347e-01 3.649470508098602295e-01 -1.068729013204574585e-01 1.563922762870788574e-01 8.315815031528472900e-02 4.581019878387451172e-01 -8.977137506008148193e-03
1.183762028813362122e-02 -3.320012688636779785e-01 2.583369314670562744e-01 1.788270920515060425e-01 1.871363669633865356e-01 1.355500817298889160e-01 -8.201332390308380127e-02 -2.868017256259918213e-01 2.367369532585144043e-01 1.609280854463577271e-01 -1.547719538211822510e-01 -8.596699684858322144e-02 -6.338898558169603348e-03 -1.000977084040641785e-01 -4.816949740052223206e-02 -3.597668409347534180e-01 4.472056403756141663e-03 -1.193427741527557373e-01 2.740823430940508842e-03 9.076471626758575439e-02 1.778194755315780640e-01 9.582427144050598145e-02 9.674839675426483154e-02 1.197970286011695862e-01 -1.939038634300231934e-01 1.429823935031890869e-01 1.961131840944290161e-01 8.858407847583293915e-03 -8.422353118658065796e-02 -9.093354642391204834e-02 4.368538856506347656e-01 -6.030034646391868591e-02
-1.534856259822845459e-01 4.535660520195960999e-02 -1.417797338217496872e-02 9.721416980028152466e-02 -2.827791869640350342e-01 5.075285434722900391e-01 6.631093472242355347e-02 -1.380690336227416992e-01 9.790568798780441284e-02 -5.422196816653013229e-03 -1.107535660266876221e-01 -1.592148840427398682e-01 1.581507921218872070e-01 2.734586298465728760e-01 2.296377420425415039e-01 -1.964164972305297852e-01 -7.443235372193157673e-04 -2.459888309240341187e-01 -9.310995042324066162e-02 -2.170954644680023193e-01 -1.292842328548431396e-01 -1.014847382903099060e-01 -5.029883235692977905e-02 -5.908159539103507996e-02 -4.780299589037895203e-02 5.399422347545623779e-02 1.449569761753082275e-01 -2.029429227113723755e-01 5.098314210772514343e-02 -7.308127731084823608e-02 3.427302539348602295e-01 1.524499356746673584e-01
3.689889982342720032e-02 -3.524831030517816544e-03 5.784338340163230896e-02 9.994476102292537689e-03 -3.843683376908302307e-02 -1.969209499657154083e-02 1.754406839609146118e-02 -2.605752944946289062e-01 1.797331720590591431e-01 -1.506100874394178391e-02 7.802861928939819336e-02 9.830941259860992432e-02 1.008342951536178589e-01 -5.555658787488937378e-02 3.070826828479766846e-01 3.941771015524864197e-02 -2.063324749469757080e-01 -6.053661704063415527e-01 -2.024851888418197632e-01 -2.409773170948028564e-01 2.166018784046173096e-01 6.857320666313171387e-03 1.268408298492431641e-01 3.592094182968139648e-01 -7.223472744226455688e-02 -5.297356843948364258e-02 1.579355150461196899e-01 -1.391169130802154541e-01 -9.685333818197250366e-02 2.079673297703266144e-02 -7.256071269512176514e-02 -1.103186886757612228e-02
6.735315173864364624e-02 -6.827919930219650269e-02 2.499142736196517944e-01 3.573967218399047852e-01 -2.670520246028900146e-01 -5.516301840543746948e-02 1.241061538457870483e-01 -3.049700558185577393e-01 -1.941819936037063599e-01 -8.492188900709152222e-02 1.392672359943389893e-01 -3.286901861429214478e-02 -9.198376536369323730e-02 7.085904479026794434e-02 2.984055578708648682e-01 -2.125948816537857056e-01 -1.408668905496597290e-01 1.542315632104873657e-01 -2.349389791488647461e-01 3.509390726685523987e-02 1.115394532680511475e-01 1.911400705575942993e-01 6.303431838750839233e-02 1.064815595746040344e-01 1.346725504845380783e-02 -5.493938550353050232e-02 2.343081086874008179e-01 -1.412302814424037933e-02 -7.978626340627670288e-02 1.068890392780303955e-01 3.829092085361480713e-01 -1.329236924648284912e-01
-2.844565212726593018e-01 -3.979607522487640381e-01 6.428830325603485107e-02 1.939922273159027100e-01 9.229065477848052979e-02 1.814598217606544495e-02 2.883000485599040985e-02 -2.142432183027267456e-01 -8.865663409233093262e-02 7.443037815392017365e-03 8.726958930492401123e-02 2.216162830591201782e-01 9.168635308742523193e-02 1.014603376388549805e-01 2.693620026111602783e-01 8.889100700616836548e-02 -2.199589014053344727e-01 -5.634229183197021484e-01 3.125059418380260468e-03 -1.376092247664928436e-02 -9.131834656000137329e-02 1.210485696792602539e-01 7.040098309516906738e-02 5.763257667422294617e-02 -1.003829538822174072e-01 8.296460844576358795e-03 5.571940541267395020e-02 -1.651231199502944946e-01 1.088034883141517639e-01 1.688186973333358765e-01 1.432687640190124512e-01 -2.981150522828102112e-02
-1.585177704691886902e-02 -2.538610436022281647e-02 -6.195729598402976990e-02 1.033142134547233582e-01 1.283477991819381714e-01 1.745679974555969238e-02 -9.358721971511840820e-02 -1.234763339161872864e-01 9.141088277101516724e-02 -1.578869372606277466e-01 7.819438725709915161e-02 -4.054327607154846191e-01 -2.442218065261840820e-01 2.993114292621612549e-01 2.651074342429637909e-02 -2.592542171478271484e-01 -2.289246171712875366e-01 -2.170840799808502197e-01 -1.770807951688766479e-01 -1.331093907356262207e-01 -2.644956409931182861e-01 3.911750614643096924e-01 1.137500535696744919e-02 -4.866958130151033401e-03 -1.403495967388153076e-01 -6.012114509940147400e-02 1.438152790069580078e-01 1.910439878702163696e-02 -2.020688354969024658e-01 2.553451433777809143e-02 2.406608611345291138e-01 -8.595880866050720215e-02
-9.465672820806503296e-02 6.329607218503952026e-02 1.618819683790206909e-02 -2.453912608325481415e-02 -3.535627722740173340e-01 2.214563488960266113e-01 2.588971853256225586e-01 -1.900498420000076294e-01 4.934702813625335693e-02 3.278711065649986267e-02 -9.011589735746383667e-02 -3.494900465011596680e-01 -8.820667117834091187e-02 1.099020168185234070e-01 2.110891491174697876e-01 -1.582592725753784180e-01 9.773034602403640747e-02 -1.639520972967147827e-01 -1.135070770978927612e-01 -3.607179597020149231e-02 -1.206780746579170227e-01 2.368114739656448364e-01 6.986415386199951172e-02 -3.886730968952178955e-02 5.242101103067398071e-02 -1.584013700485229492e-01 4.731366038322448730e-01 -2.074700444936752319e-01 9.795924276113510132e-02 -1.420909352600574493e-02 -1.881156675517559052e-02 -2.306328862905502319e-01
8.557390421628952026e-03 3.544232994318008423e-02 1.048040390014648438e-01 1.290736496448516846e-01 -1.940404027700424194e-01 9.728715568780899048e-02 3.915842995047569275e-02 -1.492321938276290894e-01 1.208182349801063538e-01 2.309595644474029541e-01 2.287439629435539246e-02 -1.208874117583036423e-02 -2.606262825429439545e-02 6.038348376750946045e-02 2.762205004692077637e-01 4.890494793653488159e-02 -2.683110833168029785e-01 -3.006399869918823242e-01 -5.748888850212097168e-02 5.028349533677101135e-02 -3.645792230963706970e-02 5.710409581661224365e-02 2.658769302070140839e-02 -1.563023179769515991e-01 -2.660947144031524658e-01 3.534910082817077637e-01 3.751854002475738525e-01 -2.716798484325408936e-01 -2.219233661890029907e-01 -1.559776216745376587e-01 2.261270582675933838e-01 1.244923174381256104e-01
-1.298601273447275162e-03 1.605717837810516357e-01 1.949158869683742523e-02 -5.725283175706863403e-03 -4.470442607998847961e-02 5.388483777642250061e-02 2.507841289043426514e-01 -2.586033642292022705e-01 -3.197810426354408264e-02 -5.626136809587478638e-02 -6.347459554672241211e-02 -5.559956282377243042e-02 -1.327113211154937744e-01 2.784300148487091064e-01 1.162643432617187500e-01 -6.822209805250167847e-02 -2.109279594151303172e-04 -2.719996869564056396e-01 4.564878717064857483e-02 -1.120857223868370056e-01 -3.334856033325195312e-01 5.229153633117675781e-01 -1.409754157066345215e-01 -6.323994603008031845e-03 -8.754339814186096191e-02 1.550366356968879700e-02 8.549126237630844116e-02 -8.574688434600830078e-02 2.737816274166107178e-01 -1.766614466905593872e-01 2.622182965278625488e-01 -1.543654799461364746e-01
6.632221490144729614e-02 9.448918863199651241e-04 6.081727519631385803e-02 7.850413769483566284e-02 -3.715463578701019287e-01 1.876011788845062256e-01 1.212010011076927185e-01 -2.913376986980438232e-01 -5.906587094068527222e-02 2.718757465481758118e-02 -1.744059175252914429e-01 -2.387531697750091553e-01 1.140764132142066956e-01 2.380549907684326172e-01 1.319600641727447510e-01 -2.467540502548217773e-01 -1.404255479574203491e-01 -2.200980633497238159e-01 1.103383079171180725e-01 -7.275660336017608643e-02 6.906168907880783081e-02 1.314415931701660156e-01 3.853346779942512512e-02 -1.638651639223098755e-02 -5.271888524293899536e-02 -5.772826448082923889e-02 3.485160470008850098e-01 1.092613264918327332e-01 -1.306032687425613403e-01 3.197013959288597107e-02 4.462723433971405029e-01 8.435343950986862183e-02
-1.062004417181015015e-01 -9.861403703689575195e-02 -2.504396438598632812e-02 2.138738185167312622e-01 4.612912610173225403e-02 3.252518773078918457e-01 2.545951604843139648e-01 2.870718762278556824e-02 7.409099489450454712e-02 -9.927087277173995972e-02 2.073619961738586426e-01 -8.034741133451461792e-02 -1.085015684366226196e-01 -1.464233398437500000e-01 3.555038869380950928e-01 -1.748822629451751709e-01 -9.450370073318481445e-02 -1.229838058352470398e-01 -2.942754626274108887e-01 1.213509142398834229e-01 -1.577665060758590698e-01 1.366664916276931763e-01 1.730422675609588623e-01 1.126184687018394470e-01 2.682106196880340576e-02 -3.720096349716186523e-01 -1.905902326107025146e-01 -9.437619149684906006e-02 2.230060249567031860e-01 1.791615784168243408e-02 2.381378263235092163e-01 -3.756508603692054749e-02
-1.196242049336433411e-01 5.071724951267242432e-02 -9.616693854331970215e-02 2.458459287881851196e-01 7.240317016839981079e-02 2.810652852058410645e-01 2.203591912984848022e-01 6.365294102579355240e-03 5.118980258703231812e-02 -9.371422976255416870e-02 -4.892244562506675720e-02 -2.336759679019451141e-02 -4.680078104138374329e-02 -1.847712695598602295e-01 3.254450261592864990e-01 -2.271629273891448975e-01 -1.099419444799423218e-01 -2.606698572635650635e-01 -3.014255166053771973e-01 1.418504267930984497e-01 -3.538424149155616760e-02 2.692788541316986084e-01 9.295149892568588257e-02 1.090332567691802979e-01 1.822566427290439606e-02 -3.495093435049057007e-02 -2.389816641807556152e-01 1.079979538917541504e-01 -1.828714157454669476e-03 3.720584884285926819e-02 3.582969605922698975e-01 -2.949585914611816406e-01
-1.467297822237014771e-01 -2.266553491353988647e-01 4.631160944700241089e-02 6.604926288127899170e-02 -1.008877381682395935e-01 8.094088733196258545e-02 1.539315879344940186e-01 -2.319169640541076660e-01 -7.996445894241333008e-02 1.183068677783012390e-01 -1.645502746105194092e-01 -4.767547920346260071e-02 -1.191617399454116821e-01 2.086118757724761963e-01 3.191504776477813721e-01 -8.355083316564559937e-02 4.313006624579429626e-02 -3.345438241958618164e-01 7.476314902305603027e-02 -1.774413697421550751e-02 -1.524289250373840332e-01 9.033949673175811768e-02 1.722190976142883301e-01 -8.011836558580398560e-02 -1.523155272006988525e-01 3.047279827296733856e-02 4.145228862762451172e-01 -2.048962265253067017e-01 8.197153918445110321e-03 3.586141467094421387e-01 1.817936450242996216e-02 -2.366070449352264404e-01
-1.450964133255183697e-03 -2.090968042612075806e-01 2.777499891817569733e-02 3.189475834369659424e-01 1.187971383333206177e-01 -5.114649608731269836e-02 2.150255069136619568e-02 -2.237075418233871460e-01 8.613299578428268433e-02 2.084488123655319214e-01 4.564275592565536499e-02 -4.832529649138450623e-02 1.790634989738464355e-01 -9.725708514451980591e-02 -2.289504744112491608e-02 -1.741160005331039429e-01 -2.553470730781555176e-01 -3.045788109302520752e-01 -1.079673022031784058e-01 -4.819364845752716064e-02 -1.398898959159851074e-01 8.525218814611434937e-02 -3.057732246816158295e-02 -4.792496562004089355e-02 -2.871511578559875488e-01 4.939593076705932617e-01 2.516171932220458984e-01 -9.991315007209777832e-02 -8.328819274902343750e-02 2.677106298506259918e-02 2.222364991903305054e-01 -9.097130969166755676e-03
6.139922514557838440e-02 -2.001996636390686035e-01 5.145069956779479980e-02 -2.892387099564075470e-02 -3.219166770577430725e-02 1.636734753847122192e-01 1.440014392137527466e-01 -2.818068861961364746e-01 1.478227376937866211e-01 3.513511717319488525e-01 -3.401185274124145508e-01 1.232983916997909546e-02 -1.045843586325645447e-01 -1.304289251565933228e-01 -8.844800293445587158e-02 -1.089633442461490631e-03 1.267037540674209595e-02 -2.450523823499679565e-01 -1.793484985828399658e-01 1.505974531173706055e-01 -7.149434834718704224e-02 1.054787337779998779e-01 -4.681902751326560974e-02 1.356608718633651733e-01 -2.073114663362503052e-01 1.291947215795516968e-01 3.061380386352539062e-01 3.713801503181457520e-03 -1.839759647846221924e-01 -1.123971939086914062e-01 4.173045158386230469e-01 -4.321153834462165833e-02
6.351563334465026855e-02 -2.581498026847839355e-01 9.037646651268005371e-02 1.284273266792297363e-01 2.689307034015655518e-01 6.013932824134826660e-02 1.465749889612197876e-01 -1.917329877614974976e-01 1.510891467332839966e-01 -1.132225617766380310e-01 2.028366923332214355e-01 -6.459039170295000076e-03 -1.082825437188148499e-01 1.032735630869865417e-01 2.561752796173095703e-01 -2.784502133727073669e-02 -1.627530786208808422e-03 -2.745220661163330078e-01 -2.488799840211868286e-01 1.287493854761123657e-01 -6.428263336420059204e-02 3.582704961299896240e-01 -6.593348830938339233e-02 2.624974548816680908e-01 -3.178468346595764160e-01 1.140345856547355652e-01 -2.068657577037811279e-01 -1.291024088859558105e-01 2.194594740867614746e-01 9.578341990709304810e-02 1.012915298342704773e-01 -6.434428691864013672e-02
3.557404875755310059e-02 -3.520236313343048096e-01 1.570350974798202515e-01 3.495868742465972900e-01 1.916439980268478394e-01 1.690807491540908813e-01 9.041909128427505493e-02 -1.835770308971405029e-01 -3.262884542346000671e-02 -7.272127270698547363e-02 -2.825297117233276367e-01 -1.399594694375991821e-01 2.354397624731063843e-01 -2.491102516651153564e-01 4.778783768415451050e-02 -2.295413464307785034e-01 1.139845326542854309e-01 -1.303124129772186279e-01 9.076385945081710815e-02 -2.293874770402908325e-01 2.821713127195835114e-02 2.305359989404678345e-01 -1.300993114709854126e-01 1.344692260026931763e-01 -1.635495424270629883e-01 1.479081213474273682e-01 1.889655292034149170e-01 -1.738021820783615112e-01 4.488870874047279358e-02 -7.053709588944911957e-03 2.147910892963409424e-01 -1.926752156578004360e-03
6.993451970629394054e-04 -1.065807230770587921e-02 1.039902493357658386e-01 5.830844119191169739e-02 -1.364576965570449829e-01 1.948018819093704224e-01 -1.062750965356826782e-01 -3.391954004764556885e-01 1.377822756767272949e-01 -1.077454313635826111e-01 -1.064355820417404175e-01 -1.402530670166015625e-01 -6.835421919822692871e-02 3.230539858341217041e-01 2.265671789646148682e-01 -2.184951007366180420e-01 -2.348426356911659241e-02 -2.371771186590194702e-01 1.506890207529067993e-01 -2.127260565757751465e-01 -3.297556042671203613e-01 4.851834103465080261e-02 -1.233726665377616882e-01 -8.037830144166946411e-02 4.321450367569923401e-02 7.563316263258457184e-03 3.939482271671295166e-01 -3.590038046240806580e-02 1.389425545930862427e-01 1.019804999232292175e-01 2.835877835750579834e-01 8.354623615741729736e-02
-1.023765355348587036e-01 -1.196534838527441025e-02 1.542535722255706787e-01 1.268929541110992432e-01 -4.494788646697998047e-01 5.143097415566444397e-02 2.030732333660125732e-01 3.223934024572372437e-02 6.016397383064031601e-03 1.073808446526527405e-01 1.389192938804626465e-01 -8.007738739252090454e-02 4.102598130702972412e-02 1.433686614036560059e-01 1.031803265213966370e-01 -1.824614852666854858e-01 -2.195468991994857788e-01 -2.746021747589111328e-01 -3.086667954921722412e-01 -8.574402332305908203e-02 -2.433104366064071655e-01 5.354445055127143860e-02 1.917841657996177673e-02 4.275524988770484924e-02 6.507128477096557617e-02 -3.233835399150848389e-01 2.449247390031814575e-01 -5.519430711865425110e-02 -9.349171072244644165e-02 1.626914143562316895e-01 3.134966492652893066e-01 5.691377073526382446e-02
-1.854449659585952759e-01 -2.794778347015380859e-01 -1.111110672354698181e-01 1.686559468507766724e-01 -1.606036722660064697e-01 2.741321623325347900e-01 1.596651822328567505e-01 -2.398337870836257935e-01 -1.192422863095998764e-02 1.767846941947937012e-01 1.744756102561950684e-01 4.662995040416717529e-02 7.627410441637039185e-02 -7.458365987986326218e-03 6.351646035909652710e-02 5.143266636878252029e-03 1.555070132017135620e-01 -4.642978310585021973e-01 -3.538315743207931519e-02 -1.923959143459796906e-02 2.742387652397155762e-01 -1.448355615139007568e-01 1.656602919101715088e-01 -5.829963460564613342e-02 -1.434104740619659424e-01 9.636089205741882324e-02 9.791318327188491821e-02 -2.295475006103515625e-01 1.161135733127593994e-01 2.783535718917846680e-01 1.584359407424926758e-01 1.105076894164085388e-01
2.465015798807144165e-01 -2.586629427969455719e-02 7.744163274765014648e-02 1.171065121889114380e-01 2.280029840767383575e-02 -6.140150502324104309e-02 -6.648129969835281372e-02 -2.967298924922943115e-01 2.239750921726226807e-01 4.588192701339721680e-02 1.454278826713562012e-01 -1.916831433773040771e-01 3.386821150779724121e-01 4.289918288122862577e-04 -2.354633994400501251e-02 4.222195595502853394e-03 -1.267024725675582886e-01 -3.474760055541992188e-01 -5.709846690297126770e-02 -1.427850425243377686e-01 8.135221153497695923e-02 1.395390778779983521e-01 1.133477762341499329e-01 7.807026058435440063e-02 -1.478508859872817993e-01 -3.454335033893585205e-02 1.567917466163635254e-01 -8.320160210132598877e-02 -1.391171663999557495e-01 2.923655807971954346e-01 4.680342078208923340e-01 -1.128695085644721985e-01
5.553023517131805420e-02 -2.527425885200500488e-01 1.648235768079757690e-01 6.031343713402748108e-02 1.995611339807510376e-01 2.766244411468505859e-01 9.518656134605407715e-02 -3.333683311939239502e-01 -1.436546295881271362e-01 -1.052856966853141785e-01 1.676369011402130127e-01 -4.544106870889663696e-02 -1.941789388656616211e-01 2.226583957672119141e-01 3.095525801181793213e-01 1.097486913204193115e-01 -7.383541762828826904e-02 -1.394764780998229980e-01 -2.785603404045104980e-01 -9.150277823209762573e-02 1.295251585543155670e-02 1.821248680353164673e-01 -3.391774743795394897e-02 1.064479053020477295e-01 -3.534776568412780762e-01 2.108062803745269775e-02 6.315160542726516724e-02 -2.062285989522933960e-01 2.003954201936721802e-01 1.506457030773162842e-01 7.887709140777587891e-02 -1.047755479812622070e-01
1.369240731000900269e-01 -2.705617845058441162e-01 -1.536784172058105469e-01 3.216183185577392578e-02 -6.021851301193237305e-02 3.320421874523162842e-01 6.984736770391464233e-02 1.511956900358200073e-01 1.675273180007934570e-01 1.573963463306427002e-01 -1.273040100932121277e-02 -3.488520383834838867e-01 5.981466174125671387e-02 1.332498043775558472e-01 2.484262287616729736e-01 -8.446624502539634705e-03 7.906430959701538086e-02 -2.861303985118865967e-01 -3.623129054903984070e-02 -4.645975679159164429e-02 -2.826518714427947998e-01 1.622278094291687012e-01 2.322504110634326935e-02 2.738856077194213867e-01 1.988603621721267700e-01 2.059152126312255859e-01 9.172981977462768555e-02 1.668782159686088562e-02 5.259899422526359558e-03 8.094652742147445679e-02 3.124685287475585938e-01 1.254956275224685669e-01
1.301180273294448853e-01 -9.268915280699729919e-03 -1.290796995162963867e-01 7.255771756172180176e-02 -3.077928423881530762e-01 1.977042555809020996e-01 1.713610440492630005e-01 -6.385951489210128784e-02 6.813396513462066650e-02 -1.520188599824905396e-01 1.167610064148902893e-01 -1.700704246759414673e-01 5.920802801847457886e-02 9.592773765325546265e-02 7.796537131071090698e-02 -4.431421458721160889e-01 6.508138030767440796e-02 -3.195686936378479004e-01 1.069855391979217529e-01 -1.580256968736648560e-01 2.371066361665725708e-01 1.044277399778366089e-01 -7.987936586141586304e-02 1.688896715641021729e-01 -4.432423412799835205e-02 -2.344425022602081299e-02 1.598691344261169434e-01 3.015776723623275757e-02 -8.786560595035552979e-02 -8.960469812154769897e-02 4.532495141029357910e-01 1.155321672558784485e-01
7.155605405569076538e-02 -1.774609275162220001e-02 3.504362329840660095e-02 1.574999392032623291e-01 5.996884033083915710e-02 3.758828043937683105e-01 1.057914122939109802e-01 -2.305386662483215332e-01 1.794587522745132446e-01 -1.451887637376785278e-01 -9.169945865869522095e-02 1.688846945762634277e-01 2.172198295593261719e-01 -1.708243191242218018e-01 1.363182812929153442e-01 -1.023022979497909546e-01 1.925525963306427002e-01 -3.634952902793884277e-01 -9.217777848243713379e-02 4.406446963548660278e-02 2.651221863925457001e-02 3.277163803577423096e-01 -3.969230502843856812e-02 -1.128855720162391663e-01 -1.395663917064666748e-01 9.190610796213150024e-02 7.718979567289352417e-02 -2.593960762023925781e-01 3.651398122310638428e-01 1.174015328288078308e-01 -3.949750214815139771e-03 1.154008358716964722e-01
-3.966633081436157227e-01 -3.326151967048645020e-01 -5.403181165456771851e-02 1.910349726676940918e-01 -1.013956069946289062e-01 3.091204538941383362e-02 -5.965963378548622131e-02 -3.356208503246307373e-01 -1.479037404060363770e-01 5.572428554296493530e-02 3.259661793708801270e-02 1.991103291511535645e-01 2.877800911664962769e-02 -6.160270795226097107e-02 1.693620383739471436e-01 8.468320220708847046e-02 -1.293838769197463989e-01 -3.449833691120147705e-01 -1.729478985071182251e-01 1.285751760005950928e-01 -1.699073314666748047e-01 1.297626942396163940e-01 9.959024935960769653e-02 2.500678300857543945e-01 -1.147956997156143188e-01 -3.130142390727996826e-02 1.098001897335052490e-01 -1.813715100288391113e-01 4.911456257104873657e-02 1.699313670396804810e-01 2.008419185876846313e-01 -1.670842319726943970e-01
-1.010609194636344910e-01 -3.109267652034759521e-01 4.276239871978759766e-02 1.299681961536407471e-01 -1.473683863878250122e-01 5.675134062767028809e-02 3.424883121624588966e-03 -2.972891032695770264e-01 1.716352254152297974e-01 -3.212993964552879333e-02 1.083620041608810425e-01 -2.177436091005802155e-02 -1.382091492414474487e-01 -2.086757309734821320e-02 -1.544709652662277222e-01 2.121209539473056793e-02 1.211202796548604965e-02 -4.198404550552368164e-01 8.601191639900207520e-02 5.934166721999645233e-03 -1.353102475404739380e-01 1.491094678640365601e-01 5.113271996378898621e-02 3.937695920467376709e-01 -1.302610933780670166e-01 -1.720757968723773956e-02 3.948535025119781494e-01 -1.073464378714561462e-01 -1.925173997879028320e-01 1.911273896694183350e-01 1.420179964043200016e-03 -1.848122924566268921e-01
2.323335856199264526e-01 -8.641161955893039703e-03 -2.361533418297767639e-02 -1.823983155190944672e-02 9.997916407883167267e-03 -1.121259182691574097e-01 1.190794408321380615e-01 -2.112320959568023682e-01 3.158872425556182861e-01 3.415061160922050476e-02 3.915466368198394775e-01 -1.359677761793136597e-01 2.848222851753234863e-01 -7.605298608541488647e-02 6.227678060531616211e-02 -5.767050385475158691e-02 -7.101131975650787354e-02 -2.899794876575469971e-01 -8.283039182424545288e-02 -5.274555087089538574e-02 -1.188612356781959534e-02 7.514355331659317017e-02 7.734065502882003784e-02 -9.222891926765441895e-02 -2.372389137744903564e-01 -1.166085302829742432e-01 2.136262059211730957e-01 -2.142818868160247803e-01 -6.352926138788461685e-03 1.161175146698951721e-01 4.391814172267913818e-01 -1.408537924289703369e-01
-3.954425826668739319e-02 -1.209111362695693970e-01 5.514574050903320312e-02 -1.494724024087190628e-02 -2.306941151618957520e-01 5.103765055537223816e-02 1.262754648923873901e-01 -1.130610257387161255e-01 8.069855719804763794e-02 7.047713547945022583e-02 2.491058260202407837e-01 -2.264822125434875488e-01 1.895197927951812744e-01 2.401525080204010010e-01 -6.356508936733007431e-03 -3.062963485717773438e-01 4.786505363881587982e-03 -3.190010190010070801e-01 7.023293524980545044e-02 -9.711947292089462280e-03 -2.521093785762786865e-01 6.046646460890769958e-02 -1.823385208845138550e-01 -7.074828445911407471e-02 1.598154753446578979e-01 -1.326607167720794678e-01 2.498912960290908813e-01 -2.252723574638366699e-01 -3.031748831272125244e-01 5.293740332126617432e-02 3.468214869499206543e-01 -1.040960568934679031e-02
2.040260136127471924e-01 1.011821404099464417e-01 3.101145327091217041e-01 1.150376722216606140e-01 -2.294325456023216248e-02 1.569882035255432129e-01 1.582459658384323120e-01 -9.891958534717559814e-02 1.843742579221725464e-01 -1.603265106678009033e-01 6.478463858366012573e-02 6.831897050142288208e-02 2.826639711856842041e-01 -2.601197063922882080e-01 1.025170926004648209e-02 -3.086566030979156494e-01 -6.248012557625770569e-02 -3.043908774852752686e-01 -4.528258740901947021e-02 -1.290525794029235840e-01 -2.186820805072784424e-01 2.147239744663238525e-01 1.316154301166534424e-01 3.000398874282836914e-01 -2.039974741637706757e-02 3.103920221328735352e-01 -5.099283158779144287e-02 -7.573790103197097778e-02 2.300526946783065796e-02 6.196234747767448425e-02 1.563356816768646240e-01 -1.295816749334335327e-01
1.319866627454757690e-01 -9.252707473933696747e-03 -1.791965914890170097e-03 2.781475186347961426e-01 -2.174021303653717041e-01 3.381354212760925293e-01 1.286457329988479614e-01 -1.175574213266372681e-01 3.271826207637786865e-01 -1.514012366533279419e-01 -1.409838255494832993e-02 -1.597968488931655884e-01 6.539077311754226685e-02 4.761874079704284668e-01 6.696123629808425903e-02 2.233752794563770294e-02 1.916254162788391113e-01 -1.204495131969451904e-01 -2.120409011840820312e-01 -2.158032953739166260e-01 -4.007536917924880981e-02 2.619085311889648438e-01 -1.523051317781209946e-02 -4.455599188804626465e-02 -1.374815851449966431e-01 -8.722852170467376709e-02 -8.460626006126403809e-02 -1.255791783332824707e-01 -1.161004323512315750e-02 -4.682611674070358276e-02 2.034587860107421875e-01 -1.144409105181694031e-01
-2.805188111960887909e-02 -2.668541967868804932e-01 -8.320799469947814941e-02 1.932863146066665649e-01 -1.020754203200340271e-01 8.088112622499465942e-02 6.238198839128017426e-03 -6.434252113103866577e-02 3.777056038379669189e-01 -9.249355643987655640e-02 1.329005658626556396e-01 -7.048965245485305786e-02 2.832160703837871552e-02 1.435154974460601807e-01 -4.289581254124641418e-02 5.294083431363105774e-02 1.524610370397567749e-01 -5.085600614547729492e-01 -5.750156566500663757e-02 2.088232338428497314e-01 -4.902511462569236755e-02 1.074255257844924927e-01 -4.003290086984634399e-02 2.632568478584289551e-01 1.100281402468681335e-01 -2.656608703546226025e-04 3.191283941268920898e-01 -4.949981346726417542e-02 5.741489306092262268e-02 1.091461181640625000e-01 -2.870664466172456741e-03 -3.426814675331115723e-01
2.107867412269115448e-02 5.550649389624595642e-02 1.138815358281135559e-01 1.301978081464767456e-01 -2.823159992694854736e-01 2.061754465103149414e-01 2.873627543449401855e-01 -1.662724167108535767e-01 -1.621038615703582764e-01 3.198937699198722839e-02 2.104222923517227173e-01 -1.778459548950195312e-01 4.763320088386535645e-02 2.587964758276939392e-03 2.729431390762329102e-01 -1.228873506188392639e-01 -1.500260829925537109e-01 -2.157346755266189575e-01 -2.438175082206726074e-01 2.541523892432451248e-03 -2.219413369894027710e-01 -6.502328813076019287e-02 1.962764933705329895e-02 -5.817794799804687500e-02 8.736167848110198975e-02 -3.684187233448028564e-01 2.886695861816406250e-01 -2.007969021797180176e-01 4.763265326619148254e-02 1.256706267595291138e-01 2.496223151683807373e-01 7.675541192293167114e-02
1.335365176200866699e-01 -1.151849851012229919e-01 -2.977345697581768036e-02 -4.600076749920845032e-02 -1.232447400689125061e-01 2.243466675281524658e-01 6.657531857490539551e-02 -4.017688799649477005e-03 2.207964360713958740e-01 1.691670715808868408e-02 3.067754507064819336e-01 -2.390096336603164673e-02 1.142172738909721375e-01 -3.187697231769561768e-01 9.072278439998626709e-02 -1.140637099742889404e-01 -1.806944012641906738e-01 -2.376740574836730957e-01 5.311711505055427551e-02 -1.363097876310348511e-01 -7.430712133646011353e-02 1.405482143163681030e-01 1.775496006011962891e-01 5.633163079619407654e-02 3.683694824576377869e-02 -2.890044748783111572e-01 2.285014837980270386e-01 -2.143925987184047699e-02 3.704235702753067017e-02 1.327911317348480225e-01 5.025076270103454590e-01 -1.916298419237136841e-01
6.808927655220031738e-02 -1.321857422590255737e-01 -1.024043411016464233e-01 4.189018532633781433e-02 -2.890945076942443848e-01 1.449912041425704956e-01 1.286502927541732788e-01 -2.580213248729705811e-01 -6.071797013282775879e-02 -5.047156289219856262e-02 -1.344225853681564331e-01 -3.410242795944213867e-01 2.954249270260334015e-02 2.056557685136795044e-01 1.167666465044021606e-01 -4.473061859607696533e-02 -1.799210309982299805e-01 -2.165588140487670898e-01 -1.994089595973491669e-02 1.150624603033065796e-01 -1.244931668043136597e-01 5.187569186091423035e-02 -1.614032685756683350e-02 2.578141726553440094e-02 -7.795715332031250000e-02 -1.905554682016372681e-01 4.469574391841888428e-01 1.250139772891998291e-01 -7.193812634795904160e-03 -8.400783687829971313e-02 4.089442193508148193e-01 1.853866577148437500e-01
-1.371373385190963745e-01 -3.099300432950258255e-03 -7.760052382946014404e-02 1.887511014938354492e-01 -1.629912406206130981e-01 8.514080941677093506e-02 1.600860804319381714e-01 -2.013107985258102417e-01 2.584031224250793457e-01 -6.773576140403747559e-02 1.995766460895538330e-01 9.009186178445816040e-02 1.605631262063980103e-01 6.079995073378086090e-03 3.754995167255401611e-01 -1.609590947628021240e-01 -2.328154444694519043e-01 -2.858628928661346436e-01 -1.091400831937789917e-01 1.814159192144870758e-02 1.336721926927566528e-01 -1.721148490905761719e-01 1.395865380764007568e-01 3.054637014865875244e-01 -2.249032855033874512e-01 1.155095454305410385e-02 1.560336053371429443e-01 -3.576828241348266602e-01 7.134390622377395630e-02 4.509226232767105103e-02 -8.196869492530822754e-02 4.740755632519721985e-02
-2.628179453313350677e-02 1.042484771460294724e-02 1.838780045509338379e-01 6.559671461582183838e-02 6.268171966075897217e-02 1.559575945138931274e-01 2.357235699892044067e-01 -1.059836447238922119e-01 1.539658457040786743e-01 1.818012818694114685e-02 3.580500483512878418e-01 2.401909530162811279e-01 1.819912642240524292e-01 -9.942297637462615967e-02 1.848522573709487915e-01 -5.504090711474418640e-02 -1.983554512262344360e-01 -3.992295265197753906e-01 1.570732295513153076e-01 -1.162210181355476379e-01 -1.856261491775512695e-01 1.581469550728797913e-02 5.155409127473831177e-02 3.839263617992401123e-01 -8.699262142181396484e-02 -1.602222621440887451e-01 2.290031164884567261e-01 -2.120637595653533936e-01 -9.733220189809799194e-02 -1.177621558308601379e-01 -3.221610328182578087e-03 -1.505003031343221664e-02
1.326943039894104004e-01 -2.250343263149261475e-01 -1.948268413543701172e-01 -4.373989999294281006e-02 -8.585761487483978271e-02 1.985190957784652710e-01 -1.662824302911758423e-01 5.910176783800125122e-02 1.914509385824203491e-01 -6.206181272864341736e-02 -4.344720765948295593e-02 -1.942901760339736938e-01 1.490257587283849716e-02 8.950579911470413208e-02 -2.615263126790523529e-02 -3.548018932342529297e-01 -3.038667142391204834e-02 -3.527615368366241455e-01 -1.050829738378524780e-01 6.612060219049453735e-02 -2.773602604866027832e-01 1.861040592193603516e-01 -1.098875049501657486e-02 2.617088556289672852e-01 1.453994214534759521e-02 3.580953553318977356e-02 4.272406548261642456e-02 -1.777103692293167114e-01 2.280091941356658936e-01 -3.519126474857330322e-01 2.585665583610534668e-01 -2.173166163265705109e-02
-6.263552606105804443e-02 -2.004346102476119995e-01 9.554705023765563965e-02 1.996714919805526733e-01 1.744041740894317627e-01 2.036645114421844482e-01 2.605646252632141113e-01 -1.376940011978149414e-01 2.199364155530929565e-01 -1.693970113992691040e-01 4.294899404048919678e-01 1.199921593070030212e-01 -1.550590842962265015e-01 9.048588573932647705e-02 3.956763073801994324e-03 -4.837029427289962769e-02 -1.934905052185058594e-01 -4.424889758229255676e-02 -4.650028422474861145e-02 2.917777746915817261e-02 -2.257925719022750854e-01 1.956768929958343506e-01 -2.230454832315444946e-01 2.856539785861968994e-01 -1.666122227907180786e-01 1.393653303384780884e-01 3.715221211314201355e-02 -5.345411598682403564e-02 -2.420835569500923157e-02 1.041249334812164307e-01 2.764407694339752197e-01 -1.880024671554565430e-01
-1.267713755369186401e-01 -9.620235860347747803e-02 -8.481000363826751709e-02 1.235201358795166016e-01 -1.585113257169723511e-01 6.638929247856140137e-01 -5.840635299682617188e-02 -5.249506793916225433e-03 3.117183409631252289e-02 -1.386881470680236816e-01 2.011155188083648682e-01 -1.135077849030494690e-01 1.059233769774436951e-01 9.263810515403747559e-02 1.435683369636535645e-01 -1.276865750551223755e-01 -6.547049432992935181e-02 -9.211906045675277710e-02 -3.288951516151428223e-02 2.980084158480167389e-02 -2.357580661773681641e-01 2.442485392093658447e-01 -9.382568299770355225e-02 1.623349338769912720e-01 8.451724052429199219e-02 -9.339979290962219238e-02 1.083310786634683609e-02 -1.990451244637370110e-03 -1.827341504395008087e-02 2.042483165860176086e-02 3.937509655952453613e-01 -1.254370212554931641e-01
[truncated: 3,271,910 more chars]
