# Supplementary material for: The Language of Innovation
Source: PLoS One. 2020 Apr 30;15(4):e0230107. doi: 10.1371/journal.pone.0230107 (PMC7194493; doi:10.1371/journal.pone.0230107)
Supplement: S29 File — (GZ) [file pone.0230107.s029.tar.gz › 2007-2011/V2Run_10_VS_4500_embeddings2007-2011ED32.txt]

1.252903491258621216e-01 -1.903972588479518890e-02 -2.548898756504058838e-01 2.020260989665985107e-01 6.527826935052871704e-02 -1.900396496057510376e-01 7.291281968355178833e-02 4.201855957508087158e-01 -1.497724354267120361e-01 -1.496615558862686157e-01 8.004084974527359009e-02 4.122148156166076660e-01 -1.299245357513427734e-01 -1.480553597211837769e-01 1.454154253005981445e-01 1.347627118229866028e-02 1.017106026411056519e-01 -1.680618226528167725e-01 -2.506220340728759766e-01 -1.715946495532989502e-01 5.011393502354621887e-02 -3.483767509460449219e-01 3.099234774708747864e-02 -3.129106760025024414e-02 1.290286630392074585e-01 1.763274334371089935e-02 1.169173792004585266e-01 -2.082788199186325073e-01 -8.419192396104335785e-03 1.776886731386184692e-02 7.146769762039184570e-02 -1.961006522178649902e-01
1.046929694712162018e-02 -1.411920785903930664e-01 1.802872419357299805e-01 1.071054935455322266e-01 1.455710977315902710e-01 -2.414634674787521362e-01 6.835591048002243042e-03 3.676629662513732910e-01 2.593878209590911865e-01 -2.713818550109863281e-01 1.868809312582015991e-01 1.572387963533401489e-01 -7.793964445590972900e-02 -7.665656507015228271e-02 -1.016775816679000854e-01 -2.670066356658935547e-01 7.374697923660278320e-02 -2.925477325916290283e-01 -4.724030941724777222e-02 -5.011278018355369568e-02 2.095302343368530273e-01 -5.657492950558662415e-02 5.353356152772903442e-02 -3.420883091166615486e-03 2.859580218791961670e-01 -1.799308508634567261e-01 -1.632065512239933014e-02 -1.991384774446487427e-01 3.090813457965850830e-01 -1.236874833703041077e-01 -8.417734503746032715e-02 -9.679508209228515625e-02
1.884561330080032349e-01 9.856647253036499023e-02 4.196820408105850220e-02 1.808404177427291870e-02 -1.128635331988334656e-01 -4.405787587165832520e-02 1.488129645586013794e-01 3.212299346923828125e-01 -3.418081253767013550e-02 -1.522708833217620850e-01 6.531254202127456665e-02 3.410292267799377441e-01 -9.952022880315780640e-02 -1.113746836781501770e-01 7.861965894699096680e-02 -1.151253730058670044e-01 2.200433053076267242e-02 -2.352009117603302002e-01 3.638507425785064697e-02 1.112510710954666138e-01 -9.182618558406829834e-02 -2.941413223743438721e-01 1.092171147465705872e-01 -1.428630948066711426e-01 9.861035645008087158e-02 3.988291025161743164e-01 -2.877343893051147461e-01 -4.486774653196334839e-02 2.244475632905960083e-01 1.583825945854187012e-01 2.569468915462493896e-01 -1.847498714923858643e-01
1.209753304719924927e-01 1.158272475004196167e-01 9.285359829664230347e-02 -6.856950372457504272e-02 1.461513899266719818e-02 6.333321332931518555e-02 5.916179157793521881e-03 2.090126872062683105e-01 1.955609172582626343e-01 -8.741074055433273315e-02 -2.922110259532928467e-02 1.650504767894744873e-01 -1.686885058879852295e-01 -2.687328308820724487e-02 -2.742661908268928528e-02 1.235703900456428528e-01 2.078933119773864746e-01 -3.917163014411926270e-01 -4.015514552593231201e-01 6.592882424592971802e-02 1.196031793951988220e-01 -4.874724447727203369e-01 -7.039818912744522095e-02 7.840368151664733887e-02 1.861237585544586182e-01 7.905718684196472168e-02 2.351053208112716675e-01 -1.729985028505325317e-01 -1.985445320606231689e-01 -4.950510803610086441e-03 -2.370930649340152740e-02 1.044556964188814163e-02
1.583360284566879272e-01 -1.564698368310928345e-01 1.104307919740676880e-01 3.005179949104785919e-02 1.717126518487930298e-01 9.430420398712158203e-02 2.680044248700141907e-02 2.741248011589050293e-01 -9.437172859907150269e-02 -1.849627471528947353e-03 -2.301061451435089111e-01 2.077871710062026978e-01 -3.378106281161308289e-03 -1.693139970302581787e-01 1.712430566549301147e-01 -2.479418180882930756e-02 1.686763316392898560e-01 -2.492436915636062622e-01 -3.061612844467163086e-01 -2.572560012340545654e-01 -8.958400785923004150e-02 -3.822758793830871582e-01 5.143176391720771790e-02 8.037250488996505737e-02 2.210799790918827057e-02 -4.365332797169685364e-02 7.190207391977310181e-02 -3.914971053600311279e-01 3.127431124448776245e-02 -1.403147131204605103e-01 9.234525263309478760e-03 -2.532108724117279053e-01
2.412963658571243286e-01 1.159289665520191193e-02 -2.795020863413810730e-02 -2.265931814908981323e-01 5.553792044520378113e-02 1.749705523252487183e-02 1.128136515617370605e-01 4.009574949741363525e-01 1.624546647071838379e-01 1.923608779907226562e-02 -2.700471282005310059e-01 1.053558960556983948e-01 -2.179409414529800415e-01 -2.295102626085281372e-01 1.160018444061279297e-01 -1.494274884462356567e-01 6.247257068753242493e-02 -3.782920241355895996e-01 -1.097456812858581543e-01 -1.914396435022354126e-01 -1.120353415608406067e-01 -1.176567897200584412e-01 -4.228283464908599854e-02 2.647292912006378174e-01 3.705656826496124268e-01 -5.955027788877487183e-02 -9.049125015735626221e-02 -6.987550109624862671e-02 9.533890336751937866e-02 -7.828952372074127197e-02 -1.527129486203193665e-02 -5.032724514603614807e-02
2.642152607440948486e-01 1.060564070940017700e-02 1.771950572729110718e-01 7.275784015655517578e-02 1.143227890133857727e-01 1.412942558526992798e-01 -8.240161836147308350e-02 1.354678869247436523e-01 1.351060271263122559e-01 -2.182682789862155914e-02 2.176944538950920105e-02 8.080610632896423340e-02 -2.716974616050720215e-01 -2.429514229297637939e-01 2.194841504096984863e-01 -8.943434059619903564e-02 -7.595714181661605835e-03 -4.428835511207580566e-01 -1.302843447774648666e-02 -5.892878398299217224e-02 9.728507697582244873e-02 -2.805536687374114990e-01 1.086395233869552612e-01 1.780097186565399170e-02 1.193767040967941284e-01 1.648085117340087891e-01 -1.000617258250713348e-02 -3.841944634914398193e-01 3.317742608487606049e-03 1.602842807769775391e-01 -2.964376211166381836e-01 -1.327589601278305054e-01
-8.645404130220413208e-02 4.431800544261932373e-02 1.094835251569747925e-01 3.095488622784614563e-02 3.094904124736785889e-01 -1.057309135794639587e-01 1.437321007251739502e-01 3.327264785766601562e-01 1.846252977848052979e-01 -1.446414887905120850e-01 1.402815282344818115e-01 1.579235494136810303e-01 1.644390635192394257e-02 -1.755511015653610229e-01 -9.586997330188751221e-02 -3.077428936958312988e-01 1.430648472160100937e-02 -3.023257255554199219e-01 -2.091484367847442627e-01 -7.500389963388442993e-02 -2.138865888118743896e-01 -2.203416526317596436e-01 7.301384117454290390e-03 8.504900336265563965e-02 4.418516457080841064e-01 1.684212535619735718e-01 -4.636076837778091431e-02 -2.727860771119594574e-02 -1.259735673666000366e-01 1.329994797706604004e-01 -3.373684827238321304e-03 -4.533781856298446655e-02
2.162424474954605103e-01 4.970721900463104248e-02 1.192286759614944458e-01 8.465304225683212280e-02 1.367621421813964844e-01 -2.210030891001224518e-02 2.363746985793113708e-02 -7.257711142301559448e-02 3.464111685752868652e-02 -2.486850619316101074e-01 -3.466577529907226562e-01 1.821009665727615356e-01 -3.054617941379547119e-01 -1.433931142091751099e-01 3.696183860301971436e-02 -6.423646118491888046e-03 -6.129392609000205994e-02 -3.262595832347869873e-01 -1.135850623250007629e-01 -9.442736953496932983e-02 7.812155038118362427e-02 -3.568925261497497559e-01 2.147615514695644379e-02 -1.235071644186973572e-01 2.496256083250045776e-01 1.750547885894775391e-01 -8.475447073578834534e-03 -2.741194367408752441e-01 -6.251928210258483887e-02 -6.936240941286087036e-02 -2.395994067192077637e-01 -2.391793429851531982e-01
6.967766582965850830e-02 5.848793685436248779e-02 8.456294424831867218e-03 -2.548318505287170410e-01 2.967662513256072998e-01 1.393123418092727661e-01 1.268374621868133545e-01 1.354171037673950195e-01 4.352601245045661926e-02 -3.431218117475509644e-02 -2.400915771722793579e-01 4.204435646533966064e-01 -2.914857268333435059e-01 -3.206597864627838135e-01 -3.409330174326896667e-02 -1.816843450069427490e-01 9.123296290636062622e-02 -3.321710526943206787e-01 -1.800533980131149292e-01 -6.375502794981002808e-02 -5.266233906149864197e-02 -2.335578799247741699e-01 1.500945687294006348e-01 3.214567527174949646e-02 1.246404275298118591e-01 -1.704351045191287994e-02 1.853427290916442871e-01 -1.341636627912521362e-01 -7.134586572647094727e-02 -2.041539177298545837e-02 -1.249777525663375854e-01 5.455559585243463516e-03
1.987399458885192871e-01 2.831191569566726685e-02 1.687838584184646606e-01 1.165918558835983276e-01 -2.065301388502120972e-01 -1.556019037961959839e-01 1.094272211194038391e-01 1.858435273170471191e-01 -1.935290545225143433e-01 -4.458295181393623352e-02 1.772259175777435303e-01 4.274162650108337402e-01 -2.016469389200210571e-01 -3.007092177867889404e-01 1.750536859035491943e-01 -5.015829950571060181e-02 -7.015024870634078979e-02 -5.700198560953140259e-02 1.392000168561935425e-01 2.071177661418914795e-01 7.831756770610809326e-02 -2.503748536109924316e-01 5.312734469771385193e-02 -1.843429952859878540e-01 8.913880586624145508e-02 9.387048333883285522e-02 -1.810851693153381348e-01 -2.521472238004207611e-02 -1.062173843383789062e-01 -1.392738223075866699e-01 -5.362080410122871399e-03 -3.598533868789672852e-01
-1.194850504398345947e-01 -2.772417068481445312e-01 1.560281030833721161e-02 2.116595208644866943e-01 2.952858433127403259e-02 1.465362012386322021e-01 1.166432574391365051e-01 3.132822215557098389e-01 7.922350428998470306e-03 -7.805415242910385132e-02 -2.928396463394165039e-01 2.662193775177001953e-01 1.517692301422357559e-02 -1.969341337680816650e-01 2.683922350406646729e-01 -1.647050529718399048e-01 -2.290522493422031403e-02 -8.305259793996810913e-02 -2.504672408103942871e-01 -6.720921956002712250e-03 3.815152915194630623e-03 -2.454476505517959595e-01 -7.101944088935852051e-02 9.147548116743564606e-03 4.561767578125000000e-01 7.797939330339431763e-02 -2.117532789707183838e-01 1.064234524965286255e-01 -4.669056087732315063e-02 -3.372544422745704651e-02 4.229770973324775696e-02 -1.331332027912139893e-01
2.340874820947647095e-01 -1.770287603139877319e-01 -1.963229104876518250e-02 -1.004653871059417725e-01 1.399965137243270874e-01 1.390107572078704834e-01 1.003142073750495911e-02 7.739239186048507690e-02 2.466946542263031006e-01 1.201172592118382454e-03 -1.282198578119277954e-01 2.021784335374832153e-01 -3.459370434284210205e-01 5.945882946252822876e-02 -1.427103392779827118e-02 1.560606900602579117e-02 1.077657788991928101e-01 -4.616557359695434570e-01 -1.867285966873168945e-01 2.452237345278263092e-02 5.247290711849927902e-03 -3.187994062900543213e-01 7.068215310573577881e-02 3.496937081217765808e-02 1.463649868965148926e-01 1.969790011644363403e-01 3.987319022417068481e-02 -2.384937107563018799e-01 -8.241304010152816772e-02 -2.532910406589508057e-01 -1.053215041756629944e-01 -2.184480577707290649e-01
1.554388701915740967e-01 1.777991354465484619e-01 -8.580525219440460205e-02 -4.979053884744644165e-02 1.115251034498214722e-01 -4.450263828039169312e-02 7.332976907491683960e-02 2.529513239860534668e-01 3.139363229274749756e-02 -2.713721990585327148e-01 1.752178743481636047e-02 3.771091401576995850e-01 -8.231034874916076660e-02 -6.186775490641593933e-02 -7.273095101118087769e-02 -2.407154440879821777e-02 -2.914237976074218750e-02 -2.817663252353668213e-01 -1.267969161272048950e-01 2.740449607372283936e-01 2.365603893995285034e-01 -1.566331237554550171e-01 1.797377467155456543e-01 -1.676433980464935303e-01 3.555631935596466064e-01 7.658106833696365356e-02 1.681932210922241211e-01 1.358678936958312988e-01 2.701673805713653564e-01 -1.639060825109481812e-01 -1.154720932245254517e-01 -1.115045547485351562e-01
4.413460940122604370e-02 -1.155964583158493042e-01 4.029616415500640869e-01 2.339131385087966919e-01 -8.508894592523574829e-03 9.409774839878082275e-02 2.589686773717403412e-02 4.281799197196960449e-01 1.014477461576461792e-01 1.408462226390838623e-01 7.158987224102020264e-02 1.438164710998535156e-01 -2.330746054649353027e-01 -6.633698940277099609e-02 3.649653121829032898e-02 -1.490170955657958984e-01 9.384513646364212036e-02 -1.849496066570281982e-01 -1.669212132692337036e-01 -1.630867421627044678e-01 -5.648967996239662170e-02 -2.719868719577789307e-01 2.272153198719024658e-01 -2.389109320938587189e-02 3.116316199302673340e-01 -4.081695154309272766e-02 2.856598875951021910e-04 1.144423894584178925e-02 -1.271607875823974609e-01 -2.388637810945510864e-01 -1.710067242383956909e-01 9.078241884708404541e-02
2.394066601991653442e-01 1.707443892955780029e-01 1.520821750164031982e-01 2.485656887292861938e-01 -1.023176088929176331e-01 7.759479433298110962e-02 2.291977591812610626e-02 2.818314135074615479e-01 -1.111305579543113708e-01 -2.081587016582489014e-01 -8.090301603078842163e-02 4.201691448688507080e-01 -9.088430553674697876e-02 -2.307935804128646851e-01 5.191325675696134567e-03 2.102615498006343842e-02 9.098701924085617065e-02 -1.498703807592391968e-01 -1.167171541601419449e-02 2.298984527587890625e-01 1.927967518568038940e-01 -2.925939261913299561e-01 1.969976723194122314e-01 -7.213829457759857178e-02 2.643756270408630371e-01 2.488161176443099976e-01 1.018529236316680908e-01 1.169574707746505737e-01 -8.644876070320606232e-03 6.635839119553565979e-03 -7.043208926916122437e-02 1.412487179040908813e-01
1.233621686697006226e-01 -2.126278430223464966e-01 -1.110245734453201294e-01 2.183920890092849731e-01 2.948940992355346680e-01 -3.017894327640533447e-01 -2.960835397243499756e-02 2.090315371751785278e-01 8.200091868638992310e-02 -9.671811014413833618e-02 1.612316370010375977e-01 -4.536136239767074585e-02 -2.028134018182754517e-01 -1.897257417440414429e-01 8.838741481304168701e-02 -1.862169057130813599e-01 1.581550985574722290e-01 -2.333890497684478760e-01 -2.907283604145050049e-01 -1.041693612933158875e-01 -2.264153659343719482e-01 -2.921324074268341064e-01 -1.231585741043090820e-01 -9.315181523561477661e-02 3.103884458541870117e-01 -1.206138655543327332e-01 1.736884750425815582e-02 9.366264939308166504e-02 2.160167321562767029e-02 -7.932182401418685913e-02 -8.691051602363586426e-02 -1.536426842212677002e-01
3.322309255599975586e-01 3.448431566357612610e-02 -1.211480349302291870e-01 7.013807445764541626e-02 1.350825428962707520e-01 -9.440594166517257690e-02 6.172478944063186646e-02 2.617081999778747559e-01 -3.996846675872802734e-01 -1.460148841142654419e-01 1.066366881132125854e-01 2.248085737228393555e-01 -2.806953191757202148e-01 -5.623474717140197754e-02 1.155105978250503540e-01 -7.945530861616134644e-02 3.590794047340750694e-03 -3.529224395751953125e-01 7.176208496093750000e-02 1.956292986869812012e-01 3.713335096836090088e-02 -3.377906978130340576e-02 7.019658386707305908e-02 -1.886836439371109009e-01 3.302696049213409424e-01 1.184667274355888367e-01 -1.367542743682861328e-01 -2.459148131310939789e-02 5.060924217104911804e-02 -1.092032641172409058e-01 1.083448305726051331e-01 -2.123885303735733032e-01
1.970792710781097412e-01 -1.793182492256164551e-01 5.116532370448112488e-02 7.949883490800857544e-02 -6.169955432415008545e-02 -2.430870383977890015e-01 -1.033492758870124817e-01 3.910146653652191162e-01 1.178407892584800720e-01 3.536888957023620605e-02 -7.146388292312622070e-02 6.503261625766754150e-02 -1.113117784261703491e-01 1.160195767879486084e-01 1.253612339496612549e-01 -1.242782697081565857e-01 3.776835510507225990e-03 -1.470859497785568237e-01 -2.582353353500366211e-01 -3.061499297618865967e-01 -1.347457896918058395e-02 -3.481456041336059570e-01 1.918724775314331055e-01 -1.755272746086120605e-01 3.976544439792633057e-01 -3.437135368585586548e-02 8.701287442818284035e-04 -1.129705831408500671e-01 5.131816864013671875e-02 -2.392965853214263916e-01 8.920809626579284668e-02 -3.329302370548248291e-02
2.180107235908508301e-01 -1.356640085577964783e-02 8.889999240636825562e-02 3.567032143473625183e-02 2.816681563854217529e-01 9.653467684984207153e-02 2.260609902441501617e-02 3.144673109054565430e-01 2.809741199016571045e-01 -1.535142511129379272e-01 -2.536068558692932129e-01 4.111242666840553284e-02 -3.706194460391998291e-01 -1.083568781614303589e-01 1.149883791804313660e-01 -1.845211535692214966e-01 1.007106080651283264e-01 -7.475920766592025757e-02 -3.892276808619499207e-02 5.569850653409957886e-02 -1.444985624402761459e-02 -2.883827090263366699e-01 7.255387306213378906e-02 -5.211734399199485779e-02 3.395951688289642334e-01 6.295453011989593506e-02 1.548337936401367188e-02 -1.445701420307159424e-01 -3.047151565551757812e-01 1.421054601669311523e-01 -7.986022531986236572e-02 -1.364224702119827271e-01
2.156432718038558960e-01 -1.405417472124099731e-01 -1.132868975400924683e-02 -2.211864292621612549e-01 2.237585335969924927e-01 9.910988062620162964e-02 -8.885769546031951904e-02 2.062292993068695068e-01 2.334368526935577393e-01 -8.329525589942932129e-02 -2.540433108806610107e-01 1.732126176357269287e-01 -1.345229148864746094e-01 -2.071721255779266357e-01 1.879625618457794189e-01 -2.142849564552307129e-01 2.822726070880889893e-01 -1.442932784557342529e-01 -1.276849061250686646e-01 3.342524170875549316e-02 1.754254698753356934e-01 -1.479725688695907593e-01 -2.431684285402297974e-01 1.270719170570373535e-01 2.662033140659332275e-01 1.193290799856185913e-01 1.161816716194152832e-02 -2.702941894531250000e-01 9.392782114446163177e-03 1.514449268579483032e-01 -1.265262067317962646e-01 -1.815048307180404663e-01
3.115958720445632935e-02 8.627780713140964508e-03 2.213063389062881470e-01 1.229702532291412354e-01 -8.860637992620468140e-02 2.071691155433654785e-01 -8.823169767856597900e-02 1.677355766296386719e-01 2.011440396308898926e-01 -2.385013177990913391e-02 -3.704306483268737793e-01 2.548871636390686035e-01 -2.250166684389114380e-01 -1.400946527719497681e-01 -1.263780593872070312e-01 1.084572225809097290e-01 7.507675141096115112e-02 -2.864814102649688721e-01 -9.987555444240570068e-02 1.767493411898612976e-02 1.819453090429306030e-01 -3.921901285648345947e-01 4.288984835147857666e-02 1.291262805461883545e-01 1.361171007156372070e-01 3.490520417690277100e-01 -9.607939422130584717e-02 -1.403990685939788818e-01 7.492323219776153564e-02 -3.018928505480289459e-02 -3.824644908308982849e-02 -1.619772911071777344e-01
1.608620733022689819e-01 3.336257860064506531e-02 -3.355758637189865112e-02 -7.188351452350616455e-02 2.288003116846084595e-01 -3.162193670868873596e-02 1.299313008785247803e-01 1.305765062570571899e-01 8.485253900289535522e-02 -2.377673238515853882e-01 -2.137902528047561646e-01 2.183470129966735840e-01 -3.107524514198303223e-01 -3.706950545310974121e-01 9.710437804460525513e-02 -1.725265234708786011e-01 3.339853882789611816e-02 -2.618217468261718750e-01 -1.204698160290718079e-01 -1.496907602995634079e-02 3.189572691917419434e-01 -1.709639132022857666e-01 9.330286830663681030e-02 -4.002184793353080750e-02 1.740636825561523438e-01 -2.945583313703536987e-02 1.420707092620432377e-03 -1.814904808998107910e-01 -1.971608698368072510e-01 2.217470258474349976e-01 -1.237772554159164429e-01 -2.366419732570648193e-01
1.304120719432830811e-01 1.605516523122787476e-01 -2.164777740836143494e-02 2.724458277225494385e-01 1.665623486042022705e-01 -9.836812317371368408e-02 1.405493170022964478e-01 3.254677355289459229e-01 3.736953716725111008e-03 -1.338827908039093018e-01 -2.041519992053508759e-02 4.108899533748626709e-01 -1.482316255569458008e-01 8.178655058145523071e-02 2.980371005833148956e-02 2.297858595848083496e-01 1.158645600080490112e-01 -1.767781674861907959e-01 -1.556039750576019287e-01 1.490963995456695557e-01 3.706123232841491699e-01 -1.588068604469299316e-01 1.129443719983100891e-01 -3.173058331012725830e-01 1.810463368892669678e-01 2.063687443733215332e-01 1.409610267728567123e-02 3.200755687430500984e-03 4.485319927334785461e-02 -5.755031108856201172e-02 -4.094649851322174072e-02 -1.324877608567476273e-02
2.426058799028396606e-01 -6.014405563473701477e-02 -1.062032505869865417e-01 -1.707748323678970337e-02 -1.023597940802574158e-01 -6.013674288988113403e-02 6.930329650640487671e-02 4.244023859500885010e-01 -1.522336006164550781e-01 -1.097080558538436890e-01 -1.131425891071557999e-02 4.003706574440002441e-01 -2.158853858709335327e-01 -1.420832723379135132e-01 6.650722771883010864e-02 1.129610314965248108e-01 7.084027677774429321e-02 -1.392543613910675049e-01 -7.571017486043274403e-04 1.068999618291854858e-01 -8.715609461069107056e-02 -3.771995306015014648e-01 1.497430503368377686e-01 -2.142550796270370483e-01 1.892417073249816895e-01 1.696687787771224976e-01 -1.521866768598556519e-01 5.958760157227516174e-02 1.790909916162490845e-01 -1.062162816524505615e-01 2.341191172599792480e-01 6.169420480728149414e-02
7.850512862205505371e-02 1.901760846376419067e-01 4.018880799412727356e-02 -5.179199576377868652e-02 1.888233870267868042e-01 3.857910633087158203e-02 9.648415446281433105e-02 2.729052305221557617e-01 2.708202898502349854e-01 1.170074380934238434e-02 -1.245756521821022034e-01 1.615494191646575928e-01 -1.598490029573440552e-01 -2.658248245716094971e-01 -1.315723452717065811e-02 -6.561801582574844360e-02 1.156669408082962036e-01 -3.415924310684204102e-02 -1.319941431283950806e-01 4.378293082118034363e-02 -2.373434901237487793e-01 -2.263716161251068115e-01 -1.144146546721458435e-01 -4.335371032357215881e-02 2.086021751165390015e-01 2.632687985897064209e-01 5.000696331262588501e-02 -3.459667265415191650e-01 4.959050193428993225e-02 -3.263950049877166748e-01 -1.372099295258522034e-02 -3.406179547309875488e-01
2.523703277111053467e-01 -1.643714308738708496e-01 1.275671422481536865e-01 3.611062169075012207e-01 -3.338738903403282166e-02 4.465761408209800720e-02 1.161187589168548584e-01 1.979255676269531250e-01 -1.728410087525844574e-02 -2.528629601001739502e-01 1.958243846893310547e-01 4.474702477455139160e-01 -2.745335698127746582e-01 -8.402975648641586304e-02 1.165546849370002747e-01 1.122493222355842590e-01 -1.129784272052347660e-03 -1.104607209563255310e-01 2.211901992559432983e-01 8.248042315244674683e-02 2.245962172746658325e-01 -1.008083522319793701e-01 -2.399999834597110748e-02 -2.755655162036418915e-02 2.166486531496047974e-01 -1.208418384194374084e-01 -2.186150550842285156e-01 -1.340128183364868164e-01 1.449151635169982910e-01 -2.505383454263210297e-02 -7.585710287094116211e-02 -1.042942628264427185e-01
1.624186635017395020e-01 4.781098291277885437e-02 -1.801043748855590820e-01 3.504480421543121338e-02 2.358127832412719727e-01 2.788808345794677734e-01 1.152502670884132385e-01 8.413266390562057495e-03 -8.409037441015243530e-02 -1.154576316475868225e-01 -2.746953368186950684e-01 9.223881363868713379e-02 -3.341445624828338623e-01 -2.108801305294036865e-01 1.308339834213256836e-01 -1.568840146064758301e-01 6.086002290248870850e-02 -2.334224432706832886e-01 -1.008270755410194397e-01 -3.959027305245399475e-02 1.523500084877014160e-01 -3.490835428237915039e-01 1.742444746196269989e-02 1.092209592461585999e-01 1.772182136774063110e-01 2.119413018226623535e-01 6.659169495105743408e-02 -2.824119925498962402e-01 -1.113231331110000610e-01 1.562646776437759399e-01 -1.328970789909362793e-01 -2.156317830085754395e-01
3.164808824658393860e-02 -3.940405324101448059e-03 9.742485731840133667e-02 -4.468337073922157288e-02 1.511583626270294189e-01 -1.853980682790279388e-02 -1.790399253368377686e-01 1.674266457557678223e-01 1.251526027917861938e-01 -5.348451435565948486e-02 -2.365514636039733887e-02 1.985873878002166748e-01 -2.922802269458770752e-01 -9.399455040693283081e-02 -1.038373708724975586e-01 2.581139281392097473e-02 -3.878520056605339050e-02 -4.248173236846923828e-01 -1.958534717559814453e-01 -7.174629718065261841e-02 1.328699141740798950e-01 -4.141219854354858398e-01 -2.082256600260734558e-02 1.821440309286117554e-01 1.592127978801727295e-01 7.222204655408859253e-02 1.654591560363769531e-01 -3.370485007762908936e-01 -6.346159428358078003e-02 -1.010577455163002014e-01 -1.332590728998184204e-01 -2.969865500926971436e-01
1.165454685688018799e-01 1.656188517808914185e-01 -2.024628072977066040e-01 -2.456989139318466187e-02 1.570171713829040527e-01 2.974652647972106934e-01 4.711686074733734131e-02 3.274880051612854004e-01 1.519659459590911865e-01 1.090454980731010437e-01 4.488216340541839600e-02 4.188599288463592529e-01 -2.474033832550048828e-02 6.762350443750619888e-03 -1.228969395160675049e-01 -4.014883562922477722e-02 1.652220338582992554e-01 -2.540997564792633057e-01 -2.662167549133300781e-01 3.890220820903778076e-02 -1.987022161483764648e-02 -2.138786166906356812e-01 2.758461236953735352e-01 -1.664233505725860596e-01 2.189816683530807495e-01 1.795595139265060425e-02 3.783195465803146362e-02 4.001227393746376038e-02 2.581442594528198242e-01 -1.248803958296775818e-01 1.238755881786346436e-02 -1.307567507028579712e-01
2.217998057603836060e-01 -5.389178171753883362e-02 -1.779783964157104492e-01 1.946811079978942871e-01 -1.613727957010269165e-01 3.135362863540649414e-01 5.101010203361511230e-02 2.276479303836822510e-01 1.091870814561843872e-01 1.580397188663482666e-01 8.524137735366821289e-02 3.111353516578674316e-01 -5.121392011642456055e-02 -1.281230151653289795e-01 2.008934319019317627e-01 -3.591654598712921143e-01 6.347397714853286743e-02 -6.762783974409103394e-02 -1.559840291738510132e-01 2.116526365280151367e-01 2.482187747955322266e-01 5.587153136730194092e-02 -5.344024673104286194e-02 -5.452623590826988220e-02 3.324547410011291504e-02 3.749733567237854004e-01 -2.142441459000110626e-02 1.015852168202400208e-01 1.118444129824638367e-01 -6.712891161441802979e-02 -1.655940711498260498e-01 -1.580072641372680664e-01
6.610944122076034546e-02 -1.100146472454071045e-01 1.155330464243888855e-01 -8.685946464538574219e-02 8.345345966517925262e-03 4.322249442338943481e-02 -1.511755138635635376e-01 3.279865384101867676e-01 2.199752032756805420e-01 -1.363809406757354736e-01 -1.836867332458496094e-01 6.016132608056068420e-02 -2.714798450469970703e-01 1.404968947172164917e-01 1.607642769813537598e-01 -2.378838062286376953e-01 1.118017546832561493e-02 -1.395178884267807007e-01 -3.787999451160430908e-01 -1.136698946356773376e-01 -9.015632420778274536e-02 -3.476515114307403564e-01 -6.407598406076431274e-02 3.356413543224334717e-02 1.220235973596572876e-01 -6.350504700094461441e-03 9.335768222808837891e-02 -1.381775289773941040e-01 1.133494302630424500e-01 2.903646528720855713e-01 -1.402834951877593994e-01 -2.832716703414916992e-01
-1.584919402375817299e-03 1.109434012323617935e-02 8.972912281751632690e-02 9.365649521350860596e-02 8.485158532857894897e-02 -1.690915040671825409e-02 6.885036081075668335e-02 1.297158002853393555e-01 1.587041914463043213e-01 -3.959651291370391846e-02 -1.059485971927642822e-01 7.914309203624725342e-02 -3.460318744182586670e-01 -1.344492733478546143e-01 1.119264960289001465e-01 8.962949365377426147e-02 2.578503824770450592e-02 -4.097606837749481201e-01 -2.061363458633422852e-01 -1.132529303431510925e-01 -9.751154482364654541e-02 -3.343448936939239502e-01 -1.016632989048957825e-01 1.087807193398475647e-01 3.224487304687500000e-01 1.425817012786865234e-01 1.069064252078533173e-02 -2.350988686084747314e-01 2.309263683855533600e-02 -6.183714419603347778e-02 -2.940167486667633057e-01 -3.369539082050323486e-01
1.077271811664104462e-02 -5.039079487323760986e-02 1.737265884876251221e-01 3.720201179385185242e-02 1.365389525890350342e-01 -1.709066033363342285e-01 8.060406893491744995e-02 3.678681552410125732e-01 4.679230973124504089e-02 1.574899442493915558e-02 -8.585628122091293335e-02 1.143591180443763733e-01 -6.442216783761978149e-02 -2.192435115575790405e-01 -2.107571512460708618e-01 -3.950248956680297852e-01 2.110046148300170898e-02 -1.095190420746803284e-01 -4.322198331356048584e-01 -1.122984960675239563e-01 -5.141032859683036804e-02 -3.491798937320709229e-01 -8.432441391050815582e-03 -1.583877056837081909e-01 1.643475890159606934e-01 4.680986329913139343e-02 1.055379286408424377e-01 2.448671013116836548e-01 1.642322093248367310e-01 1.006117165088653564e-01 1.770693995058536530e-02 3.515618294477462769e-02
3.101406097412109375e-01 -3.625423014163970947e-01 -1.129598468542098999e-01 2.632196806371212006e-02 -1.652077734470367432e-01 -5.512332171201705933e-02 1.196413412690162659e-01 2.001783549785614014e-01 5.926134809851646423e-02 2.238246202468872070e-01 -1.296451985836029053e-01 1.568466275930404663e-01 -2.051305025815963745e-01 3.387644514441490173e-02 -2.508969604969024658e-01 -3.492062091827392578e-01 1.983689665794372559e-01 -2.414825409650802612e-01 -7.891753315925598145e-02 7.656984031200408936e-02 -1.228756681084632874e-01 -2.521228790283203125e-01 1.300765573978424072e-01 -3.421775251626968384e-02 1.288180202245712280e-01 1.601807177066802979e-01 4.336708039045333862e-02 5.404450744390487671e-02 -8.232716470956802368e-02 6.741288304328918457e-02 -2.928318679332733154e-01 -2.075353451073169708e-02
3.896757960319519043e-02 9.165312349796295166e-02 1.744311898946762085e-01 6.888310611248016357e-02 2.284365147352218628e-01 1.922620236873626709e-01 1.000559777021408081e-01 3.320083320140838623e-01 1.032521948218345642e-01 6.547731161117553711e-02 -2.113015353679656982e-01 2.300643175840377808e-01 -2.497404664754867554e-01 -5.638136342167854309e-02 -1.491353064775466919e-01 3.601274266839027405e-02 1.895629316568374634e-01 -2.736855149269104004e-01 -1.940706223249435425e-01 9.219291061162948608e-02 -5.519006866961717606e-03 -2.055085003376007080e-01 1.045475229620933533e-01 4.106374457478523254e-02 2.723482549190521240e-01 1.486518532037734985e-01 -1.821241900324821472e-02 -4.105558693408966064e-01 7.881090790033340454e-02 -1.499255299568176270e-01 -1.673719137907028198e-01 1.008236780762672424e-01
9.318044781684875488e-02 -5.852489918470382690e-02 -6.941017508506774902e-02 1.015583649277687073e-01 -4.453100264072418213e-02 7.200010120868682861e-02 -5.171334370970726013e-02 3.779048323631286621e-01 -1.580689102411270142e-01 -7.328836619853973389e-02 1.050293296575546265e-01 3.803800642490386963e-01 -3.436989784240722656e-01 -1.506230682134628296e-01 5.531099438667297363e-02 1.004782915115356445e-01 5.430080741643905640e-02 -1.232819929718971252e-01 1.035188287496566772e-01 6.432805955410003662e-02 -1.450920104980468750e-01 -2.909599244594573975e-01 2.571787834167480469e-01 -2.343004494905471802e-01 1.409437954425811768e-01 3.264105021953582764e-01 -1.928439438343048096e-01 3.102139011025428772e-02 1.648262292146682739e-01 -1.383782327175140381e-01 8.690214157104492188e-02 4.338167980313301086e-02
2.965641617774963379e-01 1.526120603084564209e-01 -2.639446556568145752e-01 2.668240070343017578e-01 2.923235110938549042e-02 -1.017812788486480713e-01 1.606995165348052979e-01 4.089507460594177246e-01 -4.273138940334320068e-03 -7.530334591865539551e-02 1.840304434299468994e-01 1.742051988840103149e-01 -1.685702055692672729e-01 -2.841992974281311035e-01 7.346952706575393677e-02 8.857494220137596130e-03 6.997444480657577515e-02 -1.357224732637405396e-01 1.001575589179992676e-01 1.432643830776214600e-01 -6.223098933696746826e-02 2.693163976073265076e-02 -1.365479677915573120e-01 -6.388790160417556763e-02 6.182033941149711609e-02 2.029145210981369019e-01 -2.252617776393890381e-01 -1.456707715988159180e-01 1.690106540918350220e-01 -3.224637806415557861e-01 9.834264963865280151e-02 -1.366656422615051270e-01
2.938181459903717041e-01 1.707613617181777954e-01 -2.409338252618908882e-03 -1.211340073496103287e-02 2.667283415794372559e-01 8.098310977220535278e-02 2.337607592344284058e-01 3.352474868297576904e-01 -1.330845952033996582e-01 1.872951984405517578e-01 -4.871935769915580750e-02 1.673932969570159912e-01 4.634749889373779297e-02 -6.543686985969543457e-02 1.501181423664093018e-01 1.922054961323738098e-02 1.305094659328460693e-01 -3.562590181827545166e-01 -1.256753057241439819e-01 2.345333546400070190e-01 2.516161501407623291e-01 -3.377824425697326660e-01 5.078319087624549866e-02 -3.645853698253631592e-02 6.103320792317390442e-02 4.416386783123016357e-02 -2.488859184086322784e-02 -9.455198794603347778e-02 -1.368638575077056885e-01 -1.971122771501541138e-01 -7.660076022148132324e-02 -2.287900596857070923e-01
-2.052124589681625366e-02 5.733481142669916153e-03 -1.524516846984624863e-02 5.797062441706657410e-02 3.712040185928344727e-01 -1.688500940799713135e-01 1.675490438938140869e-01 5.335985422134399414e-01 1.067899540066719055e-01 -2.318742126226425171e-02 -1.301456689834594727e-01 3.366604745388031006e-01 1.715499907732009888e-02 -1.514319926500320435e-01 -9.988337755203247070e-02 -2.472957521677017212e-01 1.153533533215522766e-01 -1.118811964988708496e-02 -1.726871579885482788e-01 -1.826035529375076294e-01 -1.185034811496734619e-01 -4.593951255083084106e-02 -1.935901343822479248e-01 -1.683746725320816040e-01 2.184268385171890259e-01 1.259145140647888184e-01 -1.635096073150634766e-01 -8.046042174100875854e-02 5.089749395847320557e-02 2.516956813633441925e-02 -1.516028400510549545e-02 1.465175747871398926e-01
3.180957734584808350e-01 -4.291164875030517578e-02 3.324682638049125671e-02 1.285884976387023926e-01 7.217364013195037842e-02 -3.707645460963249207e-02 1.628025174140930176e-01 3.738922774791717529e-01 -2.178389728069305420e-01 -2.299515902996063232e-01 9.077931940555572510e-02 2.795017957687377930e-01 -6.100377440452575684e-02 -2.168967425823211670e-01 1.268042922019958496e-01 6.251830607652664185e-02 1.716683655977249146e-01 -9.999010711908340454e-02 -8.840443938970565796e-02 2.254541367292404175e-01 -6.069710478186607361e-02 -3.591029047966003418e-01 5.143579840660095215e-02 -2.101221084594726562e-01 1.746588051319122314e-01 3.117901384830474854e-01 -1.499891728162765503e-01 1.516735460609197617e-02 -1.322320103645324707e-02 -1.099101230502128601e-01 -5.552912503480911255e-02 -7.529520243406295776e-02
1.362877190113067627e-01 -6.194160878658294678e-02 -6.486628949642181396e-02 -7.867479696869850159e-03 -1.442237049341201782e-01 -8.529136329889297485e-02 7.499899715185165405e-02 4.789975583553314209e-01 -1.668202579021453857e-01 -6.293007731437683105e-02 1.419549225829541683e-03 4.283750653266906738e-01 -2.338732033967971802e-01 -4.267483949661254883e-02 1.354171335697174072e-01 4.345861449837684631e-02 6.449797749519348145e-02 -9.847834706306457520e-02 9.835567325353622437e-02 7.557827234268188477e-02 -1.256941556930541992e-01 -3.198955357074737549e-01 2.216568142175674438e-01 -7.092824578285217285e-02 2.756884694099426270e-01 1.788710057735443115e-01 -1.094802469015121460e-01 -5.757781211286783218e-03 1.296858042478561401e-01 -6.956901401281356812e-02 2.536575794219970703e-01 -1.028740331530570984e-01
1.435241848230361938e-01 -2.704476416110992432e-01 2.083449512720108032e-01 5.080590024590492249e-02 2.648186385631561279e-01 4.527416825294494629e-02 3.128514587879180908e-01 4.152754843235015869e-01 3.131638169288635254e-01 9.401159733533859253e-02 -6.449577212333679199e-02 2.984983623027801514e-01 -1.108450368046760559e-01 -7.271801680326461792e-02 3.511171787977218628e-02 -1.327747553586959839e-01 -4.319251514971256256e-03 -1.608023047447204590e-01 -6.524448841810226440e-02 -4.489354044198989868e-02 -4.282402992248535156e-02 -2.417857646942138672e-01 5.782818421721458435e-02 -9.471341967582702637e-02 1.071128994226455688e-01 -8.490370959043502808e-02 -2.540514767169952393e-01 -2.717627882957458496e-01 -1.379110217094421387e-01 1.937684864969924092e-04 -1.663107797503471375e-02 -4.688717424869537354e-03
2.790655493736267090e-01 -1.164233013987541199e-01 1.143548041582107544e-01 1.149710174649953842e-02 1.025720834732055664e-01 1.707256436347961426e-01 3.395384177565574646e-02 1.482126414775848389e-01 5.085055157542228699e-02 -2.090017497539520264e-01 -1.019605472683906555e-01 2.175611406564712524e-01 -2.288754880428314209e-01 -2.214641869068145752e-02 -1.859189271926879883e-01 9.470102377235889435e-03 -5.691362917423248291e-02 -2.362914085388183594e-01 -2.008115649223327637e-01 -3.892398625612258911e-02 1.397664695978164673e-01 -4.534923732280731201e-01 -2.640022933483123779e-01 1.898292750120162964e-01 1.965724527835845947e-01 1.281037330627441406e-01 2.638795785605907440e-02 -2.868314683437347412e-01 1.859270483255386353e-01 4.411054775118827820e-02 -1.727997660636901855e-01 -6.938766688108444214e-02
2.258796244859695435e-01 -6.684518605470657349e-02 -8.908818662166595459e-02 9.739063680171966553e-02 8.607437484897673130e-04 2.159867733716964722e-01 1.004095971584320068e-01 2.423620223999023438e-01 6.621725857257843018e-02 -1.768634766340255737e-01 -1.539292335510253906e-01 1.877571642398834229e-01 -2.313246876001358032e-01 -4.887326061725616455e-02 -2.124659419059753418e-01 1.745916157960891724e-02 -5.670518055558204651e-02 -4.732921421527862549e-01 -2.267626821994781494e-01 7.061573863029479980e-02 1.326365675777196884e-02 -3.580209612846374512e-01 2.272071875631809235e-02 9.325389564037322998e-02 -2.500575780868530273e-02 1.672104746103286743e-01 -1.700517535209655762e-02 -1.721438020467758179e-01 1.717215180397033691e-01 9.170947223901748657e-02 -1.449324637651443481e-01 -2.775778174400329590e-01
1.932602226734161377e-01 1.155688799917697906e-02 3.187385201454162598e-02 2.866949737071990967e-01 1.401359885931015015e-01 -2.523138560354709625e-02 -1.188481450080871582e-01 4.096249639987945557e-01 -1.746324896812438965e-01 7.583376020193099976e-02 1.323757171630859375e-01 3.543495237827301025e-01 -4.415835812687873840e-02 7.087391614913940430e-02 2.451433101668953896e-03 -2.299759685993194580e-01 1.196177396923303604e-02 -2.872014641761779785e-01 4.508723213803023100e-04 -1.286954730749130249e-01 3.236490860581398010e-02 -1.175415888428688049e-01 -3.549443483352661133e-01 -3.269744291901588440e-02 2.584114670753479004e-01 6.111124530434608459e-02 2.085091471672058105e-01 -7.734644412994384766e-02 -1.902706325054168701e-01 3.939569368958473206e-02 -1.972936987876892090e-01 -1.243221480399370193e-02
2.115104347467422485e-01 -3.647999837994575500e-02 -7.654858380556106567e-02 2.531814575195312500e-01 7.111275941133499146e-02 -6.599282473325729370e-02 -1.652798056602478027e-01 1.536687761545181274e-01 3.541874289512634277e-01 1.807972937822341919e-01 -3.358346968889236450e-02 4.712485149502754211e-02 -9.627437591552734375e-02 -2.308998703956604004e-01 -7.288724184036254883e-02 -8.952733874320983887e-02 -7.263641059398651123e-02 -3.037952482700347900e-01 -2.514786422252655029e-01 8.919315412640571594e-03 1.345193684101104736e-01 -2.520349919795989990e-01 1.432614326477050781e-01 -1.163944900035858154e-01 3.109390735626220703e-01 4.507154226303100586e-02 2.559353709220886230e-01 -4.448712244629859924e-02 -8.709605038166046143e-02 3.170225396752357483e-02 -1.288988441228866577e-02 -3.670170009136199951e-01
3.864104300737380981e-02 -2.997544780373573303e-02 -7.562597841024398804e-02 4.855019506067037582e-03 9.206193685531616211e-02 1.445645540952682495e-01 7.175802439451217651e-02 4.859399050474166870e-02 1.148567348718643188e-01 -1.795394229702651501e-03 -3.808963298797607422e-02 2.644094824790954590e-01 -8.581751585006713867e-02 -1.183694303035736084e-01 -6.462086737155914307e-02 1.745368540287017822e-01 3.373770117759704590e-01 -3.925142288208007812e-01 -1.955562233924865723e-01 3.833997994661331177e-02 8.362108469009399414e-02 -5.869976282119750977e-01 1.917127966880798340e-01 4.726517572999000549e-02 2.023379653692245483e-01 8.618299663066864014e-02 1.074865683913230896e-01 -1.054803803563117981e-01 3.324894607067108154e-02 -4.798854142427444458e-02 -1.875006407499313354e-01 -8.151783049106597900e-02
3.716989606618881226e-02 -8.115956187248229980e-02 7.299237698316574097e-02 4.224570095539093018e-01 -6.251315772533416748e-02 -9.043540805578231812e-02 -7.981824874877929688e-02 2.594255506992340088e-01 -5.999862682074308395e-03 -4.446726664900779724e-02 -7.370586972683668137e-03 2.245449423789978027e-01 -1.044331863522529602e-01 -1.211633533239364624e-01 2.447923868894577026e-01 -2.583095431327819824e-01 2.237502336502075195e-01 -3.161288797855377197e-01 3.552623465657234192e-02 -3.263118863105773926e-02 -1.738427579402923584e-02 -4.648272693157196045e-02 -3.109876215457916260e-01 -2.001203149557113647e-01 1.821468770503997803e-01 3.177150189876556396e-01 1.087057888507843018e-01 -1.670536696910858154e-01 -1.710403561592102051e-01 -1.376737654209136963e-01 6.362283974885940552e-02 9.952888824045658112e-03
1.420848965644836426e-01 -4.131875932216644287e-02 7.963445782661437988e-02 5.806189402937889099e-02 -3.946350514888763428e-02 -1.402972936630249023e-01 -1.134037449955940247e-01 4.306314289569854736e-01 -1.938278079032897949e-01 -3.235455453395843506e-01 2.149789631366729736e-01 3.533413708209991455e-01 -1.397531330585479736e-01 -1.100356802344322205e-01 6.189439818263053894e-02 -3.936661034822463989e-02 2.962916195392608643e-01 -2.548839449882507324e-01 1.192265301942825317e-01 1.829328238964080811e-01 -1.012334413826465607e-02 -2.199492305517196655e-01 5.582208931446075439e-02 -9.670989960432052612e-02 5.675965547561645508e-02 2.529798746109008789e-01 -9.329670667648315430e-02 -7.412910461425781250e-02 6.757789850234985352e-02 -1.811939477920532227e-01 4.180040955543518066e-02 -1.286967694759368896e-01
8.878562599420547485e-02 -1.848002709448337555e-02 -6.796492636203765869e-02 2.905766069889068604e-01 5.597268790006637573e-02 -1.218254491686820984e-01 -3.829706311225891113e-01 3.851916790008544922e-01 5.364676192402839661e-02 -1.853860914707183838e-02 -1.313340961933135986e-01 1.704794168472290039e-02 2.582431584596633911e-02 -2.599506080150604248e-01 1.293936222791671753e-01 -9.318897128105163574e-02 2.159486413002014160e-01 -2.010520547628402710e-01 -1.412780284881591797e-01 1.379133313894271851e-01 -2.230752408504486084e-01 -3.305900394916534424e-01 1.750827133655548096e-01 2.656013146042823792e-02 1.628431528806686401e-01 1.267009377479553223e-01 -7.031290978193283081e-02 3.257333487272262573e-02 -6.507554650306701660e-02 1.769753098487854004e-01 -1.735009253025054932e-01 -2.111833393573760986e-01
5.463915690779685974e-02 -3.544127643108367920e-01 1.265631169080734253e-01 9.932875633239746094e-02 1.522634923458099365e-01 6.560208648443222046e-02 -3.456699550151824951e-01 2.777076959609985352e-01 1.713926345109939575e-01 1.017978638410568237e-01 -6.306859105825424194e-02 2.358005046844482422e-01 -1.409905105829238892e-01 1.291153021156787872e-02 3.258173465728759766e-01 -1.838323026895523071e-01 1.740261465311050415e-01 -1.696728318929672241e-01 -2.753477394580841064e-01 -2.861003763973712921e-02 -6.628156639635562897e-03 -3.556021451950073242e-01 -1.896676570177078247e-01 -2.990016154944896698e-02 1.247256249189376831e-01 -6.311477720737457275e-02 -8.089133352041244507e-02 -3.100865148007869720e-02 -4.814660176634788513e-02 -1.111489813774824142e-02 -1.580939292907714844e-01 -9.250290691852569580e-02
8.263028413057327271e-02 -8.533630520105361938e-02 7.305261492729187012e-02 1.270895004272460938e-01 -1.026575267314910889e-02 -2.466606199741363525e-01 2.706304192543029785e-01 1.227396801114082336e-01 -9.667441248893737793e-02 3.614762425422668457e-01 -1.827981024980545044e-01 1.664937883615493774e-01 -7.172809541225433350e-02 -2.353726029396057129e-01 -4.655353352427482605e-02 -1.627496182918548584e-01 1.681812852621078491e-01 -6.052188947796821594e-02 -2.108579277992248535e-01 -3.985965449828654528e-04 1.176100373268127441e-01 -2.909737229347229004e-01 -1.380501687526702881e-01 -1.993121579289436340e-02 1.705610603094100952e-01 9.544400870800018311e-02 -5.909721925854682922e-02 -8.758676052093505859e-02 -6.215577479451894760e-03 2.075221389532089233e-01 -3.977560400962829590e-01 -2.824221551418304443e-01
2.054134458303451538e-01 2.632866380736231804e-03 -4.162710532546043396e-02 4.541031643748283386e-02 -1.399555206298828125e-01 -5.470331385731697083e-02 -2.680693566799163818e-02 4.277169108390808105e-01 -6.560552865266799927e-02 -1.619042754173278809e-01 2.981976838782429695e-03 3.907979726791381836e-01 -2.799814939498901367e-01 4.520772024989128113e-02 2.173754721879959106e-01 1.004530265927314758e-01 8.019103854894638062e-02 -6.317376345396041870e-02 1.347204670310020447e-03 1.317473798990249634e-01 -7.414792478084564209e-02 -2.636308372020721436e-01 1.694663166999816895e-01 -1.677148640155792236e-01 2.416716963052749634e-01 1.964017748832702637e-01 -2.510223388671875000e-01 -1.074927393347024918e-02 1.437506675720214844e-01 -7.733242213726043701e-02 2.417018860578536987e-01 -1.481210440397262573e-01
3.250550627708435059e-01 -6.954122334718704224e-02 5.368217825889587402e-02 -4.371617734432220459e-02 2.823086977005004883e-01 -3.447648510336875916e-02 1.534526795148849487e-01 2.047728300094604492e-01 6.270410120487213135e-02 -1.483040899038314819e-01 -1.247093528509140015e-01 3.435137495398521423e-02 -3.416232168674468994e-01 -2.426540553569793701e-01 6.241170316934585571e-02 -1.188312247395515442e-01 2.585055492818355560e-02 -2.100346535444259644e-01 -1.918759196996688843e-01 8.984436839818954468e-02 1.381580680608749390e-01 -2.257672399282455444e-01 -1.144323647022247314e-01 -3.736491873860359192e-02 1.205534264445304871e-01 1.366616040468215942e-01 -1.256372481584548950e-01 -3.021169602870941162e-01 -2.020277678966522217e-01 1.416345834732055664e-01 -2.118747532367706299e-01 -2.860528826713562012e-01
1.171154901385307312e-01 -4.459724947810173035e-02 -1.098964065313339233e-01 3.054794855415821075e-02 7.266218215227127075e-02 2.246301621198654175e-01 -7.196106016635894775e-02 1.360211968421936035e-01 8.932159841060638428e-02 -2.165606468915939331e-01 -1.221149861812591553e-01 3.537633717060089111e-01 -2.688702046871185303e-01 -7.032168656587600708e-02 7.120595872402191162e-02 1.601267457008361816e-01 1.939470320940017700e-01 -3.495978713035583496e-01 -1.643000394105911255e-01 1.057138293981552124e-02 -1.209840252995491028e-01 -2.089183032512664795e-01 -3.681669756770133972e-02 3.412481397390365601e-02 2.029598802328109741e-01 -9.226496517658233643e-02 7.348924130201339722e-02 -3.994692564010620117e-01 3.367486968636512756e-02 -5.895950645208358765e-02 -2.887052297592163086e-01 -1.964545547962188721e-01
1.858622878789901733e-01 -1.759848743677139282e-02 -1.249535158276557922e-01 2.044834196567535400e-01 -5.450758337974548340e-02 -1.313025057315826416e-01 -1.638282984495162964e-01 2.772976756095886230e-01 -2.320709265768527985e-02 -3.826491534709930420e-02 -1.267864704132080078e-01 3.131203353404998779e-01 -1.035482212901115417e-01 -1.371943056583404541e-01 8.759368956089019775e-02 -2.390148192644119263e-01 1.699856370687484741e-01 -4.071043431758880615e-01 -3.977029025554656982e-02 -1.085771918296813965e-01 -9.679906070232391357e-02 2.470613084733486176e-02 -2.576333582401275635e-01 -9.829887002706527710e-02 2.440159171819686890e-01 2.977722883224487305e-01 1.321943700313568115e-01 -5.513138324022293091e-02 -3.782896697521209717e-02 -2.978367507457733154e-01 1.263948976993560791e-01 6.669481098651885986e-02
1.706819832324981689e-01 7.110586762428283691e-02 -2.709880284965038300e-02 1.175181102007627487e-02 -2.103617489337921143e-01 -2.223576605319976807e-01 8.070853352546691895e-02 3.585045933723449707e-01 -1.774429380893707275e-01 -1.459937393665313721e-01 1.367350816726684570e-01 3.302549421787261963e-01 -2.726764082908630371e-01 -4.934128746390342712e-02 2.041104584932327271e-01 1.676478795707225800e-02 6.978236883878707886e-02 -1.671773493289947510e-01 3.615105897188186646e-02 2.385242432355880737e-01 -2.572571672499179840e-02 -2.776968181133270264e-01 1.247879341244697571e-01 -1.335721611976623535e-01 2.928104698657989502e-01 1.272869855165481567e-01 -2.245735228061676025e-01 -1.197572946548461914e-01 1.315210908651351929e-01 -5.572506785392761230e-02 2.105738073587417603e-01 -5.693661794066429138e-02
1.830164492130279541e-01 2.312905900180339813e-02 4.742008820176124573e-02 9.233257919549942017e-02 3.980848193168640137e-02 5.902863293886184692e-02 1.604713499546051025e-01 2.229182422161102295e-01 -8.540713042020797729e-02 -2.461427897214889526e-01 8.652108907699584961e-02 5.708180665969848633e-01 -1.228023543953895569e-01 4.428876936435699463e-02 -5.283443629741668701e-02 -8.618966676294803619e-03 9.123279154300689697e-02 -1.325903832912445068e-01 2.680984325706958771e-02 2.499305903911590576e-01 1.319458037614822388e-01 -3.765268921852111816e-01 6.480001658201217651e-02 -2.018903791904449463e-01 1.426999419927597046e-01 1.830083131790161133e-01 -1.092475801706314087e-01 1.417269259691238403e-01 -7.800602167844772339e-02 -3.989522159099578857e-02 -2.370968014001846313e-01 1.028546243906021118e-01
5.590634047985076904e-02 2.292336523532867432e-02 6.055794656276702881e-02 1.091216355562210083e-01 3.224594891071319580e-02 3.245387226343154907e-02 7.305485196411609650e-03 2.124671041965484619e-01 -2.976923882961273193e-01 -3.137740492820739746e-01 1.697223931550979614e-01 3.815900087356567383e-01 -1.412696093320846558e-01 -2.322691231966018677e-01 2.214886844158172607e-01 1.089319884777069092e-01 1.304662078619003296e-01 -2.146125882863998413e-01 3.455395996570587158e-02 1.253632754087448120e-01 1.092483475804328918e-01 -2.130330353975296021e-01 1.482577174901962280e-01 -8.249290287494659424e-02 2.227682620286941528e-01 2.883138954639434814e-01 -1.068016439676284790e-01 -1.788338571786880493e-01 1.559694260358810425e-01 -1.278206259012222290e-01 2.712917141616344452e-02 -2.313685715198516846e-01
1.659510135650634766e-01 -1.021032854914665222e-01 5.663623660802841187e-02 -8.878463506698608398e-02 3.265764117240905762e-01 1.556424200534820557e-01 1.266083270311355591e-01 3.631809353828430176e-01 1.807824820280075073e-01 1.410319954156875610e-01 -9.394316375255584717e-02 3.797967433929443359e-01 -1.047163605690002441e-01 3.699836879968643188e-02 2.098600417375564575e-01 -7.379464805126190186e-02 -5.978272762149572372e-03 -8.351795375347137451e-02 -1.287041902542114258e-01 -1.528363674879074097e-01 -2.946664951741695404e-02 -3.661442399024963379e-01 -2.749999798834323883e-02 1.578400582075119019e-01 2.934669852256774902e-01 4.451499506831169128e-02 1.415275335311889648e-01 -2.761577665805816650e-01 -2.031991258263587952e-02 1.058547198772430420e-02 -3.604712337255477905e-02 -1.044861674308776855e-01
2.402018010616302490e-01 -2.641288191080093384e-02 -3.494932129979133606e-02 -3.557176887989044189e-02 -2.277651578187942505e-01 9.745360352098941803e-03 1.140610203146934509e-01 4.774125814437866211e-01 -2.049974799156188965e-01 -1.652206927537918091e-01 1.401991844177246094e-01 3.493092060089111328e-01 -3.129222393035888672e-01 -5.935835465788841248e-02 -2.045586518943309784e-02 4.052921012043952942e-02 3.252413123846054077e-02 -8.231750875711441040e-02 -5.404331255704164505e-03 8.402170240879058838e-02 4.260683432221412659e-02 -2.764762639999389648e-01 1.634607613086700439e-01 -6.651632487773895264e-02 1.554281711578369141e-01 1.683601588010787964e-01 -2.473866045475006104e-01 -5.659696087241172791e-02 9.449587762355804443e-02 -7.402923703193664551e-02 2.686253786087036133e-01 -6.259200721979141235e-02
1.728641390800476074e-01 -7.825174927711486816e-02 2.009602040052413940e-01 7.754120975732803345e-02 -1.368087381124496460e-01 -7.906931638717651367e-02 1.524026244878768921e-01 6.100979447364807129e-01 1.863020956516265869e-01 -4.784334823489189148e-02 1.939461976289749146e-01 2.466151490807533264e-02 1.379013806581497192e-01 -1.896857172250747681e-01 1.163865923881530762e-01 -2.005518376827239990e-01 -8.932907134294509888e-03 -4.859071597456932068e-02 -2.504216730594635010e-01 -1.284772604703903198e-01 -1.848046481609344482e-01 -1.976743787527084351e-01 4.630027711391448975e-02 -5.223736539483070374e-02 2.357622236013412476e-01 2.645285129547119141e-01 4.237046092748641968e-02 -1.423681676387786865e-01 -3.385583683848381042e-02 -5.557754077017307281e-03 5.899607390165328979e-02 -3.402496874332427979e-02
-8.684411644935607910e-02 -2.608461976051330566e-01 -6.981028616428375244e-02 1.352214664220809937e-01 2.412405759096145630e-01 7.298504002392292023e-03 8.220899850130081177e-02 2.131348848342895508e-01 4.050940740853548050e-03 -9.539528936147689819e-02 -1.607443541288375854e-01 3.687946498394012451e-01 -5.681842449121177197e-04 -5.374127253890037537e-02 2.296039015054702759e-01 -2.742441892623901367e-01 -2.428635656833648682e-01 -2.809939384460449219e-01 -2.427795529365539551e-01 -1.515104174613952637e-01 -1.744956523180007935e-01 -1.199319511651992798e-01 7.913986593484878540e-02 -1.708111763000488281e-01 3.421043753623962402e-01 1.272786855697631836e-01 -1.465774774551391602e-01 -2.455746755003929138e-02 1.122208610177040100e-01 3.187092021107673645e-03 -6.874048709869384766e-02 -1.275967508554458618e-01
2.584494054317474365e-01 -3.803866729140281677e-02 -3.046547248959541321e-02 1.527474168688058853e-02 -9.820572286844253540e-02 -7.582200318574905396e-02 -8.842901326715946198e-03 4.854467809200286865e-01 -1.597166806459426880e-01 -2.036331593990325928e-01 2.854175679385662079e-02 4.620652198791503906e-01 -1.382440924644470215e-01 -1.199326813220977783e-01 1.330361422151327133e-02 2.928212471306324005e-02 -2.679076418280601501e-02 -1.669035106897354126e-01 -3.577849641442298889e-02 1.858985871076583862e-01 -3.978672623634338379e-02 -1.892470270395278931e-01 2.000298649072647095e-01 -2.192490100860595703e-01 1.402310281991958618e-01 2.560681402683258057e-01 -2.245451062917709351e-01 -4.965910315513610840e-02 6.629244238138198853e-02 -6.328085809946060181e-02 1.290389299392700195e-01 -1.028405800461769104e-01
2.515611238777637482e-02 -8.576361835002899170e-02 5.596805736422538757e-02 2.990364432334899902e-01 -1.547092646360397339e-01 1.094711869955062866e-01 1.557272076606750488e-01 1.560680866241455078e-01 1.414029859006404877e-02 2.993632256984710693e-01 1.540448218584060669e-01 1.975284069776535034e-01 -2.915316820144653320e-01 3.608391061425209045e-02 5.815973877906799316e-02 -2.620043158531188965e-01 5.612330138683319092e-02 3.725591301918029785e-02 -1.418226063251495361e-01 -6.423283368349075317e-02 2.658734917640686035e-01 -2.189332395792007446e-01 -1.348157078027725220e-01 -8.243235200643539429e-02 8.221183717250823975e-02 3.783210217952728271e-01 2.702799998223781586e-02 -2.024800181388854980e-01 2.460845559835433960e-01 -2.287947386503219604e-01 -9.765150398015975952e-02 1.327380686998367310e-01
3.220907151699066162e-01 1.071824319660663605e-02 -1.082192286849021912e-01 -8.943641558289527893e-03 -5.929097533226013184e-02 2.270666509866714478e-01 6.716149300336837769e-02 2.024261951446533203e-01 -6.864872295409440994e-03 8.557554334402084351e-02 -1.532757878303527832e-01 7.223632186651229858e-02 -3.734650611877441406e-01 -1.316194683313369751e-01 -9.808556735515594482e-02 6.221613660454750061e-02 8.279433473944664001e-03 -3.476450741291046143e-01 -2.166300863027572632e-01 -1.494309753179550171e-01 1.059995740652084351e-01 -2.282631695270538330e-01 -6.536333262920379639e-02 -5.114007741212844849e-02 1.737059503793716431e-01 4.628925118595361710e-03 4.531252756714820862e-02 -3.631308972835540771e-01 -1.482368260622024536e-01 -1.083160787820816040e-01 -2.666663229465484619e-01 -2.192596197128295898e-01
2.140312641859054565e-01 -8.848961442708969116e-02 2.385730482637882233e-02 -1.709216088056564331e-01 -2.179161272943019867e-02 1.433863490819931030e-01 2.666026726365089417e-02 2.919373810291290283e-01 2.273752540349960327e-01 -1.596409380435943604e-01 7.549974601715803146e-03 2.100505679845809937e-01 -2.978940010070800781e-01 -6.402041018009185791e-02 -2.676068572327494621e-03 5.621412023901939392e-02 -6.565313786268234253e-02 -2.508025467395782471e-01 -6.537527590990066528e-02 -7.507017254829406738e-02 -9.896456450223922729e-02 -3.504765927791595459e-01 2.003253996372222900e-02 -1.103661805391311646e-01 1.651868373155593872e-01 -5.169303342700004578e-02 7.411057502031326294e-02 -1.911883950233459473e-01 6.286971271038055420e-02 -1.690837144851684570e-01 -3.620921075344085693e-01 -3.663960099220275879e-01
-1.026933174580335617e-02 9.899524599313735962e-02 -7.257705926895141602e-02 -3.156340122222900391e-02 3.870918974280357361e-02 -3.022437393665313721e-01 1.880810111761093140e-01 1.693694293498992920e-01 1.570286750793457031e-01 1.127732247114181519e-01 -1.625881046056747437e-01 1.800592839717864990e-01 -9.155692160129547119e-02 2.578215487301349640e-02 8.821086026728153229e-03 -3.168446123600006104e-01 2.930250950157642365e-02 -1.743394583463668823e-01 -1.240936368703842163e-01 -1.000996455550193787e-01 3.097032569348812103e-02 -4.692775383591651917e-02 -2.084773033857345581e-01 -7.306578103452920914e-03 3.901952877640724182e-02 1.112114787101745605e-01 3.504469525068998337e-03 -4.775748848915100098e-01 3.894765675067901611e-02 -2.286659628152847290e-01 1.771452873945236206e-01 -4.366431236267089844e-01
1.184391081333160400e-01 -3.881642222404479980e-02 -6.114992126822471619e-02 -2.157125994563102722e-02 6.920027732849121094e-02 -6.075735390186309814e-02 6.688115745782852173e-02 4.272097721695899963e-02 2.790484130382537842e-01 8.661460131406784058e-03 -1.329957246780395508e-01 2.379401326179504395e-01 -2.451160103082656860e-01 1.412785239517688751e-02 1.141802594065666199e-01 6.752985715866088867e-02 -2.131041139364242554e-03 -5.205937623977661133e-01 -1.631783545017242432e-01 -2.236132472753524780e-01 1.731630861759185791e-01 -3.212228715419769287e-01 4.609778150916099548e-02 -8.708530664443969727e-02 1.382244080305099487e-01 2.412816323339939117e-02 5.894872918725013733e-02 -1.479535698890686035e-01 -3.783813118934631348e-02 -4.105399176478385925e-02 -3.642035424709320068e-01 -2.530055046081542969e-01
-1.663804985582828522e-02 -2.291523218154907227e-01 -5.972340330481529236e-02 1.585787534713745117e-01 6.453648209571838379e-02 -2.156160324811935425e-01 9.654745459556579590e-02 2.892579436302185059e-01 2.133283466100692749e-01 -6.685554236173629761e-02 6.509341299533843994e-02 1.442305594682693481e-01 -2.358737029135227203e-02 4.303652048110961914e-02 1.802498996257781982e-01 -3.016151487827301025e-01 9.013100713491439819e-02 -1.387384980916976929e-01 -4.340124428272247314e-01 -2.133982442319393158e-02 -7.504063844680786133e-02 -3.272372123319655657e-04 1.908977888524532318e-02 -1.904283761978149414e-01 5.143899917602539062e-01 5.948605388402938843e-02 -2.511608786880970001e-02 -7.325991243124008179e-02 -1.935602873563766479e-01 2.483950369060039520e-02 -5.470221489667892456e-02 -1.737222447991371155e-02
4.392690956592559814e-02 1.639772653579711914e-01 3.182014077901840210e-02 -2.415281906723976135e-02 2.122589498758316040e-01 -6.086688861250877380e-02 1.932467818260192871e-01 4.827215969562530518e-01 7.070422638207674026e-03 6.244511459954082966e-04 1.584756523370742798e-01 7.511427998542785645e-02 -2.352362573146820068e-01 1.189159005880355835e-01 3.021420538425445557e-02 -1.237349063158035278e-01 1.986514627933502197e-01 -3.083211183547973633e-01 -2.762708961963653564e-01 -8.530723303556442261e-02 -2.118026018142700195e-01 -5.195869132876396179e-02 -1.063149496912956238e-01 -1.607509404420852661e-01 -3.885480109602212906e-03 5.309382826089859009e-02 -3.125669062137603760e-02 -3.326397538185119629e-01 -1.473244465887546539e-02 -2.142190039157867432e-01 -3.965616598725318909e-02 -2.626498639583587646e-01
2.187905460596084595e-01 -7.810694631189107895e-03 -1.357117891311645508e-01 1.658003479242324829e-01 6.750558502972126007e-03 5.183907598257064819e-02 9.569795429706573486e-02 2.997870445251464844e-01 -1.331695169210433960e-01 -3.125807344913482666e-01 -6.397622171789407730e-03 4.746900200843811035e-01 2.268553897738456726e-02 -2.678627073764801025e-01 9.576185047626495361e-02 1.514424197375774384e-02 8.638639748096466064e-02 -1.853698045015335083e-01 5.743693560361862183e-02 1.537952572107315063e-01 2.186175286769866943e-01 -3.540431559085845947e-01 1.251783221960067749e-01 -2.998327016830444336e-01 6.925983726978302002e-02 6.042728945612907410e-02 -6.521346420049667358e-02 9.143748879432678223e-02 1.024299636483192444e-01 4.059643670916557312e-02 2.389593608677387238e-02 2.574854344129562378e-02
2.586902081966400146e-01 2.870866283774375916e-02 -5.815473571419715881e-02 2.491678856313228607e-02 -1.715922653675079346e-01 -2.393850237131118774e-01 -3.325682133436203003e-02 4.367341697216033936e-01 -1.991574913263320923e-01 -1.204618141055107117e-01 1.721833646297454834e-01 2.866261005401611328e-01 -1.517655998468399048e-01 -1.414851099252700806e-01 7.881703227758407593e-02 -1.215065829455852509e-02 -4.123423621058464050e-02 -1.296681612730026245e-01 9.601008892059326172e-02 1.586265563964843750e-01 1.231721043586730957e-02 -1.522057056427001953e-01 9.357865154743194580e-02 -1.641489714384078979e-01 3.095450699329376221e-01 2.049480080604553223e-01 -3.401107788085937500e-01 -1.449208706617355347e-01 1.502759903669357300e-01 -1.106159985065460205e-01 3.972681611776351929e-02 -1.070648357272148132e-01
8.630437403917312622e-02 -4.214256536215543747e-03 -5.069172754883766174e-02 2.380396425724029541e-01 2.109947353601455688e-01 1.490510404109954834e-01 -5.058149620890617371e-02 3.484193980693817139e-01 2.901781797409057617e-01 -8.162822574377059937e-02 2.027025371789932251e-01 7.053167372941970825e-02 -3.886095061898231506e-02 -2.701208293437957764e-01 -1.192389577627182007e-01 -1.253448128700256348e-01 1.652501523494720459e-01 -2.300738394260406494e-01 -2.349977940320968628e-01 -1.479230374097824097e-01 -1.134879961609840393e-01 -1.998308002948760986e-01 -1.069854646921157837e-01 -1.163361072540283203e-01 1.606689989566802979e-01 2.045032083988189697e-01 -4.958402365446090698e-02 -1.252579540014266968e-01 1.533375084400177002e-01 -2.721763849258422852e-01 2.798962295055389404e-01 -6.648610532283782959e-02
3.420312106609344482e-01 1.691651046276092529e-01 -1.819873601198196411e-01 3.460101783275604248e-01 -1.562273949384689331e-01 5.564934387803077698e-02 1.784657239913940430e-01 1.751495450735092163e-01 -1.109545677900314331e-01 -2.784411609172821045e-01 3.672162443399429321e-02 3.325804769992828369e-01 -2.781374156475067139e-01 -3.409960120916366577e-02 1.405597329139709473e-01 5.643056333065032959e-02 2.055576071143150330e-02 -9.512230753898620605e-02 -2.541100792586803436e-02 1.829601675271987915e-01 2.694158442318439484e-02 -2.446865141391754150e-01 1.179252117872238159e-01 -1.530743539333343506e-01 4.821614921092987061e-02 2.461599558591842651e-01 2.002191692590713501e-01 -3.401059284806251526e-02 1.358591467142105103e-01 5.506806820631027222e-02 -2.024241834878921509e-01 -1.023915782570838928e-02
2.419369816780090332e-01 4.356246069073677063e-02 7.442273944616317749e-02 -4.701967816799879074e-03 -7.188716530799865723e-02 -2.347062677145004272e-01 8.149635046720504761e-02 4.572016000747680664e-01 -2.022078931331634521e-01 -1.545619517564773560e-01 5.687114223837852478e-02 3.634959161281585693e-01 -2.958911061286926270e-01 -1.425544917583465576e-01 1.502061039209365845e-01 6.772536039352416992e-02 -5.937131121754646301e-02 -4.289006441831588745e-02 -2.413374558091163635e-02 4.249385371804237366e-02 6.510276347398757935e-02 -2.868374586105346680e-01 1.193484365940093994e-01 -1.660348176956176758e-01 1.322054713964462280e-01 1.736400127410888672e-01 -1.969334334135055542e-01 1.876324042677879333e-02 2.538651823997497559e-01 -3.680144995450973511e-02 1.234094053506851196e-01 -1.379900276660919189e-01
-3.247305867262184620e-04 -2.251924723386764526e-01 -5.420344322919845581e-02 2.004007846117019653e-01 4.037958756089210510e-02 1.057715713977813721e-02 -7.638346403837203979e-02 1.682770997285842896e-01 1.712671667337417603e-01 1.112507060170173645e-01 -6.268948316574096680e-02 3.191265761852264404e-01 5.413285270333290100e-02 -3.457033634185791016e-01 3.596308231353759766e-01 -1.633463054895401001e-01 -1.455751508474349976e-01 -2.202891260385513306e-01 -1.651162952184677124e-01 1.339320093393325806e-01 -8.162331581115722656e-02 -1.073619946837425232e-01 -5.049813538789749146e-02 -3.709531575441360474e-02 3.680720925331115723e-01 1.521132290363311768e-01 -2.838852405548095703e-01 -9.677169471979141235e-02 -1.407841686159372330e-02 -5.994324386119842529e-02 -2.216795645654201508e-02 -2.333828657865524292e-01
1.992314159870147705e-01 -2.653456032276153564e-01 -1.192508563399314880e-01 4.655706509947776794e-02 2.296800017356872559e-01 -1.092777997255325317e-01 -1.596535891294479370e-01 2.669574022293090820e-01 1.707196831703186035e-01 -3.034915626049041748e-01 -1.131132524460554123e-02 9.486614912748336792e-02 -2.662190236151218414e-02 -5.185769498348236084e-02 -3.307438492774963379e-01 -3.235794305801391602e-01 1.139195933938026428e-01 -2.424933016300201416e-01 -1.467480659484863281e-01 1.355046927928924561e-01 -1.111330911517143250e-01 -2.181956619024276733e-01 -1.442449353635311127e-02 -1.470270752906799316e-01 2.577671706676483154e-01 -1.240559667348861694e-01 -2.040268033742904663e-01 2.599308639764785767e-02 -3.658359125256538391e-02 -1.248573511838912964e-01 -1.545579731464385986e-01 -7.597988843917846680e-02
9.300526976585388184e-02 2.896046265959739685e-02 1.251677423715591431e-01 4.087177291512489319e-02 -1.901490688323974609e-01 -8.375824987888336182e-02 -1.318367421627044678e-01 2.622604668140411377e-01 -1.503336429595947266e-01 -1.164693534374237061e-01 -1.103828996419906616e-01 3.172674775123596191e-01 -6.655056774616241455e-02 -1.877462863922119141e-01 -1.107319295406341553e-01 -3.689053356647491455e-01 -1.941067874431610107e-01 2.319313026964664459e-02 -1.670173853635787964e-01 5.213119834661483765e-02 -6.577787548303604126e-02 -3.820289969444274902e-01 -2.718136310577392578e-01 -1.266134530305862427e-01 6.318502873182296753e-02 1.761089265346527100e-01 1.032701320946216583e-02 -6.009463686496019363e-03 4.660878702998161316e-02 1.575290113687515259e-01 -1.851157546043395996e-01 3.184055387973785400e-01
1.006446257233619690e-01 -2.718831896781921387e-01 8.141957223415374756e-02 8.805534243583679199e-02 2.765973508358001709e-01 1.206917539238929749e-01 1.507994234561920166e-01 4.141571819782257080e-01 1.304711401462554932e-01 4.056031256914138794e-02 5.292766541242599487e-02 3.143592774868011475e-01 -3.623449429869651794e-02 -1.517555117607116699e-01 6.200679019093513489e-02 -1.246147602796554565e-01 5.052596703171730042e-02 -1.506746262311935425e-01 -4.000127911567687988e-01 -5.871428921818733215e-02 -1.244959682226181030e-01 -3.154907524585723877e-01 -1.616741567850112915e-01 1.447026152163743973e-02 1.778781414031982422e-01 -2.022341191768646240e-01 8.118850737810134888e-02 -6.726218760013580322e-02 5.093871057033538818e-02 1.630924940109252930e-01 5.988859757781028748e-02 -7.543338090181350708e-02
1.511896103620529175e-01 -8.386196941137313843e-02 -1.529799699783325195e-01 9.004867076873779297e-02 3.163745403289794922e-01 2.255775481462478638e-01 6.426098942756652832e-02 1.695923954248428345e-01 1.561284065246582031e-01 -4.351007938385009766e-02 -1.085093691945075989e-01 1.309518665075302124e-01 -2.348534315824508667e-01 -3.965053558349609375e-01 1.043725386261940002e-01 1.438575685024261475e-01 -7.173973321914672852e-02 -2.585237026214599609e-01 -8.119331300258636475e-02 2.075985372066497803e-01 1.754161715507507324e-02 -4.526795744895935059e-01 -1.214874535799026489e-01 -8.228571712970733643e-02 1.707910448312759399e-01 -8.488799631595611572e-02 -2.421161346137523651e-02 -1.609058380126953125e-01 2.370028570294380188e-02 6.275930255651473999e-02 1.983294486999511719e-01 2.145098894834518433e-02
3.071590363979339600e-01 1.593098342418670654e-01 2.766188932582736015e-03 -6.136557459831237793e-02 6.335967779159545898e-02 -7.866751402616500854e-04 -7.747834175825119019e-02 2.925769388675689697e-01 -1.359596997499465942e-01 -1.626563221216201782e-01 2.196284532546997070e-01 4.725063145160675049e-01 -8.646141737699508667e-02 -2.122293412685394287e-01 1.019775345921516418e-01 1.099108085036277771e-01 1.133391186594963074e-01 -2.038776576519012451e-01 -7.540483027696609497e-02 1.931847631931304932e-01 -3.936389088630676270e-02 -3.250710666179656982e-01 2.084165811538696289e-02 -3.137938976287841797e-01 1.839323341846466064e-01 1.865727901458740234e-01 -2.815939253196120262e-03 1.800994388759136200e-02 4.764937981963157654e-02 1.173876225948333740e-01 -2.937539480626583099e-02 -4.210315179079771042e-03
-3.139957040548324585e-02 -9.421665221452713013e-02 -2.570089139044284821e-02 1.516100317239761353e-01 8.798414468765258789e-02 6.491319090127944946e-02 1.769142746925354004e-01 1.890896707773208618e-01 8.792310953140258789e-02 -8.006759732961654663e-02 -1.429696679115295410e-01 1.969331800937652588e-01 -2.854959666728973389e-01 -1.575725525617599487e-01 -7.428241893649101257e-03 9.204272925853729248e-02 1.109069064259529114e-01 -4.532960057258605957e-01 -1.715405471622943878e-02 -3.693232685327529907e-02 9.595917165279388428e-02 -3.822828233242034912e-01 1.183766350150108337e-01 6.709763407707214355e-02 5.814676731824874878e-02 1.977823302149772644e-02 2.464611530303955078e-01 -3.757399320602416992e-01 9.981827437877655029e-02 -1.296783387660980225e-01 -1.706370860338211060e-01 -2.106223255395889282e-01
-1.898998320102691650e-01 -2.865701913833618164e-01 -9.097731858491897583e-02 1.777466982603073120e-01 1.462226361036300659e-01 -1.220663357526063919e-02 -6.403568387031555176e-02 1.634936928749084473e-01 -8.432251214981079102e-02 5.790197849273681641e-02 -2.674938440322875977e-01 3.278395533561706543e-01 -1.405455172061920166e-01 -5.919874459505081177e-02 2.470563352108001709e-01 -1.076871752738952637e-01 -1.034451797604560852e-01 -3.099328577518463135e-01 -2.791580557823181152e-01 -2.035107463598251343e-02 -1.805164515972137451e-01 -1.658555120229721069e-01 -3.679730743169784546e-02 -1.555500030517578125e-01 3.891118168830871582e-01 8.004062622785568237e-02 -2.120290100574493408e-01 -1.353807449340820312e-01 6.451012939214706421e-02 -3.329661116003990173e-02 4.901277646422386169e-02 -6.841485947370529175e-02
1.707148551940917969e-01 3.329066336154937744e-01 4.400331154465675354e-02 4.378000497817993164e-01 5.805895105004310608e-02 8.848382532596588135e-02 -1.230188459157943726e-01 2.652561068534851074e-01 5.844666808843612671e-02 1.714471578598022461e-01 6.973015516996383667e-02 3.810903429985046387e-01 -2.832249104976654053e-01 -8.819910138845443726e-02 -5.540981888771057129e-02 -1.157365068793296814e-01 2.574377655982971191e-01 -5.761493742465972900e-02 -7.598618417978286743e-02 -1.132300049066543579e-01 -8.059969544410705566e-02 -9.708485007286071777e-02 -2.368416637182235718e-02 7.924342155456542969e-02 6.678912043571472168e-02 -1.022019516676664352e-02 -2.656317949295043945e-01 -1.480693899793550372e-04 -1.372573822736740112e-01 1.932228207588195801e-01 -3.384089842438697815e-02 -1.974092870950698853e-01
-4.188416898250579834e-02 3.694035708904266357e-01 -4.579160362482070923e-02 -1.713967323303222656e-01 6.351198256015777588e-02 -6.442043930292129517e-02 -8.497752994298934937e-02 2.462571263313293457e-01 -1.943926960229873657e-01 -2.514775395393371582e-01 -5.992474500089883804e-03 1.513199508190155029e-01 -1.347187608480453491e-01 1.192620620131492615e-01 2.630917429924011230e-01 -2.000245451927185059e-01 1.508252322673797607e-01 -4.331056475639343262e-01 5.315732583403587341e-02 1.891413778066635132e-01 3.205231949687004089e-02 -2.207713276147842407e-01 7.669828832149505615e-02 7.182144373655319214e-02 2.286205142736434937e-01 2.062714546918869019e-01 -1.219571977853775024e-01 -3.888178616762161255e-02 -1.150692701339721680e-01 -2.002506703138351440e-01 -2.013781666755676270e-02 -1.183987036347389221e-01
2.040170729160308838e-01 -4.661400243639945984e-02 -1.248936429619789124e-01 2.465962246060371399e-02 -4.634645208716392517e-02 1.459007430821657181e-02 1.268684715032577515e-01 4.649569094181060791e-02 2.051047235727310181e-01 1.344390027225017548e-02 -1.014743894338607788e-01 3.193804994225502014e-02 -1.500263065099716187e-01 -1.100960969924926758e-01 2.578886970877647400e-02 -2.101795822381973267e-01 -1.649397425353527069e-02 -3.763312697410583496e-01 -4.325884878635406494e-01 1.127842739224433899e-01 1.958724856376647949e-01 -3.561321794986724854e-01 8.774047717452049255e-03 2.162716686725616455e-01 1.666677147150039673e-01 -1.085559651255607605e-01 1.145339012145996094e-02 -2.009366601705551147e-01 3.173845261335372925e-02 -1.768143326044082642e-01 -1.391791105270385742e-01 -3.175477087497711182e-01
3.197551071643829346e-01 1.817313581705093384e-02 -1.356018781661987305e-01 4.669092595577239990e-02 -2.284547835588455200e-01 -1.370573341846466064e-01 2.695104181766510010e-01 2.060084939002990723e-01 -3.402655944228172302e-03 2.421721816062927246e-02 1.910260617733001709e-01 -9.734158962965011597e-02 -9.651133790612220764e-03 -2.083891779184341431e-01 -5.999402329325675964e-02 -3.100547790527343750e-01 1.275233775377273560e-01 -5.248104035854339600e-02 -3.046274185180664062e-02 9.471768885850906372e-02 -3.729195147752761841e-02 -3.282658755779266357e-01 -2.772037684917449951e-01 -1.762708723545074463e-01 2.592971026897430420e-01 1.837531477212905884e-01 1.495583206415176392e-01 -7.355488091707229614e-02 -3.059995174407958984e-02 -1.061220616102218628e-01 -2.057185620069503784e-01 -2.677966356277465820e-01
-2.743303179740905762e-01 -2.512708008289337158e-01 -1.735356450080871582e-01 2.662848830223083496e-01 6.892720609903335571e-02 -1.162115260958671570e-01 3.009583801031112671e-02 2.953017652034759521e-01 2.265517860651016235e-01 -1.672209240496158600e-02 -2.459589205682277679e-02 3.821580410003662109e-01 -5.077017843723297119e-02 -9.897808544337749481e-03 2.081153988838195801e-01 -1.557029485702514648e-01 3.753103315830230713e-02 -2.379717975854873657e-01 -9.997828304767608643e-02 4.256815463304519653e-02 -7.405769079923629761e-02 -1.447257101535797119e-01 1.105111930519342422e-02 1.925082132220268250e-02 4.338344931602478027e-01 9.980312734842300415e-02 -2.459076941013336182e-01 -4.398302733898162842e-02 3.521174937486648560e-02 1.107162386178970337e-01 -3.760825470089912415e-02 -1.160707399249076843e-01
5.363899096846580505e-02 2.328017726540565491e-02 -1.114638820290565491e-01 1.923175603151321411e-01 -1.321921348571777344e-01 -6.083242595195770264e-02 9.328938089311122894e-03 4.104742705821990967e-01 -2.198314815759658813e-01 -2.587460577487945557e-01 1.016792282462120056e-01 3.311797380447387695e-01 -2.109041064977645874e-01 -1.531969904899597168e-01 9.390915185213088989e-02 1.261262744665145874e-01 2.900611050426959991e-02 -1.734860986471176147e-01 -4.040416702628135681e-02 2.042790949344635010e-01 -9.153165668249130249e-02 -3.194240331649780273e-01 1.902153789997100830e-01 -1.914627104997634888e-01 2.346503138542175293e-01 2.104637026786804199e-01 -2.059036195278167725e-01 7.553664594888687134e-02 1.039071232080459595e-01 5.646033212542533875e-03 8.731128275394439697e-02 -7.738155126571655273e-02
-9.717677533626556396e-02 1.665395349264144897e-01 5.124322324991226196e-02 -4.250547289848327637e-02 1.308638751506805420e-01 1.387305408716201782e-01 2.265931367874145508e-01 1.898732334375381470e-01 4.898292571306228638e-02 3.595025092363357544e-02 -3.318599164485931396e-01 2.869243919849395752e-01 -1.658787727355957031e-01 -3.781380131840705872e-02 -1.246464066207408905e-02 -1.534578055143356323e-01 2.319981902837753296e-01 -2.351026982069015503e-01 -1.672358363866806030e-01 -7.248098403215408325e-02 -2.477563358843326569e-02 -3.292912244796752930e-01 9.664888679981231689e-02 7.962169498205184937e-02 3.032242655754089355e-01 9.354161471128463745e-02 7.490714639425277710e-02 -3.705146610736846924e-01 1.974507868289947510e-01 -1.485903561115264893e-01 -9.607627242803573608e-02 6.995387375354766846e-02
-3.345672413706779480e-02 2.822299674153327942e-02 5.816956236958503723e-02 -1.466857790946960449e-01 1.214816933497786522e-03 1.454778760671615601e-01 9.210122376680374146e-02 1.991330087184906006e-01 1.709816306829452515e-01 1.524520106613636017e-02 -3.931266814470291138e-02 3.983853459358215332e-01 -2.127591818571090698e-01 1.000043228268623352e-01 -1.418227553367614746e-01 -3.224048316478729248e-01 2.978670224547386169e-02 -1.640483438968658447e-01 -1.550465822219848633e-01 2.121111843734979630e-03 -1.836759746074676514e-01 -1.885140985250473022e-01 -1.214838474988937378e-01 -2.593014016747474670e-02 1.062928289175033569e-01 6.795129179954528809e-02 1.544919013977050781e-01 -4.564659893512725830e-01 -1.136195659637451172e-02 -4.806355386972427368e-02 -1.501583307981491089e-01 -3.537696897983551025e-01
4.742735996842384338e-02 -1.944228261709213257e-01 -3.734126314520835876e-02 3.719889521598815918e-01 2.425487339496612549e-01 -9.504079073667526245e-02 -8.443620055913925171e-02 2.877517938613891602e-01 9.634075313806533813e-02 -2.422045320272445679e-01 -1.304471790790557861e-01 1.169224232435226440e-01 -1.110759377479553223e-01 5.963945761322975159e-03 1.097046304494142532e-02 -2.969506382942199707e-01 2.279102802276611328e-01 -2.241592854261398315e-01 -1.055590957403182983e-01 -1.468764394521713257e-01 -2.289098352193832397e-01 -2.762146592140197754e-01 -4.353662370704114437e-04 -1.671941131353378296e-01 2.153254598379135132e-01 6.335474085062742233e-03 1.937779188156127930e-01 -1.944513991475105286e-02 -2.274340717121958733e-03 1.633186489343643188e-01 -2.048916816711425781e-01 -1.361448615789413452e-01
2.891604304313659668e-01 -1.266460269689559937e-01 -1.063694879412651062e-01 1.386999636888504028e-01 1.288689821958541870e-01 -3.354226648807525635e-01 2.412492036819458008e-01 2.234008759260177612e-01 8.345837146043777466e-02 1.049430966377258301e-01 -6.678735464811325073e-02 1.619968861341476440e-01 -9.316717833280563354e-02 -6.942390650510787964e-02 -8.879763633012771606e-02 -4.015173912048339844e-01 1.014080047607421875e-01 -7.899250835180282593e-02 -2.800115384161472321e-02 2.376575171947479248e-01 9.871156513690948486e-02 -1.578293144702911377e-01 -1.778714358806610107e-01 -7.257468253374099731e-02 -2.134441211819648743e-02 1.044811084866523743e-01 1.291286796331405640e-01 1.088161580264568329e-02 -1.411321908235549927e-01 1.555431187152862549e-01 -2.939300537109375000e-01 -3.118780553340911865e-01
-4.191359505057334900e-03 -2.082154005765914917e-01 1.530371904373168945e-01 2.653735876083374023e-01 -7.952662184834480286e-03 1.787707805633544922e-01 8.482035994529724121e-02 4.534871131181716919e-02 4.764710739254951477e-02 2.896501719951629639e-01 -1.555387675762176514e-01 2.658141553401947021e-01 -1.323375999927520752e-01 -2.633377611637115479e-01 2.401697188615798950e-01 -2.192178368568420410e-01 4.916817322373390198e-02 -2.058374881744384766e-01 -1.255000084638595581e-01 -2.236310020089149475e-02 -1.854349523782730103e-01 -1.949632316827774048e-01 1.829826235771179199e-01 8.174433559179306030e-02 4.286408722400665283e-01 2.873903606086969376e-03 -8.941558003425598145e-02 -1.580129116773605347e-01 6.652246415615081787e-02 7.315409928560256958e-02 6.944496184587478638e-02 -2.073523104190826416e-01
-1.102808192372322083e-01 1.794508546590805054e-01 4.577236995100975037e-02 -4.743025824427604675e-02 -8.137723058462142944e-02 -2.275163084268569946e-01 1.471142005175352097e-02 2.963817417621612549e-01 3.245783746242523193e-01 4.320549964904785156e-02 -5.861569195985794067e-02 1.595043092966079712e-01 -7.840578258037567139e-02 -4.112150147557258606e-02 -9.027005732059478760e-02 -1.351719647645950317e-01 2.805883586406707764e-01 -2.404080927371978760e-01 -1.097696349024772644e-01 -1.903171651065349579e-02 9.273003786802291870e-03 -7.199232280254364014e-02 -5.130757391452789307e-02 1.719520427286624908e-02 9.157722443342208862e-02 3.082601726055145264e-01 -1.739427596330642700e-01 -4.916172921657562256e-01 -7.479470968246459961e-02 -1.049309521913528442e-01 -1.343025863170623779e-01 -2.595414817333221436e-01
-1.294323354959487915e-01 -2.069867998361587524e-01 -5.828328058123588562e-02 4.151980876922607422e-01 1.791341602802276611e-01 -9.325095266103744507e-02 1.721131615340709686e-02 2.740552425384521484e-01 1.139652878046035767e-01 4.744275659322738647e-02 -2.288684397935867310e-01 2.456317991018295288e-01 -8.900110423564910889e-02 -1.845882982015609741e-01 2.621996402740478516e-01 -2.289120107889175415e-01 -1.178893223404884338e-01 -1.069865748286247253e-01 -1.485586911439895630e-01 5.453976802527904510e-03 -6.127401813864707947e-02 -1.074861288070678711e-01 8.688534796237945557e-02 1.402843836694955826e-02 4.444932937622070312e-01 1.932395398616790771e-01 -1.595885008573532104e-01 -4.420726373791694641e-02 1.477318853139877319e-01 -1.565604284405708313e-02 -4.543605446815490723e-02 1.902624033391475677e-02
-5.051193386316299438e-02 -2.254779189825057983e-01 -2.920341789722442627e-01 2.453133165836334229e-01 1.567888557910919189e-01 1.628788560628890991e-02 6.315184384584426880e-02 2.706475853919982910e-01 -3.983006626367568970e-02 1.239438354969024658e-01 -7.261904329061508179e-02 2.527471482753753662e-01 -4.005827009677886963e-02 -1.006347090005874634e-01 3.457807898521423340e-01 -9.902952611446380615e-02 -8.350662887096405029e-02 -2.203692644834518433e-01 -2.030784040689468384e-01 -6.061708088964223862e-03 -1.467344816774129868e-02 -1.666204780340194702e-01 -3.273574262857437134e-02 -5.436068400740623474e-02 5.092063546180725098e-01 1.277858316898345947e-01 -1.789738386869430542e-01 3.172464296221733093e-02 -8.439002186059951782e-02 2.765011414885520935e-02 -1.595751196146011353e-01 -3.203375637531280518e-02
2.120476812124252319e-01 1.680313199758529663e-01 3.543543070554733276e-02 -4.649997875094413757e-02 1.481133699417114258e-01 -6.962931901216506958e-02 1.674318336881697178e-04 3.600452840328216553e-02 3.650403022766113281e-02 -9.475910663604736328e-02 -5.872001498937606812e-02 1.212722137570381165e-01 -5.495098829269409180e-01 -2.843292951583862305e-01 2.228856086730957031e-01 -1.161477416753768921e-01 1.508152037858963013e-01 -1.668021380901336670e-01 -1.234866604208946228e-01 8.389755338430404663e-02 2.425642013549804688e-01 8.338786661624908447e-03 5.132192373275756836e-02 -4.780472815036773682e-02 2.465135902166366577e-01 2.495735436677932739e-01 7.330831885337829590e-02 -2.163808047771453857e-01 -2.221313863992691040e-01 9.739082306623458862e-02 -6.944849342107772827e-02 -2.127876281738281250e-01
6.728553026914596558e-02 -2.473618984222412109e-01 -5.544148012995719910e-02 -7.629017531871795654e-02 1.560601592063903809e-01 1.750198602676391602e-01 3.288106918334960938e-01 3.363207578659057617e-01 4.779774323105812073e-02 6.939895451068878174e-02 -2.432051301002502441e-01 1.065481379628181458e-01 -2.936635315418243408e-01 -1.733225584030151367e-01 7.246851176023483276e-02 3.744221851229667664e-02 -2.751964703202247620e-02 -1.684100329875946045e-01 -2.488591670989990234e-01 6.408847123384475708e-02 1.877197474241256714e-01 -3.269297480583190918e-01 -9.615119546651840210e-03 -5.731950979679822922e-03 5.467434227466583252e-02 2.051602452993392944e-01 1.898169815540313721e-01 -2.528126239776611328e-01 4.438521713018417358e-02 2.344343252480030060e-02 2.060154378414154053e-01 -1.457740366458892822e-01
3.347410261631011963e-01 1.704039610922336578e-02 -1.006012666039168835e-03 -4.357519373297691345e-02 6.369063258171081543e-02 -1.166784614324569702e-01 3.334389626979827881e-02 6.311644613742828369e-02 3.929114341735839844e-02 -2.339623123407363892e-01 -1.230462687090039253e-03 -3.498813603073358536e-04 -5.517936348915100098e-01 -1.280398070812225342e-01 8.587782829999923706e-02 -1.843765377998352051e-01 -1.576375775039196014e-02 -3.334682583808898926e-01 -1.642447561025619507e-01 -1.010782420635223389e-01 7.331762462854385376e-02 -5.706635117530822754e-02 1.608210951089859009e-01 9.710467606782913208e-02 3.352469503879547119e-01 8.633110672235488892e-02 1.674581021070480347e-01 -2.100727707147598267e-01 -1.166468299925327301e-02 1.629767417907714844e-01 -1.295081377029418945e-01 -1.281208842992782593e-01
9.377948939800262451e-02 -3.463811874389648438e-01 1.379805654287338257e-01 -8.654455654323101044e-03 7.678110152482986450e-02 -2.197632491588592529e-01 1.112038791179656982e-01 3.043414056301116943e-01 2.670129295438528061e-03 1.869077328592538834e-03 1.573949009180068970e-01 1.781536042690277100e-01 7.584078609943389893e-02 1.876132376492023468e-02 -1.286487728357315063e-01 -2.704968750476837158e-01 -1.723932623863220215e-01 -1.650538295507431030e-01 -3.044373989105224609e-01 -1.751021482050418854e-02 -8.733661472797393799e-02 -3.047161996364593506e-01 7.056700531393289566e-03 -6.692897528409957886e-02 4.165431559085845947e-01 6.328130513429641724e-02 -4.763864725828170776e-02 -2.384330928325653076e-01 -1.186968013644218445e-02 5.635865777730941772e-02 2.137174010276794434e-01 8.820039220154285431e-04
1.251112818717956543e-01 -2.730725407600402832e-01 -2.346283048391342163e-01 5.743615701794624329e-02 1.011124923825263977e-01 -8.593108505010604858e-02 -6.033930182456970215e-02 9.504839032888412476e-02 7.368855178356170654e-02 2.006190270185470581e-01 9.129527211189270020e-02 2.597246468067169189e-01 -6.438273191452026367e-02 1.526522263884544373e-02 -2.662990689277648926e-01 -3.429864346981048584e-01 1.960749477148056030e-01 -9.384106844663619995e-03 -2.872147411108016968e-02 7.475586235523223877e-02 1.587161719799041748e-01 -3.003004789352416992e-01 -5.529225990176200867e-02 -4.377700015902519226e-02 2.728434503078460693e-01 3.417687714099884033e-01 2.160657048225402832e-01 2.274315617978572845e-02 8.395556360483169556e-02 5.452634394168853760e-02 -2.986557781696319580e-01 -6.151413172483444214e-02
9.809774160385131836e-02 1.302817165851593018e-01 -1.419238150119781494e-01 1.470835804939270020e-01 3.498682379722595215e-01 -1.322625428438186646e-01 5.734233185648918152e-02 3.025068938732147217e-01 1.034647449851036072e-01 1.302781850099563599e-01 -2.409640103578567505e-01 1.099015325307846069e-01 -1.418548868969082832e-03 -3.002880513668060303e-02 7.410254329442977905e-02 -2.166492342948913574e-01 4.301596432924270630e-03 -4.165705740451812744e-01 -1.218291372060775757e-01 -1.919734925031661987e-01 1.574816405773162842e-01 5.964156612753868103e-02 -8.627304434776306152e-02 -2.149287611246109009e-01 4.315311908721923828e-01 8.415701240301132202e-02 -1.152719035744667053e-01 1.374040544033050537e-02 8.828198164701461792e-02 7.887273281812667847e-02 -1.138600558042526245e-01 -6.913168728351593018e-02
1.963751763105392456e-01 -1.392936557531356812e-01 -1.977583169937133789e-01 2.099182307720184326e-01 8.307930082082748413e-02 -3.880731761455535889e-02 4.719843715429306030e-02 2.605301737785339355e-01 -1.334066968411207199e-02 -9.145018458366394043e-02 -1.314392406493425369e-02 3.810591995716094971e-01 6.856943666934967041e-02 -1.904563754796981812e-01 7.510008662939071655e-02 -2.334231287240982056e-01 2.215721607208251953e-01 -2.540225982666015625e-01 -4.049887135624885559e-02 -1.520426571369171143e-01 1.354306787252426147e-01 -4.957975074648857117e-02 -3.565636575222015381e-01 -6.314595043659210205e-02 1.422333419322967529e-01 1.744223982095718384e-01 2.219402343034744263e-01 6.437871605157852173e-02 -1.471126079559326172e-01 -1.793829053640365601e-01 -3.041705116629600525e-02 -2.760832905769348145e-01
7.028253376483917236e-02 -3.210762515664100647e-02 -7.810363918542861938e-02 5.872457846999168396e-02 -1.192232295870780945e-01 -4.775447398424148560e-02 1.122529283165931702e-01 4.200874865055084229e-01 -1.374612599611282349e-01 -9.450216591358184814e-02 1.544142663478851318e-01 4.079352021217346191e-01 -2.309588342905044556e-01 -7.782879751175642014e-03 1.179960221052169800e-01 7.104249298572540283e-02 2.322206832468509674e-02 -1.914155036211013794e-01 1.427355557680130005e-01 2.882284224033355713e-01 -9.237380325794219971e-02 -2.995265424251556396e-01 1.554730981588363647e-01 -1.348937451839447021e-01 2.647684812545776367e-01 2.511865198612213135e-01 -1.533024758100509644e-01 -9.487277269363403320e-02 1.525412779301404953e-02 -6.045477464795112610e-02 1.676858663558959961e-01 -9.750404953956604004e-02
1.490185316652059555e-02 -1.673708297312259674e-02 -8.994830399751663208e-02 -7.444611191749572754e-02 1.679810285568237305e-01 7.234997302293777466e-02 1.437624096870422363e-01 3.341208100318908691e-01 -2.622085213661193848e-01 -3.004083931446075439e-01 5.710531398653984070e-02 2.364016771316528320e-01 8.426766842603683472e-02 3.648667782545089722e-02 1.460017412900924683e-01 -1.298236548900604248e-01 1.366276592016220093e-01 -2.787097990512847900e-01 1.925559192895889282e-01 1.716808974742889404e-01 1.473829299211502075e-01 -3.446866869926452637e-01 -1.688099652528762817e-01 -1.035549640655517578e-01 2.434391379356384277e-01 2.476554363965988159e-02 -2.273561358451843262e-01 -1.642663478851318359e-01 4.081187397241592407e-02 -2.423217445611953735e-01 -2.746916748583316803e-02 -1.141078099608421326e-01
-2.190757170319557190e-02 -8.113625226542353630e-04 4.394078254699707031e-02 -7.897709310054779053e-02 3.540621697902679443e-01 1.492988467216491699e-01 2.385099232196807861e-01 5.022462010383605957e-01 1.370076090097427368e-01 3.407327085733413696e-02 -2.397451549768447876e-01 2.128548920154571533e-01 -1.021147146821022034e-01 -6.271354109048843384e-02 -5.204607546329498291e-02 -3.861688971519470215e-01 -1.081165671348571777e-01 -1.601604372262954712e-01 -1.627852916717529297e-01 -2.059718519449234009e-01 -3.248116234317421913e-03 -1.959235817193984985e-01 1.698577962815761566e-02 2.244178438559174538e-03 2.562226057052612305e-01 1.731274127960205078e-01 -2.730948664247989655e-02 4.356371238827705383e-02 2.283963933587074280e-02 -2.411056868731975555e-02 3.553811460733413696e-02 -7.974319159984588623e-03
-4.768856242299079895e-02 2.277842462062835693e-01 -1.107183322310447693e-01 3.529924526810646057e-02 2.047490030527114868e-01 9.545672684907913208e-02 1.073259860277175903e-02 2.776573300361633301e-01 3.118755221366882324e-01 3.823887929320335388e-02 -2.415601462125778198e-01 2.387222945690155029e-01 -8.394239842891693115e-02 -1.721747033298015594e-02 -1.665461212396621704e-01 -1.775305122137069702e-01 -2.825905568897724152e-02 -3.055740296840667725e-01 -2.215549498796463013e-01 2.020271122455596924e-02 2.365718632936477661e-01 -2.086954563856124878e-01 1.628689765930175781e-01 -1.518726050853729248e-01 2.662798762321472168e-01 1.439401134848594666e-02 -3.309661149978637695e-02 -1.899857074022293091e-01 -1.427276432514190674e-01 -2.526534199714660645e-01 1.705299764871597290e-01 9.517941623926162720e-02
-2.114893198013305664e-01 3.252951428294181824e-02 2.123942784965038300e-02 3.139833733439445496e-02 -1.011298000812530518e-01 2.260532602667808533e-02 -1.725913137197494507e-01 3.692885860800743103e-02 -1.517212390899658203e-01 7.710695266723632812e-02 7.384218275547027588e-02 1.982773840427398682e-01 -3.505171835422515869e-01 -1.302736103534698486e-01 2.871940433979034424e-01 -2.764254510402679443e-01 2.713173627853393555e-01 -1.430555582046508789e-01 -1.348441690206527710e-01 2.765454053878784180e-01 1.026546210050582886e-01 -3.609853982925415039e-01 1.244180649518966675e-01 8.013311028480529785e-02 9.878530353307723999e-02 -1.206514388322830200e-01 4.975495114922523499e-02 -8.065209724009037018e-03 -7.696840912103652954e-02 -3.465476036071777344e-01 -1.783716678619384766e-01 4.744799062609672546e-02
3.372574746608734131e-01 3.485212102532386780e-02 2.742926590144634247e-02 -9.081519395112991333e-02 1.148152053356170654e-01 -7.711009681224822998e-02 3.341555222868919373e-02 2.477467954158782959e-01 3.491928055882453918e-02 -5.480226129293441772e-02 -7.673344016075134277e-02 2.012084983289241791e-02 -3.418690562248229980e-01 -3.287703990936279297e-01 1.255487650632858276e-01 -6.224437966011464596e-04 -1.100661456584930420e-01 -5.449117720127105713e-02 -1.085822209715843201e-01 -2.605549991130828857e-01 2.126636505126953125e-01 -1.593763381242752075e-01 2.226548641920089722e-01 -8.540025353431701660e-02 3.750099837779998779e-01 1.895947158336639404e-01 4.496972262859344482e-02 -6.441388279199600220e-02 -1.938546299934387207e-01 9.715511649847030640e-02 -1.901522427797317505e-01 -2.345041036605834961e-01
1.759331375360488892e-01 -1.299126595258712769e-01 1.246109828352928162e-01 -9.300412237644195557e-02 7.243221998214721680e-02 9.838420152664184570e-02 -2.000953443348407745e-02 1.223243772983551025e-01 -1.769353002309799194e-01 -2.407605946063995361e-01 -2.818306088447570801e-01 4.986124113202095032e-02 -3.335325121879577637e-01 -2.603727579116821289e-01 2.025144100189208984e-01 -5.393582209944725037e-02 3.578705340623855591e-02 -4.154704511165618896e-01 -1.482949554920196533e-01 6.031726952642202377e-03 7.626409828662872314e-02 -2.948569357395172119e-01 -2.915075048804283142e-02 2.742246352136135101e-02 1.103004217147827148e-01 2.516051195561885834e-02 -1.978873163461685181e-01 -3.506185114383697510e-01 -7.816372811794281006e-02 6.403668224811553955e-02 -3.230687603354454041e-02 -1.647089421749114990e-01
2.569762766361236572e-01 1.420257687568664551e-01 -1.045330148190259933e-02 9.085270017385482788e-02 -1.795697025954723358e-02 -1.420093923807144165e-01 1.021807119250297546e-01 3.020749688148498535e-01 -8.712974190711975098e-02 -2.086618095636367798e-01 -1.601951010525226593e-02 3.131554424762725830e-01 -3.271976411342620850e-01 -3.107454478740692139e-01 -6.425633281469345093e-02 -1.854462176561355591e-01 1.334623247385025024e-01 9.349919127998873591e-05 2.804548442363739014e-01 2.438512295484542847e-01 -8.827569335699081421e-02 1.692382991313934326e-02 -5.229706689715385437e-02 4.829204827547073364e-02 3.213897943496704102e-01 2.350902110338211060e-01 -1.518238782882690430e-01 -6.994329392910003662e-02 1.190220937132835388e-01 -1.238149628043174744e-01 -7.243776321411132812e-02 -3.650791198015213013e-02
1.670140177011489868e-01 1.043919622898101807e-01 -5.742507427930831909e-02 9.985693544149398804e-02 1.390240341424942017e-01 6.839842349290847778e-02 4.382961243391036987e-02 2.555514276027679443e-01 3.240602090954780579e-03 9.336473047733306885e-02 1.636349558830261230e-01 2.961249351501464844e-01 6.993018835783004761e-02 -1.959434896707534790e-01 -1.614997237920761108e-01 -9.484407305717468262e-02 2.526673674583435059e-01 -5.562464147806167603e-02 -2.048569023609161377e-01 2.236836999654769897e-01 1.873639523983001709e-01 -3.770333826541900635e-01 2.750436663627624512e-01 -2.721222341060638428e-01 2.341034412384033203e-01 4.736694321036338806e-02 2.007937133312225342e-01 -1.673659496009349823e-02 3.721507638692855835e-02 -9.436073154211044312e-02 -1.530053317546844482e-01 -1.947050690650939941e-01
1.290583461523056030e-01 3.259572386741638184e-02 5.242671351879835129e-03 2.000123448669910431e-02 -3.833949565887451172e-02 -1.180835515260696411e-01 1.227677986025810242e-01 3.132905066013336182e-01 -2.802806198596954346e-01 -8.142666518688201904e-02 1.823195219039916992e-01 4.608088433742523193e-01 -3.047231137752532959e-01 -1.376715302467346191e-01 9.041156619787216187e-02 3.135192021727561951e-02 -3.993212804198265076e-02 -9.153443574905395508e-02 3.372061299160122871e-03 1.593604087829589844e-01 -1.415311992168426514e-01 -3.843780755996704102e-01 6.528125703334808350e-02 -9.203013032674789429e-02 1.826205700635910034e-01 1.968879699707031250e-01 -1.587796360254287720e-01 -5.936787277460098267e-02 2.238048464059829712e-01 -4.451677575707435608e-02 1.784180700778961182e-01 -2.889311127364635468e-02
3.576558828353881836e-01 -3.336980193853378296e-02 6.872782111167907715e-02 2.672808766365051270e-01 1.484570205211639404e-01 1.339823603630065918e-01 -4.962303489446640015e-02 4.227256476879119873e-01 2.036119997501373291e-01 -1.817530393600463867e-02 -2.585006952285766602e-01 2.146703600883483887e-01 -1.829335391521453857e-01 4.400279745459556580e-02 -1.788844913244247437e-01 2.061968855559825897e-02 2.615793943405151367e-01 -1.810542345046997070e-01 -1.938936561346054077e-01 -9.183236956596374512e-02 1.505728065967559814e-01 -2.589360177516937256e-01 -1.187312379479408264e-01 4.073294252157211304e-02 5.920826643705368042e-02 -9.224114567041397095e-02 1.250851303339004517e-01 -5.449394509196281433e-02 -1.629540622234344482e-01 5.870213732123374939e-02 -1.453965902328491211e-01 -1.290626525878906250e-01
1.550704240798950195e-01 -1.127777528017759323e-02 -7.446756213903427124e-02 -2.539292350411415100e-02 2.182169556617736816e-01 4.235542938113212585e-02 -7.106943428516387939e-02 9.008742868900299072e-02 -1.988499797880649567e-02 -1.415082663297653198e-01 -2.675344049930572510e-01 1.330368667840957642e-01 -3.621335625648498535e-01 -1.592620015144348145e-01 1.310453116893768311e-01 -9.101656824350357056e-02 -2.612129971385002136e-02 -2.735596597194671631e-01 -2.714151740074157715e-01 2.143553495407104492e-01 2.814456522464752197e-01 -1.446432620286941528e-01 6.983561068773269653e-02 -2.326473221182823181e-02 1.597762554883956909e-01 2.564697563648223877e-01 -4.839561134576797485e-02 -2.904736697673797607e-01 -1.236262694001197815e-01 1.693593263626098633e-01 -2.293864339590072632e-01 -2.002783268690109253e-01
1.198096796870231628e-01 -1.147395595908164978e-01 -4.637520387768745422e-02 3.505342304706573486e-01 -2.847268283367156982e-01 -3.353910893201828003e-02 1.479662954807281494e-01 1.063145976513624191e-02 -1.043880078941583633e-02 -2.879768908023834229e-01 3.839526325464248657e-02 3.689262270927429199e-01 -1.813709288835525513e-01 -6.575150787830352783e-02 2.102098464965820312e-01 -5.098944529891014099e-02 3.643792867660522461e-02 -2.563034743070602417e-02 -9.514189511537551880e-02 2.109422683715820312e-01 -6.699147820472717285e-02 -2.446335405111312866e-01 2.016369849443435669e-01 -2.519392073154449463e-01 3.427278399467468262e-01 1.380662471055984497e-01 4.091291502118110657e-02 -6.049452931620180607e-04 1.040829345583915710e-01 7.236405462026596069e-02 -2.183567583560943604e-01 1.126103624701499939e-01
1.719183772802352905e-01 -2.012996375560760498e-01 6.297250837087631226e-02 1.062749028205871582e-01 1.725822538137435913e-01 -1.786419004201889038e-01 -1.727901101112365723e-01 3.595786988735198975e-01 9.243952482938766479e-02 2.672357670962810516e-02 -2.563093006610870361e-01 1.526858061552047729e-01 -1.132260710000991821e-01 -4.901369661092758179e-02 2.121340334415435791e-01 -2.551981210708618164e-01 1.157513484358787537e-01 -5.106263980269432068e-02 -3.137969374656677246e-01 -6.374544650316238403e-02 -7.863973826169967651e-02 -2.409949153661727905e-01 -2.292364686727523804e-01 8.146446943283081055e-02 8.907705545425415039e-02 -1.181417703628540039e-01 -6.427261978387832642e-02 -2.242804616689682007e-01 -1.092683076858520508e-01 1.355774849653244019e-01 -3.040679097175598145e-01 -1.706067025661468506e-01
1.370903104543685913e-01 -3.462084755301475525e-02 -1.364469379186630249e-01 1.819718033075332642e-01 1.799577474594116211e-01 8.110415190458297729e-02 3.569139167666435242e-02 3.515003621578216553e-01 -1.057500764727592468e-01 -2.508603036403656006e-01 -3.179202675819396973e-01 2.655020914971828461e-02 -2.172604650259017944e-01 -1.013747304677963257e-01 1.679488718509674072e-01 -1.310427039861679077e-01 3.134009242057800293e-01 -8.375319093465805054e-02 -2.021610438823699951e-01 3.571138158440589905e-02 1.482336074113845825e-01 -2.044091820716857910e-01 -4.949254915118217468e-03 6.954809185117483139e-03 2.783782482147216797e-01 -1.844486892223358154e-01 9.929496794939041138e-02 9.568957239389419556e-02 -4.970201477408409119e-02 2.701256573200225830e-01 -1.711152344942092896e-01 -1.981878131628036499e-01
9.601756930351257324e-02 1.264849957078695297e-02 -5.782225169241428375e-03 1.464670002460479736e-01 -1.043918170034885406e-02 -1.038264781236648560e-01 -3.683114424347877502e-02 3.745891749858856201e-01 -5.115288868546485901e-02 9.228973835706710815e-02 3.930315077304840088e-01 6.521310657262802124e-02 -1.288393791764974594e-02 9.791346639394760132e-02 1.235113367438316345e-01 -2.236955165863037109e-01 5.397668480873107910e-02 -4.624814540147781372e-02 -1.917948573827743530e-01 -1.992401629686355591e-01 1.202681958675384521e-01 -4.533644616603851318e-01 -4.453516006469726562e-02 -1.478873938322067261e-01 3.057108223438262939e-01 -1.566454172134399414e-01 2.082901820540428162e-02 -1.996584981679916382e-01 1.076264455914497375e-01 -2.420034706592559814e-01 9.114170074462890625e-02 -9.757936745882034302e-02
1.630904674530029297e-01 -6.943152099847793579e-02 -5.611729249358177185e-02 2.163764983415603638e-01 1.096528768539428711e-01 1.204532235860824585e-01 -1.927000731229782104e-01 4.868120253086090088e-01 -9.071388095617294312e-02 -6.331083178520202637e-02 2.189919799566268921e-01 1.675007045269012451e-01 -4.736510105431079865e-03 -4.177449271082878113e-02 -4.507606476545333862e-02 -4.613456130027770996e-01 -3.798859193921089172e-02 -1.523764133453369141e-01 8.692980557680130005e-02 -8.373811095952987671e-02 8.057798445224761963e-02 -2.705166935920715332e-01 -2.601042687892913818e-01 -7.895540446043014526e-02 1.156778037548065186e-01 -1.107303276658058167e-01 1.022724527865648270e-02 -5.617814138531684875e-02 -2.305349111557006836e-01 6.231616716831922531e-03 -1.084263026714324951e-01 -1.625882238149642944e-01
-1.337609291076660156e-01 8.781664818525314331e-02 -3.126130402088165283e-01 1.630266159772872925e-01 3.168740868568420410e-01 -9.134393930435180664e-02 -1.263548880815505981e-01 2.082087993621826172e-01 3.990381583571434021e-02 -1.321364641189575195e-01 -4.329859744757413864e-03 2.323036044836044312e-01 -9.929657727479934692e-02 -1.231096163392066956e-01 7.721410691738128662e-02 -1.655019670724868774e-01 1.730687767267227173e-01 -7.823252677917480469e-02 -1.214293390512466431e-01 1.290151029825210571e-01 1.096136122941970825e-01 -2.225423604249954224e-01 -5.005229711532592773e-01 -8.465580642223358154e-02 2.454157024621963501e-01 -9.015848487615585327e-02 -7.138851284980773926e-02 -7.444337010383605957e-02 -1.268228143453598022e-01 -1.474784016609191895e-01 3.848905442282557487e-03 -2.169793397188186646e-01
2.676658928394317627e-01 1.389406174421310425e-01 -3.263646364212036133e-02 -1.038074120879173279e-02 1.745522953569889069e-02 -7.050035987049341202e-03 2.708361670374870300e-02 3.519064188003540039e-01 -1.307954341173171997e-01 -2.502377033233642578e-01 8.066544681787490845e-02 3.913859128952026367e-01 -2.260391414165496826e-01 -1.552120894193649292e-01 1.387605369091033936e-01 -2.944545820355415344e-02 1.069125086069107056e-01 -1.662325114011764526e-01 -2.759602479636669159e-02 1.077937483787536621e-01 -4.070234298706054688e-02 -3.291254043579101562e-01 2.364504635334014893e-01 -2.181980460882186890e-01 1.259067207574844360e-01 2.712424099445343018e-01 -1.934973895549774170e-01 1.197105199098587036e-01 4.251564666628837585e-02 -1.320655196905136108e-01 1.405098140239715576e-01 -5.564757809042930603e-02
4.817179962992668152e-02 -3.547435626387596130e-04 -7.816233485937118530e-02 1.061524972319602966e-01 -1.480074822902679443e-01 1.395806968212127686e-01 -8.640524744987487793e-02 3.673569262027740479e-01 8.126401156187057495e-02 -1.722968555986881256e-02 2.712842226028442383e-01 4.578704237937927246e-01 -6.321919709444046021e-02 -5.584025755524635315e-02 2.095959894359111786e-02 -4.222120344638824463e-01 2.595582418143749237e-02 -4.089772701263427734e-01 9.817099571228027344e-02 -1.204900741577148438e-01 -1.417093575000762939e-01 -1.630708761513233185e-02 -7.468437310308218002e-03 -2.727323770523071289e-01 5.774320662021636963e-02 1.447070855647325516e-02 1.250099092721939087e-01 -1.072549149394035339e-01 -3.834134712815284729e-02 -3.388206660747528076e-02 -1.593608595430850983e-02 1.063266769051551819e-02
1.266712844371795654e-01 -1.033338904380798340e-01 -1.133856549859046936e-01 1.171686649322509766e-01 -1.933064609766006470e-01 -6.139837205410003662e-02 1.969261020421981812e-01 1.302567273378372192e-01 9.804885089397430420e-02 3.221076726913452148e-01 -1.178273744881153107e-02 1.101549491286277771e-01 -3.206329047679901123e-01 -2.864237427711486816e-01 -1.416095793247222900e-01 -2.040370702743530273e-01 2.194969058036804199e-01 -3.394600749015808105e-01 9.297526627779006958e-02 1.689243167638778687e-01 -1.177906244993209839e-01 -3.759398162364959717e-01 -2.280045859515666962e-02 -2.486183494329452515e-02 -2.589453710243105888e-03 -1.169994124211370945e-03 9.530722349882125854e-02 -1.462458819150924683e-01 2.078549861907958984e-01 8.365047723054885864e-02 -1.471435874700546265e-01 -1.355454772710800171e-01
2.113574743270874023e-01 -1.895221648737788200e-03 -1.444047391414642334e-01 5.464178696274757385e-02 2.201747298240661621e-01 -3.468459099531173706e-02 1.103348284959793091e-01 8.848499506711959839e-02 8.844688534736633301e-02 -1.680964529514312744e-01 -2.784076929092407227e-01 6.211693212389945984e-02 -2.654857635498046875e-01 -3.675739169120788574e-01 7.596561312675476074e-02 -1.405183076858520508e-01 9.078000485897064209e-02 -2.114550769329071045e-01 -1.520264744758605957e-01 1.111616566777229309e-02 1.569212824106216431e-01 -1.501228511333465576e-01 2.071412354707717896e-01 -2.010761015117168427e-02 8.680990338325500488e-02 3.444473147392272949e-01 3.079725662246346474e-03 -3.614805340766906738e-01 -1.339872181415557861e-01 1.024133637547492981e-01 -4.898809641599655151e-02 -2.426584064960479736e-01
1.204570010304450989e-01 3.240356743335723877e-01 -6.948799639940261841e-02 -7.728172838687896729e-02 2.241199016571044922e-01 9.682385623455047607e-02 2.303008288145065308e-01 2.539792656898498535e-01 1.470156311988830566e-01 9.058666974306106567e-02 -3.605659008026123047e-01 2.334181666374206543e-01 -1.638246476650238037e-01 -8.816970139741897583e-02 -5.499240756034851074e-02 -9.892894327640533447e-02 -4.406952857971191406e-02 -1.800461262464523315e-01 -1.110771894454956055e-01 -3.589513525366783142e-02 1.077232658863067627e-01 -4.327585995197296143e-01 8.365181833505630493e-02 -1.393428444862365723e-02 2.307271063327789307e-01 7.017040252685546875e-02 4.682619124650955200e-02 -1.836961656808853149e-01 1.358705013990402222e-01 -1.698299795389175415e-01 -1.612799763679504395e-01 9.661748260259628296e-02
1.737256944179534912e-01 -1.488250773400068283e-02 1.068426519632339478e-01 9.865805506706237793e-02 1.187542453408241272e-01 -1.490794308483600616e-02 1.269599348306655884e-01 3.888427019119262695e-01 4.111554007977247238e-03 6.545488536357879639e-02 2.352834045886993408e-01 2.006601691246032715e-01 3.628269955515861511e-02 2.690327912569046021e-02 1.669810414314270020e-01 -4.493942260742187500e-01 7.394184917211532593e-02 -8.341991901397705078e-02 -7.657416909933090210e-02 -2.663320899009704590e-01 1.039956361055374146e-01 -3.770045340061187744e-01 2.442316617816686630e-03 -2.056775093078613281e-01 4.722305387258529663e-02 -2.081366777420043945e-01 9.107903391122817993e-02 -1.275351345539093018e-01 -5.888307467103004456e-02 -2.630221545696258545e-01 -8.652323484420776367e-02 -1.673026941716670990e-02
9.013509750366210938e-02 8.485779166221618652e-02 3.350436221808195114e-03 3.251899480819702148e-01 9.533251076936721802e-02 -1.324942056089639664e-02 -4.431200399994850159e-02 3.108738064765930176e-01 -6.883534044027328491e-02 3.811907023191452026e-02 2.475462555885314941e-01 4.589900076389312744e-01 -2.424915283918380737e-01 1.105447858572006226e-01 -9.968440979719161987e-02 -2.422859519720077515e-01 1.579706668853759766e-01 -2.453436106443405151e-01 -1.060915887355804443e-01 1.889493167400360107e-01 1.443402916193008423e-01 -2.681674808263778687e-02 -1.245735064148902893e-01 2.328055500984191895e-01 -8.003029040992259979e-03 2.872988581657409668e-03 -2.310407906770706177e-01 -3.318936750292778015e-02 -1.930453479290008545e-01 4.401868581771850586e-02 -8.235367387533187866e-02 -1.712462753057479858e-01
2.638999521732330322e-01 2.570569887757301331e-02 -1.076035946607589722e-01 1.589499861001968384e-01 -5.112849920988082886e-02 2.630709111690521240e-02 3.054883517324924469e-02 1.893927901983261108e-01 6.283479928970336914e-02 -2.800110876560211182e-01 -7.424116134643554688e-02 5.377253293991088867e-01 -5.140185728669166565e-02 -1.660598069429397583e-01 -5.153282731771469116e-02 8.007023483514785767e-02 6.523367017507553101e-02 -1.417566388845443726e-01 -9.093493223190307617e-02 2.919104993343353271e-01 6.597691029310226440e-02 -2.612887024879455566e-01 1.492103487253189087e-01 -2.568943500518798828e-01 2.335949689149856567e-01 2.436014711856842041e-01 -4.113342612981796265e-02 6.425106525421142578e-02 -4.880903661251068115e-02 -1.383827924728393555e-01 -5.072704702615737915e-02 1.178810223937034607e-01
3.050402104854583740e-01 -1.065620332956314087e-01 1.236476153135299683e-01 -4.745623469352722168e-02 1.501020342111587524e-01 1.534036546945571899e-01 -7.199712097644805908e-03 3.686400875449180603e-02 -9.453675150871276855e-02 -2.242632955312728882e-02 -3.329941630363464355e-01 2.560495138168334961e-01 -2.316876798868179321e-01 -5.117131769657135010e-02 1.023875251412391663e-01 -2.767948508262634277e-01 -1.193621009588241577e-01 -2.656670808792114258e-01 -1.257155090570449829e-01 1.761178672313690186e-02 1.354854106903076172e-01 -3.048103749752044678e-01 2.861733548343181610e-02 4.976844042539596558e-02 1.096559613943099976e-01 7.432974874973297119e-02 -2.761285984888672829e-03 -4.619556963443756104e-01 -1.035512238740921021e-01 1.504710465669631958e-01 -3.078978508710861206e-02 -1.432564109563827515e-01
2.483313530683517456e-01 2.126571536064147949e-01 3.984910249710083008e-02 1.778352409601211548e-01 5.981730297207832336e-02 -1.784584373235702515e-01 1.851410865783691406e-01 1.634228676557540894e-01 -3.317423164844512939e-02 -9.221848100423812866e-02 8.828704059123992920e-02 4.638253748416900635e-01 -2.497520595788955688e-01 -2.258042395114898682e-01 2.180876880884170532e-01 -1.656959950923919678e-01 -3.147896751761436462e-02 -1.356271207332611084e-01 4.095917195081710815e-02 -1.191220991313457489e-02 -1.721200346946716309e-01 -1.594078838825225830e-01 3.255796432495117188e-01 -1.152065321803092957e-01 2.324032224714756012e-02 2.485619485378265381e-01 -4.817833378911018372e-02 -9.748165309429168701e-02 -6.826192140579223633e-02 -1.189708411693572998e-01 1.069263145327568054e-01 2.065449208021163940e-01
1.164352241903543472e-02 -1.675069890916347504e-02 1.005985513329505920e-01 2.796351909637451172e-01 5.334047973155975342e-02 4.889203608036041260e-02 -3.119067288935184479e-02 4.814819395542144775e-01 -1.795245260000228882e-01 -8.825636655092239380e-02 5.942184850573539734e-02 3.193361759185791016e-01 -3.537993878126144409e-02 4.316178336739540100e-02 -1.845854371786117554e-01 -3.453785181045532227e-01 4.216683283448219299e-02 -1.190010160207748413e-01 -1.124474704265594482e-01 -1.708923429250717163e-01 6.107553094625473022e-02 -3.794998526573181152e-01 -2.845956981182098389e-01 -7.853183150291442871e-02 1.279669106006622314e-01 -8.127491176128387451e-02 1.736435890197753906e-01 -5.210633575916290283e-02 -6.181406229734420776e-02 -1.154398247599601746e-01 -6.600345671176910400e-02 -3.442138060927391052e-02
-1.975352168083190918e-01 1.517114341259002686e-01 -6.244855467230081558e-03 -1.473172754049301147e-01 1.485379338264465332e-01 -5.428482964634895325e-02 -7.582350168377161026e-03 4.742144048213958740e-01 1.550441086292266846e-01 1.384135037660598755e-01 -2.488507330417633057e-01 7.063580304384231567e-02 -1.782161444425582886e-01 -2.331334948539733887e-01 -1.208749040961265564e-02 -2.808961570262908936e-01 -7.791217416524887085e-02 -1.415297836065292358e-01 -2.695350646972656250e-01 -1.845003515481948853e-01 7.348443567752838135e-02 -3.108927793800830841e-02 4.194872826337814331e-02 -6.698695570230484009e-02 2.554765939712524414e-01 2.793715000152587891e-01 2.335092984139919281e-02 -2.784202247858047485e-02 -2.156691811978816986e-02 -2.059847414493560791e-01 -2.245188355445861816e-01 8.749893307685852051e-02
2.515612840652465820e-01 -4.916720092296600342e-02 -8.353393524885177612e-02 1.478351652622222900e-01 6.727359443902969360e-02 1.613675430417060852e-02 -3.237628191709518433e-02 3.675234019756317139e-01 -2.208591997623443604e-01 -2.980222404003143311e-01 -8.234639465808868408e-02 3.702045381069183350e-01 4.492403939366340637e-03 -8.264757692813873291e-02 6.701276451349258423e-02 3.964013233780860901e-02 7.413674890995025635e-02 -5.713123083114624023e-02 -1.712829023599624634e-01 1.531787216663360596e-01 1.494317352771759033e-01 -3.242997229099273682e-01 1.699440330266952515e-01 -2.552047669887542725e-01 1.399393826723098755e-01 3.678691685199737549e-01 -5.463757365942001343e-02 9.672900289297103882e-02 9.615129232406616211e-02 6.502628326416015625e-02 -7.595309615135192871e-02 -2.549443766474723816e-02
1.240728050470352173e-01 1.295849382877349854e-01 -2.242565453052520752e-01 2.402337342500686646e-01 -3.863195702433586121e-02 5.320603772997856140e-02 1.449108868837356567e-01 2.821482717990875244e-01 2.780808694660663605e-02 -3.089690804481506348e-01 1.052198633551597595e-01 5.395180583000183105e-01 -7.020129263401031494e-02 -1.405674666166305542e-01 -2.896563708782196045e-02 9.548961371183395386e-02 5.160684883594512939e-02 -1.647618599236011505e-02 5.582600086927413940e-02 6.566115468740463257e-02 3.539141640067100525e-02 -2.741931676864624023e-01 1.196588203310966492e-01 -1.463190168142318726e-01 3.221830129623413086e-01 2.540989220142364502e-01 2.933039795607328415e-03 1.432580407708883286e-02 8.492877334356307983e-02 9.856729209423065186e-02 -1.011418253183364868e-01 5.987318977713584900e-02
-8.426169306039810181e-02 -9.854299016296863556e-03 -7.421325147151947021e-02 1.809048354625701904e-01 -1.113278884440660477e-02 -4.781496897339820862e-02 -4.783489182591438293e-02 2.006023824214935303e-01 1.180150806903839111e-01 1.563332080841064453e-01 -2.690058052539825439e-01 2.247468754649162292e-02 -2.806216180324554443e-01 2.149351639673113823e-03 7.199836522340774536e-02 -1.870276182889938354e-01 1.128638982772827148e-01 -3.431348204612731934e-01 -8.636759966611862183e-02 9.688618034124374390e-02 -5.176452919840812683e-02 -4.914078712463378906e-01 3.810974583029747009e-02 -3.911619260907173157e-02 2.151540219783782959e-01 -6.705594062805175781e-02 3.200789690017700195e-01 -1.026656404137611389e-01 -2.234585769474506378e-02 2.624134123325347900e-01 -2.081290185451507568e-01 9.246490150690078735e-02
6.240726262331008911e-02 6.211197376251220703e-02 -7.900386117398738861e-03 3.044787347316741943e-01 -6.967989262193441391e-03 -7.618898153305053711e-02 4.014239832758903503e-02 4.764227569103240967e-01 -3.835099339485168457e-01 2.677879668772220612e-02 -4.876568168401718140e-02 2.867983877658843994e-01 3.544837236404418945e-02 -6.419473886489868164e-02 -1.210972070693969727e-01 -3.316671252250671387e-01 5.010166019201278687e-02 -8.134428411722183228e-02 7.529959548264741898e-03 -1.791506558656692505e-01 8.666715025901794434e-02 -3.301403522491455078e-01 -2.806932330131530762e-01 -9.387948364019393921e-02 1.120578944683074951e-01 2.481147833168506622e-02 1.276702731847763062e-01 2.416112646460533142e-02 -4.945381730794906616e-02 -9.910414367914199829e-02 -4.061699379235506058e-03 -1.218047738075256348e-01
-6.533619761466979980e-02 -2.851882018148899078e-02 2.926491899415850639e-03 2.065032571554183960e-01 4.069247096776962280e-02 -2.109923958778381348e-01 -1.988173276185989380e-01 8.888749778270721436e-02 -1.047293990850448608e-01 -3.430695831775665283e-02 -5.376783758401870728e-02 5.771098732948303223e-01 -9.741319715976715088e-02 -1.376667618751525879e-01 1.488804817199707031e-01 -2.931136488914489746e-01 2.470427006483078003e-01 -3.135208785533905029e-01 2.381207048892974854e-02 -1.191193610429763794e-01 5.999863520264625549e-02 -1.020020246505737305e-01 -3.114312887191772461e-01 -1.398247182369232178e-01 5.228086933493614197e-02 1.647119075059890747e-01 1.071886569261550903e-01 4.974357783794403076e-02 -1.208901852369308472e-01 -7.276224344968795776e-02 -4.770395159721374512e-02 -5.839564278721809387e-02
2.753606140613555908e-01 -1.591213792562484741e-01 -7.937106490135192871e-02 1.518998146057128906e-01 -1.415524333715438843e-01 -1.027470380067825317e-01 8.329088985919952393e-02 1.277428269386291504e-01 1.586027815937995911e-02 -7.316834479570388794e-02 2.053918391466140747e-01 3.456795513629913330e-01 -2.917589843273162842e-01 -3.543542325496673584e-02 -6.398154050111770630e-02 -3.108387291431427002e-01 -8.018568903207778931e-02 4.390547424554824829e-02 -1.701862178742885590e-02 -1.276596039533615112e-01 2.472078651189804077e-01 -1.961252391338348389e-01 1.212596222758293152e-01 3.797417040914297104e-03 2.359831482172012329e-01 2.243309020996093750e-01 4.458982050418853760e-01 5.781234242022037506e-03 -3.199693560600280762e-02 7.428143918514251709e-02 8.328251540660858154e-02 -6.056116893887519836e-02
-1.737719178199768066e-01 -1.129583716392517090e-01 -1.929423362016677856e-01 1.006808802485466003e-01 -1.056380346417427063e-01 -2.592278718948364258e-01 6.229404732584953308e-02 1.943706721067428589e-01 1.957962214946746826e-01 1.444277167320251465e-01 -1.610370725393295288e-01 1.655420362949371338e-01 -3.847620487213134766e-01 -2.480580806732177734e-01 -3.727730596438050270e-03 1.712837964296340942e-01 2.380200475454330444e-02 -2.085447162389755249e-01 -7.319384068250656128e-02 1.340889334678649902e-01 3.510229662060737610e-02 -3.748423159122467041e-01 -5.368032306432723999e-02 -1.644941866397857666e-01 1.523381620645523071e-01 2.128152996301651001e-01 2.521773874759674072e-01 -1.111734658479690552e-01 2.301788032054901123e-01 1.743111759424209595e-02 -3.549012541770935059e-02 1.152829546481370926e-02
-9.622012823820114136e-02 -1.240284070372581482e-01 -2.347801625728607178e-01 -6.442113220691680908e-02 -1.348716765642166138e-02 1.383134573698043823e-01 -1.256661564111709595e-01 1.332163512706756592e-01 3.837879374623298645e-02 6.447948049753904343e-03 3.241679370403289795e-01 3.651665523648262024e-02 -1.124936565756797791e-01 -2.370401322841644287e-01 2.234717011451721191e-01 -2.968936860561370850e-01 3.722751513123512268e-02 -2.802227437496185303e-01 -2.472312599420547485e-01 -1.670847535133361816e-01 -3.206342924386262894e-03 -2.752597033977508545e-01 -1.314379423856735229e-01 6.539355963468551636e-02 -8.624926954507827759e-02 2.745710611343383789e-01 -9.071332961320877075e-02 -1.965912431478500366e-02 -1.138727366924285889e-01 9.091873466968536377e-02 -4.101286232471466064e-01 -3.479341417551040649e-02
2.676913440227508545e-01 2.138155885040760040e-02 -3.493502363562583923e-02 1.159539818763732910e-01 -7.796850055456161499e-02 -2.186298966407775879e-01 1.018016487360000610e-01 3.932388424873352051e-01 -2.910114824771881104e-01 -6.318504363298416138e-02 1.245010718703269958e-01 3.020939826965332031e-01 -2.606146037578582764e-01 -4.630596190690994263e-02 1.513177454471588135e-01 -9.361336380243301392e-02 6.650429964065551758e-02 -2.364661693572998047e-01 1.414420157670974731e-01 1.034546047449111938e-01 4.716725088655948639e-03 -1.877155005931854248e-01 8.074545860290527344e-02 -4.646986350417137146e-02 1.620855480432510376e-01 2.002248317003250122e-01 -8.399236947298049927e-02 5.282814800739288330e-02 2.699233293533325195e-01 -8.583892881870269775e-02 -2.744953148066997528e-03 -3.251857757568359375e-01
3.448849543929100037e-02 -3.685623779892921448e-02 -2.500028610229492188e-01 1.128948777914047241e-01 -6.944940984249114990e-02 -1.937271356582641602e-01 1.740588694810867310e-01 2.526686526834964752e-02 -3.349385038018226624e-02 1.739938855171203613e-01 2.653383910655975342e-01 1.113586947321891785e-01 -2.560496926307678223e-01 -2.694073021411895752e-01 -1.179420277476310730e-01 -1.494055837392807007e-01 -2.433063238859176636e-01 -2.230382561683654785e-01 -1.404781490564346313e-01 2.918080426752567291e-03 1.332283020019531250e-01 -2.286689430475234985e-01 -5.850183591246604919e-02 -8.653542958199977875e-03 1.839985996484756470e-01 1.469600200653076172e-01 2.071517556905746460e-01 -1.042334884405136108e-01 1.953479200601577759e-01 -3.962747454643249512e-01 -2.272043079137802124e-01 -4.553576931357383728e-02
-1.547937095165252686e-01 -1.967016793787479401e-02 8.188521862030029297e-02 -3.971216082572937012e-02 3.119647875428199768e-02 -3.389415442943572998e-01 1.044460758566856384e-01 -7.642122916877269745e-03 -2.897341363131999969e-02 2.674933895468711853e-02 7.447028160095214844e-02 2.985324859619140625e-01 -3.339063823223114014e-01 -2.918920218944549561e-01 -3.078551217913627625e-02 7.257255911827087402e-02 -5.197716876864433289e-02 -1.061604619026184082e-01 -1.826034188270568848e-01 -5.991920828819274902e-02 3.476292192935943604e-01 -4.282704293727874756e-01 4.655427485704421997e-02 -1.254199147224426270e-01 5.295842885971069336e-02 4.607118666172027588e-02 1.322907954454421997e-01 -9.495709091424942017e-02 1.470510512590408325e-01 -1.929112374782562256e-01 -2.587150335311889648e-01 1.055180132389068604e-01
8.495905250310897827e-02 -6.259486079216003418e-02 1.022064872086048126e-02 2.205576151609420776e-01 1.743133515119552612e-01 4.824653267860412598e-02 -1.628220826387405396e-01 5.286760330200195312e-01 -2.595274150371551514e-01 -2.090326882898807526e-02 6.848198175430297852e-02 2.881742119789123535e-01 1.477030757814645767e-02 -8.744604140520095825e-02 -1.231014877557754517e-01 -3.430140316486358643e-01 -3.836097894236445427e-03 -2.176552712917327881e-01 -1.008656769990921021e-01 -2.139964997768402100e-01 4.042915627360343933e-02 -1.914175003767013550e-01 -2.728242576122283936e-01 -2.076381631195545197e-02 1.499222517013549805e-01 -7.557784020900726318e-02 9.885662049055099487e-02 -2.398544736206531525e-02 -1.420050710439682007e-01 -2.442998252809047699e-02 -1.461087465286254883e-01 -8.969672769308090210e-02
1.881248503923416138e-02 1.028180867433547974e-01 -1.036895066499710083e-01 1.596223711967468262e-01 2.759026736021041870e-02 9.102576971054077148e-02 2.158445492386817932e-02 1.936607062816619873e-02 -6.824542582035064697e-02 -1.059102863073348999e-01 -8.967203646898269653e-02 5.740429759025573730e-01 -2.242507599294185638e-02 -1.024869084358215332e-01 -9.102889895439147949e-02 -3.026284649968147278e-02 2.250357866287231445e-01 -5.846331268548965454e-02 -1.825934052467346191e-01 1.576962172985076904e-01 1.076851412653923035e-01 -2.055148184299468994e-01 -2.806517994031310081e-03 -2.100706398487091064e-01 3.253240287303924561e-01 2.254289388656616211e-01 4.708727821707725525e-02 1.215029321610927582e-02 4.102801382541656494e-01 -8.776482939720153809e-02 -1.516426801681518555e-01 -3.197278082370758057e-02
-5.465099588036537170e-02 -1.799734085798263550e-01 1.858814433217048645e-02 -8.847692608833312988e-02 4.103177189826965332e-01 1.377948373556137085e-01 2.102220207452774048e-01 4.069841802120208740e-01 9.444939345121383667e-02 4.403865709900856018e-02 -7.096781861037015915e-03 1.045527160167694092e-01 -1.663699746131896973e-01 -2.868614494800567627e-01 7.544607669115066528e-02 -1.758187413215637207e-01 1.509297732263803482e-02 -1.347119063138961792e-01 -3.155492544174194336e-01 -6.457882374525070190e-02 -1.097503229975700378e-01 -1.732230931520462036e-01 -2.064134627580642700e-01 9.720686078071594238e-02 2.581670582294464111e-01 1.305423378944396973e-01 -1.637478768825531006e-01 -9.645935148000717163e-02 1.681467741727828979e-01 2.413965528830885887e-03 -1.107266023755073547e-01 -1.195177510380744934e-01
9.234243631362915039e-02 9.296933561563491821e-02 -8.904791623353958130e-02 2.419698834419250488e-01 1.566783487796783447e-01 -1.253076642751693726e-01 -9.020069846883416176e-04 4.326724410057067871e-01 -3.208478689193725586e-01 -5.385363101959228516e-02 -3.565398231148719788e-02 2.994477450847625732e-01 8.436983078718185425e-02 -5.410614609718322754e-02 -1.461987942457199097e-01 -2.281337231397628784e-01 1.898590177297592163e-01 -1.968114823102951050e-01 -1.295953541994094849e-01 -1.623671054840087891e-01 6.329717580229043961e-04 -2.531310319900512695e-01 -2.176887542009353638e-01 -4.188420623540878296e-02 1.974710524082183838e-01 -1.836672574281692505e-01 3.262029588222503662e-02 1.251382194459438324e-02 -1.036417782306671143e-01 -1.786977946758270264e-01 -1.824551373720169067e-01 -1.660551279783248901e-01
1.295215785503387451e-01 1.379306763410568237e-01 -1.065134257078170776e-01 1.282570660114288330e-01 1.701868623495101929e-01 1.732454448938369751e-02 1.302416156977415085e-02 4.211122393608093262e-01 -1.296892464160919189e-01 -4.823758080601692200e-02 3.287535607814788818e-01 2.964501976966857910e-01 1.358055975288152695e-02 1.463606059551239014e-01 -6.969906389713287354e-02 -3.541009128093719482e-01 -2.704375050961971283e-02 -1.665682196617126465e-01 -4.580749198794364929e-02 -1.374323815107345581e-01 -1.254596710205078125e-01 -2.297436147928237915e-01 -1.299956142902374268e-01 -2.366403788328170776e-01 2.189646810293197632e-01 7.162197679281234741e-02 1.782013475894927979e-02 -1.501514017581939697e-01 1.675332635641098022e-01 -2.054373025894165039e-01 -8.191741257905960083e-02 -1.373818665742874146e-01
-2.191576808691024780e-01 -1.766372919082641602e-01 -1.349024921655654907e-01 2.250339835882186890e-01 2.085038274526596069e-01 8.128383755683898926e-02 7.266221940517425537e-02 3.487809300422668457e-01 3.167608007788658142e-02 -2.257803454995155334e-03 -1.632936000823974609e-01 2.444233000278472900e-01 5.033519491553306580e-02 -2.217438966035842896e-01 2.799823880195617676e-01 -2.464457452297210693e-01 -6.173815205693244934e-02 -2.746281027793884277e-01 -2.544651925563812256e-01 -7.705881446599960327e-02 -5.119170248508453369e-02 -4.699975624680519104e-02 -1.546841114759445190e-02 -4.329705983400344849e-02 4.103508889675140381e-01 1.513695269823074341e-01 -1.391157507896423340e-01 -1.188325956463813782e-01 4.891740158200263977e-02 2.350551076233386993e-02 6.761547178030014038e-02 -8.670192956924438477e-02
1.667477935552597046e-01 4.575312882661819458e-02 -3.098760033026337624e-03 1.111239865422248840e-01 2.001124918460845947e-01 5.457723513245582581e-02 2.488921396434307098e-02 3.420960903167724609e-01 -5.469499528408050537e-02 5.461111292243003845e-02 1.437504291534423828e-01 3.073911368846893311e-01 5.299302563071250916e-02 5.301859974861145020e-02 -9.010169655084609985e-02 -4.270223379135131836e-01 1.051992550492286682e-01 -1.247253045439720154e-01 -8.082583546638488770e-02 -9.735994786024093628e-02 -1.460455209016799927e-01 -2.663480937480926514e-01 -1.898269057273864746e-01 -3.141212463378906250e-01 3.540783524513244629e-01 -3.318279236555099487e-02 1.294872611761093140e-01 -1.080007180571556091e-01 7.933121174573898315e-02 -2.088170126080513000e-02 -1.123598739504814148e-01 -1.897043436765670776e-01
1.598161458969116211e-01 1.790718291886150837e-03 -3.283948078751564026e-02 2.759279906749725342e-01 1.790871918201446533e-01 2.461929246783256531e-02 6.085880100727081299e-03 9.776467084884643555e-02 -3.537807241082191467e-02 -1.015018448233604431e-01 1.792232245206832886e-01 1.990458369255065918e-01 -1.326014399528503418e-01 -9.117158502340316772e-02 3.237710520625114441e-02 -2.684285342693328857e-01 2.393476366996765137e-01 1.209514439105987549e-01 -1.333748847246170044e-01 -3.284933418035507202e-02 2.075241506099700928e-01 -2.925332784652709961e-01 5.644938722252845764e-02 -8.203110098838806152e-02 4.638456404209136963e-01 2.707469165325164795e-01 1.269246637821197510e-01 3.380472213029861450e-02 3.511742055416107178e-01 -8.129318058490753174e-02 2.436796762049198151e-02 -8.425189554691314697e-02
-3.647664189338684082e-02 -4.615849852561950684e-01 6.693182885646820068e-02 1.152135580778121948e-01 -1.428180187940597534e-01 -2.130960226058959961e-01 7.191351056098937988e-02 1.942657232284545898e-01 3.733137249946594238e-01 1.160276755690574646e-01 -1.548940092325210571e-01 1.491279900074005127e-01 -7.542504370212554932e-02 -2.615420818328857422e-01 3.250707685947418213e-02 -3.020327985286712646e-01 1.096033081412315369e-01 -7.006622105836868286e-02 -6.207885593175888062e-02 -1.145589500665664673e-01 1.276359707117080688e-01 -2.813525795936584473e-01 7.581111788749694824e-02 7.845900021493434906e-03 1.943415254354476929e-01 8.673814684152603149e-02 -9.478212147951126099e-02 -1.896989047527313232e-01 2.713413722813129425e-02 1.268400251865386963e-01 -1.207549571990966797e-01 -1.920412033796310425e-01
1.913078427314758301e-01 7.448763400316238403e-02 -1.441811304539442062e-02 1.030748039484024048e-01 8.910571038722991943e-02 -7.686184346675872803e-02 -5.069932714104652405e-02 1.493856124579906464e-02 6.729903630912303925e-03 -1.425446718931198120e-01 -1.300206035375595093e-01 7.937814295291900635e-02 -4.298749566078186035e-01 -2.653686106204986572e-01 1.406828463077545166e-01 -1.019107922911643982e-01 -5.204700678586959839e-02 -3.386536836624145508e-01 -2.103143930435180664e-01 -1.011100504547357559e-02 2.365843206644058228e-01 -1.672404110431671143e-01 2.102795988321304321e-01 -3.060693480074405670e-02 1.255101263523101807e-01 1.222543641924858093e-01 -4.894106835126876831e-02 -3.558145761489868164e-01 -3.303663730621337891e-01 1.099047362804412842e-01 -1.577756255865097046e-01 -6.914463639259338379e-02
2.209417223930358887e-01 1.534173190593719482e-01 -9.623988717794418335e-02 3.180004954338073730e-01 1.546547859907150269e-01 1.044348403811454773e-01 -1.296878159046173096e-01 2.055560499429702759e-01 3.585369139909744263e-02 9.197334200143814087e-02 1.278622448444366455e-01 4.424272179603576660e-01 -2.781361937522888184e-01 -3.443344682455062866e-02 -9.232070297002792358e-02 -1.963415443897247314e-01 9.295117110013961792e-02 -1.347107738256454468e-01 -1.722072809934616089e-01 2.100349171087145805e-03 -4.633075743913650513e-02 -1.801849901676177979e-01 -1.821023523807525635e-01 3.601749539375305176e-01 4.572875425219535828e-02 -8.641376160085201263e-03 -2.426070570945739746e-01 -8.214011788368225098e-02 -1.377098560333251953e-01 3.838222473859786987e-02 -7.178199291229248047e-02 -1.691235452890396118e-01
1.037401705980300903e-01 1.128504239022731781e-02 -1.211330741643905640e-01 4.800492525100708008e-02 -1.435979753732681274e-01 1.225579902529716492e-01 -1.119060516357421875e-01 2.430711984634399414e-01 -4.600710049271583557e-02 1.472016912885010242e-03 2.352271378040313721e-01 3.696208000183105469e-01 -1.262467354536056519e-01 -2.212820053100585938e-01 -7.343563437461853027e-02 -4.531979262828826904e-01 -1.201111730188131332e-02 -2.658111453056335449e-01 3.457858040928840637e-02 -8.225990086793899536e-02 -2.175199240446090698e-01 1.398538332432508469e-02 4.536522179841995239e-02 -3.194854855537414551e-01 2.880927622318267822e-01 4.979783669114112854e-02 1.159770265221595764e-01 -1.679618954658508301e-01 -1.236117854714393616e-01 -2.470026165246963501e-02 1.393313705921173096e-01 4.781392589211463928e-02
-4.502855986356735229e-02 2.240104228258132935e-01 1.128268018364906311e-01 1.691671162843704224e-01 7.876349985599517822e-02 3.214455023407936096e-02 -7.468538731336593628e-02 1.251358836889266968e-01 -3.340853750705718994e-02 -9.533054381608963013e-02 6.136265583336353302e-03 4.389092028141021729e-01 -6.175810471177101135e-02 -1.276803165674209595e-01 -7.622116059064865112e-02 -1.499308496713638306e-01 2.390397340059280396e-01 -1.138568595051765442e-01 -3.136584460735321045e-01 1.853401362895965576e-01 4.086309075355529785e-01 -1.872987151145935059e-01 1.591773033142089844e-01 -1.337471902370452881e-01 1.482997536659240723e-01 3.841413185000419617e-02 -4.105199873447418213e-02 -3.910876810550689697e-02 2.251552492380142212e-01 -3.111979067325592041e-01 5.778330937027931213e-02 -3.161291405558586121e-02
-1.292914003133773804e-01 -2.113183885812759399e-01 -2.431765049695968628e-01 3.025082349777221680e-01 9.508173167705535889e-02 -2.744682691991329193e-02 6.366742402315139771e-02 3.076450526714324951e-01 7.529353350400924683e-02 -7.843814673833549023e-04 -2.523228526115417480e-01 3.259345591068267822e-01 4.798050224781036377e-02 -2.473220825195312500e-01 3.482273221015930176e-01 -1.110353246331214905e-01 -1.934340745210647583e-01 -1.998978853225708008e-01 -2.468175590038299561e-01 -3.949709981679916382e-02 -1.732376404106616974e-02 -1.412689536809921265e-01 2.669686265289783478e-02 1.204867139458656311e-01 2.830996811389923096e-01 -1.257031783461570740e-02 -1.799944192171096802e-01 1.438140310347080231e-02 9.614095836877822876e-02 2.443118486553430557e-03 -3.743157908320426941e-02 -8.920809626579284668e-02
1.652340441942214966e-01 -8.065319806337356567e-02 -7.368050515651702881e-02 -4.858831316232681274e-02 -1.301489323377609253e-01 2.976061590015888214e-02 1.416536420583724976e-01 4.529140889644622803e-01 -1.900623291730880737e-01 -1.753768920898437500e-01 2.130172103643417358e-01 4.166767001152038574e-01 -2.183156758546829224e-01 -1.297538727521896362e-01 1.292482018470764160e-01 7.856497913599014282e-02 4.491713270545005798e-02 -1.624282449483871460e-01 4.677920415997505188e-02 1.664177924394607544e-01 -5.080875940620899200e-03 -3.389590680599212646e-01 8.469158411026000977e-02 -6.080571562051773071e-02 2.235011756420135498e-01 1.560878008604049683e-01 -1.670146286487579346e-01 3.336324170231819153e-02 1.048434078693389893e-01 -6.058525294065475464e-02 1.542583107948303223e-01 -1.275770515203475952e-01
9.176358580589294434e-02 9.857882559299468994e-02 -2.401231080293655396e-01 1.707097440958023071e-01 1.379444599151611328e-01 -1.582745611667633057e-01 2.610227167606353760e-01 3.845045268535614014e-01 -7.546832412481307983e-02 2.109694182872772217e-01 -2.781314253807067871e-01 1.329200901091098785e-02 -2.703002393245697021e-01 -6.509216129779815674e-02 2.242447882890701294e-01 3.685682266950607300e-02 -1.284973025321960449e-01 -7.297428697347640991e-02 -9.987051039934158325e-02 2.252741344273090363e-02 1.107193008065223694e-01 -2.387161552906036377e-01 -1.607967317104339600e-01 1.547203212976455688e-02 2.256362438201904297e-01 -9.088680893182754517e-02 2.623157501220703125e-01 -3.106832802295684814e-01 1.137900874018669128e-01 -3.665718808770179749e-02 7.869978249073028564e-02 7.533247768878936768e-02
-9.226781874895095825e-02 8.935157954692840576e-02 1.893285103142261505e-02 -2.725774645805358887e-01 1.634895354509353638e-01 4.662046954035758972e-02 -1.848966032266616821e-01 3.472441732883453369e-01 1.365735381841659546e-01 -2.998536266386508942e-02 -1.096807792782783508e-01 1.846171170473098755e-01 -2.196434289216995239e-01 -4.254930913448333740e-01 1.381006743758916855e-02 -1.783546507358551025e-01 2.764408662915229797e-02 -1.916582286357879639e-01 -2.867067158222198486e-01 4.336311295628547668e-02 -1.733779162168502808e-01 -1.784190386533737183e-01 -1.014147475361824036e-01 8.148802071809768677e-02 3.175876438617706299e-01 -3.528314828872680664e-02 -1.294548660516738892e-01 -1.187307536602020264e-01 7.206946611404418945e-02 -1.584937125444412231e-01 -1.470334678888320923e-01 1.137233152985572815e-01
1.535447239875793457e-01 3.016574680805206299e-01 -1.610093116760253906e-01 -5.832189228385686874e-03 1.503857523202896118e-01 9.173060208559036255e-02 -9.688736498355865479e-02 3.404011130332946777e-01 -1.128990203142166138e-01 1.063284557312726974e-02 -1.341529935598373413e-01 1.706795692443847656e-01 8.637679368257522583e-02 -2.449083141982555389e-02 1.588744223117828369e-01 -2.891591377556324005e-02 1.716141253709793091e-01 -3.861074745655059814e-01 -7.815237343311309814e-02 1.472405642271041870e-01 7.046511769294738770e-02 -2.707354426383972168e-01 -5.639423057436943054e-02 2.114513516426086426e-01 1.938588321208953857e-01 1.332048028707504272e-01 -3.544295728206634521e-01 -1.354669183492660522e-01 1.061659902334213257e-01 -2.210937887430191040e-01 -4.158756136894226074e-02 -1.240972876548767090e-01
1.668549925088882446e-01 -6.968927383422851562e-02 1.292435824871063232e-01 1.736281663179397583e-01 -4.555808007717132568e-02 -1.335755139589309692e-01 2.404051274061203003e-02 2.677588164806365967e-01 -9.871424734592437744e-02 -2.484778687357902527e-02 1.073764488101005554e-01 2.722783200442790985e-02 -1.455420255661010742e-01 1.248354762792587280e-01 2.113565206527709961e-01 -3.410643339157104492e-01 -5.688738077878952026e-02 -2.085864394903182983e-01 -1.880697011947631836e-01 -1.223906800150871277e-01 2.259913235902786255e-01 -2.033793479204177856e-01 -1.196353211998939514e-01 -4.470243752002716064e-01 -1.585632935166358948e-02 8.042193949222564697e-02 1.636106371879577637e-01 -2.407564409077167511e-02 -6.478710565716028214e-03 -3.095296025276184082e-01 -1.029539331793785095e-01 -2.523404657840728760e-01
-2.976969480514526367e-01 -1.542534977197647095e-01 -2.648749649524688721e-01 7.614035159349441528e-02 -1.594161093235015869e-01 7.218308746814727783e-02 -6.906372029334306717e-03 3.847356140613555908e-01 4.207898396998643875e-03 1.942395716905593872e-01 -1.136578246951103210e-01 5.673351883888244629e-02 -3.290796875953674316e-01 -2.998594343662261963e-01 1.576783806085586548e-01 -2.100725471973419189e-01 1.473135203123092651e-01 -8.954682201147079468e-02 -2.827899754047393799e-01 -5.106022953987121582e-02 2.761364728212356567e-02 -1.971253156661987305e-01 2.751628868281841278e-02 -2.186654657125473022e-01 -2.353319898247718811e-02 4.985088482499122620e-02 -1.078276783227920532e-01 -3.056316077709197998e-02 -4.814212769269943237e-02 1.174174994230270386e-01 -1.501656323671340942e-01 -2.389632165431976318e-01
-9.188200533390045166e-02 -2.165558338165283203e-01 -3.294658064842224121e-01 -1.499322988092899323e-02 1.753745134919881821e-03 -2.461708523333072662e-02 -8.400417864322662354e-02 3.742874860763549805e-01 3.261951357126235962e-02 -4.281282052397727966e-02 1.244314834475517273e-01 5.127038061618804932e-02 -8.402688056230545044e-02 -7.604324072599411011e-02 -1.040849760174751282e-01 -1.042379289865493774e-01 2.495013326406478882e-01 -8.933502435684204102e-02 -1.126460880041122437e-01 -4.714003950357437134e-02 1.046745255589485168e-01 -1.568112671375274658e-01 -6.548838317394256592e-02 -4.138047099113464355e-01 7.160815596580505371e-02 5.186888948082923889e-02 -3.964389264583587646e-01 -3.129850625991821289e-01 -9.603661298751831055e-02 1.262799650430679321e-01 -2.152837961912155151e-01 4.370329156517982483e-02
4.647904634475708008e-02 -3.036063313484191895e-01 1.012140810489654541e-01 -1.413663965649902821e-03 -9.261215478181838989e-02 -1.298548281192779541e-01 3.507305309176445007e-02 1.250926405191421509e-01 1.296937018632888794e-01 2.084735631942749023e-01 -3.097802959382534027e-02 2.291173636913299561e-01 -8.238102495670318604e-02 -2.173233926296234131e-01 1.252839267253875732e-01 -1.445188969373703003e-01 1.234119012951850891e-01 3.654510527849197388e-02 -1.397155672311782837e-01 -8.037272840738296509e-02 -1.121492013335227966e-01 -5.062920451164245605e-01 1.114470288157463074e-01 -2.043409049510955811e-01 3.359085917472839355e-01 4.421858116984367371e-03 3.136256709694862366e-02 -1.648484766483306885e-01 -2.992522157728672028e-02 3.285541385412216187e-02 -7.896151393651962280e-02 -3.659391403198242188e-01
-2.684541977941989899e-02 1.300864815711975098e-01 1.674193888902664185e-01 3.581339120864868164e-01 -2.390130609273910522e-01 1.976242661476135254e-02 -1.800198405981063843e-01 4.242207407951354980e-01 -1.271719932556152344e-01 -2.043875120580196381e-02 -1.515907794237136841e-01 8.553177118301391602e-03 -2.646872401237487793e-01 -1.119777634739875793e-01 1.121871769428253174e-01 -3.061336278915405273e-01 -2.130187749862670898e-01 -1.804229617118835449e-01 -3.404686450958251953e-01 1.158630251884460449e-01 -1.585562676191329956e-01 8.068438619375228882e-03 -9.396778047084808350e-02 1.619060523808002472e-02 1.933988630771636963e-01 6.289103627204895020e-02 6.566682457923889160e-02 -1.586394011974334717e-01 -8.587476611137390137e-02 -3.543784469366073608e-02 6.548028439283370972e-02 -4.805302247405052185e-02
1.996105462312698364e-01 5.694591999053955078e-02 5.583659932017326355e-02 1.443267315626144409e-01 2.452497035264968872e-01 3.537216410040855408e-02 -5.697644874453544617e-02 8.320969343185424805e-02 2.929323911666870117e-02 2.424980551004409790e-01 -3.753769695758819580e-01 3.306769728660583496e-01 -1.852465420961380005e-01 -1.205702051520347595e-01 8.409521728754043579e-02 -7.036728411912918091e-02 5.963214486837387085e-02 -1.831104606389999390e-01 -2.058981806039810181e-01 2.288493961095809937e-01 2.060343474149703979e-01 -3.918506503105163574e-01 5.476686730980873108e-02 6.873340159654617310e-02 2.254437804222106934e-01 3.134910389780998230e-02 8.565656095743179321e-02 -1.734475493431091309e-01 1.526698023080825806e-01 1.725291274487972260e-02 -7.451602071523666382e-02 -1.914195269346237183e-01
2.129203230142593384e-01 6.518495827913284302e-02 1.170113589614629745e-02 2.459750324487686157e-01 1.108754575252532959e-01 4.578664526343345642e-02 9.869918972253799438e-02 3.497794568538665771e-01 6.955111771821975708e-02 -9.730654209852218628e-02 -4.026362299919128418e-01 8.655370771884918213e-02 -2.404305189847946167e-01 -8.896847814321517944e-02 -8.244930952787399292e-02 1.551786623895168304e-02 3.216137290000915527e-01 -2.025289982557296753e-01 -3.014348447322845459e-01 3.961220383644104004e-02 1.577968895435333252e-01 -1.493652462959289551e-01 -1.513423770666122437e-01 1.651423722505569458e-01 7.693094760179519653e-02 4.062416404485702515e-02 -4.460958763957023621e-02 -1.239379048347473145e-01 1.493899524211883545e-01 5.755608156323432922e-02 -2.084278613328933716e-01 -2.415796369314193726e-01
1.163637787103652954e-01 -1.058854758739471436e-01 1.763329207897186279e-01 1.330076996237039566e-02 5.210459232330322266e-02 -2.123061418533325195e-01 1.283824145793914795e-01 4.281531572341918945e-01 -5.178196355700492859e-02 -8.591540157794952393e-02 1.277756094932556152e-01 4.557970464229583740e-01 -2.434307187795639038e-01 -2.223397791385650635e-01 1.033833771944046021e-01 -9.928908944129943848e-02 -3.771403059363365173e-02 -9.357481449842453003e-02 -2.036100178956985474e-01 3.515534475445747375e-02 -7.407860457897186279e-02 -1.029138416051864624e-01 2.601681947708129883e-01 -9.392197430133819580e-02 1.282119154930114746e-01 2.706639170646667480e-01 -1.299891471862792969e-01 1.640353649854660034e-01 -9.305432438850402832e-02 1.273095491342246532e-03 2.128254622220993042e-01 9.727343916893005371e-03
2.129117995500564575e-01 2.392934821546077728e-02 -1.242431718856096268e-02 2.143998444080352783e-01 7.707092165946960449e-02 -1.310323327779769897e-01 -9.786069393157958984e-02 1.780063211917877197e-01 -1.292335391044616699e-01 -1.318621337413787842e-01 -2.682657912373542786e-03 3.662848770618438721e-01 -1.183486133813858032e-01 -1.678577512502670288e-01 1.008082553744316101e-01 -2.041456550359725952e-01 2.842181026935577393e-01 -2.952991724014282227e-01 -1.008654071483761072e-04 -1.024262681603431702e-01 1.856989227235317230e-02 -4.339975863695144653e-02 -3.106839060783386230e-01 -2.752575278282165527e-01 2.062513232231140137e-01 2.882288992404937744e-01 8.339088410139083862e-02 -8.681985735893249512e-02 -1.400200068019330502e-03 -2.456159740686416626e-01 1.444238126277923584e-01 -8.386947959661483765e-02
1.737917363643646240e-01 5.692122504115104675e-02 -1.517061144113540649e-01 2.571512460708618164e-01 -1.622349619865417480e-01 -1.403883397579193115e-01 -5.295171588659286499e-02 2.050863653421401978e-01 6.259430665522813797e-03 -6.650642957538366318e-03 2.269258946180343628e-01 3.398473858833312988e-01 -1.973852068185806274e-01 -8.710700273513793945e-02 -3.630790486931800842e-02 -2.049145102500915527e-01 1.635955721139907837e-01 -3.186975717544555664e-01 -1.165289953351020813e-01 -2.883248925209045410e-01 2.400087006390094757e-02 -4.688793048262596130e-02 -1.690363287925720215e-01 -2.809208035469055176e-01 3.619082570075988770e-01 7.271112501621246338e-02 -2.853575535118579865e-02 1.837693899869918823e-01 1.254351437091827393e-01 -7.576141506433486938e-02 5.279378034174442291e-03 4.395465552806854248e-02
1.084420457482337952e-01 7.675375044345855713e-02 -8.935137838125228882e-02 2.210229933261871338e-01 3.079028986394405365e-02 1.230695098638534546e-01 1.440350413322448730e-01 2.453522533178329468e-01 -9.977912902832031250e-02 -3.413457870483398438e-01 9.795626252889633179e-02 3.414877355098724365e-01 -1.539820730686187744e-01 -3.068745732307434082e-01 1.447640359401702881e-01 1.531475633382797241e-01 8.064499497413635254e-02 -6.913359463214874268e-02 -9.786673635244369507e-02 1.769068986177444458e-01 1.511842757463455200e-01 -3.284500241279602051e-01 6.324540823698043823e-02 -2.910342812538146973e-01 2.612853050231933594e-01 2.280182838439941406e-01 -2.572209015488624573e-02 1.059485450387001038e-01 5.094366893172264099e-02 6.399030983448028564e-02 5.536263436079025269e-02 -1.696715364232659340e-03
1.787622720003128052e-01 2.510312795639038086e-01 1.953209042549133301e-01 -1.806761920452117920e-01 2.286738455295562744e-01 -1.214124634861946106e-01 5.802492797374725342e-02 2.422019690275192261e-01 2.026336044073104858e-01 7.357204705476760864e-02 -6.471092253923416138e-02 2.633650600910186768e-01 -3.384428098797798157e-02 -1.198266521096229553e-01 1.341352909803390503e-01 -9.540401399135589600e-02 2.008287757635116577e-01 -2.968690991401672363e-01 -4.526601731777191162e-02 1.705469489097595215e-01 1.225931867957115173e-01 -4.421314001083374023e-01 -8.763959258794784546e-02 6.328579783439636230e-02 1.078957691788673401e-01 4.847285896539688110e-02 -2.222370505332946777e-01 -4.843207448720932007e-02 1.558469682931900024e-01 -1.649883389472961426e-01 3.596157580614089966e-02 2.054979801177978516e-01
7.160566747188568115e-02 6.398721784353256226e-02 -1.184210181236267090e-01 2.532647550106048584e-01 1.454192399978637695e-01 -2.808847725391387939e-01 3.563409671187400818e-02 2.590855658054351807e-01 -1.814699172973632812e-01 -2.383768707513809204e-01 -6.913834065198898315e-02 2.332011163234710693e-01 1.187417879700660706e-01 -1.552064418792724609e-01 1.365969330072402954e-01 -2.944036722183227539e-01 1.969833970069885254e-01 -1.449062973260879517e-01 -1.657191812992095947e-01 2.294255606830120087e-02 1.226015016436576843e-01 -7.151005417108535767e-02 -3.311491310596466064e-01 -5.364036187529563904e-02 1.604406684637069702e-01 2.682235240936279297e-01 -3.068192116916179657e-02 -1.227037832140922546e-01 -1.955431103706359863e-01 -2.424055486917495728e-01 -1.132233068346977234e-01 -8.811297267675399780e-02
-1.318777650594711304e-01 6.199025735259056091e-02 -2.702909409999847412e-01 2.396707981824874878e-01 7.107008248567581177e-02 -1.113126799464225769e-01 3.030987456440925598e-02 3.594597876071929932e-01 2.295375317335128784e-01 -2.325639277696609497e-01 1.184820309281349182e-01 6.930595263838768005e-03 -2.182710319757461548e-01 -3.452450037002563477e-02 -4.156000539660453796e-02 -2.818126976490020752e-01 -1.334954947233200073e-01 -1.234139427542686462e-01 1.403710395097732544e-01 8.139733225107192993e-02 4.017604514956474304e-02 -3.430235981941223145e-01 3.389452397823333740e-02 -3.615526258945465088e-01 -1.473935395479202271e-01 1.361193656921386719e-01 -2.338252961635589600e-02 -7.655446231365203857e-02 -3.914480656385421753e-02 -1.361526548862457275e-01 -1.265538930892944336e-01 -2.378633320331573486e-01
2.880826294422149658e-01 -1.378524750471115112e-01 -3.967017307877540588e-02 7.176785171031951904e-02 1.998528838157653809e-01 3.287358954548835754e-02 6.637067347764968872e-02 6.499442458152770996e-02 -5.897878110408782959e-02 -1.216514110565185547e-01 -1.989800631999969482e-01 1.223555058240890503e-01 -2.614995241165161133e-01 -2.153767496347427368e-01 1.702272593975067139e-01 -8.338481932878494263e-02 5.939894542098045349e-02 -3.673665821552276611e-01 -1.865079700946807861e-01 -1.819586567580699921e-02 2.644403874874114990e-01 -1.311205923557281494e-01 -7.632564753293991089e-02 -2.846923656761646271e-02 6.161376833915710449e-02 2.102941572666168213e-01 5.740119144320487976e-02 -4.532188475131988525e-01 -2.122396975755691528e-01 2.556199394166469574e-02 -1.601488590240478516e-01 -1.505307406187057495e-01
7.315921783447265625e-02 -1.424600742757320404e-02 2.421843819320201874e-03 -9.243865311145782471e-02 2.000073641538619995e-01 1.185862421989440918e-01 7.545368373394012451e-02 6.133207678794860840e-01 5.519468709826469421e-02 -5.375671386718750000e-02 4.286198690533638000e-02 2.462875694036483765e-01 4.462028667330741882e-02 -2.056469619274139404e-01 -6.530087906867265701e-03 -4.289808273315429688e-01 -2.130008302628993988e-02 -1.854736655950546265e-01 -3.956082463264465332e-02 -1.497470885515213013e-01 4.370458424091339111e-02 -3.086409904062747955e-02 -2.468322217464447021e-01 -1.301069110631942749e-01 2.731614112854003906e-01 1.239863932132720947e-01 -2.066489681601524353e-02 -5.358466506004333496e-02 -1.207643095403909683e-02 -2.879416383802890778e-02 1.391621977090835571e-01 1.969664124771952629e-03
4.299382492899894714e-02 -9.568034857511520386e-02 6.950952857732772827e-02 7.745780050754547119e-02 1.267824769020080566e-01 1.783795803785324097e-01 -1.756933629512786865e-01 2.487701177597045898e-01 1.231400817632675171e-01 -1.104908213019371033e-01 1.393410861492156982e-01 5.406101346015930176e-01 -2.268985360860824585e-01 -1.797021627426147461e-01 -3.206252679228782654e-02 -1.745053976774215698e-01 1.727135330438613892e-01 -8.087858557701110840e-02 -2.383375540375709534e-03 -2.123605012893676758e-01 4.903361201286315918e-02 3.967840224504470825e-02 -1.285950094461441040e-01 -2.847401201725006104e-01 2.000650614500045776e-01 2.427805066108703613e-01 1.157445386052131653e-01 -6.820179522037506104e-02 7.605388760566711426e-02 -2.489852011203765869e-01 9.627078473567962646e-02 -7.801373302936553955e-02
1.635871529579162598e-01 -7.186019420623779297e-02 1.987597532570362091e-02 -4.890113696455955505e-02 2.310445010662078857e-01 5.189691111445426941e-02 3.297739475965499878e-02 1.342932730913162231e-01 1.986006945371627808e-01 8.340028673410415649e-02 -2.645673751831054688e-01 1.781100928783416748e-01 -1.908539235591888428e-01 -1.487055569887161255e-01 7.837561517953872681e-02 -2.208184301853179932e-01 1.432792749255895615e-03 -1.248415187001228333e-01 -3.271312117576599121e-01 3.169590532779693604e-01 1.982142478227615356e-01 -2.067495584487915039e-01 1.861001402139663696e-01 -5.952019616961479187e-02 2.899639606475830078e-01 1.236933916807174683e-01 -1.549440026283264160e-01 -2.444803118705749512e-01 1.037782281637191772e-01 1.508706063032150269e-01 -2.026218771934509277e-01 -1.658692210912704468e-01
1.884392052888870239e-01 1.335568130016326904e-01 -1.533937603235244751e-01 1.007991507649421692e-01 1.567174494266510010e-01 1.009924188256263733e-01 1.145863812416791916e-02 3.875432908535003662e-01 -1.893027573823928833e-01 -2.338697668164968491e-03 2.511562407016754150e-01 1.955652683973312378e-01 3.637254610657691956e-02 5.943127721548080444e-02 -3.363356366753578186e-02 -4.182870686054229736e-01 -3.528065606951713562e-02 -1.413306146860122681e-01 -9.885825961828231812e-02 -1.036669313907623291e-01 -1.689195930957794189e-01 -2.639108598232269287e-01 -1.093444600701332092e-01 -2.331293076276779175e-01 2.206167429685592651e-01 5.088289082050323486e-02 -2.296062931418418884e-02 -2.764599919319152832e-01 1.463942378759384155e-01 -2.038496583700180054e-01 -6.242725253105163574e-02 -9.185521304607391357e-02
1.245851665735244751e-01 -1.220927387475967407e-01 1.715232245624065399e-02 7.124811410903930664e-02 -1.653615236282348633e-01 -8.264113962650299072e-02 1.145710647106170654e-01 4.670637249946594238e-01 -1.211028471589088440e-01 -1.215796470642089844e-01 1.275830119848251343e-01 3.917312324047088623e-01 -2.418904453516006470e-01 -1.023684293031692505e-01 1.998551040887832642e-01 1.160191670060157776e-01 -4.951727110892534256e-03 -1.935396790504455566e-01 6.523323804140090942e-02 1.359753459692001343e-01 3.212025016546249390e-02 -2.483559548854827881e-01 1.406427621841430664e-01 -1.314399689435958862e-01 2.011104822158813477e-01 1.902275830507278442e-01 -1.467502266168594360e-01 -3.245354816317558289e-02 1.694436073303222656e-01 -5.821504071354866028e-02 2.205279618501663208e-01 -1.929556876420974731e-01
2.708710730075836182e-01 -1.138468831777572632e-01 -3.533584251999855042e-02 2.194048166275024414e-01 -2.398693375289440155e-02 -1.845793128013610840e-01 1.347799003124237061e-01 3.347831070423126221e-01 -2.907530777156352997e-02 1.370320916175842285e-01 1.121308133006095886e-01 1.102387085556983948e-01 9.701493382453918457e-02 -7.390077412128448486e-02 6.964837014675140381e-02 -3.342438638210296631e-01 3.217788338661193848e-01 -4.000007808208465576e-01 7.800240069627761841e-02 -8.692934364080429077e-02 6.931082904338836670e-02 -2.531696557998657227e-01 -5.225123092532157898e-02 -2.566190361976623535e-01 1.157486885786056519e-01 1.134963706135749817e-02 2.061100155115127563e-01 -7.758112996816635132e-02 -1.578140258789062500e-01 -1.723960973322391510e-02 2.748076431453227997e-02 -1.447345614433288574e-01
-3.180680051445960999e-02 -1.606149226427078247e-01 -7.928277552127838135e-02 2.530125379562377930e-01 -4.406350851058959961e-02 -1.585476547479629517e-01 -4.694809764623641968e-02 2.751403450965881348e-01 -1.122002452611923218e-01 1.674475031904876232e-03 1.647959812544286251e-03 3.964864015579223633e-01 -5.609157681465148926e-02 -4.361712932586669922e-02 7.533818483352661133e-02 -2.268054336309432983e-01 3.114869892597198486e-01 -4.004285037517547607e-01 -4.666463658213615417e-02 -1.747666299343109131e-01 -8.290638215839862823e-03 -6.769979000091552734e-02 -2.131937593221664429e-01 -2.244041413068771362e-01 1.994726806879043579e-01 2.541825771331787109e-01 5.525765940546989441e-02 -1.722351834177970886e-02 -4.731984063982963562e-02 -1.932005435228347778e-01 1.673425137996673584e-01 -8.798594586551189423e-03
1.601136177778244019e-01 2.157775461673736572e-01 -4.616227373480796814e-02 -1.284044831991195679e-01 2.389617264270782471e-01 3.881713375449180603e-02 9.026876837015151978e-02 1.941141933202743530e-01 -5.552658438682556152e-02 -3.060628287494182587e-02 -2.623046636581420898e-01 1.093353778123855591e-01 1.036001443862915039e-01 -7.149460911750793457e-02 2.379638552665710449e-01 -3.530175387859344482e-01 9.019315987825393677e-02 -1.244523227214813232e-01 -9.412067942321300507e-03 1.379138082265853882e-01 1.098185777664184570e-01 -2.409880608320236206e-01 5.555268377065658569e-02 1.053251996636390686e-01 4.423610568046569824e-01 2.115309983491897583e-01 -1.324053257703781128e-01 -1.899777650833129883e-01 1.810746639966964722e-01 -2.374584227800369263e-01 -8.390015363693237305e-02 -7.459263503551483154e-02
-7.897552847862243652e-02 -1.817310899496078491e-01 1.236455738544464111e-01 2.486838847398757935e-01 6.135323643684387207e-02 -1.065442562103271484e-01 -1.487237215042114258e-01 3.243671357631683350e-01 1.808445751667022705e-01 -7.054186612367630005e-02 -6.615367718040943146e-03 1.367676854133605957e-01 -1.670898199081420898e-01 -7.662851363420486450e-03 1.402618139982223511e-01 -1.335465461015701294e-01 1.395318955183029175e-01 -2.488080859184265137e-01 -2.166691571474075317e-01 -1.072509735822677612e-01 -1.114787310361862183e-01 -3.845139741897583008e-01 9.054068475961685181e-03 -1.214030459523200989e-01 4.652131199836730957e-01 -1.512534916400909424e-01 -1.236453652381896973e-01 1.309033632278442383e-01 -1.164825726300477982e-02 -1.875285804271697998e-02 2.342670597136020660e-02 -1.776438653469085693e-01
7.823322713375091553e-02 -2.632176578044891357e-01 1.926519870758056641e-01 2.534748911857604980e-01 -1.309096366167068481e-01 -1.698574870824813843e-01 -1.820644438266754150e-01 2.975613772869110107e-01 -2.010365426540374756e-01 6.770566105842590332e-02 1.159457340836524963e-01 4.841547831892967224e-02 -2.491124868392944336e-01 -8.849927037954330444e-02 1.999643146991729736e-01 -2.315671741962432861e-01 -1.833570450544357300e-01 3.260198980569839478e-02 -3.874727189540863037e-01 2.736677415668964386e-02 8.019533008337020874e-03 -1.669448316097259521e-01 -6.998629122972488403e-02 1.244895011186599731e-01 -2.325812540948390961e-02 1.170191988348960876e-01 -2.866460196673870087e-02 -2.068799883127212524e-01 1.616128236055374146e-01 -4.127489775419235229e-02 -3.312901854515075684e-01 4.403480514883995056e-02
-1.560801565647125244e-01 -1.803730130195617676e-01 -6.371923536062240601e-02 7.001095265150070190e-02 -1.076346188783645630e-01 1.496824473142623901e-01 1.383197158575057983e-01 3.425405323505401611e-01 -2.860172837972640991e-02 1.138392388820648193e-01 -1.046695038676261902e-01 1.752939634025096893e-02 -1.878512203693389893e-01 -3.888617455959320068e-01 3.270613551139831543e-01 -2.057360857725143433e-01 1.469031423330307007e-01 -9.233362041413784027e-03 6.613979488611221313e-02 -2.182285934686660767e-01 2.786525189876556396e-01 -2.590144872665405273e-01 4.542111232876777649e-02 -2.650562524795532227e-01 -5.913586914539337158e-02 -1.135946018621325493e-03 -1.342996060848236084e-01 -8.583039790391921997e-02 5.777974799275398254e-02 1.683226227760314941e-01 -1.845507025718688965e-01 -1.322839707136154175e-01
1.303163319826126099e-01 -1.059443950653076172e-01 2.621314525604248047e-01 2.529909908771514893e-01 8.539213240146636963e-02 -2.041248083114624023e-01 2.710363566875457764e-01 3.630439341068267822e-01 2.153034880757331848e-02 1.169601678848266602e-01 -9.742760099470615387e-03 2.672131955623626709e-01 3.899042308330535889e-02 6.364832166582345963e-03 1.495630443096160889e-01 -1.829002499580383301e-01 -7.163370400667190552e-02 -2.040583491325378418e-01 -1.138116866350173950e-01 -9.111004322767257690e-02 -5.975950136780738831e-02 -3.129543364048004150e-01 -1.175899524241685867e-02 -2.502551078796386719e-01 2.072330564260482788e-01 1.990733444690704346e-01 1.028753966093063354e-01 -9.399171918630599976e-02 1.761664152145385742e-01 -7.426930218935012817e-02 2.356756776571273804e-01 1.242678090929985046e-01
1.103709787130355835e-01 -4.438455402851104736e-02 1.612700968980789185e-01 5.676786974072456360e-02 1.651358604431152344e-01 1.043164059519767761e-01 5.406219884753227234e-02 2.043638378381729126e-01 8.769927918910980225e-02 -5.874507874250411987e-02 -1.853848099708557129e-01 1.696470528841018677e-01 -2.695980370044708252e-01 -1.760185211896896362e-01 8.778812736272811890e-02 -1.932756602764129639e-01 8.558124303817749023e-02 -5.035482645034790039e-01 -1.889278292655944824e-01 -2.746984362602233887e-02 1.606001257896423340e-01 1.276252865791320801e-01 1.632667630910873413e-01 -1.104695200920104980e-01 3.563296198844909668e-01 -5.629914626479148865e-02 -8.679872751235961914e-02 -2.527632378041744232e-02 -1.022544130682945251e-01 4.077372141182422638e-03 1.473165154457092285e-01 -3.193734288215637207e-01
-4.925088211894035339e-02 -1.316141933202743530e-01 1.912941485643386841e-01 -1.443981379270553589e-01 -1.779240183532238007e-02 2.820438444614410400e-01 1.077406257390975952e-01 2.327542901039123535e-01 8.277976512908935547e-02 -2.156636416912078857e-01 -1.238751932978630066e-01 1.639050096273422241e-01 -5.027143359184265137e-01 -4.757543280720710754e-02 1.036902293562889099e-01 -2.180703356862068176e-02 -2.542281709611415863e-02 -1.387999504804611206e-01 -6.524750590324401855e-02 -1.596019566059112549e-01 -2.219478785991668701e-02 -2.562964260578155518e-01 -3.288132324814796448e-02 -1.879112273454666138e-01 3.666850328445434570e-01 -3.262858837842941284e-02 1.695106774568557739e-01 -1.340245902538299561e-01 -6.651905179023742676e-02 -9.639637917280197144e-02 -2.565864324569702148e-01 3.725098073482513428e-02
1.318564713001251221e-01 -2.935906127095222473e-02 -3.034820035099983215e-02 2.447450242470949888e-04 -1.644664406776428223e-01 -8.323930948972702026e-02 1.049595996737480164e-01 4.169586598873138428e-01 -2.325669825077056885e-01 -6.595929712057113647e-02 1.588620990514755249e-01 3.572135567665100098e-01 -2.815199196338653564e-01 -2.143502607941627502e-02 1.881051361560821533e-01 1.097113117575645447e-01 -7.114218920469284058e-02 -1.495274752378463745e-01 7.725195027887821198e-03 8.449678122997283936e-02 -1.001565605401992798e-01 -3.781947195529937744e-01 8.386627584695816040e-02 -1.154359281063079834e-01 2.337051182985305786e-01 2.111587375402450562e-01 -2.129793167114257812e-01 -7.791273295879364014e-02 1.569288522005081177e-01 -5.006436258554458618e-02 1.472394466400146484e-01 -1.268158555030822754e-01
9.005767107009887695e-02 7.235986739397048950e-02 1.072442997246980667e-02 -2.483428269624710083e-01 2.064736187458038330e-01 4.511877149343490601e-02 1.360404044389724731e-01 3.521620333194732666e-01 1.206110119819641113e-01 2.993288263678550720e-02 -1.152377277612686157e-01 3.450821936130523682e-01 -4.523291066288948059e-02 -3.133519589900970459e-01 1.205800101161003113e-01 -1.143975928425788879e-01 -6.650700420141220093e-02 -3.105989992618560791e-01 -1.892168670892715454e-01 -2.621067464351654053e-01 -9.333023428916931152e-02 -1.865548491477966309e-01 9.604446589946746826e-02 -4.177007451653480530e-02 2.823757529258728027e-01 -8.958128839731216431e-02 1.539880223572254181e-02 -2.700142562389373779e-01 -8.844523131847381592e-02 -1.460798978805541992e-01 -1.000616997480392456e-01 4.522969946265220642e-02
3.131167590618133545e-01 -2.292821109294891357e-01 -1.935462057590484619e-01 1.297740042209625244e-01 -3.518929481506347656e-01 2.071099728345870972e-01 6.998507678508758545e-02 2.059883028268814087e-01 -1.081649772822856903e-02 1.938566565513610840e-02 -5.192818492650985718e-02 2.875400483608245850e-01 -3.074640333652496338e-01 2.472237683832645416e-02 1.605118364095687866e-01 -2.128201425075531006e-01 4.685943201184272766e-02 6.796579807996749878e-02 -1.845779120922088623e-01 9.957633167505264282e-02 3.575662374496459961e-01 -7.696629315614700317e-02 -4.234670847654342651e-02 -4.762636870145797729e-02 2.428422272205352783e-01 -1.662676688283681870e-03 -8.965883404016494751e-02 7.594697922468185425e-02 1.297778189182281494e-01 -2.294776402413845062e-02 -1.106355488300323486e-01 1.947670429944992065e-01
-3.644232079386711121e-02 -2.156123518943786621e-01 -6.564744561910629272e-02 1.442033946514129639e-01 -1.709497123956680298e-01 -4.906902834773063660e-02 6.518442183732986450e-02 3.515820801258087158e-01 1.745218932628631592e-01 3.804637193679809570e-01 5.377929285168647766e-02 1.819986850023269653e-01 -3.511206507682800293e-01 -3.390059769153594971e-01 3.645290806889533997e-02 9.228612482547760010e-02 1.371908485889434814e-01 -1.544076949357986450e-01 -3.013403527438640594e-02 7.490072399377822876e-02 7.214660197496414185e-02 -4.076027572154998779e-01 -1.357778757810592651e-01 7.625679019838571548e-03 5.123371258378028870e-02 1.209946349263191223e-01 1.379365939646959305e-02 -1.009484305977821350e-01 7.500349730253219604e-02 5.556098744273185730e-02 -1.331772506237030029e-01 1.232548654079437256e-01
-9.430401027202606201e-02 -2.593741938471794128e-02 1.647851802408695221e-02 1.935949027538299561e-01 9.566962718963623047e-02 4.299116879701614380e-02 2.579275518655776978e-02 1.364038437604904175e-01 -5.368914827704429626e-02 7.123324275016784668e-02 -1.827111244201660156e-01 3.711355328559875488e-01 -2.924906648695468903e-02 -1.044126674532890320e-01 3.674071431159973145e-01 -2.603509128093719482e-01 -2.862933278083801270e-01 -1.003726199269294739e-01 -2.421745061874389648e-01 8.695559203624725342e-02 1.429620780982077122e-03 -9.451973438262939453e-02 -3.400837257504463196e-02 2.040147036314010620e-01 3.737812042236328125e-01 1.662645190954208374e-01 -1.546747386455535889e-01 -1.155547201633453369e-01 -6.312412768602371216e-02 1.168906167149543762e-01 -1.484257429838180542e-01 -2.729963660240173340e-01
3.311691805720329285e-02 -4.637681320309638977e-02 -2.037101797759532928e-02 -1.020340695977210999e-01 -1.136235520243644714e-01 3.416297957301139832e-02 -1.635926961898803711e-01 3.808011710643768311e-01 -5.855527892708778381e-02 3.377298414707183838e-01 1.137451678514480591e-01 2.727088928222656250e-01 -2.679960131645202637e-01 2.172550419345498085e-03 -1.490390766412019730e-02 -3.219148516654968262e-01 -1.809321194887161255e-01 -2.144382148981094360e-01 -3.197906911373138428e-01 -3.127367794513702393e-02 1.008195281028747559e-01 -1.174131706357002258e-01 -7.045472413301467896e-02 -5.351367592811584473e-02 1.630046218633651733e-01 -1.112201213836669922e-01 -1.573029309511184692e-01 3.200135529041290283e-01 1.293103247880935669e-01 -8.744599297642707825e-03 -8.305158466100692749e-02 -1.267678737640380859e-01
1.838734596967697144e-01 6.682212697342038155e-04 -5.525089800357818604e-02 -7.140640914440155029e-02 5.527356639504432678e-02 2.945483196526765823e-03 9.822096675634384155e-02 4.731252789497375488e-01 -1.515767723321914673e-01 -7.804572582244873047e-02 5.910691991448402405e-02 4.711919724941253662e-01 -2.485236823558807373e-01 -3.995788097381591797e-02 2.048504352569580078e-01 1.314059086143970490e-02 5.341684073209762573e-02 -1.139886751770973206e-01 1.177694872021675110e-01 1.075433120131492615e-01 -1.516010314226150513e-01 -2.559631168842315674e-01 1.100829169154167175e-01 -1.213973537087440491e-01 2.175969034433364868e-01 2.311172336339950562e-01 -1.118667721748352051e-01 8.559371344745159149e-03 1.306977123022079468e-01 -3.900407627224922180e-02 1.752638667821884155e-01 -2.051622867584228516e-01
4.777383874170482159e-04 -2.177706956863403320e-01 1.931028068065643311e-02 8.501080423593521118e-02 7.904482632875442505e-02 -1.481431722640991211e-01 -1.630288362503051758e-01 -7.334277778863906860e-02 5.541030690073966980e-02 -1.292701214551925659e-01 -1.465441584587097168e-01 2.420824319124221802e-01 1.773635670542716980e-02 -3.870957791805267334e-01 6.922179833054542542e-03 -3.807201087474822998e-01 2.395555526018142700e-01 2.307859435677528381e-02 1.384047325700521469e-02 -1.319350022822618484e-02 8.357945829629898071e-02 -3.015660345554351807e-01 1.074327155947685242e-01 -3.326705992221832275e-01 2.700478434562683105e-01 -5.870652943849563599e-02 -2.655294351279735565e-02 -9.695279598236083984e-02 1.486257165670394897e-01 -1.345645170658826828e-02 -2.905473411083221436e-01 -1.349823921918869019e-01
3.081211149692535400e-01 -1.274359375238418579e-01 -1.103836297988891602e-01 3.099200427532196045e-01 5.708684027194976807e-02 -2.583490870893001556e-02 -2.044301778078079224e-01 3.320414423942565918e-01 7.699127495288848877e-02 -1.295392513275146484e-01 -2.629830837249755859e-01 -1.921089831739664078e-03 1.108594015240669250e-01 -2.595252990722656250e-01 1.267701983451843262e-01 -7.047151029109954834e-02 3.932603821158409119e-02 -1.945230960845947266e-01 -1.881036013364791870e-01 -5.689274892210960388e-02 -7.324255257844924927e-02 -3.865827620029449463e-01 -4.217584431171417236e-02 -1.069409027695655823e-01 1.059526950120925903e-01 -1.124362051486968994e-01 -1.254292726516723633e-01 1.086862012743949890e-02 1.460596621036529541e-01 -1.926590874791145325e-02 -3.245474994182586670e-01 -1.388502418994903564e-01
5.849555507302284241e-02 -3.189402818679809570e-02 1.402962952852249146e-01 1.838580369949340820e-01 -6.563074141740798950e-02 -1.284267455339431763e-01 4.268783330917358398e-02 3.230777382850646973e-01 3.780545890331268311e-01 -1.070120260119438171e-01 9.705525822937488556e-03 1.427174955606460571e-01 -4.052551388740539551e-01 -1.258391439914703369e-01 1.116621047258377075e-01 1.049768179655075073e-02 -1.090784277766942978e-02 -6.745004653930664062e-02 -2.592004835605621338e-01 -1.925430148839950562e-01 9.711141884326934814e-02 -1.867457181215286255e-01 7.354594767093658447e-02 -1.912947446107864380e-01 1.500208228826522827e-01 -1.795910298824310303e-01 1.799767166376113892e-01 -1.077029928565025330e-01 -1.376839131116867065e-01 -2.522398531436920166e-01 4.742017760872840881e-02 -2.622441053390502930e-01
2.320156991481781006e-01 -3.378546237945556641e-02 -2.351055294275283813e-02 -2.062107250094413757e-02 2.111476361751556396e-01 -8.291337639093399048e-02 1.184309553354978561e-02 9.211027994751930237e-03 -7.447724044322967529e-02 -1.683796793222427368e-01 -1.051082015037536621e-01 2.615760266780853271e-02 -4.719512462615966797e-01 -2.324373722076416016e-01 1.548914164304733276e-01 -2.344982028007507324e-01 4.002308845520019531e-02 -2.446423172950744629e-01 -1.421726047992706299e-01 8.315622806549072266e-02 2.766799032688140869e-01 -1.678708195686340332e-01 4.879338666796684265e-02 6.920577585697174072e-02 1.137839406728744507e-01 2.122695446014404297e-01 -4.981843009591102600e-02 -4.220851659774780273e-01 -1.424224972724914551e-01 1.287211105227470398e-02 -1.361806094646453857e-01 -1.134443357586860657e-01
2.122612297534942627e-01 7.538558542728424072e-02 -3.142380714416503906e-02 1.313292533159255981e-01 1.232067719101905823e-01 2.468968778848648071e-01 1.439143568277359009e-01 3.830728828907012939e-01 1.537086814641952515e-01 -9.075834602117538452e-02 -3.068774640560150146e-01 2.097434550523757935e-01 -1.630554497241973877e-01 -1.436405777931213379e-01 -1.087940037250518799e-01 -2.141058631241321564e-02 3.007725775241851807e-01 -2.022359371185302734e-01 -2.928235828876495361e-01 4.648549109697341919e-02 1.329370141029357910e-01 -1.358040869235992432e-01 -1.047010347247123718e-01 9.347305446863174438e-02 1.493738889694213867e-01 -4.242381453514099121e-02 -3.688133507966995239e-02 -1.498613208532333374e-01 4.585123434662818909e-02 -5.541078746318817139e-02 -1.638773530721664429e-01 -3.206949830055236816e-01
1.011698395013809204e-01 9.391872212290763855e-03 -9.776627272367477417e-02 -1.244843974709510803e-01 2.402054071426391602e-01 2.445566207170486450e-01 1.172209084033966064e-01 3.775299489498138428e-01 8.925876766443252563e-02 1.344394981861114502e-01 -9.125576168298721313e-02 2.602762877941131592e-01 -5.788050964474678040e-02 -2.847845256328582764e-01 3.251332556828856468e-03 -6.565257161855697632e-02 5.872887372970581055e-02 -8.548384904861450195e-02 -1.379620633088052273e-03 -2.219798266887664795e-01 8.233493566513061523e-02 -2.767502963542938232e-01 4.218539968132972717e-02 1.938896924257278442e-01 3.958185911178588867e-01 5.600582063198089600e-02 -1.456577032804489136e-01 -2.975876927375793457e-01 -6.878511607646942139e-02 -1.225551962852478027e-01 -5.969003308564424515e-03 1.667738407850265503e-01
-2.128202766180038452e-01 -2.407003343105316162e-01 -1.488433331251144409e-01 1.436566263437271118e-01 1.930798292160034180e-01 7.778941839933395386e-02 1.111566573381423950e-01 3.384453654289245605e-01 1.333395093679428101e-01 8.164737373590469360e-02 -1.391160488128662109e-01 2.480125874280929565e-01 -1.522059887647628784e-01 -1.151056215167045593e-01 2.017110586166381836e-01 -2.104728519916534424e-01 -2.126114815473556519e-01 -3.660636246204376221e-01 -1.714712977409362793e-01 -6.425866484642028809e-02 2.244960144162178040e-02 -3.044833429157733917e-02 -7.899040728807449341e-02 1.786172576248645782e-02 4.015147387981414795e-01 1.838437020778656006e-01 -1.648437082767486572e-01 7.664168626070022583e-02 5.527062341570854187e-02 1.549691520631313324e-02 3.605378791689872742e-02 -6.044561043381690979e-02
1.787493675947189331e-01 8.897643536329269409e-02 -1.367130037397146225e-02 -1.935397833585739136e-01 1.929386407136917114e-01 1.033788621425628662e-01 -2.208660989999771118e-01 2.232928723096847534e-01 -2.532961964607238770e-01 4.449497535824775696e-02 1.245477646589279175e-01 2.866860330104827881e-01 -1.330175548791885376e-01 3.489564359188079834e-02 8.737441897392272949e-02 -9.897947311401367188e-02 2.770078182220458984e-01 -2.961884438991546631e-01 6.379064638167619705e-03 2.051512748003005981e-01 1.466576009988784790e-01 -2.833586335182189941e-01 -1.595559865236282349e-01 7.409095019102096558e-02 1.886961907148361206e-01 -9.553258307278156281e-03 -2.083022594451904297e-01 -1.302813589572906494e-01 1.725449711084365845e-01 -1.615351438522338867e-01 5.073589831590652466e-02 -2.862062156200408936e-01
-1.874435693025588989e-01 -7.334552705287933350e-02 -3.345353305339813232e-01 1.348437219858169556e-01 -5.490085482597351074e-02 3.947647288441658020e-02 -3.406468331813812256e-01 2.472869157791137695e-01 -4.356672056019306183e-03 -8.731073141098022461e-02 1.422575265169143677e-01 1.471866369247436523e-01 -2.444965243339538574e-01 4.231323674321174622e-02 1.431986242532730103e-01 -2.180214822292327881e-01 2.475557625293731689e-01 -2.269152551889419556e-01 -2.589033246040344238e-01 1.796942353248596191e-01 4.058139864355325699e-03 -1.486050933599472046e-01 -2.460447698831558228e-01 -2.477657198905944824e-01 -5.292549356818199158e-02 -4.174224287271499634e-02 -3.785679116845130920e-02 -2.022708654403686523e-01 6.813995540142059326e-02 -9.347429871559143066e-02 -2.234060019254684448e-01 -4.660104587674140930e-02
4.956293404102325439e-01 1.069556698203086853e-01 -6.475391238927841187e-02 3.337723016738891602e-01 -2.663662731647491455e-01 9.720704518258571625e-03 2.043841034173965454e-01 1.988591700792312622e-01 -2.386295497417449951e-01 -4.722236096858978271e-02 1.176215037703514099e-01 2.125850915908813477e-01 -1.676329970359802246e-01 -2.019181251525878906e-01 9.931030124425888062e-02 -5.015205591917037964e-02 5.753426998853683472e-02 -3.401549160480499268e-02 -5.084492638707160950e-02 1.141086593270301819e-01 -3.070131130516529083e-02 -2.553848326206207275e-01 1.431893557310104370e-01 3.744488582015037537e-02 1.577585190534591675e-01 -6.344074755907058716e-02 -2.125415951013565063e-01 -1.915592551231384277e-01 5.028669536113739014e-02 -1.357584148645401001e-01 -2.953095827251672745e-03 -1.887043118476867676e-01
1.462426334619522095e-01 -9.066757559776306152e-02 1.326642930507659912e-01 9.924539178609848022e-02 -7.758834213018417358e-02 -1.190321296453475952e-01 -1.161866933107376099e-01 3.757743537425994873e-01 3.487407267093658447e-01 -1.452891379594802856e-01 -7.850288599729537964e-02 2.097866535186767578e-01 -3.149481117725372314e-01 -2.688024751842021942e-02 1.789162755012512207e-01 2.279424481093883514e-02 5.530020222067832947e-02 -1.198282241821289062e-01 -1.136344075202941895e-01 -2.617455720901489258e-01 -1.343741863965988159e-01 -3.067829906940460205e-01 1.671475470066070557e-01 1.202130019664764404e-01 2.759747207164764404e-01 -1.033790111541748047e-01 1.316336542367935181e-01 -1.636888533830642700e-01 -3.658188134431838989e-02 -4.587760567665100098e-02 -1.889846920967102051e-01 -1.384562253952026367e-01
3.720811903476715088e-01 -7.848844863474369049e-03 -1.736550927162170410e-01 1.213072910904884338e-01 2.170663177967071533e-01 -1.067877560853958130e-02 2.421833015978336334e-02 1.406469941139221191e-02 5.386087670922279358e-02 -1.720304638147354126e-01 -1.342896372079849243e-01 5.451305210590362549e-02 -5.017424821853637695e-01 -2.541804313659667969e-01 2.339042872190475464e-01 -1.554579287767410278e-01 1.056376770138740540e-01 -1.873031854629516602e-01 -1.225851923227310181e-01 -7.188797742128372192e-02 2.451945245265960693e-01 -1.483738571405410767e-01 8.995876461267471313e-02 -7.136033475399017334e-02 1.321282535791397095e-01 2.873131260275840759e-02 -8.132004737854003906e-02 -2.801132202148437500e-01 -1.594660580158233643e-01 1.449792236089706421e-01 -1.691375300288200378e-02 -8.956905454397201538e-02
3.327855141833424568e-03 1.895061880350112915e-01 -1.890256851911544800e-01 7.314240932464599609e-02 1.605141162872314453e-01 7.614102214574813843e-02 -5.708175897598266602e-02 3.887667655944824219e-01 -1.269050091505050659e-01 -6.542930006980895996e-02 2.131701856851577759e-01 3.679513335227966309e-01 3.400515392422676086e-02 6.435569375753402710e-02 -4.149012267589569092e-02 -5.130958557128906250e-01 -9.732876904308795929e-03 -1.872031390666961670e-01 3.462195023894309998e-02 -1.068702489137649536e-01 -1.428779661655426025e-01 -1.207700148224830627e-01 -5.399978253990411758e-03 -2.691682875156402588e-01 3.950204327702522278e-02 1.961615122854709625e-02 8.170062303543090820e-02 -2.601769566535949707e-01 1.791910380125045776e-01 -3.071921132504940033e-02 4.922534804791212082e-03 3.006589226424694061e-02
1.672886312007904053e-01 -6.559565663337707520e-02 -1.763486564159393311e-01 2.502871453762054443e-01 -2.100236415863037109e-01 4.452049359679222107e-02 4.878446087241172791e-02 -1.011364310979843140e-01 -9.495971351861953735e-02 -2.235274910926818848e-01 2.016350999474525452e-02 2.298429310321807861e-01 -2.513032555580139160e-01 2.375124096870422363e-01 7.978940010070800781e-02 -2.897959351539611816e-01 -5.019896663725376129e-03 -1.044677346944808960e-01 -2.827184200286865234e-01 -7.435345556586980820e-03 1.786978840827941895e-01 -8.657999336719512939e-02 -3.541219234466552734e-02 -2.571331262588500977e-01 2.761254906654357910e-01 3.528607487678527832e-01 -4.132701084017753601e-02 -3.786308690905570984e-02 7.549623399972915649e-02 1.096508428454399109e-01 -2.474157363176345825e-01 -1.121595278382301331e-01
1.192979440093040466e-01 4.889018833637237549e-02 -3.319185078144073486e-01 -1.381218619644641876e-02 -1.562870442867279053e-01 -1.505697965621948242e-01 -2.301434874534606934e-01 2.024085670709609985e-01 4.547027871012687683e-02 3.192894533276557922e-02 -2.103338576853275299e-02 7.663711160421371460e-02 -1.235721558332443237e-01 -3.116073608398437500e-01 2.531514167785644531e-01 -2.325617969036102295e-01 1.512514650821685791e-01 -2.491323649883270264e-01 -9.730210155248641968e-02 7.773141562938690186e-02 4.107765853404998779e-01 1.090154498815536499e-01 7.237167656421661377e-02 -4.492859169840812683e-02 1.303827315568923950e-01 1.464434266090393066e-01 7.735892385244369507e-02 -2.569810450077056885e-01 2.800281941890716553e-01 6.456112489104270935e-03 5.183194577693939209e-02 -1.099894791841506958e-01
2.788385748863220215e-01 7.895068079233169556e-02 4.475960507988929749e-02 -2.129567228257656097e-02 1.792941689491271973e-01 -8.199957013130187988e-02 -1.013960838317871094e-01 6.059409677982330322e-02 7.722853869199752808e-02 -2.559555470943450928e-01 1.910360157489776611e-02 1.465630531311035156e-01 -3.554631769657135010e-01 -2.262951135635375977e-01 8.618285506963729858e-02 4.337378777563571930e-03 -1.483897119760513306e-01 -3.194299638271331787e-01 -2.848594188690185547e-01 1.990832574665546417e-02 5.812823399901390076e-02 -5.190167576074600220e-02 1.323031932115554810e-01 -5.540657415986061096e-02 3.968806564807891846e-01 1.211096048355102539e-01 -7.068211678415536880e-03 -2.171492725610733032e-01 -1.324789673089981079e-01 2.329652607440948486e-01 -1.751745641231536865e-01 -1.681209951639175415e-01
2.442474961280822754e-01 -7.442802935838699341e-02 -1.010581851005554199e-01 1.002862751483917236e-01 -1.947295814752578735e-01 3.126766383647918701e-01 2.158984728157520294e-02 -6.396489590406417847e-02 -2.656053900718688965e-01 5.058516561985015869e-02 7.607836276292800903e-02 4.901905655860900879e-01 -8.107940107583999634e-02 -1.855620741844177246e-01 1.479948312044143677e-01 -1.972614228725433350e-01 1.905211508274078369e-01 -2.581259422004222870e-02 -2.298256307840347290e-01 -3.615107387304306030e-02 2.440380752086639404e-01 -3.289243578910827637e-02 3.903054445981979370e-02 -1.894189119338989258e-01 2.686831653118133545e-01 1.617250591516494751e-01 4.396354034543037415e-02 -7.064897567033767700e-03 -1.346180867403745651e-02 -2.409549057483673096e-02 -2.497649341821670532e-01 -2.616406790912151337e-02
2.213771790266036987e-01 -1.781639754772186279e-01 1.500619500875473022e-01 -1.644091457128524780e-01 -2.247619330883026123e-01 -1.410916745662689209e-01 1.011299639940261841e-01 2.532769739627838135e-02 8.633612096309661865e-02 1.340371817350387573e-01 -9.707540273666381836e-02 2.076248228549957275e-01 -7.877018302679061890e-02 -2.298096418380737305e-01 -9.223538450896739960e-03 -2.319367974996566772e-01 1.503886878490447998e-01 -1.769029498100280762e-01 -1.057230755686759949e-01 -6.077504158020019531e-02 9.191121906042098999e-02 -5.623277425765991211e-01 -4.385403543710708618e-02 -1.977807469666004181e-02 8.028258569538593292e-03 -3.647699579596519470e-02 -1.845955997705459595e-01 -1.953074894845485687e-02 1.724836826324462891e-01 1.948119550943374634e-01 -6.196019053459167480e-02 -3.072595596313476562e-01
4.025910422205924988e-02 4.606335982680320740e-02 1.154990866780281067e-01 3.021658957004547119e-01 -4.848605394363403320e-02 -5.295119807124137878e-02 2.017017155885696411e-01 6.042167544364929199e-02 -2.167545258998870850e-01 2.260938137769699097e-01 3.194903135299682617e-01 2.951560914516448975e-01 -5.623304098844528198e-02 -2.286117374897003174e-01 1.159758865833282471e-01 -2.575689554214477539e-01 -2.079164236783981323e-01 -1.461106836795806885e-01 -1.395355761051177979e-01 3.378134220838546753e-02 -2.738849073648452759e-02 -8.848814666271209717e-02 -4.822907969355583191e-02 1.936255395412445068e-01 2.613879442214965820e-01 3.123046159744262695e-01 -1.683031469583511353e-01 -1.995321176946163177e-02 1.845269650220870972e-01 -7.125183939933776855e-02 -1.996790319681167603e-01 -1.115694120526313782e-01
1.820062398910522461e-01 8.638425916433334351e-02 -7.159290462732315063e-02 3.796751145273447037e-03 6.139896437525749207e-02 2.355419844388961792e-02 -6.909865420311689377e-03 2.989097237586975098e-01 -1.812198609113693237e-01 -2.738277614116668701e-01 4.394486173987388611e-02 4.441787898540496826e-01 -1.814105808734893799e-01 -5.601689964532852173e-02 1.567993760108947754e-01 7.450277358293533325e-02 1.571168154478073120e-01 -2.409211397171020508e-01 -3.762902319431304932e-02 9.692583233118057251e-02 -3.940497711300849915e-02 -3.146619200706481934e-01 1.671510189771652222e-01 -2.938594520092010498e-01 1.271811127662658691e-01 2.543884515762329102e-01 -5.073299980722367764e-04 2.264882177114486694e-01 2.604629471898078918e-02 -9.692101739346981049e-03 -9.545642137527465820e-02 -1.919701695442199707e-01
-2.144309133291244507e-01 7.756292819976806641e-03 4.914762452244758606e-02 -6.370721012353897095e-02 1.911577135324478149e-01 1.524275690317153931e-01 2.916108630597591400e-02 4.119252562522888184e-01 -1.319334935396909714e-02 1.383821219205856323e-01 -1.810157150030136108e-01 1.274743825197219849e-01 -1.291970610618591309e-01 2.826625108718872070e-02 -4.984414577484130859e-02 -3.676376342773437500e-01 2.332114130258560181e-01 -1.377146989107131958e-01 -2.321735024452209473e-01 -2.574744820594787598e-01 -7.536334451287984848e-03 -3.157392889261245728e-02 2.138127833604812622e-01 -3.918669000267982483e-02 3.579332232475280762e-01 2.443932592868804932e-01 -6.567781418561935425e-02 -2.258496135473251343e-01 4.146517440676689148e-02 -3.881650045514106750e-02 -9.636757895350456238e-03 -7.323592901229858398e-02
1.637227833271026611e-01 1.101096905767917633e-02 6.786651164293289185e-02 8.633720874786376953e-02 -1.244481354951858521e-01 1.863125860691070557e-01 2.932101190090179443e-01 1.768159717321395874e-01 2.851400151848793030e-02 -1.686232835054397583e-01 -1.290598809719085693e-01 2.130683660507202148e-01 -3.832269608974456787e-01 -4.755400866270065308e-02 -2.418374419212341309e-01 4.687806963920593262e-02 1.492184400558471680e-01 -2.966399490833282471e-01 2.949233353137969971e-02 6.223160400986671448e-02 2.053014785051345825e-01 -3.831811547279357910e-01 -8.693376928567886353e-02 1.442467421293258667e-01 1.124574542045593262e-01 8.176816999912261963e-02 8.625095337629318237e-02 -2.541603147983551025e-01 -3.306489437818527222e-02 -9.581283666193485260e-03 -4.268602654337882996e-02 -2.564130127429962158e-01
-1.576594263315200806e-02 -1.241343319416046143e-01 3.132896870374679565e-02 2.035425901412963867e-01 -9.203346073627471924e-02 -1.065629795193672180e-01 6.194888427853584290e-02 1.588589847087860107e-01 -1.288560628890991211e-01 -8.406090550124645233e-03 1.693524271249771118e-01 2.903673946857452393e-01 -1.475264877080917358e-01 -8.701774640940129757e-04 -2.655786834657192230e-02 -4.312716126441955566e-01 1.860729157924652100e-01 -6.586202234029769897e-02 -9.708127379417419434e-02 -1.599609404802322388e-01 1.700086593627929688e-01 -2.621512413024902344e-01 6.732191890478134155e-02 -2.406782805919647217e-01 2.692461013793945312e-01 2.135028243064880371e-01 2.538330554962158203e-01 9.872083365917205811e-02 2.476362884044647217e-01 2.515738131478428841e-03 1.692103454843163490e-03 -2.593332529067993164e-01
7.260052859783172607e-02 -6.615526229143142700e-02 -3.046869114041328430e-02 -7.999271154403686523e-03 1.960647478699684143e-02 -1.122673079371452332e-01 -2.312713488936424255e-02 1.436817646026611328e-01 8.186613768339157104e-02 1.331074088811874390e-01 -1.457800269126892090e-01 3.712161481380462646e-01 -4.033479392528533936e-01 7.336894422769546509e-02 2.340459823608398438e-01 -4.272018969058990479e-01 -5.483619123697280884e-02 1.024906784296035767e-01 -2.319245599210262299e-02 1.137613970786333084e-02 1.349737346172332764e-01 -3.020327985286712646e-01 -9.914878010749816895e-02 8.254200220108032227e-02 -6.978505104780197144e-02 7.758490741252899170e-02 -3.708177432417869568e-02 1.529733091592788696e-01 3.741748034954071045e-01 -1.641557738184928894e-02 2.052047848701477051e-02 -2.230283319950103760e-01
-9.677478671073913574e-02 1.763121336698532104e-01 -1.883231252431869507e-01 1.679456830024719238e-01 2.017208635807037354e-01 -2.263761125504970551e-02 -1.209252979606389999e-02 3.247626721858978271e-01 1.012606397271156311e-01 -2.300817221403121948e-01 1.220416394062340260e-03 9.804760664701461792e-02 5.866940692067146301e-02 6.072540208697319031e-02 2.197448164224624634e-01 -1.056167855858802795e-01 1.145514473319053650e-01 -1.043501868844032288e-02 -1.772568821907043457e-01 -1.549561321735382080e-01 3.309350907802581787e-01 -3.010859191417694092e-01 -3.854466676712036133e-01 -1.466340851038694382e-02 2.639814615249633789e-01 1.197103857994079590e-01 -1.364186592400074005e-02 -1.675976067781448364e-01 -1.619950830936431885e-01 -9.620840102434158325e-02 2.037365585565567017e-01 5.255424603819847107e-02
1.313915848731994629e-01 -1.144654080271720886e-01 -2.233169414103031158e-02 4.613541439175605774e-02 1.813340485095977783e-01 -2.747367322444915771e-01 -3.231813609600067139e-01 2.464783340692520142e-01 -6.103480607271194458e-02 -5.302863940596580505e-02 -1.459747105836868286e-01 1.074903458356857300e-02 -2.742758952081203461e-02 -2.758758664131164551e-01 -3.370076417922973633e-02 -3.845431506633758545e-01 1.705685704946517944e-01 -4.527009427547454834e-01 8.655037730932235718e-02 6.291382759809494019e-02 -1.566081941127777100e-01 -2.583128511905670166e-01 3.013088740408420563e-02 -1.479699462652206421e-01 5.660445243120193481e-02 2.189414352178573608e-01 7.981743663549423218e-02 -1.249707341194152832e-01 7.969354838132858276e-02 8.685076609253883362e-03 2.075082808732986450e-02 9.782056324183940887e-03
7.225909829139709473e-02 9.727870672941207886e-02 -3.063303232192993164e-01 7.973698526620864868e-02 1.476438641548156738e-01 -4.948686435818672180e-02 9.716471284627914429e-02 3.233170211315155029e-01 1.104427948594093323e-01 2.549609728157520294e-02 -6.614117324352264404e-02 6.048773229122161865e-02 -2.890075184404850006e-02 4.224934056401252747e-02 -1.523654162883758545e-02 -4.067454934120178223e-01 1.147297620773315430e-01 -1.902967989444732666e-01 2.709570899605751038e-02 -2.416161447763442993e-01 1.506302803754806519e-01 -2.721800208091735840e-01 -8.640331774950027466e-02 2.298980392515659332e-02 2.675749659538269043e-01 -2.890842854976654053e-01 -1.946332454681396484e-01 -8.759716898202896118e-02 -8.166760951280593872e-02 -2.709579467773437500e-01 7.723254384472966194e-04 -2.523047327995300293e-01
1.493157297372817993e-01 3.577772295102477074e-03 4.320843890309333801e-02 1.874397993087768555e-01 -2.068080902099609375e-01 7.417772710323333740e-02 -2.073059976100921631e-01 4.835032224655151367e-01 -2.968364953994750977e-02 1.228335872292518616e-02 -7.073175162076950073e-02 1.957819312810897827e-01 -1.271788962185382843e-02 1.455846591852605343e-03 -2.097148895263671875e-01 -1.754941046237945557e-01 9.141334891319274902e-02 -1.469740420579910278e-01 -1.567205339670181274e-01 -1.078683808445930481e-01 -1.390285789966583252e-01 1.009899228811264038e-01 -4.423539713025093079e-02 -1.586447507143020630e-01 2.774378955364227295e-01 2.762627601623535156e-01 1.712102293968200684e-01 -3.720807731151580811e-01 1.469721049070358276e-01 3.869343490805476904e-04 1.392329931259155273e-01 -1.073136255145072937e-01
2.374262511730194092e-01 5.717724189162254333e-02 -9.366168081760406494e-02 6.805994361639022827e-02 2.372926473617553711e-01 3.892995789647102356e-02 -5.410539731383323669e-02 6.638044118881225586e-02 -2.256268821656703949e-02 -2.422612160444259644e-01 -2.299361377954483032e-01 4.325083270668983459e-02 -4.478595554828643799e-01 -3.324560523033142090e-01 8.031436055898666382e-02 -2.480142563581466675e-01 1.926674880087375641e-02 -1.662519276142120361e-01 -2.194080352783203125e-01 3.622079640626907349e-02 1.964821964502334595e-01 -1.403793841600418091e-01 4.602431133389472961e-02 -8.180115371942520142e-02 1.837626472115516663e-02 2.215336561203002930e-01 8.564189821481704712e-02 -2.975768744945526123e-01 -1.693367362022399902e-01 1.105294823646545410e-01 -1.464093476533889771e-01 -1.287541985511779785e-01
1.945160701870918274e-02 -1.247888803482055664e-01 -8.612945675849914551e-02 2.163814306259155273e-01 -1.166963577270507812e-01 -2.100462093949317932e-02 -1.291125416755676270e-01 3.429188430309295654e-01 -1.570022553205490112e-01 1.188050210475921631e-01 -1.201296895742416382e-01 2.103098928928375244e-01 -3.039037287235260010e-01 9.219396859407424927e-02 2.153609991073608398e-01 -2.258960753679275513e-01 -3.758012130856513977e-02 6.063893809914588928e-02 -3.167210519313812256e-01 1.537796924822032452e-03 1.126580312848091125e-01 -3.476929962635040283e-01 1.940228790044784546e-01 2.381397336721420288e-01 -1.081049144268035889e-01 1.504883617162704468e-01 4.341414943337440491e-02 2.043402940034866333e-01 1.204870343208312988e-01 -1.610831022262573242e-01 -1.664929278194904327e-02 -1.836802363395690918e-01
-9.892471134662628174e-02 -3.321427479386329651e-02 1.853644102811813354e-01 1.051135882735252380e-01 -2.654677070677280426e-02 1.274485439062118530e-01 7.268793880939483643e-02 4.194034039974212646e-01 -1.376632004976272583e-01 -2.443463802337646484e-01 -9.239207208156585693e-02 2.740606069564819336e-01 -1.225153505802154541e-01 3.324481425806879997e-03 -2.919815480709075928e-01 -2.670997083187103271e-01 5.585531145334243774e-02 -1.889436505734920502e-02 -2.316497713327407837e-01 -1.110357865691184998e-01 -1.217736229300498962e-01 -1.155560389161109924e-01 -9.545550495386123657e-02 -3.013752996921539307e-01 1.766075044870376587e-01 1.517331451177597046e-01 -1.034878659993410110e-02 -3.230685293674468994e-01 4.733432829380035400e-02 1.380711328238248825e-02 2.036359906196594238e-01 -1.071101352572441101e-01
2.388772368431091309e-01 1.626500859856605530e-02 -3.796158125624060631e-03 1.613412052392959595e-02 2.830434441566467285e-01 -1.146979033946990967e-01 -7.244575768709182739e-02 1.224605664610862732e-01 5.866522341966629028e-02 -1.695113182067871094e-01 -4.789101704955101013e-02 2.678487300872802734e-01 -5.080609321594238281e-01 -1.438258588314056396e-01 2.398761510848999023e-01 -3.818514198064804077e-02 3.441896289587020874e-03 -1.315028220415115356e-01 -1.333560049533843994e-01 -1.351208537817001343e-01 1.467059701681137085e-01 -1.036198139190673828e-01 2.548346519470214844e-01 8.035357296466827393e-02 2.457545995712280273e-01 1.680406033992767334e-01 1.835071295499801636e-02 -1.842051893472671509e-01 -1.469112038612365723e-01 2.487031817436218262e-01 -1.038085371255874634e-01 -1.036559790372848511e-01
3.496429324150085449e-01 -8.776349015533924103e-03 3.156314603984355927e-03 1.078234687447547913e-01 5.594421923160552979e-02 4.632379114627838135e-02 1.361686140298843384e-01 1.557268053293228149e-01 -6.002464517951011658e-02 -1.922059655189514160e-01 -2.567220330238342285e-01 1.202686056494712830e-01 -3.779113590717315674e-01 -1.898596137762069702e-01 2.102848887443542480e-01 -1.874633878469467163e-01 -5.704616196453571320e-03 -2.612154185771942139e-01 -9.119882434606552124e-02 6.918112933635711670e-02 2.094604521989822388e-01 -1.229063719511032104e-01 -1.140491664409637451e-01 1.476071923971176147e-01 -1.921470649540424347e-02 5.506844446063041687e-02 1.942990422248840332e-01 -3.186440169811248779e-01 -1.092231050133705139e-01 -1.824044622480869293e-02 -2.849164307117462158e-01 -1.659945398569107056e-01
-8.955580741167068481e-02 -1.316845566034317017e-01 1.667399406433105469e-01 2.336588315665721893e-02 -1.641272753477096558e-02 3.478337079286575317e-02 -9.286633133888244629e-02 6.327884644269943237e-02 8.911768347024917603e-02 1.422864734195172787e-03 9.714359790086746216e-02 9.370888024568557739e-02 -3.970518112182617188e-01 1.972309686243534088e-02 1.087986826896667480e-01 -3.499898612499237061e-01 -1.973061561584472656e-01 -1.210950464010238647e-01 -2.319847345352172852e-01 2.129057645797729492e-01 1.021543368697166443e-01 -3.091172277927398682e-01 7.411819696426391602e-02 1.582170873880386353e-01 2.891862690448760986e-01 1.234654337167739868e-01 3.148053213953971863e-02 -1.080642789602279663e-01 2.676928937435150146e-01 2.329864650964736938e-01 -2.914256155490875244e-01 -4.455001652240753174e-02
-1.512856688350439072e-02 -3.532013595104217529e-01 1.737009882926940918e-01 1.467118263244628906e-01 -2.622438408434391022e-02 -1.851818114519119263e-01 5.802831426262855530e-02 1.566093862056732178e-01 2.782010436058044434e-01 -4.087175056338310242e-02 -1.077030375599861145e-01 2.268586307764053345e-01 -1.909576207399368286e-01 -1.948266178369522095e-01 5.944858863949775696e-02 -2.998454272747039795e-01 1.155938357114791870e-01 4.541152343153953552e-02 -2.636751234531402588e-01 -9.861403703689575195e-02 -2.003227546811103821e-02 -3.561135530471801758e-01 8.351203799247741699e-02 -1.301542222499847412e-01 7.318701595067977905e-02 -5.133365467190742493e-02 -1.144743487238883972e-01 -1.722641587257385254e-01 1.001494228839874268e-01 2.643039226531982422e-01 -3.261019662022590637e-02 -2.700524032115936279e-01
3.547945618629455566e-02 -1.083889156579971313e-01 1.087006255984306335e-01 1.057088449597358704e-01 4.759477823972702026e-02 -1.226447448134422302e-01 1.176954135298728943e-01 2.486164420843124390e-01 2.942899167537689209e-01 1.391610801219940186e-01 -1.251601129770278931e-01 2.903294861316680908e-01 -5.703909695148468018e-02 -7.528330385684967041e-02 2.610241472721099854e-01 -9.323417395353317261e-02 1.387062221765518188e-01 -3.989670425653457642e-02 -2.109668254852294922e-01 -9.786400012671947479e-03 5.417251959443092346e-02 -3.254768252372741699e-01 1.041182130575180054e-01 3.286148607730865479e-02 3.984360396862030029e-01 -1.761923581361770630e-01 -5.872076842933893204e-03 -2.122338563203811646e-01 -8.833026885986328125e-02 8.796491473913192749e-02 -1.048672869801521301e-01 -3.629375696182250977e-01
-9.636026807129383087e-03 -1.736997999250888824e-02 -1.806290745735168457e-01 5.445867311209440231e-03 1.713413447141647339e-01 -2.463968545198440552e-01 -1.171800270676612854e-01 3.198656439781188965e-01 -1.007064878940582275e-01 1.407823264598846436e-01 -5.156028270721435547e-02 2.456545233726501465e-01 -2.725419104099273682e-01 -1.650291830301284790e-01 1.425440758466720581e-01 -7.336877286434173584e-02 -8.848958462476730347e-02 -8.395618945360183716e-02 1.041398122906684875e-01 1.596075743436813354e-01 5.436570197343826294e-02 -4.742402136325836182e-01 -1.498092710971832275e-01 8.077943325042724609e-02 2.382051348686218262e-01 -2.982923686504364014e-01 1.841117627918720245e-02 -7.601857930421829224e-02 -1.692901849746704102e-01 6.889542192220687866e-02 2.172704190015792847e-01 -1.328644528985023499e-02
8.481364697217941284e-02 2.155840843915939331e-01 -2.667890787124633789e-01 2.623008191585540771e-01 5.346202477812767029e-02 2.836441695690155029e-01 -6.830695271492004395e-02 3.352946341037750244e-01 1.790811866521835327e-01 -5.439311265945434570e-02 2.419617176055908203e-01 8.122014254331588745e-02 -2.332100868225097656e-01 -7.668229937553405762e-02 2.820619940757751465e-02 -2.122078388929367065e-01 9.778018295764923096e-02 2.067611925303936005e-02 -2.990482151508331299e-01 -1.848845183849334717e-01 -6.780057400465011597e-02 -9.242960810661315918e-02 2.511990442872047424e-02 1.277684867382049561e-01 2.918200194835662842e-01 1.214807927608489990e-01 -1.480777859687805176e-01 6.694532930850982666e-02 1.629976928234100342e-01 -1.493005901575088501e-01 -2.356670498847961426e-01 7.256814837455749512e-02
1.472986638545989990e-01 8.402625098824501038e-03 1.134654600173234940e-02 1.437876075506210327e-01 -9.095767140388488770e-02 2.846621274948120117e-01 2.240053564310073853e-01 2.782118320465087891e-01 5.315247550606727600e-02 -2.798554003238677979e-01 -2.548331618309020996e-01 1.673961728811264038e-01 -3.830204904079437256e-01 -1.035420000553131104e-01 -5.154642462730407715e-02 8.913824707269668579e-02 -5.859037861227989197e-03 -2.486943006515502930e-01 -1.297927647829055786e-01 6.536948680877685547e-02 2.104576230049133301e-01 -3.114581406116485596e-01 -1.220109239220619202e-01 1.211413592100143433e-01 -6.706982105970382690e-02 -1.367841567844152451e-02 -7.207783311605453491e-02 -1.560822576284408569e-01 -1.109998598694801331e-01 -3.031282871961593628e-02 -2.940796911716461182e-01 -1.028628498315811157e-01
1.315856575965881348e-01 3.529082238674163818e-02 -2.815795876085758209e-02 9.484040550887584686e-03 -1.627905964851379395e-01 -5.038294196128845215e-02 3.561704158782958984e-01 2.173636555671691895e-01 -8.251117914915084839e-02 -4.302417933940887451e-01 -7.780442386865615845e-02 3.507260680198669434e-01 -1.384403109550476074e-01 -2.481047064065933228e-01 1.145549267530441284e-01 1.327433139085769653e-01 2.722600400447845459e-01 -6.666266918182373047e-02 -2.277255952358245850e-01 1.146087981760501862e-02 3.480857983231544495e-02 -1.563782393932342529e-01 -1.254620216786861420e-02 -9.454745799303054810e-02 1.321207582950592041e-01 1.581943780183792114e-01 -7.769074290990829468e-02 -1.021924242377281189e-01 1.976276375353336334e-02 -1.080574616789817810e-01 -2.323945760726928711e-01 2.336938381195068359e-01
7.062266021966934204e-02 -7.004648912698030472e-03 -8.460755646228790283e-02 1.854719072580337524e-01 4.692519456148147583e-02 -1.883416473865509033e-01 -4.037829488515853882e-02 1.614734530448913574e-01 3.103207796812057495e-02 -1.335560530424118042e-01 -6.258533895015716553e-02 4.601587951183319092e-01 4.758938774466514587e-02 -1.347026675939559937e-01 9.996699541807174683e-02 -2.345136255025863647e-01 2.347349673509597778e-01 -3.454972207546234131e-01 8.759574592113494873e-02 -9.856142103672027588e-02 1.627047732472419739e-02 4.123986512422561646e-02 -2.460771203041076660e-01 -1.167454198002815247e-01 2.088610231876373291e-01 3.556290566921234131e-01 4.328038915991783142e-02 -9.867131710052490234e-02 -3.140259981155395508e-01 -6.102867797017097473e-02 4.915872216224670410e-02 -1.170514747500419617e-01
2.767336964607238770e-01 -8.521739393472671509e-02 -2.996163815259933472e-02 1.243277564644813538e-01 3.133481144905090332e-01 -8.003436028957366943e-02 2.880478091537952423e-02 7.152205705642700195e-02 -2.695802226662635803e-02 -8.095809817314147949e-02 -9.975805133581161499e-02 1.346521973609924316e-01 -3.535009622573852539e-01 -3.657209873199462891e-01 2.937870323657989502e-01 -1.567689180374145508e-01 1.041779890656471252e-01 -9.113761037588119507e-02 -1.901758462190628052e-01 8.750717341899871826e-02 1.668723672628402710e-01 -1.896730065345764160e-01 1.617321074008941650e-01 4.526439309120178223e-02 1.244582310318946838e-01 8.017446100711822510e-02 5.603411048650741577e-02 -2.690002620220184326e-01 -2.862219214439392090e-01 7.600176334381103516e-02 -9.554993361234664917e-02 -1.871849745512008667e-01
-1.618637293577194214e-01 -2.977624535560607910e-01 -5.687229335308074951e-02 1.866505444049835205e-01 -1.004112437367439270e-01 -2.058955579996109009e-01 1.345406621694564819e-01 2.003442049026489258e-01 1.293992698192596436e-01 7.163188606500625610e-02 5.284249037504196167e-02 1.889647096395492554e-01 -3.631191253662109375e-01 -2.769756913185119629e-01 -1.427112221717834473e-01 4.370426759123802185e-02 -1.464613527059555054e-02 -1.056415736675262451e-01 -4.001810401678085327e-02 2.162203937768936157e-01 2.040600776672363281e-01 -4.133796691894531250e-01 -9.050502628087997437e-02 -1.075718030333518982e-01 1.044964641332626343e-01 3.873465210199356079e-02 1.370547860860824585e-01 -2.162151038646697998e-01 5.354881659150123596e-02 1.707705259323120117e-01 -2.045832872390747070e-01 -3.573081269860267639e-02
9.902964532375335693e-02 -1.902971416711807251e-01 -8.676511049270629883e-02 2.502883970737457275e-01 -1.138834953308105469e-01 1.165612339973449707e-01 9.787861257791519165e-02 1.834924668073654175e-01 -3.481242656707763672e-01 -1.588304527103900909e-02 3.119725286960601807e-01 3.296717405319213867e-01 -2.534161806106567383e-01 -9.088608622550964355e-02 1.061372235417366028e-01 -1.585634946823120117e-01 1.465886533260345459e-01 -9.017584472894668579e-02 -1.061762869358062744e-01 1.287541165947914124e-02 2.737255990505218506e-01 -1.602038294076919556e-01 -9.745152294635772705e-02 -9.562262147665023804e-02 1.909992545843124390e-01 1.135431602597236633e-01 3.045445084571838379e-01 8.844440802931785583e-03 2.409239560365676880e-01 -1.813967153429985046e-02 1.296116560697555542e-01 9.924438927555456758e-05
-1.179067045450210571e-01 -1.053401231765747070e-01 -5.367364734411239624e-02 -4.585200175642967224e-02 -7.397180050611495972e-02 -1.874929070472717285e-01 2.146075069904327393e-01 9.834516793489456177e-02 8.547124266624450684e-02 2.680727280676364899e-02 -3.983157873153686523e-02 2.224428206682205200e-01 -3.838654160499572754e-01 -2.003809362649917603e-01 1.024488825350999832e-02 -4.579878970980644226e-02 -1.086493730545043945e-01 -1.923879832029342651e-01 -8.311239629983901978e-02 8.604680746793746948e-02 3.189937174320220947e-01 -4.228121340274810791e-01 1.164004281163215637e-01 -1.475688666105270386e-01 7.828327268362045288e-02 6.749440729618072510e-02 2.829438149929046631e-01 -5.859883502125740051e-02 -6.558612734079360962e-02 -2.575504779815673828e-01 -2.609882354736328125e-01 1.138415783643722534e-01
1.600675433874130249e-01 -1.305315271019935608e-02 -8.765705674886703491e-02 2.743633389472961426e-01 1.820507273077964783e-02 -2.602193355560302734e-01 -2.180785089731216431e-01 4.323320984840393066e-01 1.695456206798553467e-01 -2.341292984783649445e-02 -3.010786473751068115e-01 1.247962284833192825e-02 8.489986509084701538e-02 -1.989811360836029053e-01 1.832763999700546265e-01 -2.591685950756072998e-01 1.681187301874160767e-01 -2.516545355319976807e-01 5.216164980083703995e-03 -2.460327185690402985e-02 2.570923976600170135e-02 -2.204898446798324585e-01 1.921699848026037216e-03 -1.359525173902511597e-01 1.796286404132843018e-01 7.309427112340927124e-02 -1.444484740495681763e-01 1.917016506195068359e-02 1.388058960437774658e-01 1.150798499584197998e-01 -2.385682463645935059e-01 -1.132211089134216309e-01
-2.613733708858489990e-01 1.201447769999504089e-01 -9.495402127504348755e-02 8.383198827505111694e-02 1.665379106998443604e-01 -2.007727473974227905e-01 -1.019151732325553894e-01 3.388685286045074463e-01 -1.483435332775115967e-01 -6.354775279760360718e-02 -2.886153459548950195e-01 4.084959626197814941e-01 -2.102589905261993408e-01 -1.180597022175788879e-01 2.808468639850616455e-01 -8.882596343755722046e-02 -9.780205041170120239e-02 5.077254772186279297e-02 4.243773221969604492e-02 2.432710025459527969e-03 1.438654661178588867e-01 -3.827927410602569580e-01 1.008594781160354614e-01 1.889242827892303467e-01 4.663800075650215149e-02 -7.973822206258773804e-02 6.194247677922248840e-02 -7.532323151826858521e-02 2.462348341941833496e-02 7.110385596752166748e-02 1.874543875455856323e-01 3.050978668034076691e-02
1.144625172019004822e-01 1.956341415643692017e-02 -3.253356367349624634e-02 4.480001702904701233e-02 1.432179361581802368e-01 -4.528437554836273193e-01 -3.593433499336242676e-01 2.812459170818328857e-01 1.847846619784832001e-02 1.409452855587005615e-01 -2.645562589168548584e-01 2.200163155794143677e-01 -3.771290555596351624e-02 -2.114452123641967773e-01 5.990569293498992920e-02 -2.709096670150756836e-01 -2.822922915220260620e-02 -2.485494315624237061e-01 -1.608669757843017578e-01 1.638503074645996094e-01 -8.884052932262420654e-02 -1.855397969484329224e-01 -1.246566921472549438e-01 -1.759469211101531982e-01 9.836219251155853271e-02 -7.181626558303833008e-02 -6.702934950590133667e-02 -2.811247110366821289e-02 -9.494932368397712708e-03 8.236486464738845825e-02 -2.376130372285842896e-01 -1.910131797194480896e-02
1.313799992203712463e-02 -5.827829241752624512e-03 -2.264130860567092896e-01 2.967588305473327637e-01 -1.603379845619201660e-01 1.483332216739654541e-01 -6.934010237455368042e-02 4.491173326969146729e-01 1.343061327934265137e-01 -3.797548264265060425e-02 1.467663943767547607e-01 -9.182998538017272949e-02 -2.957367300987243652e-01 1.458089891821146011e-02 4.756303131580352783e-02 -2.566885352134704590e-01 -7.457131892442703247e-02 -9.600816294550895691e-03 8.703662455081939697e-02 -9.118510782718658447e-02 -4.123589769005775452e-02 -3.608804047107696533e-01 1.404621899127960205e-01 -1.492244452238082886e-01 -9.456768631935119629e-02 7.592372596263885498e-02 -2.659230828285217285e-01 -1.788798719644546509e-01 -1.940088123083114624e-01 -1.692117750644683838e-02 -5.542675778269767761e-02 -2.169504612684249878e-01
3.207426145672798157e-02 -1.684357076883316040e-01 2.093252241611480713e-01 2.934049442410469055e-02 -1.293897181749343872e-01 -2.600766122341156006e-01 1.029581353068351746e-01 1.227981969714164734e-01 2.729856669902801514e-01 2.269892692565917969e-01 -1.354813724756240845e-01 3.215497732162475586e-01 -1.176733002066612244e-01 -1.979244351387023926e-01 -2.573401853442192078e-02 -6.907480210065841675e-02 1.748763918876647949e-01 -6.560456007719039917e-02 -1.362809538841247559e-01 -1.894636005163192749e-01 -1.116481609642505646e-02 -3.533162772655487061e-01 7.534247636795043945e-02 8.232214022427797318e-04 3.207888305187225342e-01 5.941756814718246460e-02 -1.646452397108078003e-01 -1.295920163393020630e-01 -1.226821262389421463e-02 -5.490530282258987427e-02 -9.661067277193069458e-02 -3.560705780982971191e-01
1.701287776231765747e-01 2.879182696342468262e-01 -5.016996338963508606e-02 1.792734116315841675e-01 2.186009138822555542e-01 1.177367195487022400e-01 -6.813918799161911011e-02 1.266944408416748047e-01 -4.551288858056068420e-02 6.374773383140563965e-02 5.059851333498954773e-02 4.761108458042144775e-01 -3.724736869335174561e-01 -3.194564208388328552e-02 -6.348492205142974854e-02 -2.249330282211303711e-01 1.390342265367507935e-01 3.440565615892410278e-02 -1.738467626273632050e-02 1.919867121614515781e-03 -1.652476340532302856e-01 -1.141608208417892456e-01 -1.372160613536834717e-01 2.461635321378707886e-01 8.817744255065917969e-02 1.530733406543731689e-01 -2.460350394248962402e-01 -1.779336780309677124e-01 7.059646397829055786e-02 -2.193203717470169067e-01 -1.171344816684722900e-01 -1.030084490776062012e-01
1.583038717508316040e-01 5.836418643593788147e-02 -2.036111205816268921e-01 4.704718589782714844e-01 1.995923817157745361e-01 -1.788672804832458496e-01 -2.232077065855264664e-03 8.580260723829269409e-02 -1.602823473513126373e-02 -9.541320055723190308e-02 -4.831350594758987427e-02 1.427154541015625000e-01 -2.389564514160156250e-01 7.035987824201583862e-02 -2.424391955137252808e-01 -1.273440569639205933e-01 3.677371516823768616e-02 -1.399240046739578247e-01 -3.361946642398834229e-01 3.011175803840160370e-02 -5.587744992226362228e-03 -2.272832840681076050e-01 1.845593303442001343e-01 1.853708177804946899e-02 1.326131075620651245e-01 -5.754157900810241699e-02 -3.032826483249664307e-01 -2.901974320411682129e-01 -2.662921883165836334e-02 -1.675289720296859741e-01 -6.860920041799545288e-02 9.430960565805435181e-02
1.977653503417968750e-01 1.860766299068927765e-02 5.231621488928794861e-02 1.653419882059097290e-01 -1.991687715053558350e-01 -7.383815944194793701e-02 -5.977556854486465454e-02 2.088074535131454468e-01 -1.376680433750152588e-01 -1.126187518239021301e-01 -1.897193491458892822e-01 3.392997980117797852e-01 -1.911943592131137848e-02 -2.296154052019119263e-01 3.899611532688140869e-02 -3.468564152717590332e-01 -3.169157505035400391e-01 -1.804168373346328735e-01 -2.669239342212677002e-01 1.799910068511962891e-01 7.912867516279220581e-02 -2.985867559909820557e-01 -3.321264088153839111e-01 1.530058775097131729e-02 -6.468208506703376770e-03 -7.987079769372940063e-02 -9.031558036804199219e-02 8.574018627405166626e-02 8.114469051361083984e-02 -9.046299755573272705e-02 -3.007174097001552582e-02 -1.765173673629760742e-02
-1.417241394519805908e-01 -8.762557804584503174e-02 -1.846154332160949707e-01 -8.282355219125747681e-02 -2.375544011592864990e-01 -4.049942642450332642e-02 -1.611517518758773804e-01 2.830873429775238037e-01 -1.869024634361267090e-01 -1.365064829587936401e-01 -1.114725545048713684e-01 4.019878059625625610e-02 -4.190435111522674561e-01 -3.000826835632324219e-01 -5.449669808149337769e-02 -4.676120355725288391e-02 8.579892665147781372e-02 -2.215464264154434204e-01 -1.158944368362426758e-01 -4.465541988611221313e-02 -9.610676020383834839e-02 -3.683157563209533691e-01 -2.992003262042999268e-01 -1.170468479394912720e-01 1.158697456121444702e-01 -1.944105476140975952e-01 3.663294017314910889e-02 2.614058926701545715e-02 5.614765733480453491e-02 -1.434587687253952026e-01 -1.618314832448959351e-01 7.448641210794448853e-02
1.394867300987243652e-01 9.759737551212310791e-02 1.079584509134292603e-01 7.587920874357223511e-02 1.382369548082351685e-01 -7.834365218877792358e-02 -1.487085372209548950e-01 2.977001667022705078e-01 -1.558910757303237915e-01 2.926943264901638031e-02 -8.768297731876373291e-02 1.762394309043884277e-01 1.196177303791046143e-01 5.508899688720703125e-02 2.743827104568481445e-01 -2.918925322592258453e-02 3.193885087966918945e-01 -1.665722727775573730e-01 1.693823337554931641e-01 1.271922439336776733e-01 1.156981810927391052e-01 -4.781181216239929199e-01 1.779264397919178009e-02 1.887863129377365112e-02 3.192299604415893555e-01 2.291094809770584106e-01 -5.758452415466308594e-02 -1.019599959254264832e-01 -4.167870804667472839e-02 6.447467207908630371e-02 -3.427302092313766479e-02 -2.603288888931274414e-01
3.651038184762001038e-02 5.751577392220497131e-02 1.165843009948730469e-01 3.471429646015167236e-01 2.864837832748889923e-02 1.045288965106010437e-01 -2.528809905052185059e-01 3.426274359226226807e-01 -1.288352608680725098e-01 1.373923476785421371e-02 2.419529855251312256e-02 2.751327753067016602e-01 -5.424851179122924805e-02 -3.587106764316558838e-01 -2.477806210517883301e-01 -1.491233557462692261e-01 2.237218171358108521e-01 -1.850939691066741943e-01 -5.568295344710350037e-02 -2.227458804845809937e-01 -9.130051732063293457e-02 -1.287026107311248779e-01 -7.624206691980361938e-02 -1.356499642133712769e-01 2.931852042675018311e-01 7.898128591477870941e-03 -1.528294533491134644e-01 -5.283523816615343094e-03 -1.716160476207733154e-01 -4.538917168974876404e-02 -1.513227820396423340e-01 9.945975244045257568e-02
3.058779239654541016e-02 -9.513431787490844727e-02 -1.965987384319305420e-01 -1.399252116680145264e-01 7.029902935028076172e-02 1.226356718689203262e-02 1.851244419813156128e-01 2.003004103899002075e-01 1.284647881984710693e-01 -1.376355737447738647e-01 -2.191921919584274292e-01 3.574621975421905518e-01 1.038995385169982910e-01 -2.646470069885253906e-01 1.882769726216793060e-02 1.227573677897453308e-01 5.252926051616668701e-02 -1.540506035089492798e-01 -8.013100177049636841e-02 1.950026862323284149e-02 1.750097125768661499e-01 -3.762170076370239258e-01 -1.022338867187500000e-01 2.717567086219787598e-01 1.244027316570281982e-01 1.290803104639053345e-01 -2.668587863445281982e-02 -2.984621226787567139e-01 -1.654406934976577759e-01 -7.434907555580139160e-02 -2.338156402111053467e-01 -2.133327573537826538e-01
5.442992597818374634e-02 1.971228271722793579e-01 1.506614536046981812e-01 9.556795656681060791e-02 6.011007353663444519e-02 3.155893683433532715e-01 1.615142375230789185e-01 2.823860943317413330e-01 -1.655585467815399170e-01 -1.011710800230503082e-02 2.721382677555084229e-01 3.170336782932281494e-01 -2.655939161777496338e-01 -2.414980903267860413e-02 2.513418495655059814e-01 -2.809824645519256592e-01 -1.312904059886932373e-02 -2.545339763164520264e-01 -1.204677671194076538e-01 8.438286930322647095e-02 2.117093205451965332e-01 -2.901723980903625488e-02 5.193627253174781799e-02 1.498378217220306396e-01 1.736260354518890381e-01 7.521737366914749146e-02 -2.099079340696334839e-01 8.571386337280273438e-02 2.008560150861740112e-01 -7.321350276470184326e-02 -1.076422035694122314e-01 8.615107275545597076e-03
3.363354131579399109e-03 -2.357045561075210571e-01 1.139299273490905762e-01 -5.192734673619270325e-02 1.087925881147384644e-01 -1.417369395494461060e-01 -2.393389940261840820e-01 3.655299842357635498e-01 -1.761411130428314209e-01 -5.269032716751098633e-02 -4.221211373805999756e-01 1.883187294006347656e-01 -2.110278606414794922e-01 -1.127891987562179565e-02 7.126864045858383179e-02 -2.467245794832706451e-03 2.053912132978439331e-01 -8.152859658002853394e-02 -1.631657928228378296e-01 2.235926128923892975e-02 4.518646374344825745e-02 -2.121546268463134766e-01 -3.193103894591331482e-02 4.637816920876502991e-02 3.861457407474517822e-01 1.020346507430076599e-01 2.181643154472112656e-03 -1.256969124078750610e-01 -2.418254911899566650e-01 4.951718077063560486e-02 -2.145744413137435913e-01 1.619881577789783478e-02
2.200865894556045532e-01 4.954650998115539551e-02 -6.534012407064437866e-02 1.837614029645919800e-01 3.036336228251457214e-02 -5.399904400110244751e-02 1.463282853364944458e-01 2.561564743518829346e-01 -1.827067434787750244e-01 -7.901103794574737549e-02 1.577206701040267944e-01 4.274158775806427002e-01 -2.243772447109222412e-01 -1.128581315279006958e-01 1.497105807065963745e-01 -2.871226966381072998e-01 1.438205540180206299e-01 -2.784483134746551514e-01 1.053412035107612610e-01 -1.265737861394882202e-01 -1.735324263572692871e-01 -3.096584603190422058e-02 2.219631522893905640e-01 9.618351235985755920e-03 2.436955086886882782e-02 2.309016734361648560e-01 -1.225449666380882263e-01 1.858048699796199799e-02 1.613197922706604004e-01 5.502311885356903076e-02 -2.025738209486007690e-01 2.448598891496658325e-01
-1.590323150157928467e-01 -1.503989286720752716e-02 -2.388899326324462891e-01 3.633590042591094971e-01 3.375646099448204041e-02 6.586576253175735474e-02 1.429769992828369141e-01 8.740740269422531128e-02 -7.367092370986938477e-02 1.627776473760604858e-01 9.524530917406082153e-02 1.323807835578918457e-01 -2.902377843856811523e-01 -4.806109517812728882e-02 -5.107995867729187012e-02 -2.915334701538085938e-01 -1.725542694330215454e-01 -8.878409862518310547e-02 -3.493081927299499512e-01 1.424388494342565536e-02 2.104798704385757446e-01 -3.965270519256591797e-02 -7.211074978113174438e-02 -9.419664740562438965e-02 7.615236937999725342e-02 2.590075135231018066e-01 1.207608804106712341e-01 -1.309275329113006592e-01 1.809557229280471802e-01 -1.726944148540496826e-01 -3.509467542171478271e-01 -9.481501579284667969e-02
-4.476311057806015015e-02 -1.735957562923431396e-01 -1.788695603609085083e-01 -3.564883721992373466e-03 2.030337788164615631e-02 2.916508587077260017e-03 1.833264483138918877e-03 4.279485642910003662e-01 8.844697475433349609e-02 1.621811538934707642e-01 2.514550276100635529e-02 3.025978617370128632e-02 -2.303788363933563232e-01 -3.233874142169952393e-01 3.464893400669097900e-01 -1.850491762161254883e-01 7.979924976825714111e-02 -2.760201692581176758e-01 -1.194789931178092957e-01 -6.473649293184280396e-02 2.073964923620223999e-01 -8.788662403821945190e-02 -1.101095825433731079e-01 -2.084228843450546265e-01 -1.960635185241699219e-01 -4.960446804761886597e-02 -1.698437333106994629e-01 -1.453720498830080032e-02 5.750244110822677612e-02 9.522667527198791504e-02 -2.417386919260025024e-01 -2.378441542387008667e-01
-3.003175370395183563e-02 2.219640612602233887e-01 9.041416645050048828e-02 -4.449035227298736572e-02 3.180946782231330872e-02 -8.635041117668151855e-02 -7.682724855840206146e-03 3.921383321285247803e-01 2.358230054378509521e-01 -3.195923268795013428e-01 2.803117036819458008e-02 -8.436663448810577393e-02 -2.423835545778274536e-01 2.637942880392074585e-02 -9.412020444869995117e-02 -1.255038976669311523e-01 9.717333316802978516e-02 -2.361354827880859375e-01 -6.545517593622207642e-02 -2.793199419975280762e-01 9.609824977815151215e-03 -2.716872692108154297e-01 -1.531820297241210938e-01 -3.382161855697631836e-01 3.089468181133270264e-01 2.178219892084598541e-02 3.900237381458282471e-02 -9.865102171897888184e-02 1.539192348718643188e-01 9.972639381885528564e-02 -1.635063886642456055e-01 -2.917272225022315979e-02
2.702523469924926758e-01 2.271962165832519531e-02 -1.765015535056591034e-02 2.845604717731475830e-01 -1.742025166749954224e-01 8.261029422283172607e-02 -1.787582784891128540e-01 5.454487353563308716e-02 6.579517573118209839e-02 -1.631289273500442505e-01 3.385368362069129944e-02 3.906969726085662842e-01 -6.899037957191467285e-02 -4.965010285377502441e-02 1.042697057127952576e-01 -3.524416089057922363e-01 -2.317849695682525635e-01 -2.606282532215118408e-01 -1.498549133539199829e-01 1.057769283652305603e-01 2.375207394361495972e-01 -6.663030385971069336e-02 -1.465896070003509521e-01 -3.957071602344512939e-01 4.173998162150382996e-02 1.136953905224800110e-01 4.262742772698402405e-02 -7.260251045227050781e-02 -1.539245992898941040e-01 -3.985859453678131104e-02 -5.087687820196151733e-02 4.654380306601524353e-02
-5.465135350823402405e-02 9.928512573242187500e-02 -2.680086493492126465e-01 9.821134619414806366e-03 1.384812146425247192e-01 -7.268659025430679321e-02 -2.411852031946182251e-01 4.162724018096923828e-01 -1.564732342958450317e-01 1.672008633613586426e-02 -2.209563106298446655e-01 1.618972122669219971e-01 -8.246473968029022217e-02 2.508697845041751862e-02 1.588104516267776489e-01 -3.420588970184326172e-01 1.728525459766387939e-01 -2.962287962436676025e-01 -1.766811013221740723e-01 -1.607579062692821026e-03 5.749877542257308960e-02 -2.756042182445526123e-01 -1.541344672441482544e-01 4.939547181129455566e-02 3.807848319411277771e-02 -1.884448528289794922e-01 -2.331780344247817993e-01 -1.390707641839981079e-01 7.764547318220138550e-02 -1.143640056252479553e-01 -3.644896298646926880e-02 -1.563535034656524658e-01
9.612163901329040527e-02 1.547942608594894409e-01 -1.603781580924987793e-01 1.821544021368026733e-01 -7.499098777770996094e-02 6.054233014583587646e-02 6.912302970886230469e-02 1.217029467225074768e-01 -1.616583950817584991e-02 -4.769544303417205811e-02 1.011031940579414368e-01 2.955414950847625732e-01 -2.190524712204933167e-02 -1.746206283569335938e-01 -1.531979292631149292e-01 -2.967478632926940918e-01 2.136449962854385376e-01 -3.501622378826141357e-01 2.326010316610336304e-01 -9.079780429601669312e-02 -5.944817513227462769e-02 -1.734137535095214844e-01 -2.392525076866149902e-01 1.233042217791080475e-02 3.850612044334411621e-01 2.134500741958618164e-01 -4.987344145774841309e-02 -1.436100304126739502e-01 -1.984105557203292847e-01 -7.983046025037765503e-02 2.234283685684204102e-01 4.696518927812576294e-02
4.048684537410736084e-01 -2.806301116943359375e-01 -7.080535590648651123e-02 1.313720345497131348e-01 -1.152120679616928101e-01 -8.672074228525161743e-02 2.102835290133953094e-02 1.727546751499176025e-01 1.724759861826896667e-02 -8.071009814739227295e-02 1.069229245185852051e-01 4.479807913303375244e-01 -1.202315539121627808e-01 -2.127553224563598633e-01 -2.141249775886535645e-01 -9.367425739765167236e-02 1.421706974506378174e-01 -1.310842949897050858e-02 -2.129391580820083618e-02 -2.735926806926727295e-01 -7.116071134805679321e-02 -1.293006241321563721e-01 1.262415759265422821e-02 1.122750639915466309e-01 2.940662205219268799e-01 3.108289241790771484e-01 -1.753235585056245327e-03 -5.756513774394989014e-02 7.815871387720108032e-02 -1.194720193743705750e-01 1.085294485092163086e-01 -4.352348297834396362e-02
2.237243652343750000e-01 7.540559023618698120e-02 -9.435804188251495361e-02 1.170956641435623169e-01 2.292875051498413086e-01 4.636276513338088989e-02 -8.508784323930740356e-02 6.813634186983108521e-02 5.797734484076499939e-02 -1.999348700046539307e-01 -1.936897039413452148e-01 9.568283706903457642e-02 -3.354730606079101562e-01 -3.201212584972381592e-01 1.190704405307769775e-01 -1.777421087026596069e-01 -3.089183382689952850e-02 -3.364253044128417969e-01 -1.125849932432174683e-01 4.469981789588928223e-02 2.116311192512512207e-01 -8.253978937864303589e-02 -6.268963962793350220e-02 1.165988147258758545e-01 1.357499212026596069e-01 2.228554040193557739e-01 -1.202011033892631531e-01 -3.314373493194580078e-01 -1.144786030054092407e-01 1.302113682031631470e-01 -1.290921568870544434e-01 -2.592173218727111816e-01
3.288527727127075195e-01 1.523306220769882202e-01 -3.550594300031661987e-02 -1.221560016274452209e-01 -3.610743582248687744e-02 -2.743090875446796417e-02 1.004372090101242065e-01 3.775210678577423096e-01 -2.118376195430755615e-01 -2.806231379508972168e-01 -4.754325374960899353e-02 2.930381596088409424e-01 2.999927848577499390e-02 1.918422877788543701e-01 2.770115733146667480e-01 -1.459918767213821411e-01 4.772058501839637756e-02 -2.295122295618057251e-01 1.731750965118408203e-01 -4.591815918684005737e-02 1.585777699947357178e-01 -2.331537008285522461e-01 -1.246719509363174438e-01 -2.707972526550292969e-01 1.816983520984649658e-01 1.377978473901748657e-01 3.598464187234640121e-03 -6.156501173973083496e-02 1.902729831635951996e-02 -1.890432983636856079e-01 -4.478083550930023193e-02 -3.082534857094287872e-02
3.014302253723144531e-01 -1.234975876286625862e-03 1.295968592166900635e-01 2.424169033765792847e-01 7.987596094608306885e-02 1.997739076614379883e-01 -8.195797353982925415e-02 2.826632559299468994e-01 6.530076265335083008e-03 7.188764959573745728e-02 -4.743452072143554688e-01 2.020279467105865479e-01 -1.732650697231292725e-01 -2.193927466869354248e-01 -6.819686852395534515e-03 -8.798768371343612671e-02 -4.048583284020423889e-02 -1.017639189958572388e-01 -2.635174989700317383e-01 1.523992866277694702e-01 1.686401814222335815e-01 -1.537313610315322876e-01 3.702447935938835144e-02 -2.978879259899258614e-03 2.460167706012725830e-01 -1.658421456813812256e-01 1.355189923197031021e-02 -2.647471129894256592e-01 4.950987547636032104e-02 -1.030645146965980530e-01 -7.165225595235824585e-02 -9.526737779378890991e-02
2.764735519886016846e-01 -6.840506196022033691e-02 -3.167424723505973816e-02 1.969613507390022278e-02 2.758092284202575684e-01 3.435987979173660278e-02 1.488215103745460510e-02 2.212264388799667358e-01 -1.559303235262632370e-02 -1.862676143646240234e-01 -2.498355656862258911e-01 4.077679663896560669e-02 -3.807654082775115967e-01 -2.763745188713073730e-01 5.417407676577568054e-02 -1.299427002668380737e-01 1.295154839754104614e-01 -3.509541153907775879e-01 -1.044995263218879700e-01 6.085438281297683716e-02 2.205813676118850708e-02 -2.326741218566894531e-01 3.366985917091369629e-02 6.975810229778289795e-02 2.084937691688537598e-01 1.497331857681274414e-01 6.548626720905303955e-02 -2.151130586862564087e-01 -1.509527564048767090e-01 1.277369558811187744e-01 -6.606567651033401489e-02 -2.752518057823181152e-01
-8.642817288637161255e-02 1.902338862419128418e-02 -1.012650653719902039e-01 1.368478238582611084e-01 -1.778142750263214111e-01 1.359010785818099976e-01 9.277805685997009277e-02 3.518676459789276123e-01 8.447705209255218506e-02 7.267946749925613403e-02 9.681484848260879517e-02 2.024708241224288940e-01 -3.920743763446807861e-01 -2.948757447302341461e-02 5.898808687925338745e-02 -2.925038337707519531e-01 1.790890097618103027e-01 -2.352005103603005409e-03 -5.600595846772193909e-02 5.005322024226188660e-02 1.650156825780868530e-02 -1.597465872764587402e-01 8.962333202362060547e-02 1.520889103412628174e-01 7.802249491214752197e-02 -1.591950505971908569e-01 -2.950003743171691895e-01 3.436113893985748291e-02 8.579153567552566528e-02 -7.586149871349334717e-02 6.910645216703414917e-02 -4.919980168342590332e-01
1.436151713132858276e-01 4.564023017883300781e-02 -3.497088793665170670e-03 2.174904644489288330e-01 -5.123656615614891052e-02 -1.482805013656616211e-01 3.079069554805755615e-01 3.744731247425079346e-01 -9.727018326520919800e-02 -1.733163185417652130e-02 9.088915586471557617e-02 7.062847167253494263e-02 2.083388157188892365e-02 1.271174550056457520e-01 9.136807918548583984e-02 -2.487846016883850098e-01 1.880926936864852905e-01 -1.174638643860816956e-01 -1.264409571886062622e-01 -7.343108206987380981e-02 8.276154100894927979e-02 -3.414672911167144775e-01 -3.167802840471267700e-02 -3.052912354469299316e-01 3.551294505596160889e-01 1.203990727663040161e-01 2.668420374393463135e-01 -1.905202679336071014e-02 7.555998116731643677e-02 -2.330508530139923096e-01 -4.906400106847286224e-03 6.645401939749717712e-03
-2.089350223541259766e-01 -2.437024712562561035e-01 -5.942201614379882812e-02 2.046804279088973999e-01 -1.681920737028121948e-01 -1.186649501323699951e-01 -5.848323553800582886e-02 2.991383075714111328e-01 3.118096850812435150e-02 9.274347126483917236e-02 4.302895814180374146e-02 6.391511857509613037e-02 -2.410474419593811035e-01 -2.384161055088043213e-01 -6.106505915522575378e-02 1.981962025165557861e-01 1.674038618803024292e-01 -2.217349857091903687e-01 -2.309389561414718628e-01 3.130591809749603271e-01 6.362544745206832886e-02 -3.032875359058380127e-01 -6.531077902764081955e-03 -1.969169639050960541e-02 1.324434727430343628e-01 8.718743175268173218e-02 -5.789689719676971436e-02 -2.721168994903564453e-01 1.200229674577713013e-01 -1.889639496803283691e-01 -2.095492631196975708e-01 1.457102149724960327e-01
1.032628491520881653e-01 8.517161756753921509e-02 -9.223617613315582275e-02 1.431509107351303101e-01 5.188702419400215149e-02 -2.284222394227981567e-01 -8.279427140951156616e-02 3.688915073871612549e-01 1.369724795222282410e-02 1.071836985647678375e-02 9.649691730737686157e-02 2.633628249168395996e-02 1.433023363351821899e-01 -7.104022428393363953e-03 9.457054547965526581e-03 -3.937430083751678467e-01 1.302585154771804810e-01 -4.810331463813781738e-01 8.814641088247299194e-02 -1.968492567539215088e-02 -1.013819687068462372e-02 -3.342214524745941162e-01 1.706791692413389683e-03 -1.659103780984878540e-01 2.493808418512344360e-01 7.053777575492858887e-02 2.727806270122528076e-01 -6.992773711681365967e-02 -3.238114714622497559e-02 2.048875391483306885e-02 -9.271676093339920044e-02 -1.299144476652145386e-01
4.958883300423622131e-02 9.221341460943222046e-02 1.034347638487815857e-01 1.944254487752914429e-01 -1.263675987720489502e-01 -7.414214313030242920e-02 -5.336891114711761475e-02 3.089724183082580566e-01 -3.251350298523902893e-02 5.572889465838670731e-03 -3.635333180427551270e-01 2.418757528066635132e-01 -3.254777193069458008e-01 1.696165278553962708e-02 1.188033670186996460e-01 -2.206588834524154663e-01 8.543337881565093994e-02 -1.124300360679626465e-01 -9.330720454454421997e-02 3.205236792564392090e-01 1.219686865806579590e-01 -2.154303193092346191e-01 -1.468181610107421875e-01 -1.758835464715957642e-02 -8.545288443565368652e-02 -6.934185326099395752e-02 6.689439713954925537e-02 -4.477208256721496582e-01 3.309962525963783264e-02 1.478967666625976562e-01 4.453815519809722900e-02 -5.880941823124885559e-02
9.733202308416366577e-02 -1.710445731878280640e-01 -3.414077162742614746e-01 1.681601554155349731e-01 1.089370995759963989e-01 -2.828636765480041504e-02 1.400554925203323364e-01 2.993398904800415039e-01 1.626590788364410400e-01 8.056381344795227051e-02 -3.104860186576843262e-01 1.507506817579269409e-01 -5.806463956832885742e-02 -1.263828426599502563e-01 1.605539023876190186e-01 -2.868927270174026489e-02 -1.231915876269340515e-01 -1.356074512004852295e-01 -1.386707127094268799e-01 2.185037732124328613e-01 -1.762688308954238892e-01 -2.823618650436401367e-01 -1.257902830839157104e-01 -6.802809983491897583e-02 4.133162498474121094e-01 -8.714602887630462646e-02 2.240008907392621040e-03 -1.519312560558319092e-01 1.701477915048599243e-01 3.008449077606201172e-02 1.727676540613174438e-01 5.932635813951492310e-02
1.128870695829391479e-01 -3.472940996289253235e-02 1.532222628593444824e-01 1.991729587316513062e-01 -1.604524999856948853e-02 -2.842578478157520294e-02 -1.920167542994022369e-02 5.793858170509338379e-01 -2.484955489635467529e-01 3.424263745546340942e-02 2.111482322216033936e-01 2.998478412628173828e-01 9.598629176616668701e-02 -1.098510995507240295e-02 2.075465023517608643e-02 -3.917706310749053955e-01 2.532039768993854523e-02 -9.668040275573730469e-02 -4.317047446966171265e-02 -2.744509577751159668e-01 9.313102066516876221e-02 -2.533565163612365723e-01 -9.798278659582138062e-02 -7.900793850421905518e-02 9.566972404718399048e-02 -3.845524415373802185e-02 1.107146441936492920e-01 -7.933892309665679932e-02 -1.242425441741943359e-01 -4.591893404722213745e-02 2.102163992822170258e-02 -4.545188695192337036e-02
-2.302237302064895630e-01 -2.007482349872589111e-01 -1.333414763212203979e-01 2.981764636933803558e-02 -1.437448561191558838e-01 7.904051244258880615e-02 -8.995313942432403564e-02 1.320839524269104004e-01 -1.435729265213012695e-01 2.459840178489685059e-01 -2.563413791358470917e-02 3.626546859741210938e-01 -4.784955829381942749e-02 -3.682272732257843018e-01 -4.665362834930419922e-02 -3.343893885612487793e-01 -3.261971846222877502e-02 -2.819173634052276611e-01 -1.734842956066131592e-01 -4.251912236213684082e-03 1.156694218516349792e-01 -1.769316196441650391e-01 7.233375799842178822e-04 -9.881795197725296021e-02 2.936066128313541412e-02 -9.498982690274715424e-03 -1.077024787664413452e-01 6.718712300062179565e-02 1.994706392288208008e-01 2.529667913913726807e-01 -1.071532219648361206e-01 -2.701394259929656982e-01
-1.670187860727310181e-01 -1.335862874984741211e-01 1.112248077988624573e-01 -1.825899779796600342e-01 1.338513381779193878e-02 -1.589724868535995483e-01 1.625802367925643921e-02 2.239391356706619263e-01 -1.338037103414535522e-01 -1.265808753669261932e-02 -1.763824820518493652e-01 6.420616805553436279e-02 -2.743171155452728271e-01 5.069592595100402832e-02 -1.584790498018264771e-01 -2.903323769569396973e-01 1.165096536278724670e-01 4.459154233336448669e-02 -1.853465139865875244e-01 -3.342736512422561646e-03 8.557564020156860352e-02 -3.705199062824249268e-01 -7.077599316835403442e-02 -3.876495957374572754e-01 3.848910927772521973e-01 -1.178160961717367172e-02 -2.902486734092235565e-02 2.694547176361083984e-02 -1.204761024564504623e-02 -2.314957380294799805e-01 -8.269048412330448627e-04 -1.968703120946884155e-01
8.178056776523590088e-02 -8.727946877479553223e-02 -3.524367511272430420e-02 1.618791222572326660e-01 1.557179242372512817e-01 -6.609109789133071899e-02 -1.044810041785240173e-01 2.863315641880035400e-01 -3.379098698496818542e-02 -9.722662158310413361e-03 6.611468642950057983e-02 3.920893073081970215e-01 -6.206171959638595581e-02 -1.796157509088516235e-01 9.131863480433821678e-04 -2.753276824951171875e-01 2.127112001180648804e-01 -4.154219329357147217e-01 -1.545945275574922562e-02 -1.232345551252365112e-01 6.012039631605148315e-02 1.785743795335292816e-02 -2.786310315132141113e-01 -3.063785135746002197e-01 2.218443751335144043e-01 2.228063493967056274e-01 2.160472795367240906e-02 -1.167973875999450684e-01 2.933448180556297302e-02 -1.354351341724395752e-01 1.541551053524017334e-01 -2.917916700243949890e-02
4.623783752322196960e-02 8.828179538249969482e-02 8.901553601026535034e-02 -1.525003761053085327e-01 1.670259237289428711e-01 5.508307367563247681e-02 5.152356252074241638e-02 4.764606356620788574e-01 6.427474319934844971e-02 -1.490697860717773438e-01 -5.614866036921739578e-03 2.039925903081893921e-01 -2.532454729080200195e-01 -1.346105635166168213e-01 -1.374180167913436890e-01 4.454836249351501465e-02 9.231495112180709839e-02 -2.083731591701507568e-01 -2.548158764839172363e-01 -4.697150290012359619e-01 4.118736088275909424e-02 -8.989315479993820190e-02 -1.914856284856796265e-01 -2.541939318180084229e-01 1.628401577472686768e-01 6.928858906030654907e-02 7.047576457262039185e-02 -3.955707326531410217e-02 1.096322312951087952e-01 -4.427710920572280884e-02 -4.999537020921707153e-02 -1.558083742856979370e-01
-6.000834330916404724e-02 3.067250549793243408e-01 1.174065098166465759e-02 3.642184659838676453e-02 6.242615729570388794e-02 -1.083763539791107178e-01 4.458804056048393250e-02 3.648870289325714111e-01 -4.487412571907043457e-01 -4.237657412886619568e-02 -4.978337511420249939e-02 4.166500270366668701e-01 1.314975041896104813e-02 -2.837482839822769165e-02 -4.269488900899887085e-02 -1.530447155237197876e-01 1.968488097190856934e-01 -2.623023986816406250e-01 1.367910206317901611e-01 -1.178375482559204102e-01 1.280030310153961182e-01 -1.223642155528068542e-01 -5.942255258560180664e-02 4.139217734336853027e-02 1.342947632074356079e-01 1.356366872787475586e-01 -1.932272166013717651e-01 -9.929069131612777710e-02 8.998537063598632812e-02 -7.801485806703567505e-02 2.071832865476608276e-02 -2.638653814792633057e-01
3.487325459718704224e-02 -8.215817622840404510e-03 9.934414923191070557e-02 -1.370537187904119492e-02 -2.435497939586639404e-01 -1.727686673402786255e-01 1.844887882471084595e-01 6.675025820732116699e-02 2.431465387344360352e-01 1.873466521501541138e-01 -9.441184811294078827e-04 7.139936834573745728e-02 -8.336064219474792480e-02 -3.665167689323425293e-01 5.539602041244506836e-02 -3.172861337661743164e-01 1.656419336795806885e-01 -2.726282179355621338e-01 -1.474407017230987549e-01 1.032835468649864197e-01 4.982238262891769409e-02 -4.490981101989746094e-01 1.350566595792770386e-01 4.275916144251823425e-02 2.061614692211151123e-01 5.255848169326782227e-02 -1.371131837368011475e-01 2.066921815276145935e-02 -9.466527402400970459e-02 1.653253585100173950e-01 -1.283167749643325806e-01 -2.024856060743331909e-01
5.714543908834457397e-02 9.748695790767669678e-02 1.766414195299148560e-01 8.553539961576461792e-02 3.793309628963470459e-01 -1.636920869350433350e-01 6.436383724212646484e-02 3.644211888313293457e-01 -1.409556865692138672e-01 7.374323904514312744e-02 4.777671769261360168e-02 2.758823335170745850e-01 5.609578639268875122e-02 -5.778222531080245972e-02 3.833193182945251465e-01 1.217908598482608795e-02 4.268058389425277710e-02 -1.882610768079757690e-01 -6.071494426578283310e-03 -4.859339445829391479e-02 1.857399344444274902e-01 -3.520116508007049561e-01 4.927111417055130005e-02 4.920974373817443848e-02 6.226745992898941040e-02 2.199382632970809937e-01 -1.439769715070724487e-01 -5.794286262243986130e-03 1.743086278438568115e-01 -2.111664414405822754e-01 -6.963553279638290405e-02 -1.674878895282745361e-01
6.445016711950302124e-02 9.455915540456771851e-02 6.397636607289314270e-03 3.040674924850463867e-01 -1.717198342084884644e-01 7.980339229106903076e-02 1.817052066326141357e-01 1.948146969079971313e-01 -1.260263174772262573e-01 3.483305498957633972e-02 -1.346020996570587158e-01 4.172759354114532471e-01 5.728716030716896057e-02 -1.709127053618431091e-02 2.443456202745437622e-01 -2.777461111545562744e-01 1.326258108019828796e-02 -2.038935124874114990e-01 -3.477385640144348145e-01 -5.266022309660911560e-02 -4.964183270931243896e-02 -1.841984540224075317e-01 -9.801976382732391357e-02 6.726119667291641235e-02 -3.392785042524337769e-02 1.026454567909240723e-01 -1.558972895145416260e-01 5.897075682878494263e-02 -1.190545596182346344e-02 2.039165198802947998e-01 -3.719447851181030273e-01 4.818930849432945251e-02
-2.470548450946807861e-02 1.566427499055862427e-01 -2.723660878837108612e-02 2.513172328472137451e-01 -1.177426874637603760e-01 2.128980606794357300e-01 1.354863196611404419e-01 1.407072227448225021e-02 -6.927435100078582764e-02 -2.506700754165649414e-01 -4.657227173447608948e-02 5.433622002601623535e-01 8.798216469585895538e-03 -9.894269704818725586e-02 1.905001997947692871e-01 -1.934257298707962036e-01 6.743547506630420685e-03 -1.909816265106201172e-01 -1.724750846624374390e-01 -4.392318055033683777e-02 6.655468046665191650e-02 -1.796430647373199463e-01 3.453222662210464478e-02 -1.966935694217681885e-01 -9.686057269573211670e-02 1.368911117315292358e-01 -2.588349580764770508e-01 -8.398488909006118774e-02 6.990733742713928223e-02 2.051129788160324097e-01 -2.305174022912979126e-01 1.937653124332427979e-01
9.567684680223464966e-02 -3.787922859191894531e-02 3.446754440665245056e-02 2.921722233295440674e-01 8.508129417896270752e-02 -3.124175369739532471e-01 2.941454648971557617e-01 2.499916255474090576e-01 -7.522023469209671021e-02 3.537457436323165894e-02 3.565226495265960693e-02 -4.043105989694595337e-02 -1.875639110803604126e-01 1.316554099321365356e-01 1.533470749855041504e-01 -2.273056805133819580e-01 2.918050251901149750e-02 -1.028392314910888672e-01 -6.845507770776748657e-02 -2.768004834651947021e-01 3.211094439029693604e-01 -2.635951042175292969e-01 2.796580269932746887e-02 -1.232197955250740051e-01 4.362317919731140137e-01 5.449720658361911774e-03 5.805645883083343506e-02 -3.059297800064086914e-02 -1.328594423830509186e-02 -2.619026461616158485e-03 1.218985542654991150e-01 1.432410329580307007e-01
3.692298531532287598e-01 -2.298781275749206543e-02 -1.103504970669746399e-01 -4.764245531987398863e-04 1.030828654766082764e-01 1.966498047113418579e-01 -1.865305751562118530e-01 1.764588616788387299e-02 1.142468824982643127e-01 1.372026056051254272e-01 -3.454970121383666992e-01 3.415138423442840576e-01 -1.661414504051208496e-01 -2.848173677921295166e-01 2.804619632661342621e-02 -3.412855044007301331e-02 -4.229975119233131409e-02 -1.208950206637382507e-01 -2.027615010738372803e-01 1.775991022586822510e-01 9.386155009269714355e-02 -2.173832356929779053e-01 -1.240406092256307602e-02 5.466830357909202576e-02 2.600819170475006104e-01 -2.722607925534248352e-03 -1.354818642139434814e-01 -3.532634973526000977e-01 1.398395150899887085e-01 9.595692902803421021e-02 -1.294334046542644501e-02 3.438563784584403038e-03
9.755361825227737427e-02 -7.686096429824829102e-02 -2.785544097423553467e-01 2.926742434501647949e-01 4.141888394951820374e-02 -1.643105447292327881e-01 4.329562559723854065e-02 2.731531560420989990e-01 5.247669294476509094e-02 1.262745559215545654e-01 -9.476231783628463745e-02 1.241495460271835327e-01 -4.000084400177001953e-01 -5.616797506809234619e-02 1.214613555930554867e-03 -2.368843555450439453e-01 -8.934112638235092163e-02 -7.896213978528976440e-02 1.191162690520286560e-01 2.076782286167144775e-01 -1.049191728234291077e-01 -3.082762658596038818e-01 -1.648150682449340820e-01 6.454974412918090820e-02 2.203266471624374390e-01 -1.720604747533798218e-01 1.174475103616714478e-01 -2.577719688415527344e-01 -1.503983885049819946e-01 -2.315234765410423279e-02 -4.231056571006774902e-02 2.480148226022720337e-01
1.011708155274391174e-01 -3.779627382755279541e-02 1.914402693510055542e-01 1.309207081794738770e-01 -2.123128995299339294e-02 -2.203000187873840332e-01 6.418489664793014526e-02 4.033910334110260010e-01 1.374041885137557983e-01 -1.536473333835601807e-01 6.496318429708480835e-02 4.369931817054748535e-01 -2.769220471382141113e-01 -2.023581564426422119e-01 2.496796697378158569e-01 -1.968432031571865082e-02 -1.148302201181650162e-02 -1.875514686107635498e-01 -7.619261741638183594e-02 9.658483415842056274e-02 -7.642180658876895905e-03 -1.480632722377777100e-01 2.193065434694290161e-01 -1.293173991143703461e-02 3.889084979891777039e-02 2.033457756042480469e-01 -1.592562198638916016e-01 4.869633913040161133e-02 -7.246769964694976807e-02 -4.392535611987113953e-02 3.082094788551330566e-01 8.503933995962142944e-02
-1.683660298585891724e-01 -4.416557028889656067e-02 -1.023569181561470032e-01 2.851307988166809082e-01 2.670669257640838623e-01 1.527871638536453247e-01 9.736254811286926270e-02 4.645020961761474609e-01 7.256224751472473145e-02 3.621149435639381409e-02 -1.949263662099838257e-01 2.453291565179824829e-01 3.167904168367385864e-02 -1.047989949584007263e-01 2.536501884460449219e-01 -2.149656862020492554e-01 8.428264409303665161e-03 -2.616634070873260498e-01 -2.734708487987518311e-01 9.454770013689994812e-03 -1.061437353491783142e-01 -4.242141265422105789e-03 -6.327944248914718628e-02 -1.425903737545013428e-01 2.347565889358520508e-01 1.016455069184303284e-01 -1.969580203294754028e-01 -1.516578048467636108e-01 1.064236834645271301e-02 7.295266538858413696e-02 7.965613901615142822e-02 -1.125623807311058044e-01
3.694974631071090698e-02 2.894890494644641876e-02 -5.116219073534011841e-02 -9.435892850160598755e-02 9.002644568681716919e-02 5.844146013259887695e-02 -2.346608974039554596e-02 1.984523385763168335e-01 -2.925245165824890137e-01 1.285606920719146729e-01 -5.271180719137191772e-02 3.457653820514678955e-01 -1.805863231420516968e-01 1.455755382776260376e-01 2.185527980327606201e-01 -7.733628898859024048e-02 3.456034958362579346e-01 -2.084563374519348145e-01 -6.451857835054397583e-02 1.943631619215011597e-01 3.411346673965454102e-01 -1.184757053852081299e-01 -9.509266167879104614e-02 -7.851458340883255005e-02 1.816230267286300659e-01 2.313994020223617554e-01 -1.456784009933471680e-01 -3.870512591674923897e-03 3.946764918509870768e-04 -2.175329923629760742e-01 -4.797055572271347046e-02 -3.082158565521240234e-01
1.592017859220504761e-01 1.698285341262817383e-01 -1.237437203526496887e-01 -1.300645917654037476e-01 1.119995713233947754e-01 -1.664789468050003052e-01 -5.235056579113006592e-02 1.427181065082550049e-01 -1.501166373491287231e-01 -1.041712909936904907e-01 -1.263169199228286743e-01 2.120334506034851074e-01 -5.795956775546073914e-02 2.103561609983444214e-01 2.159801423549652100e-01 -2.270040959119796753e-01 1.146686673164367676e-01 -4.198912978172302246e-01 1.689067780971527100e-01 7.331735640764236450e-02 1.398728638887405396e-01 -2.315340191125869751e-01 -7.697169482707977295e-02 7.594776898622512817e-02 2.707364559173583984e-01 1.043274626135826111e-01 -2.186499983072280884e-01 -5.412369035184383392e-03 1.102051883935928345e-01 -2.480732053518295288e-01 -2.534670829772949219e-01 -1.787437796592712402e-01
1.799264699220657349e-01 -5.345907807350158691e-02 1.237947568297386169e-01 1.190192401409149170e-01 -3.634572401642799377e-02 -1.181342899799346924e-01 -6.634384393692016602e-02 4.885802268981933594e-01 -1.043176557868719101e-02 -7.566546648740768433e-02 1.616433411836624146e-01 4.673563241958618164e-01 -1.527090519666671753e-01 -1.800067573785781860e-01 1.623469889163970947e-01 2.231254614889621735e-02 -1.011036038398742676e-01 -1.824015229940414429e-01 -1.559778153896331787e-01 1.789405196905136108e-02 -1.195319220423698425e-01 -1.234406083822250366e-01 2.709031999111175537e-01 -5.004977807402610779e-02 1.301040947437286377e-01 2.937185168266296387e-01 5.217498913407325745e-02 1.820958219468593597e-02 -8.221904188394546509e-02 2.098527364432811737e-02 2.278968989849090576e-01 -7.055713981389999390e-02
-1.539407968521118164e-01 7.723663747310638428e-02 8.585553616285324097e-02 3.495989143848419189e-01 7.079313695430755615e-02 -3.506623953580856323e-02 7.226722687482833862e-02 3.467871546745300293e-01 2.053756825625896454e-02 2.682893872261047363e-01 -3.322955220937728882e-02 2.602565586566925049e-01 -1.274604932405054569e-03 1.405311673879623413e-01 2.386683076620101929e-01 -3.209094107151031494e-01 7.949418574571609497e-02 3.279680758714675903e-02 -6.708524376153945923e-02 -5.411962419748306274e-02 9.243900328874588013e-02 -4.527678787708282471e-01 2.429978922009468079e-02 1.750550568103790283e-01 -8.046246320009231567e-02 9.582173079252243042e-02 1.065415740013122559e-01 -1.559648429974913597e-03 -8.096586167812347412e-02 -9.445939958095550537e-02 -1.111438944935798645e-01 -2.713721692562103271e-01
-1.612711101770401001e-01 -1.579027175903320312e-01 -3.662659525871276855e-01 -5.659045279026031494e-02 1.143979001790285110e-02 -6.949592381715774536e-02 -1.599166244268417358e-01 2.141668051481246948e-01 -9.136967360973358154e-02 -4.522748291492462158e-03 -1.666366755962371826e-01 1.627391427755355835e-01 -5.290966480970382690e-02 -3.211975097656250000e-01 -1.770832836627960205e-01 -2.276934981346130371e-01 5.133523419499397278e-02 -3.530366718769073486e-02 -1.669947654008865356e-01 -2.741343528032302856e-02 1.073820963501930237e-01 -4.536369144916534424e-01 -1.458696722984313965e-01 -2.279477566480636597e-01 -3.172730281949043274e-02 -1.382798328995704651e-02 -2.463018745183944702e-01 4.375228658318519592e-02 1.659171283245086670e-01 1.716776639223098755e-01 7.101134955883026123e-02 -1.860541999340057373e-01
1.208548918366432190e-01 -2.470089681446552277e-02 6.668080389499664307e-02 1.310519278049468994e-01 -8.648905158042907715e-02 -7.676363736391067505e-02 6.033352576196193695e-03 9.975341707468032837e-02 2.816100120544433594e-01 1.803117692470550537e-01 -3.013388253748416901e-02 2.549774050712585449e-01 -3.509764373302459717e-02 -2.135610431432723999e-01 -7.164698094129562378e-02 -9.212110191583633423e-02 1.241734027862548828e-01 -2.571320831775665283e-01 -1.496743857860565186e-01 3.967901691794395447e-02 1.970921754837036133e-01 -2.474903911352157593e-01 2.356554120779037476e-01 -1.930814385414123535e-01 3.718544244766235352e-01 -4.803146049380302429e-02 -1.312936991453170776e-01 -7.416803389787673950e-02 9.016066789627075195e-03 1.756026893854141235e-01 -3.341949880123138428e-01 -3.118590116500854492e-01
3.527954816818237305e-01 5.944458767771720886e-02 -1.519079413264989853e-02 1.141062378883361816e-01 2.549442462623119354e-02 -1.996859461069107056e-01 8.641731925308704376e-03 4.061276912689208984e-01 -5.286905914545059204e-02 -1.138834655284881592e-01 9.189508855342864990e-03 1.677619665861129761e-01 -3.613710701465606689e-01 -2.403915077447891235e-01 -6.004257500171661377e-02 -1.517170071601867676e-01 3.260617330670356750e-02 -1.820150762796401978e-03 1.816820651292800903e-01 5.238408222794532776e-02 -9.588768333196640015e-02 1.278098523616790771e-01 -3.949713334441184998e-02 -1.810685098171234131e-01 2.088753283023834229e-01 3.504496514797210693e-01 -2.870960235595703125e-01 -1.403604149818420410e-01 3.199496492743492126e-02 -4.417512938380241394e-02 -1.390303969383239746e-01 -8.154900372028350830e-02
8.208528906106948853e-02 2.674428513273596764e-03 -1.691089421510696411e-01 1.173295825719833374e-01 2.201222669100388885e-04 7.503645122051239014e-02 4.371038812678307295e-04 1.497446745634078979e-01 -1.759923994541168213e-01 1.020692065358161926e-01 1.113478988409042358e-01 2.430150657892227173e-01 -4.484799206256866455e-01 -1.527952402830123901e-01 6.866654008626937866e-02 -1.989068686962127686e-01 7.105656713247299194e-02 8.421377278864383698e-03 -2.960537374019622803e-01 1.262264847755432129e-01 5.464828014373779297e-01 2.580140903592109680e-02 -1.156499609351158142e-01 -6.581901758909225464e-02 6.877589970827102661e-02 1.713975891470909119e-02 -1.331638544797897339e-01 1.024496182799339294e-01 -7.561140693724155426e-03 -2.071759700775146484e-01 -1.972912251949310303e-01 -1.893304288387298584e-02
8.175075985491275787e-03 -1.302194893360137939e-01 1.166318729519844055e-02 -1.415628492832183838e-01 2.986394613981246948e-02 1.795555949211120605e-01 1.143495887517929077e-01 2.567987143993377686e-01 1.809463351964950562e-01 -2.311281114816665649e-01 -2.187013626098632812e-01 1.480425596237182617e-01 -2.861047983169555664e-01 -1.837374120950698853e-01 -8.649028837680816650e-02 1.096279919147491455e-02 -9.241659194231033325e-02 -1.598650217056274414e-01 -2.159814238548278809e-01 -2.315219491720199585e-01 -4.471082240343093872e-02 -2.003228813409805298e-01 3.228204790502786636e-03 -1.111235767602920532e-01 3.692800402641296387e-01 1.917770355939865112e-01 1.467980891466140747e-01 -2.302497923374176025e-01 5.672525241971015930e-02 -6.930141150951385498e-02 -3.267097175121307373e-01 1.421829909086227417e-01
1.579328253865242004e-02 1.659794747829437256e-01 -5.820979550480842590e-02 2.722724378108978271e-01 -2.562741637229919434e-01 2.862934954464435577e-02 -6.818959116935729980e-02 3.444531559944152832e-01 -1.594349294900894165e-01 -5.125696305185556412e-03 -6.909709423780441284e-02 3.666872680187225342e-01 2.927737869322299957e-02 -7.067073881626129150e-02 6.490148603916168213e-02 -3.376906514167785645e-01 -3.292373716831207275e-01 -2.056221514940261841e-01 -1.653751581907272339e-01 -2.080504968762397766e-02 -8.610393851995468140e-02 -1.853035390377044678e-01 -2.947121262550354004e-01 -1.512116640806198120e-01 1.669027507305145264e-01 -1.887705922126770020e-02 -1.141855418682098389e-01 -2.927290741354227066e-03 3.217080608010292053e-02 -9.067274630069732666e-02 -1.574788391590118408e-01 1.042195558547973633e-01
-6.935209035873413086e-02 -1.233889907598495483e-01 -2.707768976688385010e-01 7.657025009393692017e-02 -3.596190595999360085e-03 9.042808413505554199e-02 -4.502919316291809082e-02 1.649375706911087036e-01 1.350549161434173584e-01 2.093994407914578915e-04 -1.475444734096527100e-01 2.952210903167724609e-01 -1.791279949247837067e-02 -1.909650266170501709e-01 2.041373997926712036e-01 -2.824499011039733887e-01 -2.842839658260345459e-01 -1.070716902613639832e-01 -2.538034617900848389e-01 8.973187953233718872e-02 -9.304571151733398438e-02 -1.828757226467132568e-01 3.790647163987159729e-02 -6.362601369619369507e-02 4.685164391994476318e-01 1.127571836113929749e-01 -2.990269660949707031e-01 4.760397598147392273e-02 1.057240217924118042e-01 4.373043403029441833e-02 -3.689969331026077271e-02 -1.651187837123870850e-01
-7.026839256286621094e-02 1.438222080469131470e-01 -1.904758810997009277e-01 1.654896885156631470e-01 2.177805155515670776e-01 -1.895372867584228516e-01 -1.491039395332336426e-01 2.944156229496002197e-01 -2.202558070421218872e-01 -2.665478363633155823e-02 -2.796961739659309387e-02 3.061039447784423828e-01 2.137708105146884918e-02 -4.277668893337249756e-02 -1.343952268362045288e-01 -3.314122855663299561e-01 1.314838975667953491e-01 -5.566466227173805237e-02 -1.537422835826873779e-01 -8.277074992656707764e-02 1.861641556024551392e-01 -1.925816386938095093e-01 -3.108154833316802979e-01 2.868495881557464600e-02 2.520020306110382080e-01 -1.927651464939117432e-01 -6.994015723466873169e-02 -8.858758211135864258e-02 -8.459503948688507080e-02 -1.596756726503372192e-01 -2.013485282659530640e-01 -1.947086900472640991e-01
-1.079575121402740479e-01 -1.337068378925323486e-01 -4.555484354496002197e-01 2.388102859258651733e-01 -2.582545578479766846e-01 -1.978929191827774048e-01 -4.275828972458839417e-02 3.535822927951812744e-01 3.320254012942314148e-02 8.036264032125473022e-02 5.808248370885848999e-02 1.200098618865013123e-01 -6.222266331315040588e-02 -3.334560394287109375e-01 -4.510744940489530563e-03 5.810073763132095337e-02 1.725710183382034302e-01 -2.530332505702972412e-01 -2.310391813516616821e-01 3.600534796714782715e-02 5.112726241350173950e-02 -2.437914758920669556e-01 -5.813331529498100281e-02 -1.015047077089548111e-02 -1.056432574987411499e-01 -4.031416773796081543e-02 -2.202405482530593872e-01 -1.433922201395034790e-01 1.563525572419166565e-02 -1.608773916959762573e-01 -8.525915443897247314e-02 -1.220286171883344650e-02
2.140348404645919800e-01 9.112807922065258026e-03 1.171021610498428345e-01 1.398440264165401459e-02 1.882429569959640503e-01 -1.987912952899932861e-01 -6.969028711318969727e-02 2.788414955139160156e-01 1.340900957584381104e-01 -9.142140857875347137e-03 -2.613716758787631989e-02 1.985667496919631958e-01 -4.300070703029632568e-01 -2.009884566068649292e-01 1.329347789287567139e-01 -6.408565677702426910e-03 1.205263882875442505e-01 -2.436983138322830200e-01 -1.723781414330005646e-02 -8.135920017957687378e-02 9.979385882616043091e-02 -1.771317571401596069e-01 2.465702444314956665e-01 6.111485511064529419e-02 3.344084024429321289e-01 5.434039980173110962e-02 6.736222654581069946e-02 -8.612653613090515137e-02 -2.319943308830261230e-01 1.943842172622680664e-01 -1.242924779653549194e-01 -2.468867152929306030e-01
-8.707938343286514282e-02 4.656400159001350403e-02 -1.420995891094207764e-01 -9.756309539079666138e-02 3.575851023197174072e-01 -7.351776212453842163e-02 1.211078539490699768e-01 4.537916481494903564e-01 1.687866002321243286e-01 -5.043453071266412735e-03 -6.853017210960388184e-02 2.877086997032165527e-01 -6.879392266273498535e-02 -1.004428938031196594e-01 6.400130689144134521e-02 -2.805736660957336426e-01 -8.148860931396484375e-02 -1.246433481574058533e-01 -2.727332115173339844e-01 -7.768832892179489136e-02 -8.378619328141212463e-03 1.576178148388862610e-02 -2.192786335945129395e-01 -2.436297014355659485e-02 4.439425766468048096e-01 7.090318948030471802e-02 6.957571208477020264e-02 9.496514685451984406e-03 4.011348262429237366e-02 -1.804173588752746582e-01 1.392224803566932678e-02 -7.679081521928310394e-03
1.152586750686168671e-02 -4.041140154004096985e-02 -3.140288889408111572e-01 1.575530320405960083e-01 3.025158122181892395e-02 6.868278980255126953e-02 -8.891510218381881714e-02 3.290229737758636475e-01 2.106212675571441650e-01 -1.693994402885437012e-01 1.461602300405502319e-01 8.329474925994873047e-02 -2.543149888515472412e-01 1.176184341311454773e-01 2.460750006139278412e-02 -2.832986712455749512e-01 -5.421075597405433655e-02 -1.176745742559432983e-01 1.559081524610519409e-01 3.771432116627693176e-02 2.481160610914230347e-01 -2.299082875251770020e-01 1.317910999059677124e-01 -3.013779520988464355e-01 -1.117228344082832336e-01 8.916878141462802887e-03 -7.125756144523620605e-02 -2.815399467945098877e-01 -1.268963813781738281e-01 -9.382639080286026001e-02 7.333195209503173828e-02 -3.161489665508270264e-01
1.252522915601730347e-01 1.163137629628181458e-01 4.200382158160209656e-02 1.401655226945877075e-01 -1.798427999019622803e-01 -1.345982849597930908e-01 -2.040611580014228821e-02 2.805068492889404297e-01 -2.911764085292816162e-01 -1.508208513259887695e-01 -1.025993898510932922e-01 3.386347889900207520e-01 -4.056436941027641296e-02 -9.885894507169723511e-02 -3.819253761321306229e-03 -3.531619310379028320e-01 -2.866976857185363770e-01 -1.308761388063430786e-01 -3.201097249984741211e-01 -1.260561309754848480e-02 4.508859943598508835e-03 -2.980463802814483643e-01 -3.425587713718414307e-01 -4.777264967560768127e-02 3.525853529572486877e-02 -6.948395073413848877e-02 7.539029419422149658e-02 -2.955479174852371216e-02 3.446738049387931824e-02 -2.839777432382106781e-02 -1.484299004077911377e-01 6.193727999925613403e-02
7.138688862323760986e-02 1.183126494288444519e-01 -1.435229778289794922e-01 5.768121778964996338e-02 1.682928800582885742e-01 2.169654145836830139e-02 -9.326994419097900391e-02 2.943893671035766602e-01 -4.627221077680587769e-02 8.207502961158752441e-02 2.152368426322937012e-01 2.416681051254272461e-01 1.759584806859493256e-02 1.430538743734359741e-01 -1.980955004692077637e-01 -4.404299855232238770e-01 2.633842639625072479e-02 -5.919871479272842407e-02 -2.565999627113342285e-01 -1.913800835609436035e-01 -1.586353629827499390e-01 -2.094081491231918335e-01 5.488725006580352783e-02 -9.970238804817199707e-02 2.366830259561538696e-01 1.241153776645660400e-01 -2.420559227466583252e-01 -2.782029807567596436e-01 2.406951934099197388e-01 -9.694030135869979858e-02 2.081593312323093414e-02 -3.749102726578712463e-02
1.971786320209503174e-01 -2.064018696546554565e-01 -5.570086464285850525e-02 8.291939646005630493e-02 -1.739530116319656372e-01 -1.791653186082839966e-01 1.489296853542327881e-01 1.735664606094360352e-01 8.688147366046905518e-02 -1.659187674522399902e-01 1.726237125694751740e-02 3.604032099246978760e-01 -2.256413251161575317e-01 -2.563648223876953125e-01 -3.261043131351470947e-02 -1.231730803847312927e-01 -4.410013183951377869e-02 7.002868503332138062e-02 -8.958522230386734009e-02 -2.124371677637100220e-01 1.124166771769523621e-01 -2.233007401227951050e-01 1.506647765636444092e-01 -1.883673667907714844e-02 3.090910315513610840e-01 4.212411046028137207e-01 1.181273162364959717e-01 7.347210496664047241e-02 4.434340447187423706e-02 -6.452825665473937988e-02 2.237357944250106812e-01 -4.070271179080009460e-02
-1.539148092269897461e-01 -8.935287594795227051e-02 -1.176997870206832886e-01 5.609849467873573303e-02 -4.764736071228981018e-02 4.302999377250671387e-02 2.325323373079299927e-01 3.122642338275909424e-01 -1.677335938438773155e-03 8.346496522426605225e-02 -1.442690044641494751e-01 1.470866203308105469e-01 -3.701418340206146240e-01 -2.263526916503906250e-01 1.087491661310195923e-01 1.351749897003173828e-01 3.255540505051612854e-02 -3.850216865539550781e-01 -8.352652192115783691e-02 1.512562781572341919e-01 1.331751942634582520e-01 -3.978043794631958008e-01 9.290632605552673340e-02 -9.324742108583450317e-02 1.099895611405372620e-01 -8.190483640646561980e-05 2.567803263664245605e-01 -1.187083870172500610e-01 8.382652699947357178e-02 6.044913828372955322e-02 8.816281706094741821e-02 2.117093056440353394e-01
1.318850815296173096e-01 5.491865798830986023e-02 -9.876147843897342682e-03 1.163354050368070602e-02 -3.146794391795992851e-03 1.842390187084674835e-02 -2.763448655605316162e-01 1.422000080347061157e-01 -2.224022001028060913e-01 1.394285410642623901e-01 -1.127114817500114441e-01 2.898779809474945068e-01 -2.574278414249420166e-01 -2.033430933952331543e-01 1.148671135306358337e-01 -2.882641553878784180e-01 1.170582026243209839e-01 2.765330374240875244e-01 -4.119680821895599365e-01 9.704932570457458496e-02 1.080843135714530945e-01 -7.939957827329635620e-02 -1.302195638418197632e-01 5.142498016357421875e-02 2.497309595346450806e-01 1.634507477283477783e-01 -2.086497396230697632e-01 -8.446834050118923187e-03 6.172477453947067261e-02 -1.924173235893249512e-01 -1.730070263147354126e-01 5.025183036923408508e-02
2.436920553445816040e-01 3.710841014981269836e-02 4.690888896584510803e-02 8.643800765275955200e-02 5.907167121767997742e-02 1.704590469598770142e-01 -1.086155232042074203e-02 2.488517761230468750e-01 1.280207782983779907e-01 -3.168973373249173164e-03 6.592974811792373657e-02 4.259850680828094482e-01 -2.098892778158187866e-01 -1.680588126182556152e-01 -4.452891275286674500e-02 -1.529799103736877441e-01 2.159342169761657715e-01 -9.324442595243453979e-02 -3.532700473442673683e-03 -2.858312129974365234e-01 1.463451832532882690e-01 -1.688262075185775757e-02 -2.000367939472198486e-01 -3.368076384067535400e-01 2.735760807991027832e-01 1.267416179180145264e-01 -7.986081391572952271e-02 -4.017322883009910583e-02 -9.987837821245193481e-02 -2.702264785766601562e-01 1.499357521533966064e-01 1.360674798488616943e-01
4.621310904622077942e-02 -1.239847671240568161e-02 -3.838387876749038696e-02 2.098707705736160278e-01 9.420948103070259094e-03 -3.898964449763298035e-02 9.054405242204666138e-02 2.034188210964202881e-01 -5.541449040174484253e-02 -2.404842525720596313e-01 -1.539776474237442017e-01 2.016979157924652100e-01 9.833879768848419189e-02 -1.010488942265510559e-01 1.596465357579290867e-03 1.164785251021385193e-01 -1.466843336820602417e-01 -6.287515163421630859e-02 -1.103100627660751343e-01 7.693562656641006470e-02 8.735662698745727539e-02 -4.597974419593811035e-01 8.235958963632583618e-02 3.623840212821960449e-01 2.038613110780715942e-01 2.397620826959609985e-01 4.858238995075225830e-02 -3.038882613182067871e-01 -6.407848000526428223e-02 -9.367357194423675537e-02 -3.383777439594268799e-01 -1.428937017917633057e-01
1.045074611902236938e-01 -2.231084927916526794e-02 6.739766150712966919e-02 -1.178009286522865295e-01 1.736160069704055786e-01 2.600078880786895752e-01 1.437683850526809692e-01 2.069060355424880981e-01 8.336494863033294678e-02 -1.952459812164306641e-01 -1.482860445976257324e-01 1.640661507844924927e-01 -4.180294275283813477e-01 -2.098485231399536133e-01 9.330856800079345703e-02 -8.304455876350402832e-02 -1.813063621520996094e-01 -3.470857739448547363e-01 -1.249164342880249023e-01 -4.073893278837203979e-02 -6.471815705299377441e-02 -3.052925467491149902e-01 8.689603954553604126e-02 8.401231467723846436e-02 3.069409430027008057e-01 -2.759315818548202515e-02 -8.141492307186126709e-02 -1.724981665611267090e-01 2.008495107293128967e-02 8.257011882960796356e-03 -2.570450007915496826e-01 -7.920147851109504700e-03
2.362214624881744385e-01 -5.218854546546936035e-02 -1.851391196250915527e-01 1.172230318188667297e-01 -2.737101316452026367e-01 -2.822245657444000244e-02 1.167230755090713501e-01 1.263654083013534546e-01 5.807618424296379089e-02 -4.884838312864303589e-02 1.658564805984497070e-01 3.094483911991119385e-01 -2.221423834562301636e-01 5.748969316482543945e-02 4.319712147116661072e-02 -4.368299841880798340e-01 -1.710149943828582764e-01 5.526746157556772232e-03 7.534869015216827393e-02 -1.212446317076683044e-01 1.976741701364517212e-01 -2.094675898551940918e-01 -1.508593745529651642e-02 -6.301647424697875977e-02 3.227807879447937012e-01 2.104729264974594116e-01 3.421771526336669922e-01 -1.960545592010021210e-02 1.766138896346092224e-02 -1.030653938651084900e-01 7.951260544359683990e-03 -5.406216718256473541e-03
-1.076554954051971436e-01 -1.726874858140945435e-01 -1.447629779577255249e-01 3.704044222831726074e-01 -1.625427417457103729e-02 1.768415570259094238e-01 7.685210555791854858e-02 2.750077843666076660e-01 2.991752885282039642e-02 -9.168281406164169312e-02 1.730953454971313477e-01 3.143700063228607178e-01 -1.554088890552520752e-01 -1.099692061543464661e-01 -4.005817323923110962e-02 -3.471492826938629150e-01 -2.123852446675300598e-02 8.993311971426010132e-02 2.794623002409934998e-02 1.440214365720748901e-01 2.250287085771560669e-01 -1.610291302204132080e-01 7.186742126941680908e-02 1.566826403141021729e-01 5.512924492359161377e-02 -6.618240475654602051e-02 -3.855354711413383484e-02 -1.392007321119308472e-01 -3.746828436851501465e-02 1.631372272968292236e-01 -1.834503142163157463e-03 -4.452626407146453857e-01
1.589333117008209229e-01 6.908459961414337158e-02 -7.054799795150756836e-02 1.479354351758956909e-01 -1.774047687649726868e-02 6.717508193105459213e-03 -2.134770900011062622e-02 3.137988448143005371e-01 -1.034895777702331543e-01 -1.141829937696456909e-01 9.509851783514022827e-02 1.404241472482681274e-01 -1.400963813066482544e-01 -1.604845523834228516e-01 7.408380508422851562e-02 -2.911141216754913330e-01 2.688059508800506592e-01 -1.573541313409805298e-01 4.148667678236961365e-03 1.055886875838041306e-02 5.556522309780120850e-02 -1.398940682411193848e-01 -5.451467037200927734e-01 -8.716925978660583496e-03 2.632754147052764893e-01 3.378886282444000244e-01 1.151062771677970886e-01 2.704964578151702881e-02 -2.962386049330234528e-02 -7.241089642047882080e-02 9.944933652877807617e-02 -1.585953533649444580e-01
2.680270671844482422e-01 3.382600378245115280e-03 9.943642467260360718e-02 -1.710035838186740875e-02 2.145253121852874756e-01 -1.267077773809432983e-02 1.074273511767387390e-02 1.681875884532928467e-01 6.140914559364318848e-02 1.537077501416206360e-02 -9.549442678689956665e-02 3.095360472798347473e-02 -3.614695668220520020e-01 -1.122535914182662964e-01 1.317826360464096069e-01 -7.610777765512466431e-02 1.053634136915206909e-01 -2.460816949605941772e-01 -2.746121883392333984e-01 -4.652475938200950623e-02 3.458261787891387939e-01 -2.277966141700744629e-01 8.645681291818618774e-02 -9.190053492784500122e-02 3.422149717807769775e-01 9.341268241405487061e-02 -6.999584287405014038e-02 -6.634753197431564331e-02 -2.017120569944381714e-01 3.064889907836914062e-01 -1.352614611387252808e-01 -1.954029202461242676e-01
-2.957808785140514374e-03 2.603916823863983154e-01 1.137871742248535156e-01 -1.649970859289169312e-01 6.462508440017700195e-02 1.169136241078376770e-01 1.424023658037185669e-01 3.861285746097564697e-01 1.586228981614112854e-02 1.679808273911476135e-02 -2.598779201507568359e-01 2.882370054721832275e-01 -4.834863916039466858e-02 -7.595378160476684570e-02 2.406403655186295509e-03 -1.669309437274932861e-01 1.460061818361282349e-01 -1.705903261899948120e-01 -2.153684943914413452e-01 -1.073656417429447174e-02 -4.272936284542083740e-02 -3.191696703433990479e-01 9.067512303590774536e-02 5.011814460158348083e-02 2.387287914752960205e-01 9.159707278013229370e-02 3.222413733601570129e-02 -3.628874719142913818e-01 7.986468076705932617e-02 -2.571884989738464355e-01 -8.342081308364868164e-02 1.695015281438827515e-01
-1.567463018000125885e-02 -6.078161671757698059e-02 -1.673116832971572876e-01 1.695518940687179565e-01 1.007726341485977173e-01 3.135327249765396118e-03 -3.792608082294464111e-01 1.035361289978027344e-01 -1.005952879786491394e-01 1.144927814602851868e-01 1.532309800386428833e-01 1.912846863269805908e-01 -2.255944013595581055e-01 -2.205932885408401489e-01 1.402438580989837646e-01 -2.105517089366912842e-01 2.253488302230834961e-01 7.824890315532684326e-02 -9.758223593235015869e-02 2.715595066547393799e-01 4.507986828684806824e-02 -4.104111790657043457e-01 -1.610087230801582336e-02 7.288413494825363159e-02 1.864205151796340942e-01 9.166122227907180786e-02 -1.098586171865463257e-01 -2.326736785471439362e-02 -9.778316318988800049e-02 -3.395545780658721924e-01 -1.750147491693496704e-01 1.664150319993495941e-02
1.772947907447814941e-01 1.335790497250854969e-03 -1.433671712875366211e-01 2.312092483043670654e-01 4.982513934373855591e-02 -2.017716914415359497e-01 -2.230193614959716797e-01 3.237107694149017334e-01 1.560608483850955963e-02 -4.957585409283638000e-02 -1.976933330297470093e-01 -8.037898689508438110e-02 8.582682162523269653e-02 -6.516750156879425049e-02 3.533622995018959045e-02 -2.866296768188476562e-01 1.873502135276794434e-01 -4.205455780029296875e-01 -1.143244206905364990e-01 -9.016551077365875244e-02 4.421127215027809143e-02 -2.629638910293579102e-01 5.796453356742858887e-02 -1.333372294902801514e-01 1.528274714946746826e-01 -6.285008788108825684e-02 -2.308227866888046265e-01 -1.941546797752380371e-02 1.109021529555320740e-01 -6.885416805744171143e-02 -2.054115384817123413e-01 -2.965984940528869629e-01
6.635203212499618530e-02 -2.414673715829849243e-01 -2.487726062536239624e-01 -2.149038314819335938e-01 2.474743127822875977e-02 9.591149538755416870e-02 -9.028042107820510864e-02 2.932330071926116943e-01 -1.042541638016700745e-01 -4.175349324941635132e-02 3.792449459433555603e-02 2.334021497517824173e-03 -1.933125704526901245e-01 -1.197799369692802429e-01 1.047963276505470276e-01 -3.521724045276641846e-01 -1.520847156643867493e-02 -1.773283444344997406e-02 -2.112561911344528198e-01 -1.684888452291488647e-01 -5.874740891158580780e-03 -4.544494450092315674e-01 6.178284436464309692e-02 -1.134752109646797180e-01 -2.193677127361297607e-01 2.204454094171524048e-01 6.450784951448440552e-02 -2.578434944152832031e-01 1.590353399515151978e-01 -1.633373498916625977e-01 -8.811558037996292114e-02 -2.401415444910526276e-02
2.244891822338104248e-01 4.786811023950576782e-02 -4.222750291228294373e-02 3.719352781772613525e-01 2.514051198959350586e-01 -1.156161278486251831e-01 -8.128763735294342041e-02 1.411383897066116333e-01 -8.481809496879577637e-02 3.078833036124706268e-02 1.125556975603103638e-01 4.637480080127716064e-01 -2.211516797542572021e-01 -5.767957866191864014e-02 -1.963879540562629700e-02 -1.333686411380767822e-01 1.348674446344375610e-01 -6.394571065902709961e-02 -1.613714993000030518e-01 -4.480614513158798218e-02 2.065153419971466064e-01 -1.175485700368881226e-01 -2.396575808525085449e-01 3.015539050102233887e-01 -6.995955854654312134e-02 -5.471876356750726700e-03 -2.487387657165527344e-01 -1.588965356349945068e-01 -1.593169718980789185e-01 -1.103706285357475281e-01 1.090137958526611328e-01 -3.405419737100601196e-02
1.310469508171081543e-01 -1.248087510466575623e-01 1.277201324701309204e-01 1.899078339338302612e-01 -5.127480998635292053e-02 -2.100156694650650024e-01 -4.849524423480033875e-02 4.503310322761535645e-01 -3.154157474637031555e-02 -1.813787221908569336e-01 1.460100114345550537e-01 4.819302558898925781e-01 -1.752310395240783691e-01 -1.802099049091339111e-01 2.194341123104095459e-01 -2.689692191779613495e-02 -5.029861256480216980e-02 -1.380765885114669800e-01 -2.116090208292007446e-01 6.149920821189880371e-02 -1.232362836599349976e-01 -1.682052910327911377e-01 2.314906418323516846e-01 -8.711507916450500488e-02 3.062657080590724945e-02 1.240572035312652588e-01 4.966633860021829605e-03 5.088329315185546875e-02 -3.809379041194915771e-02 1.022859010845422745e-02 2.520474791526794434e-01 -6.799285113811492920e-02
3.963992372155189514e-02 -1.752357557415962219e-02 -2.400400042533874512e-01 1.573989354074001312e-02 -1.815846860408782959e-01 -2.208805084228515625e-02 2.586336620151996613e-02 2.694717645645141602e-01 1.240369230508804321e-01 -3.762533664703369141e-01 -1.436283439397811890e-01 1.140448004007339478e-01 -5.296199396252632141e-02 -4.794077202677726746e-02 -3.770326497033238411e-03 -2.696788907051086426e-01 5.945396795868873596e-02 -2.526111602783203125e-01 -2.268775701522827148e-01 -1.831332594156265259e-01 9.701281040906906128e-02 -2.728852331638336182e-01 1.299612075090408325e-01 5.147874355316162109e-02 3.158395364880561829e-02 -1.428373008966445923e-01 -3.581521213054656982e-01 -1.256186366081237793e-01 3.667688742280006409e-02 -3.535798192024230957e-01 -2.882310189306735992e-02 1.290525496006011963e-01
2.747374176979064941e-01 -2.074604928493499756e-01 1.998985558748245239e-01 -8.167613297700881958e-02 1.176622435450553894e-01 -2.009778469800949097e-01 -1.267204899340867996e-02 3.094739317893981934e-01 1.969068795442581177e-01 1.247252970933914185e-01 -4.801117256283760071e-02 1.962667107582092285e-01 -2.570518255233764648e-01 -8.455345779657363892e-02 1.626050658524036407e-02 -6.833827495574951172e-02 1.310107856988906860e-01 1.083611845970153809e-01 -1.263370066881179810e-01 -1.746559441089630127e-01 1.268676370382308960e-01 -3.076123595237731934e-01 2.366889417171478271e-01 -9.405799955129623413e-02 3.668984174728393555e-01 -3.615734353661537170e-02 -1.133056357502937317e-01 -1.906426995992660522e-01 -2.035794407129287720e-01 1.650889813899993896e-01 -6.769444048404693604e-02 -4.490911215543746948e-02
2.755007743835449219e-01 -6.268953531980514526e-02 6.795669440180063248e-03 8.285600692033767700e-02 1.263184845447540283e-01 1.840257793664932251e-01 -1.409398042596876621e-03 2.681062817573547363e-01 8.176063746213912964e-02 -4.837983846664428711e-02 -2.759296298027038574e-01 5.594481155276298523e-02 -2.848282158374786377e-01 -2.626837790012359619e-01 -3.256249055266380310e-02 -9.474632143974304199e-02 3.214204311370849609e-01 2.695926930755376816e-03 -1.532371789216995239e-01 1.120545342564582825e-01 8.546798489987850189e-03 -2.696173191070556641e-01 4.886230453848838806e-02 5.621515586972236633e-02 3.087100684642791748e-01 1.198617275804281235e-03 -6.995943933725357056e-02 -2.803007960319519043e-01 -1.156564876437187195e-01 1.652604639530181885e-01 -2.293348163366317749e-01 -2.310311645269393921e-01
4.219310358166694641e-02 -1.637647598981857300e-01 -4.845013022422790527e-01 -1.179253086447715759e-01 -6.553025543689727783e-02 -1.244919374585151672e-01 3.629374131560325623e-02 2.212793081998825073e-01 -1.634149928577244282e-03 2.008984610438346863e-02 4.789439588785171509e-02 1.229728385806083679e-01 -1.195114552974700928e-01 1.662551052868366241e-02 3.825293853878974915e-02 -6.688695400953292847e-02 2.053434401750564575e-01 -2.094687670469284058e-01 -2.731491625308990479e-01 1.647248305380344391e-02 1.597485244274139404e-01 -3.061226904392242432e-01 -4.967443645000457764e-02 -3.184274733066558838e-01 -3.955175727605819702e-02 -1.399835348129272461e-01 -3.172681331634521484e-01 -1.761165112257003784e-01 -2.229319661855697632e-01 1.349762082099914551e-01 -6.487029045820236206e-02 -7.334362715482711792e-02
-1.674389652907848358e-02 2.235038578510284424e-01 1.798221655189990997e-02 2.506216429173946381e-02 4.036471992731094360e-02 -6.514692306518554688e-02 2.480333298444747925e-02 2.330108284950256348e-01 4.282708764076232910e-01 7.591327279806137085e-02 -1.825626194477081299e-01 2.161750644445419312e-01 -1.031132340431213379e-01 3.605680912733078003e-02 8.332219719886779785e-02 6.157051026821136475e-02 3.135555684566497803e-01 -1.534086465835571289e-01 1.488536000251770020e-01 -7.974086701869964600e-02 2.624917328357696533e-01 -3.951267302036285400e-01 1.725861728191375732e-01 -2.185884416103363037e-01 2.679181993007659912e-01 -8.248372934758663177e-03 -1.887839734554290771e-01 -9.028887376189231873e-03 1.660377085208892822e-01 -1.051013264805078506e-02 -5.530890077352523804e-02 -6.969798356294631958e-02
-1.592695899307727814e-02 -4.544371366500854492e-02 3.369591757655143738e-02 3.228825628757476807e-01 -1.513722389936447144e-01 1.650378257036209106e-01 -1.775834858417510986e-01 3.609102666378021240e-01 -6.504910439252853394e-02 -1.240714564919471741e-01 1.320949643850326538e-01 2.059773653745651245e-01 -6.210376322269439697e-02 -2.780630290508270264e-01 -1.399182081222534180e-01 -9.097456187009811401e-02 2.256099134683609009e-01 -3.887249529361724854e-01 -1.783539424650371075e-03 -3.473151326179504395e-01 -1.100733969360589981e-02 -1.227725818753242493e-01 -1.274738162755966187e-01 -9.509008377790451050e-02 3.001187741756439209e-01 1.945228502154350281e-02 -6.316358596086502075e-02 1.672464609146118164e-02 -5.520806461572647095e-02 8.921718597412109375e-02 -5.569417402148246765e-02 1.409491747617721558e-01
1.366432905197143555e-01 -1.324288547039031982e-01 -1.588618904352188110e-01 2.579078376293182373e-01 -2.374844700098037720e-01 7.276170700788497925e-02 1.094073578715324402e-01 1.960359960794448853e-01 -1.011809706687927246e-01 1.419302425347268581e-03 2.605841159820556641e-01 2.368591874837875366e-01 -2.072187364101409912e-01 -6.704346835613250732e-02 -6.760989129543304443e-02 -4.073306024074554443e-01 -1.837355345487594604e-01 6.170452758669853210e-02 -1.052881926298141479e-01 -1.742102652788162231e-01 1.866766512393951416e-01 -1.750322580337524414e-01 -9.617292135953903198e-02 -2.345630340278148651e-02 2.963741123676300049e-01 1.568305045366287231e-01 3.371447324752807617e-01 -1.070386394858360291e-01 1.798546523787081242e-03 -6.613007187843322754e-02 1.023353263735771179e-01 3.291833028197288513e-02
1.151003912091255188e-01 2.091980427503585815e-01 -9.160071611404418945e-02 -8.371560275554656982e-02 2.328836545348167419e-02 1.440010964870452881e-01 -1.437419801950454712e-01 2.252742201089859009e-01 -3.858908712863922119e-01 7.673612236976623535e-02 -1.380962431430816650e-01 2.453525662422180176e-01 -1.633711904287338257e-01 -9.023618884384632111e-03 2.407364398241043091e-01 -1.118144765496253967e-01 -1.126718670129776001e-01 -9.668545424938201904e-02 2.107984870672225952e-01 -1.789050735533237457e-02 1.399772465229034424e-01 -4.044627547264099121e-01 -8.741295337677001953e-02 3.641508147120475769e-02 2.069983333349227905e-01 7.856116443872451782e-02 -1.598397195339202881e-01 -1.358451694250106812e-01 -1.273279637098312378e-01 -2.210975140333175659e-01 1.293139606714248657e-01 -2.642201185226440430e-01
-1.226025745272636414e-01 -1.738530844449996948e-01 -7.533676922321319580e-02 3.440153896808624268e-01 1.281901001930236816e-01 7.943467795848846436e-02 1.184660494327545166e-01 2.435792386531829834e-01 -2.991523826494812965e-03 -1.184564549475908279e-02 -7.449059188365936279e-02 2.230888754129409790e-01 -6.926555931568145752e-02 -2.182882577180862427e-01 1.590340435504913330e-01 -2.687059044837951660e-01 -1.720739156007766724e-01 -2.564070820808410645e-01 -1.438534110784530640e-01 -1.528769079595804214e-02 -1.158718690276145935e-01 -4.666633531451225281e-02 -7.364270091056823730e-02 2.653383463621139526e-02 5.039180517196655273e-01 2.032895088195800781e-01 -2.487455159425735474e-01 -5.574258416891098022e-02 -2.637796476483345032e-02 -3.497482836246490479e-02 5.190278217196464539e-02 -1.622882932424545288e-01
2.511389255523681641e-01 2.483148826286196709e-03 -3.533490896224975586e-01 2.312633544206619263e-01 -1.737497746944427490e-01 1.191055104136466980e-01 3.891162574291229248e-02 3.892142325639724731e-02 -9.144604951143264771e-02 -3.682548552751541138e-02 5.955827888101339340e-03 3.362648487091064453e-01 -2.699088752269744873e-01 1.464702934026718140e-01 8.908318728208541870e-02 -1.261340379714965820e-01 -1.416668295860290527e-03 -4.330511391162872314e-02 -4.343208372592926025e-01 -3.305088728666305542e-02 2.707592546939849854e-01 3.962380345910787582e-03 -8.241797238588333130e-02 -1.597272306680679321e-01 2.047238051891326904e-01 2.559790611267089844e-01 -3.900119289755821228e-02 1.196286231279373169e-01 1.035755947232246399e-01 8.940751105546951294e-02 -1.758811026811599731e-01 -6.450349930673837662e-03
-8.724424242973327637e-02 -2.710932195186614990e-01 -1.452952474355697632e-01 1.080174595117568970e-01 -1.165203601121902466e-01 -8.266816288232803345e-02 1.039847433567047119e-01 1.424496918916702271e-01 1.318380832672119141e-01 1.531974524259567261e-01 -6.326963007450103760e-02 3.110500276088714600e-01 -2.691062986850738525e-01 -2.885164618492126465e-01 3.600206971168518066e-02 2.284588292241096497e-02 -1.744768768548965454e-01 -1.686870753765106201e-01 -8.890067040920257568e-02 1.489845365285873413e-01 2.017432302236557007e-01 -4.017450511455535889e-01 -3.518440574407577515e-02 -1.852812916040420532e-01 -2.731389738619327545e-02 1.759567111730575562e-01 1.990427225828170776e-01 -2.218733131885528564e-01 1.098425090312957764e-01 -2.642714604735374451e-02 -2.319042533636093140e-01 1.475098580121994019e-01
1.917441040277481079e-01 1.654122918844223022e-01 8.728331327438354492e-02 4.004651606082916260e-01 -7.206440903246402740e-03 1.246618032455444336e-01 -2.008144110441207886e-01 2.046014815568923950e-01 -1.484256833791732788e-01 -3.870321065187454224e-02 8.429631590843200684e-02 5.037661194801330566e-01 -2.549602985382080078e-01 2.774581871926784515e-02 -4.416323453187942505e-02 -2.536385953426361084e-01 1.706911325454711914e-01 -1.166979297995567322e-01 -8.865425735712051392e-02 -6.511446833610534668e-02 -1.559723075479269028e-02 -9.620670974254608154e-02 -2.550951763987541199e-02 2.424145936965942383e-01 6.185256317257881165e-02 8.439236134290695190e-02 -1.857704669237136841e-01 -1.563656926155090332e-01 -1.574801057577133179e-01 3.515415592119097710e-03 -9.267062880098819733e-03 -1.872294843196868896e-01
6.796770542860031128e-02 -2.717909216880798340e-01 3.792658075690269470e-02 1.379785388708114624e-01 1.639981865882873535e-01 2.074276469647884369e-02 2.270592302083969116e-01 3.251641988754272461e-01 1.657102853059768677e-01 8.557379990816116333e-02 1.662080138921737671e-01 1.653792709112167358e-01 9.355442970991134644e-02 1.255786120891571045e-01 1.653537899255752563e-01 -3.234833180904388428e-01 1.404113471508026123e-01 -2.508051991462707520e-01 -2.090613394975662231e-01 -1.483509093523025513e-01 -5.622098688036203384e-04 -2.084816247224807739e-01 -8.098798245191574097e-02 -5.482884868979454041e-02 2.922786176204681396e-01 7.965521514415740967e-02 -1.345686465501785278e-01 -3.251102864742279053e-01 7.579059898853302002e-02 2.648668736219406128e-02 -1.122917085886001587e-01 1.848254650831222534e-01
-2.339497059583663940e-01 -1.063401475548744202e-01 2.056663855910301208e-02 2.888332009315490723e-01 -8.842630684375762939e-02 1.648404896259307861e-01 8.693727850914001465e-02 3.667046725749969482e-01 1.892294734716415405e-01 -1.026084274053573608e-01 1.754806488752365112e-01 1.106323674321174622e-01 -2.843954563140869141e-01 -1.616498976945877075e-01 1.886715590953826904e-01 -2.180420458316802979e-01 -8.488123863935470581e-02 1.793103814125061035e-01 -2.295238971710205078e-01 1.783047914505004883e-01 3.798286989331245422e-02 -1.999700963497161865e-01 -2.085719704627990723e-01 7.053232938051223755e-02 5.125030502676963806e-02 -7.117330678738653660e-04 6.334077101200819016e-03 -1.058960258960723877e-01 1.755036264657974243e-01 -2.007966190576553345e-01 9.377902001142501831e-02 -2.933166027069091797e-01
1.735469698905944824e-01 -1.086002215743064880e-01 2.007424831390380859e-01 1.479912847280502319e-01 -2.336342334747314453e-01 -9.366334974765777588e-02 -6.837168335914611816e-02 5.944775789976119995e-02 2.562631070613861084e-01 1.272361278533935547e-01 -4.298094660043716431e-02 2.929647266864776611e-01 1.669392548501491547e-02 -3.226942718029022217e-01 1.199031546711921692e-01 -2.305853217840194702e-01 1.456195302307605743e-02 -2.174147814512252808e-01 -2.651280164718627930e-01 -8.195702731609344482e-02 2.531933784484863281e-02 -3.007659912109375000e-01 2.223668247461318970e-01 -7.794465124607086182e-02 2.111433595418930054e-01 -7.226777821779251099e-02 2.744704671204090118e-02 -1.045575663447380066e-01 8.377110958099365234e-02 1.763852387666702271e-01 -2.720433473587036133e-01 -1.951629966497421265e-01
4.302965477108955383e-02 -1.427099853754043579e-01 -2.015480250120162964e-01 2.252889871597290039e-01 -5.283540859818458557e-02 -1.608674079179763794e-01 -9.356999397277832031e-02 2.785886824131011963e-01 1.098811742849647999e-03 -1.034939810633659363e-01 -5.895151570439338684e-02 2.186030447483062744e-01 -3.272502496838569641e-02 -7.151909172534942627e-02 1.331217736005783081e-01 -3.359324038028717041e-01 2.090294510126113892e-01 -4.552103877067565918e-01 -1.938147470355033875e-02 -1.020977273583412170e-01 1.258001942187547684e-02 -1.583578065037727356e-02 -3.539099395275115967e-01 -6.986343860626220703e-02 6.930810958147048950e-02 3.409057259559631348e-01 1.395188271999359131e-01 -6.292463093996047974e-02 -9.478142112493515015e-02 -1.523986607789993286e-01 6.106851622462272644e-02 9.725920390337705612e-04
-2.088065817952156067e-02 7.667708396911621094e-02 1.081355661153793335e-01 3.197896778583526611e-01 -4.985383898019790649e-02 -9.163700044155120850e-02 -3.185433335602283478e-03 2.240341156721115112e-01 -1.040807291865348816e-01 8.659614622592926025e-02 -1.728006303310394287e-01 1.252445727586746216e-01 -2.486569285392761230e-01 -1.030316129326820374e-01 2.413634397089481354e-02 -2.635078728199005127e-01 -2.046261578798294067e-01 -1.650575399398803711e-01 -3.906714618206024170e-01 3.825016319751739502e-01 -9.664121270179748535e-02 -1.335641592741012573e-01 -2.771553099155426025e-01 5.976049229502677917e-03 1.720194816589355469e-01 6.598950177431106567e-02 1.469185855239629745e-02 -1.728706955909729004e-01 -1.479890644550323486e-01 -1.306922435760498047e-01 -1.799754202365875244e-01 -6.931114196777343750e-02
-1.914953887462615967e-01 1.250097155570983887e-01 2.298354804515838623e-01 1.165461465716362000e-01 1.292100399732589722e-01 9.029795910464599729e-05 1.302471011877059937e-01 2.448378652334213257e-01 3.490368649363517761e-02 8.624815940856933594e-02 -5.615280941128730774e-02 2.028882354497909546e-01 -1.740249693393707275e-01 -6.264297664165496826e-02 1.266697645187377930e-01 -3.293083012104034424e-01 2.196261733770370483e-01 -2.708853483200073242e-01 -1.816404908895492554e-01 -2.250769436359405518e-01 2.741555683314800262e-02 -7.933682203292846680e-02 1.029638946056365967e-01 -2.510549724102020264e-01 4.718819260597229004e-01 -5.806000903248786926e-02 -1.878288835287094116e-01 1.615689694881439209e-02 -2.821594104170799255e-02 6.329552084207534790e-02 8.735257387161254883e-02 -1.267168521881103516e-01
-7.474063336849212646e-02 -3.513738512992858887e-02 -2.000064998865127563e-01 -4.536474496126174927e-02 9.829973429441452026e-02 6.774584949016571045e-02 -2.023017108440399170e-01 1.489100307226181030e-01 7.018961012363433838e-02 4.658109694719314575e-02 2.882291972637176514e-01 1.850993931293487549e-01 -4.168265759944915771e-01 -9.744847565889358521e-02 1.416199654340744019e-01 -2.471851408481597900e-01 1.503390371799468994e-01 8.021546900272369385e-02 -1.263416856527328491e-01 4.003354012966156006e-01 6.450840830802917480e-02 -2.537126243114471436e-01 -6.060075387358665466e-02 -6.434628367424011230e-02 1.553549170494079590e-01 1.187383830547332764e-01 -3.560904040932655334e-02 -1.193923205137252808e-01 -1.673038005828857422e-01 -2.873488366603851318e-01 -1.802200376987457275e-01 -8.079413324594497681e-02
5.820660293102264404e-02 -5.174218490719795227e-02 -6.551389396190643311e-02 -4.151666909456253052e-02 2.506648600101470947e-01 -7.837878167629241943e-02 -9.303959459066390991e-02 4.950002729892730713e-01 -4.849171731621026993e-03 1.637092083692550659e-01 -2.873956859111785889e-01 1.045265495777130127e-01 -2.942969799041748047e-01 -1.118864193558692932e-01 5.419925227761268616e-02 1.639819703996181488e-02 -5.425932817161083221e-03 -1.689018309116363525e-01 -1.125639304518699646e-01 2.641977556049823761e-02 -8.287371695041656494e-02 -2.829977273941040039e-01 -1.387581676244735718e-01 1.323084235191345215e-01 2.828717231750488281e-01 -4.266472160816192627e-02 3.485343605279922485e-02 -3.148888051509857178e-01 4.991993308067321777e-02 2.021505236625671387e-01 3.452879562973976135e-02 2.240151911973953247e-01
1.017764676362276077e-02 -9.842396527528762817e-02 -1.646090000867843628e-01 1.565398573875427246e-01 9.614582359790802002e-02 -2.603439986705780029e-01 5.432113260030746460e-02 2.674337327480316162e-01 1.054836995899677277e-02 3.319646120071411133e-01 8.370663039386272430e-03 -1.010290756821632385e-01 -3.322276175022125244e-01 -3.914761170744895935e-02 1.167934089899063110e-01 -2.525430023670196533e-01 -1.671427786350250244e-01 -7.845334708690643311e-02 -2.316485904157161713e-02 1.852385699748992920e-01 4.911154508590698242e-02 -5.195322036743164062e-01 -1.100715175271034241e-01 1.617188602685928345e-01 1.884645372629165649e-01 8.015010505914688110e-02 4.502055421471595764e-02 -4.204582050442695618e-02 1.727091670036315918e-01 7.910336554050445557e-02 -1.206797435879707336e-01 3.571739420294761658e-02
2.504615187644958496e-01 -1.694482564926147461e-02 -1.557355280965566635e-02 5.184427276253700256e-02 4.465167224407196045e-02 1.423590034246444702e-01 8.035872876644134521e-02 4.195515811443328857e-01 -7.449670881032943726e-02 -2.891927957534790039e-01 2.323383986949920654e-01 3.415208160877227783e-01 -1.016611829400062561e-01 -1.610935479402542114e-01 7.007502019405364990e-02 -4.819576069712638855e-02 1.687882840633392334e-01 5.502627417445182800e-02 -5.548549443483352661e-02 2.807121574878692627e-01 2.240947633981704712e-01 -2.717252671718597412e-01 -3.422248736023902893e-02 -2.913202643394470215e-01 1.579017192125320435e-01 2.364889085292816162e-01 2.390340901911258698e-02 9.307694435119628906e-02 6.512909382581710815e-02 -1.245386712253093719e-02 -3.921354562044143677e-02 8.046774566173553467e-02
8.825583010911941528e-02 -4.464069008827209473e-02 4.463975504040718079e-02 -1.125512197613716125e-01 1.762425452470779419e-01 -5.037763714790344238e-02 -2.523663081228733063e-02 4.676002860069274902e-01 9.697974473237991333e-02 1.316254138946533203e-01 -1.751186251640319824e-01 2.016650140285491943e-01 -1.476878523826599121e-01 -1.854045689105987549e-01 2.190516889095306396e-01 -1.749444752931594849e-01 -7.447127252817153931e-02 -9.026919491589069366e-03 -2.716341614723205566e-01 -1.159910485148429871e-01 -1.122081931680440903e-02 -2.829709649085998535e-01 -1.411239802837371826e-01 1.899973601102828979e-01 3.985425923019647598e-03 -1.693739145994186401e-01 -3.067879080772399902e-01 -1.554010510444641113e-01 -4.701451212167739868e-02 -4.389892797917127609e-03 -3.088375031948089600e-01 1.271542459726333618e-01
-6.655770353972911835e-03 7.779829204082489014e-02 1.175972595810890198e-01 3.271232172846794128e-02 -1.374218463897705078e-01 -1.798297315835952759e-01 -5.446222051978111267e-02 3.498203158378601074e-01 3.818907439708709717e-01 -6.450621783733367920e-02 5.312903225421905518e-02 6.252597086131572723e-03 -4.303933382034301758e-01 -1.537573635578155518e-01 1.329050660133361816e-01 -4.132924601435661316e-03 1.298025548458099365e-01 -1.526241153478622437e-01 -1.421433538198471069e-01 -2.392206490039825439e-01 1.730462536215782166e-02 -3.267858624458312988e-01 -7.258442230522632599e-03 1.801165752112865448e-02 2.767361998558044434e-01 -8.095481991767883301e-02 1.994169354438781738e-01 -1.485063284635543823e-01 -6.897659599781036377e-02 -1.226860955357551575e-01 -1.124124303460121155e-01 -1.434310376644134521e-01
3.837026655673980713e-02 1.592487692832946777e-01 -1.867972016334533691e-01 1.641705632209777832e-01 -1.605197340250015259e-01 -2.265169024467468262e-01 1.551388353109359741e-01 2.694945633411407471e-01 -5.525160953402519226e-02 -3.693216294050216675e-02 2.621856331825256348e-01 4.321680068969726562e-01 -1.073646247386932373e-01 -2.175697088241577148e-01 2.692538201808929443e-01 -2.442617528140544891e-02 1.835592240095138550e-01 -1.728421151638031006e-01 -3.631221875548362732e-02 -2.015236020088195801e-01 -8.616153150796890259e-02 -7.998012751340866089e-02 2.105510532855987549e-01 6.077199056744575500e-02 1.147831231355667114e-01 3.229593336582183838e-01 -1.101512089371681213e-01 -8.746371604502201080e-03 4.457660391926765442e-02 5.806715413928031921e-02 -4.973990097641944885e-02 2.019905149936676025e-01
1.840069591999053955e-01 1.716164648532867432e-01 -1.332532167434692383e-01 2.197172343730926514e-01 -1.840722560882568359e-01 5.211561173200607300e-02 1.077658459544181824e-01 1.206660196185112000e-01 -4.581579938530921936e-02 -3.119367063045501709e-01 2.639312669634819031e-02 3.911221921443939209e-01 -1.991253197193145752e-01 -1.664453297853469849e-01 -2.728300094604492188e-01 1.158335953950881958e-01 2.148148566484451294e-01 -2.012418210506439209e-01 -1.174613311886787415e-01 1.204946171492338181e-02 2.428697608411312103e-02 -2.882517576217651367e-01 1.109721288084983826e-01 -1.762298494577407837e-01 2.410231977701187134e-01 2.397575229406356812e-01 -1.280457526445388794e-01 1.706702858209609985e-01 7.347438484430313110e-02 -1.528526190668344498e-02 -7.201371341943740845e-02 6.692629307508468628e-03
8.702503144741058350e-02 -9.879962354898452759e-02 1.189107224345207214e-01 2.249575704336166382e-01 -4.585365206003189087e-02 -2.527735829353332520e-01 -3.300435543060302734e-01 1.224305033683776855e-01 1.389555633068084717e-01 -6.361017376184463501e-02 -4.168989360332489014e-01 1.704024374485015869e-01 -3.567158058285713196e-02 -2.452388703823089600e-01 4.471205174922943115e-02 -4.094841480255126953e-01 5.392191931605339050e-02 -3.282233700156211853e-02 -2.376108765602111816e-01 1.076220162212848663e-02 -2.123386971652507782e-02 -3.291814029216766357e-01 8.141572773456573486e-02 -1.589154265820980072e-02 8.952796459197998047e-02 3.124312125146389008e-02 1.595674827694892883e-02 -1.827365010976791382e-01 6.391344964504241943e-02 1.911886483430862427e-01 8.088452741503715515e-04 -1.057722270488739014e-01
1.721032708883285522e-01 2.223935350775718689e-02 -2.039273828268051147e-01 2.603148519992828369e-01 -2.786019742488861084e-01 1.159876659512519836e-01 1.252551674842834473e-01 2.850343659520149231e-02 4.410328716039657593e-02 -2.816175222396850586e-01 6.197738647460937500e-02 4.515064954757690430e-01 -1.705942153930664062e-01 -7.238289713859558105e-02 4.850948601961135864e-02 2.055791467428207397e-01 2.238331288099288940e-01 -9.636625647544860840e-03 1.146354060620069504e-02 -1.121867001056671143e-01 1.645501554012298584e-01 -3.067755401134490967e-01 4.344457760453224182e-02 -1.475374847650527954e-01 2.913645505905151367e-01 2.427941560745239258e-01 1.722241751849651337e-02 1.358336489647626877e-02 -7.844707369804382324e-02 -1.290802806615829468e-01 -9.127005189657211304e-02 -4.275739565491676331e-02
2.886222675442695618e-02 1.437488496303558350e-01 -7.627921551465988159e-02 -5.134676024317741394e-02 1.830142736434936523e-01 -1.607430428266525269e-01 2.017883360385894775e-01 4.263190329074859619e-01 2.017645165324211121e-03 1.413071434944868088e-02 -3.442787826061248779e-01 -2.117346972227096558e-02 -1.786504387855529785e-01 -2.271308451890945435e-01 -4.591861739754676819e-02 -1.131010130047798157e-01 2.716822922229766846e-01 -2.863007783889770508e-02 -4.413367062807083130e-02 -2.944390103220939636e-02 3.380363583564758301e-01 -2.419340312480926514e-01 1.193362474441528320e-01 -4.236663877964019775e-02 3.510307967662811279e-01 2.786591649055480957e-02 1.435854937881231308e-02 -1.746420711278915405e-01 5.558115663006901741e-05 2.471896447241306305e-02 2.182593047618865967e-01 3.779840841889381409e-02
5.431208014488220215e-02 2.463134825229644775e-01 -9.358347952365875244e-02 1.339583098888397217e-01 1.141270101070404053e-01 -2.102701924741268158e-02 -1.264940854161977768e-02 1.918894350528717041e-01 -4.065661877393722534e-02 -4.114038497209548950e-02 -3.202298423275351524e-03 3.869312405586242676e-01 -3.450817987322807312e-02 -1.540589798241853714e-02 -1.750483661890029907e-01 -2.806119434535503387e-02 3.250976204872131348e-01 7.617220748215913773e-03 -4.380143582820892334e-01 2.169771641492843628e-01 2.331731021404266357e-01 -1.620769947767257690e-01 1.488668471574783325e-01 -1.822306029498577118e-02 3.549246788024902344e-01 5.422379076480865479e-02 5.737921595573425293e-02 -1.261179000139236450e-01 1.945481449365615845e-01 -7.193727046251296997e-02 -1.364370733499526978e-01 -1.254444420337677002e-01
3.685599565505981445e-01 -1.899875141680240631e-02 2.253307998180389404e-01 1.463912725448608398e-01 7.146987318992614746e-02 -3.056981861591339111e-01 5.343373864889144897e-03 5.182879567146301270e-01 -8.837845921516418457e-02 -5.635229125618934631e-02 1.149564385414123535e-01 3.574521839618682861e-01 -1.690632849931716919e-01 -1.461039930582046509e-01 1.146304309368133545e-01 -7.346890866756439209e-02 -2.689073793590068817e-03 -6.583986431360244751e-02 -1.578377634286880493e-01 1.737606152892112732e-02 -4.021479189395904541e-02 -1.323726028203964233e-01 2.434865981340408325e-01 -6.889543682336807251e-02 4.676296189427375793e-02 2.431639730930328369e-01 4.935124516487121582e-02 -1.345686987042427063e-02 7.045089453458786011e-02 1.114122942090034485e-02 1.371281594038009644e-01 -5.827224254608154297e-02
5.832604691386222839e-02 8.389710634946823120e-02 1.168236359953880310e-01 4.032918512821197510e-01 1.817075461149215698e-01 -4.094890505075454712e-02 -1.226051375269889832e-01 2.758810818195343018e-01 -1.844422817230224609e-01 -1.176622807979583740e-01 1.209203004837036133e-01 4.645945727825164795e-01 -1.504997462034225464e-01 -1.895745992660522461e-01 -1.953114718198776245e-01 -2.713054418563842773e-01 2.056481391191482544e-01 -1.079262271523475647e-01 -1.203278196044266224e-03 -1.053766254335641861e-02 1.047921329736709595e-01 -7.570403814315795898e-02 -1.749564558267593384e-01 1.679415628314018250e-02 -3.418814390897750854e-02 5.032004415988922119e-02 -9.940182417631149292e-02 -5.681776907294988632e-03 -2.640135586261749268e-01 1.451046764850616455e-02 -1.308999489992856979e-02 -2.310849279165267944e-01
1.736852526664733887e-01 1.056496053934097290e-01 1.276043010875582695e-03 4.047346413135528564e-01 -3.964850008487701416e-01 -3.421480208635330200e-02 2.039495669305324554e-02 3.814065158367156982e-01 -1.805717796087265015e-01 -1.308391615748405457e-02 2.732901871204376221e-01 1.346388906240463257e-01 -9.707272052764892578e-02 7.093713618814945221e-03 1.556161344051361084e-01 -6.569783389568328857e-02 1.248331665992736816e-01 -7.086075097322463989e-02 -1.673399060964584351e-01 8.446081727743148804e-02 2.115868330001831055e-01 -3.021697141230106354e-02 8.416537940502166748e-02 1.917739361524581909e-01 2.111738324165344238e-01 8.504708111286163330e-02 -2.522172331809997559e-01 -1.844696700572967529e-01 -1.258628815412521362e-01 1.133617199957370758e-02 -1.048094313591718674e-02 -1.271608322858810425e-01
1.704472601413726807e-01 1.779340803623199463e-01 6.818461418151855469e-02 1.304338425397872925e-01 8.000481128692626953e-02 -6.443386524915695190e-02 -3.566459938883781433e-02 2.144428789615631104e-01 8.599542081356048584e-02 6.694818846881389618e-03 1.090047731995582581e-01 5.680795907974243164e-01 -1.868062019348144531e-01 -2.514745667576789856e-02 -2.102017402648925781e-01 -1.291925907135009766e-01 -2.947729080915451050e-02 -1.320830285549163818e-01 -7.675825059413909912e-02 -9.931615740060806274e-02 1.897792220115661621e-01 -1.502804011106491089e-01 -1.211121752858161926e-01 2.305820286273956299e-01 -7.694479823112487793e-02 -3.191822022199630737e-02 -3.742362260818481445e-01 -2.050435841083526611e-01 -5.087852850556373596e-02 1.948455274105072021e-01 -1.094719916582107544e-01 -1.389051526784896851e-01
-1.795057207345962524e-02 8.475528657436370850e-02 7.032644003629684448e-02 2.476805299520492554e-01 -1.495460271835327148e-01 -7.479899376630783081e-02 -3.344352170825004578e-02 1.408724039793014526e-01 2.872647941112518311e-01 1.231103111058473587e-02 -3.242186307907104492e-01 2.360006123781204224e-01 1.288902312517166138e-01 -3.460990190505981445e-01 3.321102857589721680e-01 -3.007069826126098633e-01 1.165562793612480164e-01 -9.500405192375183105e-02 -1.235019415616989136e-01 5.143345892429351807e-02 -1.194653473794460297e-02 -2.912225425243377686e-01 -2.842322923243045807e-02 5.254570022225379944e-02 2.116575092077255249e-01 -4.212616756558418274e-02 1.017194539308547974e-01 -2.350739687681198120e-01 -2.659848704934120178e-02 7.400958985090255737e-02 -1.266807764768600464e-01 -1.822912395000457764e-01
-1.160573065280914307e-01 -8.979148417711257935e-02 -1.253685504198074341e-01 1.401928663253784180e-01 4.834528081119060516e-03 -1.737096905708312988e-01 -2.277036756277084351e-01 1.298845112323760986e-01 -1.559560894966125488e-01 -2.807150185108184814e-01 -1.508225202560424805e-01 3.417702317237854004e-01 -1.764766722917556763e-01 -1.766329407691955566e-01 2.249198108911514282e-01 -2.558921873569488525e-01 1.533357948064804077e-01 -3.685327768325805664e-01 -9.036540985107421875e-02 -1.237613335251808167e-01 3.762124851346015930e-02 6.555221974849700928e-03 -2.259466946125030518e-01 -1.850750595331192017e-01 1.182544454932212830e-01 2.193205058574676514e-01 1.291244029998779297e-01 -8.021737635135650635e-02 -2.283719629049301147e-01 -9.127539396286010742e-02 7.684642821550369263e-02 -4.394542053341865540e-02
5.943472683429718018e-02 1.508022099733352661e-01 1.250807940959930420e-01 2.524595558643341064e-01 -2.119312286376953125e-01 -8.164267987012863159e-02 -1.327836364507675171e-01 3.154867291450500488e-01 1.421896219253540039e-01 2.668802998960018158e-02 5.420451983809471130e-02 2.884437853936105967e-04 -4.952522218227386475e-01 1.113004907965660095e-01 3.242160975933074951e-01 -1.706894636154174805e-01 3.652457147836685181e-02 -2.040898352861404419e-01 -1.507044732570648193e-01 1.593852639198303223e-01 2.890792861580848694e-02 -8.480961620807647705e-02 -3.162920773029327393e-01 1.644660830497741699e-01 5.946509540081024170e-02 1.420162469148635864e-01 -1.470275819301605225e-01 3.090379759669303894e-02 -8.936917781829833984e-02 -4.589441046118736267e-02 -1.389112472534179688e-01 -8.906620740890502930e-02
-1.351602673530578613e-01 1.433369070291519165e-01 8.410499244928359985e-02 1.285310238599777222e-01 1.062087491154670715e-01 -1.014699190855026245e-01 -7.526123523712158203e-02 2.235428802669048309e-02 1.761566102504730225e-01 -2.058834880590438843e-01 -3.033396787941455841e-02 1.202319562435150146e-01 -2.035297304391860962e-01 -2.387926876544952393e-01 7.182336598634719849e-02 -4.004496037960052490e-01 1.559141874313354492e-01 -4.453435540199279785e-02 1.076758652925491333e-01 1.041292399168014526e-02 1.192628778517246246e-02 -4.649996459484100342e-01 6.586737185716629028e-02 -4.665081799030303955e-01 1.611427813768386841e-01 -1.329120099544525146e-01 -8.802006393671035767e-02 -9.203645586967468262e-02 1.378787402063608170e-02 -6.783915311098098755e-02 2.607536502182483673e-02 -1.242537572979927063e-01
2.831410765647888184e-01 -1.031068786978721619e-01 -2.479857997968792915e-03 -6.723873317241668701e-02 -1.924993842840194702e-02 -2.515341639518737793e-01 8.412013202905654907e-02 2.828370034694671631e-01 3.741765022277832031e-02 -8.647055178880691528e-02 4.725757986307144165e-03 5.426104664802551270e-01 -1.929264664649963379e-01 -1.187619343400001526e-01 1.716779917478561401e-01 -1.280372291803359985e-01 -1.225401759147644043e-01 -2.022314071655273438e-01 -1.808594912290573120e-01 3.322344645857810974e-02 -1.502883061766624451e-02 -7.551530748605728149e-02 2.588018178939819336e-01 -5.036724358797073364e-02 1.846580058336257935e-01 2.404788583517074585e-01 -1.544453650712966919e-01 3.799298778176307678e-02 -2.777957543730735779e-02 3.334275633096694946e-02 2.627826333045959473e-01 1.037581451237201691e-02
1.844823360443115234e-01 1.698876023292541504e-01 -2.640660405158996582e-01 2.442708909511566162e-01 -4.926071316003799438e-02 2.127805724740028381e-02 1.261704713106155396e-01 4.582098722457885742e-01 1.768036186695098877e-01 -2.663964629173278809e-01 1.664741933345794678e-01 2.274267971515655518e-01 -1.995266824960708618e-01 -2.022380083799362183e-01 -1.646171323955059052e-02 -1.700033098459243774e-01 4.440906457602977753e-03 -2.661728486418724060e-02 6.602324545383453369e-02 -1.002230346202850342e-01 -3.859294578433036804e-02 1.498916894197463989e-01 5.152789875864982605e-03 -8.812401443719863892e-02 2.906260192394256592e-01 1.965214163064956665e-01 -1.084124222397804260e-01 4.235210269689559937e-02 2.056225687265396118e-01 -9.938181936740875244e-02 -1.757490634918212891e-01 1.443848758935928345e-01
1.889877021312713623e-01 -4.502229765057563782e-02 -9.784114360809326172e-02 2.771022617816925049e-01 -2.400008589029312134e-02 -4.504653066396713257e-02 -7.607533037662506104e-02 2.291963398456573486e-01 1.831554919481277466e-01 1.683142036199569702e-02 -1.621792465448379517e-01 1.095061525702476501e-01 -2.156390983145684004e-04 -1.636079512536525726e-02 -1.875690519809722900e-01 -1.211770847439765930e-01 5.324767902493476868e-02 -2.599469423294067383e-01 -2.621887326240539551e-01 -1.652836352586746216e-01 3.971824049949645996e-02 -2.976876795291900635e-01 3.415316939353942871e-01 -2.165132910013198853e-01 3.188748061656951904e-01 -5.008024349808692932e-02 -1.908244341611862183e-01 3.530386090278625488e-02 -7.838175632059574127e-03 1.222342923283576965e-01 -3.386951088905334473e-01 -3.105729073286056519e-02
9.815637022256851196e-02 1.660817360971122980e-04 1.293817628175020218e-02 7.539047300815582275e-02 3.310606628656387329e-02 -3.169784843921661377e-01 9.594981372356414795e-02 3.909864127635955811e-01 -7.312759757041931152e-03 -1.437168717384338379e-01 -1.527430582791566849e-02 4.708692729473114014e-01 -2.248091250658035278e-01 -2.385909855365753174e-01 1.837272197008132935e-01 1.070200651884078979e-02 -1.513194590806961060e-01 -2.391115874052047729e-01 -1.629848927259445190e-01 -8.385346829891204834e-02 -1.040370687842369080e-01 -7.173234969377517700e-02 2.477939128875732422e-01 -1.892368122935295105e-02 7.710416615009307861e-02 1.670023500919342041e-01 -2.243933500722050667e-03 1.549848616123199463e-01 1.709250919520854950e-02 5.480406433343887329e-02 2.810389399528503418e-01 -7.305265218019485474e-02
8.953219279646873474e-03 -2.040294110774993896e-01 -8.311247825622558594e-02 -1.310140360146760941e-02 -1.709983795881271362e-01 3.308070451021194458e-02 5.728065036237239838e-03 1.526089459657669067e-01 -4.952754452824592590e-02 -3.629777953028678894e-02 2.035022377967834473e-01 -2.532386407256126404e-02 -2.802397310733795166e-01 -2.778830006718635559e-02 2.467852532863616943e-01 -3.108686208724975586e-01 -1.588571667671203613e-01 -2.096154242753982544e-01 -2.902362644672393799e-01 2.142612636089324951e-01 -3.084811381995677948e-02 -3.125570118427276611e-01 -2.161570787429809570e-01 2.154793441295623779e-01 2.281551361083984375e-01 1.619360148906707764e-01 -1.583610028028488159e-01 -7.333631068468093872e-02 3.112361431121826172e-01 -7.925446145236492157e-03 -1.338200420141220093e-01 -1.381150353699922562e-02
6.890095770359039307e-02 -2.640241943299770355e-02 -1.352660655975341797e-01 3.704518452286720276e-02 2.238952070474624634e-01 4.590731486678123474e-02 -1.453546434640884399e-01 2.409739196300506592e-01 -1.799752414226531982e-01 7.264705747365951538e-02 1.538946628570556641e-01 2.155833244323730469e-01 -1.902729645371437073e-02 -2.711979858577251434e-02 -1.931359171867370605e-01 -3.727075755596160889e-01 8.588604629039764404e-02 -5.477378517389297485e-02 -1.852703690528869629e-01 -1.951685845851898193e-01 -1.834268718957901001e-01 -2.222559303045272827e-01 8.563443087041378021e-03 -1.778543926775455475e-02 2.288107573986053467e-01 1.061339490115642548e-02 -1.109311506152153015e-01 -3.974654674530029297e-01 3.116762936115264893e-01 -2.550753057003021240e-01 4.674027487635612488e-02 -7.034298777580261230e-02
-3.249927610158920288e-02 -1.870749443769454956e-01 1.752481609582901001e-01 -1.072384864091873169e-01 -1.274575144052505493e-01 1.046842038631439209e-01 9.649298153817653656e-03 2.607673406600952148e-01 1.428916212171316147e-02 3.425336182117462158e-01 -7.553099095821380615e-02 2.703310251235961914e-01 -1.497586816549301147e-01 -2.723454236984252930e-01 -1.404179185628890991e-01 -3.646918237209320068e-01 2.975272946059703827e-02 -3.235680460929870605e-01 -2.647072672843933105e-01 4.634188488125801086e-02 1.248371452093124390e-01 -1.854702234268188477e-01 -3.010932914912700653e-02 9.553148597478866577e-02 1.749127656221389771e-01 -5.643266439437866211e-02 -1.684470027685165405e-01 2.349332720041275024e-01 -4.101627320051193237e-02 1.238290593028068542e-01 -3.752875328063964844e-02 -8.495040237903594971e-02
9.247203171253204346e-02 -7.041934877634048462e-02 -1.202457351610064507e-03 1.892034113407135010e-01 5.974702537059783936e-03 -1.244572177529335022e-01 5.722276121377944946e-02 4.242758452892303467e-01 6.886799633502960205e-02 -2.893922291696071625e-02 -5.152968317270278931e-02 4.992988705635070801e-02 1.964218914508819580e-01 -8.827555179595947266e-02 -5.938543379306793213e-02 -3.738845288753509521e-01 5.216881632804870605e-02 -4.661711156368255615e-01 1.670992225408554077e-01 -1.176814138889312744e-01 4.048716649413108826e-02 -3.270527124404907227e-01 1.870721578598022461e-02 -1.876316815614700317e-01 2.121925801038742065e-01 6.977571547031402588e-02 2.002947628498077393e-01 -1.218084618449211121e-01 -1.491917967796325684e-01 6.171796843409538269e-02 -8.479817211627960205e-02 -8.595419675111770630e-02
1.651491820812225342e-01 1.912640184164047241e-01 -8.688577264547348022e-02 2.971779406070709229e-01 1.431459039449691772e-01 1.025107949972152710e-01 -9.557153284549713135e-02 1.471606642007827759e-01 -9.257637709379196167e-02 1.308523416519165039e-01 6.065640226006507874e-02 4.469594657421112061e-01 -2.672622203826904297e-01 -1.664732955396175385e-02 9.344669431447982788e-02 -1.366904973983764648e-01 3.613547980785369873e-01 -2.602874115109443665e-02 -1.730819046497344971e-01 -1.373448316007852554e-02 2.998175041284412146e-04 -2.011926323175430298e-01 -2.372337579727172852e-01 2.122341841459274292e-01 -2.156811580061912537e-02 -1.340804696083068848e-01 -2.218170911073684692e-01 -1.914069205522537231e-01 6.610249727964401245e-02 7.631931453943252563e-02 3.587999567389488220e-02 -1.767958849668502808e-01
-1.203282698988914490e-01 1.524614989757537842e-01 -1.493203043937683105e-01 -6.894858926534652710e-02 1.140609681606292725e-01 3.782501909881830215e-03 8.593857288360595703e-02 3.119555413722991943e-01 3.283776044845581055e-01 1.683465838432312012e-01 -8.074407279491424561e-02 1.172091737389564514e-01 -1.420392990112304688e-01 -1.794898062944412231e-01 -1.079147914424538612e-03 -5.792317539453506470e-02 7.322377711534500122e-02 -3.687146306037902832e-01 -2.588852941989898682e-01 9.803831577301025391e-02 2.033408880233764648e-01 -1.523937582969665527e-01 1.653778403997421265e-01 -3.967573940753936768e-01 1.630419641733169556e-01 -9.383809566497802734e-02 -1.185083016753196716e-01 -1.123021617531776428e-01 -7.083872705698013306e-02 2.586140111088752747e-02 5.822873115539550781e-02 -2.586849927902221680e-01
2.201852202415466309e-01 -3.611077368259429932e-02 -2.150824964046478271e-01 9.424076229333877563e-02 -2.607877850532531738e-01 4.215424880385398865e-02 2.453315556049346924e-01 4.270349442958831787e-02 2.281709164381027222e-01 -9.684689342975616455e-03 1.944403499364852905e-01 2.794539630413055420e-01 -1.529157906770706177e-01 -1.291613280773162842e-01 1.335177421569824219e-01 -3.275116682052612305e-01 1.741448491811752319e-01 3.691764548420906067e-02 9.548760950565338135e-02 -8.787336945533752441e-02 1.611091941595077515e-01 -3.361389935016632080e-01 -7.181391119956970215e-02 -1.447470393031835556e-02 4.353283345699310303e-02 1.186851263046264648e-01 2.677982747554779053e-01 -7.367308437824249268e-02 2.863021194934844971e-01 -1.681599020957946777e-01 -8.486241102218627930e-02 -1.632351130247116089e-01
5.843908339738845825e-02 2.015224993228912354e-01 -1.843995898962020874e-01 -1.700698211789131165e-02 -1.057564243674278259e-01 7.159052789211273193e-02 3.402424752712249756e-01 1.937898844480514526e-01 -6.433260440826416016e-02 -3.134109973907470703e-01 -2.023014426231384277e-01 4.910600781440734863e-01 -2.195509821176528931e-01 -2.362144142389297485e-01 7.993159443140029907e-02 7.104192674160003662e-02 2.652120292186737061e-01 4.880724847316741943e-02 -4.400837048888206482e-02 8.793732523918151855e-02 7.055270951241254807e-03 -2.092515677213668823e-01 1.711088605225086212e-02 -6.464890390634536743e-02 -2.239262452349066734e-03 1.701780259609222412e-01 -5.669032782316207886e-02 5.024059209972620010e-03 -4.030271992087364197e-02 -1.051479279994964600e-01 -2.215511351823806763e-01 1.658836603164672852e-01
5.795304104685783386e-02 2.777034342288970947e-01 -8.311979472637176514e-02 7.438588142395019531e-02 3.020665645599365234e-01 7.323524914681911469e-03 3.487077355384826660e-02 1.695923209190368652e-01 -1.577596217393875122e-01 1.529337465763092041e-01 1.895455718040466309e-01 1.657511144876480103e-01 -2.240048944950103760e-01 -7.739575207233428955e-02 2.148510813713073730e-01 -3.870625495910644531e-01 -5.061098560690879822e-02 3.477693498134613037e-01 -1.868556290864944458e-01 -5.621722340583801270e-02 -3.488091751933097839e-02 -2.884758412837982178e-01 2.637516334652900696e-02 -1.469620764255523682e-01 1.584416180849075317e-01 1.255254149436950684e-01 -5.655739828944206238e-02 -1.747452914714813232e-01 6.427059322595596313e-02 -1.822657287120819092e-01 -2.041280716657638550e-01 -7.526030298322439194e-03
-5.137130990624427795e-02 8.168182522058486938e-02 -3.894038200378417969e-01 4.957673954777419567e-04 6.049194373190402985e-03 -1.188744381070137024e-01 1.119131520390510559e-01 2.648824155330657959e-01 2.416357994079589844e-01 5.549526587128639221e-02 1.268037408590316772e-01 -1.896764896810054779e-02 -2.542788088321685791e-01 -3.602747619152069092e-01 2.699143290519714355e-01 6.685223779641091824e-04 2.354647815227508545e-01 -2.172958701848983765e-01 -1.729898005723953247e-01 1.689447611570358276e-01 2.331670001149177551e-02 -1.828626096248626709e-01 9.520774334669113159e-02 -1.724109202623367310e-01 2.328581511974334717e-01 -1.016472429037094116e-01 1.314982026815414429e-02 -1.802357435226440430e-01 -8.556134998798370361e-02 1.956645250320434570e-01 -9.241195768117904663e-02 1.082701385021209717e-01
-1.023606304079294205e-02 -2.160761058330535889e-01 -9.821435064077377319e-02 3.287111818790435791e-01 -8.482183516025543213e-02 -7.476165145635604858e-02 -1.907700896263122559e-01 2.299134433269500732e-01 1.035643815994262695e-01 -1.917635202407836914e-01 -3.540489822626113892e-02 3.606790006160736084e-01 -1.259997785091400146e-01 -1.097975298762321472e-01 -2.879296988248825073e-02 -2.531659305095672607e-01 1.914734840393066406e-01 -4.046927988529205322e-01 1.122686713933944702e-01 -1.164000704884529114e-01 -8.873975276947021484e-02 -1.349768936634063721e-01 -1.490269601345062256e-01 -8.495598286390304565e-02 2.799250185489654541e-01 6.416600197553634644e-02 9.898443520069122314e-02 6.075855717062950134e-02 -1.476604193449020386e-01 -1.392372846603393555e-01 2.001946568489074707e-01 -4.931155592203140259e-02
2.201460152864456177e-01 1.239294409751892090e-01 -4.147380590438842773e-03 2.171275019645690918e-01 4.325841739773750305e-02 -7.894345559179782867e-03 -5.097985640168190002e-02 1.316272765398025513e-01 -2.260871976613998413e-01 -7.457555085420608521e-02 9.548034518957138062e-02 2.083448618650436401e-01 -1.372214108705520630e-01 -1.855723708868026733e-01 3.464312851428985596e-01 -2.715777158737182617e-01 2.090328633785247803e-01 1.551978737115859985e-01 -1.170457005500793457e-01 6.525626778602600098e-02 1.820656061172485352e-01 5.448819138109683990e-03 -5.993409082293510437e-02 -1.547480374574661255e-01 4.001030325889587402e-01 6.123361364006996155e-02 7.112792693078517914e-03 -1.378488838672637939e-01 3.693094551563262939e-01 -9.774744510650634766e-02 -1.414530277252197266e-01 -1.250078380107879639e-01
-2.515892311930656433e-02 -4.444610700011253357e-02 -1.352378875017166138e-01 2.625438868999481201e-01 5.985829979181289673e-02 -1.997758895158767700e-01 -1.122895348817110062e-02 2.497204840183258057e-01 6.871580332517623901e-02 -4.682900384068489075e-02 2.378948032855987549e-02 3.309786319732666016e-01 -1.650459617376327515e-01 -1.457299292087554932e-01 1.321232914924621582e-01 -3.288337588310241699e-01 2.130040526390075684e-01 -3.601383864879608154e-01 7.724808156490325928e-02 -5.484167113900184631e-02 -1.852243542671203613e-01 -4.078306630253791809e-02 -2.455234825611114502e-01 -2.173047214746475220e-01 2.425336241722106934e-01 3.089672885835170746e-02 -2.063149400055408478e-02 4.873070120811462402e-02 9.222113341093063354e-02 -3.223413825035095215e-01 9.989808499813079834e-02 2.478993125259876251e-02
8.915191888809204102e-02 1.554695665836334229e-01 -1.370884627103805542e-01 5.869638547301292419e-02 -8.201529085636138916e-02 -2.368129938840866089e-01 2.662838697433471680e-01 1.745700687170028687e-01 -3.458039090037345886e-02 3.981099277734756470e-02 2.665314376354217529e-01 4.115253388881683350e-01 -1.443403810262680054e-01 -2.549640536308288574e-01 1.386097371578216553e-01 -6.208943948149681091e-02 1.728245019912719727e-01 -2.522641420364379883e-01 -3.593950718641281128e-02 -6.829307973384857178e-02 -1.741137951612472534e-01 -1.546114087104797363e-01 2.528504133224487305e-01 1.643938384950160980e-02 1.174414232373237610e-01 3.475297093391418457e-01 -9.989570081233978271e-02 6.636220961809158325e-02 -5.372281745076179504e-02 5.164996534585952759e-02 -1.299274414777755737e-01 2.002501040697097778e-01
-1.030927523970603943e-02 3.108580596745014191e-02 9.936286509037017822e-02 2.258548140525817871e-01 4.297257587313652039e-02 4.018060863018035889e-01 4.200672358274459839e-02 4.195755720138549805e-01 -5.303562805056571960e-02 -5.884109064936637878e-02 4.785567149519920349e-02 2.531480789184570312e-01 -9.900322183966636658e-03 -2.301995009183883667e-01 -2.905482351779937744e-01 2.694206312298774719e-02 1.673515588045120239e-01 -3.327725082635879517e-02 -2.331308722496032715e-01 -9.665050357580184937e-02 1.044736504554748535e-01 -1.084218025207519531e-01 -2.064744234085083008e-01 4.247376322746276855e-02 2.177500724792480469e-01 6.988837569952011108e-02 2.307380735874176025e-02 -2.594282925128936768e-01 -1.906634420156478882e-01 1.183966919779777527e-02 -7.620417326688766479e-02 -2.524126470088958740e-01
2.094392776489257812e-01 -1.184793654829263687e-02 -1.435764729976654053e-01 1.343763619661331177e-01 3.277146071195602417e-02 -9.393133968114852905e-02 -3.068444132804870605e-01 3.760027289390563965e-01 1.126428619027137756e-01 -9.304445236921310425e-02 -3.576305508613586426e-01 -5.780889187008142471e-03 -2.133265510201454163e-02 -1.323446482419967651e-01 2.376687377691268921e-01 -1.224666833877563477e-01 3.450367972254753113e-02 -1.928425729274749756e-01 -7.143019139766693115e-02 -5.289593245834112167e-03 -1.545367413200438023e-03 -2.754926383495330811e-01 3.062152769416570663e-03 -1.670858711004257202e-01 1.983201652765274048e-01 9.823857247829437256e-02 -1.016851291060447693e-01 1.076105162501335144e-01 2.330356687307357788e-01 9.430446475744247437e-02 -2.440114319324493408e-01 -3.036195933818817139e-01
1.678700931370258331e-02 6.349410861730575562e-02 9.393291175365447998e-02 2.631291151046752930e-01 -1.719525009393692017e-01 -1.859935373067855835e-01 6.862850487232208252e-02 4.461548626422882080e-01 -9.188844263553619385e-02 1.016433462500572205e-01 -3.875310420989990234e-01 1.771252751350402832e-01 -2.660915255546569824e-01 -2.342331707477569580e-01 -7.422885298728942871e-02 -2.088331282138824463e-01 -2.159820944070816040e-01 -1.079405173659324646e-01 -3.653644621372222900e-01 7.711764425039291382e-02 -5.939800664782524109e-02 -6.470648199319839478e-02 -1.175325810909271240e-01 -5.959540978074073792e-02 5.658517405390739441e-02 3.045089356601238251e-02 6.589221209287643433e-02 5.851539969444274902e-02 -1.956763714551925659e-01 -2.796307951211929321e-02 1.598746702075004578e-02 -2.326683886349201202e-02
1.057851985096931458e-01 1.287384331226348877e-01 -1.315387785434722900e-01 -3.583268262445926666e-03 2.007562965154647827e-01 1.222187951207160950e-01 9.239765256643295288e-02 5.074229836463928223e-01 8.757704496383666992e-02 3.873497620224952698e-02 -3.157299458980560303e-01 2.019779197871685028e-02 -4.779457449913024902e-01 -1.939364522695541382e-01 -4.396753758192062378e-02 1.392954960465431213e-02 1.235522106289863586e-01 -9.393268078565597534e-02 -3.235144913196563721e-02 1.435911655426025391e-01 2.722514271736145020e-01 -1.823585480451583862e-01 1.527504771947860718e-01 -2.787158824503421783e-02 1.743125766515731812e-01 -2.682691626250743866e-02 1.562145538628101349e-02 -5.196404084563255310e-02 1.769958883523941040e-01 7.332662492990493774e-02 5.513255670666694641e-02 -7.210526615381240845e-02
7.148981839418411255e-02 -1.981391757726669312e-01 3.072647377848625183e-02 5.847122147679328918e-02 -6.655232608318328857e-02 4.083219170570373535e-02 2.504750713706016541e-02 1.981209069490432739e-01 -4.424128308892250061e-02 3.622418269515037537e-02 1.270955950021743774e-01 5.536837503314018250e-02 -2.782002389430999756e-01 -1.733885705471038818e-01 1.427192091941833496e-01 -3.720518946647644043e-01 -2.220902591943740845e-01 -2.019342780113220215e-01 -4.130247235298156738e-01 1.994465142488479614e-01 -2.865110710263252258e-02 -1.721228212118148804e-01 -2.438789904117584229e-01 1.120991855859756470e-01 -8.514697663486003876e-03 6.292280554771423340e-02 -9.969807416200637817e-02 -3.388853371143341064e-02 3.816559910774230957e-01 -5.622592195868492126e-02 -2.022124230861663818e-01 -9.359478205442428589e-02
1.307038515806198120e-01 1.008230075240135193e-02 -1.822483241558074951e-01 1.995326876640319824e-01 5.244504660367965698e-02 -7.770858705043792725e-02 -1.065059900283813477e-01 2.005198001861572266e-01 -4.035513475537300110e-02 -9.878361225128173828e-02 -3.161467984318733215e-02 4.894677698612213135e-01 -1.258177608251571655e-01 1.356832981109619141e-01 -7.978061586618423462e-02 -8.703062683343887329e-02 1.574145257472991943e-01 -2.644286751747131348e-01 1.142131462693214417e-01 -2.975326478481292725e-01 -1.045398339629173279e-01 -1.433980464935302734e-01 -1.204552128911018372e-01 -1.720836460590362549e-01 2.091419845819473267e-01 4.173073470592498779e-01 5.864019691944122314e-02 4.171678796410560608e-02 -1.013932377099990845e-02 -1.642060279846191406e-01 1.362572312355041504e-01 -9.337527304887771606e-02
1.986837759613990784e-02 6.923365592956542969e-02 -8.330322057008743286e-02 5.160777643322944641e-02 4.668033868074417114e-02 1.635812520980834961e-01 -1.725472807884216309e-01 2.248765826225280762e-01 5.560763925313949585e-02 5.133315175771713257e-02 1.945384740829467773e-01 5.178836584091186523e-01 -8.775100857019424438e-02 -1.121201068162918091e-01 -8.735901117324829102e-02 -3.052247166633605957e-01 -5.587928742170333862e-02 -2.224830687046051025e-01 2.035492472350597382e-02 5.223531275987625122e-03 -4.744580015540122986e-02 6.771875917911529541e-02 -3.828050941228866577e-02 -3.443942964076995850e-01 2.764977216720581055e-01 6.358576565980911255e-02 1.864789575338363647e-01 -3.031758069992065430e-01 -4.701797664165496826e-02 1.120215654373168945e-01 3.494813665747642517e-02 1.998774856328964233e-01
2.841436564922332764e-01 8.267732709646224976e-02 -1.806277483701705933e-01 3.963243961334228516e-01 5.931021273136138916e-02 -6.257756799459457397e-02 -2.412846684455871582e-01 1.368712186813354492e-01 -6.441109627485275269e-02 -9.740818059071898460e-04 1.586790829896926880e-01 3.183438479900360107e-01 -2.465173304080963135e-01 -1.986396312713623047e-01 -1.294035017490386963e-01 -2.723755538463592529e-01 2.128083631396293640e-02 -6.099909171462059021e-02 -2.169415503740310669e-01 2.215266525745391846e-01 1.293577402830123901e-01 -2.325138300657272339e-01 -9.176684916019439697e-02 1.899421960115432739e-01 -9.984079003334045410e-02 -1.355189532041549683e-01 7.264106534421443939e-03 -8.935808390378952026e-02 1.118008568882942200e-01 1.973040550947189331e-01 -8.551939576864242554e-02 7.607953995466232300e-02
6.699117831885814667e-03 -1.285677962005138397e-02 -4.790652543306350708e-02 8.820814639329910278e-02 2.110813409090042114e-01 1.728103011846542358e-01 1.516730487346649170e-01 2.732806205749511719e-01 1.385069787502288818e-01 1.064942479133605957e-01 -2.624280452728271484e-01 1.357490122318267822e-01 -2.342589944601058960e-01 -1.168270930647850037e-01 1.270251423120498657e-01 3.312271088361740112e-02 -8.030720055103302002e-02 -3.150787055492401123e-01 -7.257203757762908936e-02 -1.778247952461242676e-01 1.553099006414413452e-01 -4.944859743118286133e-01 -1.097019910812377930e-01 1.757550537586212158e-01 6.604532897472381592e-02 2.498937249183654785e-01 5.202534049749374390e-02 -9.083954244852066040e-02 1.462580710649490356e-01 1.573055088520050049e-01 1.892122477293014526e-01 1.221721712499856949e-02
2.484357208013534546e-01 -2.320286929607391357e-01 -9.107355028390884399e-02 7.634285092353820801e-02 -1.974232196807861328e-01 4.077583923935890198e-02 8.053995668888092041e-03 2.024940550327301025e-01 2.012552320957183838e-01 -8.981411904096603394e-02 1.650248467922210693e-01 4.373322725296020508e-01 -2.786243855953216553e-01 -8.204656094312667847e-02 4.031483456492424011e-02 -2.496914118528366089e-01 -7.260071579366922379e-03 7.937429845333099365e-02 4.756975546479225159e-02 -1.017882078886032104e-01 -7.070565223693847656e-02 -1.748343408107757568e-01 -2.684080041944980621e-03 -2.519288659095764160e-02 2.709178030490875244e-01 3.487346172332763672e-01 2.990602850914001465e-01 6.496725976467132568e-02 6.803644448518753052e-02 -3.563094139099121094e-02 1.490098685026168823e-01 3.546742722392082214e-02
1.516140103340148926e-01 3.030262589454650879e-01 5.816590040922164917e-03 -8.086895942687988281e-02 1.911941468715667725e-01 3.371337428689002991e-02 1.277481205761432648e-02 3.081028163433074951e-01 5.395976454019546509e-02 2.022273093461990356e-01 8.649305440485477448e-03 3.517494797706604004e-01 1.074290499091148376e-01 -7.095374912023544312e-02 -1.347618848085403442e-01 -1.803390234708786011e-01 -2.869945392012596130e-02 -1.942103803157806396e-01 -1.227853968739509583e-01 7.001628633588552475e-03 1.046410426497459412e-01 -7.081181555986404419e-02 1.632184386253356934e-01 -2.520288228988647461e-01 4.577674567699432373e-01 6.122348830103874207e-02 1.141203641891479492e-01 -3.195972740650177002e-01 3.364055603742599487e-02 -4.571545869112014771e-02 1.092136725783348083e-01 -8.694765716791152954e-02
3.434488773345947266e-01 5.657461658120155334e-02 -1.098447516560554504e-01 1.472500264644622803e-01 -2.236706614494323730e-01 4.231000691652297974e-02 1.573397368192672729e-01 1.196243688464164734e-01 -1.357876211404800415e-01 -1.561477035284042358e-01 1.240744739770889282e-01 5.773100852966308594e-01 -2.773089408874511719e-01 -1.468047350645065308e-01 1.562208235263824463e-01 1.289780884981155396e-01 1.350770820863544941e-03 1.572345569729804993e-02 -9.337896108627319336e-02 1.429690271615982056e-01 -9.275834262371063232e-02 -6.275980919599533081e-02 -1.024712696671485901e-01 -4.819107428193092346e-02 3.535484671592712402e-01 9.144227951765060425e-02 -1.308135688304901123e-01 -3.959861397743225098e-02 2.043544314801692963e-02 2.313910610973834991e-02 -8.536205440759658813e-02 -9.034731239080429077e-02
-1.171185914427042007e-02 -1.380065083503723145e-01 1.100452095270156860e-01 2.827561497688293457e-01 1.204983070492744446e-01 1.693329811096191406e-01 3.599669039249420166e-02 3.387206196784973145e-01 1.253554075956344604e-01 1.448951065540313721e-01 -2.202546596527099609e-01 3.656839132308959961e-01 8.577544242143630981e-02 -2.185249775648117065e-01 7.686547189950942993e-02 -1.744515299797058105e-01 -1.284943521022796631e-01 -2.690968811511993408e-01 -2.111711800098419189e-01 -1.031325832009315491e-01 -3.748547658324241638e-02 -2.178544998168945312e-01 -1.833653151988983154e-01 3.306819126009941101e-02 3.104530572891235352e-01 8.726642467081546783e-03 -9.055373072624206543e-02 -1.142137199640274048e-01 -3.290750610176473856e-04 2.681675255298614502e-01 4.203614592552185059e-02 -4.357100464403629303e-03
3.255438804626464844e-01 -8.990747481584548950e-02 1.049553900957107544e-01 -2.418837323784828186e-02 -8.022730797529220581e-02 -2.031028866767883301e-01 1.531104147434234619e-01 4.165385067462921143e-01 1.525569055229425430e-02 4.480401054024696350e-02 9.690313041210174561e-02 4.305011630058288574e-01 -2.403026968240737915e-01 -2.109958827495574951e-01 7.691600173711776733e-02 -1.551058739423751831e-01 5.461076647043228149e-02 -1.515164524316787720e-01 -1.032425016164779663e-01 6.182523909956216812e-03 5.194398760795593262e-02 -1.221001371741294861e-01 1.421447992324829102e-01 3.605367988348007202e-02 1.882742494344711304e-01 2.848327159881591797e-01 -5.601015686988830566e-02 7.593581080436706543e-02 -4.495864734053611755e-02 1.505602244287729263e-02 3.114030063152313232e-01 -7.351516280323266983e-03
1.110132485628128052e-01 -4.627865180373191833e-02 -1.379106938838958740e-01 2.068133056163787842e-01 -3.662923723459243774e-02 -2.376959025859832764e-01 3.405439481139183044e-02 2.374504357576370239e-01 -5.910181626677513123e-02 -9.949386119842529297e-02 -1.040411181747913361e-02 1.771915405988693237e-01 -1.114536598324775696e-01 -1.911411732435226440e-01 5.500981956720352173e-02 -3.263062238693237305e-01 2.541891634464263916e-01 -3.749014437198638916e-01 -6.225484609603881836e-02 -7.737211883068084717e-02 -2.291345223784446716e-02 2.979319542646408081e-02 -2.032937854528427124e-01 -2.632587850093841553e-01 2.874894738197326660e-01 2.163743972778320312e-01 2.009037733078002930e-01 -1.352542340755462646e-01 -6.477456539869308472e-02 -2.786162495613098145e-01 4.833882302045822144e-02 7.516022771596908569e-02
-8.767688274383544922e-02 4.626588523387908936e-02 -6.318347901105880737e-02 -2.697727680206298828e-01 3.085473738610744476e-02 1.024329364299774170e-01 7.802625000476837158e-02 4.542463421821594238e-01 1.869036108255386353e-01 3.666190057992935181e-02 -1.799652725458145142e-01 2.241102308034896851e-01 -2.947828173637390137e-01 -2.897111773490905762e-01 2.828668802976608276e-02 -2.101665884256362915e-01 -7.682567089796066284e-02 -1.770682185888290405e-01 -2.594611644744873047e-01 -6.545941531658172607e-02 -1.232217103242874146e-01 -1.418618559837341309e-01 6.437331438064575195e-02 1.332170888781547546e-02 1.468609720468521118e-01 -2.155410312116146088e-02 2.883913181722164154e-02 -1.351392120122909546e-01 1.357304980047047138e-03 -3.317756950855255127e-01 -2.273998856544494629e-01 5.861838161945343018e-02
-2.283015996217727661e-01 1.885951459407806396e-01 -7.044806331396102905e-02 -6.601143628358840942e-03 -4.437492415308952332e-02 9.206677228212356567e-02 3.989421948790550232e-02 3.109616041183471680e-01 3.007597923278808594e-01 6.021808460354804993e-02 -1.024871543049812317e-01 1.489638984203338623e-01 -1.352806538343429565e-01 2.627358399331569672e-02 -7.204656023532152176e-03 -8.062136918306350708e-02 1.120679900050163269e-01 -2.622922956943511963e-01 -1.929641962051391602e-01 1.569970697164535522e-01 3.100633621215820312e-01 -3.768636882305145264e-01 1.548465639352798462e-01 -3.433785736560821533e-01 1.629777699708938599e-01 -1.934131085872650146e-01 -8.252076804637908936e-02 -2.013631612062454224e-01 -7.643811404705047607e-03 5.921519175171852112e-02 -7.368634641170501709e-02 -5.135289207100868225e-02
1.710565686225891113e-01 2.171716094017028809e-02 6.714845541864633560e-03 1.299198567867279053e-01 2.501665353775024414e-01 1.347253024578094482e-01 -2.229571808129549026e-03 -6.146386731415987015e-03 7.935282588005065918e-02 -2.546550631523132324e-01 -1.350822150707244873e-01 1.299119144678115845e-01 -3.837879300117492676e-01 -2.291004657745361328e-01 1.664711683988571167e-01 -2.311066687107086182e-01 3.932506218552589417e-02 -2.058612108230590820e-01 -2.284594029188156128e-01 4.854746907949447632e-02 2.739941179752349854e-01 -2.048271894454956055e-01 -1.338654663413763046e-02 7.444536685943603516e-02 2.437176108360290527e-01 1.837737858295440674e-01 6.023889034986495972e-02 -2.186442017555236816e-01 -1.910140812397003174e-01 1.254569441080093384e-01 -2.327056825160980225e-01 -1.148309931159019470e-01
1.489173173904418945e-01 3.382700262591242790e-03 -1.744966506958007812e-01 2.454787679016590118e-02 4.084441959857940674e-01 7.738302648067474365e-02 9.360594302415847778e-02 2.844049632549285889e-01 6.045667454600334167e-02 -6.545733660459518433e-02 -2.214335650205612183e-01 -1.430832035839557648e-02 -3.888864815235137939e-01 -2.418448179960250854e-01 -1.126839662902057171e-03 7.151053845882415771e-02 -3.670657426118850708e-02 -1.348217576742172241e-01 -2.185098379850387573e-01 5.692036077380180359e-02 2.366711944341659546e-01 -3.118395507335662842e-01 6.712758541107177734e-02 -6.326305121183395386e-02 1.157105341553688049e-01 1.067196503281593323e-01 -1.111193597316741943e-01 -2.455158978700637817e-01 2.585647255182266235e-02 1.499633193016052246e-01 1.616517901420593262e-01 -1.825242638587951660e-01
-9.910809248685836792e-02 1.902060955762863159e-01 -1.800894737243652344e-01 -1.333959214389324188e-02 -1.898151189088821411e-01 -1.773753166198730469e-01 1.094894036650657654e-01 1.000024005770683289e-01 -5.650589615106582642e-02 -3.773871362209320068e-01 1.353962421417236328e-01 2.370160520076751709e-01 -9.301470220088958740e-02 -3.832057118415832520e-02 2.731101773679256439e-02 -1.597888618707656860e-01 1.659871190786361694e-01 -3.231696411967277527e-02 -8.258100599050521851e-02 -1.946373730897903442e-01 -4.045653715729713440e-02 -2.427086383104324341e-01 -7.074190676212310791e-02 1.826914548873901367e-01 3.948645591735839844e-01 -1.568002551794052124e-01 -1.836859285831451416e-01 -3.512833118438720703e-01 -1.307028084993362427e-01 -5.453372001647949219e-02 -1.107537969946861267e-01 -1.821948289871215820e-01
-8.996587991714477539e-02 -1.786691695451736450e-01 -2.307721674442291260e-01 -2.472050338983535767e-01 -4.266909137368202209e-02 4.899387434124946594e-02 -2.154324352741241455e-01 2.904896140098571777e-01 8.621549932286143303e-04 -3.305479139089584351e-02 7.995056360960006714e-02 7.682028412818908691e-02 -9.615577012300491333e-02 -7.438259571790695190e-02 5.350130423903465271e-02 -3.518673479557037354e-01 -8.480834215879440308e-02 -1.283399164676666260e-01 -2.375031262636184692e-01 -1.771598905324935913e-01 8.342483639717102051e-02 -4.539069533348083496e-01 5.743003915995359421e-03 -1.934503912925720215e-01 -2.189722061157226562e-01 2.190148681402206421e-01 -7.828991860151290894e-02 -1.600048840045928955e-01 3.590783104300498962e-02 -1.354371160268783569e-01 -2.039703577756881714e-01 -7.052972167730331421e-02
3.700123925227671862e-04 2.077527195215225220e-01 -3.738343715667724609e-02 -2.914132475852966309e-01 1.674398481845855713e-01 -1.795442253351211548e-01 6.200885400176048279e-02 5.045322179794311523e-01 -2.093015424907207489e-02 -4.356659576296806335e-02 -2.303650677204132080e-01 1.141049563884735107e-01 -1.436539590358734131e-01 5.663141235709190369e-02 1.855085603892803192e-03 9.305784106254577637e-02 2.797887325286865234e-01 -2.501574754714965820e-01 -1.927646109834313393e-03 9.211853146553039551e-02 2.727964222431182861e-01 -2.392342537641525269e-01 2.314140833914279938e-02 -8.144482038915157318e-03 1.703048497438430786e-01 1.693616509437561035e-01 -2.553088068962097168e-01 -9.409523010253906250e-02 5.156722292304039001e-02 -1.502410024404525757e-01 -1.093464866280555725e-01 -2.009676955640316010e-02
1.424396485090255737e-01 -1.800457686185836792e-01 1.366104930639266968e-01 9.561663866043090820e-02 3.075635433197021484e-01 -3.671935573220252991e-02 -2.389257401227951050e-01 3.343128561973571777e-01 2.468258142471313477e-02 -9.397698938846588135e-02 -7.725708186626434326e-02 1.809104382991790771e-01 -1.027998048812150955e-02 -3.053583949804306030e-02 7.387422025203704834e-02 -4.658130407333374023e-01 1.017216295003890991e-01 -2.109346687793731689e-01 -4.886307939887046814e-02 -1.198157221078872681e-01 -6.584993749856948853e-02 -2.713693678379058838e-01 -1.654758751392364502e-01 -1.509368419647216797e-01 1.376488804817199707e-01 -4.333192482590675354e-02 2.808315679430961609e-02 -9.949462115764617920e-02 -7.852279394865036011e-02 2.634362876415252686e-01 -1.637451201677322388e-01 -2.224055379629135132e-01
1.455999910831451416e-01 1.380589753389358521e-01 -1.135521754622459412e-01 2.111080139875411987e-01 7.099135965108871460e-02 -3.411905840039253235e-02 -4.919648543000221252e-02 4.398832619190216064e-01 -2.582402527332305908e-01 -6.204094737768173218e-02 -8.465646207332611084e-02 2.408999800682067871e-01 1.146132051944732666e-01 -3.177459165453910828e-02 -2.838836908340454102e-01 -3.040873408317565918e-01 9.373991191387176514e-02 -7.725459337234497070e-02 -2.056308686733245850e-01 -1.704908311367034912e-01 9.551625698804855347e-02 -2.481886893510818481e-01 -1.483634114265441895e-01 -4.830383881926536560e-02 3.001996278762817383e-01 -4.354970529675483704e-02 -2.197222970426082611e-02 3.631332516670227051e-02 -9.774693846702575684e-02 -7.689889520406723022e-02 -1.576877534389495850e-01 -2.487830668687820435e-01
1.525461524724960327e-01 2.758840322494506836e-01 9.705679118633270264e-02 1.703082323074340820e-01 1.362467408180236816e-01 6.703358143568038940e-02 9.883598983287811279e-02 3.442647159099578857e-01 1.325123906135559082e-01 1.655116826295852661e-01 8.303780853748321533e-02 2.143154889345169067e-01 6.124043371528387070e-03 4.668604582548141479e-02 8.545292168855667114e-02 -9.649604558944702148e-02 8.547834306955337524e-02 -3.457050919532775879e-01 -2.315113842487335205e-01 -8.117848634719848633e-02 2.026347666978836060e-01 -3.354731798171997070e-01 2.233878523111343384e-01 3.769175708293914795e-02 8.911857008934020996e-02 7.568696886301040649e-02 3.509463742375373840e-02 -8.538518100976943970e-02 2.273724079132080078e-01 -1.919195950031280518e-01 -1.894444525241851807e-01 2.359938323497772217e-01
1.060701981186866760e-01 9.892436861991882324e-02 5.643944442272186279e-02 -1.045305356383323669e-01 1.626208424568176270e-01 4.764853417873382568e-02 8.413457870483398438e-02 2.948819100856781006e-01 -4.554041102528572083e-02 1.955317147076129913e-02 -2.653010003268718719e-02 1.392998248338699341e-01 4.038830846548080444e-02 1.222633272409439087e-01 3.551992475986480713e-01 -2.293010503053665161e-01 2.421418726444244385e-01 -3.102874755859375000e-01 2.325579896569252014e-02 -5.825617909431457520e-02 2.767388224601745605e-01 -2.677363753318786621e-01 6.748120486736297607e-02 4.699087888002395630e-02 2.558253109455108643e-01 2.254590541124343872e-01 -3.799976408481597900e-01 -3.000483475625514984e-02 -1.305076759308576584e-02 -2.127387560904026031e-02 2.134811598807573318e-03 -2.193914800882339478e-01
-1.158986017107963562e-01 -2.273734360933303833e-01 -3.347122371196746826e-01 -8.285221643745899200e-03 1.395420432090759277e-01 -1.731869205832481384e-02 5.494058877229690552e-02 -2.203293889760971069e-02 6.400340795516967773e-02 9.489379823207855225e-02 1.075035482645034790e-01 3.748301565647125244e-01 -3.412314057350158691e-01 -2.466851770877838135e-01 -1.746124960482120514e-02 -1.605305373668670654e-01 -1.306087896227836609e-02 -7.585670799016952515e-02 -8.252919651567935944e-03 4.290483426302671432e-03 2.578534185886383057e-01 -3.985461294651031494e-01 4.254944995045661926e-02 -4.662796109914779663e-02 4.334201663732528687e-02 1.224964857101440430e-01 8.243350684642791748e-02 6.750348955392837524e-02 1.425060778856277466e-01 -2.871581315994262695e-01 -1.939961612224578857e-01 1.643383055925369263e-01
1.473484337329864502e-01 -9.528651833534240723e-02 -8.945836871862411499e-02 3.159690499305725098e-01 -1.182392798364162445e-02 -1.024767104536294937e-02 2.349841743707656860e-01 2.099840044975280762e-01 8.815202116966247559e-02 -1.474869996309280396e-01 3.252753242850303650e-02 -1.128849834203720093e-01 -1.328510344028472900e-01 1.335845328867435455e-02 2.072269022464752197e-01 -3.480134010314941406e-01 -1.402417942881584167e-02 -2.470639795064926147e-01 2.157168835401535034e-01 2.207375504076480865e-02 1.446354687213897705e-01 -3.684301674365997314e-01 -1.309823095798492432e-01 -4.016773700714111328e-01 7.915272563695907593e-02 5.238008871674537659e-02 -1.587904542684555054e-01 -1.334697660058736801e-02 1.594393514096736908e-02 -1.569341570138931274e-01 -1.824703961610794067e-01 -2.463159896433353424e-02
1.514863371849060059e-01 2.774792015552520752e-01 -1.317261606454849243e-01 5.819096043705940247e-02 -2.666535787284374237e-02 4.055470973253250122e-02 -2.512674331665039062e-01 1.010088548064231873e-01 -1.015876084566116333e-01 -8.248066902160644531e-02 -2.385593801736831665e-01 9.880645573139190674e-02 -2.235771864652633667e-01 -1.159813180565834045e-01 -8.543878793716430664e-02 -2.070761770009994507e-01 -4.181788861751556396e-01 -1.534269601106643677e-01 -3.435041904449462891e-01 -3.226004913449287415e-02 1.100162491202354431e-01 -3.368613421916961670e-01 -1.997507512569427490e-01 -1.254279762506484985e-01 2.120902091264724731e-01 8.730806410312652588e-02 -1.051451936364173889e-01 -4.912477452307939529e-03 1.201676726341247559e-01 2.599407918751239777e-02 7.158105075359344482e-02 1.537045836448669434e-01
-1.061090007424354553e-01 -1.929549425840377808e-01 -4.091942682862281799e-02 -7.785777095705270767e-03 -9.687634557485580444e-02 -7.052486389875411987e-02 2.676419354975223541e-02 9.981528669595718384e-02 -4.418709129095077515e-02 1.810513883829116821e-01 -1.841711699962615967e-01 4.164628684520721436e-01 -1.563588529825210571e-01 -1.253430396318435669e-01 2.111666351556777954e-01 -3.187797069549560547e-01 -2.472870200872421265e-01 -2.990511655807495117e-01 -1.413610577583312988e-01 7.402227073907852173e-02 -2.321806177496910095e-02 -7.324227690696716309e-02 2.184533886611461639e-02 -2.666004374623298645e-02 3.891915082931518555e-01 -1.990954205393791199e-02 -2.175469696521759033e-01 4.737939313054084778e-02 -9.992498904466629028e-02 2.640507519245147705e-01 3.007521107792854309e-02 -1.763135939836502075e-01
-5.140700191259384155e-02 -3.453089669346809387e-02 -3.092078119516372681e-02 1.504064649343490601e-01 3.348212316632270813e-02 -1.238714531064033508e-01 5.884512141346931458e-02 2.546107172966003418e-01 -1.231657061725854874e-02 9.102746844291687012e-02 2.574925422668457031e-01 3.491056263446807861e-01 -1.460467427968978882e-01 -4.349113255739212036e-02 -8.934162557125091553e-02 9.476130828261375427e-03 2.217861562967300415e-01 -1.931486725807189941e-01 -8.846337348222732544e-02 3.100040555000305176e-01 3.280390799045562744e-01 -4.561562836170196533e-02 1.789911687374114990e-01 -1.106810048222541809e-01 2.717944681644439697e-01 2.345506846904754639e-01 3.363740444183349609e-02 -2.911543659865856171e-02 3.483410477638244629e-01 -1.304438859224319458e-01 8.984658122062683105e-02 -1.955180019140243530e-01
7.879476249217987061e-02 -2.921363115310668945e-01 1.729686707258224487e-01 -2.863758206367492676e-01 4.695623368024826050e-02 -1.638540923595428467e-01 -9.436380933038890362e-04 3.587327897548675537e-01 -1.464832574129104614e-01 -8.237318694591522217e-02 -4.204067289829254150e-01 1.673856228590011597e-01 -2.184707224369049072e-01 -4.203270748257637024e-02 1.575531251728534698e-02 -1.815011501312255859e-01 4.657885059714317322e-02 -6.222361698746681213e-02 -8.022225461900234222e-03 -7.324393093585968018e-02 1.006952226161956787e-01 -3.106171190738677979e-01 1.347147226333618164e-01 -4.759410396218299866e-02 2.411368340253829956e-01 2.848172932863235474e-02 3.301737131550908089e-03 -2.539942860603332520e-01 -1.655942350625991821e-01 1.593657284975051880e-01 -9.036505967378616333e-02 1.062033511698246002e-02
7.570713013410568237e-02 1.196944415569305420e-01 8.971743285655975342e-02 2.601627409458160400e-01 1.930650919675827026e-01 1.592299342155456543e-01 -8.867172896862030029e-02 3.708335161209106445e-01 -6.794399768114089966e-02 -1.020546928048133850e-01 -1.044830679893493652e-01 4.447615444660186768e-01 6.778390612453222275e-03 -1.261807978153228760e-01 -2.732007205486297607e-01 -1.057347748428583145e-02 1.743001639842987061e-01 -1.916445046663284302e-01 -1.155383586883544922e-01 2.837513573467731476e-02 -3.358282521367073059e-02 -1.435120999813079834e-01 -3.092148303985595703e-01 2.246827119961380959e-03 1.694875955581665039e-01 -7.485817372798919678e-02 -1.250118166208267212e-01 -2.318255752325057983e-01 -4.041298478841781616e-02 1.487768143415451050e-01 -1.952864229679107666e-01 -1.323256790637969971e-01
-4.879097267985343933e-02 3.534274175763130188e-02 5.005214363336563110e-02 2.817572653293609619e-02 4.352680146694183350e-01 3.856622055172920227e-02 2.088036686182022095e-01 3.593356311321258545e-01 3.802468255162239075e-02 2.864153124392032623e-02 -3.895555064082145691e-02 1.262468993663787842e-01 -2.205948531627655029e-01 6.043023616075515747e-02 1.038146018981933594e-01 -2.601467072963714600e-01 1.634145528078079224e-01 -2.634196579456329346e-01 -2.263999879360198975e-01 -3.287397623062133789e-01 1.520523130893707275e-01 -1.116453483700752258e-01 9.910374134778976440e-02 -2.033296227455139160e-01 2.057019919157028198e-01 6.037291884422302246e-02 -1.385818868875503540e-01 1.370760500431060791e-01 1.123607605695724487e-01 1.478725969791412354e-01 4.318829998373985291e-02 -1.281996518373489380e-01
4.501472413539886475e-01 -2.429840564727783203e-01 9.255164116621017456e-02 2.554284408688545227e-02 -1.155515760183334351e-01 -2.783930003643035889e-01 1.655231863260269165e-01 2.545915842056274414e-01 -8.457647264003753662e-02 1.805101186037063599e-01 -2.532694023102521896e-03 2.135586738586425781e-01 -1.550078950822353363e-02 -5.408537015318870544e-02 -6.483259052038192749e-02 -3.431855142116546631e-01 2.064970880746841431e-01 -2.213714458048343658e-02 -1.237714886665344238e-01 -5.059824325144290924e-03 -6.405369192361831665e-02 -3.831419646739959717e-01 -1.069079264998435974e-01 -2.140044867992401123e-01 1.274230033159255981e-01 -5.152804777026176453e-02 1.512549519538879395e-01 -4.454088583588600159e-02 -5.782940611243247986e-02 -3.750637173652648926e-02 -1.345535367727279663e-01 -4.826062545180320740e-02
-3.175278902053833008e-01 8.682205341756343842e-03 -7.569526880979537964e-02 1.423831731081008911e-01 1.107928678393363953e-01 -1.780552417039871216e-01 3.915465250611305237e-02 1.893920004367828369e-01 1.314832866191864014e-01 -6.847583502531051636e-02 -4.096921533346176147e-02 -4.412445053458213806e-02 -1.783556193113327026e-01 -4.123487770557403564e-01 2.291835695505142212e-01 -3.528151214122772217e-01 1.808103173971176147e-01 -1.347624361515045166e-01 -1.022203490138053894e-01 -2.014001309871673584e-01 2.634120881557464600e-01 -2.068126499652862549e-01 1.579323434270918369e-04 -2.682144045829772949e-01 -2.790979854762554169e-02 8.155398815870285034e-02 -1.992384493350982666e-01 -6.787374615669250488e-02 -7.333975285291671753e-02 1.141755878925323486e-01 -1.134862154722213745e-01 -1.352077126502990723e-01
3.556969761848449707e-01 -2.342139780521392822e-01 -8.589752018451690674e-02 2.156347483396530151e-01 -1.516838073730468750e-01 -1.237443760037422180e-01 -4.820065945386886597e-02 9.740747511386871338e-02 2.150823473930358887e-01 -9.553321450948715210e-02 -2.961003594100475311e-02 3.783770799636840820e-01 6.248102337121963501e-02 -9.377218037843704224e-02 3.255477547645568848e-02 -1.220008432865142822e-01 -1.440315693616867065e-02 7.731664180755615234e-02 1.233671978116035461e-01 -1.191326677799224854e-01 9.640018641948699951e-02 -2.098101824522018433e-01 -5.797019600868225098e-02 5.916428565979003906e-02 2.649481892585754395e-01 4.235833883285522461e-01 -4.081558436155319214e-02 -2.477504312992095947e-01 1.220181360840797424e-01 -5.249400064349174500e-02 1.723413765430450439e-01 -1.753751784563064575e-01
8.505207300186157227e-02 1.367743313312530518e-01 1.721666008234024048e-01 -2.750976011157035828e-02 1.901874095201492310e-01 -5.210744589567184448e-02 2.038520425558090210e-01 2.720457315444946289e-01 1.377450227737426758e-01 3.099258244037628174e-01 -6.036470085382461548e-02 3.407084643840789795e-01 -5.598569288849830627e-03 -1.453456282615661621e-01 -3.258640691637992859e-02 -3.480307459831237793e-01 -2.962653758004307747e-03 -2.531552016735076904e-01 -3.277745842933654785e-01 6.531844288110733032e-02 1.464654505252838135e-01 -1.092229261994361877e-01 2.177157700061798096e-01 -8.501893281936645508e-02 3.543392419815063477e-01 -2.624622173607349396e-02 5.568306893110275269e-02 -5.125671252608299255e-02 4.477321356534957886e-02 -7.004535198211669922e-02 2.635692013427615166e-03 -9.171707183122634888e-02
-1.663407683372497559e-01 -2.418842911720275879e-01 -1.803827881813049316e-01 3.003381788730621338e-01 1.003173552453517914e-02 -6.121985241770744324e-02 1.256488412618637085e-01 2.243135869503021240e-01 1.143864020705223083e-01 3.695000335574150085e-02 -2.917002141475677490e-01 2.149026989936828613e-01 -1.293234992772340775e-02 -4.869906604290008545e-02 3.632019460201263428e-01 -2.918439805507659912e-01 -1.030843034386634827e-01 -1.732085645198822021e-01 -1.490615606307983398e-01 -8.519185334444046021e-02 -3.480631485581398010e-02 -2.087512463331222534e-01 -7.731791585683822632e-02 9.379154071211814880e-03 3.687195777893066406e-01 1.848543733358383179e-01 -2.175313085317611694e-01 -4.973201453685760498e-02 -5.055055953562259674e-03 7.586225401610136032e-03 -1.004224866628646851e-01 -6.881012022495269775e-02
-1.530975550413131714e-01 1.783411502838134766e-01 -1.483927518129348755e-01 -2.439890503883361816e-01 2.587524354457855225e-01 5.675991624593734741e-02 -1.003914847970008850e-01 3.424272239208221436e-01 1.444856524467468262e-01 8.139060437679290771e-02 -1.785069257020950317e-01 2.182019352912902832e-01 -2.564053535461425781e-01 -8.599106222391128540e-02 2.890730462968349457e-02 -2.637949287891387939e-01 1.637330628000199795e-03 -1.676221638917922974e-01 -1.201826408505439758e-01 -2.570751607418060303e-01 -6.205663830041885376e-02 -6.127902120351791382e-02 -4.175167158246040344e-02 -1.048162654042243958e-01 4.117921292781829834e-01 2.434580177068710327e-01 1.047796010971069336e-01 2.068789862096309662e-02 1.094190627336502075e-01 -1.385887414216995239e-01 -1.035476699471473694e-01 6.353134661912918091e-02
-7.184913754463195801e-02 -1.205527782440185547e-01 -3.235217630863189697e-01 9.544730186462402344e-02 -2.300772219896316528e-01 -2.191436141729354858e-01 2.153265029191970825e-01 3.405636250972747803e-01 -1.913667307235300541e-03 7.665919512510299683e-02 -7.231219112873077393e-02 7.304415851831436157e-02 -3.262510299682617188e-01 -2.185148000717163086e-01 2.840539440512657166e-02 1.213437840342521667e-01 1.457927078008651733e-01 -3.211361467838287354e-01 -8.876263350248336792e-02 1.603653281927108765e-01 4.661997035145759583e-02 -2.782856523990631104e-01 -1.996874362230300903e-01 -1.077127363532781601e-02 9.494935162365436554e-03 7.563136518001556396e-02 -1.063286885619163513e-01 -9.405981749296188354e-02 1.200939863920211792e-01 7.564952969551086426e-02 -2.320625633001327515e-01 1.987614780664443970e-01
1.001603305339813232e-01 1.167431566864252090e-02 -1.049307063221931458e-01 1.551511436700820923e-01 1.188117116689682007e-01 3.818533942103385925e-02 -9.476600214838981628e-03 3.577130436897277832e-01 -3.714797645807266235e-02 -1.461514085531234741e-02 1.731844991445541382e-01 5.019471049308776855e-01 4.368119314312934875e-02 -1.320227533578872681e-01 9.362023323774337769e-03 -3.781482577323913574e-01 2.939873039722442627e-01 -1.678261160850524902e-01 3.284186497330665588e-02 -1.398197859525680542e-01 -1.393075939267873764e-02 -1.031859964132308960e-01 -3.160657882690429688e-01 -1.615089625120162964e-01 1.274269223213195801e-01 1.038808077573776245e-01 8.792594075202941895e-02 -5.250954627990722656e-02 1.183061301708221436e-02 -1.926697343587875366e-01 8.394990116357803345e-02 -1.062770709395408630e-01
-3.348069190979003906e-01 1.208000406622886658e-01 -3.343578875064849854e-01 1.587235033512115479e-01 -2.238896191120147705e-01 -7.409930229187011719e-02 3.297298029065132141e-02 4.007467925548553467e-01 -2.295613661408424377e-02 9.601755999028682709e-03 -9.249975532293319702e-02 1.349141597747802734e-01 -1.625978797674179077e-01 -3.420400619506835938e-01 5.876817554235458374e-02 4.016784951090812683e-03 3.015484809875488281e-01 -4.280491545796394348e-02 -3.011645376682281494e-01 1.817823760211467743e-02 3.596125915646553040e-02 -1.905747503042221069e-01 -2.855620346963405609e-02 -2.988912351429462433e-02 -1.039954870939254761e-01 -1.103625539690256119e-02 -2.013230025768280029e-01 -1.968881189823150635e-01 -8.565826714038848877e-02 -7.820077240467071533e-03 -1.370644569396972656e-01 -7.218973338603973389e-02
3.189240396022796631e-02 -8.389940857887268066e-02 -1.375231444835662842e-01 3.470211625099182129e-01 -2.945417352020740509e-02 3.495481237769126892e-02 2.725015580654144287e-01 2.292300760746002197e-01 -3.720581531524658203e-01 9.242786094546318054e-03 5.333535745739936829e-02 1.634214520454406738e-01 -1.865081191062927246e-01 -9.017944335937500000e-02 -1.340667605400085449e-01 -3.588224053382873535e-01 -7.747801393270492554e-02 -6.064881104975938797e-03 -1.368742138147354126e-01 -2.064097672700881958e-02 3.439961075782775879e-01 -1.609270125627517700e-01 -1.560284495353698730e-01 -7.666314393281936646e-02 -4.952614754438400269e-02 2.339235544204711914e-01 5.480065569281578064e-02 5.189384892582893372e-02 5.541452020406723022e-02 -2.203995287418365479e-01 -2.218552976846694946e-01 5.115441977977752686e-02
1.508794128894805908e-01 -2.162198573350906372e-01 1.025219932198524475e-01 6.192141398787498474e-02 -1.027048081159591675e-01 -9.934473782777786255e-02 9.493863582611083984e-02 2.603793144226074219e-01 1.988762617111206055e-01 -4.949086159467697144e-02 -6.534921377897262573e-02 1.538683921098709106e-01 -1.551084071397781372e-01 -1.628177016973495483e-01 5.146032199263572693e-02 3.828935790807008743e-03 1.159186735749244690e-01 -1.850144416093826294e-01 -2.509453892707824707e-01 -3.332269489765167236e-01 -1.230817846953868866e-02 -3.767648935317993164e-01 3.134674727916717529e-01 8.359817788004875183e-03 2.945802211761474609e-01 -1.543842107057571411e-01 -1.856554858386516571e-02 -1.346981674432754517e-01 -1.216165646910667419e-01 1.825059391558170319e-02 -6.329584866762161255e-02 -2.922095656394958496e-01
1.908476650714874268e-01 -1.375752091407775879e-01 -7.127400487661361694e-02 1.495084315538406372e-01 -3.176116347312927246e-01 8.036788552999496460e-02 7.318930327892303467e-02 9.895862638950347900e-02 -4.684196412563323975e-02 3.213543072342872620e-02 1.828777492046356201e-01 2.282219976186752319e-01 -3.357670307159423828e-01 3.695645183324813843e-02 3.962106257677078247e-02 -3.804123401641845703e-01 -1.121282950043678284e-01 3.367643803358078003e-02 7.305645942687988281e-02 -1.970656365156173706e-01 1.295046359300613403e-01 -2.167134582996368408e-01 -5.550593137741088867e-02 -8.731579780578613281e-02 3.974952995777130127e-01 2.351805567741394043e-01 2.732330858707427979e-01 -1.349851861596107483e-02 -1.045610010623931885e-02 -1.143942326307296753e-01 1.078437492251396179e-01 -1.703233085572719574e-02
3.526113554835319519e-02 -3.524497747421264648e-01 -5.508128181099891663e-02 -2.686428371816873550e-03 -2.340911626815795898e-01 -2.523300945758819580e-01 -9.804200381040573120e-02 2.158849239349365234e-01 1.294298619031906128e-01 1.648054867982864380e-01 7.288442552089691162e-02 1.301365494728088379e-01 -2.597955167293548584e-01 1.719655394554138184e-01 2.258989363908767700e-01 -1.599552482366561890e-01 1.110944358515553176e-04 -1.244501173496246338e-01 -9.367061406373977661e-02 -3.073744289577007294e-02 2.539155781269073486e-01 -2.131907045841217041e-01 -1.020458936691284180e-01 1.867694854736328125e-01 1.813253462314605713e-01 3.182818591594696045e-01 -2.390054911375045776e-01 -1.277122795581817627e-01 1.750358343124389648e-01 4.293410107493400574e-03 -1.842091381549835205e-01 -6.582325696945190430e-02
3.472743630409240723e-01 -1.804812066256999969e-02 -1.824960112571716309e-02 2.407231628894805908e-01 -1.402829140424728394e-01 -1.086058095097541809e-01 -6.955122202634811401e-02 4.800417646765708923e-02 -1.876846849918365479e-01 -4.443046450614929199e-02 1.344998553395271301e-02 2.730601727962493896e-01 -1.750184446573257446e-01 9.240930527448654175e-02 2.628289349377155304e-02 -4.063673019409179688e-01 -2.255345731973648071e-01 -3.075351715087890625e-01 -1.626302599906921387e-01 -9.958570823073387146e-03 1.733178943395614624e-01 -2.011773586273193359e-01 -9.587269276380538940e-02 -3.130607604980468750e-01 2.221678383648395538e-02 1.176252588629722595e-01 5.696832388639450073e-02 -1.601083129644393921e-01 -4.002624750137329102e-02 -1.061994880437850952e-01 2.320429310202598572e-02 2.427128404378890991e-01
-1.981406472623348236e-02 1.025977283716201782e-01 -1.245574280619621277e-01 2.838789671659469604e-02 5.606855731457471848e-03 -4.988938197493553162e-02 6.922865658998489380e-02 2.670632302761077881e-01 2.180327326059341431e-01 -9.568328410387039185e-02 -3.521409034729003906e-01 2.212204784154891968e-01 2.287676930427551270e-02 -1.266111284494400024e-01 2.913797795772552490e-01 -1.881428658962249756e-01 1.615308970212936401e-01 -8.862391859292984009e-02 1.786233857274055481e-02 1.049116328358650208e-01 -1.508334875106811523e-01 -3.279931843280792236e-01 -1.515985131263732910e-01 2.082091942429542542e-02 2.995955348014831543e-01 -1.082537397742271423e-01 2.783555723726749420e-02 -2.036559283733367920e-01 -1.602613776922225952e-01 1.398926973342895508e-01 -9.352009743452072144e-02 -3.617895543575286865e-01
-1.992010176181793213e-01 4.286022484302520752e-02 -3.657049834728240967e-01 1.816996783018112183e-01 -7.880932092666625977e-02 -2.797580137848854065e-02 -2.275259941816329956e-01 2.103010565042495728e-01 2.484432235360145569e-02 -1.133816838264465332e-01 -1.725430488586425781e-01 1.224118992686271667e-01 -8.980914950370788574e-02 5.388493835926055908e-02 8.708713203668594360e-02 -4.040660262107849121e-01 1.083403229713439941e-01 -2.176470309495925903e-01 -2.685937285423278809e-01 5.426516756415367126e-03 9.570192545652389526e-02 -2.148251831531524658e-01 2.304690517485141754e-02 1.197394132614135742e-01 6.526907533407211304e-02 -1.632394045591354370e-01 -2.559172511100769043e-01 -2.850381731986999512e-01 3.186840191483497620e-02 -1.458618491888046265e-01 -1.825868040323257446e-01 -1.181251332163810730e-01
3.334223851561546326e-02 -3.485781252384185791e-01 1.589572727680206299e-01 7.732951641082763672e-02 9.889268130064010620e-02 4.342964291572570801e-02 2.199783325195312500e-01 6.321388483047485352e-02 7.671821117401123047e-02 1.686508506536483765e-01 -7.404279708862304688e-02 2.381370365619659424e-01 6.283992528915405273e-02 -2.640044391155242920e-01 1.405514180660247803e-01 -3.214728832244873047e-01 7.394294440746307373e-02 -6.154043134301900864e-03 -1.663235276937484741e-01 -5.493845790624618530e-02 -2.101603522896766663e-02 -3.156557977199554443e-01 8.521573990583419800e-02 -1.405537426471710205e-01 3.552433550357818604e-01 8.326653391122817993e-03 -2.499954998493194580e-01 -2.756411135196685791e-01 5.621839314699172974e-02 6.319355219602584839e-02 -1.163732167333364487e-02 -2.312969118356704712e-01
1.788816787302494049e-02 1.208178624510765076e-01 -1.640000343322753906e-01 8.814078569412231445e-02 -1.995044350624084473e-01 -1.842882186174392700e-01 2.245980054140090942e-01 1.891013532876968384e-01 -1.296548843383789062e-01 -3.130628764629364014e-01 3.585063153877854347e-03 2.131981998682022095e-01 -1.557828634977340698e-01 1.507700830698013306e-01 6.618494540452957153e-02 -2.718962170183658600e-02 1.049012839794158936e-01 -1.730386167764663696e-01 -9.305342286825180054e-02 -2.824032306671142578e-01 -8.427375927567481995e-03 -2.118454873561859131e-01 -1.724442243576049805e-01 5.497612804174423218e-02 3.112219870090484619e-01 -2.386043369770050049e-01 -3.115469217300415039e-01 -2.563965618610382080e-01 -5.064918473362922668e-02 -1.313956379890441895e-01 -5.834585428237915039e-02 -1.765037178993225098e-01
3.478479012846946716e-02 1.030340939760208130e-01 -1.065782457590103149e-02 -1.395813673734664917e-01 2.471826523542404175e-01 1.589864492416381836e-01 1.172687113285064697e-01 4.599567651748657227e-01 1.402446925640106201e-01 -8.244808018207550049e-02 -1.680399030447006226e-01 2.157244682312011719e-01 -6.806966662406921387e-02 -5.980004370212554932e-02 1.140898913145065308e-01 5.416981130838394165e-02 7.463750988245010376e-02 -2.384757101535797119e-01 -1.068431660532951355e-01 -1.317148804664611816e-01 4.515408724546432495e-02 -4.995374977588653564e-01 1.224180310964584351e-01 2.763983309268951416e-01 1.823779642581939697e-01 1.549439728260040283e-01 -4.187735542654991150e-02 -1.461635082960128784e-01 7.645186036825180054e-02 -1.048689484596252441e-01 9.566646069288253784e-03 1.730334246531128883e-03
6.869474053382873535e-02 1.300486549735069275e-02 -7.272414118051528931e-02 1.570265293121337891e-01 2.701067626476287842e-01 -9.698774665594100952e-02 2.722221054136753082e-02 3.057182431221008301e-01 -2.956318259239196777e-01 9.492449462413787842e-03 -1.401819884777069092e-01 2.422759532928466797e-01 5.932882428169250488e-02 -1.853122860193252563e-01 2.810831964015960693e-01 -2.624064087867736816e-01 -1.052817851305007935e-01 6.657963246107101440e-02 -9.504622966051101685e-02 1.245114058256149292e-01 7.882085442543029785e-02 -9.496372938156127930e-02 -3.987707942724227905e-02 -2.146772295236587524e-01 -9.913741797208786011e-02 3.600060343742370605e-01 1.266115605831146240e-01 -2.985220253467559814e-01 -1.827185899019241333e-01 1.026326566934585571e-01 1.164707541465759277e-01 -1.789124906063079834e-01
-7.450725883245468140e-02 2.474563941359519958e-02 -1.926946043968200684e-01 8.045054227113723755e-02 -5.722324177622795105e-02 1.787390001118183136e-02 -2.423320114612579346e-01 7.568808645009994507e-02 8.026970177888870239e-02 1.559180468320846558e-01 1.145291328430175781e-01 2.543314993381500244e-01 -4.145545661449432373e-01 -4.015731438994407654e-02 2.738509774208068848e-01 -2.762496471405029297e-01 7.265586405992507935e-02 7.859711349010467529e-02 -1.264072358608245850e-01 3.309572637081146240e-01 7.237706333398818970e-02 -2.833369076251983643e-01 -9.214232675731182098e-03 -5.104408040642738342e-02 2.565729618072509766e-01 3.206430748105049133e-02 -9.734565019607543945e-02 -2.093312889337539673e-02 -4.252086952328681946e-02 -3.491483926773071289e-01 -1.395678967237472534e-01 -6.093914061784744263e-02
2.111562490463256836e-01 -1.161956191062927246e-01 1.296068578958511353e-01 -1.069458425045013428e-01 1.371445059776306152e-01 -2.057533413171768188e-01 -2.051981724798679352e-02 1.419909894466400146e-01 8.832576125860214233e-02 -1.575448811054229736e-01 -2.780472338199615479e-01 8.102174103260040283e-02 -2.465453147888183594e-01 -3.086829185485839844e-01 8.344385772943496704e-02 -1.502793431282043457e-01 1.548043191432952881e-01 -2.722283601760864258e-01 -1.452599763870239258e-01 8.370289206504821777e-02 -1.142267659306526184e-01 -2.607803940773010254e-01 1.798359453678131104e-01 -2.170954830944538116e-02 3.804703652858734131e-01 1.411672085523605347e-01 7.828064262866973877e-04 -1.502858251333236694e-01 -6.254205852746963501e-02 1.973374933004379272e-01 -1.562335491180419922e-01 -1.877687424421310425e-01
2.570442482829093933e-02 7.138223201036453247e-02 1.420121639966964722e-01 2.973349988460540771e-01 -1.229085028171539307e-03 1.462495326995849609e-01 -5.884613469243049622e-02 3.637290596961975098e-01 5.045811645686626434e-03 -5.373383313417434692e-02 5.703996494412422180e-02 3.637096285820007324e-01 5.101120844483375549e-02 1.017949581146240234e-01 -2.056904435157775879e-01 -2.169945538043975830e-01 -1.322110593318939209e-01 3.647330217063426971e-03 -2.769534587860107422e-01 -1.508449316024780273e-01 9.836218506097793579e-02 -2.396638840436935425e-01 -2.001072019338607788e-01 -2.408337295055389404e-01 2.517092823982238770e-01 -7.995823025703430176e-02 3.944987803697586060e-02 -2.243455797433853149e-01 -2.063891887664794922e-01 -9.595692157745361328e-02 -1.168401613831520081e-01 -1.360281407833099365e-01
3.047505915164947510e-01 1.078815907239913940e-01 2.543532848358154297e-01 -2.008243203163146973e-01 -1.162654347717761993e-02 -5.890532955527305603e-02 -2.949737245216965675e-03 4.357957839965820312e-01 8.477407693862915039e-02 1.822776496410369873e-01 9.223817288875579834e-02 2.308095246553421021e-01 1.163651198148727417e-01 -1.254044771194458008e-01 1.698980778455734253e-01 -4.180289804935455322e-03 7.299783825874328613e-02 -3.045102357864379883e-01 -2.388508915901184082e-01 -3.599035367369651794e-02 3.027455806732177734e-01 -2.767381370067596436e-01 5.692978948354721069e-02 -8.973692543804645538e-03 1.868346333503723145e-01 7.353115826845169067e-02 3.058453649282455444e-02 -1.763110049068927765e-02 3.216483630239963531e-03 -1.350482404232025146e-01 -9.926884621381759644e-02 1.973949670791625977e-01
-1.258566230535507202e-01 1.010402366518974304e-01 -1.487627029418945312e-01 2.078819572925567627e-01 1.041116863489151001e-01 -5.632518604397773743e-02 -5.608189478516578674e-02 1.939199268817901611e-01 -3.413875997066497803e-01 9.138820320367813110e-02 -7.030955702066421509e-02 3.783992826938629150e-01 -1.053514704108238220e-01 -3.122111782431602478e-02 1.096034944057464600e-01 7.879514992237091064e-02 -6.697706878185272217e-02 -2.061046510934829712e-01 2.004217058420181274e-01 -2.061889320611953735e-01 -7.004083693027496338e-02 -3.586213886737823486e-01 -1.126891821622848511e-01 7.969542592763900757e-02 2.110986113548278809e-01 1.330446302890777588e-01 3.305767104029655457e-02 -2.095967382192611694e-01 1.316465437412261963e-01 -2.153158001601696014e-02 -8.200227469205856323e-02 -3.694629073143005371e-01
-5.713101848959922791e-02 1.331662535667419434e-01 -1.177981123328208923e-01 2.588786184787750244e-01 -2.075330168008804321e-02 -7.842361181974411011e-02 -3.037865099031478167e-04 1.523664593696594238e-01 -9.188424050807952881e-02 -2.315669357776641846e-01 1.010913476347923279e-01 -5.975738912820816040e-02 -1.034400612115859985e-01 -9.132224321365356445e-02 8.396247029304504395e-02 -3.682499825954437256e-01 5.397753790020942688e-02 -9.674391150474548340e-02 7.858008891344070435e-02 -1.112911999225616455e-01 1.694117784500122070e-01 -4.260636568069458008e-01 -9.002836048603057861e-02 -4.768501222133636475e-01 1.390320509672164917e-01 4.928882047533988953e-02 -1.685788631439208984e-01 -1.083440482616424561e-01 -6.546576507389545441e-03 -1.205887421965599060e-01 -2.608426809310913086e-01 -9.829985350370407104e-02
1.318600177764892578e-01 1.013094708323478699e-01 -1.321891248226165771e-01 -2.045899629592895508e-02 1.639501303434371948e-01 -1.320795156061649323e-02 3.918773308396339417e-02 3.253597319126129150e-01 -4.752566572278738022e-03 -3.262414634227752686e-01 1.173775792121887207e-01 2.782859802246093750e-01 -1.030504330992698669e-01 -2.465041875839233398e-01 1.596652269363403320e-01 -9.326371550559997559e-02 1.662917435169219971e-01 1.156859472393989563e-02 -5.984111689031124115e-03 3.502348363399505615e-01 1.918819397687911987e-01 -2.473852485418319702e-01 1.128844171762466431e-01 -2.494212836027145386e-01 1.948326528072357178e-01 3.381122648715972900e-01 -9.615865349769592285e-02 1.273719370365142822e-01 5.277785286307334900e-02 7.355879247188568115e-02 7.174827903509140015e-02 4.694349318742752075e-02
1.075340211391448975e-01 -1.078641340136528015e-01 -1.187526583671569824e-01 2.913232743740081787e-01 -1.192061007022857666e-01 -1.574826091527938843e-01 1.636122018098831177e-01 3.083354234695434570e-01 3.515670821070671082e-02 -3.572358936071395874e-02 1.312119066715240479e-01 1.451769918203353882e-01 -1.910683363676071167e-01 5.107726529240608215e-02 3.794813156127929688e-02 -4.439245760440826416e-01 1.333688646554946899e-01 -6.142361462116241455e-02 -1.470806449651718140e-01 -1.673295050859451294e-01 3.088538646697998047e-01 3.048583492636680603e-02 -2.282481640577316284e-02 -3.525414764881134033e-01 2.862381935119628906e-01 5.060111358761787415e-02 9.352717548608779907e-02 -5.488949269056320190e-02 1.270078569650650024e-01 -1.595189720392227173e-01 8.559467643499374390e-02 -3.277732431888580322e-02
1.475433856248855591e-01 9.047129750251770020e-02 -4.082068800926208496e-02 1.331960558891296387e-01 1.910831481218338013e-01 -6.771365553140640259e-02 6.904886662960052490e-02 3.689428567886352539e-01 -3.285427093505859375e-01 1.046145260334014893e-01 1.050723064690828323e-02 2.505509555339813232e-01 -1.703249812126159668e-01 1.166968345642089844e-01 2.608086168766021729e-01 2.096069604158401489e-02 2.324499934911727905e-01 -1.283593028783798218e-01 1.318502277135848999e-01 7.111927121877670288e-02 1.444102674722671509e-01 -3.960798680782318115e-01 -1.525665447115898132e-02 5.862350761890411377e-02 1.071910262107849121e-01 2.559987306594848633e-01 -1.719404160976409912e-01 -2.428102679550647736e-02 1.512901186943054199e-01 -7.196990400552749634e-02 -8.015497028827667236e-02 -2.444744408130645752e-01
2.222700417041778564e-01 3.690246492624282837e-02 -1.699742376804351807e-01 3.671498969197273254e-02 -4.362793266773223877e-02 -1.319013833999633789e-01 2.082615792751312256e-01 2.332505732774734497e-01 -1.490434557199478149e-01 -1.817696839570999146e-01 1.226888671517372131e-01 4.877256453037261963e-01 -1.864577233791351318e-01 -2.007557153701782227e-01 1.897926330566406250e-01 -2.360084205865859985e-01 1.857415139675140381e-01 -1.355731338262557983e-01 1.611344069242477417e-01 2.149227447807788849e-02 -8.745582774281501770e-03 -9.192039072513580322e-02 2.872965335845947266e-01 3.162388876080513000e-02 6.918864697217941284e-02 3.202839791774749756e-01 -4.054335877299308777e-02 9.587976150214672089e-03 -2.632482163608074188e-02 -2.829224616289138794e-02 -5.351213738322257996e-02 2.052030563354492188e-01
1.417278945446014404e-01 -2.196424752473831177e-01 -3.199581056833267212e-02 2.162983119487762451e-01 -1.061169058084487915e-01 -4.162795469164848328e-02 -2.140113711357116699e-01 3.283448815345764160e-01 2.452080547809600830e-01 -2.024842500686645508e-01 1.306297928094863892e-01 3.430468440055847168e-01 -1.075747907161712646e-01 6.846730597317218781e-03 4.154835641384124756e-02 -1.525429785251617432e-01 1.836951822042465210e-01 -3.268777132034301758e-01 8.021064847707748413e-02 -2.212219238281250000e-01 -1.170947477221488953e-01 -8.578060567378997803e-02 -2.197899818420410156e-01 -8.820405602455139160e-02 3.179470300674438477e-01 1.714461296796798706e-01 -1.862343214452266693e-02 5.720914527773857117e-02 -1.711616516113281250e-01 -5.233119428157806396e-02 7.395809888839721680e-02 6.183692719787359238e-03
2.455479949712753296e-01 -6.720403581857681274e-02 -2.504778504371643066e-01 1.672632247209548950e-01 9.767703711986541748e-02 1.820363998413085938e-01 -1.207692828029394150e-02 1.646767407655715942e-01 -2.344139963388442993e-01 7.602619379758834839e-02 7.731182128190994263e-02 1.831535100936889648e-01 -3.076259493827819824e-01 -1.389919519424438477e-01 5.082923918962478638e-02 -6.286957859992980957e-02 8.638980984687805176e-02 1.461779326200485229e-02 -3.444066047668457031e-01 -3.878855705261230469e-02 4.052138924598693848e-01 -8.298739790916442871e-03 -2.695044577121734619e-01 -3.282080218195915222e-02 3.706048429012298584e-02 1.595829725265502930e-01 -1.575729623436927795e-02 5.172942951321601868e-02 8.001734316349029541e-02 -2.787651419639587402e-01 -2.651143968105316162e-01 -6.207240372896194458e-02
1.507192552089691162e-01 2.183318138122558594e-01 9.611647576093673706e-02 1.752670258283615112e-01 2.877364158630371094e-01 -4.616896063089370728e-02 -1.727537065744400024e-01 1.738842725753784180e-01 -2.038590908050537109e-01 -3.907444700598716736e-02 -4.203096777200698853e-02 4.367697536945343018e-01 -3.246156573295593262e-01 1.395274996757507324e-01 1.733687520027160645e-02 -4.863476008176803589e-02 3.494700789451599121e-01 -1.774412393569946289e-01 1.506748981773853302e-02 1.251239329576492310e-01 6.920376326888799667e-03 -1.683582365512847900e-01 -1.939382851123809814e-01 1.475388705730438232e-01 1.098757535219192505e-01 1.243941709399223328e-01 -1.830913275480270386e-01 -5.207727476954460144e-02 1.704345941543579102e-01 -1.166779026389122009e-01 -6.133778393268585205e-02 -1.185356006026268005e-01
1.022431701421737671e-01 2.027114927768707275e-01 -1.911271959543228149e-01 1.870261579751968384e-01 2.264715731143951416e-01 3.646532073616981506e-02 7.231806963682174683e-02 7.344908267259597778e-02 -1.661738008260726929e-01 9.247239679098129272e-02 1.287601888179779053e-01 5.332090258598327637e-01 -3.551898598670959473e-01 8.495479822158813477e-03 3.805183246731758118e-02 -2.645139098167419434e-01 1.814852207899093628e-01 2.855938486754894257e-02 -1.308651417493820190e-01 4.204856976866722107e-02 1.401837822049856186e-02 -1.604805290699005127e-01 -6.861955672502517700e-02 3.294922709465026855e-01 1.049597188830375671e-02 7.920051366090774536e-02 -1.332524865865707397e-01 -1.765840649604797363e-01 -1.251346021890640259e-01 -6.986125558614730835e-02 8.786673843860626221e-02 -5.955795943737030029e-02
1.301446110010147095e-01 -7.293697446584701538e-02 1.564760357141494751e-01 -1.659110039472579956e-01 1.565814018249511719e-01 6.477327644824981689e-02 -9.128270298242568970e-02 1.208743229508399963e-01 1.674280315637588501e-01 7.556657493114471436e-02 -2.510545253753662109e-01 1.491515189409255981e-01 -2.922792732715606689e-01 -1.882475167512893677e-01 6.537867337465286255e-02 -1.795730441808700562e-01 -1.241402998566627502e-01 -1.264091860502958298e-02 -3.617121577262878418e-01 2.213741093873977661e-01 5.194510892033576965e-02 -2.692513465881347656e-01 3.987583518028259277e-02 4.141324199736118317e-03 2.369792759418487549e-01 1.584788709878921509e-01 -6.198177859187126160e-02 -3.513382673263549805e-01 9.783712029457092285e-02 4.844604805111885071e-02 -2.019648998975753784e-01 -2.533656656742095947e-01
-1.153762638568878174e-01 -1.694586314260959625e-02 -1.775530874729156494e-01 1.483747065067291260e-01 -1.619640365242958069e-02 9.870475530624389648e-02 2.282024770975112915e-01 3.801025450229644775e-01 -2.406498640775680542e-01 -1.200765147805213928e-01 4.559572786092758179e-02 2.999094426631927490e-01 -3.697429001331329346e-01 -1.684423536062240601e-01 -1.017230898141860962e-01 -2.046738117933273315e-01 1.987903751432895660e-02 -2.933603525161743164e-01 2.640145421028137207e-01 -1.835074722766876221e-01 5.375766009092330933e-02 1.839381083846092224e-02 -2.380692958831787109e-01 -8.712255954742431641e-02 1.377948373556137085e-01 2.131038755178451538e-01 8.436545729637145996e-02 -4.954515397548675537e-02 4.232346266508102417e-02 4.121386632323265076e-02 6.720909848809242249e-03 -9.893003106117248535e-02
-6.459144502878189087e-02 1.116967201232910156e-01 -1.022427529096603394e-01 9.720089286565780640e-02 -1.741712093353271484e-01 1.344043109565973282e-02 1.901890486478805542e-01 1.605099886655807495e-01 1.778254508972167969e-01 -7.033686339855194092e-02 -5.206407606601715088e-02 3.288865983486175537e-01 -2.082843631505966187e-01 1.322055757045745850e-01 -1.713063567876815796e-01 -2.567303776741027832e-01 1.560673266649246216e-01 2.277430705726146698e-02 -2.630264759063720703e-01 -3.212323179468512535e-03 -1.735579371452331543e-01 -2.718563973903656006e-01 6.212032958865165710e-02 -2.410875074565410614e-02 1.614351943135261536e-02 8.802833966910839081e-03 -9.300526231527328491e-02 -5.381959676742553711e-01 -1.704995781183242798e-01 -1.674428284168243408e-01 3.542435588315129280e-03 -9.558060765266418457e-02
-1.667796075344085693e-01 8.553157001733779907e-02 -3.441484570503234863e-01 1.690897643566131592e-01 4.034138470888137817e-02 -2.143190354108810425e-01 -1.153187677264213562e-01 2.132795006036758423e-01 -1.385394036769866943e-01 -1.470235735177993774e-01 -1.342357974499464035e-02 2.479098439216613770e-01 3.553434461355209351e-02 -2.009572982788085938e-01 -6.062320992350578308e-02 -3.387359678745269775e-01 4.254728928208351135e-02 -9.288176149129867554e-02 -6.515146791934967041e-02 -4.654970765113830566e-02 1.091236919164657593e-01 -2.664293050765991211e-01 -3.918309509754180908e-01 7.853590697050094604e-02 2.475084811449050903e-01 8.131294697523117065e-02 1.558474302291870117e-01 -1.251224130392074585e-01 -2.340297698974609375e-01 -9.231586754322052002e-02 -9.147509932518005371e-02 -1.003160029649734497e-01
-2.076196372509002686e-01 -1.208485513925552368e-01 -5.698164179921150208e-02 1.930483430624008179e-01 -2.128237485885620117e-01 -1.904553622007369995e-01 1.048997491598129272e-01 3.337433040142059326e-01 1.110171005129814148e-01 4.054203256964683533e-02 -4.061937332153320312e-02 1.373600512742996216e-01 -1.750868707895278931e-01 -2.948182523250579834e-01 1.711426861584186554e-02 2.686381638050079346e-01 6.129425391554832458e-02 -2.160386890172958374e-01 -6.732688844203948975e-02 2.131152898073196411e-01 1.568526923656463623e-01 -4.644864499568939209e-01 -1.433188617229461670e-01 -1.223002094775438309e-03 1.323700100183486938e-01 4.378230124711990356e-02 -4.013585299253463745e-02 -2.504810988903045654e-01 4.172218218445777893e-02 -1.367181986570358276e-01 -7.052359730005264282e-02 5.320873856544494629e-02
1.243032515048980713e-02 1.151118078269064426e-03 -1.299518793821334839e-01 -7.807258982211351395e-03 1.741420030593872070e-01 1.770986616611480713e-01 6.408098340034484863e-02 4.393284022808074951e-01 4.654891416430473328e-02 2.170528173446655273e-01 -1.016637831926345825e-01 4.529251903295516968e-02 -2.178497314453125000e-01 -2.685749232769012451e-01 1.416952162981033325e-01 -5.654918029904365540e-02 -1.427694857120513916e-01 -2.252461910247802734e-01 -1.441026329994201660e-01 1.809801310300827026e-01 1.509808097034692764e-02 -1.797836273908615112e-01 -1.046265512704849243e-01 6.701869517564773560e-02 4.324452280998229980e-01 -6.123548001050949097e-02 2.070830017328262329e-01 -2.627482116222381592e-01 1.011051759123802185e-01 -5.262633040547370911e-02 1.294236630201339722e-01 1.204613298177719116e-01
-5.864228308200836182e-02 4.866695497184991837e-03 -1.426976174116134644e-01 4.041136428713798523e-02 9.511186182498931885e-02 1.955273598432540894e-01 -2.370089292526245117e-01 3.068976998329162598e-01 -1.158861890435218811e-01 8.014337718486785889e-02 -4.340681433677673340e-02 4.440641701221466064e-01 -2.489518523216247559e-01 -5.568792670965194702e-02 1.806879602372646332e-02 -6.905107200145721436e-02 4.791830852627754211e-02 -5.851681530475616455e-02 -3.919259309768676758e-01 6.949502229690551758e-02 1.300828810781240463e-02 -4.104056954383850098e-02 2.389037748798727989e-03 2.227364480495452881e-01 -1.054803933948278427e-02 1.125628352165222168e-01 -2.023296989500522614e-02 -3.536314964294433594e-01 -1.817826479673385620e-01 2.940769493579864502e-01 1.070522665977478027e-01 -5.425170809030532837e-02
3.946808725595474243e-02 1.239137724041938782e-01 -2.842242419719696045e-01 1.312398761510848999e-01 -2.243186980485916138e-01 -8.143193274736404419e-02 -8.118494600057601929e-02 6.351322680711746216e-02 1.739279180765151978e-01 3.034801483154296875e-01 -1.177442446351051331e-01 -2.336920052766799927e-02 -3.118011355400085449e-01 -1.954932361841201782e-01 1.367623805999755859e-01 -1.915118098258972168e-01 -1.692149192094802856e-01 -1.929390430450439453e-01 -1.394949294626712799e-02 2.043461799621582031e-01 1.754102855920791626e-01 -3.677904307842254639e-01 -5.679436773061752319e-02 -6.547018140554428101e-02 1.423710435628890991e-01 7.742176949977874756e-02 9.132371097803115845e-02 -3.704271912574768066e-01 -7.384274154901504517e-02 -5.989141017198562622e-02 1.722978055477142334e-02 1.655534356832504272e-01
1.429452747106552124e-01 1.876956666819751263e-03 2.451625093817710876e-02 8.272772282361984253e-02 2.776669263839721680e-01 1.209319233894348145e-01 9.893980622291564941e-02 1.018653735518455505e-01 1.430238224565982819e-02 -2.138971909880638123e-02 -2.787701189517974854e-01 5.028825253248214722e-02 -4.036611914634704590e-01 -2.981841862201690674e-01 1.244670897722244263e-02 -1.842563897371292114e-01 1.539662666618824005e-02 -1.388048976659774780e-01 -1.150294691324234009e-01 -2.879497222602367401e-02 3.541191816329956055e-01 -3.287654817104339600e-01 2.975498209707438946e-04 -1.512096356600522995e-02 4.330566152930259705e-03 1.639744788408279419e-01 -4.693179205060005188e-02 -3.416425883769989014e-01 -1.513746827840805054e-01 1.574243605136871338e-01 1.559638381004333496e-01 -9.073620289564132690e-02
1.996468007564544678e-01 1.538578122854232788e-01 8.250544220209121704e-02 -6.927534472197294235e-03 1.461007446050643921e-01 -2.920357277616858482e-03 -7.122992072254419327e-03 2.726159691810607910e-01 9.537146985530853271e-02 3.700456768274307251e-02 3.107492029666900635e-01 5.720299854874610901e-02 6.166085973381996155e-02 5.206022411584854126e-02 6.423871964216232300e-02 -2.460628449916839600e-01 1.735875308513641357e-01 -2.221446633338928223e-01 -1.901373565196990967e-01 -1.215330585837364197e-01 2.905309498310089111e-01 -3.976313471794128418e-01 1.296083480119705200e-01 -1.544917002320289612e-02 3.403382897377014160e-01 1.096969842910766602e-02 -4.165631532669067383e-02 -1.937135457992553711e-01 1.544017791748046875e-01 -9.530664980411529541e-02 -1.332204639911651611e-01 2.378246933221817017e-01
8.743020892143249512e-02 1.870275586843490601e-01 9.633802622556686401e-02 1.191746070981025696e-01 1.787549406290054321e-01 -1.513666063547134399e-01 8.208721876144409180e-03 1.301417648792266846e-01 8.427017927169799805e-02 5.067343637347221375e-02 2.203486412763595581e-01 9.920402616262435913e-02 1.510667614638805389e-02 -7.734698802232742310e-02 2.699991688132286072e-02 -4.198025166988372803e-01 1.243751421570777893e-01 1.508763432502746582e-01 -1.669176369905471802e-01 -2.970454096794128418e-01 1.815756559371948242e-01 -4.627976417541503906e-01 1.125433593988418579e-01 -7.778037339448928833e-02 3.327217996120452881e-01 8.790098875761032104e-02 -3.488415479660034180e-02 -7.621382176876068115e-02 1.675308942794799805e-01 -3.698927909135818481e-02 -1.881969720125198364e-01 -1.671002805233001709e-02
-9.397991001605987549e-02 -1.509670317173004150e-01 -8.117062598466873169e-02 3.334143161773681641e-01 8.866032212972640991e-02 -1.375076919794082642e-01 -2.314024604856967926e-02 3.507558107376098633e-01 -1.707542687654495239e-01 -1.497193612158298492e-02 -2.258270531892776489e-01 1.953622549772262573e-01 -1.024919301271438599e-01 -1.511067301034927368e-01 -1.245838552713394165e-01 -2.199823856353759766e-01 -1.013781353831291199e-01 -4.310212656855583191e-02 1.124711558222770691e-01 7.902863621711730957e-02 1.259839683771133423e-01 -1.873551011085510254e-01 -2.935824692249298096e-01 3.602593392133712769e-02 3.293402194976806641e-01 -1.533885002136230469e-01 6.743519008159637451e-02 -3.179557025432586670e-01 -1.193657144904136658e-02 6.675079464912414551e-02 -1.274835914373397827e-01 2.377236038446426392e-01
1.698712557554244995e-01 5.420966073870658875e-02 -5.079214647412300110e-02 2.314627915620803833e-01 5.732024088501930237e-02 -5.530473217368125916e-02 -2.893075048923492432e-01 1.519167423248291016e-01 -2.976714968681335449e-01 1.104379519820213318e-01 9.657991677522659302e-02 5.353283286094665527e-01 -2.065622210502624512e-01 9.854487143456935883e-03 -2.833765186369419098e-02 -1.583290994167327881e-01 2.197981439530849457e-02 -1.461930274963378906e-01 -1.607036404311656952e-02 1.430652011185884476e-02 1.178926043212413788e-02 1.380081381648778915e-02 -6.251065433025360107e-02 9.103731811046600342e-02 3.285555541515350342e-02 -1.875635795295238495e-02 -1.763276457786560059e-01 -3.534206449985504150e-01 -2.024678587913513184e-01 1.477020531892776489e-01 -1.538699716329574585e-01 -2.341494709253311157e-01
3.426603600382804871e-02 -3.611786663532257080e-02 2.308887895196676254e-03 3.513669967651367188e-01 1.979797631502151489e-01 1.027199923992156982e-01 2.801379375159740448e-02 1.276038140058517456e-01 -3.261775150895118713e-02 1.970207244157791138e-01 1.304827779531478882e-01 5.131152272224426270e-01 -3.926576077938079834e-01 -1.566498726606369019e-02 1.019804775714874268e-01 -1.602519303560256958e-01 -2.202367037534713745e-02 2.137459628283977509e-02 -2.366846501827239990e-01 -4.655918478965759277e-02 1.394346505403518677e-01 4.740111529827117920e-02 -3.492134064435958862e-02 1.421283185482025146e-01 1.605869382619857788e-01 -1.499038934707641602e-01 -2.178471535444259644e-01 1.944044604897499084e-02 -1.210410892963409424e-01 4.680718109011650085e-02 3.116764128208160400e-02 -2.835421562194824219e-01
-4.025290533900260925e-02 -2.150249630212783813e-01 -3.092514872550964355e-01 3.884947299957275391e-02 -3.280873596668243408e-02 -1.153087988495826721e-01 -2.069542706012725830e-01 3.805992007255554199e-01 -5.822202656418085098e-03 -2.572367489337921143e-01 1.155404970049858093e-01 -4.302621260285377502e-02 -1.424510926008224487e-01 2.188859879970550537e-02 5.485875532031059265e-02 -2.963291406631469727e-01 3.209326788783073425e-02 -1.062864661216735840e-01 -7.689567655324935913e-02 -1.465339958667755127e-01 2.124590873718261719e-01 -5.340019464492797852e-01 -1.030120849609375000e-01 1.208852324634790421e-02 -3.316456452012062073e-02 -8.390960097312927246e-02 -1.760017722845077515e-01 -1.525212675333023071e-01 -9.030003845691680908e-02 -1.850457862019538879e-02 -8.709091693162918091e-02 -2.673221752047538757e-02
2.496012151241302490e-01 2.201411575078964233e-01 -2.572387754917144775e-01 1.795183271169662476e-01 1.011647749692201614e-02 -1.671031117439270020e-01 -1.885361522436141968e-01 9.953282028436660767e-02 -2.068439126014709473e-01 2.123266272246837616e-02 5.208636075258255005e-02 1.511672288179397583e-01 -4.895445406436920166e-01 -2.732632681727409363e-02 -2.557255923748016357e-01 -2.983129620552062988e-01 4.785508848726749420e-03 -1.090951189398765564e-01 -2.630952000617980957e-01 1.476902514696121216e-01 7.360298186540603638e-02 -1.265424489974975586e-01 -4.583088308572769165e-02 2.380713373422622681e-01 9.080045670270919800e-02 6.794868409633636475e-02 -5.317194759845733643e-02 -1.381728332489728928e-03 1.409295350313186646e-01 1.745084971189498901e-01 -6.106415390968322754e-02 -2.956872247159481049e-02
1.846746206283569336e-01 -7.268536090850830078e-02 1.952518126927316189e-03 1.096590012311935425e-01 7.735098898410797119e-02 -2.574580907821655273e-02 -3.419149294495582581e-02 2.061830013990402222e-01 1.176595389842987061e-01 2.277429848909378052e-01 -3.850913643836975098e-01 2.657784223556518555e-01 -4.152725338935852051e-01 -1.715525537729263306e-01 1.065898314118385315e-02 -6.698513403534889221e-03 1.386169344186782837e-01 -1.996636092662811279e-01 -5.030322819948196411e-02 1.938646733760833740e-01 9.550527483224868774e-02 -2.990917265415191650e-01 -1.724132336676120758e-02 -1.584950983524322510e-01 -3.470239415764808655e-02 -1.866189688444137573e-01 -3.861562907695770264e-02 -3.572254776954650879e-01 -6.881773471832275391e-02 6.514914333820343018e-02 1.776258647441864014e-02 1.181327253580093384e-01
1.732753962278366089e-02 2.097477763891220093e-02 -7.393569499254226685e-02 -1.703981310129165649e-01 1.657929420471191406e-01 2.428558021783828735e-01 1.055943593382835388e-01 4.053379893302917480e-01 9.638065099716186523e-02 6.480107456445693970e-02 -2.387715727090835571e-01 2.194980531930923462e-01 -4.963556304574012756e-02 4.064570181071758270e-03 -4.144338890910148621e-02 -2.778625860810279846e-02 1.457026153802871704e-01 -2.990218997001647949e-01 -1.424580365419387817e-01 -5.583254247903823853e-02 1.372639462351799011e-02 -4.480729103088378906e-01 3.682044148445129395e-02 7.933889329433441162e-02 9.716026484966278076e-02 2.174798697233200073e-01 -1.623886637389659882e-02 -3.857171535491943359e-01 7.985413819551467896e-02 -1.326179802417755127e-01 -8.207970112562179565e-02 -7.041736040264368057e-03
-6.329468637704849243e-02 -5.722937360405921936e-02 3.709743916988372803e-02 2.143619954586029053e-01 -1.537779569625854492e-01 -3.517231671139597893e-03 -1.439705640077590942e-01 1.594428718090057373e-01 -2.473931312561035156e-01 -7.344900071620941162e-02 -9.166435897350311279e-02 5.598158240318298340e-01 -4.520639032125473022e-02 -9.916940331459045410e-02 3.792550880461931229e-03 -3.828239440917968750e-01 -3.354103863239288330e-01 -1.823211461305618286e-01 -3.113229759037494659e-02 -6.646423786878585815e-02 7.250555604696273804e-02 -1.825841516256332397e-01 -2.291563749313354492e-01 4.547035694122314453e-02 1.694996953010559082e-01 -9.028968960046768188e-02 1.505713909864425659e-01 1.612986810505390167e-02 1.435103267431259155e-01 -4.147295653820037842e-02 -4.628182575106620789e-02 1.293480861932039261e-02
2.870568335056304932e-01 -2.584084682166576385e-02 -4.608046263456344604e-02 7.823014259338378906e-02 -1.896740943193435669e-01 -1.545271575450897217e-01 1.689216941595077515e-01 3.965969979763031006e-01 -2.438511103391647339e-01 -8.768695592880249023e-02 1.293615549802780151e-01 3.361173570156097412e-01 -2.158756852149963379e-01 -1.908133924007415771e-01 1.102509535849094391e-02 7.773789763450622559e-02 4.973341524600982666e-02 -3.637789189815521240e-02 1.160793304443359375e-01 2.023314833641052246e-01 1.260917484760284424e-01 -2.608438432216644287e-01 9.781315177679061890e-02 -1.605307161808013916e-01 2.213569283485412598e-01 1.942136436700820923e-01 -1.496298909187316895e-01 -1.508281826972961426e-01 8.634971082210540771e-02 -3.884653374552726746e-02 7.978554069995880127e-02 -2.286867648363113403e-01
-1.463200747966766357e-01 -8.297811448574066162e-02 -3.514515757560729980e-01 4.533126950263977051e-02 -1.273000054061412811e-02 -2.155804038047790527e-01 -1.285606324672698975e-01 3.526723682880401611e-01 1.234539970755577087e-01 -9.928784519433975220e-02 -5.499603226780891418e-02 5.584231764078140259e-02 -3.971323072910308838e-01 1.629368215799331665e-01 1.419000909663736820e-03 -3.386326134204864502e-01 1.990501582622528076e-01 -5.094815418124198914e-02 -7.451783120632171631e-02 -1.552068889141082764e-01 -6.580142769962549210e-03 -4.023828506469726562e-01 -1.510825455188751221e-01 1.870979368686676025e-02 -5.676304921507835388e-02 -1.008384376764297485e-01 -1.690031588077545166e-01 -8.929920941591262817e-02 -8.683615922927856445e-02 6.328707188367843628e-02 4.247056785970926285e-03 9.965070337057113647e-02
1.524889022111892700e-01 -2.273549139499664307e-02 -9.520066529512405396e-02 -2.038496136665344238e-01 2.434144169092178345e-02 -7.575742155313491821e-02 -1.771609038114547729e-01 2.299962937831878662e-01 -1.582872681319713593e-02 1.360669918358325958e-02 -1.395682245492935181e-01 1.267138272523880005e-01 -1.928168684244155884e-01 3.192635998129844666e-02 -5.354059115052223206e-02 -2.129490375518798828e-01 3.228604421019554138e-02 3.861315548419952393e-02 -2.749632000923156738e-01 3.534787297248840332e-01 3.746053874492645264e-01 -2.869561314582824707e-01 2.251104563474655151e-01 -1.343360841274261475e-01 1.869426071643829346e-01 4.036165028810501099e-02 1.485215127468109131e-01 -1.135155484080314636e-01 1.890648305416107178e-01 -2.368680983781814575e-01 -6.288123130798339844e-02 -2.254045158624649048e-01
3.066047430038452148e-01 1.389466673135757446e-01 3.966201841831207275e-02 8.853315562009811401e-02 6.264525651931762695e-02 3.259605169296264648e-02 7.938115298748016357e-02 -5.657219514250755310e-02 -7.338107097893953323e-03 -1.415394544601440430e-01 -1.409620642662048340e-01 8.776377141475677490e-02 -4.080783724784851074e-01 -3.440854549407958984e-01 1.616038084030151367e-01 -2.428130209445953369e-01 6.397692114114761353e-02 -2.901536822319030762e-01 -1.946534216403961182e-01 1.009391471743583679e-01 2.146013379096984863e-01 -1.518973410129547119e-01 9.962689876556396484e-02 2.943237684667110443e-02 1.869664490222930908e-01 3.016277588903903961e-02 -9.384717792272567749e-02 -3.315751850605010986e-01 -2.046034783124923706e-01 2.400668151676654816e-02 -6.610433012247085571e-02 -1.656121909618377686e-01
1.384053379297256470e-01 4.904936626553535461e-02 1.576510369777679443e-01 -1.722471415996551514e-02 -2.092437148094177246e-01 -8.873026072978973389e-02 8.145363628864288330e-02 3.749858140945434570e-01 -2.430641651153564453e-02 1.679929941892623901e-01 -7.058303058147430420e-02 2.637096643447875977e-01 -1.637292802333831787e-01 -1.322135776281356812e-01 -2.206654474139213562e-02 -2.949046492576599121e-01 -7.550803571939468384e-02 -2.185139656066894531e-01 -2.789290845394134521e-01 1.157620921730995178e-01 1.552204191684722900e-01 -9.987519681453704834e-02 -2.873407304286956787e-01 -2.279083430767059326e-02 9.355154633522033691e-02 -1.417028252035379410e-02 -1.731206923723220825e-01 2.536535561084747314e-01 -1.028727367520332336e-02 1.895272918045520782e-02 -3.217300772666931152e-01 2.241843491792678833e-01
-5.259569734334945679e-02 1.401271224021911621e-01 -2.487857788801193237e-01 2.827177941799163818e-01 1.002077907323837280e-01 -2.780240476131439209e-01 1.753928139805793762e-02 2.620164155960083008e-01 -8.386429399251937866e-03 -2.152993828058242798e-01 -4.824243113398551941e-02 2.488294541835784912e-01 2.001754567027091980e-02 -3.411384299397468567e-02 2.843077853322029114e-02 -2.177472561597824097e-01 9.862615168094635010e-02 -1.175316944718360901e-01 -2.447065114974975586e-01 -1.334498971700668335e-01 2.363210618495941162e-01 -2.054871767759323120e-01 -4.006517231464385986e-01 -5.263038352131843567e-02 2.694817781448364258e-01 5.760347843170166016e-02 -4.063467681407928467e-02 3.508259728550910950e-02 -1.710013002157211304e-01 -1.935190111398696899e-01 6.993380188941955566e-02 -7.760903984308242798e-02
1.018374785780906677e-01 -1.078874394297599792e-01 -6.972958892583847046e-02 6.519601494073867798e-02 -2.146152965724468231e-02 -2.008475959300994873e-01 -1.030064150691032410e-01 5.077993124723434448e-02 -4.812872409820556641e-02 -6.542533636093139648e-02 -6.063963100314140320e-02 4.425121545791625977e-01 -5.533584579825401306e-02 -1.481427401304244995e-01 8.256258070468902588e-02 -4.833879470825195312e-01 2.392762005329132080e-01 -2.376873493194580078e-01 -1.021320279687643051e-02 -4.165931791067123413e-02 2.665307605639100075e-03 -5.837320536375045776e-02 -3.732534646987915039e-01 -1.754044741392135620e-01 1.959903687238693237e-01 2.538969218730926514e-01 7.608009129762649536e-02 -6.566905975341796875e-02 -1.873646527528762817e-01 -5.151380598545074463e-02 -5.480128154158592224e-02 -2.193861082196235657e-02
2.796107828617095947e-01 -9.411121159791946411e-02 5.675323307514190674e-02 -3.489138325676321983e-03 -8.078388124704360962e-02 -4.975808318704366684e-03 6.302795559167861938e-02 4.762331545352935791e-01 -1.681683361530303955e-01 -2.062520384788513184e-01 9.211446344852447510e-02 4.338279962539672852e-01 -1.652013510465621948e-01 -1.911024451255798340e-01 1.965713351964950562e-01 6.422146409749984741e-02 -7.421830296516418457e-02 -1.381992697715759277e-01 -7.470975071191787720e-02 5.048787966370582581e-02 1.033778116106987000e-01 -2.848490476608276367e-01 1.574451774358749390e-01 -1.314773559570312500e-01 7.097130268812179565e-02 1.659964174032211304e-01 -2.344039976596832275e-01 2.667053230106830597e-02 1.338402628898620605e-01 2.248976007103919983e-02 1.517855972051620483e-01 -4.441375285387039185e-02
6.178432703018188477e-02 -2.182683646678924561e-01 5.870328098535537720e-02 -1.884289085865020752e-01 6.851041316986083984e-02 4.231402277946472168e-02 1.590033173561096191e-01 3.286809623241424561e-01 -1.086313501000404358e-01 -1.340566277503967285e-01 -3.335319459438323975e-01 1.409656107425689697e-01 -1.034788116812705994e-01 -2.279034256935119629e-01 -2.830280456691980362e-03 -1.347351372241973877e-01 1.466885209083557129e-01 -2.271569073200225830e-01 8.243612200021743774e-02 3.076016716659069061e-02 6.201225146651268005e-02 -3.411210179328918457e-01 7.816056162118911743e-02 2.017536610364913940e-01 1.520496010780334473e-01 1.633167862892150879e-01 1.294129341840744019e-01 -4.400229752063751221e-01 1.733997277915477753e-02 7.229523360729217529e-02 -8.382606506347656250e-02 -8.660619705915451050e-02
1.870196908712387085e-01 -1.255622655153274536e-01 -2.107378691434860229e-01 -8.349779248237609863e-02 -1.746857017278671265e-01 6.327860802412033081e-02 9.598890691995620728e-02 1.631649583578109741e-01 -1.737482547760009766e-01 -3.617699444293975830e-02 7.464846968650817871e-02 4.763227701187133789e-01 -2.272454351186752319e-01 -7.341550290584564209e-02 -1.322180125862360001e-02 -2.126379162073135376e-01 3.609958291053771973e-01 -1.897249370813369751e-02 -3.620598092675209045e-02 1.145568564534187317e-01 3.872552812099456787e-01 -5.482396483421325684e-02 -9.553830325603485107e-02 -3.043942525982856750e-02 1.987580209970474243e-01 4.477679729461669922e-02 6.957284361124038696e-02 1.605205386877059937e-01 1.838395148515701294e-01 -7.864668965339660645e-02 -1.536213010549545288e-01 -1.315652430057525635e-01
-1.231335178017616272e-01 -1.773095428943634033e-01 -5.051471292972564697e-02 2.325956150889396667e-02 -2.844972908496856689e-01 2.003712207078933716e-02 9.662148542702198029e-03 5.701452121138572693e-02 3.337312042713165283e-01 4.335329309105873108e-02 1.343586295843124390e-01 9.672765433788299561e-02 -2.250653803348541260e-01 -3.254656195640563965e-01 2.259502410888671875e-01 -6.807531416416168213e-02 2.511220574378967285e-01 -1.904985159635543823e-01 -1.178518384695053101e-01 3.332176432013511658e-02 8.141276240348815918e-02 -3.455147743225097656e-01 9.162111580371856689e-02 -1.083075255155563354e-01 2.460000663995742798e-01 1.293997466564178467e-01 -7.111868262290954590e-02 -1.828193813562393188e-01 1.297725737094879150e-01 2.956101894378662109e-01 2.427245303988456726e-02 -1.778943240642547607e-01
1.674305088818073273e-02 -1.015993282198905945e-01 -2.319039031863212585e-02 8.290190994739532471e-02 1.232220083475112915e-01 -3.021446466445922852e-01 -1.000025123357772827e-01 1.469625625759363174e-02 -1.418308168649673462e-01 -7.886284589767456055e-02 -9.655141085386276245e-02 2.181444764137268066e-01 -5.256194621324539185e-02 -1.151723936200141907e-01 3.501805290579795837e-02 -3.486896753311157227e-01 1.480602473020553589e-01 -4.560282230377197266e-01 5.946731939911842346e-02 -2.150823771953582764e-01 -1.344137452542781830e-02 -2.512925565242767334e-01 -3.561920719221234322e-03 -3.711295127868652344e-01 2.333510220050811768e-01 1.125313863158226013e-01 2.132452875375747681e-01 6.445420533418655396e-02 -1.714090108871459961e-01 -2.770960098132491112e-03 -1.169813573360443115e-01 5.134717747569084167e-02
-4.177767410874366760e-02 2.161262482404708862e-01 -7.088045030832290649e-02 -1.831701546907424927e-01 1.852063536643981934e-01 4.027800634503364563e-02 1.072095036506652832e-01 2.902124524116516113e-01 7.377116382122039795e-02 5.566203966736793518e-02 -3.011795580387115479e-01 3.432613015174865723e-01 -4.222105070948600769e-02 -1.451019942760467529e-01 -7.583209313452243805e-03 -1.227890625596046448e-01 1.663525355979800224e-03 -2.110638767480850220e-01 -1.590296030044555664e-01 -1.017656251788139343e-01 -1.797518283128738403e-01 -3.239418566226959229e-01 3.297547623515129089e-02 3.041499108076095581e-02 1.977261602878570557e-01 4.580567404627799988e-02 -3.520790114998817444e-02 -4.581357240676879883e-01 7.702128589153289795e-02 -1.325139999389648438e-01 -1.593007743358612061e-01 7.502353191375732422e-02
2.529144287109375000e-01 9.852677583694458008e-02 9.244696050882339478e-02 -1.281666569411754608e-02 1.466275658458471298e-02 2.603104896843433380e-02 3.363145887851715088e-02 4.451342225074768066e-01 2.769346162676811218e-02 -5.735040083527565002e-02 5.491415970027446747e-03 2.644059956073760986e-01 -8.952441066503524780e-02 7.202658802270889282e-02 1.024751141667366028e-01 -3.372650220990180969e-02 3.220223486423492432e-01 -2.633765041828155518e-01 -1.796985231339931488e-02 1.938623785972595215e-01 5.957550182938575745e-02 -2.877137660980224609e-01 1.170832291245460510e-01 -2.856230139732360840e-01 2.178720533847808838e-01 2.925847768783569336e-01 -1.614119112491607666e-01 1.108663752675056458e-01 1.546225249767303467e-01 -1.254129260778427124e-01 1.216809749603271484e-01 1.263474952429533005e-02
3.266264498233795166e-02 -3.861756250262260437e-02 -9.027639776468276978e-02 2.557316608726978302e-02 4.212103486061096191e-01 1.444477736949920654e-01 6.400231271982192993e-03 2.790792286396026611e-01 1.438849791884422302e-02 -1.700824312865734100e-02 -1.772976219654083252e-01 8.565360307693481445e-02 -4.168723225593566895e-01 -2.993571162223815918e-01 8.137802034616470337e-02 1.396471261978149414e-01 4.730212315917015076e-02 -1.593851596117019653e-01 -2.582418322563171387e-01 2.652203664183616638e-02 1.992729455232620239e-01 -2.907707989215850830e-01 -3.862327337265014648e-02 4.310955479741096497e-02 1.017172709107398987e-01 1.157205402851104736e-01 2.622642740607261658e-02 -1.336043179035186768e-01 4.874721542000770569e-02 1.166146174073219299e-01 2.285774350166320801e-01 -2.247242182493209839e-01
-5.766008421778678894e-02 4.531721398234367371e-02 -2.990093231201171875e-01 9.466184675693511963e-02 6.148389354348182678e-02 -2.502058446407318115e-02 1.724210232496261597e-01 3.231755793094635010e-01 -2.680393159389495850e-01 -1.006378382444381714e-01 -1.744307428598403931e-01 2.975614070892333984e-01 -3.493015766143798828e-01 2.144832350313663483e-02 -6.650462746620178223e-02 -9.039489179849624634e-02 -2.156847119331359863e-01 -1.931910812854766846e-01 8.401398360729217529e-02 -2.495777308940887451e-01 -1.876592338085174561e-01 -1.003295555710792542e-01 -1.550173163414001465e-01 -1.803865432739257812e-01 4.740827158093452454e-02 1.823711991310119629e-01 2.180692972615361214e-04 1.163942664861679077e-01 -1.256889849901199341e-01 -2.384118549525737762e-02 -1.803456842899322510e-01 -2.620722949504852295e-01
-1.109156385064125061e-01 8.348051458597183228e-02 -2.740605175495147705e-01 2.433654367923736572e-01 -8.649075776338577271e-02 1.579502671957015991e-01 9.689548611640930176e-02 1.441638469696044922e-01 -2.904978692531585693e-01 -1.980573236942291260e-01 -1.661861091852188110e-01 2.141208499670028687e-01 -1.288985610008239746e-01 -6.124413385987281799e-02 -3.474908694624900818e-02 -3.346152901649475098e-01 1.349637061357498169e-01 -1.076729446649551392e-01 1.031771898269653320e-01 -1.224834173917770386e-01 -1.411157399415969849e-01 -2.630142271518707275e-01 4.713564366102218628e-02 -6.401002407073974609e-02 2.232321202754974365e-01 4.093226194381713867e-01 1.139497458934783936e-01 1.115669757127761841e-01 -1.737270951271057129e-01 -4.412933252751827240e-03 -1.595944315195083618e-01 -6.184163317084312439e-02
8.687513321638107300e-02 1.767957210540771484e-01 -2.004420906305313110e-01 -1.240104250609874725e-02 -6.658000499010086060e-02 5.032267794013023376e-02 -3.078811168670654297e-01 2.497027367353439331e-01 1.474522799253463745e-01 5.908275395631790161e-02 -1.716517359018325806e-01 1.262839883565902710e-01 -1.506217867136001587e-01 -8.144864439964294434e-02 1.874595731496810913e-01 -2.000480704009532928e-02 2.204139381647109985e-01 -3.657834827899932861e-01 -3.233769536018371582e-01 -1.055313348770141602e-01 3.314028382301330566e-01 1.359892915934324265e-02 2.784625291824340820e-01 -1.438843309879302979e-01 1.075190976262092590e-01 1.203270331025123596e-01 5.237595178186893463e-03 -6.304478645324707031e-02 2.210835367441177368e-01 8.016243577003479004e-02 7.245995849370956421e-02 -1.559137552976608276e-01
1.033077463507652283e-01 1.800445490516722202e-03 -2.950324714183807373e-01 7.546508312225341797e-02 7.826372236013412476e-02 -2.260059565305709839e-01 7.852157205343246460e-02 4.111200869083404541e-01 2.110983133316040039e-01 -4.151576757431030273e-02 -1.150384545326232910e-02 -4.808194935321807861e-02 -8.775359392166137695e-02 4.122173041105270386e-02 2.707510441541671753e-02 -3.531970381736755371e-01 -5.964589491486549377e-02 -1.987326592206954956e-01 3.051829934120178223e-01 -8.256690949201583862e-02 1.688159704208374023e-01 -4.467011690139770508e-01 -6.229763478040695190e-02 -2.170491367578506470e-01 2.452742494642734528e-02 1.463899910449981689e-01 -1.618208736181259155e-01 -4.397574067115783691e-02 -3.844770416617393494e-02 -4.772843793034553528e-02 -7.226839661598205566e-03 -6.772023439407348633e-02
[truncated: 3,277,617 more chars]
