# Supplementary material for: The Language of Innovation
Source: PLoS One. 2020 Apr 30;15(4):e0230107. doi: 10.1371/journal.pone.0230107 (PMC7194493; doi:10.1371/journal.pone.0230107)
Supplement: S29 File — (GZ) [file pone.0230107.s029.tar.gz › 2007-2011/V2Run_6_VS_4500_embeddings2007-2011ED32.txt]

2.575713098049163818e-01 4.644844681024551392e-02 1.380626261234283447e-01 -1.333151906728744507e-01 7.225053012371063232e-02 -7.094779610633850098e-02 -3.496484830975532532e-02 3.032236993312835693e-01 -1.228972226381301880e-01 -1.417259573936462402e-01 1.474686414003372192e-01 6.363604962825775146e-02 -2.250347733497619629e-01 1.806807965040206909e-01 2.191170454025268555e-01 -1.754404008388519287e-01 -2.111662477254867554e-01 -1.924354135990142822e-01 -9.648268669843673706e-02 -9.019204974174499512e-02 -2.525314092636108398e-01 6.630736589431762695e-02 5.141540616750717163e-02 -1.268990486860275269e-01 -3.729133009910583496e-01 -2.325634211301803589e-01 -4.487911984324455261e-02 -1.163260787725448608e-01 -1.174562498927116394e-01 -2.759951651096343994e-01 1.740534305572509766e-01 2.307348698377609253e-01
1.706071346998214722e-01 -1.450991928577423096e-01 -3.500962853431701660e-01 2.359785698354244232e-02 1.131805405020713806e-01 -9.299616515636444092e-02 -2.861162722110748291e-01 1.032342165708541870e-01 -2.554516680538654327e-02 -1.079067513346672058e-01 3.010989427566528320e-01 9.296190738677978516e-02 2.858283929526805878e-03 1.322851628065109253e-01 2.402856349945068359e-01 -1.410226821899414062e-01 -2.609849870204925537e-01 -3.560302555561065674e-01 -1.335358172655105591e-01 -4.440687596797943115e-02 9.460053406655788422e-03 1.125035211443901062e-01 2.404679059982299805e-01 -1.997077763080596924e-01 -9.504496306180953979e-02 1.799643188714981079e-01 1.906723948195576668e-03 9.332259744405746460e-02 -1.859659403562545776e-01 -3.011057376861572266e-01 -2.935758233070373535e-02 -6.807187199592590332e-02
-1.429897546768188477e-01 -2.399798482656478882e-01 4.760632291436195374e-02 2.248252555727958679e-02 -2.263873815536499023e-02 3.769653663039207458e-02 -2.496653236448764801e-02 4.430127739906311035e-01 -1.115487292408943176e-01 -1.755188107490539551e-01 2.582302391529083252e-01 6.663523614406585693e-02 -9.037321060895919800e-02 8.072868734598159790e-02 2.031521499156951904e-01 -3.971457779407501221e-01 -8.980701118707656860e-02 8.923944830894470215e-02 -2.292575240135192871e-01 3.487726747989654541e-01 -1.108848154544830322e-01 -2.031318694353103638e-01 -1.155377477407455444e-01 -2.001893706619739532e-02 1.145171094685792923e-02 1.351188272237777710e-01 -8.743771910667419434e-02 4.531255364418029785e-02 -8.516410738229751587e-02 -1.705528199672698975e-01 2.350042462348937988e-01 1.229973062872886658e-01
2.213087379932403564e-01 -2.192471921443939209e-01 8.296869695186614990e-02 -4.581016674637794495e-02 2.756689675152301788e-03 1.412820219993591309e-01 8.649289608001708984e-02 7.465435564517974854e-02 -9.115401655435562134e-02 -1.868881434202194214e-01 1.481388211250305176e-01 2.047589719295501709e-01 -4.032372236251831055e-01 6.158380210399627686e-02 9.654493629932403564e-02 -1.446002870798110962e-01 -3.592266887426376343e-02 -1.826968640089035034e-01 -1.261877417564392090e-01 3.120426535606384277e-01 -1.401362419128417969e-01 1.434964239597320557e-01 -9.911915659904479980e-02 5.016959086060523987e-02 -1.797076016664505005e-01 -8.749382942914962769e-02 1.656884551048278809e-01 3.070292770862579346e-01 -3.948856890201568604e-02 -2.698517143726348877e-01 2.837421894073486328e-01 -2.003136724233627319e-01
3.606286048889160156e-01 -1.681228429079055786e-01 6.068002060055732727e-02 8.790143579244613647e-02 -2.288139611482620239e-02 6.546875089406967163e-02 3.139217942953109741e-02 1.159299314022064209e-01 -4.017922878265380859e-01 4.104299098253250122e-02 2.642183005809783936e-01 2.526591420173645020e-01 -1.231011226773262024e-01 2.830339074134826660e-01 8.980102837085723877e-02 -1.481296271085739136e-01 -4.546482861042022705e-02 -4.339881986379623413e-02 -4.301929101347923279e-02 -1.418336480855941772e-01 7.745171338319778442e-02 2.169435843825340271e-02 5.651092901825904846e-02 -1.322638094425201416e-01 -5.333406478166580200e-02 -1.012192144989967346e-01 6.873909384012222290e-02 -1.886209845542907715e-02 5.028476193547248840e-02 -3.765837848186492920e-01 3.665444552898406982e-01 -1.976257115602493286e-01
1.709089428186416626e-01 -8.109811693429946899e-03 -1.285370439291000366e-01 -7.482975721359252930e-02 -8.931349217891693115e-02 1.223207637667655945e-01 -2.174274064600467682e-03 2.445342391729354858e-01 -1.276563704013824463e-01 -1.199159026145935059e-01 1.794466972351074219e-01 -4.541757330298423767e-02 -2.117487639188766479e-01 2.828601002693176270e-01 5.690462514758110046e-02 -2.412087619304656982e-01 -1.797979921102523804e-01 -1.439675688743591309e-01 -2.010029703378677368e-01 7.774896919727325439e-02 2.181677818298339844e-01 3.669711053371429443e-01 1.363656818866729736e-01 -1.952918618917465210e-01 -9.326916933059692383e-02 -1.311715245246887207e-01 1.905003488063812256e-01 -1.814726144075393677e-01 -2.169352024793624878e-01 -3.029158413410186768e-01 1.681145131587982178e-01 -1.180901601910591125e-01
4.325876533985137939e-01 -2.906557619571685791e-01 1.290692538022994995e-01 1.887815073132514954e-02 -1.812773644924163818e-01 -7.516130805015563965e-02 1.578470319509506226e-01 1.875423192977905273e-01 -1.123487129807472229e-01 -1.864425688982009888e-01 8.241434395313262939e-02 4.475554742384701967e-04 -2.315893024206161499e-01 2.772009074687957764e-01 -4.674621671438217163e-02 -1.529345363378524780e-01 -3.356797096785157919e-04 -1.633649915456771851e-01 -1.189179793000221252e-01 2.005637586116790771e-01 -5.403609573841094971e-02 1.620977818965911865e-01 1.202741712331771851e-01 -1.372050344944000244e-01 1.431468427181243896e-01 3.262121081352233887e-01 2.664281753823161125e-03 1.312715113162994385e-01 -1.369358003139495850e-01 -1.563130915164947510e-01 2.577947676181793213e-01 -7.224579155445098877e-02
-1.034197863191366196e-03 -9.409098327159881592e-02 1.136679202318191528e-02 -1.080304011702537537e-01 9.904871881008148193e-02 8.122330904006958008e-02 -5.636756122112274170e-02 4.993797838687896729e-02 3.620687127113342285e-02 -3.095929324626922607e-01 2.314929366111755371e-01 -4.401878267526626587e-02 -1.567343622446060181e-01 1.343391388654708862e-01 1.333842333406209946e-02 -1.404485553503036499e-01 4.945340380072593689e-02 -1.440130174160003662e-01 -5.249654054641723633e-01 -6.408747751265764236e-03 1.018338426947593689e-01 -2.211429364979267120e-02 2.231406271457672119e-01 -2.267496138811111450e-01 1.127014756202697754e-01 4.077290371060371399e-02 1.802995502948760986e-01 1.260725557804107666e-01 -2.231733202934265137e-01 -4.269033670425415039e-01 1.333240270614624023e-01 -1.363436430692672729e-01
3.932403624057769775e-01 -1.843651980161666870e-01 1.792038381099700928e-01 -1.243936643004417419e-01 -1.514016687870025635e-01 2.819559872150421143e-01 -1.799335516989231110e-02 1.402290165424346924e-01 -1.203830763697624207e-01 -2.492522299289703369e-01 2.012079358100891113e-01 1.116340756416320801e-01 -1.577768176794052124e-01 2.116792798042297363e-01 1.994859129190444946e-01 -1.835388690233230591e-01 -2.055279165506362915e-01 1.014881953597068787e-02 -1.180168986320495605e-01 1.127080470323562622e-01 -2.217288129031658173e-02 2.475661337375640869e-01 2.125302702188491821e-01 -1.726043671369552612e-01 1.675498634576797485e-01 9.214674681425094604e-02 -9.871112555265426636e-02 1.933773159980773926e-01 3.833783324807882309e-03 -1.042392179369926453e-01 2.156612575054168701e-01 -1.476988196372985840e-01
2.295265048742294312e-01 -1.376136541366577148e-01 1.025273203849792480e-01 8.348628878593444824e-02 -9.085203707218170166e-02 1.438723951578140259e-01 -8.602160215377807617e-02 1.485948115587234497e-01 -2.654156088829040527e-01 -9.554958343505859375e-02 2.817208170890808105e-01 -8.736800402402877808e-02 -3.979802504181861877e-02 2.961522042751312256e-01 1.654146052896976471e-02 -5.272873491048812866e-02 -2.103302180767059326e-01 1.089621931314468384e-01 -3.076733350753784180e-01 2.233145534992218018e-01 1.261149197816848755e-01 2.000987380743026733e-01 -3.810140863060951233e-02 -7.315055280923843384e-02 4.670046269893646240e-03 3.406763449311256409e-02 9.936943650245666504e-03 7.174525409936904907e-02 -3.389178812503814697e-01 -1.221471652388572693e-01 3.203556835651397705e-01 -3.021811842918395996e-01
-9.857527911663055420e-02 -1.797842085361480713e-01 1.004776731133460999e-01 -4.129528254270553589e-02 1.532418932765722275e-02 -2.448664419353008270e-02 3.666694834828376770e-02 2.619168162345886230e-01 -1.750518828630447388e-01 -3.551113307476043701e-01 -8.791469782590866089e-02 1.310722380876541138e-01 -5.282950773835182190e-02 2.581433057785034180e-01 3.372758328914642334e-01 -3.071106374263763428e-01 -3.626793920993804932e-01 1.248300969600677490e-01 -1.215525716543197632e-01 1.638403236865997314e-01 -1.816835999488830566e-01 -3.151911543682217598e-03 2.743036858737468719e-02 -5.046984646469354630e-03 1.105623841285705566e-01 -3.595188632607460022e-02 -2.551238238811492920e-01 -3.048607409000396729e-01 -8.107236027717590332e-02 2.806104253977537155e-03 1.247479915618896484e-01 1.163401291705667973e-03
-1.310158073902130127e-01 -2.955602109432220459e-01 1.779442578554153442e-01 1.060369238257408142e-01 -2.390019744634628296e-01 -8.881992846727371216e-02 1.058145686984062195e-01 1.625615507364273071e-01 -1.070463657379150391e-01 4.403624683618545532e-02 2.566578984260559082e-01 2.759896032512187958e-02 5.370271578431129456e-02 9.527809917926788330e-02 1.559400707483291626e-01 -2.024141401052474976e-01 -9.485914558172225952e-02 -1.066188588738441467e-01 -2.325532585382461548e-01 -9.169805794954299927e-02 -1.231888458132743835e-01 -6.716016680002212524e-02 -3.617896512150764465e-02 -3.820775449275970459e-01 1.293447315692901611e-01 1.073679979890584946e-02 7.042068243026733398e-02 -8.543192595243453979e-02 -2.619355320930480957e-01 -3.643137514591217041e-01 3.276633322238922119e-01 7.084489613771438599e-02
3.692091107368469238e-01 -1.380622386932373047e-01 8.872958272695541382e-02 -1.309998240321874619e-02 -1.334395855665206909e-01 1.413578391075134277e-01 -3.847447410225868225e-02 2.952563762664794922e-01 -2.038226127624511719e-01 -1.983174085617065430e-01 2.187239080667495728e-01 1.638852059841156006e-01 -3.422356247901916504e-01 2.610781490802764893e-01 1.537018716335296631e-01 -5.940281227231025696e-02 3.168637165799736977e-03 -5.347844585776329041e-02 -4.265555739402770996e-02 7.573525607585906982e-02 -1.207867041230201721e-01 1.314954310655593872e-01 1.092126816511154175e-01 -1.219666674733161926e-01 -2.122191935777664185e-01 8.528799563646316528e-02 2.061947882175445557e-01 5.656970292329788208e-02 -5.172230675816535950e-02 -1.563194841146469116e-01 1.475767791271209717e-01 -3.550995588302612305e-01
-7.142078876495361328e-02 -2.481332570314407349e-01 2.272959798574447632e-01 -7.251787930727005005e-02 3.303364217281341553e-01 2.640187740325927734e-01 -3.496661782264709473e-01 3.559370338916778564e-01 -1.503795236349105835e-01 -8.255369961261749268e-02 -3.198776394128799438e-02 1.721503287553787231e-01 2.243720740079879761e-02 1.522859930992126465e-01 2.579743266105651855e-01 -1.156303361058235168e-01 -1.658203899860382080e-01 -7.022905349731445312e-02 -2.719336375594139099e-02 2.189407348632812500e-01 8.924005925655364990e-02 6.679876893758773804e-02 2.133102528750896454e-02 -3.778310492634773254e-02 -1.725921034812927246e-01 -1.741730421781539917e-02 -2.399761416018009186e-02 1.048741564154624939e-01 -2.321458607912063599e-01 -2.584501206874847412e-01 4.769325256347656250e-02 -1.577254533767700195e-01
1.288300473242998123e-02 -3.595225214958190918e-01 -6.469541788101196289e-02 -5.427484214305877686e-02 -8.229770697653293610e-03 8.057966083288192749e-02 -2.823196649551391602e-01 4.125428386032581329e-03 -3.393692374229431152e-01 -2.869906127452850342e-01 4.043568670749664307e-01 -9.012757241725921631e-02 -1.574145108461380005e-01 7.801457494497299194e-02 1.043884605169296265e-01 -4.332732781767845154e-02 -1.320388913154602051e-01 -2.590489983558654785e-01 -2.780406773090362549e-01 -4.575758799910545349e-02 -1.059762164950370789e-01 4.733819887042045593e-02 3.814894333481788635e-02 9.455339051783084869e-03 1.601984695298597217e-04 -1.168200653046369553e-02 -1.482014358043670654e-01 -6.133441254496574402e-02 1.527989357709884644e-01 -3.380014300346374512e-01 1.051155328750610352e-01 -1.044038981199264526e-01
5.318917334079742432e-02 -1.067086234688758850e-01 2.133046984672546387e-01 -1.510768532752990723e-01 2.289807647466659546e-01 1.309768110513687134e-01 -1.210337802767753601e-01 3.952830135822296143e-01 -2.237309217453002930e-01 -2.599408626556396484e-01 -1.270213630050420761e-02 -4.301726445555686951e-02 -7.181558758020401001e-02 1.158255524933338165e-02 2.309567779302597046e-01 -1.578031629323959351e-01 -2.023476660251617432e-01 2.448018342256546021e-01 -6.240139529109001160e-02 2.774566970765590668e-02 4.553874209523200989e-02 1.183575987815856934e-01 -2.155944705009460449e-01 -3.940548375248908997e-02 -3.175800442695617676e-01 2.752235345542430878e-02 -1.192007362842559814e-01 4.287967085838317871e-02 -2.194933593273162842e-02 -3.984582126140594482e-01 6.564102321863174438e-02 1.514303088188171387e-01
-1.153299491852521896e-02 -2.847678363323211670e-01 -7.588651031255722046e-02 1.339932829141616821e-01 8.810263127088546753e-02 1.649824157357215881e-02 -2.549773752689361572e-01 -1.108439490199089050e-01 -1.042030304670333862e-01 -1.134647801518440247e-01 1.888740956783294678e-01 1.339462306350469589e-02 -2.907516062259674072e-01 3.312427699565887451e-01 -1.301593482494354248e-01 -6.957654654979705811e-02 7.163521950133144855e-04 -3.585583567619323730e-01 -8.087792247533798218e-02 -2.395007386803627014e-02 -1.906684637069702148e-01 1.122119426727294922e-01 2.850486636161804199e-01 -4.658906906843185425e-02 -2.521658502519130707e-02 4.933864623308181763e-02 8.720295131206512451e-02 6.634261459112167358e-02 -1.496055573225021362e-01 -3.862664699554443359e-01 2.100785821676254272e-01 1.877766549587249756e-01
-9.013204276561737061e-02 -2.871834114193916321e-02 4.868209362030029297e-02 -8.215111494064331055e-02 1.484332978725433350e-01 -2.665810659527778625e-02 -3.165099918842315674e-01 3.316351473331451416e-01 -3.959123417735099792e-02 -2.493044137954711914e-01 2.074721157550811768e-01 6.183622032403945923e-02 1.566884368658065796e-01 3.651059865951538086e-01 4.785132408142089844e-01 -1.409336775541305542e-01 -1.282197833061218262e-01 2.739981412887573242e-01 -2.338029444217681885e-02 1.528297513723373413e-01 -7.370584458112716675e-02 -1.348285675048828125e-01 -1.583369448781013489e-02 3.367613628506660461e-02 1.886549778282642365e-02 5.523786880075931549e-03 -2.640532329678535461e-02 -6.184865534305572510e-02 -7.776205986738204956e-02 -1.589064896106719971e-01 2.019522488117218018e-01 1.197631433606147766e-01
1.110832691192626953e-01 -2.941831052303314209e-01 -5.012542475014925003e-03 3.140262514352798462e-02 1.174158602952957153e-01 -2.007348090410232544e-01 -1.914823502302169800e-01 1.915447115898132324e-01 -1.831564009189605713e-01 7.379767298698425293e-02 3.835646212100982666e-01 -3.273986279964447021e-03 -2.488907575607299805e-01 1.567855775356292725e-01 -1.833537971833720803e-04 -5.306736752390861511e-02 -1.217139884829521179e-01 -2.972239553928375244e-01 -1.114357188344001770e-01 -3.259954508394002914e-03 -1.956561654806137085e-01 7.850416749715805054e-02 -1.773278415203094482e-01 -9.308490902185440063e-02 1.161185931414365768e-02 7.655844837427139282e-02 -3.563511371612548828e-02 -8.303701877593994141e-03 1.562967598438262939e-01 -5.030893683433532715e-01 2.843119576573371887e-02 1.067250594496726990e-01
3.348248004913330078e-01 -4.321638122200965881e-02 5.492718517780303955e-02 -5.833809077739715576e-02 -1.484270244836807251e-01 2.574376203119754791e-02 2.697257138788700104e-02 1.320134252309799194e-01 -1.249526515603065491e-01 -2.890463769435882568e-01 1.953750103712081909e-01 -8.141462504863739014e-02 -3.518756031990051270e-01 2.469751536846160889e-01 -2.117078937590122223e-02 -7.161931693553924561e-02 -3.003084659576416016e-01 -2.260036468505859375e-01 -1.170171648263931274e-01 8.586736768484115601e-02 -2.052993886172771454e-02 2.849431931972503662e-01 -1.638901829719543457e-01 -3.226411044597625732e-01 -1.098840162158012390e-01 1.082585752010345459e-01 -1.044333726167678833e-01 2.011974304914474487e-01 -7.204478234052658081e-02 -1.013902351260185242e-01 1.739708036184310913e-01 9.266350418329238892e-02
1.317009925842285156e-01 -5.554908141493797302e-02 -1.303636003285646439e-02 1.185844689607620239e-01 -1.178089976310729980e-01 1.747684478759765625e-01 -1.102595254778862000e-01 2.080069482326507568e-01 -1.920297294855117798e-01 -1.336247026920318604e-01 3.607006743550300598e-02 -9.540072083473205566e-02 -1.773589849472045898e-01 4.004373848438262939e-01 -2.259361557662487030e-02 -2.427304834127426147e-01 6.296815723180770874e-02 -1.522687971591949463e-01 -9.155181795358657837e-02 2.909782715141773224e-02 -2.020237781107425690e-02 3.006439507007598877e-01 -1.299708932638168335e-01 -3.822951316833496094e-01 -3.749594464898109436e-02 1.568093001842498779e-01 3.186582773923873901e-02 6.111059710383415222e-02 1.171981333754956722e-03 -2.042899131774902344e-01 3.490710556507110596e-01 -2.541145384311676025e-01
2.323080450296401978e-01 -2.064264118671417236e-01 2.390493750572204590e-01 -4.489124193787574768e-02 -1.368800997734069824e-01 6.093578040599822998e-02 3.832264989614486694e-02 1.934278458356857300e-01 -2.643218636512756348e-01 -2.278833277523517609e-02 4.179828986525535583e-02 1.944479048252105713e-01 -2.547470033168792725e-01 3.413817286491394043e-01 2.751715481281280518e-01 -1.217945218086242676e-01 1.668074913322925568e-02 -1.472119241952896118e-01 -1.949796825647354126e-01 2.081990391016006470e-01 -1.676116436719894409e-01 -9.587151557207107544e-02 8.828402310609817505e-02 5.782214924693107605e-02 1.075038760900497437e-01 -8.298846334218978882e-02 5.968574807047843933e-02 1.839197427034378052e-01 -7.291416078805923462e-02 4.082565382122993469e-02 4.086842536926269531e-01 -1.393581926822662354e-01
2.854141294956207275e-01 -4.272437095642089844e-01 2.669460773468017578e-01 -4.325152188539505005e-02 -1.473105102777481079e-01 1.074190661311149597e-01 1.583471894264221191e-02 -2.465504221618175507e-02 -1.709787398576736450e-01 -1.769736409187316895e-01 2.684765756130218506e-01 -1.646388471126556396e-01 -1.206023097038269043e-01 3.295619487762451172e-01 1.140692308545112610e-01 -2.038918733596801758e-01 -2.346399277448654175e-01 -9.826911985874176025e-02 -7.143277674913406372e-02 2.291705161333084106e-01 -1.093954220414161682e-01 1.924444437026977539e-01 -1.253931075334548950e-01 -2.111282348632812500e-01 1.376235764473676682e-02 1.079164519906044006e-01 9.896849095821380615e-02 8.007712662220001221e-02 4.043859988451004028e-02 -2.105736918747425079e-02 1.632040590047836304e-01 -5.387277528643608093e-02
1.028751358389854431e-01 -2.699703276157379150e-01 3.549645096063613892e-02 -5.863362550735473633e-02 2.852631211280822754e-01 -1.493469811975955963e-02 -1.944998949766159058e-01 3.504472672939300537e-01 -2.462986707687377930e-01 -2.717751264572143555e-01 2.625923417508602142e-02 -3.081268630921840668e-02 1.263794600963592529e-01 1.408130526542663574e-01 3.732391297817230225e-01 -1.813732832670211792e-01 -1.034873276948928833e-01 1.039118692278862000e-01 -1.688500046730041504e-01 1.645843088626861572e-01 1.396154463291168213e-01 4.574230313301086426e-02 -1.544086635112762451e-01 1.845489069819450378e-02 -2.015923559665679932e-01 1.901993304491043091e-01 2.250822335481643677e-01 1.225935518741607666e-01 3.391494601964950562e-02 -2.100374698638916016e-01 1.033346056938171387e-01 -6.404954940080642700e-02
1.602791249752044678e-01 -2.247478067874908447e-01 8.347866125404834747e-03 -1.340479999780654907e-01 1.705185472965240479e-01 1.126896962523460388e-01 -1.132540628314018250e-01 5.348395705223083496e-01 -1.348298192024230957e-01 -2.622981667518615723e-01 2.265968471765518188e-01 8.978114277124404907e-02 -9.775938093662261963e-02 2.528059184551239014e-01 2.025184482336044312e-01 -2.876216173171997070e-01 1.946095377206802368e-02 2.013951987028121948e-01 -1.608061641454696655e-01 7.664343714714050293e-02 -3.289905562996864319e-02 -2.539825141429901123e-01 7.300688326358795166e-02 7.116986811161041260e-02 -1.116913259029388428e-01 -5.884613376110792160e-03 -1.030206084251403809e-01 2.849556691944599152e-02 -1.393489092588424683e-01 -1.217195168137550354e-01 9.419883787631988525e-02 7.624372839927673340e-02
-1.803826354444026947e-02 3.103891201317310333e-02 -9.920762851834297180e-03 -4.589362069964408875e-02 7.936201244592666626e-02 1.460819989442825317e-01 -9.382124990224838257e-03 2.154549509286880493e-01 -3.658265471458435059e-01 -1.504743248224258423e-01 3.221467733383178711e-01 5.891468748450279236e-02 -2.867253422737121582e-01 2.186802476644515991e-01 -8.738604187965393066e-02 7.277110591530799866e-03 -1.527128219604492188e-01 1.746116131544113159e-01 -3.005892783403396606e-02 5.688054487109184265e-02 -1.977226287126541138e-01 1.404949277639389038e-01 2.272332310676574707e-01 -7.727662473917007446e-02 -7.132839411497116089e-02 -1.373444646596908569e-01 -4.177675768733024597e-02 3.943948820233345032e-02 -2.072129994630813599e-01 -3.821712732315063477e-01 2.128631174564361572e-01 -2.915006577968597412e-01
-3.481277450919151306e-02 -7.666873931884765625e-02 -1.472064405679702759e-01 -4.681043792515993118e-03 -1.775945127010345459e-01 -8.523131161928176880e-02 -2.403009533882141113e-01 2.750530242919921875e-01 -3.654740452766418457e-01 -3.468035459518432617e-01 9.171254187822341919e-02 1.819501072168350220e-01 1.716073006391525269e-01 4.695364460349082947e-02 3.290563523769378662e-01 -3.767437934875488281e-01 -9.989275783300399780e-02 -1.908024959266185760e-02 -7.931084372103214264e-03 -1.566383689641952515e-01 1.747983694076538086e-02 1.405093222856521606e-01 5.559073016047477722e-02 1.153751164674758911e-01 -1.991078406572341919e-01 1.371252816170454025e-02 -1.833024024963378906e-01 -1.238322332501411438e-01 5.568803846836090088e-02 -1.612414568662643433e-01 5.504651367664337158e-02 1.717541515827178955e-01
2.104461640119552612e-01 -2.530694901943206787e-01 1.440828889608383179e-01 -1.635147482156753540e-01 -1.731735467910766602e-01 -6.117771938443183899e-02 1.896445751190185547e-01 2.207302004098892212e-01 -8.014605194330215454e-02 -1.650392860174179077e-01 1.664018034934997559e-01 -5.077991262078285217e-02 -1.027034372091293335e-01 2.600396871566772461e-01 6.933590769767761230e-02 -2.623635530471801758e-01 -2.676213383674621582e-01 1.266414672136306763e-02 -7.982882112264633179e-02 3.094677031040191650e-01 8.882131427526473999e-02 1.911776214838027954e-01 3.683208301663398743e-02 -3.214461207389831543e-01 2.299134060740470886e-02 6.236798688769340515e-02 -7.397748529911041260e-02 1.431690156459808350e-01 -3.699025837704539299e-03 -6.063247472047805786e-02 1.887444257736206055e-01 -3.424364924430847168e-01
2.894327938556671143e-01 -1.369879841804504395e-01 1.866367161273956299e-01 -1.295886486768722534e-01 -1.046337559819221497e-02 5.187726393342018127e-02 8.108281344175338745e-02 7.789653539657592773e-02 -1.958611905574798584e-01 -1.459245234727859497e-01 2.845737636089324951e-01 3.143854141235351562e-01 -2.236320823431015015e-01 3.413352370262145996e-01 2.268755994737148285e-02 -1.292582154273986816e-01 3.604777529835700989e-02 -8.721486479043960571e-02 -2.115997225046157837e-01 2.833119630813598633e-01 -2.138887196779251099e-01 3.766117990016937256e-02 1.778782606124877930e-01 -2.848542481660842896e-02 -1.699332147836685181e-01 3.091070428490638733e-02 -7.105412334203720093e-02 1.632369011640548706e-01 1.199918519705533981e-02 -2.219973057508468628e-01 1.783473193645477295e-01 -2.254927009344100952e-01
6.262975186109542847e-02 -2.643942236900329590e-01 1.212580874562263489e-01 -1.668912619352340698e-01 2.046529501676559448e-01 4.677258804440498352e-02 -3.627335652709007263e-02 2.415951490402221680e-01 -2.459623217582702637e-01 -1.354898959398269653e-01 8.054148405790328979e-02 1.421452760696411133e-01 -2.526917159557342529e-01 -8.513174206018447876e-02 3.130522966384887695e-01 -7.980092614889144897e-02 -7.351631671190261841e-02 -2.429205477237701416e-01 1.349051389843225479e-02 1.355912536382675171e-01 -6.683346629142761230e-02 -4.666483774781227112e-02 -1.575949788093566895e-01 -1.430644541978836060e-01 -1.287927329540252686e-01 -2.978543005883693695e-02 2.297475785017013550e-01 -1.639758646488189697e-01 -3.782014548778533936e-01 -2.844740748405456543e-01 1.721588969230651855e-01 -1.147511005401611328e-01
9.080811589956283569e-02 -4.907843768596649170e-01 2.008355855941772461e-01 2.031165510416030884e-01 3.778820857405662537e-02 -1.435376852750778198e-01 1.215248629450798035e-01 8.437069505453109741e-02 -2.360264658927917480e-01 -3.023463785648345947e-01 -9.344039112329483032e-02 3.115288317203521729e-01 1.783084124326705933e-01 2.131170593202114105e-02 1.590105295181274414e-01 -5.986974388360977173e-02 -2.474368214607238770e-01 -1.026122197508811951e-01 6.299038976430892944e-02 1.893297582864761353e-01 -1.154711749404668808e-02 -1.767046377062797546e-02 1.115604415535926819e-01 -1.572015732526779175e-01 1.985787414014339447e-02 -8.700219541788101196e-02 5.312684923410415649e-03 1.559827178716659546e-01 -1.094734817743301392e-01 -2.755565643310546875e-01 2.389942109584808350e-02 2.034073173999786377e-01
2.221929281949996948e-01 -9.571930766105651855e-02 -1.827632039785385132e-01 2.830340564250946045e-01 -2.398478984832763672e-01 9.136190265417098999e-02 3.284640237689018250e-02 -2.948765642940998077e-03 -5.517687648534774780e-02 -1.884889751672744751e-01 1.083400100469589233e-01 1.286726891994476318e-01 -2.685148119926452637e-01 1.878156065940856934e-01 -3.300467878580093384e-02 -9.889794141054153442e-02 -1.394880264997482300e-01 -1.807707101106643677e-01 -1.994260251522064209e-01 -6.812764704227447510e-02 4.191279783844947815e-02 1.950538158416748047e-01 8.873336762189865112e-02 -2.754701077938079834e-01 -2.059680372476577759e-01 6.772655993700027466e-02 -1.631234735250473022e-01 2.110163569450378418e-01 -1.227744575589895248e-02 -3.219457864761352539e-01 3.230032026767730713e-01 -1.717530339956283569e-01
2.798434793949127197e-01 -1.852492094039916992e-01 -8.647162467241287231e-02 -5.792726762592792511e-03 -1.752281785011291504e-01 1.494400352239608765e-01 6.311260163784027100e-02 1.170002296566963196e-01 -1.728565543889999390e-01 -2.347153872251510620e-01 8.218744397163391113e-02 1.820061802864074707e-01 -2.607593238353729248e-01 3.314721286296844482e-01 9.789297729730606079e-02 -2.001220174133777618e-02 -2.319039851427078247e-01 -7.143350690603256226e-02 -1.119161993265151978e-01 1.829563826322555542e-01 -2.297033220529556274e-01 1.675360798835754395e-01 1.070420444011688232e-01 -1.831838339567184448e-01 3.557220799848437309e-03 3.948293626308441162e-02 1.092432588338851929e-01 1.225680112838745117e-01 7.638719677925109863e-02 -3.206051886081695557e-01 3.086287379264831543e-01 -1.825264096260070801e-01
6.388198584318161011e-02 -3.095265924930572510e-01 7.536397874355316162e-02 -1.162380501627922058e-01 2.289931848645210266e-02 1.360264420509338379e-01 -2.143968492746353149e-01 -1.093497127294540405e-01 1.277815252542495728e-01 -1.089319586753845215e-01 1.224622949957847595e-01 -6.335181742906570435e-02 -2.717070877552032471e-01 6.605050712823867798e-02 1.282286830246448517e-02 1.572072952985763550e-01 -3.145954608917236328e-01 -2.267980575561523438e-01 -2.782911360263824463e-01 8.119633048772811890e-02 6.248849630355834961e-02 -4.568836092948913574e-02 3.987310826778411865e-02 -6.584848463535308838e-02 -4.329403117299079895e-02 -1.034799367189407349e-01 -1.231688335537910461e-01 2.484750151634216309e-01 -1.737887114286422729e-01 -5.022919178009033203e-01 8.939234912395477295e-02 1.653828620910644531e-01
6.944016367197036743e-02 -1.520897299051284790e-01 1.253254115581512451e-01 1.835509091615676880e-01 -8.624982088804244995e-02 -1.903055310249328613e-01 -3.692239522933959961e-01 -1.507294774055480957e-01 -1.136790886521339417e-01 -4.368562251329421997e-02 -2.230490148067474365e-01 3.332024812698364258e-01 -9.681548178195953369e-02 1.547934710979461670e-01 2.151603847742080688e-01 -1.693637371063232422e-01 -1.733411252498626709e-01 -1.746197193861007690e-01 -3.217631876468658447e-01 1.553721278905868530e-01 1.795204728841781616e-01 9.796940535306930542e-02 -1.610689423978328705e-02 -3.002402186393737793e-01 -4.135729372501373291e-02 3.324240073561668396e-02 -1.374548077583312988e-01 9.280700236558914185e-02 -3.316742181777954102e-02 -2.207282483577728271e-01 1.695571243762969971e-01 8.183256536722183228e-02
2.135254591703414917e-01 -9.545129537582397461e-02 2.718454301357269287e-01 -2.304048687219619751e-01 9.872178733348846436e-02 1.035510823130607605e-01 -1.593391150236129761e-01 2.696411311626434326e-01 -2.310539036989212036e-01 -2.341347336769104004e-01 2.431521266698837280e-01 1.614165753126144409e-01 -1.406528502702713013e-01 2.433000802993774414e-01 1.104538217186927795e-01 -7.647304330021142960e-03 -5.307012703269720078e-03 -1.761236637830734253e-01 -2.161231637001037598e-01 1.431195139884948730e-01 -1.999566517770290375e-02 2.576865851879119873e-01 -4.015628248453140259e-02 -8.873668313026428223e-02 8.944806456565856934e-02 -1.892033368349075317e-01 -2.619125321507453918e-02 3.805361688137054443e-02 -1.591643840074539185e-01 -1.643696427345275879e-01 1.133475005626678467e-01 -3.598128259181976318e-01
1.106553226709365845e-01 -2.229335457086563110e-01 1.886034011840820312e-01 -4.777183383703231812e-02 1.163626015186309814e-01 1.424996256828308105e-01 -1.533123701810836792e-01 3.825281262397766113e-01 -2.023337930440902710e-01 -3.865201175212860107e-01 2.044543176889419556e-01 2.115066796541213989e-01 -2.213325165212154388e-02 1.851356327533721924e-01 1.801034659147262573e-01 -3.249093294143676758e-01 -4.071057308465242386e-03 2.237067967653274536e-01 -1.704663932323455811e-01 2.084660679101943970e-01 1.630468294024467468e-02 -1.025794446468353271e-01 5.589379742741584778e-02 4.058949649333953857e-02 -4.226040467619895935e-02 -1.336517930030822754e-02 -8.392577618360519409e-02 1.345054507255554199e-01 -1.985637545585632324e-01 -4.574291035532951355e-02 5.775358527898788452e-02 1.918028444051742554e-01
4.722477868199348450e-02 -4.461814835667610168e-02 2.262821942567825317e-01 1.442013774067163467e-02 1.692667752504348755e-01 -1.631981879472732544e-01 -1.704577654600143433e-01 2.193253934383392334e-01 -2.378204166889190674e-01 -1.826020032167434692e-01 2.486645802855491638e-02 1.082951352000236511e-01 -1.908453740179538727e-02 6.468992680311203003e-02 4.946389496326446533e-01 -2.479833960533142090e-01 -1.638038307428359985e-01 5.457596853375434875e-02 -1.780055612325668335e-01 2.851246623322367668e-03 -8.981554768979549408e-03 -1.711286157369613647e-01 8.276159316301345825e-02 -1.652572453022003174e-01 2.687839567661285400e-01 1.318649798631668091e-01 -2.266798168420791626e-01 1.336233615875244141e-01 -1.547676473855972290e-01 -3.203677386045455933e-02 1.814929544925689697e-01 2.390436083078384399e-01
1.520445048809051514e-01 -3.835640847682952881e-02 -1.528303325176239014e-01 -3.443996608257293701e-01 2.306460142135620117e-01 6.499978154897689819e-02 5.534312501549720764e-02 2.749015688896179199e-01 -1.897175610065460205e-01 -8.267100900411605835e-02 2.640889585018157959e-02 -8.502376079559326172e-02 -2.358246892690658569e-01 3.477610647678375244e-01 2.905527651309967041e-01 -1.160844042897224426e-01 -1.530925091356039047e-02 -8.949740976095199585e-02 -2.219543233513832092e-02 2.511613667011260986e-01 1.058699265122413635e-01 1.143099069595336914e-01 -2.039873749017715454e-01 1.284945569932460785e-02 -8.331968635320663452e-02 1.229399070143699646e-01 -1.522314399480819702e-01 1.295841187238693237e-01 -1.427018195390701294e-01 -3.471013605594635010e-01 8.309714496135711670e-02 -1.566661298274993896e-01
1.833519041538238525e-01 1.788563281297683716e-02 -5.558931827545166016e-02 -2.746514230966567993e-02 1.386983096599578857e-01 4.577405378222465515e-02 -8.677089959383010864e-02 5.605386197566986084e-02 -7.723543047904968262e-02 -3.642078936100006104e-01 7.886999100446701050e-02 -7.168261706829071045e-02 -1.815194785594940186e-01 6.443472951650619507e-02 1.810528635978698730e-01 7.636708021163940430e-02 -3.456345796585083008e-01 7.928349077701568604e-03 -2.365369200706481934e-01 1.297218818217515945e-02 4.735330864787101746e-02 -3.572467342019081116e-02 5.813154950737953186e-02 -3.125017285346984863e-01 2.004437744617462158e-01 -1.495202332735061646e-01 1.271411329507827759e-01 -2.901660650968551636e-02 -3.816218078136444092e-01 -4.328559637069702148e-01 5.484719201922416687e-02 9.370984882116317749e-02
-9.640674293041229248e-02 -1.006954833865165710e-01 1.952729374170303345e-01 6.759513169527053833e-02 1.589340567588806152e-01 1.119295507669448853e-01 -8.276021480560302734e-02 3.585321903228759766e-01 -1.835517138242721558e-01 -3.454282581806182861e-01 1.096125692129135132e-01 5.345309153199195862e-02 -1.576149463653564453e-01 3.178554773330688477e-01 3.139789402484893799e-01 -2.716194689273834229e-01 -2.070524916052818298e-02 1.162591055035591125e-01 -2.174470722675323486e-01 4.521666094660758972e-02 -6.505907326936721802e-02 -1.153100132942199707e-01 -1.335226893424987793e-01 1.488307565450668335e-01 -1.636389642953872681e-01 1.646477580070495605e-01 -5.176836252212524414e-02 -3.079131618142127991e-02 -2.059901207685470581e-01 -1.801292002201080322e-01 1.281783580780029297e-01 1.701790392398834229e-01
1.381646692752838135e-01 -1.417345702648162842e-01 3.370466455817222595e-02 -1.544165313243865967e-01 1.441546231508255005e-01 7.211606204509735107e-02 -9.624649584293365479e-02 5.164097547531127930e-01 -1.095184534788131714e-01 -3.579691946506500244e-01 1.850926131010055542e-01 1.349638849496841431e-01 -2.714211679995059967e-02 1.783622950315475464e-01 1.627335399389266968e-01 -2.617227733135223389e-01 7.278843969106674194e-02 1.484720259904861450e-01 -2.695160806179046631e-01 2.212571501731872559e-01 -1.871782094240188599e-01 -1.670679450035095215e-01 4.769434407353401184e-02 3.853423520922660828e-02 -1.132765710353851318e-01 1.155387982726097107e-02 -1.651214361190795898e-01 5.018199235200881958e-02 -3.979422152042388916e-02 -1.043481826782226562e-01 1.741739362478256226e-01 1.121440902352333069e-01
1.131140366196632385e-01 -4.324863851070404053e-02 -8.195053040981292725e-02 -1.133113205432891846e-01 -3.083131834864616394e-02 1.755674481391906738e-01 -1.073592156171798706e-01 7.041643559932708740e-02 -3.071781992912292480e-01 -1.940049231052398682e-01 3.989685177803039551e-01 1.530869454145431519e-01 -3.518673777580261230e-01 2.229059040546417236e-01 1.313418000936508179e-01 2.998896315693855286e-02 -1.355123519897460938e-01 -4.067192226648330688e-02 -3.079836666584014893e-01 -1.054448187351226807e-01 1.315046846866607666e-02 9.400214999914169312e-02 -3.634010255336761475e-02 -2.583262920379638672e-01 -1.003405526280403137e-01 -5.731525644659996033e-02 5.561754107475280762e-02 2.039057202637195587e-02 -1.425333768129348755e-01 -1.944056153297424316e-01 2.619308233261108398e-01 2.542296350002288818e-01
3.574582338333129883e-01 -2.254162915050983429e-02 -9.130761958658695221e-03 -5.964121222496032715e-02 -3.146579116582870483e-02 2.312012389302253723e-02 1.091710031032562256e-01 3.584578633308410645e-01 -2.445891052484512329e-01 -4.408558085560798645e-02 1.695546358823776245e-01 1.708302348852157593e-01 -9.162833541631698608e-02 3.135100901126861572e-01 1.401312500238418579e-01 -1.648636460304260254e-01 -7.935025729238986969e-03 -4.848893731832504272e-02 -2.385973334312438965e-01 1.998349279165267944e-01 -9.285750240087509155e-02 1.310988515615463257e-01 2.044002264738082886e-01 -1.625472903251647949e-01 6.626135855913162231e-02 -1.762129813432693481e-01 3.696440905332565308e-02 4.078715145587921143e-01 -1.407231241464614868e-01 -8.828825503587722778e-02 1.439357995986938477e-01 -9.038803726434707642e-02
2.078190892934799194e-01 -2.057134062051773071e-01 1.152284815907478333e-01 2.282864786684513092e-02 -1.450342833995819092e-01 -2.053081057965755463e-02 8.015386015176773071e-02 4.551396965980529785e-01 -4.184637591242790222e-02 -7.411707937717437744e-02 1.532620638608932495e-01 8.618792146444320679e-02 -5.017726868391036987e-02 2.621760666370391846e-01 1.870637536048889160e-01 -5.498740449547767639e-02 -1.713197380304336548e-01 -1.556575447320938110e-01 -9.841699898242950439e-02 1.448573470115661621e-01 -1.576955467462539673e-01 1.014140434563159943e-02 5.154625326395034790e-02 -1.227259449660778046e-02 -2.542069740593433380e-02 -1.334727089852094650e-02 3.978399559855461121e-02 4.181735217571258545e-01 -8.113878220319747925e-02 -1.417338103055953979e-01 1.666347086429595947e-01 -4.177148938179016113e-01
4.717445001006126404e-02 1.525068469345569611e-02 -7.572632282972335815e-02 2.314892597496509552e-02 3.444821760058403015e-02 3.077289089560508728e-03 -6.826255470514297485e-02 -8.391854912042617798e-02 9.247371554374694824e-02 -4.408633112907409668e-01 1.510852873325347900e-01 9.940075874328613281e-02 -3.137773647904396057e-02 3.750268220901489258e-01 3.137173950672149658e-01 -2.380600869655609131e-01 -9.708263725042343140e-02 -6.013858318328857422e-02 -1.663633994758129120e-02 -2.008793056011199951e-01 -1.644320935010910034e-01 1.022208034992218018e-01 -6.810735911130905151e-02 -9.678718447685241699e-02 1.007708534598350525e-01 -1.444267630577087402e-01 1.126416698098182678e-01 -8.510801196098327637e-02 1.475129127502441406e-01 -4.966244995594024658e-01 6.671808660030364990e-02 1.306769549846649170e-01
2.216301411390304565e-01 -4.340066909790039062e-01 8.727675676345825195e-02 7.325983792543411255e-02 -8.211333304643630981e-02 1.079183518886566162e-01 -1.520197689533233643e-01 -3.310184553265571594e-02 -1.740701645612716675e-01 1.784700714051723480e-02 5.289610102772712708e-02 1.254745274782180786e-01 -2.718442082405090332e-01 2.236206829547882080e-01 2.845923006534576416e-01 -2.455055899918079376e-02 -5.995722487568855286e-02 -8.159235864877700806e-02 -1.139876022934913635e-01 -1.120786964893341064e-01 -3.981867805123329163e-02 2.024947702884674072e-01 -2.055243849754333496e-01 -2.130041122436523438e-01 -4.983640834689140320e-02 2.799093723297119141e-01 1.371432691812515259e-01 1.287560909986495972e-01 -1.114202383905649185e-02 -3.452621102333068848e-01 -1.480616070330142975e-02 -2.247250527143478394e-01
2.522167861461639404e-01 -1.550588607788085938e-01 1.726596504449844360e-01 -2.430600672960281372e-01 1.497604995965957642e-01 1.181287169456481934e-01 -9.806793183088302612e-02 2.802655100822448730e-01 -7.935436069965362549e-02 6.093472987413406372e-02 2.359133772552013397e-02 2.557294070720672607e-01 -2.250324785709381104e-01 1.980243027210235596e-01 2.834494411945343018e-01 -6.064692139625549316e-02 -6.818976998329162598e-02 -1.988041698932647705e-01 -9.119259566068649292e-02 3.210896849632263184e-01 -2.452847957611083984e-01 6.840925663709640503e-02 -8.946055173873901367e-02 -6.668313592672348022e-02 -1.774074882268905640e-01 8.693165332078933716e-02 1.962125450372695923e-01 1.716319769620895386e-01 2.205269969999790192e-02 -1.873033642768859863e-01 2.324142158031463623e-01 -1.400410830974578857e-01
-8.329392294399440289e-04 -2.047250792384147644e-02 3.439645767211914062e-01 1.281401365995407104e-01 5.624874308705329895e-02 -6.621819734573364258e-02 -2.433548122644424438e-01 8.070633560419082642e-02 1.853548288345336914e-01 -1.302189975976943970e-01 1.559777259826660156e-01 -2.150026150047779083e-02 -2.508184686303138733e-02 2.246703654527664185e-01 1.881502866744995117e-01 -4.455830156803131104e-01 -1.376052796840667725e-01 -1.922597885131835938e-01 -1.164432615041732788e-01 -6.121506914496421814e-02 -1.158037260174751282e-01 -8.499195799231529236e-03 2.600812911987304688e-01 -2.391942292451858521e-01 1.731002032756805420e-01 -6.651177257299423218e-02 -2.236322872340679169e-02 8.092825114727020264e-02 -2.495944872498512268e-02 -4.094958007335662842e-01 -3.815180435776710510e-02 8.753775805234909058e-02
5.467194318771362305e-02 -4.458542540669441223e-02 1.227156147360801697e-01 1.820919066667556763e-01 2.313667386770248413e-01 7.452329248189926147e-02 -1.765586435794830322e-01 4.063863158226013184e-01 -2.750402688980102539e-01 -2.786462008953094482e-01 1.594306975603103638e-01 -2.649341244250535965e-03 -1.401185430586338043e-02 1.885466873645782471e-01 2.862079441547393799e-01 -3.435647189617156982e-01 -1.416389457881450653e-02 -4.679935052990913391e-02 -9.833012521266937256e-02 1.254761517047882080e-01 -7.781841605901718140e-02 -9.854327887296676636e-02 -4.971862211823463440e-02 -6.564764678478240967e-02 5.050045624375343323e-02 -1.166448146104812622e-01 -1.308789104223251343e-01 -2.043942660093307495e-01 -3.106259405612945557e-01 -1.131673529744148254e-01 -1.616121153347194195e-03 2.056042999029159546e-01
2.875505089759826660e-01 -2.013563215732574463e-01 -2.671355940401554108e-02 6.708154827356338501e-02 3.944730386137962341e-02 1.731264889240264893e-01 -3.653591126203536987e-02 -1.112901791930198669e-02 -1.069666594266891479e-01 1.190028190612792969e-01 -1.382716894149780273e-01 -2.097899913787841797e-01 -3.194725513458251953e-01 2.919329106807708740e-01 2.677838802337646484e-01 -2.103704959154129028e-01 -1.307410746812820435e-01 -2.683090269565582275e-01 -9.663702547550201416e-02 -9.725164622068405151e-02 -1.059574708342552185e-01 -1.201960742473602295e-01 1.136438027024269104e-01 -2.755379080772399902e-01 -1.357839405536651611e-01 7.011929899454116821e-02 -2.718559838831424713e-02 5.551541224122047424e-02 -1.608090549707412720e-01 -7.528661936521530151e-02 3.776827752590179443e-01 1.511510908603668213e-01
2.241088896989822388e-01 -7.869748026132583618e-02 1.772469580173492432e-01 1.513965129852294922e-01 -5.532801896333694458e-02 1.397825479507446289e-01 -3.885772824287414551e-02 1.497673988342285156e-02 -7.729522883892059326e-03 -1.624296605587005615e-01 1.336999982595443726e-01 9.115763008594512939e-02 -1.039064973592758179e-01 3.809472173452377319e-02 7.077602297067642212e-02 -4.456497356295585632e-02 4.225292801856994629e-02 -3.863015472888946533e-01 -9.145770221948623657e-02 -3.553484678268432617e-01 -1.723987013101577759e-01 1.355654001235961914e-01 1.816308051347732544e-01 -4.024878740310668945e-01 -2.470436245203018188e-01 -1.229616720229387283e-02 -9.543548221699893475e-04 7.567727565765380859e-02 -7.767345011234283447e-02 -2.858813405036926270e-01 3.225289881229400635e-01 7.486931234598159790e-02
-4.190601408481597900e-02 -3.628418445587158203e-01 -2.102311467751860619e-03 -2.085086554288864136e-01 -2.851167321205139160e-01 3.111483156681060791e-02 -2.591571807861328125e-01 1.570039093494415283e-01 -1.238765418529510498e-01 4.538273811340332031e-02 -3.570824861526489258e-02 -6.981927435845136642e-03 -1.671122014522552490e-01 2.554122805595397949e-01 2.609142661094665527e-01 -6.088032200932502747e-02 -2.040273100137710571e-01 -1.506775170564651489e-01 -7.254146784543991089e-02 1.490656286478042603e-02 8.513714373111724854e-02 1.722137629985809326e-01 1.784283667802810669e-01 -4.181684255599975586e-01 -1.400004327297210693e-01 -1.333924531936645508e-01 -4.556084051728248596e-02 1.477015018463134766e-01 1.515946686267852783e-01 -1.280834227800369263e-01 2.261728197336196899e-01 1.073867827653884888e-02
3.753171861171722412e-02 -1.456416100263595581e-01 2.314186468720436096e-02 -1.360470801591873169e-01 4.438016936182975769e-02 7.231330126523971558e-02 -1.744231432676315308e-01 5.663666725158691406e-01 -6.026396527886390686e-02 -3.858806192874908447e-01 1.983231604099273682e-01 1.231330111622810364e-01 -6.998331751674413681e-03 1.348595619201660156e-01 1.975711435079574585e-01 -2.423938959836959839e-01 -2.267045155167579651e-02 1.016555652022361755e-01 -2.005318850278854370e-01 2.173982262611389160e-01 -1.507954150438308716e-01 2.431161701679229736e-03 1.043091267347335815e-01 9.140284359455108643e-02 -1.028205826878547668e-02 1.948847621679306030e-01 -1.578057706356048584e-01 1.082964241504669189e-02 -1.996369957923889160e-01 -1.343225389719009399e-01 -1.476138713769614697e-03 1.248164549469947815e-01
1.859018802642822266e-01 -2.586830258369445801e-01 1.982597857713699341e-01 -2.284842357039451599e-02 -2.737059295177459717e-01 6.511142104864120483e-02 3.473225608468055725e-02 1.601354777812957764e-01 -2.505705505609512329e-02 -2.805650830268859863e-01 2.858653366565704346e-01 -2.369480393826961517e-02 -2.598043680191040039e-01 4.276968240737915039e-01 6.057471781969070435e-02 -1.450207531452178955e-01 -9.881698340177536011e-02 -1.897691786289215088e-01 5.525752529501914978e-02 1.253268271684646606e-01 4.436556249856948853e-02 1.483712196350097656e-01 8.650591969490051270e-02 -2.321491539478302002e-01 6.036763545125722885e-03 1.112997084856033325e-01 6.273727118968963623e-02 2.588008344173431396e-01 -3.859992325305938721e-02 -4.350864514708518982e-02 2.615531086921691895e-01 -1.044744253158569336e-01
2.405263930559158325e-01 7.854656875133514404e-02 1.236667186021804810e-01 5.472347885370254517e-02 -2.189939320087432861e-01 3.464723005890846252e-02 1.203414574265480042e-01 1.545375734567642212e-01 -2.851503193378448486e-01 -2.107527554035186768e-01 1.783085912466049194e-01 3.014242947101593018e-01 -1.366055160760879517e-01 1.635978072881698608e-01 1.590481847524642944e-01 -2.187310904264450073e-01 -1.249360963702201843e-01 -1.292029321193695068e-01 -5.379042774438858032e-02 1.442034989595413208e-01 -1.499049812555313110e-01 1.754250824451446533e-01 1.120112687349319458e-01 -1.365212202072143555e-01 -6.770695745944976807e-02 1.171434521675109863e-01 7.403320074081420898e-02 1.396144330501556396e-01 -2.886486947536468506e-01 -2.319369614124298096e-01 1.876414120197296143e-01 -3.274160325527191162e-01
-1.889275759458541870e-02 3.747239708900451660e-02 1.993675678968429565e-01 1.827655285596847534e-01 1.131622195243835449e-01 -8.755122311413288116e-03 -3.783913552761077881e-01 2.016008645296096802e-01 7.734706997871398926e-02 -2.222588509321212769e-01 1.165682673454284668e-01 -1.569660753011703491e-01 -9.431643784046173096e-02 9.901772439479827881e-02 2.954397797584533691e-01 -2.970246076583862305e-01 -2.292335033416748047e-01 3.255875781178474426e-02 -3.207569196820259094e-02 -1.607025414705276489e-01 -1.292669028043746948e-01 -3.006220236420631409e-02 2.537848949432373047e-01 -1.165362596511840820e-01 1.642547249794006348e-01 -1.114537268877029419e-01 -3.743190690875053406e-02 -4.343579988926649094e-03 3.063325397670269012e-02 -4.627515375614166260e-01 3.004438057541847229e-02 8.775747567415237427e-02
1.903823926113545895e-03 -1.453407555818557739e-01 -6.157554686069488525e-02 -1.599445492029190063e-01 9.799599647521972656e-02 1.121955271810293198e-02 -1.181424781680107117e-01 4.818767905235290527e-01 -1.065913513302803040e-01 -2.318288832902908325e-01 1.885603219270706177e-01 9.191343188285827637e-02 -1.143961399793624878e-01 2.025924474000930786e-01 2.831758260726928711e-01 -3.393656313419342041e-01 -4.828470200300216675e-02 1.077990904450416565e-01 -1.663221716880798340e-01 1.684472411870956421e-01 -1.615400761365890503e-01 -3.744048252701759338e-02 1.016473323106765747e-01 1.862845197319984436e-02 -7.244474440813064575e-02 1.262365728616714478e-01 -2.123225480318069458e-01 -9.463823586702346802e-02 -2.648513019084930420e-01 -5.097232386469841003e-02 1.573141515254974365e-01 2.326589077711105347e-01
-7.573992013931274414e-02 -1.527291834354400635e-01 1.917969882488250732e-01 -5.608856305480003357e-02 2.468988597393035889e-01 1.263680011034011841e-01 -1.752843856811523438e-01 4.392888545989990234e-01 -2.839532196521759033e-01 -2.841478884220123291e-01 5.065598990768194199e-03 -1.057334691286087036e-01 -8.824947476387023926e-02 2.063907682895660400e-01 1.921695321798324585e-01 -2.554047107696533203e-01 8.468008600175380707e-03 1.153829693794250488e-01 -5.059427022933959961e-02 5.245165899395942688e-02 -5.192329734563827515e-02 2.388640791177749634e-01 -1.177289709448814392e-01 -3.593732789158821106e-02 -3.113282844424247742e-02 2.354613393545150757e-01 1.137436255812644958e-01 2.246547304093837738e-02 -4.807886853814125061e-02 -2.029944211244583130e-01 1.804262250661849976e-01 2.563833594322204590e-01
-4.448760300874710083e-02 -1.199703663587570190e-01 2.494950592517852783e-01 -9.247835725545883179e-03 2.716926932334899902e-01 -1.006620973348617554e-01 -1.192139983177185059e-01 3.879059851169586182e-01 -2.039373368024826050e-01 -1.923259496688842773e-01 2.135950922966003418e-01 6.414226442575454712e-02 1.354915499687194824e-01 2.804338335990905762e-01 2.079399675130844116e-01 -2.308601438999176025e-01 -2.199081629514694214e-01 -4.589726775884628296e-02 2.424070239067077637e-02 1.688148379325866699e-01 -1.532539874315261841e-01 -9.835751354694366455e-02 -1.119180098176002502e-01 1.302178949117660522e-01 -5.927949398756027222e-02 9.578103572130203247e-02 -2.746160030364990234e-01 -3.204167261719703674e-02 -1.111291572451591492e-01 -1.582704484462738037e-01 1.244229599833488464e-01 2.580778300762176514e-01
1.797738522291183472e-01 3.517026454210281372e-02 9.382706880569458008e-02 -1.115560159087181091e-01 -8.664960414171218872e-02 -5.060068890452384949e-02 -1.038834378123283386e-01 2.961079180240631104e-01 -3.271382451057434082e-01 -1.657252609729766846e-01 2.442013919353485107e-01 -7.483752071857452393e-02 -2.866990864276885986e-01 3.218588232994079590e-01 7.432533055543899536e-02 1.110869795083999634e-01 -1.618686765432357788e-01 -7.536108605563640594e-03 -2.603754103183746338e-01 -6.081629917025566101e-02 5.717721953988075256e-02 1.301285773515701294e-01 4.311711713671684265e-02 -5.839304253458976746e-02 4.533021897077560425e-02 -6.352550536394119263e-02 2.422153800725936890e-01 1.302060186862945557e-01 1.943262852728366852e-02 -3.304643034934997559e-01 3.389878869056701660e-01 -6.204424053430557251e-02
8.452740311622619629e-02 -1.149719133973121643e-01 4.480785503983497620e-02 1.520093809813261032e-02 6.311831623315811157e-02 3.678383678197860718e-02 -1.459752172231674194e-01 5.615572333335876465e-01 -1.831132322549819946e-01 -3.555187582969665527e-01 1.900976747274398804e-01 1.236905083060264587e-01 -5.810404941439628601e-02 1.629211604595184326e-01 2.190225273370742798e-01 -2.589845955371856689e-01 -3.971365466713905334e-02 6.691707670688629150e-02 -8.928094059228897095e-02 2.024700939655303955e-01 -3.258266299962997437e-02 -1.482471972703933716e-01 2.109380960464477539e-01 -4.439289495348930359e-02 -1.071599796414375305e-01 1.324286758899688721e-01 -2.082609087228775024e-01 -4.786712676286697388e-02 -2.326213382184505463e-02 -7.267099618911743164e-02 2.082065939903259277e-01 1.752148568630218506e-01
-5.366018041968345642e-02 -2.413763552904129028e-01 -2.491087168455123901e-01 9.796516597270965576e-02 1.052150800824165344e-01 -5.170548334717750549e-02 -1.128946170210838318e-01 9.781195223331451416e-02 -1.014319062232971191e-01 -7.113216072320938110e-02 2.470976859331130981e-01 -6.740310788154602051e-02 -2.072580903768539429e-01 1.303107142448425293e-01 6.598629802465438843e-02 -2.375962734222412109e-01 -7.943978905677795410e-02 -1.275079846382141113e-01 -4.164860844612121582e-01 2.148344665765762329e-01 6.163861230015754700e-02 -2.381235063076019287e-01 1.054438110440969467e-02 -2.888865172863006592e-01 -2.649712935090065002e-02 -1.166811734437942505e-01 6.467363238334655762e-02 7.804766297340393066e-02 9.725927561521530151e-02 -4.246737957000732422e-01 1.572554558515548706e-01 -6.386499851942062378e-02
-2.154391855001449585e-01 -2.824742496013641357e-01 6.258759647607803345e-02 -9.333249181509017944e-02 -1.181237474083900452e-01 9.326291829347610474e-02 -3.005238994956016541e-02 1.660050004720687866e-01 -1.292149871587753296e-01 -2.749206721782684326e-01 2.944682836532592773e-01 -1.987787336111068726e-02 -1.276047378778457642e-01 2.917104661464691162e-01 1.425476670265197754e-01 -9.587321430444717407e-02 -2.038717083632946014e-02 -1.353142708539962769e-01 -1.541196256875991821e-01 -2.199474275112152100e-01 -1.640086174011230469e-01 -2.424875460565090179e-02 -2.322044037282466888e-02 -3.113668262958526611e-01 -4.088602960109710693e-02 1.832661777734756470e-02 1.210927143692970276e-01 -6.967110186815261841e-02 -3.711255490779876709e-01 -2.438807189464569092e-01 2.550373077392578125e-01 -1.297697052359580994e-02
1.550613064318895340e-02 -1.016891226172447205e-01 2.986241504549980164e-02 2.850433997809886932e-02 1.859854161739349365e-01 9.520875662565231323e-02 -1.154382377862930298e-01 5.662083625793457031e-01 -1.239156350493431091e-01 -3.428277075290679932e-01 2.108041346073150635e-01 5.737062916159629822e-02 -5.714324116706848145e-02 2.022891491651535034e-01 2.941155135631561279e-01 -2.608506381511688232e-01 -8.289694041013717651e-02 7.147943973541259766e-02 -1.922539025545120239e-01 1.874254494905471802e-01 1.495660282671451569e-02 -1.399652957916259766e-01 -1.883995905518531799e-02 2.916655875742435455e-02 -4.648913443088531494e-02 1.590385735034942627e-01 -1.809864193201065063e-01 1.070053428411483765e-01 -2.482147701084613800e-02 -1.829845458269119263e-01 1.082344204187393188e-01 9.070258587598800659e-02
4.136877879500389099e-02 -2.017545998096466064e-01 8.864767104387283325e-02 2.174761891365051270e-01 1.034179627895355225e-01 -3.580324947834014893e-01 -1.314236223697662354e-01 3.966673612594604492e-01 3.614301979541778564e-02 -8.831498026847839355e-02 -1.088565681129693985e-02 3.391723632812500000e-01 -1.298809498548507690e-01 2.954862415790557861e-01 1.774978041648864746e-01 1.167070772498846054e-02 -1.119130253791809082e-01 -1.302884221076965332e-01 2.683118879795074463e-01 4.386411234736442566e-02 5.654427222907543182e-03 2.333935350179672241e-01 2.914543449878692627e-02 -1.678559780120849609e-01 1.034545302391052246e-01 -2.116294652223587036e-01 3.790555894374847412e-02 1.118509992957115173e-01 -1.350831687450408936e-01 -1.374843716621398926e-01 6.266555190086364746e-02 1.771619468927383423e-01
3.399353027343750000e-01 -1.978736519813537598e-01 2.026413530111312866e-01 -2.109776996076107025e-02 -1.460687816143035889e-01 1.154634952545166016e-01 5.488219484686851501e-02 1.461010724306106567e-01 -1.549483388662338257e-01 -8.725351840257644653e-02 1.960686892271041870e-01 1.462923139333724976e-01 -2.315514981746673584e-01 2.794021964073181152e-01 2.148450352251529694e-02 -1.190450042486190796e-01 -2.863967120647430420e-01 -1.372173428535461426e-01 8.004493266344070435e-02 3.170816600322723389e-01 -2.163337022066116333e-01 5.267142504453659058e-02 9.168551117181777954e-02 -1.490384638309478760e-01 -3.120933100581169128e-02 -1.853641718626022339e-01 2.766456641256809235e-02 1.492550373077392578e-01 -3.021518290042877197e-01 -1.779160052537918091e-01 -1.792829949408769608e-03 -1.940417140722274780e-01
2.390737831592559814e-01 2.971395151689648628e-03 9.366134554147720337e-02 1.944798976182937622e-01 -2.175039499998092651e-01 1.645959913730621338e-01 -2.570154704153537750e-02 2.442689687013626099e-01 -1.622378379106521606e-01 -1.106616202741861343e-02 3.092412948608398438e-01 2.366525828838348389e-01 -2.864193916320800781e-01 1.768115907907485962e-01 4.801179841160774231e-02 -1.867500245571136475e-01 -1.618422567844390869e-01 -1.192899197340011597e-01 -2.153193354606628418e-01 1.106423661112785339e-01 -2.699980437755584717e-01 1.752347648143768311e-01 1.513497233390808105e-01 6.394998729228973389e-02 -6.274579465389251709e-02 8.858015388250350952e-02 -1.689707976765930653e-03 1.468591839075088501e-01 -5.618989840149879456e-02 -3.513218462467193604e-01 1.764761954545974731e-01 -1.106488257646560669e-01
-1.578616909682750702e-02 3.501187264919281006e-02 -2.088624835014343262e-01 5.927804112434387207e-02 -1.226185560226440430e-01 -1.604215949773788452e-01 -1.769737899303436279e-01 8.333226293325424194e-02 4.925201460719108582e-02 -2.071385085582733154e-01 2.634497284889221191e-01 3.155142441391944885e-02 -3.247697651386260986e-01 -9.967038407921791077e-03 5.721901357173919678e-02 -1.765830665826797485e-01 1.767642945051193237e-01 1.819579303264617920e-01 -6.627266854047775269e-02 1.811309903860092163e-01 3.971774131059646606e-02 1.473793536424636841e-01 2.534930706024169922e-01 -1.252281963825225830e-01 7.239147275686264038e-02 -5.484278872609138489e-02 -5.488591268658638000e-02 3.725367411971092224e-02 -4.900261387228965759e-02 -4.547248780727386475e-01 2.992887794971466064e-01 -3.168551027774810791e-01
2.866872847080230713e-01 -1.715174764394760132e-01 2.351764887571334839e-01 1.346025336533784866e-02 -2.276579141616821289e-01 9.368071705102920532e-02 -6.105275824666023254e-02 1.088181659579277039e-01 -7.665184885263442993e-02 -1.241233274340629578e-01 1.068917885422706604e-01 7.733604311943054199e-02 -2.820912599563598633e-01 1.344024986028671265e-01 2.102955877780914307e-01 2.549354918301105499e-02 -2.287716269493103027e-01 -1.038721948862075806e-01 -6.543888896703720093e-02 3.149821162223815918e-01 -5.460279807448387146e-02 1.926506310701370239e-01 2.865054309368133545e-01 5.991259589791297913e-02 -1.010318547487258911e-01 1.921803206205368042e-01 1.708413064479827881e-01 1.883551627397537231e-01 1.016230694949626923e-02 -3.203570842742919922e-01 1.880878657102584839e-01 -1.822666823863983154e-01
-6.749614328145980835e-02 -4.216825962066650391e-01 -1.836596801877021790e-02 6.277108192443847656e-02 -6.497026979923248291e-02 4.777443595230579376e-03 -1.711635738611221313e-01 3.217802941799163818e-02 -1.472911983728408813e-01 -1.530411541461944580e-01 2.572149336338043213e-01 -2.314356863498687744e-01 -2.825133502483367920e-01 2.138129770755767822e-01 5.212425813078880310e-02 -5.510772019624710083e-02 -8.287070691585540771e-02 -1.854723095893859863e-01 -2.218066006898880005e-01 3.262349218130111694e-02 -2.291276864707469940e-02 -1.188953518867492676e-01 1.114986911416053772e-01 -2.719774544239044189e-01 1.317734122276306152e-01 -5.917545780539512634e-02 -1.934664137661457062e-02 -1.247944682836532593e-01 -2.737300693988800049e-01 -3.931339383125305176e-01 -1.341681480407714844e-01 -7.589396089315414429e-02
1.562264654785394669e-02 -6.853669136762619019e-02 1.332738101482391357e-01 6.447836011648178101e-02 2.070258855819702148e-01 1.443590444978326559e-04 -1.270191930234432220e-02 1.999619416892528534e-02 -7.808287441730499268e-02 -1.436453014612197876e-01 4.370586872100830078e-01 1.382449716329574585e-01 -2.540463805198669434e-01 -5.792599171400070190e-02 1.399409919977188110e-01 2.657651901245117188e-02 -2.718594111502170563e-02 -2.666424773633480072e-02 7.463774085044860840e-02 3.148924112319946289e-01 -9.474100917577743530e-02 7.835555076599121094e-02 2.273592352867126465e-01 -2.336871027946472168e-01 1.957963556051254272e-01 -2.748115062713623047e-01 1.105393692851066589e-01 6.891108304262161255e-02 -1.842844784259796143e-01 -3.725168108940124512e-01 2.661369442939758301e-01 -5.188138782978057861e-02
6.485345307737588882e-03 -3.342323601245880127e-01 2.060831189155578613e-01 -1.035492792725563049e-01 7.424653321504592896e-02 2.189876288175582886e-01 -9.364560246467590332e-02 4.408656060695648193e-01 -2.339405268430709839e-01 -2.777514457702636719e-01 9.966906905174255371e-02 -1.855676919221878052e-01 -5.426125600934028625e-02 9.474894404411315918e-02 4.038152694702148438e-01 -2.194721102714538574e-01 -6.235041469335556030e-02 1.852209866046905518e-01 4.001602903008460999e-02 1.640609093010425568e-02 -9.268639236688613892e-02 -3.448302671313285828e-02 -7.464801520109176636e-02 4.707692936062812805e-02 -9.722406417131423950e-02 9.097324311733245850e-02 6.103246659040451050e-02 -6.370099633932113647e-02 -1.077576950192451477e-01 -2.515467107295989990e-01 1.370981428772211075e-02 1.443406194448471069e-01
5.522533506155014038e-02 -1.412297338247299194e-01 -8.017089962959289551e-02 -1.466229092329740524e-02 2.461850047111511230e-01 -1.865260675549507141e-02 -1.160231009125709534e-01 3.531543612480163574e-01 -1.690562516450881958e-01 -2.930696010589599609e-01 1.310624778270721436e-01 -7.614740636199712753e-03 -2.956615015864372253e-02 1.753613203763961792e-01 2.911670804023742676e-01 -3.523120880126953125e-01 -8.518241345882415771e-02 2.156920135021209717e-01 -1.660109013319015503e-01 1.566339582204818726e-01 -1.185074448585510254e-02 -1.184013411402702332e-01 6.786267459392547607e-02 -2.011689729988574982e-02 1.344059780240058899e-02 1.277552694082260132e-01 -3.520472347736358643e-01 -3.666657209396362305e-02 -1.902741342782974243e-01 -1.092665120959281921e-01 2.369681745767593384e-01 1.669469177722930908e-01
1.201231963932514191e-03 -1.756174862384796143e-01 -1.196954771876335144e-01 1.991257220506668091e-01 1.618048250675201416e-01 1.155589967966079712e-01 -2.252383083105087280e-01 1.632394194602966309e-01 -2.609374187886714935e-02 -1.216723248362541199e-01 1.089933142066001892e-01 2.416907250881195068e-01 -3.104018270969390869e-01 -2.617909200489521027e-02 1.724029928445816040e-01 -1.610248684883117676e-01 -1.081999167799949646e-01 -1.913498342037200928e-01 -3.000445067882537842e-01 3.213083371520042419e-02 -1.567125767469406128e-01 1.039599105715751648e-01 -2.179175429046154022e-02 4.198987782001495361e-02 1.286804974079132080e-01 -1.039773225784301758e-01 1.272550523281097412e-01 -5.256973952054977417e-02 -4.036787748336791992e-01 -4.128897190093994141e-01 -9.308065287768840790e-03 -5.445577949285507202e-02
-1.851216554641723633e-01 -1.907428801059722900e-01 1.343312412500381470e-01 -8.270266698673367500e-04 2.512866258621215820e-01 -1.135221794247627258e-01 4.803172871470451355e-02 3.911469876766204834e-01 -2.563101649284362793e-01 -2.344788759946823120e-01 -5.015082657337188721e-02 -1.356526017189025879e-01 -2.041491866111755371e-01 2.258446514606475830e-01 2.695088386535644531e-01 -3.282050192356109619e-01 -1.727129369974136353e-01 1.325247287750244141e-01 -6.350430101156234741e-02 1.030749455094337463e-01 1.135249808430671692e-01 1.579324305057525635e-01 2.129656262695789337e-02 1.269725412130355835e-01 -2.289850860834121704e-01 -1.284954845905303955e-01 2.042793855071067810e-02 1.557006239891052246e-01 -3.899066150188446045e-02 -2.252010554075241089e-01 -3.362707793712615967e-02 4.370837658643722534e-02
-9.866704232990741730e-03 -2.053387314081192017e-01 9.446503221988677979e-02 -4.111602902412414551e-02 6.223521754145622253e-02 6.302930414676666260e-02 -2.093972861766815186e-01 5.447039604187011719e-01 -1.715626269578933716e-01 -2.880834639072418213e-01 1.844289302825927734e-01 1.683920770883560181e-01 -4.137795418500900269e-03 2.750548422336578369e-01 1.921348422765731812e-01 -2.653762698173522949e-01 -1.532345078885555267e-02 1.360234767198562622e-01 -1.420041471719741821e-01 1.230398863554000854e-01 -1.047473847866058350e-01 -9.770103543996810913e-02 8.472862094640731812e-02 -8.464363217353820801e-02 1.849726401269435883e-02 2.075813710689544678e-01 -1.947832107543945312e-01 -9.519384801387786865e-02 -1.425535827875137329e-01 -6.675924360752105713e-02 1.320492774248123169e-01 1.391712278127670288e-01
-8.670289814472198486e-02 -3.056036531925201416e-01 -4.157885536551475525e-02 -6.763714831322431564e-03 -3.875726759433746338e-01 3.264187648892402649e-02 -3.480501845479011536e-02 1.065451428294181824e-01 -9.690140187740325928e-02 -1.092999130487442017e-01 1.046460121870040894e-01 -6.849174946546554565e-02 -1.149797998368740082e-02 3.877844810485839844e-01 2.165765464305877686e-01 1.135607287287712097e-01 -9.505500644445419312e-02 -1.114360895007848740e-02 -2.198174148797988892e-01 3.939419239759445190e-02 -1.428312510251998901e-01 -1.374316308647394180e-02 6.188698112964630127e-02 -4.024783372879028320e-01 1.052072271704673767e-01 2.056803740561008453e-02 1.068689450621604919e-01 -9.802744537591934204e-02 -2.683806121349334717e-01 -2.743437588214874268e-01 2.071920186281204224e-01 1.341700702905654907e-01
2.419052720069885254e-01 -1.504749059677124023e-01 1.651007682085037231e-02 3.509124815464019775e-01 1.910928785800933838e-01 1.767730899155139923e-02 -3.195949792861938477e-01 3.782571852207183838e-02 3.114118240773677826e-02 -2.181919813156127930e-01 2.501243054866790771e-01 -4.946263134479522705e-02 -7.919575273990631104e-02 2.971375882625579834e-01 1.586105823516845703e-01 7.141854614019393921e-02 5.438860505819320679e-02 -3.946532309055328369e-01 -1.040406078100204468e-01 -3.480008617043495178e-02 -1.056943759322166443e-01 -4.542379081249237061e-02 1.989215612411499023e-01 -3.148864507675170898e-01 9.953608363866806030e-02 5.195930227637290955e-02 -6.389771401882171631e-02 1.251297593116760254e-01 -1.252355277538299561e-01 -1.056116670370101929e-01 1.467619985342025757e-01 -1.148579269647598267e-01
1.748035252094268799e-01 -3.290706574916839600e-01 2.021845281124114990e-01 1.408882737159729004e-01 1.373352706432342529e-01 2.997117340564727783e-01 1.365319639444351196e-01 -6.645475327968597412e-02 2.928249537944793701e-01 -1.708310991525650024e-01 9.189093112945556641e-02 -9.310801327228546143e-02 -9.946247190237045288e-02 3.564133048057556152e-01 7.275123894214630127e-02 -1.257215589284896851e-01 -1.278529688715934753e-02 1.415351033210754395e-01 -1.446036100387573242e-01 -1.774197071790695190e-02 5.787705630064010620e-02 1.443316787481307983e-01 4.031463712453842163e-02 1.056580990552902222e-01 -6.225287914276123047e-02 -2.304250150918960571e-01 -9.612476080656051636e-02 2.775774896144866943e-01 -1.963271051645278931e-01 -3.091835081577301025e-01 8.366852253675460815e-02 1.258082389831542969e-01
-1.564155332744121552e-02 -9.935076534748077393e-02 -6.822709739208221436e-02 1.852886527776718140e-01 4.897015169262886047e-02 1.887733340263366699e-01 -1.870286166667938232e-01 1.348040401935577393e-01 -2.361118793487548828e-02 -1.063470095396041870e-01 2.140990793704986572e-01 2.506741322576999664e-02 -8.944672346115112305e-02 3.549365699291229248e-01 7.774475496262311935e-03 9.205516427755355835e-02 -2.108034193515777588e-01 -5.894672870635986328e-02 -3.252544701099395752e-01 -2.006900161504745483e-01 1.025961413979530334e-01 1.130737885832786560e-01 -7.411251962184906006e-02 -2.070434987545013428e-01 -3.255856037139892578e-02 -1.457756757736206055e-01 1.725061535835266113e-01 2.801391482353210449e-01 -1.263212114572525024e-01 -4.103964567184448242e-01 2.774559855461120605e-01 -3.607425093650817871e-02
2.583591639995574951e-01 -6.146358326077461243e-02 1.504283770918846130e-02 -1.712868958711624146e-01 -2.392290979623794556e-01 -1.016745045781135559e-01 3.417951986193656921e-02 3.366947770118713379e-01 -1.072581633925437927e-01 1.013097614049911499e-01 4.150846302509307861e-01 -1.073960512876510620e-01 -1.391821056604385376e-01 1.654170751571655273e-01 2.447223365306854248e-01 -4.090711846947669983e-02 -1.217803284525871277e-01 -2.905739657580852509e-02 -9.907200932502746582e-02 4.440839216113090515e-02 4.388341307640075684e-02 3.895336091518402100e-01 -1.031621620059013367e-01 -1.704858802258968353e-02 1.087645348161458969e-02 -8.238587528467178345e-02 1.097633764147758484e-01 1.539385318756103516e-01 -1.471316069364547729e-01 -1.132184937596321106e-01 3.615549504756927490e-01 6.338162720203399658e-02
1.278160065412521362e-01 -2.049196064472198486e-01 2.385800927877426147e-01 -3.462944552302360535e-02 1.326306462287902832e-01 -1.119342911988496780e-02 -4.553350806236267090e-02 4.907263815402984619e-01 -2.263270914554595947e-01 -1.095164492726325989e-01 -2.149089984595775604e-02 -6.980707496404647827e-02 -9.606684558093547821e-03 1.857782155275344849e-01 2.557881474494934082e-01 -2.680833339691162109e-01 -1.373776495456695557e-01 2.037232369184494019e-01 -1.433115005493164062e-01 1.759250015020370483e-01 -1.078588739037513733e-01 -1.654282957315444946e-01 -2.011834532022476196e-01 -6.294649094343185425e-02 -1.145867109298706055e-01 1.598681360483169556e-01 5.893410742282867432e-02 -6.331523507833480835e-02 -3.158532083034515381e-01 -1.852174252271652222e-01 4.310990869998931885e-02 7.139252871274948120e-02
3.687222003936767578e-01 -9.298401884734630585e-03 1.362058669328689575e-01 -7.660478353500366211e-02 -9.537342935800552368e-02 -1.026790291070938110e-01 -1.105387359857559204e-01 1.076224669814109802e-01 -1.485938280820846558e-01 1.034919754602015018e-03 1.310768276453018188e-01 2.630604803562164307e-01 -1.621816903352737427e-01 3.358816206455230713e-01 1.954342722892761230e-01 -1.068924367427825928e-01 -2.151656001806259155e-01 -1.894049532711505890e-02 -1.471837460994720459e-01 2.835741937160491943e-01 -2.362702637910842896e-01 2.148791849613189697e-01 1.545134037733078003e-01 5.961742252111434937e-02 5.968178436160087585e-02 1.678599566221237183e-01 1.510117948055267334e-01 1.882908344268798828e-01 -2.098931372165679932e-02 -1.617478728294372559e-01 2.182591557502746582e-01 -2.376951277256011963e-01
-1.816750317811965942e-01 -2.092016190290451050e-01 1.273639351129531860e-01 -8.972133696079254150e-02 -2.421810179948806763e-01 -3.559346124529838562e-02 -1.613802313804626465e-01 9.272697567939758301e-02 -9.144698083400726318e-02 -6.813921779394149780e-02 2.933797538280487061e-01 -9.240147471427917480e-02 -4.438215121626853943e-02 3.574625849723815918e-01 1.841976791620254517e-01 -7.166618853807449341e-02 -1.233902439707890153e-04 -4.072571173310279846e-02 -1.687205731868743896e-01 -2.684640288352966309e-01 -8.718342334032058716e-02 -3.237828612327575684e-02 3.448129072785377502e-02 -1.448521912097930908e-01 8.181358873844146729e-02 5.514327436685562134e-02 9.834822267293930054e-03 -3.682988509535789490e-02 -4.890653491020202637e-01 -2.042201757431030273e-01 3.129088878631591797e-01 7.041999697685241699e-02
-1.773786097764968872e-01 -8.034086972475051880e-02 -5.935315042734146118e-02 3.972563147544860840e-02 -7.807113230228424072e-02 1.814491301774978638e-01 -1.667006500065326691e-02 -8.284876495599746704e-02 -1.857525259256362915e-01 -6.179598569869995117e-01 -1.164572685956954956e-01 -4.022595006972551346e-03 -5.336989834904670715e-02 3.975545614957809448e-02 2.587336599826812744e-01 -1.621208935976028442e-01 -1.590674370527267456e-01 -2.204350531101226807e-01 -7.708994299173355103e-02 5.696586892008781433e-02 -2.309603840112686157e-01 -7.601940631866455078e-02 -2.909128554165363312e-02 -1.884469948709011078e-02 7.322818506509065628e-03 -3.989914059638977051e-02 -1.041864603757858276e-02 1.497897207736968994e-01 1.662212610244750977e-02 -2.531948089599609375e-01 3.828372061252593994e-01 6.829491257667541504e-02
2.641006559133529663e-02 1.551643610000610352e-01 2.169255912303924561e-02 8.222381025552749634e-02 6.438101083040237427e-02 -4.460345581173896790e-02 -1.822033971548080444e-01 2.349653095006942749e-01 -1.466866669943556190e-04 -1.632759869098663330e-01 3.973492980003356934e-02 -2.214026153087615967e-01 3.169458732008934021e-02 4.775706231594085693e-01 4.132833480834960938e-01 -1.614211201667785645e-01 1.805237978696823120e-01 -1.104087531566619873e-01 -1.765833646059036255e-01 4.014556705951690674e-01 3.072438389062881470e-02 3.173506632447242737e-02 -2.472281157970428467e-01 -6.792453676462173462e-02 3.706365823745727539e-02 5.337066575884819031e-02 -7.973063737154006958e-02 -6.360951066017150879e-02 -7.660552114248275757e-02 -1.663377434015274048e-01 1.287709623575210571e-01 -2.648193016648292542e-02
3.035641014575958252e-01 -1.962922662496566772e-01 4.230006784200668335e-02 -4.168558120727539062e-02 5.328859016299247742e-02 -7.043532561510801315e-03 1.430410891771316528e-01 1.108928173780441284e-01 -1.562442332506179810e-01 -8.290422707796096802e-02 -3.032397106289863586e-02 1.101287975907325745e-01 -2.601604163646697998e-01 1.882068663835525513e-01 2.410292178392410278e-01 1.044697836041450500e-01 -5.623725429177284241e-02 -1.543721854686737061e-01 -2.162807881832122803e-01 -6.998711079359054565e-02 -2.613825500011444092e-01 1.842011362314224243e-01 1.038693636655807495e-01 -9.862632304430007935e-02 -2.710972726345062256e-01 9.684178233146667480e-02 8.391669392585754395e-02 3.474302589893341064e-01 -3.062172234058380127e-01 -2.083350419998168945e-01 -9.671880863606929779e-03 -2.537177205085754395e-01
7.493837177753448486e-02 -3.053312003612518311e-01 1.429397761821746826e-01 1.339955441653728485e-02 -5.224102735519409180e-02 -2.893593013286590576e-01 -4.552686810493469238e-01 6.538462638854980469e-02 2.849891223013401031e-02 -1.910548210144042969e-01 7.885584607720375061e-03 1.353581398725509644e-01 -2.200218439102172852e-01 1.643872857093811035e-01 3.035797476768493652e-01 -1.266246885061264038e-01 3.748454526066780090e-02 7.730941474437713623e-02 2.864218503236770630e-02 -2.249426022171974182e-02 2.695149481296539307e-01 -6.689485907554626465e-02 -9.050033986568450928e-02 -3.322539627552032471e-01 -2.371943183243274689e-02 -3.986572846770286560e-03 -2.445925027132034302e-02 1.793293952941894531e-01 1.155323907732963562e-02 -2.722143530845642090e-01 -1.494895964860916138e-01 -9.431980550289154053e-02
-1.218686625361442566e-01 -3.249195218086242676e-01 1.636430248618125916e-02 1.093885228037834167e-01 -3.091778457164764404e-01 -4.894302785396575928e-02 -1.131443977355957031e-01 2.114396095275878906e-01 3.957059606909751892e-02 -1.459884345531463623e-01 1.744884699583053589e-01 5.664185807108879089e-02 -9.466216713190078735e-02 1.449543088674545288e-01 2.063551694154739380e-01 -6.636299192905426025e-02 -1.587617546319961548e-01 -1.588513851165771484e-01 -1.939022690057754517e-01 -1.595883816480636597e-01 5.396061111241579056e-03 -6.141655519604682922e-02 3.171348273754119873e-01 -2.454080581665039062e-01 6.412940472364425659e-02 -3.845969587564468384e-02 4.359606653451919556e-02 2.075050212442874908e-02 -4.396899938583374023e-01 -2.320910543203353882e-01 2.036774307489395142e-01 -6.039375439286231995e-02
1.672835834324359894e-02 -1.871652752161026001e-01 1.880715191364288330e-01 -8.982898294925689697e-02 1.052213907241821289e-01 3.128602355718612671e-02 -7.917174696922302246e-02 5.750155448913574219e-01 -1.259455829858779907e-01 -3.187212646007537842e-01 2.979962825775146484e-01 5.238237231969833374e-02 -1.379476487636566162e-01 1.805767565965652466e-01 2.718479335308074951e-01 -2.679944634437561035e-01 2.151375869289040565e-03 1.519314944744110107e-01 -1.320788115262985229e-01 2.194004952907562256e-01 4.290483519434928894e-02 -3.811508789658546448e-02 -6.017421931028366089e-02 3.760808613151311874e-03 -7.592970132827758789e-02 -2.708449400961399078e-02 -1.605959534645080566e-01 -2.051966823637485504e-02 -1.507219970226287842e-01 -1.706745289266109467e-02 6.767186522483825684e-02 1.001998931169509888e-01
2.696200013160705566e-01 -8.158110082149505615e-02 2.793276123702526093e-02 -1.251799315214157104e-01 -1.821863837540149689e-02 4.443999007344245911e-02 -1.972313672304153442e-01 2.322076112031936646e-01 -1.666235029697418213e-01 -2.193590551614761353e-01 2.507018744945526123e-01 2.373727411031723022e-01 -1.029643043875694275e-01 3.431537747383117676e-01 1.259638071060180664e-01 1.122584566473960876e-01 4.737006127834320068e-02 -4.863374680280685425e-02 -1.059177070856094360e-01 7.158087939023971558e-02 8.648173511028289795e-02 2.428865134716033936e-01 -9.282948821783065796e-02 -3.792925924062728882e-02 6.981732696294784546e-02 -2.225674390792846680e-01 6.919810175895690918e-02 -1.992477104067802429e-02 -2.184072881937026978e-01 -2.249389737844467163e-01 2.901939153671264648e-01 -3.428986966609954834e-01
2.144821435213088989e-01 2.217352539300918579e-01 6.086017563939094543e-02 2.606448531150817871e-01 -1.380611117929220200e-02 7.223487645387649536e-02 -1.131181977689266205e-02 2.406160682439804077e-01 -1.091093420982360840e-01 -1.598495841026306152e-01 3.262618184089660645e-01 8.290012925863265991e-02 -3.404475450515747070e-01 -3.866948245558887720e-04 1.256638020277023315e-01 2.934499271214008331e-02 1.125599816441535950e-01 8.694998919963836670e-02 -1.712425202131271362e-01 2.347513288259506226e-01 -1.643072366714477539e-01 1.887709833681583405e-02 1.312688738107681274e-01 -2.994064986705780029e-01 -1.300556063652038574e-01 -8.497741818428039551e-02 -6.681308150291442871e-02 1.141090095043182373e-01 -9.557513147592544556e-02 -3.138986229896545410e-01 2.720132470130920410e-01 -1.557422280311584473e-01
1.479543596506118774e-01 -2.947310507297515869e-01 5.419961363077163696e-02 1.796152442693710327e-01 3.014761954545974731e-02 1.083531044423580170e-02 -1.002680212259292603e-01 -1.809946000576019287e-01 -1.933623664081096649e-02 -2.294408679008483887e-01 6.586214900016784668e-02 -1.281230337917804718e-02 -3.765375018119812012e-01 2.759917974472045898e-01 1.011018827557563782e-01 -2.192492336034774780e-01 -2.237109094858169556e-01 -3.408468961715698242e-01 -5.487129092216491699e-02 -1.680991053581237793e-01 -1.283857226371765137e-01 -5.467084050178527832e-02 1.906697303056716919e-01 -3.060876727104187012e-01 -5.172320455312728882e-02 -3.524636104702949524e-02 1.745780259370803833e-01 3.802889585494995117e-02 -8.248508721590042114e-02 -2.707723975181579590e-01 9.121210128068923950e-02 -8.456953614950180054e-02
2.365900725126266479e-01 -8.469501137733459473e-02 1.955067962408065796e-01 8.582963049411773682e-02 3.903816267848014832e-02 -6.202181428670883179e-02 -3.419552743434906006e-01 -6.880371272563934326e-02 -4.890464246273040771e-02 -1.477411538362503052e-01 -2.686658203601837158e-01 -9.608680754899978638e-02 -1.015225946903228760e-01 2.440364807844161987e-01 2.563866078853607178e-01 4.207462444901466370e-02 -2.526363134384155273e-01 4.771632328629493713e-02 -1.480279117822647095e-01 -4.917462542653083801e-02 -6.986435502767562866e-02 8.763361722230911255e-02 -6.187428161501884460e-02 -5.614672303199768066e-01 -1.098289489746093750e-01 6.474794819951057434e-03 8.726179599761962891e-02 1.930273622274398804e-01 4.724633321166038513e-02 -1.361945718526840210e-01 7.383408397436141968e-02 1.262857615947723389e-01
-2.130900472402572632e-01 -2.862638831138610840e-01 4.682953283190727234e-02 5.586067214608192444e-03 -1.680571436882019043e-01 -3.020624816417694092e-02 7.037591934204101562e-02 2.724563777446746826e-01 -1.958453953266143799e-01 -1.890600100159645081e-02 2.098188102245330811e-01 2.914725057780742645e-02 -3.002413213253021240e-01 3.511301577091217041e-01 2.226994782686233521e-01 1.653636544942855835e-01 -8.288788050413131714e-02 -4.745153337717056274e-02 -2.678233385086059570e-01 -1.689530760049819946e-01 9.848483651876449585e-02 1.759023815393447876e-01 1.089950725436210632e-01 -2.095144093036651611e-01 1.248735263943672180e-01 1.163291707634925842e-01 -4.346897453069686890e-02 1.483752392232418060e-02 -1.546415220946073532e-02 -2.151029407978057861e-01 3.205887377262115479e-01 -4.221445322036743164e-02
-1.840076874941587448e-03 -6.123391166329383850e-02 7.323231548070907593e-02 6.350778276100754738e-04 -5.531050264835357666e-02 -4.107894375920295715e-02 -1.369289159774780273e-01 9.098676592111587524e-02 -3.143285214900970459e-02 -2.338294535875320435e-01 1.400999426841735840e-01 1.234257295727729797e-01 -2.883187234401702881e-01 1.906517446041107178e-01 2.043232619762420654e-01 1.225156635046005249e-01 -3.571346774697303772e-02 1.317521780729293823e-01 -1.138501539826393127e-01 3.075916767120361328e-01 -1.636619567871093750e-01 1.002916842699050903e-01 3.535594344139099121e-01 -2.561163604259490967e-01 3.407014906406402588e-02 -3.070119023323059082e-01 1.108393631875514984e-02 -6.331376731395721436e-02 2.133993431925773621e-02 -2.695741057395935059e-01 2.596542239189147949e-01 -3.140098452568054199e-01
-2.179358601570129395e-01 -2.172731161117553711e-01 1.034905984997749329e-01 8.039614558219909668e-02 -3.814709186553955078e-01 -7.701710332185029984e-03 -3.309101611375808716e-02 1.806028485298156738e-01 -2.137805707752704620e-02 -2.002292275428771973e-01 2.099426984786987305e-01 -4.055297747254371643e-02 -1.606925427913665771e-01 2.961244881153106689e-01 2.320080548524856567e-01 -1.231537535786628723e-01 -1.259126421064138412e-02 -2.632322013378143311e-01 -1.841199696063995361e-01 -1.054672077298164368e-01 4.246233962476253510e-03 -1.306541264057159424e-02 1.065466105937957764e-01 -1.435435116291046143e-01 1.434724032878875732e-01 2.421125583350658417e-02 8.363419771194458008e-02 -1.404080390930175781e-01 -2.365206927061080933e-01 -2.541603744029998779e-01 3.207224309444427490e-01 1.488430351018905640e-01
-1.315549761056900024e-01 -3.624680340290069580e-01 1.881393045186996460e-01 1.713600605726242065e-01 -3.504558205604553223e-01 5.005224607884883881e-03 -5.535409972071647644e-02 1.772437244653701782e-01 -1.273728907108306885e-01 -1.964593231678009033e-01 2.091274261474609375e-01 -6.526075303554534912e-02 -1.374746710062026978e-01 2.513029575347900391e-01 1.684465678408741951e-03 -9.570751339197158813e-02 -5.623041838407516479e-02 -4.495036602020263672e-02 -1.103399991989135742e-01 -1.280002295970916748e-01 5.995946004986763000e-03 -2.822525100782513618e-03 4.455054551362991333e-02 -2.280083894729614258e-01 1.518388986587524414e-01 -3.351990878582000732e-02 1.119954437017440796e-01 -1.154684461653232574e-02 -3.976936340332031250e-01 -2.640685737133026123e-01 2.400615513324737549e-01 1.583113968372344971e-01
2.509765923023223877e-01 -2.327411621809005737e-01 2.174490094184875488e-01 6.902520358562469482e-02 -2.043867409229278564e-01 -5.057579651474952698e-02 1.254097968339920044e-01 6.148092448711395264e-02 -1.285354942083358765e-01 -3.147064149379730225e-01 3.383241295814514160e-01 -7.586009800434112549e-02 -6.393474340438842773e-02 1.904100477695465088e-01 2.069206982851028442e-01 -1.616039723157882690e-01 -7.885331660509109497e-02 8.624369651079177856e-02 3.433550521731376648e-02 2.209409922361373901e-01 -5.923929437994956970e-02 2.750023603439331055e-01 -4.458659142255783081e-02 -3.017179667949676514e-01 2.086989954113960266e-02 3.028998672962188721e-01 7.511401548981666565e-03 1.348261982202529907e-01 -1.556606739759445190e-01 4.567318037152290344e-02 2.193601578474044800e-01 3.519605472683906555e-02
1.301127970218658447e-01 -1.507804542779922485e-01 -9.344620630145072937e-03 -9.305257350206375122e-02 -1.505180727690458298e-02 -2.677387297153472900e-01 6.039848178625106812e-02 1.923569887876510620e-01 -4.301863908767700195e-02 -5.542636290192604065e-02 1.436242610216140747e-01 1.486423909664154053e-01 -1.854037344455718994e-01 4.983789920806884766e-01 2.048758417367935181e-01 -7.004691660404205322e-02 -1.099482253193855286e-01 1.240621786564588547e-02 -2.133336067199707031e-01 5.447785928845405579e-02 -5.183281749486923218e-02 3.221088945865631104e-01 -1.232350617647171021e-01 -6.123127043247222900e-02 -2.552222274243831635e-02 2.596345543861389160e-02 2.011019885540008545e-01 4.447276517748832703e-02 1.212685555219650269e-02 6.517717242240905762e-02 3.848654329776763916e-01 -2.817583680152893066e-01
2.561744153499603271e-01 -3.702900409698486328e-01 9.913672506809234619e-02 1.344695389270782471e-01 -9.702393412590026855e-02 1.708140373229980469e-01 2.096431702375411987e-01 1.243035495281219482e-01 -6.897420436143875122e-02 -4.274939894676208496e-01 3.125034868717193604e-01 1.750202849507331848e-02 -1.292352676391601562e-01 2.211032807826995850e-01 1.331891566514968872e-01 -4.576247557997703552e-02 -9.531048685312271118e-02 -1.826944649219512939e-01 -9.536232054233551025e-02 2.670958638191223145e-01 -1.599561721086502075e-01 2.452483773231506348e-01 8.232058584690093994e-02 -1.077828779816627502e-01 -4.680343344807624817e-02 1.574355363845825195e-01 -5.497454851865768433e-02 7.081998884677886963e-02 -8.790885657072067261e-02 -5.182388238608837128e-03 -1.716692745685577393e-02 -1.742876321077346802e-01
8.641241490840911865e-02 -3.093164563179016113e-01 -7.201188709586858749e-03 -1.200479045510292053e-01 -6.114295497536659241e-02 -3.531956300139427185e-02 -2.401732057332992554e-01 1.010077521204948425e-01 4.807692021131515503e-03 -7.282247394323348999e-02 4.907745420932769775e-01 -4.764696210622787476e-02 -2.863030433654785156e-01 2.278617173433303833e-01 1.395784318447113037e-01 7.955071516335010529e-03 -1.984933391213417053e-02 -5.176839767955243587e-04 -4.081962704658508301e-01 5.266491323709487915e-03 2.160415053367614746e-02 -1.684225052595138550e-01 4.563417658209800720e-02 -2.206161320209503174e-01 8.198921382427215576e-02 -1.499821543693542480e-01 1.512898802757263184e-01 8.211706578731536865e-02 -9.971042722463607788e-02 -2.935287356376647949e-01 -7.688628882169723511e-02 1.161456387490034103e-02
1.537111252546310425e-01 -5.442851781845092773e-02 1.138839051127433777e-01 8.878812938928604126e-02 6.246705353260040283e-02 -2.852074503898620605e-01 -2.730657458305358887e-01 -4.395181685686111450e-02 9.781804680824279785e-02 -1.861851215362548828e-01 -3.146644532680511475e-01 2.306308448314666748e-01 -1.190589219331741333e-01 2.340563535690307617e-01 2.052007466554641724e-01 -2.923951111733913422e-02 -1.418980956077575684e-01 -2.377143055200576782e-01 -9.521251916885375977e-02 9.791771322488784790e-02 1.674994826316833496e-02 1.215819641947746277e-01 -5.894703790545463562e-03 -1.726129502058029175e-01 -1.849429458379745483e-01 -6.690796464681625366e-02 1.062107756733894348e-01 7.112205028533935547e-02 1.637431234121322632e-01 -3.970500230789184570e-01 2.288578301668167114e-01 2.245288491249084473e-01
5.605977773666381836e-02 -1.064774617552757263e-01 -2.643532864749431610e-02 -1.181119401007890701e-02 1.086065769195556641e-01 8.419254422187805176e-02 -1.260125637054443359e-01 2.098760195076465607e-02 5.684946477413177490e-02 -2.488273382186889648e-01 1.572202146053314209e-01 -1.117320880293846130e-01 -1.758345365524291992e-01 3.072690069675445557e-01 3.045484125614166260e-01 1.216092854738235474e-01 -9.167268872261047363e-02 -8.312785625457763672e-02 -3.020984493196010590e-02 -9.283699095249176025e-02 1.030986234545707703e-01 1.422130316495895386e-01 1.381866186857223511e-01 -2.784495353698730469e-01 2.912093698978424072e-01 2.329143434762954712e-01 8.273609913885593414e-03 -2.014454007148742676e-01 -3.056174218654632568e-01 -2.440163493156433105e-01 2.990313768386840820e-01 -1.996568292379379272e-01
8.349862881004810333e-03 -6.635461747646331787e-02 3.247051686048507690e-02 2.247490286827087402e-01 8.389253169298171997e-02 7.363132317550480366e-04 -4.140804708003997803e-01 1.000453904271125793e-01 3.862762823700904846e-02 -2.690138220787048340e-01 6.417726725339889526e-02 -1.405812203884124756e-01 -9.570363909006118774e-02 1.672108471393585205e-01 1.976851373910903931e-01 -3.360202312469482422e-01 -4.206102713942527771e-02 3.340076887980103493e-03 -4.127848148345947266e-02 -6.623983383178710938e-02 -9.781353175640106201e-02 1.446578204631805420e-01 -3.647251427173614502e-02 -3.060538172721862793e-01 1.933385282754898071e-01 -8.785606175661087036e-02 1.264788955450057983e-01 -9.409502893686294556e-02 -6.581426411867141724e-02 -5.061874985694885254e-01 6.782364100217819214e-02 -1.138525083661079407e-02
6.042691692709922791e-02 -1.034068912267684937e-01 3.015946038067340851e-02 -3.550668805837631226e-02 2.353285402059555054e-01 6.581743806600570679e-02 -1.075275838375091553e-01 5.156696438789367676e-01 -8.962915092706680298e-02 -2.938391268253326416e-01 1.931618303060531616e-01 4.814817756414413452e-02 -1.837007850408554077e-01 2.234311997890472412e-01 2.380963265895843506e-01 -2.913796305656433105e-01 -3.078162856400012970e-02 1.323125213384628296e-01 -1.298740953207015991e-01 2.717757523059844971e-01 -1.980685889720916748e-01 -2.779021859169006348e-02 5.385581403970718384e-03 3.854756802320480347e-02 -5.429581552743911743e-02 3.849476203322410583e-02 -2.271052002906799316e-01 9.034247696399688721e-02 -2.678528800606727600e-02 -2.803791128098964691e-02 1.432051807641983032e-01 2.239441126585006714e-01
2.570916414260864258e-01 2.168819494545459747e-02 5.893264338374137878e-02 -3.005765378475189209e-02 2.636062800884246826e-01 1.310303211212158203e-01 -2.049860060214996338e-01 1.683309674263000488e-01 -6.697704643011093140e-02 -1.850807517766952515e-01 8.733814209699630737e-02 -2.356879860162734985e-01 8.447396010160446167e-02 3.455703258514404297e-01 2.567547559738159180e-01 -3.608757555484771729e-01 -1.120838671922683716e-01 -1.868501156568527222e-01 1.448693424463272095e-01 1.953914165496826172e-01 -2.587658166885375977e-02 -1.579915732145309448e-01 -1.174488440155982971e-01 1.260272860527038574e-01 -3.801828948780894279e-03 1.306194812059402466e-01 -1.698535680770874023e-01 -9.427252225577831268e-03 -2.849622666835784912e-01 -2.326993346214294434e-01 4.085181280970573425e-02 -4.933170974254608154e-02
2.033950537443161011e-01 5.309871956706047058e-02 5.534327030181884766e-02 -7.983870059251785278e-02 8.398787677288055420e-02 1.696290262043476105e-02 -2.460994571447372437e-02 2.715058922767639160e-01 -8.399169892072677612e-02 -2.131738364696502686e-01 3.498353362083435059e-01 -5.484861508011817932e-02 -2.453576400876045227e-02 9.455075860023498535e-02 3.846840932965278625e-03 7.171104103326797485e-02 -7.883296906948089600e-02 -4.009350761771202087e-02 -3.594002425670623779e-01 -8.103775978088378906e-02 4.570404067635536194e-03 1.057663336396217346e-01 -1.469197124242782593e-01 -2.379332482814788818e-01 5.361029878258705139e-02 5.376638844609260559e-02 6.799126416444778442e-02 -8.075382560491561890e-02 -3.449642658233642578e-01 -4.626584053039550781e-01 2.941374778747558594e-01 -5.176372453570365906e-02
1.629439592361450195e-01 -1.034331098198890686e-01 1.526509821414947510e-01 -1.683998107910156250e-01 2.717683017253875732e-01 -8.004405535757541656e-03 -1.888604760169982910e-01 9.564042091369628906e-02 -1.013192385435104370e-01 -2.437824457883834839e-01 2.304888963699340820e-01 -5.853409878909587860e-03 -8.866097033023834229e-02 -2.682896144688129425e-02 2.450381219387054443e-01 1.990969106554985046e-02 -8.893258869647979736e-02 -1.514673084020614624e-01 -1.581865698099136353e-01 -5.195544287562370300e-02 -1.222445592284202576e-01 1.805821955204010010e-01 -3.915974125266075134e-02 1.314764320850372314e-01 1.130597945302724838e-02 1.772111505270004272e-01 7.918374240398406982e-02 -3.579081594944000244e-02 -1.801426261663436890e-01 -2.983836233615875244e-01 3.725263178348541260e-01 -4.197469949722290039e-01
1.357562392950057983e-01 -3.982470333576202393e-01 1.221911981701850891e-01 -7.082374766469001770e-03 -6.663503590971231461e-04 -3.852179646492004395e-01 1.160123273730278015e-01 -2.243828214704990387e-02 -2.277542650699615479e-01 9.094633907079696655e-02 1.514513790607452393e-01 -1.564558297395706177e-01 8.093769848346710205e-02 5.654434487223625183e-02 2.762056291103363037e-01 -1.380782388150691986e-02 2.221985459327697754e-01 -3.715651482343673706e-02 1.539265513420104980e-01 1.673090308904647827e-01 -2.449948340654373169e-01 1.210823506116867065e-01 6.883435696363449097e-02 -8.301700651645660400e-02 -1.297729015350341797e-01 -1.377795189619064331e-01 -2.143104821443557739e-01 1.464384198188781738e-01 -1.234389841556549072e-01 -3.071682453155517578e-01 1.857097446918487549e-01 -1.257715672254562378e-01
3.626056611537933350e-01 -1.602676957845687866e-01 3.443993330001831055e-01 1.137122362852096558e-01 -1.554327011108398438e-01 2.126328274607658386e-02 1.177650839090347290e-01 1.701863110065460205e-01 -1.412892788648605347e-01 -2.549581527709960938e-01 3.275140523910522461e-01 -3.698152303695678711e-02 -4.851337894797325134e-02 3.544662594795227051e-01 1.285203099250793457e-01 1.724998094141483307e-02 -1.166594922542572021e-01 -8.167529106140136719e-02 -2.208873480558395386e-01 8.264759182929992676e-02 -9.271736443042755127e-02 3.065360784530639648e-01 -9.803168475627899170e-02 -1.930527985095977783e-01 2.869587391614913940e-02 1.978830397129058838e-01 -2.934666350483894348e-02 -6.068047136068344116e-02 2.944711223244667053e-02 -1.168781593441963196e-01 -1.437827646732330322e-01 -1.907857507467269897e-02
3.937559127807617188e-01 -1.812513768672943115e-01 1.726001352071762085e-01 1.347654685378074646e-02 3.312687575817108154e-02 1.486006379127502441e-01 3.041118085384368896e-01 2.511378526687622070e-01 -1.081390157341957092e-01 -1.927497982978820801e-01 1.974870115518569946e-01 -4.608135204762220383e-03 -2.780055999755859375e-01 2.481023222208023071e-01 8.295562118291854858e-02 -2.499503940343856812e-01 -1.429709494113922119e-01 -6.960263848304748535e-02 2.934840694069862366e-02 -6.950944662094116211e-02 -8.800118416547775269e-02 2.116229571402072906e-02 3.477590531110763550e-02 -1.838176995515823364e-01 -4.523864015936851501e-02 1.160093247890472412e-01 -2.874838747084140778e-02 1.574149578809738159e-01 -2.159396186470985413e-03 -2.818248793482780457e-02 4.251894056797027588e-01 -1.023061275482177734e-01
-9.434214979410171509e-02 -1.442855298519134521e-01 1.016056016087532043e-01 9.346154518425464630e-03 1.871596127748489380e-01 -4.839161783456802368e-02 -9.072186797857284546e-02 3.593400120735168457e-01 6.525030732154846191e-02 -1.103256493806838989e-01 1.506290957331657410e-02 3.609716892242431641e-02 -5.496204271912574768e-02 1.828042566776275635e-01 4.408597946166992188e-01 -3.875286579132080078e-01 2.830861508846282959e-02 9.074101597070693970e-02 -1.735195815563201904e-01 -6.313658505678176880e-02 -3.327207872644066811e-03 -6.966894865036010742e-02 8.455432206392288208e-02 1.697669029235839844e-01 1.590528190135955811e-01 -9.148314595222473145e-02 -3.728868961334228516e-01 1.139023825526237488e-01 -2.128472328186035156e-01 -1.429278552532196045e-01 1.735003143548965454e-01 1.439621299505233765e-01
-1.244120579212903976e-02 -2.249129265546798706e-01 1.453648954629898071e-01 -9.369893372058868408e-02 1.697942614555358887e-01 1.400094479322433472e-01 -2.294360846281051636e-01 2.291206121444702148e-01 -7.998517155647277832e-02 -1.757491379976272583e-01 1.813101465813815594e-03 3.176761865615844727e-01 -2.472923845052719116e-01 1.195550709962844849e-01 4.829767644405364990e-01 1.032645106315612793e-01 2.492740564048290253e-02 -2.580291628837585449e-01 8.336772024631500244e-02 -1.754678413271903992e-02 1.728689298033714294e-02 1.860869675874710083e-01 -1.450499147176742554e-01 -1.269818544387817383e-01 -2.420904189348220825e-01 9.050934761762619019e-02 1.615912169218063354e-01 2.687145397067070007e-02 -2.359074540436267853e-03 -2.370338886976242065e-01 8.652367442846298218e-02 6.584204733371734619e-02
-2.234516292810440063e-02 -1.853518486022949219e-01 -1.125358510762453079e-02 -5.310707259923219681e-03 1.101124733686447144e-01 -1.294963154941797256e-02 -2.962274476885795593e-02 4.855938255786895752e-01 -2.332399785518646240e-01 -3.023438155651092529e-01 2.566287517547607422e-01 2.332146912813186646e-01 -3.337898105382919312e-02 2.680090963840484619e-01 2.420885860919952393e-01 -2.091304659843444824e-01 -2.577075920999050140e-02 1.859141588211059570e-01 -1.820024698972702026e-01 2.263094335794448853e-01 -1.502942591905593872e-01 -1.656687110662460327e-01 5.446287244558334351e-02 -4.558116942644119263e-02 -3.867136314511299133e-02 1.787803880870342255e-02 -1.463165283203125000e-01 1.716328435577452183e-03 -2.329643815755844116e-01 1.927126944065093994e-02 1.270317733287811279e-01 7.758028805255889893e-02
2.040251791477203369e-01 -7.857943326234817505e-02 2.615482360124588013e-02 1.007106900215148926e-01 -1.869102707132697105e-03 4.204161092638969421e-02 2.791885659098625183e-02 1.043269559741020203e-01 -1.833989322185516357e-01 -3.555471077561378479e-02 1.159088835120201111e-01 -1.489465832710266113e-01 -1.265799850225448608e-01 1.899663209915161133e-01 2.699498236179351807e-01 -2.454554885625839233e-01 -3.504791259765625000e-01 -3.972062766551971436e-01 -1.246176101267337799e-02 1.702009290456771851e-01 -1.641340851783752441e-01 8.873398602008819580e-02 -8.478423953056335449e-02 -2.737651765346527100e-01 9.091715514659881592e-02 -1.636471748352050781e-01 -4.054091405123472214e-03 1.744968295097351074e-01 5.651855468750000000e-02 -2.278312891721725464e-01 1.389875411987304688e-01 -3.249230682849884033e-01
3.382224440574645996e-01 -3.141668140888214111e-01 1.723154485225677490e-01 -1.995680928230285645e-01 -2.009068876504898071e-01 1.059876978397369385e-01 9.175724536180496216e-02 1.270188689231872559e-01 -8.461093902587890625e-02 -2.604185342788696289e-01 2.772733569145202637e-01 -1.379782408475875854e-01 -1.561873108148574829e-01 2.944285273551940918e-01 1.450338810682296753e-01 -5.408211797475814819e-02 5.529545713216066360e-03 -3.216508775949478149e-02 1.023931354284286499e-01 2.237265110015869141e-01 -5.215535312891006470e-02 1.254934221506118774e-01 -3.624521195888519287e-02 -3.189608156681060791e-01 -4.531347006559371948e-02 7.630475610494613647e-02 -1.818897724151611328e-01 1.344880461692810059e-01 -1.246431842446327209e-01 -3.097583539783954620e-02 1.874994933605194092e-01 -2.036599963903427124e-01
-8.317736536264419556e-02 -3.507210612297058105e-01 1.785827130079269409e-01 -1.159071028232574463e-01 1.547447443008422852e-01 -8.089113980531692505e-03 -2.249126136302947998e-02 3.786030709743499756e-01 -2.089454233646392822e-01 -1.500711292028427124e-01 -2.654494717717170715e-02 5.302735418081283569e-02 -1.357232332229614258e-01 1.109179109334945679e-01 2.132026255130767822e-01 -3.624110817909240723e-01 -2.960439622402191162e-01 1.504918038845062256e-01 6.232662126421928406e-02 -4.534535482525825500e-02 3.245386481285095215e-01 1.322432905435562134e-01 3.854671120643615723e-02 7.960750907659530640e-02 -1.730435788631439209e-01 -1.014282107353210449e-01 -3.253382444381713867e-02 4.032968357205390930e-02 -1.267247647047042847e-01 -1.123840734362602234e-01 1.977906674146652222e-01 1.485977321863174438e-01
1.635632514953613281e-01 -3.923533111810684204e-02 9.835705906152725220e-02 7.693666964769363403e-02 -1.036792472004890442e-01 3.433144837617874146e-02 -4.846772179007530212e-02 -2.349027395248413086e-01 -7.535310834646224976e-02 -2.518406137824058533e-03 1.251170039176940918e-01 -7.736871391534805298e-02 -7.508859038352966309e-02 3.347086906433105469e-01 9.789751470088958740e-02 -1.568719595670700073e-01 -2.330452203750610352e-01 -1.928679049015045166e-01 -1.026931330561637878e-01 -1.618633866310119629e-01 -5.944230780005455017e-02 5.935043469071388245e-02 1.750309318304061890e-01 -4.192657768726348877e-01 -2.667837738990783691e-01 -1.536102294921875000e-01 -7.787873037159442902e-03 1.606485545635223389e-01 -6.632273644208908081e-02 -2.776226699352264404e-01 3.910724818706512451e-01 -1.034117862582206726e-01
1.327482610940933228e-01 -2.008515037596225739e-02 1.998680830001831055e-01 -6.726343184709548950e-02 6.395872216671705246e-03 -5.054139345884323120e-02 -1.018992215394973755e-01 -1.168731898069381714e-01 -1.556387692689895630e-01 -6.972717493772506714e-02 3.050692677497863770e-01 -7.468669861555099487e-02 -5.512953549623489380e-02 4.921787977218627930e-01 1.148303821682929993e-01 -2.279466986656188965e-01 -2.166918069124221802e-01 -4.014844596385955811e-01 -4.614279139786958694e-03 -8.732619136571884155e-02 -9.679753333330154419e-02 3.068407177925109863e-01 2.641385421156883240e-02 -2.349433153867721558e-01 -2.755574509501457214e-02 -8.557922393083572388e-02 -2.061397284269332886e-01 1.725431531667709351e-01 -8.890172839164733887e-02 -4.584230855107307434e-02 8.399089425802230835e-02 -9.608790278434753418e-03
-6.892509013414382935e-02 -3.777633011341094971e-01 -2.640535831451416016e-01 2.867370247840881348e-01 1.135605275630950928e-01 -2.041209787130355835e-01 -1.896799057722091675e-01 2.901868894696235657e-02 5.992899835109710693e-02 -2.313978224992752075e-01 2.542397379875183105e-01 6.856328994035720825e-02 -5.495671182870864868e-02 2.492657005786895752e-01 1.929431259632110596e-01 3.980333730578422546e-02 1.534262001514434814e-01 -1.854923516511917114e-01 -2.160085886716842651e-01 1.693925708532333374e-01 -9.855980426073074341e-02 -8.558352291584014893e-02 -1.378007680177688599e-01 1.243798807263374329e-02 -4.291829466819763184e-02 9.452584199607372284e-03 -1.001025363802909851e-01 -2.027880586683750153e-02 9.662202559411525726e-03 -4.373575150966644287e-01 6.539606302976608276e-02 -3.580725938081741333e-02
1.357452273368835449e-01 -4.585740342736244202e-02 -6.825317442417144775e-02 1.379903256893157959e-01 -7.038300391286611557e-03 -9.452535212039947510e-02 -2.537262141704559326e-01 -1.777860671281814575e-01 1.647427827119827271e-01 -4.975717663764953613e-01 2.864053547382354736e-01 -1.733539439737796783e-02 -1.155890896916389465e-01 3.716268241405487061e-01 7.961532473564147949e-02 -1.459243893623352051e-01 -6.978846341371536255e-02 -1.795738339424133301e-01 1.366814505308866501e-02 -1.725169569253921509e-01 -1.056910399347543716e-02 -5.922469869256019592e-02 -4.737997800111770630e-02 -5.432456731796264648e-02 -5.591084063053131104e-02 -1.696213781833648682e-01 -8.992563933134078979e-02 4.511146247386932373e-02 -2.312326245009899139e-02 -3.499921262264251709e-01 2.590782046318054199e-01 8.126344531774520874e-02
1.102839261293411255e-01 6.469929218292236328e-02 3.138361871242523193e-02 -7.456746697425842285e-02 8.770792931318283081e-02 -9.386392682790756226e-02 -1.836988627910614014e-01 -1.442935597151517868e-02 2.447414994239807129e-01 -1.353750228881835938e-01 7.476970553398132324e-02 -2.369828671216964722e-01 3.675952926278114319e-02 2.328668683767318726e-01 1.907477080821990967e-01 -1.876811236143112183e-01 -3.817078843712806702e-02 -1.295896172523498535e-01 1.213656067848205566e-01 2.310501784086227417e-02 -3.669022619724273682e-01 2.031823806464672089e-02 1.037710607051849365e-01 -3.120867311954498291e-01 1.264327671378850937e-03 7.259117811918258667e-02 1.679920405149459839e-01 1.551527976989746094e-01 -2.733695805072784424e-01 -4.548333585262298584e-01 1.704753190279006958e-01 -1.206021532416343689e-01
3.959650918841362000e-02 -1.955470889806747437e-01 1.208542808890342712e-01 -1.139336545020341873e-02 2.289407849311828613e-01 2.034188956022262573e-01 -1.005398780107498169e-01 4.255392253398895264e-01 -1.051770076155662537e-01 -3.463982641696929932e-01 1.688551008701324463e-01 5.714986100792884827e-02 4.649290349334478378e-03 1.749148070812225342e-01 3.265895843505859375e-01 -2.965643703937530518e-01 -7.295525074005126953e-02 3.187876567244529724e-02 -2.043509334325790405e-01 1.673607975244522095e-01 -1.158384457230567932e-01 -2.191447466611862183e-01 -5.299326777458190918e-02 -1.651074178516864777e-02 -3.518676012754440308e-02 2.548086270689964294e-02 -8.423001319169998169e-02 8.846076205372810364e-03 -1.475231498479843140e-01 -8.534451574087142944e-02 2.280647158622741699e-01 2.041092365980148315e-01
1.689009368419647217e-01 -1.752981543540954590e-01 1.347411274909973145e-01 7.732445001602172852e-02 1.658037491142749786e-02 1.132075861096382141e-02 -4.942213371396064758e-02 -1.643601804971694946e-01 1.513466387987136841e-01 -4.124583005905151367e-01 3.223349153995513916e-01 2.597213089466094971e-01 -8.943994343280792236e-02 4.502775520086288452e-02 3.025809228420257568e-01 -2.627836465835571289e-01 -1.744388788938522339e-01 7.559770345687866211e-02 -1.191153600811958313e-01 2.526992931962013245e-02 1.098849400877952576e-01 -2.166078835725784302e-01 9.961187839508056641e-02 -1.160634085536003113e-01 1.141026429831981659e-02 6.830833386629819870e-03 -1.080592349171638489e-02 -8.916526287794113159e-02 -2.305984497070312500e-02 -3.795000910758972168e-01 5.659408494830131531e-02 2.497436404228210449e-01
1.586980372667312622e-01 -2.922016680240631104e-01 -3.114002756774425507e-02 -3.661035373806953430e-02 -2.507598400115966797e-01 -2.012781798839569092e-01 -3.042789399623870850e-01 1.211190130561590195e-03 6.735475361347198486e-02 -2.057048864662647247e-02 -4.195930063724517822e-02 -3.282551839947700500e-02 -3.042087256908416748e-01 9.182578325271606445e-02 3.102496564388275146e-01 3.258388489484786987e-02 -3.324766829609870911e-02 1.054444387555122375e-01 -1.364985853433609009e-01 2.467740327119827271e-01 -1.381169073283672333e-02 1.951859593391418457e-01 -7.339154183864593506e-02 -3.239655494689941406e-01 1.590889506042003632e-02 3.119261749088764191e-02 -2.001561224460601807e-01 2.899836599826812744e-01 3.342189267277717590e-02 -1.010152474045753479e-01 3.220616877079010010e-01 -6.517425924539566040e-02
3.017150163650512695e-01 -3.420380353927612305e-01 5.262534320354461670e-02 -3.257626295089721680e-02 -2.473101466894149780e-01 2.447165921330451965e-02 -7.956098765134811401e-02 1.025206148624420166e-01 -1.241639703512191772e-01 -2.659663259983062744e-01 2.077142149209976196e-01 -2.018557488918304443e-02 -2.110377252101898193e-01 3.905313611030578613e-01 6.838401407003402710e-02 -2.275303602218627930e-01 -2.686835527420043945e-01 3.927318006753921509e-02 3.790953755378723145e-02 1.267944723367691040e-01 1.257355976849794388e-02 1.945897191762924194e-01 -1.753203384578227997e-02 -1.671765893697738647e-01 -7.038831710815429688e-02 2.250788956880569458e-01 -1.348401904106140137e-01 1.054788157343864441e-01 -4.788562282919883728e-02 9.754335880279541016e-02 2.124089449644088745e-01 -1.642141491174697876e-01
3.033346235752105713e-01 -8.814199268817901611e-02 6.374748051166534424e-02 -2.164421081542968750e-01 9.085810184478759766e-02 -2.636603824794292450e-02 -2.134420573711395264e-01 3.246791958808898926e-01 -1.773316562175750732e-01 -1.751593351364135742e-01 9.098148345947265625e-02 3.729864209890365601e-02 -2.755882740020751953e-01 2.852784097194671631e-01 -1.050653588026762009e-02 2.527648024260997772e-02 -5.498445034027099609e-02 -1.627022922039031982e-01 -5.408325418829917908e-02 1.146655306220054626e-01 -1.933119841851294041e-03 1.828107386827468872e-01 -5.463498085737228394e-02 9.940966963768005371e-02 2.191701903939247131e-02 -1.558898389339447021e-01 1.338644232600927353e-02 -3.174699097871780396e-02 -3.010075390338897705e-01 -1.312483549118041992e-01 4.066622257232666016e-01 -2.616702318191528320e-01
-8.134417235851287842e-02 -1.530777066946029663e-01 2.566108852624893188e-02 1.520783454179763794e-01 9.668923914432525635e-02 -1.439655125141143799e-01 -2.685757875442504883e-01 1.474948227405548096e-02 8.203757554292678833e-02 -2.835136950016021729e-01 2.384501695632934570e-01 7.049690186977386475e-02 -4.326649382710456848e-02 4.794441759586334229e-01 2.383315265178680420e-01 1.411478370428085327e-01 -9.501146525144577026e-02 -1.996144950389862061e-01 -2.571700811386108398e-01 -4.744182154536247253e-02 -2.364260703325271606e-02 -6.346706300973892212e-03 -1.538138389587402344e-01 -7.358220219612121582e-02 -7.673668861389160156e-02 -4.088154435157775879e-02 -8.399523794651031494e-02 -3.542141988873481750e-02 1.268896162509918213e-01 -4.131653010845184326e-01 -1.060619205236434937e-01 -1.596209704875946045e-01
5.135268345475196838e-02 2.270108275115489960e-02 -2.136524021625518799e-01 -1.468758136034011841e-01 3.770938143134117126e-02 -1.340740770101547241e-01 -1.020994558930397034e-01 4.010595008730888367e-02 -9.038487821817398071e-02 -4.349604547023773193e-01 -5.345671623945236206e-02 -6.883984059095382690e-02 1.281620711088180542e-01 1.344343721866607666e-01 2.283620834350585938e-01 -1.381282955408096313e-01 -3.362126052379608154e-01 -5.450114235281944275e-02 1.477418243885040283e-01 -2.877654694020748138e-02 -1.342428326606750488e-01 -9.034934639930725098e-02 6.904712319374084473e-02 -2.593070827424526215e-02 -1.097681559622287750e-02 -3.384306281805038452e-02 -9.632716327905654907e-02 2.426110506057739258e-01 -1.868679374456405640e-02 -3.611027896404266357e-01 4.614497125148773193e-01 6.434024870395660400e-02
1.306042820215225220e-01 -3.167224526405334473e-01 2.393068969249725342e-01 -7.545644789934158325e-02 2.080304622650146484e-01 2.376519292593002319e-01 -1.578904837369918823e-01 4.005929529666900635e-01 -1.920889467000961304e-01 -2.746554911136627197e-01 -2.714478969573974609e-02 -1.470170915126800537e-02 -1.397437043488025665e-02 1.240538954734802246e-01 2.112680524587631226e-01 -3.787855207920074463e-01 -7.039427012205123901e-02 4.209592565894126892e-02 -5.285881459712982178e-02 -6.173237692564725876e-03 1.485999524593353271e-01 9.683932177722454071e-03 -1.240357756614685059e-01 -8.509490638971328735e-02 -2.875439822673797607e-01 8.884120732545852661e-02 -4.777514562010765076e-02 -2.569008851423859596e-03 -1.396721601486206055e-01 -1.781409084796905518e-01 1.027392745018005371e-01 9.220750629901885986e-02
3.061758279800415039e-01 -2.651312351226806641e-01 3.602510392665863037e-01 -3.802768141031265259e-02 -9.400244802236557007e-02 1.565181314945220947e-01 1.075977459549903870e-01 3.912242949008941650e-01 -1.253459304571151733e-01 -6.306896358728408813e-02 2.601488828659057617e-01 7.600025832653045654e-02 -2.740238308906555176e-01 1.811289191246032715e-01 5.179008096456527710e-02 -7.850049436092376709e-02 -3.231028467416763306e-02 -7.292871922254562378e-02 -1.402963232249021530e-02 -2.536256797611713409e-02 1.071534231305122375e-01 1.540148705244064331e-01 2.441049180924892426e-02 -2.612078785896301270e-01 1.559432502835988998e-02 -5.714272707700729370e-02 -1.203107833862304688e-01 1.942935287952423096e-01 -1.804369240999221802e-01 -4.420667514204978943e-02 2.508601546287536621e-01 -1.802121251821517944e-01
-3.494025766849517822e-02 -2.700688540935516357e-01 4.270995035767555237e-02 -1.747165471315383911e-01 1.690039783716201782e-01 1.670605093240737915e-01 9.891129098832607269e-03 2.932648658752441406e-01 1.348012778908014297e-02 -3.483926653861999512e-01 4.651582613587379456e-02 9.587620198726654053e-02 3.478259593248367310e-02 1.436903327703475952e-01 1.581329554319381714e-01 -3.322469294071197510e-01 -2.224683612585067749e-01 2.004204243421554565e-01 -4.106016457080841064e-01 1.590941399335861206e-01 4.722065478563308716e-02 1.573160141706466675e-01 1.084892004728317261e-01 -1.821395903825759888e-01 2.130484580993652344e-02 -1.112713068723678589e-01 -3.066452965140342712e-02 1.059399545192718506e-01 -7.617288827896118164e-02 -1.882427781820297241e-01 -1.013543307781219482e-01 1.695744246244430542e-01
1.833781749010086060e-01 3.941629081964492798e-02 -5.433746799826622009e-02 9.257711470127105713e-02 2.253477722406387329e-01 -1.723707653582096100e-02 -6.101674586534500122e-02 -1.130033284425735474e-01 9.817776083946228027e-02 -3.906362652778625488e-01 9.196544438600540161e-02 1.462470460683107376e-02 -8.716643601655960083e-02 4.110244214534759521e-01 1.790385693311691284e-01 -1.004687845706939697e-01 -1.415212750434875488e-01 -6.994618102908134460e-03 -4.354687035083770752e-02 -6.722613424062728882e-02 -1.386785656213760376e-01 2.159639820456504822e-02 -1.476853191852569580e-01 -2.538969814777374268e-01 5.027429386973381042e-02 -2.382271438837051392e-01 -6.375635415315628052e-02 2.980174869298934937e-02 -9.584967792034149170e-02 -5.181313157081604004e-01 1.425210088491439819e-01 3.835925087332725525e-02
8.850311487913131714e-02 -8.174064010381698608e-02 2.671250402927398682e-01 -1.239620149135589600e-01 1.328110098838806152e-01 -1.945259049534797668e-02 -2.775663733482360840e-01 1.609020084142684937e-01 -9.972611069679260254e-02 -1.504268795251846313e-01 1.156110763549804688e-01 -1.152974590659141541e-01 -2.285302150994539261e-03 1.023949589580297470e-02 -1.064803451299667358e-01 -5.221297219395637512e-02 -2.081535309553146362e-01 -1.906380951404571533e-01 -2.540241777896881104e-01 -2.926770597696304321e-02 3.351508080959320068e-02 1.908847242593765259e-01 -2.671267651021480560e-02 -2.291156500577926636e-01 -4.478748515248298645e-02 -1.876672655344009399e-01 -2.267123609781265259e-01 -1.558016538619995117e-01 -3.296043872833251953e-01 -3.786787688732147217e-01 1.890730112791061401e-01 -2.605766952037811279e-01
-6.507537513971328735e-02 -3.483349382877349854e-01 1.974812746047973633e-01 -9.921595454216003418e-02 8.247960358858108521e-02 9.577693045139312744e-02 -1.896194070577621460e-01 4.310723245143890381e-01 -1.520127952098846436e-01 -3.477140069007873535e-01 1.766843795776367188e-01 -8.089438779279589653e-04 -1.098461449146270752e-01 2.183526903390884399e-01 2.329616397619247437e-01 -1.988394409418106079e-01 -8.441319689154624939e-03 1.152525246143341064e-01 -2.108577266335487366e-02 3.933208063244819641e-02 2.840775251388549805e-02 -1.103593111038208008e-01 -3.109010457992553711e-01 7.688833028078079224e-02 -3.017779290676116943e-01 6.320334970951080322e-02 -1.456589251756668091e-02 5.257559940218925476e-02 -7.750576734542846680e-02 -1.481912285089492798e-01 -1.970953308045864105e-02 4.178864881396293640e-02
9.545847773551940918e-03 -3.047082126140594482e-01 2.403280287981033325e-01 -8.268140256404876709e-02 1.335312575101852417e-01 1.057620998471975327e-02 -1.211603507399559021e-01 5.619068741798400879e-01 -2.220666855573654175e-01 -3.493539690971374512e-01 3.518842905759811401e-02 -7.748170942068099976e-02 -1.075442656874656677e-01 2.564436011016368866e-02 2.807087600231170654e-01 -2.951522171497344971e-01 -5.425981432199478149e-02 -1.947417855262756348e-02 -1.972937956452369690e-02 -2.164277620613574982e-02 1.123913303017616272e-01 7.207892090082168579e-02 -1.221637576818466187e-01 1.007851772010326385e-02 -6.740336120128631592e-02 2.613577805459499359e-02 -3.174984455108642578e-02 1.825058460235595703e-01 -3.081615641713142395e-02 -1.970570534467697144e-01 -8.614373952150344849e-02 1.165723353624343872e-01
2.614960372447967529e-01 -5.286739766597747803e-02 2.090678960084915161e-01 -3.608258068561553955e-02 -1.295421645045280457e-02 1.002217531204223633e-01 -1.301348209381103516e-01 -1.531860381364822388e-01 3.925389796495437622e-02 1.185375228524208069e-01 6.353219598531723022e-02 -1.334711443632841110e-02 -3.490418493747711182e-01 1.666574627161026001e-01 3.048532307147979736e-01 -5.733415484428405762e-02 1.032608654350042343e-02 3.398119471967220306e-03 -1.126227974891662598e-01 7.251245528459548950e-02 -1.019320413470268250e-01 3.636584579944610596e-01 6.611439399421215057e-03 -3.244992792606353760e-01 1.070804223418235779e-01 1.540370658040046692e-02 1.712134508125018328e-05 2.083452194929122925e-01 -8.772475272417068481e-02 -1.906297355890274048e-01 4.445196688175201416e-01 6.914067268371582031e-02
1.048054993152618408e-01 -8.451619744300842285e-02 -3.540275618433952332e-02 8.091846853494644165e-02 2.209610641002655029e-01 -1.717551052570343018e-02 -1.145068034529685974e-01 -5.909410864114761353e-02 1.424775272607803345e-01 -4.129132032394409180e-01 -4.136215895414352417e-02 6.215094402432441711e-02 -6.664268672466278076e-02 4.293874204158782959e-01 1.535841971635818481e-01 -1.856240034103393555e-01 -1.102841570973396301e-01 -2.613699762150645256e-03 4.173602163791656494e-02 -1.170386448502540588e-01 -1.477897167205810547e-01 4.144883900880813599e-02 -2.284870892763137817e-01 -1.951990872621536255e-01 1.342808641493320465e-02 -2.430298775434494019e-01 -6.450844556093215942e-02 3.361175581812858582e-02 -2.542851865291595459e-02 -4.829850792884826660e-01 6.546194106340408325e-02 1.445661783218383789e-01
1.936910599470138550e-01 -3.273387998342514038e-02 1.351342722773551941e-02 5.579373799264431000e-03 -6.320720911026000977e-02 -1.265920400619506836e-01 -1.303880810737609863e-01 -7.094435393810272217e-03 1.641659438610076904e-01 -2.756265401840209961e-01 -9.847091138362884521e-02 -1.465962529182434082e-01 -1.741179227828979492e-01 2.501468062400817871e-01 4.274905025959014893e-01 -3.606880307197570801e-01 -7.618941366672515869e-02 2.970260975416749716e-04 -7.899749279022216797e-02 -5.818907171487808228e-02 -2.165226489305496216e-01 8.133225142955780029e-02 2.582054436206817627e-01 -8.449369668960571289e-02 1.748201847076416016e-01 -8.419790863990783691e-02 7.770121842622756958e-02 -1.066369637846946716e-01 1.478454377502202988e-02 -3.815780878067016602e-01 -7.537930272519588470e-03 2.015171349048614502e-01
1.976985670626163483e-02 -3.275528550148010254e-01 -1.501570492982864380e-01 2.561559677124023438e-01 1.623768359422683716e-01 -3.853765726089477539e-01 -1.473415195941925049e-01 1.877191364765167236e-01 9.090315550565719604e-02 -7.104800641536712646e-02 -7.017047703266143799e-02 3.197328746318817139e-02 -2.181782424449920654e-01 2.873735725879669189e-01 2.152251154184341431e-01 -5.530344694852828979e-02 -1.118169277906417847e-01 2.886130809783935547e-01 -1.349052190780639648e-01 1.135763749480247498e-01 7.339053321629762650e-03 -1.877487152814865112e-01 -6.266876310110092163e-02 -1.947777420282363892e-01 -1.259920001029968262e-01 -1.393988728523254395e-01 6.465122103691101074e-02 5.698442831635475159e-02 -1.236532405018806458e-01 -1.941818296909332275e-01 1.805537641048431396e-01 2.027433365583419800e-01
1.984764188528060913e-01 -2.528911232948303223e-01 5.715491995215415955e-02 -2.362206578254699707e-01 -1.203774437308311462e-01 -9.277001768350601196e-02 -3.099140822887420654e-01 1.941405236721038818e-02 -1.038662493228912354e-01 2.025921642780303955e-01 1.632657200098037720e-01 2.769123911857604980e-01 -9.692696481943130493e-02 8.940027654170989990e-02 2.713547050952911377e-01 -1.336326897144317627e-01 -8.478128165006637573e-02 1.754695475101470947e-01 -1.023636758327484131e-01 1.486503481864929199e-01 -3.345220685005187988e-01 3.090375661849975586e-01 -1.361963897943496704e-01 -1.936675757169723511e-01 1.543152146041393280e-02 -9.881401807069778442e-02 -9.655196219682693481e-02 3.059993265196681023e-03 3.637431189417839050e-02 -1.537171453237533569e-01 2.568504810333251953e-01 9.870501607656478882e-02
4.306960850954055786e-02 -2.102830260992050171e-01 -1.965947076678276062e-02 1.245033890008926392e-01 -1.445491611957550049e-01 -3.569767996668815613e-02 6.338227540254592896e-03 2.867475897073745728e-02 1.538348197937011719e-01 -1.750334799289703369e-01 3.689704090356826782e-02 -4.815011098980903625e-02 -1.498441398143768311e-01 4.129763841629028320e-01 1.726948469877243042e-02 -2.098419703543186188e-02 4.443106055259704590e-02 -5.194782745093107224e-03 2.647996842861175537e-01 1.147283241152763367e-01 -4.518635571002960205e-01 -1.246519684791564941e-01 2.692143619060516357e-01 -1.424371451139450073e-01 -2.391306459903717041e-01 1.144857332110404968e-01 -2.159570455551147461e-01 -6.948153488337993622e-03 -1.153291910886764526e-01 -1.889855116605758667e-01 2.519404292106628418e-01 -1.898730546236038208e-01
-1.212163195013999939e-01 -1.055485904216766357e-01 6.697359681129455566e-02 3.477763012051582336e-02 1.552617847919464111e-01 -1.221624165773391724e-01 -1.735993772745132446e-01 3.395863175392150879e-01 -1.061530187726020813e-01 -2.475524544715881348e-01 1.639187335968017578e-01 2.484272569417953491e-01 1.580812335014343262e-01 3.327527046203613281e-01 3.960248827934265137e-01 -2.139412015676498413e-01 4.400200024247169495e-02 9.692011028528213501e-02 -1.598379164934158325e-01 3.241306543350219727e-01 -6.798543035984039307e-02 1.179998856969177723e-03 -3.472859039902687073e-02 -4.415170848369598389e-02 3.742047026753425598e-02 -7.552703469991683960e-02 -1.274101138114929199e-01 -1.976026147603988647e-01 -1.552180945873260498e-01 -1.320267468690872192e-01 2.330545336008071899e-02 1.742408126592636108e-01
2.186693549156188965e-01 -3.088829219341278076e-01 -4.481816664338111877e-02 -4.711268469691276550e-02 1.107977181673049927e-01 -2.012971341609954834e-01 -1.280559152364730835e-01 8.249552547931671143e-02 1.933332234621047974e-01 -1.763514876365661621e-01 5.923229455947875977e-02 4.727844595909118652e-01 -1.147887408733367920e-01 2.415748238563537598e-01 3.002109006047248840e-02 -1.168984547257423401e-01 1.324649751186370850e-01 1.715661436319351196e-01 8.668880909681320190e-02 2.826648354530334473e-01 -6.240615621209144592e-02 3.394484221935272217e-01 -2.022716403007507324e-02 -2.704475522041320801e-01 -1.459700763225555420e-01 -1.958729326725006104e-02 4.921327903866767883e-02 7.659758627414703369e-02 1.853246614336967468e-02 -1.629000157117843628e-01 9.434126317501068115e-02 4.589634016156196594e-02
-6.913083791732788086e-02 -1.692482680082321167e-01 8.084032684564590454e-02 5.419493094086647034e-02 9.309820830821990967e-02 -1.944534927606582642e-01 2.797651663422584534e-02 1.335220187902450562e-01 7.514610141515731812e-02 1.689780056476593018e-01 1.803001612424850464e-01 3.227346837520599365e-01 -9.344451129436492920e-02 1.172583699226379395e-01 3.613281548023223877e-01 -1.491399854421615601e-01 -4.707438498735427856e-02 2.027493417263031006e-01 -3.990898281335830688e-02 3.751204013824462891e-01 1.105510909110307693e-02 2.060555219650268555e-01 -4.294269904494285583e-02 -2.891229391098022461e-01 -2.947137653827667236e-01 -1.305836588144302368e-01 -1.914971917867660522e-01 6.119191646575927734e-02 -7.228403538465499878e-02 -1.555705219507217407e-01 1.062104403972625732e-01 -2.172202020883560181e-01
1.323063075542449951e-01 4.208355769515037537e-02 -7.125677168369293213e-02 9.241475909948348999e-02 1.101082656532526016e-02 -6.069803982973098755e-02 1.904885284602642059e-02 -3.041713312268257141e-02 1.065240725874900818e-01 -3.719606399536132812e-01 2.067565172910690308e-01 -8.890945464372634888e-02 -9.560730308294296265e-02 4.250227212905883789e-01 1.419315934181213379e-01 -1.959258913993835449e-01 -7.960565388202667236e-02 -1.498979926109313965e-01 -1.073405444622039795e-01 -1.394100785255432129e-01 -9.837986528873443604e-02 -1.217914372682571411e-02 -2.072410136461257935e-01 -1.411315798759460449e-01 8.127739280462265015e-02 -2.837835252285003662e-01 2.268584072589874268e-02 -5.008486658334732056e-02 -2.626543678343296051e-02 -4.822346568107604980e-01 2.273627966642379761e-01 7.607132196426391602e-02
-8.473521471023559570e-02 -3.288564085960388184e-01 2.872779071331024170e-01 -2.464063465595245361e-01 3.188132047653198242e-01 -8.216964453458786011e-02 4.191766306757926941e-02 2.250251919031143188e-01 -1.704496564343571663e-03 -2.191168218851089478e-01 -1.046192273497581482e-01 8.992827497422695160e-03 -8.081270381808280945e-03 3.024170175194740295e-02 2.218603193759918213e-01 -2.332424819469451904e-01 -2.029100507497787476e-01 -1.043847724795341492e-01 3.041198663413524628e-02 1.936888843774795532e-01 4.011519998311996460e-02 6.790251284837722778e-02 -1.159283369779586792e-01 1.218324452638626099e-01 -1.625445336103439331e-01 8.563886582851409912e-02 1.216985359787940979e-01 1.138406544923782349e-01 -1.472173184156417847e-01 -3.992965221405029297e-01 2.152462601661682129e-01 -5.494032055139541626e-02
-6.224481761455535889e-02 -5.266503989696502686e-02 -8.449735492467880249e-02 9.289097785949707031e-02 1.477964781224727631e-02 6.490978598594665527e-02 -7.984707504510879517e-02 4.129708930850028992e-02 -2.063644379377365112e-01 -9.864953160285949707e-02 1.405370235443115234e-01 9.628292173147201538e-02 -1.028323695063591003e-01 3.485909104347229004e-01 -1.252369284629821777e-01 -3.390583768486976624e-02 -1.731430739164352417e-01 -1.074982061982154846e-02 -4.333929419517517090e-01 -6.019119918346405029e-02 -6.496304273605346680e-02 1.967206746339797974e-01 1.150076910853385925e-01 -1.407874524593353271e-01 5.115143582224845886e-02 -1.563170850276947021e-01 -2.894574077799916267e-03 -1.252699494361877441e-01 -3.068466484546661377e-01 -3.817220628261566162e-01 3.820120394229888916e-01 -9.349857270717620850e-02
1.054763570427894592e-01 -1.427568197250366211e-01 -1.051620692014694214e-01 1.014074757695198059e-01 1.909968554973602295e-01 -8.643894689157605171e-04 -8.275204896926879883e-02 -1.277637779712677002e-01 -1.782102696597576141e-02 -3.174340128898620605e-01 2.473116070032119751e-01 -1.157697662711143494e-01 -5.045602470636367798e-02 2.056644409894943237e-01 2.755473554134368896e-01 -2.292425483465194702e-01 3.167871758341789246e-02 -8.355393260717391968e-02 6.457437574863433838e-02 4.218560829758644104e-02 -1.729989796876907349e-01 5.487665534019470215e-02 -2.666370868682861328e-01 -3.087484836578369141e-01 9.135923534631729126e-02 -2.674936354160308838e-01 1.634168624877929688e-01 -5.007452517747879028e-02 -1.365017145872116089e-01 -3.875905573368072510e-01 2.150912433862686157e-01 3.162585198879241943e-02
5.717749893665313721e-02 -4.358553141355514526e-02 -1.242314558476209641e-02 1.696913242340087891e-01 2.047373503446578979e-01 -1.999718137085437775e-02 -2.007228434085845947e-01 -3.730019927024841309e-02 9.559746086597442627e-02 -4.528953433036804199e-01 2.843582034111022949e-01 2.053730487823486328e-01 -1.512555778026580811e-01 2.235986292362213135e-01 3.500777781009674072e-01 -5.757389217615127563e-02 5.005629360675811768e-02 -1.559403836727142334e-01 3.362471982836723328e-02 2.309592254459857941e-02 8.008038252592086792e-02 -5.836801603436470032e-02 -5.624214932322502136e-02 -9.947296977043151855e-02 -4.517131671309471130e-02 -1.551029980182647705e-01 5.187202617526054382e-02 7.305749505758285522e-02 -2.403112798929214478e-01 -4.449439346790313721e-01 -2.237108908593654633e-02 6.429170817136764526e-02
-1.998800337314605713e-01 -1.592249572277069092e-01 1.672692894935607910e-01 2.713229693472385406e-02 -2.619989216327667236e-01 9.479292482137680054e-02 -1.341201812028884888e-01 1.568279862403869629e-01 5.445519834756851196e-02 -1.913587898015975952e-01 2.904395461082458496e-01 -4.516672715544700623e-02 -1.377670466899871826e-01 2.135740816593170166e-01 1.395977884531021118e-01 -3.222731873393058777e-02 -1.718234270811080933e-01 -2.008799836039543152e-02 -1.884673237800598145e-01 -1.011282950639724731e-01 5.006939172744750977e-02 -9.379658848047256470e-02 4.686793312430381775e-02 -2.790883481502532959e-01 1.709576696157455444e-02 5.272472277283668518e-02 1.691224277019500732e-01 -8.163923025131225586e-02 -3.799651861190795898e-01 -3.459182381629943848e-01 3.235197365283966064e-01 2.380115725100040436e-02
-4.714940674602985382e-03 -6.272467970848083496e-02 1.112518683075904846e-01 1.309839785099029541e-01 2.560164332389831543e-01 -4.632359370589256287e-02 -2.245131582021713257e-01 -4.657034948468208313e-02 4.314359277486801147e-02 -3.490595817565917969e-01 2.721140086650848389e-01 2.137256115674972534e-01 -9.793158620595932007e-02 2.735314965248107910e-01 3.846591114997863770e-01 -1.670154742896556854e-02 -1.286317259073257446e-01 -1.503503322601318359e-01 -1.169203072786331177e-01 8.051254600286483765e-02 6.708271801471710205e-02 -7.700698822736740112e-02 -7.470647245645523071e-02 -1.653397232294082642e-01 5.039307754486799240e-03 -1.435362249612808228e-01 5.330119654536247253e-02 -6.018415465950965881e-02 4.721270501613616943e-02 -4.861362874507904053e-01 4.132443293929100037e-02 1.246859133243560791e-02
-1.820898056030273438e-01 -2.056802511215209961e-01 -1.115553546696901321e-02 1.514375954866409302e-01 2.727335989475250244e-01 -3.780508041381835938e-01 -9.141205996274948120e-02 3.494126200675964355e-01 4.937493428587913513e-02 -2.050871998071670532e-01 -1.374673843383789062e-01 9.484837949275970459e-02 -6.573076546192169189e-02 1.147085130214691162e-01 2.386343479156494141e-01 -3.711706399917602539e-02 -9.744106233119964600e-02 -1.582703739404678345e-01 -9.615957736968994141e-02 1.789067387580871582e-01 -7.884513586759567261e-02 -5.077177658677101135e-02 -4.084236174821853638e-02 -1.830584704875946045e-01 -1.401123702526092529e-01 4.263783991336822510e-02 1.152849644422531128e-01 -5.769006535410881042e-02 -7.017768919467926025e-02 -4.641508162021636963e-01 1.645921021699905396e-01 1.562094502151012421e-02
6.250681728124618530e-02 -4.324150979518890381e-01 -8.955900371074676514e-02 1.234170645475387573e-01 -1.267797648906707764e-01 -2.313160449266433716e-01 -7.441382110118865967e-02 -1.733080297708511353e-02 -2.643042206764221191e-01 8.271789550781250000e-02 9.745980054140090942e-02 -3.042828850448131561e-02 -3.325320482254028320e-01 1.959160417318344116e-01 2.005613148212432861e-01 1.110921576619148254e-01 -6.812982261180877686e-02 -5.936867743730545044e-02 -1.945168673992156982e-01 -6.787656992673873901e-02 -1.567510217428207397e-01 2.618946731090545654e-01 1.466167271137237549e-01 -3.304255306720733643e-01 -2.376386076211929321e-01 3.583946824073791504e-02 -6.652612239122390747e-02 -1.041405722498893738e-01 -1.009746044874191284e-01 -1.520499587059020996e-01 1.793870478868484497e-01 9.391162544488906860e-02
2.592140138149261475e-01 -3.124469220638275146e-01 1.898276656866073608e-01 -1.482134908437728882e-01 -2.073377072811126709e-01 8.933369070291519165e-02 1.361111402511596680e-01 4.865451902151107788e-02 -5.443320423364639282e-02 -3.269098401069641113e-01 2.533199489116668701e-01 -1.287106573581695557e-01 -6.194950640201568604e-02 3.274644315242767334e-01 6.945662200450897217e-02 -3.011678457260131836e-01 -5.841884389519691467e-02 2.339015342295169830e-02 -4.041132330894470215e-02 2.064666002988815308e-01 -3.156784921884536743e-02 1.565071195363998413e-01 1.254777773283421993e-03 -1.028897091746330261e-01 -1.036921218037605286e-01 3.229946196079254150e-01 -7.332448661327362061e-02 2.578867971897125244e-01 -1.255820244550704956e-01 -1.179443821310997009e-01 4.247742146253585815e-02 -7.353186607360839844e-02
7.536291331052780151e-02 1.396152973175048828e-01 -8.373011648654937744e-02 6.650807708501815796e-02 -3.474318236112594604e-02 -2.875966764986515045e-02 4.758747294545173645e-02 4.781206697225570679e-02 -7.639308273792266846e-02 -4.274795353412628174e-01 -8.806025236845016479e-02 -1.784035265445709229e-01 8.698356896638870239e-02 4.342895001173019409e-02 4.083800911903381348e-01 -1.249360889196395874e-01 -2.233000993728637695e-01 -9.471412003040313721e-02 -5.518647283315658569e-02 7.553658634424209595e-02 -1.655203253030776978e-01 -4.617697745561599731e-02 1.299218647181987762e-02 -1.185924410820007324e-01 -1.824769526720046997e-01 -8.149670809507369995e-02 -1.553527824580669403e-02 3.954423666000366211e-01 -6.799419969320297241e-02 -2.645046114921569824e-01 3.886599540710449219e-01 5.719568580389022827e-02
1.089533641934394836e-01 -2.560682892799377441e-01 1.786081343889236450e-01 8.937418460845947266e-02 2.796183712780475616e-02 -1.687732636928558350e-01 -5.413842201232910156e-02 -3.190992027521133423e-02 2.568366825580596924e-01 -3.698986172676086426e-01 3.721352219581604004e-01 1.095960959792137146e-01 -1.361914165318012238e-02 2.263819985091686249e-02 3.447473049163818359e-01 -1.657481640577316284e-01 -2.752764225006103516e-01 9.019606560468673706e-02 -1.076388135552406311e-01 1.048259511590003967e-01 2.282818034291267395e-02 -1.821122616529464722e-01 5.011226236820220947e-02 -1.449798196554183960e-01 1.862384825944900513e-01 -1.436916142702102661e-01 -1.055492740124464035e-02 -2.485819533467292786e-02 -1.070889458060264587e-02 -3.342132568359375000e-01 3.574987500905990601e-02 1.276366710662841797e-01
9.321160614490509033e-03 -1.784462034702301025e-01 -1.878058188594877720e-03 -1.627217978239059448e-01 2.963134944438934326e-01 1.419715676456689835e-02 -2.814795635640621185e-02 2.948209941387176514e-01 4.589352756738662720e-02 -3.747965693473815918e-01 -4.443379864096641541e-02 1.690459996461868286e-01 9.139844775199890137e-02 1.237373128533363342e-01 3.285221755504608154e-01 -2.029793523252010345e-02 -9.080216288566589355e-02 -2.241656333208084106e-01 7.113160192966461182e-02 2.049187421798706055e-01 -5.540894344449043274e-02 1.073499694466590881e-01 -1.158400923013687134e-01 -5.112013220787048340e-02 -3.344663679599761963e-01 1.427924633026123047e-01 2.023482322692871094e-01 3.062169626355171204e-02 -1.574876308441162109e-01 -2.581008970737457275e-01 1.241340562701225281e-01 -2.088055461645126343e-01
-2.364286184310913086e-01 -2.636797428131103516e-01 1.182977184653282166e-01 1.783344596624374390e-01 -3.268732130527496338e-01 6.233722716569900513e-02 -3.728723153471946716e-02 2.177193462848663330e-01 -7.959837466478347778e-02 -7.181869447231292725e-02 1.054905131459236145e-01 -9.096855670213699341e-02 -7.572923600673675537e-02 3.191266953945159912e-01 2.334870696067810059e-01 2.278591506183147430e-02 -1.422432512044906616e-01 -1.227993369102478027e-01 -1.204578131437301636e-01 -7.000619173049926758e-02 -1.320357620716094971e-01 -3.286400809884071350e-02 -6.787055730819702148e-02 -2.526901066303253174e-01 8.232187479734420776e-02 -1.404857039451599121e-01 1.528090536594390869e-01 -3.557850839570164680e-03 -2.600034773349761963e-01 -2.746386826038360596e-01 3.678799271583557129e-01 7.620559632778167725e-02
5.956965312361717224e-02 -1.696797460317611694e-01 2.157187089323997498e-03 -2.415432967245578766e-02 1.406344324350357056e-01 2.839189581573009491e-02 -1.848243772983551025e-01 5.067494511604309082e-01 -2.266374677419662476e-01 -2.516465187072753906e-01 8.985570073127746582e-02 1.116110198199748993e-02 -1.891150698065757751e-02 2.713437378406524658e-01 2.475229799747467041e-01 -2.959832549095153809e-01 8.394910953938961029e-03 1.474111080169677734e-01 -1.250552982091903687e-01 2.958042919635772705e-01 -1.399330794811248779e-01 -1.560683548450469971e-01 7.548076659440994263e-02 8.158650994300842285e-02 -1.300879567861557007e-01 -4.218955524265766144e-03 -1.518838852643966675e-01 -4.119465872645378113e-02 -5.703109130263328552e-02 -1.340706199407577515e-01 2.074305117130279541e-01 1.503064781427383423e-01
2.613328099250793457e-01 -6.745288521051406860e-02 2.033730149269104004e-01 -2.239697426557540894e-01 1.276064962148666382e-01 -2.490135282278060913e-01 1.132493168115615845e-01 7.811298966407775879e-02 9.638931602239608765e-02 2.404975891113281250e-02 3.274963796138763428e-02 7.437827531248331070e-03 -1.031955778598785400e-01 1.656756699085235596e-01 7.544782757759094238e-02 -2.341733276844024658e-01 -7.293845992535352707e-03 -1.009648069739341736e-01 -4.392864927649497986e-02 9.381902636960148811e-04 -2.268065959215164185e-01 3.936694860458374023e-01 -2.847102284431457520e-01 -5.564840883016586304e-02 1.678081750869750977e-01 -2.162363380193710327e-01 9.017993509769439697e-02 -2.598605491220951080e-02 -2.035645097494125366e-01 -1.922010630369186401e-01 4.019694030284881592e-01 -4.851570352911949158e-02
2.034025192260742188e-01 -6.814941763877868652e-02 -7.514875382184982300e-02 5.780084058642387390e-02 -2.147689312696456909e-01 -4.302625730633735657e-02 -1.604834347963333130e-01 1.837879419326782227e-01 -1.579408943653106689e-01 -2.425902485847473145e-01 -4.624903202056884766e-03 -6.616459786891937256e-02 -1.327238678932189941e-01 9.865754097700119019e-02 -1.263439506292343140e-01 -1.253674477338790894e-01 -1.825424432754516602e-01 -1.590388715267181396e-01 -2.822007834911346436e-01 -1.016741394996643066e-01 2.029411047697067261e-01 3.450177013874053955e-01 -4.570074379444122314e-02 -4.844309017062187195e-02 -5.813745781779289246e-02 -8.964803814888000488e-02 -1.433053463697433472e-01 5.362620577216148376e-02 -3.397434949874877930e-01 -3.720695376396179199e-01 2.177128046751022339e-01 -2.022996842861175537e-01
1.607378572225570679e-01 1.041517332196235657e-01 -8.175139129161834717e-02 -2.256518751382827759e-01 6.973099708557128906e-02 4.846528172492980957e-02 -1.795436590909957886e-01 7.914986461400985718e-02 -3.546552658081054688e-01 -1.556658893823623657e-01 1.009250208735466003e-01 2.253995649516582489e-02 1.524614393711090088e-01 4.153088331222534180e-01 2.484774738550186157e-01 -2.367340624332427979e-01 1.545210182666778564e-01 -2.268063724040985107e-01 -1.265427321195602417e-01 1.316090375185012817e-01 7.253839820623397827e-02 1.072245240211486816e-01 -1.546634435653686523e-01 6.251835823059082031e-02 -1.715000905096530914e-02 1.026200801134109497e-01 4.134777933359146118e-02 1.480430066585540771e-01 -3.030702769756317139e-01 -2.619186341762542725e-01 1.939609795808792114e-01 -4.512205254286527634e-03
1.143403947353363037e-01 -2.661850750446319580e-01 7.655085623264312744e-02 2.266992181539535522e-01 2.584930658340454102e-01 -3.136404752731323242e-01 -1.028681918978691101e-01 -1.009144634008407593e-01 -1.218155175447463989e-01 -5.947518721222877502e-02 2.987547814846038818e-01 4.360696300864219666e-02 -1.253035515546798706e-01 4.110883772373199463e-01 1.922858506441116333e-01 -1.857872903347015381e-01 1.413003802299499512e-01 -6.081821396946907043e-02 2.317795902490615845e-01 1.332121342420578003e-02 -1.317028980702161789e-02 -1.394292246550321579e-02 2.650710567831993103e-02 -1.474346518516540527e-01 3.055937215685844421e-02 3.983429819345474243e-02 6.050669774413108826e-02 -2.561335265636444092e-01 -3.191035985946655273e-02 -3.152239322662353516e-01 1.335089057683944702e-01 1.295392662286758423e-01
5.845450237393379211e-02 -3.116623461246490479e-01 1.829685866832733154e-01 3.278240188956260681e-02 -2.758789062500000000e-01 5.876164510846138000e-02 -2.212700098752975464e-01 2.492176145315170288e-01 2.522945106029510498e-01 5.069308727979660034e-02 -1.065959557890892029e-01 -3.386602178215980530e-02 -1.952828317880630493e-01 9.552482515573501587e-02 1.477309614419937134e-01 -1.321222186088562012e-01 2.365187555551528931e-02 -1.382745504379272461e-01 -1.353628635406494141e-01 1.430698931217193604e-01 -3.598408401012420654e-01 2.327329665422439575e-01 -1.134595796465873718e-01 -1.708818227052688599e-01 -1.813633888959884644e-01 -5.310744047164916992e-02 -1.959745287895202637e-01 -5.825978890061378479e-02 -4.873169958591461182e-02 -3.202979862689971924e-01 1.145570576190948486e-01 -1.708662509918212891e-01
-2.166850119829177856e-02 -1.463937312364578247e-01 2.048927098512649536e-01 3.469123542308807373e-01 -8.465354144573211670e-02 8.369164541363716125e-03 -3.962498605251312256e-01 -1.591738429851830006e-03 1.125927940011024475e-01 -1.107652932405471802e-01 3.445798903703689575e-02 -1.588277220726013184e-01 -1.653920859098434448e-01 2.772352397441864014e-01 1.236831173300743103e-01 -1.531498283147811890e-01 1.961405947804450989e-02 1.708938181400299072e-01 -1.380608826875686646e-01 1.524419635534286499e-01 -2.994589805603027344e-01 -5.794874951243400574e-02 -7.510682940483093262e-02 -4.748228937387466431e-02 -2.483900487422943115e-01 6.548462063074111938e-02 1.107574813067913055e-02 -2.398526817560195923e-01 -1.963484138250350952e-01 -7.174223661422729492e-02 2.877716422080993652e-01 -1.849956810474395752e-01
-2.433220483362674713e-02 -2.374195009469985962e-01 1.770413368940353394e-01 1.121238153427839279e-02 -1.053886488080024719e-01 -9.521657973527908325e-02 -6.366126239299774170e-02 -1.054183840751647949e-01 -2.691851854324340820e-01 -3.222198039293289185e-02 2.220103144645690918e-01 1.506747454404830933e-01 -2.846811115741729736e-01 1.279076039791107178e-01 2.744129598140716553e-01 1.269684582948684692e-01 7.994672283530235291e-03 6.192177161574363708e-02 -2.879242897033691406e-01 -1.154760345816612244e-01 -1.537934988737106323e-01 3.078028857707977295e-01 5.765534937381744385e-02 -4.035752117633819580e-01 -2.343302071094512939e-01 -7.009612396359443665e-03 -2.118643932044506073e-02 2.990217320621013641e-02 5.329806730151176453e-02 -3.033800423145294189e-01 7.304659578949213028e-03 7.715284079313278198e-02
-2.152981460094451904e-01 -1.055227518081665039e-01 -1.687811873853206635e-02 -1.705961227416992188e-01 -1.457899343222379684e-02 8.419828489422798157e-03 3.782592713832855225e-02 -1.825846433639526367e-01 2.183485180139541626e-01 -1.295230537652969360e-01 7.865258306264877319e-02 3.683426417410373688e-03 -4.695220664143562317e-02 5.604704022407531738e-01 2.413502782583236694e-01 -2.523675560951232910e-01 -3.230456411838531494e-01 1.576317995786666870e-01 -1.259583532810211182e-01 -4.075428470969200134e-02 4.976998642086982727e-02 1.803608238697052002e-01 2.918050438165664673e-02 -1.504445821046829224e-01 -1.300788223743438721e-01 -2.096470147371292114e-01 -1.431347429752349854e-01 4.226331412792205811e-02 -1.821116954088211060e-01 -1.637732237577438354e-01 3.360085189342498779e-02 -1.402245014905929565e-01
1.601577363908290863e-02 -1.980363875627517700e-01 1.453804522752761841e-01 -2.933294773101806641e-01 -6.403351575136184692e-02 1.136399358510971069e-01 1.011646240949630737e-01 2.129292190074920654e-01 -2.294690608978271484e-01 4.928298294544219971e-02 -2.783793956041336060e-03 2.622443623840808868e-02 -1.370857506990432739e-01 3.313706815242767334e-01 1.865814775228500366e-01 8.675485849380493164e-03 -1.803735941648483276e-01 -2.038692831993103027e-01 3.951143845915794373e-02 9.539833664894104004e-02 -1.872634887695312500e-01 1.718542128801345825e-01 -1.634848713874816895e-01 -2.038320899009704590e-01 -1.237228978425264359e-02 7.292072474956512451e-02 -7.557070255279541016e-02 7.460440695285797119e-02 -2.258441597223281860e-01 -2.264239639043807983e-01 4.558276236057281494e-01 -1.306050717830657959e-01
1.489440202713012695e-01 -1.352386772632598877e-01 3.122820926364511251e-04 9.525336325168609619e-02 -2.002737298607826233e-02 -1.363961375318467617e-03 9.779798984527587891e-02 7.811665534973144531e-02 -2.273834943771362305e-01 -1.185625642538070679e-01 6.856606900691986084e-02 -2.229983732104301453e-02 -1.962136477231979370e-01 4.422245621681213379e-01 3.299121260643005371e-01 -1.278398633003234863e-01 -9.210086613893508911e-02 -3.330970108509063721e-01 -8.402001112699508667e-02 1.240978688001632690e-01 -1.096747443079948425e-01 1.373679041862487793e-01 1.946545764803886414e-02 -2.263232767581939697e-01 1.081470847129821777e-01 -1.853775829076766968e-01 -1.056941598653793335e-01 1.975013613700866699e-01 -1.055117696523666382e-01 -3.937773406505584717e-03 1.300159245729446411e-01 -3.943228423595428467e-01
-4.024417139589786530e-03 -2.129893749952316284e-01 3.755581006407737732e-02 2.056908793747425079e-02 2.247486859560012817e-01 1.013055145740509033e-01 -5.981410294771194458e-02 5.189267992973327637e-01 3.830796852707862854e-02 -3.801011145114898682e-01 2.452688366174697876e-01 -4.699606075882911682e-02 -1.231415756046772003e-02 1.938966959714889526e-01 1.040022298693656921e-01 -7.192628830671310425e-02 -2.703032791614532471e-01 1.197639852762222290e-01 -3.704783618450164795e-01 3.687050566077232361e-02 -1.457372605800628662e-01 -1.278372555971145630e-01 3.033822216093540192e-02 -1.718720346689224243e-01 -8.431100100278854370e-02 2.771000750362873077e-02 -1.475552171468734741e-01 1.966076530516147614e-02 9.684520214796066284e-02 -1.522625386714935303e-01 1.555016078054904938e-02 1.407447829842567444e-02
2.874130569398403168e-02 6.138046830892562866e-02 2.428187131881713867e-01 3.240446001291275024e-02 1.768122464418411255e-01 -8.441250026226043701e-02 -3.005209863185882568e-01 1.536810696125030518e-01 5.814510583877563477e-02 -3.048963546752929688e-01 6.338456273078918457e-02 6.687267124652862549e-02 -1.664039045572280884e-01 1.236770302057266235e-01 3.102737367153167725e-01 -3.883157968521118164e-01 -6.640022993087768555e-02 1.980219967663288116e-02 8.308456279337406158e-03 -5.463718250393867493e-02 -1.019331887364387512e-01 -3.400320932269096375e-02 2.401069402694702148e-01 -7.976467162370681763e-02 1.660530120134353638e-01 2.355919592082500458e-02 7.450780272483825684e-02 -5.138174816966056824e-02 -5.733937490731477737e-03 -5.103983879089355469e-01 8.089453727006912231e-02 3.715231269598007202e-02
9.238339960575103760e-02 -3.144331574440002441e-01 3.987265750765800476e-02 2.772630751132965088e-01 3.029212355613708496e-01 -3.508238866925239563e-02 -3.016456663608551025e-01 -3.668877528980374336e-03 5.158002674579620361e-02 -1.977199763059616089e-01 1.322631388902664185e-01 1.242042556405067444e-01 9.195218235254287720e-02 -3.908897191286087036e-02 1.937605440616607666e-01 -3.726551234722137451e-01 -1.399821937084197998e-01 -7.717271149158477783e-02 -1.606790721416473389e-01 -1.705506294965744019e-01 -1.792752742767333984e-01 -2.303908951580524445e-02 4.494428262114524841e-02 -3.885474754497408867e-03 4.952521994709968567e-02 5.450072139501571655e-02 1.049951315508224070e-04 3.327511996030807495e-02 -6.835586577653884888e-02 -4.468753635883331299e-01 8.921273052692413330e-02 1.872001588344573975e-01
-4.727132245898246765e-02 -3.137317895889282227e-01 3.482511043548583984e-01 3.563232719898223877e-02 1.711319684982299805e-01 5.836158990859985352e-02 -1.458763182163238525e-01 4.366875886917114258e-01 -1.817671805620193481e-01 -1.650537699460983276e-01 8.931642025709152222e-02 -1.371797174215316772e-01 -5.799620598554611206e-02 1.545308828353881836e-01 3.590777814388275146e-01 -1.329338848590850830e-01 -4.662922024726867676e-02 2.055639326572418213e-01 -7.001893967390060425e-02 1.561629623174667358e-01 6.433698534965515137e-02 -2.283342182636260986e-02 -1.054118350148200989e-01 1.450062096118927002e-01 -2.629913389682769775e-01 1.657371222972869873e-02 -2.086317539215087891e-02 -1.735595054924488068e-02 -9.274218231439590454e-02 -2.377950698137283325e-01 1.054759621620178223e-01 1.192642897367477417e-01
1.750383526086807251e-01 -1.808803528547286987e-01 -1.318652480840682983e-01 -3.725062683224678040e-02 2.025929093360900879e-01 1.310427635908126831e-01 -1.402924805879592896e-01 2.764548063278198242e-01 -1.175961717963218689e-01 -1.208433508872985840e-02 1.771838515996932983e-01 -7.284520566463470459e-02 4.756910353899002075e-02 3.039323389530181885e-01 4.083627834916114807e-02 -5.602401122450828552e-02 1.437934637069702148e-01 -3.221249580383300781e-01 -2.122788280248641968e-01 3.292825222015380859e-01 1.410252451896667480e-01 1.904207617044448853e-01 -7.458082586526870728e-02 1.937240958213806152e-01 8.720492944121360779e-03 -1.814682483673095703e-01 -2.108736149966716766e-02 -1.457332912832498550e-02 -9.097916632890701294e-02 -3.063218891620635986e-01 3.154961764812469482e-01 3.068303875625133514e-02
1.097474768757820129e-01 4.399417340755462646e-02 2.497061155736446381e-02 -1.195538789033889771e-01 1.156661957502365112e-01 -3.579680249094963074e-02 -1.680695116519927979e-01 -2.492194622755050659e-02 1.113823503255844116e-01 -3.574527800083160400e-01 -2.040878124535083771e-02 -2.263039350509643555e-01 -4.435000475496053696e-03 2.727919518947601318e-01 2.119009345769882202e-01 -4.019355177879333496e-01 3.619185462594032288e-02 8.925830572843551636e-02 -6.918809562921524048e-02 -6.949723698198795319e-03 -1.221446171402931213e-01 1.876108795404434204e-01 1.683960109949111938e-01 -1.395119577646255493e-01 -1.265058573335409164e-02 -1.036595627665519714e-01 2.213186025619506836e-01 -3.413572907447814941e-02 -2.014739513397216797e-01 -4.644514024257659912e-01 -1.095025241374969482e-01 -1.160899028182029724e-01
2.083894759416580200e-01 -1.836139857769012451e-01 2.987796366214752197e-01 1.045645102858543396e-01 -6.962054967880249023e-02 -3.051606118679046631e-01 -2.146065235137939453e-01 -8.421710878610610962e-02 1.401223838329315186e-01 -3.549391031265258789e-01 1.412958055734634399e-01 1.289547383785247803e-01 2.960969321429729462e-02 1.529968529939651489e-01 2.212915569543838501e-01 -1.390070319175720215e-01 -1.394770573824644089e-02 4.185806214809417725e-02 -2.542977966368198395e-02 -1.933624595403671265e-01 -5.373742058873176575e-02 1.627043634653091431e-01 -1.730820089578628540e-01 1.132449880242347717e-01 -2.569148242473602295e-01 2.239417135715484619e-01 -1.030395850539207458e-01 -1.080409064888954163e-01 -2.650611400604248047e-01 -2.227056175470352173e-01 -9.909135848283767700e-02 -1.284789592027664185e-01
3.329657614231109619e-01 -2.606653571128845215e-01 2.137979306280612946e-02 -2.681555971503257751e-02 -1.734516024589538574e-01 4.162180423736572266e-02 3.268475085496902466e-02 2.463950663805007935e-01 -1.221280395984649658e-01 -1.698622554540634155e-01 2.423671185970306396e-01 -1.358464956283569336e-01 -1.992448419332504272e-01 3.884004354476928711e-01 8.456759154796600342e-02 -2.371576130390167236e-01 -4.330145195126533508e-02 -3.540220670402050018e-03 1.729786694049835205e-01 1.084951534867286682e-01 8.248922973871231079e-02 1.522907912731170654e-01 2.433827891945838928e-02 -2.484259158372879028e-01 6.639081984758377075e-02 1.229067444801330566e-01 -3.224062500521540642e-03 2.875993251800537109e-01 -1.191746219992637634e-01 -1.838254332542419434e-01 1.687190383672714233e-01 -1.921403110027313232e-01
1.134222820401191711e-01 8.940239250659942627e-02 -8.818460255861282349e-02 -1.339766979217529297e-01 8.245024830102920532e-02 -1.829642243683338165e-02 -2.529276311397552490e-01 -2.857187949120998383e-02 2.615270763635635376e-02 -2.811238467693328857e-01 1.825049519538879395e-01 -1.838212646543979645e-02 -1.099157929420471191e-01 1.311546117067337036e-01 5.621507763862609863e-02 -1.990635991096496582e-01 -2.391144484281539917e-01 1.811682246625423431e-03 -2.463431209325790405e-01 6.136823073029518127e-02 5.024256184697151184e-02 -1.602080464363098145e-01 3.134459629654884338e-02 -1.686538904905319214e-01 1.324982941150665283e-01 -7.901560515165328979e-02 -9.376325644552707672e-03 -1.330997943878173828e-01 -3.820389211177825928e-01 -5.320426225662231445e-01 2.135590463876724243e-01 2.416583150625228882e-02
8.017123490571975708e-02 -4.590138047933578491e-02 8.789572864770889282e-02 6.511777639389038086e-02 2.832462638616561890e-02 -2.174048125743865967e-01 -1.967103779315948486e-01 2.700834870338439941e-01 4.486751183867454529e-02 -3.877880275249481201e-01 8.727923780679702759e-02 1.111267283558845520e-01 -2.137168645858764648e-01 1.191082596778869629e-02 2.467221915721893311e-01 -1.030772700905799866e-01 -1.306505352258682251e-01 3.600497171282768250e-02 -5.889554694294929504e-02 -9.421746432781219482e-02 -1.182794794440269470e-01 1.530572306364774704e-02 -2.932621538639068604e-02 -6.288429349660873413e-02 3.271472752094268799e-01 2.228381931781768799e-01 1.280304938554763794e-01 -7.332865148782730103e-02 -3.742321953177452087e-02 -5.432801246643066406e-01 1.563667319715023041e-02 7.155211269855499268e-02
2.686784043908119202e-02 -2.534017860889434814e-01 1.735524535179138184e-01 -2.596661448478698730e-01 -1.141140758991241455e-01 1.434462666511535645e-01 4.955196380615234375e-02 9.636095911264419556e-02 -2.421161085367202759e-01 -5.898223817348480225e-02 3.826718032360076904e-02 -2.862128801643848419e-02 -2.009546011686325073e-01 3.293791115283966064e-01 2.366881668567657471e-01 4.756604507565498352e-02 -5.985895916819572449e-02 -2.016342878341674805e-01 -1.199014559388160706e-01 1.530909091234207153e-01 -1.330525726079940796e-01 1.877073496580123901e-01 -4.848012328147888184e-02 -3.056504130363464355e-01 -1.936631053686141968e-01 2.484108656644821167e-01 -3.377621993422508240e-03 7.337121665477752686e-02 -3.288578093051910400e-01 -8.469180017709732056e-02 2.357586026191711426e-01 -1.198603883385658264e-01
-6.065179780125617981e-02 -6.072274222970008850e-02 4.300794005393981934e-02 2.768986225128173828e-01 1.780632734298706055e-01 -3.971527516841888428e-02 -1.877402812242507935e-01 3.168236091732978821e-02 7.823374867439270020e-02 -3.495581746101379395e-01 3.772354423999786377e-01 1.787536591291427612e-01 5.598936113528907299e-04 2.337273210287094116e-01 4.242458045482635498e-01 -3.096368163824081421e-02 9.743882715702056885e-02 -3.009537234902381897e-02 -2.107665129005908966e-02 5.185908824205398560e-02 6.761019676923751831e-02 -1.071144640445709229e-01 -6.248405575752258301e-02 -1.512818317860364914e-02 2.675255201756954193e-02 -2.095024734735488892e-01 2.369295805692672729e-02 1.490391194820404053e-01 -1.078394129872322083e-01 -4.381396174430847168e-01 6.157279014587402344e-03 -4.133534058928489685e-02
-2.821796387434005737e-02 -1.814522892236709595e-01 8.000773191452026367e-02 -3.321396932005882263e-02 1.518984287977218628e-01 6.490711867809295654e-02 -1.286663413047790527e-01 4.995129406452178955e-01 -9.364748746156692505e-02 -3.443311452865600586e-01 2.034242153167724609e-01 1.712667793035507202e-01 2.402878552675247192e-02 1.989047378301620483e-01 1.091155335307121277e-01 -2.973549365997314453e-01 -8.075203746557235718e-03 1.481312960386276245e-01 -1.857403367757797241e-01 2.773152291774749756e-01 -1.492294520139694214e-01 1.666111312806606293e-02 9.083827584981918335e-02 2.900967746973037720e-02 -7.120009511709213257e-02 1.380133330821990967e-01 -2.106459140777587891e-01 -8.370777219533920288e-02 -8.517649769783020020e-02 -8.900573849678039551e-02 2.461304962635040283e-01 1.029636114835739136e-01
1.239854693412780762e-01 -3.046825230121612549e-01 1.521883010864257812e-01 3.412828221917152405e-02 1.160262674093246460e-01 -4.018764197826385498e-02 -4.141632914543151855e-01 -9.529500454664230347e-02 5.131749436259269714e-02 -1.914835423231124878e-01 8.657611906528472900e-02 -3.910537809133529663e-02 -1.680666208267211914e-01 3.241668045520782471e-01 3.757036626338958740e-01 -9.081443399190902710e-02 -1.940064728260040283e-01 -8.958666026592254639e-02 -2.806828171014785767e-02 5.097639746963977814e-03 1.062817648053169250e-01 -1.365272700786590576e-01 1.292683929204940796e-01 -3.035241961479187012e-01 7.120409607887268066e-02 -3.294327855110168457e-02 1.690452247858047485e-01 -1.438830643892288208e-01 8.940797299146652222e-02 -2.873340249061584473e-01 7.329154014587402344e-02 6.414455920457839966e-02
9.278435260057449341e-02 -9.729453176259994507e-02 1.973709464073181152e-01 5.215364694595336914e-02 1.095270365476608276e-01 -5.561963841319084167e-02 -3.368995785713195801e-01 1.392650455236434937e-01 3.805556893348693848e-02 -2.325107902288436890e-01 5.881227925419807434e-02 -6.826649606227874756e-02 -1.423947364091873169e-01 9.214635938405990601e-02 2.124004662036895752e-01 -3.879013955593109131e-01 -1.212585493922233582e-01 -3.340210765600204468e-02 -7.531088590621948242e-02 -1.431300342082977295e-01 -9.410741180181503296e-02 -5.791225284337997437e-02 2.352996170520782471e-01 -1.291038542985916138e-01 1.176505908370018005e-01 -1.505153477191925049e-01 6.592941284179687500e-02 -3.515918925404548645e-02 -1.654207892715930939e-02 -5.091542601585388184e-01 1.323282569646835327e-01 2.428233027458190918e-01
2.323706746101379395e-01 7.757756114006042480e-02 1.109400019049644470e-01 -2.931093573570251465e-01 1.024152263998985291e-01 1.080650463700294495e-01 -7.701635360717773438e-02 1.405766159296035767e-01 -1.009540408849716187e-01 -1.993059813976287842e-01 7.562518864870071411e-02 -7.636874914169311523e-02 8.724330365657806396e-02 1.283791810274124146e-01 2.348534315824508667e-01 -9.191284328699111938e-02 -1.144450232386589050e-01 -3.780187368392944336e-01 -2.175961881875991821e-01 2.389618307352066040e-01 1.314923316240310669e-01 1.220161616802215576e-01 -6.386187672615051270e-02 -1.263591945171356201e-01 6.192032620310783386e-02 7.736248522996902466e-02 -1.647745966911315918e-01 -1.696721464395523071e-02 -4.606047868728637695e-01 -2.346366196870803833e-01 1.474391222000122070e-01 7.658369094133377075e-02
-5.215339362621307373e-02 -3.491008877754211426e-01 9.589140862226486206e-02 7.614196091890335083e-02 -1.014960482716560364e-01 -3.678734228014945984e-02 -1.135333552956581116e-01 2.947252802550792694e-02 1.164564862847328186e-02 -4.046832025051116943e-02 4.048394262790679932e-01 -7.048097997903823853e-02 -2.812235355377197266e-01 1.615242063999176025e-01 1.297138333320617676e-01 6.495469808578491211e-02 -7.316738367080688477e-02 -4.296954274177551270e-01 -7.514175027608871460e-02 -1.059383153915405273e-01 -2.156100720167160034e-01 8.733562380075454712e-02 1.486796438694000244e-01 -1.913856416940689087e-01 -5.135173723101615906e-02 5.034640058875083923e-02 3.270388813689351082e-03 1.637168228626251221e-01 -1.420077588409185410e-02 -4.012711048126220703e-01 1.574422568082809448e-01 2.100586518645286560e-02
4.762946628034114838e-03 -1.690761595964431763e-01 9.192528575658798218e-02 2.445387095212936401e-01 5.290842056274414062e-02 -1.042961329221725464e-02 9.042791277170181274e-02 1.645041704177856445e-01 3.010294735431671143e-01 -1.549346596002578735e-01 9.536369703710079193e-03 1.643622368574142456e-01 1.039163917303085327e-01 4.938017129898071289e-01 1.428487598896026611e-01 1.099813356995582581e-01 1.974778063595294952e-02 -6.848923116922378540e-02 -1.920445263385772705e-02 -2.895441092550754547e-02 -2.024463117122650146e-01 2.522078752517700195e-01 2.919634580612182617e-01 -2.793407440185546875e-01 2.657783590257167816e-02 7.257814705371856689e-02 -1.400571912527084351e-01 2.026061266660690308e-01 -5.282564088702201843e-02 -1.920998990535736084e-01 2.310271114110946655e-01 4.757697507739067078e-02
1.406157314777374268e-01 -2.873833477497100830e-01 -4.163037240505218506e-02 -3.800646215677261353e-02 -2.170146554708480835e-01 -4.539837688207626343e-02 -3.500709310173988342e-02 2.258987277746200562e-01 2.333806008100509644e-01 -7.629281282424926758e-02 -2.647121064364910126e-02 -1.430923026055097580e-02 -3.752335309982299805e-01 1.972884982824325562e-01 1.745916157960891724e-01 -1.890274882316589355e-01 1.272759437561035156e-01 -2.452581673860549927e-01 3.002606704831123352e-02 -8.151103556156158447e-02 -4.480861723423004150e-01 9.151592850685119629e-02 -1.093574166297912598e-01 -1.154811158776283264e-01 -1.810568273067474365e-01 -6.472603231668472290e-02 -1.377741247415542603e-01 -2.735049724578857422e-01 -5.537001788616180420e-02 -1.612813770771026611e-01 2.246514335274696350e-02 -8.503890782594680786e-02
-1.138002574443817139e-01 -3.093978464603424072e-01 -1.398857980966567993e-01 -1.934569627046585083e-01 1.829461902379989624e-01 -1.058414857834577560e-02 -2.649364173412322998e-01 2.821266055107116699e-01 8.475650846958160400e-02 -1.636533141136169434e-01 3.415462076663970947e-01 9.389293193817138672e-02 -2.698271572589874268e-01 2.541561424732208252e-01 1.459574550390243530e-01 -1.044512912631034851e-01 -1.747880503535270691e-02 -2.267122082412242889e-02 -1.603113859891891479e-01 7.089337706565856934e-02 1.761378794908523560e-01 -1.355821937322616577e-01 1.382362693548202515e-01 -1.820363253355026245e-01 9.136064350605010986e-02 -2.860865183174610138e-02 1.728768795728683472e-01 7.697647064924240112e-02 7.001707702875137329e-02 -2.621472179889678955e-01 2.082715183496475220e-01 1.635023355484008789e-01
2.231096178293228149e-01 -2.649980187416076660e-01 3.035903163254261017e-02 4.384343326091766357e-02 1.420601159334182739e-01 2.412545233964920044e-01 2.515619695186614990e-01 -4.441799595952033997e-02 -2.387279719114303589e-01 -9.748816490173339844e-02 2.907848060131072998e-01 -9.868013858795166016e-02 -1.568839550018310547e-01 5.526866391301155090e-02 2.885514199733734131e-01 -1.099856272339820862e-01 -2.810333669185638428e-01 -7.467705011367797852e-02 -1.215890496969223022e-01 2.241865731775760651e-02 -4.527868295554071665e-04 1.716451048851013184e-01 -6.390391290187835693e-02 -2.860693037509918213e-01 9.297152608633041382e-02 2.291961014270782471e-01 2.095051296055316925e-02 -6.574652343988418579e-02 -2.771703600883483887e-01 -2.845858633518218994e-01 1.002822071313858032e-01 -2.586289308965206146e-02
2.366780638694763184e-01 -1.461976021528244019e-01 1.576898545026779175e-01 1.775838583707809448e-01 -3.906238079071044922e-02 1.989512592554092407e-01 -5.886458605527877808e-02 6.695330142974853516e-02 -1.430179774761199951e-01 -3.479422926902770996e-01 -3.174915537238121033e-02 1.084286496043205261e-01 -1.704933196306228638e-01 2.547671794891357422e-01 -9.121507406234741211e-02 -1.837676316499710083e-01 -3.811087906360626221e-01 -1.061031520366668701e-01 -3.636887669563293457e-01 1.618503630161285400e-01 -1.574847102165222168e-01 2.255837321281433105e-01 2.043853141367435455e-02 6.432586908340454102e-02 4.273846372961997986e-02 -3.014567075297236443e-03 1.757925935089588165e-02 -7.959678769111633301e-02 -6.936289370059967041e-02 -1.779919266700744629e-01 1.700150072574615479e-01 -2.402391433715820312e-01
2.911678142845630646e-02 -1.748754978179931641e-01 -3.490425646305084229e-02 -6.255201995372772217e-02 7.901810854673385620e-02 -2.412407286465167999e-02 -1.605142802000045776e-01 4.713928103446960449e-01 -1.345875114202499390e-01 -3.126454949378967285e-01 2.155070900917053223e-01 1.625795960426330566e-01 3.371120989322662354e-02 1.604314744472503662e-01 2.235345393419265747e-01 -2.683350741863250732e-01 9.810902923345565796e-02 1.644663065671920776e-01 -1.765954941511154175e-01 3.324386477470397949e-01 -1.548289805650711060e-01 4.757684189826250076e-03 8.612615615129470825e-02 -2.712167985737323761e-02 -5.757477134466171265e-02 1.054178997874259949e-01 -1.621918678283691406e-01 -1.225769594311714172e-01 -2.261403352022171021e-01 -2.047278918325901031e-02 1.632887572050094604e-01 1.629435718059539795e-01
1.848761439323425293e-01 -1.269377321004867554e-01 -3.677227348089218140e-02 3.144554048776626587e-02 4.773769527673721313e-02 -4.978191480040550232e-02 4.361095651984214783e-02 2.142172008752822876e-01 -2.777732908725738525e-01 -2.716011404991149902e-01 3.572093546390533447e-01 4.553199931979179382e-02 -1.091141998767852783e-01 2.703955471515655518e-01 -8.545536547899246216e-02 -9.514719992876052856e-02 -1.688122302293777466e-01 -1.747559607028961182e-01 -2.912179827690124512e-01 5.109637230634689331e-02 1.784688383340835571e-01 1.953970342874526978e-01 1.295869350433349609e-01 -8.119949139654636383e-03 -3.230727836489677429e-02 -1.118937358260154724e-01 8.557136356830596924e-02 -1.128181740641593933e-01 -2.760986387729644775e-01 -3.081135153770446777e-01 2.087420821189880371e-01 -1.764896810054779053e-01
-5.713653191924095154e-02 -2.791823446750640869e-01 9.394426643848419189e-02 2.564566433429718018e-01 5.066309869289398193e-02 -1.416782289743423462e-01 1.895772814750671387e-01 1.274209916591644287e-01 -1.560731083154678345e-01 -2.053965777158737183e-01 -1.876584589481353760e-01 -1.085937768220901489e-02 -8.298882842063903809e-02 2.302601784467697144e-01 1.206908226013183594e-01 -1.213557571172714233e-01 -2.056329250335693359e-01 -6.245823949575424194e-02 -9.932269155979156494e-02 2.351202964782714844e-01 -9.058944880962371826e-02 -2.022347785532474518e-02 1.201085150241851807e-01 1.834076270461082458e-02 -3.683532476425170898e-01 -3.107812404632568359e-01 2.249958924949169159e-02 1.150305047631263733e-01 -1.719148308038711548e-01 -2.980466485023498535e-01 -7.165346294641494751e-02 2.721450924873352051e-01
1.657087504863739014e-01 -2.444921135902404785e-01 -7.631032913923263550e-02 -1.691175252199172974e-01 -1.308784931898117065e-01 -1.808334589004516602e-01 -3.611523509025573730e-01 -1.887475512921810150e-02 3.933107480406761169e-02 1.290264129638671875e-01 -4.238636791706085205e-02 1.065253168344497681e-01 -2.093534469604492188e-01 1.511088758707046509e-01 2.614123523235321045e-01 -1.724429130554199219e-01 -9.430045634508132935e-02 1.279702782630920410e-01 -2.056620866060256958e-01 2.355604618787765503e-01 -1.433429419994354248e-01 2.610021233558654785e-01 5.675038322806358337e-02 -2.157032489776611328e-01 -2.208164185285568237e-01 -1.262373775243759155e-01 -2.229031175374984741e-01 1.517914980649948120e-01 -8.928830921649932861e-02 -5.805084481835365295e-02 2.969582080841064453e-01 5.680776387453079224e-02
-1.751990169286727905e-01 -1.081029847264289856e-01 1.875077039003372192e-01 4.698568489402532578e-03 -4.284551739692687988e-01 1.565326452255249023e-01 1.176303476095199585e-01 2.730952799320220947e-01 -7.073836773633956909e-02 -1.520969718694686890e-01 8.179127424955368042e-02 3.080660477280616760e-03 4.584898054599761963e-02 3.987382650375366211e-01 2.018272429704666138e-01 -4.999776370823383331e-03 -1.489665359258651733e-01 -1.670730113983154297e-01 -1.597573906183242798e-01 -5.906707420945167542e-02 -1.023798063397407532e-01 -1.196528300642967224e-01 1.648790203034877777e-02 -3.038681149482727051e-01 -2.644446119666099548e-02 -4.299006983637809753e-02 -8.047179132699966431e-02 8.870204538106918335e-02 -2.040425986051559448e-01 -3.479807972908020020e-01 1.110740080475807190e-01 2.790816687047481537e-02
-9.071406722068786621e-02 -4.001932740211486816e-01 1.520078536123037338e-02 -2.769926004111766815e-02 3.315618634223937988e-02 -9.730966389179229736e-02 9.448052197694778442e-02 6.641133874654769897e-02 2.043565362691879272e-01 -2.020892202854156494e-01 1.664742976427078247e-01 -7.165335118770599365e-02 2.328630834817886353e-01 5.147859826683998108e-02 -8.452636189758777618e-03 7.674361020326614380e-02 1.759422942996025085e-02 -7.163346558809280396e-02 -1.890510022640228271e-01 -1.238007247447967529e-01 1.210693493485450745e-01 3.494397997856140137e-01 -7.829830795526504517e-02 -1.135087609291076660e-01 -1.569451391696929932e-01 -7.088280469179153442e-02 -2.479639351367950439e-01 -3.348953276872634888e-02 -7.373487204313278198e-02 -5.585269927978515625e-01 7.373517751693725586e-02 3.237413614988327026e-02
3.120193816721439362e-02 -1.644001603126525879e-01 5.151875689625740051e-02 -2.670672908425331116e-02 1.938076466321945190e-01 6.907638162374496460e-02 -8.813399076461791992e-02 4.884263873100280762e-01 -1.279842555522918701e-01 -2.509105801582336426e-01 1.466263085603713989e-01 -2.359120175242424011e-02 2.014509588479995728e-02 2.993059754371643066e-01 2.588670849800109863e-01 -2.264226824045181274e-01 -3.706569597125053406e-02 1.621530950069427490e-01 -2.768523395061492920e-01 2.749975323677062988e-01 -1.347396969795227051e-01 -1.715026646852493286e-01 9.066357463598251343e-02 7.164192944765090942e-02 7.615648210048675537e-02 1.151691451668739319e-01 -1.237302571535110474e-01 1.097985059022903442e-01 -1.712594330310821533e-01 -1.308977454900741577e-01 1.773511469364166260e-01 7.144763320684432983e-02
2.925985157489776611e-01 -3.380901515483856201e-01 1.395653635263442993e-01 -4.238521680235862732e-02 -1.339835077524185181e-01 -2.253880798816680908e-01 -1.172486022114753723e-01 -1.177048534154891968e-01 -5.082419142127037048e-02 -2.095853835344314575e-01 1.587608158588409424e-01 -9.399440884590148926e-02 -2.886322438716888428e-01 3.039475083351135254e-01 2.758424282073974609e-01 5.107484385371208191e-02 1.585360914468765259e-01 -1.783677488565444946e-01 -1.390148401260375977e-01 -3.452507779002189636e-02 9.814967215061187744e-02 2.620407938957214355e-01 2.236245125532150269e-01 -7.811019569635391235e-02 -7.659993320703506470e-02 -3.081049583852291107e-02 -2.524932622909545898e-01 -1.567033231258392334e-01 2.401299402117729187e-02 -1.892210245132446289e-01 -4.388334602117538452e-02 -4.698428511619567871e-02
1.148896962404251099e-01 -5.524779856204986572e-02 1.169080436229705811e-01 2.400738745927810669e-01 -8.197001367807388306e-02 -3.330526128411293030e-02 -6.989937275648117065e-02 -2.109732106328010559e-02 8.261230587959289551e-02 6.011195108294487000e-02 1.036892235279083252e-01 -2.144340723752975464e-01 -2.192626893520355225e-01 3.056368827819824219e-01 2.910078167915344238e-01 -2.118915021419525146e-01 1.859848946332931519e-02 -5.090307593345642090e-01 -2.455211728811264038e-01 4.669959470629692078e-02 4.354380536824464798e-03 7.842507213354110718e-02 1.354555189609527588e-01 -2.962567843496799469e-02 -1.208695489913225174e-02 8.699596673250198364e-02 2.150690183043479919e-02 2.086191922426223755e-01 -2.051416933536529541e-01 -1.720933467149734497e-01 2.937154173851013184e-01 6.370768696069717407e-02
6.197891384363174438e-02 -1.511318534612655640e-01 -3.231183812022209167e-02 1.642881426960229874e-03 -1.119633018970489502e-01 4.479203000664710999e-02 -4.836161434650421143e-02 -1.585683077573776245e-01 -1.916229426860809326e-01 -7.544702291488647461e-02 3.620451092720031738e-01 -5.088942125439643860e-02 -2.717597186565399170e-01 1.813606172800064087e-01 1.640235185623168945e-01 -1.863954216241836548e-01 -1.136781796813011169e-01 -1.372371166944503784e-01 -1.664488464593887329e-01 2.973379194736480713e-01 -1.436235010623931885e-01 -4.168752115219831467e-03 1.024423018097877502e-01 7.736894488334655762e-02 -1.645214557647705078e-01 2.207240760326385498e-01 -3.474146069493144751e-04 4.821325466036796570e-02 1.183506324887275696e-01 -5.512466430664062500e-01 -4.605985432863235474e-02 -5.163947120308876038e-02
2.332340329885482788e-01 -3.179136216640472412e-01 4.336488991975784302e-02 -2.248837053775787354e-02 -1.945100575685501099e-01 2.313418127596378326e-02 1.122312173247337341e-01 1.006218045949935913e-01 -5.652859434485435486e-02 -2.726786732673645020e-01 3.437605500221252441e-01 -1.337636858224868774e-01 -2.648600935935974121e-01 3.364901542663574219e-01 9.654329717159271240e-02 -1.934001743793487549e-01 -1.942020468413829803e-02 4.618031904101371765e-02 1.411742568016052246e-01 2.284130454063415527e-01 2.633013203740119934e-02 2.196487188339233398e-01 4.639997333288192749e-02 -2.160620391368865967e-01 -1.079893559217453003e-01 2.084552943706512451e-01 -8.652375638484954834e-02 2.698123753070831299e-01 1.955544808879494667e-03 -6.445998698472976685e-02 1.567986607551574707e-01 -2.847214788198471069e-02
1.481087952852249146e-01 -7.412892580032348633e-02 -2.086838334798812866e-02 7.311257719993591309e-02 -9.340369701385498047e-02 2.384732291102409363e-02 1.466662529855966568e-02 2.004116326570510864e-01 -2.976370751857757568e-01 -9.948363155126571655e-02 1.711380183696746826e-01 2.073229104280471802e-02 -1.960897743701934814e-01 3.856784105300903320e-01 2.773942351341247559e-01 -1.090055331587791443e-01 -2.251894623041152954e-01 -3.553571999073028564e-01 -1.644212403334677219e-03 1.024201512336730957e-01 -1.193904578685760498e-01 1.213707029819488525e-01 -3.494798019528388977e-02 -1.997403204441070557e-01 8.213448524475097656e-02 -1.737150549888610840e-01 4.887092858552932739e-03 1.738745570182800293e-01 -1.921915709972381592e-01 -5.819301307201385498e-02 1.647298634052276611e-01 -3.473613262176513672e-01
1.801995933055877686e-01 3.531246259808540344e-02 5.485201627016067505e-02 -5.701231211423873901e-02 1.485414803028106689e-02 -1.481249090284109116e-02 4.557549953460693359e-02 1.166202649474143982e-01 -2.684448063373565674e-01 -1.606619060039520264e-01 1.751287281513214111e-01 -4.626657068729400635e-02 -1.589582264423370361e-01 4.476640820503234863e-01 1.289896517992019653e-01 -2.061897702515125275e-02 -1.045436933636665344e-01 1.607635617256164551e-02 -3.576850593090057373e-01 -1.591009497642517090e-01 1.300245374441146851e-01 2.465516477823257446e-01 -2.862840890884399414e-02 1.620022207498550415e-01 -9.412702918052673340e-02 -1.427699625492095947e-01 1.754957586526870728e-01 -1.803080141544342041e-01 -2.434561997652053833e-01 -2.804161906242370605e-01 2.430090159177780151e-01 -1.085188910365104675e-01
-2.547586858272552490e-01 -2.365657091140747070e-01 1.187378633767366409e-02 2.816099114716053009e-02 -2.577113211154937744e-01 -6.450117379426956177e-02 -6.665144115686416626e-02 2.538039982318878174e-01 1.208215206861495972e-02 -2.210629135370254517e-01 2.078683227300643921e-01 -9.550158679485321045e-02 -1.361553221940994263e-01 2.174896597862243652e-01 6.759972870349884033e-02 4.822659492492675781e-02 -9.696747362613677979e-02 2.254623360931873322e-02 -2.153409123420715332e-01 -8.475796133279800415e-02 -6.030326336622238159e-02 -7.686967402696609497e-02 1.762225874699652195e-03 -1.627718210220336914e-01 1.672473400831222534e-01 1.890880428254604340e-02 2.666799351572990417e-02 -8.671355247497558594e-02 -3.013336658477783203e-01 -4.393179714679718018e-01 3.719765841960906982e-01 -8.029807358980178833e-02
1.309051215648651123e-01 -1.301268395036458969e-02 -2.306252159178256989e-02 -7.861015945672988892e-02 3.407744225114583969e-03 4.313056915998458862e-02 -5.850727483630180359e-02 1.878107637166976929e-01 -1.475627422332763672e-01 -2.411836832761764526e-01 3.874235600233078003e-02 -1.080873310565948486e-01 7.824469357728958130e-02 3.505442142486572266e-01 5.877921581268310547e-01 -1.077509671449661255e-01 1.780087798833847046e-01 -2.336646765470504761e-01 4.483219981193542480e-02 3.433341681957244873e-01 -1.211116313934326172e-01 -3.239126875996589661e-03 -1.206442937254905701e-01 6.806732714176177979e-02 9.166837483644485474e-02 9.118112176656723022e-02 2.066921442747116089e-02 1.250209361314773560e-01 -2.611718140542507172e-02 -2.015101909637451172e-01 2.028194367885589600e-01 -3.055869042873382568e-02
-2.467640303075313568e-02 -1.451208293437957764e-01 2.179088890552520752e-01 1.768290400505065918e-01 -3.800090774893760681e-02 -1.587340384721755981e-01 -2.423070669174194336e-01 -4.439665749669075012e-02 1.092903241515159607e-01 1.949785090982913971e-02 7.746601104736328125e-02 -1.659404188394546509e-01 2.113186419010162354e-01 2.464907467365264893e-01 2.618553936481475830e-01 -2.256087958812713623e-01 1.185062080621719360e-01 -1.212555542588233948e-02 2.027791589498519897e-01 -4.657485336065292358e-02 -2.653796374797821045e-01 1.691880822181701660e-01 1.094724535942077637e-01 -4.588728025555610657e-02 -2.662563323974609375e-01 7.670632749795913696e-02 -5.278415977954864502e-02 -1.083144098520278931e-01 -1.906855106353759766e-01 -3.515928387641906738e-01 3.128164112567901611e-01 -1.475261151790618896e-01
-1.750248819589614868e-01 -2.605879604816436768e-01 -4.169117659330368042e-02 -1.366164833307266235e-01 -1.052288785576820374e-01 -1.938420385122299194e-01 -1.591281741857528687e-01 3.516218364238739014e-01 -1.766923516988754272e-01 -5.047681927680969238e-01 -4.045120999217033386e-02 -4.844206199049949646e-02 7.732807099819183350e-02 1.427294760942459106e-01 1.996466070413589478e-01 -2.489892095327377319e-01 -1.231978833675384521e-01 2.479124441742897034e-02 -5.415224283933639526e-02 7.221096009016036987e-02 -8.811969310045242310e-02 1.318539381027221680e-01 2.964477799832820892e-02 7.913102209568023682e-02 7.881209254264831543e-02 -3.746604919433593750e-02 -8.810080587863922119e-02 -7.798548042774200439e-02 -1.480707377195358276e-01 -9.742293506860733032e-03 2.995570600032806396e-01 2.753319740295410156e-01
3.073509037494659424e-02 -1.190946102142333984e-01 -4.239967558532953262e-03 9.085483849048614502e-02 -3.641355633735656738e-01 2.593759633600711823e-02 -5.848135799169540405e-02 8.765652775764465332e-02 -2.975911498069763184e-01 -2.007231265306472778e-01 3.340680897235870361e-01 1.177051961421966553e-01 -2.262464761734008789e-01 2.069327682256698608e-01 8.149479329586029053e-02 -1.815416216850280762e-01 -1.768263280391693115e-01 -2.885611653327941895e-01 -1.056548058986663818e-01 5.931646376848220825e-02 -1.274505406618118286e-01 8.459609001874923706e-02 1.160061433911323547e-01 9.733144193887710571e-02 -2.257741689682006836e-01 1.439739614725112915e-01 1.278231889009475708e-01 8.064781874418258667e-02 7.940526306629180908e-02 -3.927139341831207275e-01 8.327034115791320801e-02 -8.220950514078140259e-02
1.947399675846099854e-01 -3.336841762065887451e-01 1.776813417673110962e-01 -3.050183877348899841e-02 -1.261711269617080688e-01 4.506520926952362061e-02 1.358266174793243408e-01 1.970358788967132568e-01 2.646155655384063721e-02 -2.540039718151092529e-01 3.153615891933441162e-01 -1.002901792526245117e-01 -5.993758141994476318e-02 3.341536223888397217e-01 1.162477135658264160e-01 -2.836365997791290283e-01 -1.411340385675430298e-01 -1.670333445072174072e-01 -9.124218486249446869e-04 2.853267490863800049e-01 -4.628086835145950317e-02 1.880171298980712891e-01 -1.972229219973087311e-02 -2.883731424808502197e-01 -8.036773651838302612e-02 2.763339281082153320e-01 -8.013277500867843628e-02 9.114321321249008179e-02 2.508635446429252625e-02 1.481822226196527481e-02 9.711223840713500977e-02 -3.107026033103466034e-02
9.195045381784439087e-02 -1.074499189853668213e-01 1.571608632802963257e-01 9.938604384660720825e-02 1.676046550273895264e-01 -4.520741477608680725e-02 -5.340357497334480286e-02 -5.634041503071784973e-02 8.839788287878036499e-02 -4.425174891948699951e-01 3.228101432323455811e-01 1.030276194214820862e-01 -4.184088855981826782e-02 7.517910748720169067e-02 4.568748772144317627e-01 -7.671973109245300293e-02 -8.727215230464935303e-02 -2.032331377267837524e-02 -1.525860838592052460e-02 1.412456333637237549e-01 1.790576130151748657e-01 -1.925322711467742920e-01 -9.813923388719558716e-02 -3.216432407498359680e-02 -5.824914667755365372e-03 -1.174933910369873047e-01 -1.185692381113767624e-03 8.400854468345642090e-02 -2.150864750146865845e-01 -4.323486983776092529e-01 -8.115243166685104370e-02 1.008044090121984482e-02
-9.218674898147583008e-02 -2.548964023590087891e-01 2.178199291229248047e-01 5.361565202474594116e-02 1.963944137096405029e-01 -3.905130624771118164e-01 6.098718568682670593e-02 1.032135039567947388e-01 -4.726828634738922119e-02 -7.655446976423263550e-02 4.339148104190826416e-02 1.910766027867794037e-02 -4.495342448353767395e-02 1.190456300973892212e-01 7.554208487272262573e-02 -3.919612169265747070e-01 -1.897625327110290527e-01 7.415749132633209229e-02 1.468300819396972656e-02 -3.273703902959823608e-02 1.226072683930397034e-01 -2.551327459514141083e-02 1.996360272169113159e-01 -1.376427412033081055e-01 -3.426998257637023926e-01 -3.802278637886047363e-02 2.461560964584350586e-01 1.940527707338333130e-01 -1.089302301406860352e-01 -3.393388390541076660e-01 1.351110190153121948e-01 7.211207598447799683e-02
2.163033634424209595e-01 -5.776222348213195801e-01 8.620420843362808228e-02 1.372430920600891113e-01 -3.772340714931488037e-02 5.352680757641792297e-02 6.748709082603454590e-02 2.500131130218505859e-01 8.925670385360717773e-02 -1.052922662347555161e-02 -1.278963387012481689e-01 7.262276858091354370e-02 -1.266225427389144897e-01 1.103886589407920837e-01 4.718676209449768066e-01 -1.380341947078704834e-01 8.599119633436203003e-02 2.075774222612380981e-02 2.004889994859695435e-01 3.349599242210388184e-02 -2.853772938251495361e-01 1.061429083347320557e-01 9.925948828458786011e-02 8.162174373865127563e-02 -3.653021529316902161e-02 -3.430781140923500061e-02 5.847948044538497925e-02 -1.106971725821495056e-01 -1.196660026907920837e-01 -1.346071809530258179e-01 6.045002117753028870e-02 -9.831725060939788818e-02
3.278118073940277100e-01 -2.874180376529693604e-01 1.685754209756851196e-01 -3.722321614623069763e-02 -9.975174814462661743e-02 1.901396512985229492e-01 2.386028319597244263e-01 7.005298137664794922e-02 -3.943853825330734253e-02 -3.250051736831665039e-01 2.516050636768341064e-01 3.363482886925339699e-03 -1.833237260580062866e-01 3.745124936103820801e-01 1.408004164695739746e-01 -1.022066175937652588e-02 -1.794868111610412598e-01 -8.493646979331970215e-02 -1.132984235882759094e-01 2.578705549240112305e-01 -1.251591145992279053e-01 2.298569083213806152e-01 1.283587217330932617e-01 -1.521782279014587402e-01 5.136122554540634155e-02 1.516831964254379272e-01 -2.675961144268512726e-02 1.574850827455520630e-01 -1.769302412867546082e-02 -1.093538999557495117e-01 1.302079260349273682e-01 2.454900927841663361e-02
-1.068813875317573547e-01 -4.464688003063201904e-01 1.663446128368377686e-01 4.647682979702949524e-02 -1.008130311965942383e-01 -1.718559265136718750e-01 1.290270686149597168e-02 1.794548928737640381e-01 -1.200309470295906067e-01 -1.774132549762725830e-01 -3.269201889634132385e-02 1.270432472229003906e-01 1.950442045927047729e-01 4.294522106647491455e-02 3.674218058586120605e-02 -1.962883621454238892e-01 -1.616160012781620026e-02 6.820682436227798462e-02 -2.561578154563903809e-02 1.718844920396804810e-01 -1.056147217750549316e-01 2.190163284540176392e-01 -5.217924714088439941e-02 1.105091497302055359e-01 -1.437192112207412720e-01 -8.523293584585189819e-02 2.601062357425689697e-01 1.820491254329681396e-01 -1.901607662439346313e-01 -4.779591560363769531e-01 -5.146335437893867493e-02 1.983507126569747925e-01
1.034592688083648682e-01 -4.396905899047851562e-01 -1.134564168751239777e-02 3.485395759344100952e-02 -1.423477232456207275e-01 3.347042575478553772e-02 1.020384728908538818e-01 1.441076397895812988e-01 -1.359075307846069336e-01 -8.791576325893402100e-02 -1.276458650827407837e-01 -4.067304730415344238e-02 -2.988092899322509766e-01 9.490318596363067627e-02 3.266941606998443604e-01 1.109497994184494019e-01 1.040825843811035156e-01 -1.901157572865486145e-02 -2.501133978366851807e-01 2.729413285851478577e-02 -1.599247381091117859e-02 2.276525348424911499e-01 1.503170728683471680e-01 -2.919448018074035645e-01 -2.083420157432556152e-01 -1.353632062673568726e-01 -1.781228631734848022e-01 7.916607707738876343e-02 1.994263082742691040e-01 -2.442647963762283325e-01 1.314580440521240234e-01 -1.724406629800796509e-01
-1.878557354211807251e-01 -1.617351174354553223e-01 -5.354920774698257446e-02 5.698222666978836060e-02 5.291774123907089233e-02 -1.326856315135955811e-01 -1.585272699594497681e-02 1.812952011823654175e-01 -4.479235038161277771e-03 -2.372440099716186523e-01 -4.155914112925529480e-02 3.408150970935821533e-01 1.866413354873657227e-01 4.745938181877136230e-01 6.806885451078414917e-02 2.259919792413711548e-02 -3.228640183806419373e-02 6.187930330634117126e-02 -1.011843904852867126e-01 -7.443217560648918152e-03 -3.797034174203872681e-02 1.430786796845495701e-03 1.579309254884719849e-01 -2.975637614727020264e-01 1.962485462427139282e-01 -6.588821858167648315e-02 2.814878709614276886e-03 2.552710175514221191e-01 -2.188597619533538818e-01 -2.637214958667755127e-01 1.720926165580749512e-01 2.330694794654846191e-01
5.173394456505775452e-03 -1.158045753836631775e-01 3.210148513317108154e-01 4.346634820103645325e-02 2.066899091005325317e-01 1.262065917253494263e-01 -1.585769802331924438e-01 4.164480566978454590e-01 -1.349695175886154175e-01 -2.673982083797454834e-01 1.220098957419395447e-01 -1.780035160481929779e-02 3.113329969346523285e-02 2.069324851036071777e-01 3.532258868217468262e-01 -3.621852397918701172e-01 -7.628781348466873169e-02 1.166899204254150391e-01 -1.271545141935348511e-01 2.055913805961608887e-01 -4.980106279253959656e-02 -2.091540396213531494e-02 -1.281911730766296387e-01 -5.216140672564506531e-02 -1.815125793218612671e-01 1.233455538749694824e-01 1.236121878027915955e-01 -3.397805988788604736e-02 -1.975311487913131714e-01 -1.247058436274528503e-01 4.660658538341522217e-03 2.466272190213203430e-02
1.243427246809005737e-01 -4.037123546004295349e-02 8.533975481986999512e-02 6.382925808429718018e-02 2.162514477968215942e-01 -1.174541935324668884e-01 -1.603945158421993256e-02 2.611255049705505371e-01 -1.239115893840789795e-01 -1.757374703884124756e-01 2.142756581306457520e-01 -2.439325749874114990e-01 -1.164834126830101013e-01 6.897022575139999390e-02 7.477834075689315796e-02 2.278830856084823608e-01 -4.054681584239006042e-02 -7.650823891162872314e-02 -1.550583690404891968e-01 7.306616008281707764e-02 -6.181802134960889816e-03 4.501484706997871399e-02 -1.418315712362527847e-02 -2.722398042678833008e-01 3.093664720654487610e-02 -1.133576631546020508e-01 -5.517314001917839050e-02 -2.907049655914306641e-01 -1.147527098655700684e-01 -4.415519237518310547e-01 3.559587597846984863e-01 -2.560907304286956787e-01
2.606815695762634277e-01 -3.226774558424949646e-02 1.409721821546554565e-01 -6.173240020871162415e-02 -1.289902627468109131e-01 -6.813484430313110352e-02 1.692203246057033539e-02 2.939368188381195068e-01 -3.353964984416961670e-01 -3.830049559473991394e-02 7.941945642232894897e-02 2.014691680669784546e-01 -1.531136780977249146e-01 2.052481174468994141e-01 2.833237648010253906e-01 -1.912896037101745605e-01 -9.490960091352462769e-02 5.796356871724128723e-02 -5.979992821812629700e-02 1.000888422131538391e-01 -2.199442535638809204e-01 -1.233255714178085327e-01 -8.006004989147186279e-02 -1.828156858682632446e-01 1.001630276441574097e-01 2.061052620410919189e-02 6.747197359800338745e-02 3.625253736972808838e-01 -1.672685295343399048e-01 -1.713262498378753662e-01 1.591943502426147461e-01 -3.123747408390045166e-01
5.703405290842056274e-02 -2.931078374385833740e-01 3.316689655184745789e-02 -5.733837559819221497e-02 3.741933107376098633e-01 -3.326286077499389648e-01 -2.553682625293731689e-01 7.600244134664535522e-02 3.416899219155311584e-02 -2.098817974328994751e-01 -4.397171363234519958e-02 1.445991992950439453e-01 -2.045442312955856323e-01 2.362124174833297729e-01 9.654420614242553711e-02 -1.627109050750732422e-01 -6.415875256061553955e-02 -9.927701950073242188e-02 8.902330882847309113e-03 4.702560976147651672e-02 3.258667141199111938e-02 -7.869918644428253174e-02 1.445689797401428223e-01 -2.866361439228057861e-01 -2.152746766805648804e-01 -1.163600683212280273e-01 3.279381617903709412e-02 1.868753880262374878e-02 -2.972996979951858521e-02 -3.532781898975372314e-01 1.090773567557334900e-01 2.404815107583999634e-01
1.758452057838439941e-01 -3.841636180877685547e-01 1.243080049753189087e-01 -1.650107353925704956e-01 -2.172218412160873413e-01 -2.157617360353469849e-01 9.225300699472427368e-02 1.904368847608566284e-01 -1.110406741499900818e-01 -1.820561885833740234e-01 1.649933159351348877e-01 9.098035097122192383e-02 -2.511996775865554810e-02 1.844393610954284668e-01 1.631637103855609894e-02 1.540062725543975830e-01 9.481836110353469849e-03 -5.315101705491542816e-03 1.917991936206817627e-01 1.680941879749298096e-02 -1.481453422456979752e-02 1.957764774560928345e-01 2.072616219520568848e-01 -1.838525682687759399e-01 -1.046562716364860535e-01 -4.984116926789283752e-02 -2.528981864452362061e-01 -3.379373252391815186e-02 -1.920274347066879272e-01 -4.018904566764831543e-01 -2.466537989675998688e-03 2.669545412063598633e-01
-8.536394685506820679e-02 1.674277782440185547e-01 7.830727845430374146e-02 1.076245680451393127e-01 1.055328622460365295e-01 -1.610325090587139130e-02 -2.382656633853912354e-01 1.711160838603973389e-01 1.218485534191131592e-01 -2.352350354194641113e-01 2.418904453516006470e-01 -2.857050597667694092e-01 -8.334330469369888306e-02 2.801709771156311035e-01 8.351908624172210693e-02 -1.072872057557106018e-01 -2.157902121543884277e-01 -4.000376909971237183e-02 -3.597603878006339073e-03 5.254163593053817749e-02 -3.548820614814758301e-01 1.226630508899688721e-01 -1.276664733886718750e-01 -7.475889474153518677e-02 -1.257071346044540405e-01 1.274434030055999756e-01 2.317274659872055054e-01 1.367128342390060425e-01 -2.037288844585418701e-01 -3.977005183696746826e-01 -9.590683877468109131e-02 -9.029600769281387329e-02
2.769732773303985596e-01 4.162517189979553223e-02 2.046545743942260742e-01 6.886529177427291870e-02 3.667152300477027893e-02 -1.627816073596477509e-02 -9.467056393623352051e-02 5.213325470685958862e-02 2.661519050598144531e-01 -8.053059130907058716e-02 4.619205743074417114e-02 -6.892788410186767578e-02 -3.648567497730255127e-01 3.348837792873382568e-01 4.332993328571319580e-01 -2.775628864765167236e-01 -6.645991653203964233e-02 -1.386134177446365356e-01 -1.011981666088104248e-01 -2.147777229547500610e-01 2.434595525264739990e-01 2.814912050962448120e-02 2.364060878753662109e-01 4.420093074440956116e-02 -4.552947357296943665e-02 3.625335916876792908e-02 2.246674336493015289e-02 -6.159759312868118286e-02 2.183431386947631836e-02 -1.927800178527832031e-01 1.546293050050735474e-01 -1.510503981262445450e-02
6.405927240848541260e-02 -5.895810201764106750e-02 -4.245848581194877625e-02 1.257553994655609131e-01 3.607214689254760742e-01 -1.868368983268737793e-01 -8.222045004367828369e-02 -9.375683218240737915e-02 3.838015347719192505e-02 -2.528397440910339355e-01 3.569537699222564697e-01 -2.369961142539978027e-01 -8.013851195573806763e-02 1.166132986545562744e-01 2.434194535017013550e-01 3.010139241814613342e-02 6.974728778004646301e-03 -1.540808528661727905e-01 -2.407031804323196411e-01 -8.626046776771545410e-02 -7.963117212057113647e-02 1.498137861490249634e-01 -9.655869752168655396e-02 -1.446650028228759766e-01 -1.299867182970046997e-01 1.165432631969451904e-01 -8.739112876355648041e-03 -2.726628445088863373e-02 -3.404225111007690430e-01 -3.002822697162628174e-01 1.932291537523269653e-01 -2.053338885307312012e-01
1.618429869413375854e-01 1.956220157444477081e-02 6.852389127016067505e-02 1.720912903547286987e-01 2.281915843486785889e-01 -1.640981882810592651e-01 1.474824547767639160e-01 1.421523243188858032e-01 5.551479756832122803e-02 -3.933157026767730713e-02 3.284667432308197021e-01 1.575175225734710693e-01 -2.760653197765350342e-01 -4.222693294286727905e-02 2.619088292121887207e-01 -3.520328402519226074e-01 -2.612137794494628906e-01 -1.126883551478385925e-02 -2.005322575569152832e-01 -7.277164608240127563e-02 5.151035636663436890e-02 -1.911362558603286743e-01 7.159017026424407959e-02 -1.043700277805328369e-01 -1.855970360338687897e-02 -2.749291062355041504e-01 -1.157418861985206604e-01 -5.175307765603065491e-02 -7.011795416474342346e-03 -3.654107153415679932e-01 9.572163224220275879e-02 -8.056515455245971680e-02
3.320565223693847656e-01 -3.615414798259735107e-01 8.496006578207015991e-02 -1.332897543907165527e-01 -1.658394336700439453e-01 -2.170081017538905144e-03 1.343742609024047852e-01 1.355813592672348022e-01 -1.582456380128860474e-01 -2.635388076305389404e-01 2.864854037761688232e-01 -3.209647163748741150e-02 -1.061472371220588684e-01 2.611030936241149902e-01 1.127914339303970337e-01 -3.855035006999969482e-01 -6.843354552984237671e-02 -6.764280796051025391e-02 3.786807879805564880e-02 1.369515359401702881e-01 1.622802019119262695e-02 1.148819923400878906e-01 3.398743271827697754e-02 -3.205817937850952148e-01 5.415911599993705750e-02 1.598027348518371582e-01 -1.253382563591003418e-01 1.515847742557525635e-01 -9.917993843555450439e-02 9.112156927585601807e-03 1.424120366573333740e-01 -8.674266934394836426e-02
1.260116100311279297e-01 -2.508306801319122314e-01 1.817765682935714722e-01 -5.827244743704795837e-02 -1.255182921886444092e-01 -3.552321791648864746e-01 2.038993388414382935e-01 3.837738186120986938e-02 -7.104231417179107666e-02 -2.023300230503082275e-01 -6.370433140546083450e-03 -1.007293164730072021e-02 -4.030226543545722961e-02 1.456967592239379883e-01 -5.748229846358299255e-02 6.722743157297372818e-03 5.065198615193367004e-02 2.264275029301643372e-02 -1.620093584060668945e-01 1.669631004333496094e-01 1.395321637392044067e-01 6.479623168706893921e-02 1.818225234746932983e-01 -3.183571621775627136e-02 -1.730526685714721680e-01 9.965992718935012817e-02 -4.610034823417663574e-01 1.173266023397445679e-01 -2.362920939922332764e-01 -4.082739651203155518e-01 5.985299870371818542e-02 1.422337442636489868e-01
1.774659305810928345e-01 5.685411393642425537e-02 -2.297941129654645920e-03 1.949746459722518921e-01 3.480882942676544189e-01 2.537303976714611053e-02 3.423634171485900879e-02 1.069774255156517029e-01 6.657389551401138306e-02 -2.117560803890228271e-01 1.782629340887069702e-01 5.945693328976631165e-02 -2.917314171791076660e-01 1.324133872985839844e-01 3.222898244857788086e-01 -1.026143506169319153e-01 -3.459227979183197021e-01 1.945260614156723022e-01 -1.565048843622207642e-01 1.166582182049751282e-01 -5.363719537854194641e-02 -1.837446242570877075e-01 5.555666983127593994e-02 -6.783803552389144897e-02 7.922346144914627075e-02 -2.962362766265869141e-01 -9.835330396890640259e-02 -1.308943890035152435e-02 -3.129772096872329712e-02 -3.333703577518463135e-01 8.463282883167266846e-02 -1.676678657531738281e-01
2.674562036991119385e-01 -3.178641498088836670e-01 1.804055869579315186e-01 1.465976238250732422e-01 -1.920757889747619629e-01 6.876603513956069946e-02 2.138887494802474976e-01 1.533811986446380615e-01 -1.748899519443511963e-01 -4.379501640796661377e-01 1.973310858011245728e-01 -1.365487277507781982e-01 -1.339736394584178925e-02 2.664935588836669922e-01 2.175905853509902954e-01 -9.451229870319366455e-02 -1.506253182888031006e-01 -8.619660884141921997e-02 -1.501311361789703369e-01 2.302532196044921875e-01 1.793317310512065887e-02 1.515476852655410767e-01 -9.276455640792846680e-02 -1.096649095416069031e-01 -2.156602591276168823e-02 2.228057384490966797e-01 -1.030512601137161255e-01 9.283058345317840576e-02 1.158270463347434998e-01 -6.165136024355888367e-02 1.311252117156982422e-01 4.122133180499076843e-02
3.676129579544067383e-01 -1.101528480648994446e-01 2.384850680828094482e-01 1.361421681940555573e-02 -7.078228145837783813e-02 -1.054529473185539246e-01 8.265123516321182251e-02 1.195150464773178101e-01 -2.585146427154541016e-01 -1.500011831521987915e-01 2.552336454391479492e-01 -1.665995419025421143e-01 -3.503329157829284668e-01 2.736530005931854248e-01 9.767807275056838989e-02 -3.533197343349456787e-01 -1.073363274335861206e-01 1.114406436681747437e-02 7.172246277332305908e-02 1.708887666463851929e-01 -1.156439818441867828e-02 9.244714677333831787e-02 8.187500387430191040e-02 -9.305515140295028687e-02 3.493256168439984322e-03 9.706614911556243896e-02 -7.337449491024017334e-02 2.757864892482757568e-01 -1.768864095211029053e-01 -1.346218632534146309e-03 1.155966892838478088e-01 -1.965489387512207031e-01
9.580283612012863159e-02 -2.846215665340423584e-01 5.868165194988250732e-02 7.185996323823928833e-02 -6.104859709739685059e-02 -7.222120463848114014e-02 5.163522809743881226e-02 1.614358425140380859e-01 -1.838993281126022339e-02 7.460136711597442627e-02 4.488037899136543274e-02 1.919439285993576050e-01 -8.790311217308044434e-02 3.724534511566162109e-01 8.356588333845138550e-02 1.981644779443740845e-01 2.264082990586757660e-02 -1.997918076813220978e-02 4.846421256661415100e-02 -3.643402829766273499e-02 -1.391278803348541260e-01 2.525721788406372070e-01 3.460111320018768311e-01 -1.851972788572311401e-01 -3.383080288767814636e-02 1.605375111103057861e-01 -9.779853373765945435e-02 2.792737782001495361e-01 -3.560960292816162109e-01 -2.955152392387390137e-01 2.350987941026687622e-01 2.083160914480686188e-02
5.266045033931732178e-02 -2.170646935701370239e-01 -1.496105045080184937e-01 1.207830533385276794e-01 -1.854034811258316040e-01 -9.550716727972030640e-02 -6.797782331705093384e-02 -9.426941722631454468e-02 -2.049929946660995483e-01 -6.161437183618545532e-02 1.549337953329086304e-01 5.949557572603225708e-02 -3.626251816749572754e-01 3.440290689468383789e-01 1.922480911016464233e-01 1.252831611782312393e-02 1.204314734786748886e-02 -9.853416681289672852e-02 -3.608463704586029053e-01 -1.270341426134109497e-01 -1.083902791142463684e-01 3.236598074436187744e-01 2.828336358070373535e-01 -1.890636086463928223e-01 -1.712314933538436890e-01 -1.584235951304435730e-02 -1.631672382354736328e-01 7.128056138753890991e-02 -8.639586716890335083e-02 -1.419471800327301025e-01 3.138688206672668457e-02 1.322212368249893188e-01
-6.209172680974006653e-02 -4.723187163472175598e-02 2.384899556636810303e-01 -1.318805217742919922e-01 -1.548986434936523438e-01 3.569473698735237122e-02 -7.036162912845611572e-02 7.580965757369995117e-02 -2.316252887248992920e-01 -1.246368326246738434e-02 2.989730536937713623e-01 5.828339233994483948e-02 -3.873749077320098877e-01 2.990334630012512207e-01 1.462121754884719849e-01 1.011684983968734741e-01 -1.357479989528656006e-01 -1.562155336141586304e-01 -2.523920238018035889e-01 -5.761310458183288574e-02 -1.677639186382293701e-01 1.414866149425506592e-01 1.837157830595970154e-02 -2.894941568374633789e-01 -1.759788095951080322e-01 1.455872505903244019e-01 1.751634664833545685e-02 -2.825046190991997719e-03 2.449988387525081635e-02 -3.857181966304779053e-01 1.404429823160171509e-01 -4.749740287661552429e-02
2.237707972526550293e-01 4.030546173453330994e-02 -2.374096773564815521e-02 -2.386233508586883545e-01 -9.659755975008010864e-02 2.508097700774669647e-02 -1.599216014146804810e-01 1.344423443078994751e-01 2.345124334096908569e-01 -3.029013460036367178e-04 6.764384359121322632e-02 -8.327370136976242065e-02 -5.975045263767242432e-02 6.193993613123893738e-02 2.625612914562225342e-02 -3.150626420974731445e-01 1.349026560783386230e-01 5.861184000968933105e-02 -1.337781846523284912e-01 -2.983402088284492493e-02 3.383425297215580940e-03 3.455009758472442627e-01 -2.070976197719573975e-01 -2.592118270695209503e-02 4.391637444496154785e-02 8.820854127407073975e-02 -2.865239083766937256e-01 2.285251766443252563e-01 -1.548774093389511108e-01 -4.003279507160186768e-01 3.619187474250793457e-01 2.631187252700328827e-02
-1.469903737306594849e-01 -2.514195740222930908e-01 -7.487953454256057739e-02 1.264781057834625244e-01 2.081782072782516479e-01 -1.267376691102981567e-01 6.459020823240280151e-02 -7.328645884990692139e-02 -1.919403225183486938e-01 -4.864593744277954102e-01 -3.579115495085716248e-02 1.336134821176528931e-01 -5.309015884995460510e-02 6.529188156127929688e-02 2.365389466285705566e-01 -5.441055819392204285e-02 -1.139491517096757889e-02 -2.727125883102416992e-01 -8.700090646743774414e-02 -1.218757107853889465e-01 -2.654190063476562500e-01 1.030021682381629944e-01 -6.013523787260055542e-03 -1.230851630680263042e-03 -1.738524879328906536e-03 1.733338683843612671e-01 -1.780581176280975342e-01 9.213133156299591064e-02 -4.051674008369445801e-01 -2.282330691814422607e-01 -2.011722885072231293e-02 3.330953046679496765e-02
3.052911758422851562e-01 5.714647006243467331e-03 5.442445352673530579e-02 -1.322275376878678799e-03 -1.674936413764953613e-01 -8.178685791790485382e-03 8.068799972534179688e-02 2.418713122606277466e-01 -1.358878314495086670e-01 -8.322969824075698853e-02 4.534803703427314758e-02 -1.115521509200334549e-02 -1.059394031763076782e-01 3.701746165752410889e-01 2.386659830808639526e-01 -3.374975621700286865e-01 7.065410912036895752e-02 -4.778640344738960266e-02 -2.437194436788558960e-02 1.019598543643951416e-01 -1.058499291539192200e-01 -1.370264403522014618e-02 1.019215863198041916e-02 -9.105794131755828857e-02 -2.290429174900054932e-02 -1.674778759479522705e-01 -1.125222072005271912e-02 2.947289645671844482e-01 -2.204645723104476929e-01 -1.283522248268127441e-01 1.980868279933929443e-01 -4.539164006710052490e-01
4.107841849327087402e-02 -1.181063726544380188e-01 5.486109852790832520e-01 -2.421880364418029785e-01 5.317612737417221069e-02 -5.256988108158111572e-02 4.262082278728485107e-03 2.369813472032546997e-01 -2.448114454746246338e-01 -2.113803625106811523e-01 -4.330272227525711060e-02 -6.734079867601394653e-02 -5.613325163722038269e-02 2.327623814344406128e-01 3.161801695823669434e-01 -2.022542804479598999e-01 4.429597780108451843e-02 1.159885600209236145e-01 -1.929649710655212402e-01 -3.032630309462547302e-02 -1.645431295037269592e-02 -4.906968027353286743e-02 1.874307245016098022e-01 -2.809531614184379578e-02 -2.839099764823913574e-01 9.722054749727249146e-02 9.887312352657318115e-02 2.368513867259025574e-02 1.058972328901290894e-01 -1.716059297323226929e-01 -1.524686161428689957e-02 1.423965543508529663e-01
1.616481542587280273e-01 3.282208740711212158e-02 1.682711392641067505e-01 1.003999635577201843e-02 1.223004162311553955e-01 -1.049002781510353088e-01 -2.411373555660247803e-01 1.067361757159233093e-01 1.207075268030166626e-02 -3.378234207630157471e-01 3.883804008364677429e-02 -1.934936642646789551e-01 -7.015915215015411377e-02 8.749800175428390503e-02 1.862932592630386353e-01 -4.592901766300201416e-01 -1.671098470687866211e-01 7.037400454282760620e-02 -5.317128822207450867e-02 -6.612075120210647583e-02 -2.292126566171646118e-01 -5.177438631653785706e-02 2.506630420684814453e-01 -1.684259176254272461e-01 1.304356604814529419e-01 -1.978658437728881836e-01 2.526585943996906281e-02 -1.453395336866378784e-01 3.407696634531021118e-02 -3.664233982563018799e-01 1.823753118515014648e-01 6.569682061672210693e-02
2.061631232500076294e-01 -2.711386978626251221e-01 1.621790230274200439e-01 -4.419959336519241333e-02 -2.868832349777221680e-01 4.155587032437324524e-02 1.221819519996643066e-01 1.829812079668045044e-01 -1.215767040848731995e-01 -2.404708564281463623e-01 3.692541122436523438e-01 -1.532883942127227783e-01 -1.147270649671554565e-01 3.416328430175781250e-01 8.125860244035720825e-02 -1.934343725442886353e-01 -1.674794107675552368e-01 -1.053267642855644226e-01 5.867657065391540527e-02 8.339847624301910400e-02 2.260771580040454865e-02 2.244691252708435059e-01 -5.788313597440719604e-02 -2.319457083940505981e-01 -1.425530314445495605e-01 2.506076097488403320e-01 -1.010864526033401489e-01 1.603149175643920898e-01 5.560283362865447998e-02 -1.608236432075500488e-01 9.224046766757965088e-02 -5.329201743006706238e-02
2.555576860904693604e-01 -2.876697182655334473e-01 -5.790002271533012390e-02 -1.194885745644569397e-01 -2.019954472780227661e-01 -2.786385416984558105e-01 -2.702426910400390625e-01 7.408881932497024536e-02 1.699989847838878632e-02 1.351014226675033569e-01 -5.561836063861846924e-02 2.436380833387374878e-01 -1.716261059045791626e-01 6.066146865487098694e-02 2.694068551063537598e-01 -1.166853085160255432e-01 -1.569747477769851685e-01 2.121256291866302490e-01 -1.056514307856559753e-01 1.433689147233963013e-01 -1.896933168172836304e-01 3.080593049526214600e-01 5.091651156544685364e-02 -2.031852453947067261e-01 -5.882348492741584778e-02 -6.754730641841888428e-02 -5.333148688077926636e-02 1.617488414049148560e-01 1.890435256063938141e-02 -2.060079872608184814e-01 2.778482735157012939e-01 -6.226900964975357056e-02
-1.370728760957717896e-01 -1.960134655237197876e-01 6.850451231002807617e-02 2.763311204034835100e-04 1.581735312938690186e-01 -1.498953849077224731e-01 -1.456973105669021606e-01 1.975596845149993896e-01 4.024108871817588806e-02 -3.500551879405975342e-01 -2.716756761074066162e-01 1.916218847036361694e-01 -2.354004979133605957e-01 3.331891000270843506e-01 1.335913389921188354e-01 -3.598261252045631409e-02 -2.017607539892196655e-01 9.922227263450622559e-02 8.964757621288299561e-02 9.258272498846054077e-02 -7.419542968273162842e-02 -1.142635047435760498e-01 6.412105634808540344e-03 -1.053327172994613647e-01 -6.169771030545234680e-02 7.486575096845626831e-02 8.287241309881210327e-02 -2.290844731032848358e-02 -2.088960558176040649e-01 -3.765818774700164795e-01 3.830365464091300964e-02 3.309330642223358154e-01
2.098214477300643921e-01 -2.127294391393661499e-01 2.606333047151565552e-02 -8.120821416378021240e-02 4.720914736390113831e-02 -2.256107032299041748e-01 -1.691803336143493652e-02 2.484065247699618340e-03 -2.701236121356487274e-02 6.364102661609649658e-02 1.262208968400955200e-01 3.926012217998504639e-01 -1.579331755638122559e-01 4.389233887195587158e-02 3.487303853034973145e-01 -1.828150302171707153e-01 -9.058371186256408691e-02 2.427648454904556274e-01 1.271845251321792603e-01 2.240720838308334351e-01 -2.653773315250873566e-02 2.485018521547317505e-01 1.518060453236103058e-02 -2.704515755176544189e-01 -2.676578164100646973e-01 -1.585972309112548828e-02 -2.135263830423355103e-01 7.214422523975372314e-02 -8.837732672691345215e-02 -1.867008954286575317e-01 2.135136574506759644e-01 -1.138952225446701050e-01
6.907650828361511230e-02 -2.405003458261489868e-01 9.458474069833755493e-02 1.044996231794357300e-01 2.415896579623222351e-02 2.932118624448776245e-02 4.797695577144622803e-02 -8.475077152252197266e-02 2.164706736803054810e-01 -5.690842494368553162e-02 -1.302462257444858551e-02 -2.193460762500762939e-01 -3.076408803462982178e-01 3.352905511856079102e-01 4.488240480422973633e-01 -1.612532734870910645e-01 9.260869026184082031e-02 -3.317814171314239502e-01 -2.652757167816162109e-01 -3.560467436909675598e-02 6.364152580499649048e-02 7.426212728023529053e-02 1.218698099255561829e-01 -1.424781233072280884e-01 -8.655484020709991455e-02 9.176814556121826172e-02 7.486139237880706787e-02 3.214535862207412720e-02 -1.010999735444784164e-02 -1.751514226198196411e-01 2.903964817523956299e-01 3.213099017739295959e-02
2.672116160392761230e-01 2.785214222967624664e-02 2.251744717359542847e-01 -7.905530929565429688e-02 -9.370181709527969360e-02 1.309844404458999634e-01 1.755351386964321136e-02 3.863347172737121582e-01 2.213080823421478271e-01 -3.274181112647056580e-02 -1.364358067512512207e-01 -5.332329124212265015e-02 8.182295411825180054e-02 2.602688372135162354e-01 5.616777390241622925e-02 -1.250893920660018921e-01 2.104880660772323608e-01 6.703639775514602661e-02 -2.083578556776046753e-01 6.382775306701660156e-02 -2.062042057514190674e-02 4.065219312906265259e-02 -8.888901770114898682e-02 -1.754867881536483765e-01 1.040661782026290894e-01 -3.423775359988212585e-02 -7.015547156333923340e-02 2.026007771492004395e-01 -2.547945678234100342e-01 -3.676727116107940674e-01 3.600295186042785645e-01 7.660488039255142212e-02
2.381700128316879272e-01 -2.579801976680755615e-01 1.778185069561004639e-01 6.410595029592514038e-02 6.568221747875213623e-02 6.819333415478467941e-03 1.344462037086486816e-01 -1.065652519464492798e-01 1.376943886280059814e-01 1.620979905128479004e-01 -4.177260026335716248e-02 -2.409033626317977905e-01 -7.377111911773681641e-02 1.600837707519531250e-01 2.931130230426788330e-01 -3.223650157451629639e-01 6.927473004907369614e-03 -9.828400611877441406e-02 -1.971357762813568115e-01 -1.758994758129119873e-01 1.331872344017028809e-01 2.286489754915237427e-01 2.233522832393646240e-01 -2.400691807270050049e-01 -8.753852546215057373e-02 -1.297489553689956665e-01 1.281050220131874084e-02 8.085232973098754883e-02 -1.408824920654296875e-01 -2.593381404876708984e-01 3.008998930454254150e-01 -1.240478008985519409e-01
2.370880246162414551e-01 -2.104117274284362793e-01 9.888380765914916992e-02 1.526049524545669556e-01 -1.696992665529251099e-01 -4.542736411094665527e-01 -1.958550699055194855e-02 -2.658056318759918213e-01 3.667325526475906372e-02 -2.659159898757934570e-01 9.194219857454299927e-02 2.881320752203464508e-02 -6.324517726898193359e-02 1.740958243608474731e-01 1.968597024679183960e-01 -1.272090971469879150e-01 -1.776166856288909912e-01 2.040267176926136017e-02 -6.835103780031204224e-02 6.106306612491607666e-02 -2.352350018918514252e-02 -8.136905729770660400e-02 -1.473452150821685791e-01 1.186423972249031067e-01 -2.279195189476013184e-01 9.391710162162780762e-02 -9.760662913322448730e-02 -1.675442755222320557e-01 -3.762316405773162842e-01 -1.367167532444000244e-01 1.786549985408782959e-01 -1.257600188255310059e-01
2.766539528965950012e-02 -2.718329131603240967e-01 1.098245382308959961e-03 -3.292328864336013794e-02 -1.657917052507400513e-01 -4.630270972847938538e-02 -4.912993684411048889e-02 -4.425491392612457275e-02 -3.841430544853210449e-01 -1.755297370254993439e-02 1.940391063690185547e-01 1.064050570130348206e-01 -2.616243362426757812e-01 2.657519578933715820e-01 2.525109648704528809e-01 1.302377283573150635e-01 4.620075970888137817e-02 -1.375099420547485352e-01 -2.949043214321136475e-01 8.682974427938461304e-02 -1.656308323144912720e-01 2.477543354034423828e-01 1.452384144067764282e-01 -1.985823959112167358e-01 -1.254255175590515137e-01 -6.709971278905868530e-02 5.629112198948860168e-02 -1.696796566247940063e-01 9.115923196077346802e-02 -3.195001780986785889e-01 1.368493288755416870e-01 1.655378639698028564e-01
2.597355842590332031e-02 8.463962934911251068e-03 5.261223390698432922e-02 8.462863415479660034e-02 6.945563852787017822e-02 7.329015433788299561e-02 -2.425054088234901428e-02 8.649827539920806885e-02 -2.000607550144195557e-01 -3.477866947650909424e-01 1.675968319177627563e-01 1.096540763974189758e-01 2.463930994272232056e-01 1.694335937500000000e-01 5.098260641098022461e-01 -8.962873369455337524e-02 4.833683744072914124e-02 -3.472386673092842102e-02 1.596490144729614258e-01 -6.803462281823158264e-03 -2.762051522731781006e-01 -1.040432676672935486e-01 1.705369651317596436e-01 -5.270724371075630188e-02 -4.442788287997245789e-02 -5.041727423667907715e-02 -6.447156518697738647e-02 3.716891705989837646e-01 3.716722503304481506e-02 -1.388770788908004761e-01 3.052890300750732422e-01 6.201666593551635742e-02
-5.150442570447921753e-02 -2.161407917737960815e-01 1.448679566383361816e-01 -6.950730085372924805e-02 9.297142922878265381e-02 -1.900023519992828369e-01 -3.360842764377593994e-01 -1.070208773016929626e-01 -2.590698599815368652e-01 -2.937558293342590332e-01 1.159081757068634033e-01 -5.969804152846336365e-02 1.168122142553329468e-01 7.123662531375885010e-02 2.205274552106857300e-01 -2.570714950561523438e-01 6.633059680461883545e-02 -1.940220296382904053e-01 -2.856191992759704590e-01 4.497456923127174377e-02 -1.957513391971588135e-01 5.689458549022674561e-02 1.914132386445999146e-01 -7.314865011721849442e-03 1.094572059810161591e-02 -2.283062785863876343e-02 9.713963419198989868e-02 2.425179034471511841e-01 -1.908048093318939209e-01 1.728249900043010712e-02 2.125842571258544922e-01 -3.116616606712341309e-01
-1.719678789377212524e-01 -2.834471166133880615e-01 1.960001438856124878e-01 4.579851776361465454e-02 5.266374722123146057e-02 1.586958467960357666e-01 1.708351820707321167e-01 -2.073928564786911011e-01 1.269894838333129883e-01 -1.517987847328186035e-01 2.857107818126678467e-01 -1.013163570314645767e-02 2.454555779695510864e-02 4.076589345932006836e-01 1.353421956300735474e-01 -1.761586517095565796e-01 -1.578262746334075928e-01 1.749542206525802612e-01 -1.297603175044059753e-02 -2.000825703144073486e-01 -4.939565062522888184e-02 1.521517932415008545e-01 -1.005399823188781738e-01 2.670915052294731140e-02 -9.454206377267837524e-02 1.821045950055122375e-02 -1.822907924652099609e-01 1.811535656452178955e-01 -7.111468166112899780e-02 -3.534941673278808594e-01 2.485306710004806519e-01 1.146561354398727417e-01
5.442361161112785339e-02 -8.960338681936264038e-02 3.702543079853057861e-01 2.808337099850177765e-02 -4.159651696681976318e-02 6.714078038930892944e-02 -2.434066683053970337e-01 -1.280435919761657715e-01 2.012342959642410278e-01 -7.681231945753097534e-02 3.381572663784027100e-02 9.543492645025253296e-02 9.123773872852325439e-02 -2.846086770296096802e-02 4.364775493741035461e-02 -1.251509040594100952e-01 -2.328677326440811157e-01 1.633136719465255737e-01 -1.732860058546066284e-01 -7.161317765712738037e-02 -3.683897256851196289e-01 1.645012050867080688e-01 3.114324808120727539e-02 2.326712571084499359e-02 -3.175066411495208740e-01 -6.356047093868255615e-02 -2.832837216556072235e-02 -1.704008504748344421e-02 -2.155538499355316162e-01 -4.188250899314880371e-01 2.765964865684509277e-01 3.519399464130401611e-02
2.174827605485916138e-01 -5.393739044666290283e-02 1.469572484493255615e-01 6.358089298009872437e-02 1.031956747174263000e-01 1.717692464590072632e-01 -1.151395365595817566e-01 8.434070646762847900e-02 -2.701269388198852539e-01 1.004004292190074921e-02 -6.114982068538665771e-02 8.033771812915802002e-02 -5.041176080703735352e-02 5.817499160766601562e-01 3.866854012012481689e-01 -3.513999516144394875e-03 -7.645925879478454590e-02 -2.450138032436370850e-01 -5.231556668877601624e-02 2.451604753732681274e-01 2.793571352958679199e-02 -1.429496556520462036e-01 -8.105053007602691650e-02 -1.093045696616172791e-01 1.021058410406112671e-01 4.913848266005516052e-02 -1.395603567361831665e-01 -3.754625469446182251e-02 -4.658434540033340454e-02 -1.785013675689697266e-01 1.526003330945968628e-01 1.742323040962219238e-01
3.367333114147186279e-01 -1.688680201768875122e-01 -1.535800546407699585e-01 2.102039903402328491e-01 -4.716198891401290894e-02 5.613436549901962280e-02 -4.798514768481254578e-03 -1.527927815914154053e-02 2.161822095513343811e-02 -2.500613927841186523e-01 7.298178225755691528e-02 -9.194853156805038452e-02 -1.627957522869110107e-01 6.525497138500213623e-02 2.742385566234588623e-01 -3.111882805824279785e-01 -1.137585118412971497e-01 -1.686007678508758545e-01 -8.333302289247512817e-02 -7.915858179330825806e-02 -1.634051501750946045e-01 -9.907780587673187256e-02 -2.230366468429565430e-01 -3.297512605786323547e-02 2.554467320442199707e-01 -5.424087494611740112e-02 1.570148207247257233e-02 3.634253516793251038e-02 3.593189269304275513e-02 -4.924036562442779541e-01 2.215162515640258789e-01 -2.434850484132766724e-02
2.215509563684463501e-01 9.671112149953842163e-02 8.123096078634262085e-02 -5.822996050119400024e-02 -2.681045234203338623e-01 1.415589749813079834e-01 -3.514174744486808777e-02 2.262452989816665649e-01 -1.520646959543228149e-01 -1.124344021081924438e-01 1.701747477054595947e-01 2.817174196243286133e-01 -2.281353175640106201e-01 3.616445362567901611e-01 1.579278409481048584e-01 -9.998985379934310913e-02 -1.249070763587951660e-01 5.883685499429702759e-02 -2.528543472290039062e-01 6.018052250146865845e-02 2.184074223041534424e-01 2.069610543549060822e-02 -1.399379968643188477e-01 6.245695427060127258e-02 -2.945586144924163818e-01 -6.302465498447418213e-02 4.833324253559112549e-02 2.798143625259399414e-01 -1.208432018756866455e-01 -2.500252723693847656e-01 7.095250487327575684e-02 -1.166955232620239258e-01
-2.301632314920425415e-01 3.381285816431045532e-02 -1.202658042311668396e-01 -2.316798828542232513e-02 1.539006382226943970e-01 -1.405816078186035156e-01 1.529383510351181030e-01 2.918178737163543701e-01 -1.196360811591148376e-01 -3.755923807621002197e-01 -1.874536573886871338e-01 3.729794919490814209e-02 1.122535020112991333e-01 4.738793373107910156e-01 2.715928554534912109e-01 7.658129470655694604e-05 2.600415237247943878e-02 -1.371635496616363525e-01 -1.412046402692794800e-01 1.509536523371934891e-02 -5.981547757983207703e-02 1.741652786731719971e-01 -2.371946349740028381e-03 -1.852599978446960449e-01 -8.501569181680679321e-02 4.570383578538894653e-02 2.100348845124244690e-02 1.051701828837394714e-01 -2.151804566383361816e-01 -2.552580237388610840e-01 -1.261855382472276688e-02 1.889841407537460327e-01
4.833822324872016907e-02 9.409580379724502563e-03 3.993999958038330078e-01 1.419178694486618042e-01 -4.058978706598281860e-02 1.504838168621063232e-01 -1.354997009038925171e-01 1.389045566320419312e-01 -1.773734688758850098e-01 -1.405494511127471924e-01 1.015990823507308960e-01 -1.754814237356185913e-01 -1.047034412622451782e-01 4.121011197566986084e-01 -8.274756371974945068e-02 -5.696967616677284241e-02 -1.640938669443130493e-01 -2.139182388782501221e-01 -6.570058315992355347e-02 -5.246201902627944946e-02 2.616086006164550781e-01 1.602281033992767334e-01 -9.400302171707153320e-02 -5.045894533395767212e-02 -1.061417683959007263e-01 -1.085916068404912949e-02 -3.079495765268802643e-02 2.557320594787597656e-01 -4.982974752783775330e-02 -3.026845753192901611e-01 3.387071192264556885e-01 3.075242601335048676e-02
-3.224281594157218933e-02 -2.405884563922882080e-01 6.677584350109100342e-02 -5.886224284768104553e-02 1.732098758220672607e-01 -1.229215934872627258e-01 8.493629097938537598e-02 1.640983372926712036e-01 -9.618629515171051025e-02 -2.840070724487304688e-01 1.321873217821121216e-01 -7.911589741706848145e-02 1.383495628833770752e-01 2.317221313714981079e-01 2.240800708532333374e-01 -3.951561152935028076e-01 -6.218720227479934692e-02 2.343930900096893311e-01 -2.839161753654479980e-01 1.394962333142757416e-02 6.405530869960784912e-02 -6.795617938041687012e-02 1.926869451999664307e-01 -2.586581707000732422e-01 1.662403158843517303e-02 -2.701911889016628265e-02 -3.958747908473014832e-02 7.645499706268310547e-02 -1.001573726534843445e-01 -3.226556777954101562e-01 -5.586354061961174011e-02 2.881280481815338135e-01
3.316878154873847961e-02 -6.963992863893508911e-02 1.251678913831710815e-01 7.945173233747482300e-02 1.686829030513763428e-01 -2.265920490026473999e-01 3.718955814838409424e-02 1.594000011682510376e-01 7.967597991228103638e-02 -3.265144526958465576e-01 -1.428565979003906250e-01 2.969971001148223877e-01 -1.315218955278396606e-01 3.667871057987213135e-01 8.671165257692337036e-02 8.710342645645141602e-02 1.159551180899143219e-02 9.728601574897766113e-02 2.595441937446594238e-01 8.451412618160247803e-02 -5.373680964112281799e-02 1.856839954853057861e-01 7.002228498458862305e-02 -3.948322534561157227e-01 -4.005954042077064514e-02 3.027918748557567596e-02 -2.293908409774303436e-02 2.214004397392272949e-01 -3.139998614788055420e-01 -2.005932927131652832e-01 6.166603043675422668e-02 6.025516777299344540e-04
1.356859952211380005e-01 -2.175200432538986206e-01 4.938725754618644714e-02 -1.620735600590705872e-02 -3.048009872436523438e-01 -6.305764615535736084e-02 -1.045716255903244019e-01 3.064970858395099640e-02 2.086920142173767090e-01 -6.724277138710021973e-02 -1.725183129310607910e-01 -1.199991330504417419e-01 -2.480664253234863281e-01 7.982821017503738403e-02 1.469691097736358643e-01 -2.497225403785705566e-01 -8.447857201099395752e-02 -2.450907379388809204e-01 1.281591877341270447e-02 5.278607830405235291e-02 -3.750210106372833252e-01 1.913854479789733887e-01 7.510843127965927124e-02 -2.447519302368164062e-01 -2.226020842790603638e-01 3.905132785439491272e-02 -5.515787005424499512e-02 -2.004583626985549927e-01 -3.148393929004669189e-01 -2.098471969366073608e-01 1.526063680648803711e-01 -7.063499093055725098e-02
2.971891462802886963e-01 -3.265150822699069977e-03 -1.008385941386222839e-01 5.226709321141242981e-02 2.659027874469757080e-01 1.322087496519088745e-01 -2.279240638017654419e-01 -2.105427384376525879e-01 -4.794386401772499084e-02 -3.018781840801239014e-01 2.127690315246582031e-01 1.846759170293807983e-01 -1.410831063985824585e-01 1.734636276960372925e-01 -2.340448321774601936e-03 -2.305419743061065674e-01 -2.002919018268585205e-01 -2.258404493331909180e-01 -2.007859200239181519e-01 2.906917631626129150e-01 -1.801778376102447510e-01 1.685284823179244995e-02 8.170285820960998535e-02 -3.699139342643320560e-04 -2.407684773206710815e-01 -3.199210390448570251e-02 -4.942290112376213074e-02 -1.579634845256805420e-01 -1.166592836380004883e-01 -2.701640129089355469e-01 9.856051951646804810e-02 1.706590317189693451e-02
-4.317043349146842957e-02 -3.034926056861877441e-01 1.507238447666168213e-01 2.758547663688659668e-01 2.599932551383972168e-01 -2.064134925603866577e-01 1.316781789064407349e-01 2.530466765165328979e-02 1.524890661239624023e-01 -1.279937177896499634e-01 3.286084234714508057e-01 -4.170159623026847839e-02 -7.787869870662689209e-02 3.295312523841857910e-01 1.633585840463638306e-01 -2.430561929941177368e-01 -2.810393646359443665e-02 1.860618591308593750e-01 3.641680628061294556e-02 9.287342429161071777e-02 -7.120133377611637115e-03 1.665017753839492798e-01 1.721781492233276367e-01 7.577772438526153564e-02 2.068913877010345459e-01 1.277046650648117065e-01 1.158588826656341553e-01 1.350650489330291748e-01 3.597269952297210693e-02 -2.560639977455139160e-01 2.215724885463714600e-01 1.183185949921607971e-01
9.435638785362243652e-02 -1.754361763596534729e-02 -2.098983712494373322e-02 9.780601598322391510e-03 -8.336268365383148193e-02 1.350479722023010254e-01 -9.810116142034530640e-02 -9.302203357219696045e-02 1.351164877414703369e-01 -2.164735794067382812e-01 3.147166594862937927e-02 -1.332799941301345825e-01 2.152085155248641968e-01 3.529736399650573730e-01 3.109748661518096924e-01 -7.096423953771591187e-02 2.016121894121170044e-01 -1.701654344797134399e-01 -6.413714587688446045e-02 1.164110451936721802e-01 -2.132315421476960182e-03 2.033573538064956665e-01 -4.184066504240036011e-02 -1.283107697963714600e-01 -1.464428603649139404e-01 -1.221076026558876038e-01 2.468322403728961945e-02 2.016889490187168121e-02 -3.757257163524627686e-01 -3.723562359809875488e-01 3.505716323852539062e-01 -5.777391046285629272e-02
5.262209102511405945e-02 -8.051412552595138550e-02 2.374983131885528564e-01 3.635020256042480469e-01 7.890187948942184448e-02 9.014112502336502075e-02 -1.821250170469284058e-01 2.190036028623580933e-01 1.684095561504364014e-01 -1.779701411724090576e-01 1.067864671349525452e-01 6.573822349309921265e-02 -8.560556173324584961e-02 6.371922045946121216e-02 1.998895853757858276e-01 -2.548452913761138916e-01 -3.180179893970489502e-01 3.512275218963623047e-02 1.124774068593978882e-01 -7.599748671054840088e-03 -2.752056121826171875e-01 -1.714324504137039185e-01 -1.176901385188102722e-01 -2.852503955364227295e-02 9.603054821491241455e-02 -1.335893571376800537e-01 2.311581186950206757e-02 -7.382558286190032959e-02 5.000460147857666016e-02 -4.228823482990264893e-01 1.927786171436309814e-01 1.681073158979415894e-01
1.722933202981948853e-01 -2.395509630441665649e-01 -9.055668488144874573e-03 2.587507367134094238e-01 -1.259832829236984253e-02 -1.890762448310852051e-01 -1.290840655565261841e-01 4.488439559936523438e-01 3.144912049174308777e-02 -1.867926865816116333e-01 -1.169708296656608582e-01 -2.888388698920607567e-03 2.134075853973627090e-03 1.145781204104423523e-01 3.025248944759368896e-01 -8.992978930473327637e-02 -2.791582345962524414e-01 1.553367823362350464e-01 -3.810197412967681885e-01 -1.254027485847473145e-01 6.958572566509246826e-02 -1.491494029760360718e-01 7.715524733066558838e-02 2.798188105225563049e-02 3.947282209992408752e-02 -9.433969110250473022e-02 -1.226620748639106750e-02 -1.515652686357498169e-01 -5.694852769374847412e-02 -3.073312938213348389e-01 3.575246408581733704e-02 1.459222845733165741e-02
2.742430567741394043e-01 -3.469292223453521729e-01 1.526769697666168213e-01 -4.451020061969757080e-02 -2.197256237268447876e-01 8.526746928691864014e-02 1.485755890607833862e-01 2.282811701297760010e-01 -7.337364554405212402e-02 -2.882001996040344238e-01 2.969631552696228027e-01 -9.767895191907882690e-02 -8.208857476711273193e-02 2.333822697401046753e-01 1.781597733497619629e-02 -3.060808777809143066e-01 -8.080082945525646210e-03 -3.897979483008384705e-02 6.027061957865953445e-03 1.941039264202117920e-01 6.325525045394897461e-02 1.397225558757781982e-01 6.522035598754882812e-02 -2.585523426532745361e-01 -4.823166411370038986e-03 1.082359403371810913e-01 -9.975349903106689453e-02 2.795860469341278076e-01 -1.536472439765930176e-01 -1.485239947214722633e-03 1.785738170146942139e-01 -1.369044035673141479e-01
8.732938021421432495e-02 9.163952618837356567e-02 2.747173607349395752e-01 3.283080086112022400e-02 2.469980865716934204e-01 -3.082525730133056641e-02 -1.884000748395919800e-01 1.558418422937393188e-01 3.293251991271972656e-02 -2.252867668867111206e-01 1.264720559120178223e-01 3.645764663815498352e-02 -1.390004307031631470e-01 4.161969125270843506e-01 3.493663966655731201e-01 -3.608886301517486572e-01 5.951425526291131973e-03 -7.943511009216308594e-03 -1.820307411253452301e-02 2.108769267797470093e-01 -3.330943733453750610e-02 -6.190903484821319580e-02 -2.304586470127105713e-01 8.247245103120803833e-02 1.023973803967237473e-03 9.689692407846450806e-02 -1.209197118878364563e-01 -5.299114435911178589e-02 -1.720866262912750244e-01 -2.349071204662322998e-01 -2.040747553110122681e-01 9.312328696250915527e-02
4.167128354310989380e-02 -2.066946625709533691e-01 1.460741907358169556e-01 -1.834754645824432373e-01 -2.480665035545825958e-02 2.519241869449615479e-01 1.021161377429962158e-01 8.092596381902694702e-02 -3.080241680145263672e-01 1.743691414594650269e-02 1.520632058382034302e-01 -5.208399146795272827e-02 -2.565948069095611572e-01 2.829886078834533691e-01 1.798650920391082764e-01 -1.516962796449661255e-01 -2.339547276496887207e-01 -2.450255900621414185e-01 3.444547951221466064e-02 -9.113238006830215454e-02 -2.108947485685348511e-01 2.553213536739349365e-01 -6.690928339958190918e-02 -8.346003293991088867e-02 1.688972674310207367e-02 -2.115722149610519409e-01 -2.182638347148895264e-01 7.659508287906646729e-02 -2.639727592468261719e-01 -1.299114078283309937e-01 2.098153084516525269e-01 -1.505639702081680298e-01
3.127161562442779541e-01 -1.210795789957046509e-01 1.141369044780731201e-01 7.062209770083427429e-03 -9.520763158798217773e-02 2.470866218209266663e-02 1.618710905313491821e-01 1.608778983354568481e-01 -1.471901535987854004e-01 -2.143402248620986938e-01 2.178773432970046997e-01 2.374187111854553223e-02 -2.063275426626205444e-01 4.132104218006134033e-01 9.094418585300445557e-02 -1.794364750385284424e-01 -2.835623025894165039e-01 -3.570916131138801575e-02 2.684871479868888855e-02 5.386053770780563354e-02 1.174191944301128387e-02 2.468688040971755981e-01 -2.385154739022254944e-02 -2.640234231948852539e-01 -8.232047408819198608e-02 2.161595970392227173e-01 -3.722087666392326355e-02 2.204161584377288818e-01 -3.631603717803955078e-02 -1.252960711717605591e-01 2.317211776971817017e-01 -2.290032953023910522e-01
-4.123807698488235474e-02 5.799849331378936768e-02 5.652419291436672211e-03 -1.743854433298110962e-01 -2.324161380529403687e-01 -8.775772899389266968e-02 -8.496169000864028931e-02 9.300063550472259521e-02 -1.059907395392656326e-02 -4.465981721878051758e-01 1.321588754653930664e-01 1.214698553085327148e-01 -5.275772884488105774e-02 4.570088908076286316e-02 1.290499866008758545e-01 1.282213777303695679e-01 -7.964192627696320415e-05 -8.371036499738693237e-02 -8.329597301781177521e-03 -2.506480924785137177e-02 1.624161843210458755e-03 -1.507169008255004883e-01 7.518392056226730347e-02 -6.406137347221374512e-02 -3.648476302623748779e-01 1.836897879838943481e-01 -1.915259063243865967e-01 8.704565465450286865e-02 -1.198106780648231506e-01 -2.819285392761230469e-01 4.492284357547760010e-01 2.649870812892913818e-01
-6.567884236574172974e-02 -3.686773180961608887e-01 1.342980861663818359e-01 -4.428291693329811096e-02 3.150071203708648682e-01 -1.606112271547317505e-01 -4.400177299976348877e-01 7.599177211523056030e-02 -8.066502958536148071e-02 -5.641159042716026306e-02 1.692406237125396729e-01 2.131317853927612305e-01 -8.711720257997512817e-02 3.871857225894927979e-01 1.874112188816070557e-01 -1.073891296982765198e-01 -7.342729717493057251e-02 -5.109757184982299805e-02 4.323816299438476562e-02 -3.675891086459159851e-02 -1.022436004132032394e-02 -8.788755536079406738e-02 1.730706426315009594e-03 -6.062459945678710938e-02 -6.416707485914230347e-02 -5.095196887850761414e-02 8.137363195419311523e-02 -8.733294159173965454e-02 2.398904040455818176e-02 -4.258905947208404541e-01 -4.117633402347564697e-02 9.486829861998558044e-03
1.832163184881210327e-01 -1.634984314441680908e-01 1.345581263303756714e-01 -2.655647099018096924e-01 -2.005254179239273071e-01 -1.690070182085037231e-01 -2.020329385995864868e-01 -8.808436244726181030e-02 -5.647170916199684143e-02 5.873632058501243591e-02 -5.634913966059684753e-02 1.578957736492156982e-01 2.645416744053363800e-02 1.412673890590667725e-01 2.690486609935760498e-01 -4.921414703130722046e-02 -2.549875676631927490e-01 2.690677940845489502e-01 -1.836190819740295410e-01 2.806753516197204590e-01 -2.350615859031677246e-01 2.874752283096313477e-01 1.246362030506134033e-01 6.268920004367828369e-02 -1.972772181034088135e-01 -1.150713339447975159e-01 -1.293912976980209351e-01 -2.629361860454082489e-02 -6.851308047771453857e-03 -3.000012338161468506e-01 1.433220654726028442e-01 -1.267114132642745972e-01
1.830388903617858887e-01 -1.992746293544769287e-01 1.785345524549484253e-01 -8.327552676200866699e-02 1.761628836393356323e-01 -1.118283346295356750e-01 -3.290512263774871826e-01 -6.300252676010131836e-02 2.235869318246841431e-01 -2.651816308498382568e-01 8.259337395429611206e-02 -1.275539845228195190e-01 -3.686630129814147949e-01 3.378691375255584717e-01 2.840311825275421143e-01 -1.142615731805562973e-02 -4.982554540038108826e-02 -2.290230989456176758e-01 -4.402359947562217712e-02 -3.054574131965637207e-02 1.997164040803909302e-01 -8.583988994359970093e-02 1.770199686288833618e-01 -1.421283483505249023e-01 1.308206170797348022e-01 -4.133902490139007568e-03 3.915078414138406515e-04 8.842212706804275513e-02 3.878770512528717518e-04 -1.927206814289093018e-01 1.692755073308944702e-01 -1.028372347354888916e-01
-4.511562362313270569e-02 4.506212100386619568e-02 1.187281087040901184e-01 -1.413228660821914673e-01 1.196840871125459671e-02 1.503770500421524048e-01 -3.048881655558943748e-03 1.186668500304222107e-01 1.346562337130308151e-02 -1.915715634822845459e-01 -1.194980461150407791e-02 -9.840423613786697388e-02 -2.171409130096435547e-01 1.150269731879234314e-01 2.253181487321853638e-01 -2.587295472621917725e-01 -9.639862924814224243e-02 1.168811693787574768e-01 -1.527627408504486084e-01 -1.775345355272293091e-01 -1.504495441913604736e-01 2.948042154312133789e-01 2.264688163995742798e-02 -2.797453403472900391e-01 -1.655752509832382202e-01 -1.171492785215377808e-01 -3.040534555912017822e-01 2.508466839790344238e-01 -3.746650516986846924e-01 7.711425423622131348e-03 2.356981039047241211e-01 -2.039550840854644775e-01
-1.026027277112007141e-01 -2.235580980777740479e-01 1.208271384239196777e-01 -1.956188231706619263e-01 -2.522892951965332031e-01 -3.795580938458442688e-02 -7.019151002168655396e-02 1.458368301391601562e-01 6.638704985380172729e-02 9.186481684446334839e-02 2.752634584903717041e-01 9.360857307910919189e-02 -2.608040273189544678e-01 2.647374570369720459e-01 1.458888202905654907e-01 -3.623160999268293381e-03 1.751648448407649994e-02 -3.893842920660972595e-02 -4.159412160515785217e-02 -8.785568177700042725e-02 -1.189204677939414978e-01 3.116523623466491699e-01 -1.642649024724960327e-01 -1.842568069696426392e-01 5.405992642045021057e-02 -1.616334319114685059e-01 2.607194781303405762e-01 4.946536198258399963e-02 -2.614074051380157471e-01 -2.594354450702667236e-01 3.380467295646667480e-01 -7.551527023315429688e-02
5.080110207200050354e-02 -1.321779042482376099e-01 -1.493146717548370361e-01 1.873971335589885712e-02 1.937425136566162109e-01 -3.189275786280632019e-02 -1.447530984878540039e-01 -9.751197881996631622e-03 1.448278576135635376e-01 -4.662972092628479004e-01 2.579629123210906982e-01 -3.563336282968521118e-02 -9.024986624717712402e-02 4.472827613353729248e-01 9.168170392513275146e-02 -1.026303991675376892e-01 -6.272033601999282837e-02 -7.863166928291320801e-02 -1.162795349955558777e-01 -2.274535968899726868e-02 3.012871835380792618e-03 -1.794099211692810059e-01 -8.833765983581542969e-02 -1.318326145410537720e-01 -5.022716894745826721e-02 -2.073411345481872559e-01 -6.275896728038787842e-02 -3.961848840117454529e-02 5.798341706395149231e-02 -4.663964807987213135e-01 4.773845523595809937e-02 9.278322011232376099e-02
-1.463429909199476242e-02 -6.299860477447509766e-01 -6.353130936622619629e-02 3.479765355587005615e-02 -2.597527503967285156e-01 1.529563367366790771e-01 -9.555289149284362793e-02 7.051465660333633423e-02 1.307124346494674683e-01 -1.181911006569862366e-01 3.891735151410102844e-02 -2.963216602802276611e-02 -1.781014502048492432e-01 -2.885864116251468658e-02 1.444607526063919067e-01 -1.561568956822156906e-02 -1.150383576750755310e-01 -7.991039007902145386e-02 -3.153698518872261047e-02 -4.497891291975975037e-02 -9.592715650796890259e-02 1.064425334334373474e-01 -5.436491221189498901e-02 -1.048537790775299072e-01 -2.965551614761352539e-01 -2.131002396345138550e-02 -2.733558118343353271e-01 -6.277604401111602783e-02 -8.511319756507873535e-02 -2.277795076370239258e-01 3.275672197341918945e-01 1.223226413130760193e-01
-1.098478883504867554e-01 2.820850722491741180e-02 1.305348724126815796e-01 2.046670913696289062e-01 1.738690584897994995e-01 -4.796880483627319336e-02 -5.902209132909774780e-02 1.222212985157966614e-01 -3.139740973711013794e-02 3.140386939048767090e-02 3.262524604797363281e-01 -8.350609242916107178e-02 -4.258945584297180176e-01 1.873512119054794312e-01 1.415000408887863159e-01 -1.260526478290557861e-01 -1.477608829736709595e-02 -1.446369886398315430e-01 5.331121757626533508e-02 7.637914270162582397e-02 1.764658689498901367e-01 2.388363331556320190e-01 -1.142246350646018982e-01 -1.437839418649673462e-01 -2.486947625875473022e-01 5.122907925397157669e-03 -2.435183227062225342e-01 -4.773969203233718872e-02 -7.156542688608169556e-02 -4.419556558132171631e-01 -1.027327775955200195e-01 -1.526382118463516235e-01
1.718667149543762207e-01 1.515475939959287643e-02 1.374381780624389648e-01 1.572160981595516205e-02 1.033653467893600464e-01 -8.597247302532196045e-02 -2.316115051507949829e-01 1.276236176490783691e-01 -1.849137479439377785e-03 -2.208808958530426025e-01 1.358640491962432861e-01 -3.231651708483695984e-02 -1.800741814076900482e-02 1.729070395231246948e-01 3.107998073101043701e-01 -2.822570502758026123e-01 -1.537672877311706543e-01 -2.915264852344989777e-02 -1.051640883088111877e-01 -1.022433266043663025e-01 -2.246711552143096924e-01 5.725159775465726852e-03 1.885962039232254028e-01 -1.222871616482734680e-01 2.890660762786865234e-01 3.095117397606372833e-03 1.319293826818466187e-01 -1.596156805753707886e-01 -6.563314795494079590e-02 -5.246760249137878418e-01 1.993654854595661163e-02 1.866144835948944092e-01
2.176977992057800293e-01 -6.001206859946250916e-02 -9.416646510362625122e-02 1.141955181956291199e-01 9.250319749116897583e-02 1.759701222181320190e-01 4.554488137364387512e-02 -1.075112447142601013e-02 -1.837632246315479279e-02 -2.052173465490341187e-01 3.481883704662322998e-01 9.284631907939910889e-02 -5.994018912315368652e-02 6.596820801496505737e-02 -3.140511736273765564e-02 -2.950877249240875244e-01 -2.728618085384368896e-01 -2.364352196455001831e-01 -1.855348497629165649e-01 1.976854205131530762e-01 -2.687996625900268555e-01 -1.114442721009254456e-01 1.408191472291946411e-01 -7.239801809191703796e-03 -8.519467711448669434e-02 -9.645812213420867920e-02 8.233422785997390747e-02 -2.658489048480987549e-01 -2.868840694427490234e-01 -3.235809504985809326e-01 1.553058326244354248e-01 -5.927634239196777344e-02
2.268574088811874390e-01 1.461417973041534424e-01 -2.153100520372390747e-01 4.471346363425254822e-02 1.755144745111465454e-01 4.717147350311279297e-02 -1.103990375995635986e-01 1.970188766717910767e-01 -1.800515800714492798e-01 -1.276662796735763550e-01 4.320273548364639282e-02 -1.887277327477931976e-02 4.668068513274192810e-02 3.219055831432342529e-01 2.818048894405364990e-01 -4.165133237838745117e-01 9.467782452702522278e-03 -1.361044645309448242e-01 -3.005050309002399445e-02 2.538173794746398926e-01 -1.480386108160018921e-01 -3.752634674310684204e-02 -1.125653833150863647e-01 -2.249033935368061066e-02 1.164507195353507996e-01 -2.885581851005554199e-01 -1.775451898574829102e-01 4.234445840120315552e-02 -1.203977763652801514e-01 -2.850593030452728271e-01 5.871417745947837830e-02 1.880467236042022705e-01
1.908660978078842163e-01 -3.236523568630218506e-01 -7.170504331588745117e-02 -3.505955263972282410e-02 -1.850011348724365234e-01 -9.017183631658554077e-02 -6.174400448799133301e-02 -1.378205977380275726e-02 -2.400436103343963623e-01 -9.751652181148529053e-02 -1.765683740377426147e-01 -3.668344765901565552e-02 -3.446340858936309814e-01 9.543272107839584351e-02 3.167450726032257080e-01 9.344688802957534790e-02 1.167510729283094406e-02 -6.526838243007659912e-02 -2.719320952892303467e-01 -4.669757187366485596e-02 -1.171491369605064392e-01 1.967148035764694214e-01 8.159060031175613403e-02 -3.150055706501007080e-01 -1.055068820714950562e-01 1.666809469461441040e-01 -1.196075603365898132e-01 -1.301286742091178894e-03 7.539080828428268433e-02 -3.074764013290405273e-01 2.751328945159912109e-01 3.901040926575660706e-02
2.580145187675952911e-02 -8.908958733081817627e-02 -1.082829758524894714e-01 -1.318053901195526123e-01 8.071800321340560913e-02 9.905248135328292847e-02 2.527269162237644196e-02 2.203138619661331177e-01 -1.235061436891555786e-01 5.045030266046524048e-02 3.680411726236343384e-02 8.618602529168128967e-03 1.088460534811019897e-01 5.599592328071594238e-01 2.952759265899658203e-01 -1.099978294223546982e-02 -8.125700801610946655e-02 -1.411981731653213501e-01 -2.388302385807037354e-01 2.537564039230346680e-01 5.219004303216934204e-02 -1.131139546632766724e-01 1.705543883144855499e-02 4.695150628685951233e-02 1.070942655205726624e-01 -5.696030333638191223e-03 -2.064936310052871704e-01 -1.241885274648666382e-01 -1.382309496402740479e-01 -4.573789238929748535e-01 1.203018892556428909e-02 2.931880578398704529e-02
-9.698557853698730469e-02 -3.119187355041503906e-01 3.084860146045684814e-01 -6.288990378379821777e-02 5.271631106734275818e-02 -3.999533876776695251e-02 6.818859279155731201e-02 6.240630894899368286e-02 -3.830346092581748962e-02 -2.837123721837997437e-02 8.487097918987274170e-03 -2.404655069112777710e-01 1.777633875608444214e-01 3.033092916011810303e-01 1.845376044511795044e-01 -4.156158491969108582e-02 -2.711109220981597900e-01 -9.529323875904083252e-02 -2.144606560468673706e-01 -2.455545663833618164e-01 -9.969323873519897461e-02 1.247509196400642395e-01 1.450905203819274902e-01 -1.466962415724992752e-02 3.953306376934051514e-02 -1.962403357028961182e-01 2.743147499859333038e-02 2.829034626483917236e-01 5.322299432009458542e-03 -3.561615645885467529e-01 1.344442665576934814e-01 2.454755008220672607e-01
-1.041745417751371861e-03 -1.989876776933670044e-01 2.559258341789245605e-01 -2.320863306522369385e-01 2.192681878805160522e-01 -2.701949561014771461e-03 1.232987493276596069e-01 9.763895720243453979e-02 -1.789307743310928345e-01 -2.054157853126525879e-01 1.519306749105453491e-01 -2.824952304363250732e-01 1.322366390377283096e-02 1.536456197500228882e-01 1.516191661357879639e-01 -1.202731058001518250e-01 -3.631829917430877686e-01 4.489956889301538467e-03 -1.582165360450744629e-01 -7.341694086790084839e-02 -1.376605778932571411e-01 1.614082306623458862e-01 1.468586027622222900e-01 1.067754849791526794e-01 -9.161710739135742188e-02 5.919488519430160522e-02 -5.167290195822715759e-02 2.672931551933288574e-01 -8.166521787643432617e-02 -2.257332950830459595e-01 2.054423093795776367e-02 3.814558386802673340e-01
-2.926266789436340332e-01 -3.017824292182922363e-01 7.279284298419952393e-02 -5.015775188803672791e-02 1.548309773206710815e-01 -1.159883290529251099e-01 -2.965806126594543457e-01 4.598474875092506409e-02 1.647341623902320862e-02 -1.415683478116989136e-01 2.787632346153259277e-01 1.814695745706558228e-01 -2.234703302383422852e-01 2.756842076778411865e-01 -4.974594339728355408e-02 -7.420974969863891602e-02 -2.071142941713333130e-01 -1.365458816289901733e-01 4.859141632914543152e-02 3.615755215287208557e-02 -1.391215473413467407e-01 -1.582064628601074219e-01 -2.769895084202289581e-02 -9.697996824979782104e-02 -8.608073741197586060e-02 9.615077078342437744e-02 -3.008861839771270752e-01 -7.584507111459970474e-03 -1.603102982044219971e-01 -4.078828692436218262e-01 -5.089384689927101135e-02 -3.791158646345138550e-02
1.860952079296112061e-01 -1.849660873413085938e-01 1.283761411905288696e-01 -1.689489334821701050e-01 -1.420730203390121460e-01 1.532995998859405518e-01 1.511536240577697754e-01 4.403748512268066406e-01 -1.589203327894210815e-01 4.617285355925559998e-02 4.777459800243377686e-02 -1.580118238925933838e-01 -2.013000845909118652e-01 2.159770727157592773e-01 1.627143770456314087e-01 -1.056945994496345520e-01 -2.883951961994171143e-01 -9.199576824903488159e-02 9.447910822927951813e-03 -9.625932574272155762e-02 -1.456160247325897217e-01 2.444091737270355225e-01 -1.587692946195602417e-01 -1.227087005972862244e-01 -2.389245055383071303e-04 3.887363150715827942e-02 -1.900728791952133179e-01 1.005845144391059875e-02 -2.479353696107864380e-01 -8.184183388948440552e-02 2.837211191654205322e-01 -1.939415484666824341e-01
1.327525377273559570e-01 2.186954952776432037e-03 1.903408616781234741e-01 -8.861912041902542114e-02 1.094394624233245850e-01 -2.329980023205280304e-02 -2.905817031860351562e-01 -5.880247056484222412e-02 3.378540575504302979e-01 -3.200627863407135010e-01 6.859844177961349487e-02 -2.992746233940124512e-02 -9.551774710416793823e-02 1.626076400279998779e-01 1.388970613479614258e-01 -4.431068152189254761e-02 -6.947744637727737427e-02 1.656651943922042847e-01 -1.353881508111953735e-01 -5.476433411240577698e-02 -8.146829158067703247e-02 3.901740610599517822e-01 -2.348980605602264404e-01 -2.818900942802429199e-01 3.376284241676330566e-02 -4.013326391577720642e-02 -5.753933638334274292e-02 2.086490094661712646e-01 -1.225321441888809204e-01 -2.594885975122451782e-02 3.625496923923492432e-01 1.225863024592399597e-01
-6.381281465291976929e-02 -2.395366132259368896e-01 8.614377677440643311e-02 7.141727209091186523e-02 1.492612957954406738e-01 2.231856435537338257e-01 -9.268958121538162231e-02 5.150737166404724121e-01 -2.569975331425666809e-02 -3.076764047145843506e-01 1.609720736742019653e-01 3.589868545532226562e-02 -5.116268619894981384e-02 1.455396115779876709e-01 6.720985472202301025e-02 -2.445809543132781982e-01 -1.140648871660232544e-01 1.297156512737274170e-01 -4.503457844257354736e-01 -6.393532454967498779e-02 -1.628217846155166626e-01 9.038095362484455109e-03 2.332330495119094849e-02 -2.194261848926544189e-01 -5.629728361964225769e-02 1.613536849617958069e-02 -1.806525141000747681e-01 7.278770953416824341e-02 1.028960719704627991e-01 -4.168133810162544250e-02 6.060207635164260864e-02 1.572703476995229721e-03
-9.660483151674270630e-02 -1.260517090559005737e-01 8.774182200431823730e-02 -9.948771446943283081e-03 -1.451884210109710693e-01 1.185102686285972595e-01 8.352146297693252563e-02 1.121513620018959045e-01 -1.110282763838768005e-01 -1.257460117340087891e-01 1.140103638172149658e-01 -1.046610400080680847e-01 -2.185892909765243530e-01 2.442916780710220337e-01 2.802182435989379883e-01 2.391914278268814087e-02 -1.753334254026412964e-01 -1.535014156252145767e-02 -1.191957965493202209e-01 -1.084478124976158142e-01 1.018271781504154205e-03 -1.407586485147476196e-01 -7.076711207628250122e-02 -2.804380357265472412e-01 1.285982578992843628e-01 -5.215083435177803040e-02 4.902818053960800171e-02 -9.395007789134979248e-02 -3.880874514579772949e-01 -5.108290314674377441e-01 2.601598203182220459e-01 -5.928416177630424500e-02
1.978839784860610962e-01 -5.059566348791122437e-02 -5.526638031005859375e-02 1.351141091436147690e-02 1.388128101825714111e-01 -3.663303703069686890e-02 -2.903505787253379822e-02 1.934067457914352417e-01 -1.466224938631057739e-01 -2.448714822530746460e-01 -1.407828778028488159e-01 2.366839617025107145e-04 1.844979375600814819e-01 3.958792090415954590e-01 3.534003198146820068e-01 -1.633506715297698975e-01 1.608785055577754974e-02 -1.440187841653823853e-01 8.689381927251815796e-02 4.883962571620941162e-01 -1.752273142337799072e-01 6.201107427477836609e-02 -1.028606742620468140e-01 -9.392283856868743896e-03 -9.916850179433822632e-02 1.021902337670326233e-01 -4.175113141536712646e-02 -7.020264863967895508e-03 -9.334205090999603271e-02 -2.340450435876846313e-01 1.598749905824661255e-01 1.707337796688079834e-01
2.477978616952896118e-01 5.819771438837051392e-02 7.337768375873565674e-02 -1.046793386340141296e-01 1.016481146216392517e-01 -1.099350117146968842e-02 -1.241022199392318726e-01 1.109722256660461426e-01 -5.061388015747070312e-02 -2.108871787786483765e-01 9.249340742826461792e-02 -2.500678002834320068e-01 -8.197063580155372620e-03 2.984077036380767822e-01 4.326397478580474854e-01 -1.023413240909576416e-01 -1.045992001891136169e-01 -9.711876511573791504e-02 3.920107707381248474e-02 4.604318737983703613e-01 2.594298124313354492e-02 9.566401690244674683e-02 -2.219516783952713013e-01 -4.245521128177642822e-02 1.551644653081893921e-01 5.404166132211685181e-02 -9.556937962770462036e-02 -2.556387707591056824e-02 -3.006860911846160889e-01 -2.165846675634384155e-01 2.042535226792097092e-03 8.308256417512893677e-02
1.395017281174659729e-02 -1.927683055400848389e-01 1.630101539194583893e-02 1.665530540049076080e-02 1.143953353166580200e-01 1.646755188703536987e-01 -1.395128965377807617e-01 4.990227222442626953e-01 3.567016124725341797e-02 -3.008685708045959473e-01 2.583749890327453613e-01 1.344479322433471680e-01 -5.444090068340301514e-02 1.754619628190994263e-01 1.464545577764511108e-01 -2.802553772926330566e-01 -2.573014199733734131e-01 1.681991107761859894e-02 -3.262209892272949219e-01 4.950231686234474182e-02 -6.777043640613555908e-02 -1.249697506427764893e-01 4.907395690679550171e-02 -2.535572350025177002e-01 -1.551345437765121460e-01 -6.502528488636016846e-02 -1.532828509807586670e-01 -8.973685093224048615e-03 1.211839020252227783e-01 -1.137810349464416504e-01 9.328411892056465149e-03 3.439311310648918152e-02
1.407569348812103271e-01 8.985753357410430908e-02 9.154465794563293457e-02 -2.141033262014389038e-01 -9.884913265705108643e-02 -1.695042699575424194e-01 -2.500527165830135345e-02 -1.094328984618186951e-01 1.804311294108629227e-03 -2.252443879842758179e-01 -7.678429037332534790e-02 9.647947549819946289e-02 -1.309351325035095215e-01 3.093275427818298340e-01 2.137932181358337402e-01 2.939745485782623291e-01 -8.124771714210510254e-02 2.026751264929771423e-02 1.326629240065813065e-02 2.942480845376849174e-03 -1.042072623968124390e-01 -4.276032373309135437e-02 8.577169477939605713e-02 -2.838920950889587402e-01 -3.732077777385711670e-02 4.038500192109495401e-04 -1.569608449935913086e-01 -4.033485054969787598e-02 -4.886281117796897888e-02 -6.063721776008605957e-01 2.124956995248794556e-01 7.189425826072692871e-02
2.227236144244670868e-02 -4.009463489055633545e-01 3.356074914336204529e-02 1.806684583425521851e-01 -2.524481415748596191e-01 2.883366346359252930e-01 -1.235364079475402832e-01 -3.225776925683021545e-02 2.181306332349777222e-01 -1.432497948408126831e-01 1.510257869958877563e-01 1.728538051247596741e-02 -1.892087012529373169e-01 7.066706568002700806e-02 1.135168671607971191e-01 -1.299623996019363403e-01 7.954963296651840210e-02 -7.551514357328414917e-02 -1.077484488487243652e-01 1.275938451290130615e-01 -1.010412052273750305e-01 2.517748773097991943e-01 4.085357859730720520e-02 1.606426537036895752e-01 -3.230462074279785156e-01 -1.371609270572662354e-01 -8.529670536518096924e-02 -2.083168178796768188e-01 -7.654246687889099121e-02 -2.561068236827850342e-01 3.061139583587646484e-01 5.949723999947309494e-03
1.500605791807174683e-01 -3.421578705310821533e-01 1.440483331680297852e-01 -8.850586414337158203e-02 2.623766288161277771e-02 7.901392132043838501e-02 -2.084476947784423828e-01 5.031939595937728882e-02 -2.223763018846511841e-01 -1.270709037780761719e-01 3.868359699845314026e-02 1.100164055824279785e-01 -1.264332234859466553e-01 2.230776101350784302e-01 4.568165242671966553e-01 1.698064655065536499e-01 -4.566137492656707764e-02 -1.595660746097564697e-01 -2.583017647266387939e-01 -1.862180791795253754e-02 7.397067267447710037e-03 2.550301551818847656e-01 1.868749782443046570e-02 -2.198331207036972046e-01 -1.449108403176069260e-02 3.333989083766937256e-01 -8.426787704229354858e-02 7.406610995531082153e-02 6.440033763647079468e-02 -2.003748118877410889e-01 1.273056417703628540e-01 -6.008362770080566406e-02
-1.432221233844757080e-01 -1.954900175333023071e-01 -5.232263356447219849e-03 7.327718287706375122e-02 2.506428658962249756e-01 -7.884716242551803589e-02 -8.669095486402511597e-02 2.207128554582595825e-01 -5.073351413011550903e-02 -1.463980823755264282e-01 5.279187113046646118e-02 1.711821183562278748e-02 -1.037872657179832458e-01 1.110310629010200500e-01 3.467326760292053223e-01 -4.212399125099182129e-01 -4.806137830018997192e-02 1.593017280101776123e-01 -1.546572297811508179e-01 -2.192486673593521118e-01 1.032543852925300598e-01 -1.513165682554244995e-01 1.644732654094696045e-01 -1.021214178763329983e-03 1.638855785131454468e-01 2.098922990262508392e-02 -3.640186488628387451e-01 1.143776029348373413e-01 -1.900990903377532959e-01 -1.773272007703781128e-01 2.479041218757629395e-01 -2.317604981362819672e-02
9.478501975536346436e-02 -1.731127202510833740e-01 2.139823585748672485e-01 -1.290834695100784302e-02 7.345132529735565186e-02 -1.712605506181716919e-01 -6.150384619832038879e-02 2.278325557708740234e-01 -6.999298930168151855e-02 -3.173049390316009521e-01 -1.884998083114624023e-01 4.249355569481849670e-02 2.304181754589080811e-01 1.889243572950363159e-01 1.618245840072631836e-01 -1.155720371752977371e-02 -6.256090104579925537e-02 -1.309118270874023438e-01 2.286318838596343994e-01 1.790559440851211548e-01 -2.605775892734527588e-01 1.574389338493347168e-01 1.507979482412338257e-01 -2.220113277435302734e-01 -3.017150759696960449e-01 -1.020772680640220642e-01 2.891655638813972473e-02 1.992038786411285400e-01 -2.856672108173370361e-01 -2.375668287277221680e-01 -7.656267285346984863e-02 1.033152565360069275e-01
2.776455581188201904e-01 -9.926477819681167603e-02 1.439582556486129761e-01 5.254326388239860535e-02 1.674542552791535854e-03 2.533260881900787354e-01 -9.225354343652725220e-02 1.281847506761550903e-01 -1.896113529801368713e-02 -3.449622988700866699e-01 2.046700567007064819e-01 2.539499104022979736e-01 -1.394092012196779251e-02 3.206069469451904297e-01 -1.155316531658172607e-01 -1.371183097362518311e-01 -3.023564517498016357e-01 -2.215471714735031128e-01 -2.831852138042449951e-01 1.375228762626647949e-01 -1.476569026708602905e-01 1.099218204617500305e-01 8.380313962697982788e-02 1.241177543997764587e-01 -1.568053215742111206e-01 -1.588875353336334229e-01 -2.878635562956333160e-02 -5.002551525831222534e-02 -1.321202665567398071e-01 -6.081554293632507324e-02 1.594685465097427368e-01 -2.095550596714019775e-01
8.651759475469589233e-02 -2.183772474527359009e-01 1.952001601457595825e-01 1.462536901235580444e-01 4.418213851749897003e-03 -3.021109104156494141e-02 2.083600312471389771e-01 -1.454991698265075684e-01 2.110039889812469482e-01 -2.771291136741638184e-01 2.648479342460632324e-01 2.938389033079147339e-02 1.059262230992317200e-01 4.051302969455718994e-01 1.060117855668067932e-01 -2.581780552864074707e-01 -1.726246625185012817e-01 7.872993499040603638e-02 -8.866687864065170288e-02 -3.787010163068771362e-02 1.390220820903778076e-01 9.478802233934402466e-02 1.516406517475843430e-02 -8.631959557533264160e-02 1.827290952205657959e-01 -1.417253315448760986e-01 -3.876390308141708374e-02 2.323549091815948486e-01 -2.106405347585678101e-01 -3.702423572540283203e-01 2.883851900696754456e-02 4.130211472511291504e-02
-2.609471082687377930e-01 -4.043186008930206299e-01 1.415750086307525635e-01 -2.386586554348468781e-02 -4.142725169658660889e-01 6.272042542695999146e-02 2.019612304866313934e-02 1.129867136478424072e-01 -3.609220311045646667e-02 -2.439076602458953857e-01 3.037947043776512146e-02 5.424709618091583252e-02 2.919939160346984863e-02 2.875821590423583984e-01 8.988627791404724121e-02 -1.226622089743614197e-01 6.016766186803579330e-03 -1.280380934476852417e-01 -1.292146593332290649e-01 -6.423591077327728271e-02 -9.578307718038558960e-02 1.286896616220474243e-01 -4.129618033766746521e-02 -3.279784321784973145e-01 5.041329562664031982e-02 5.128298327326774597e-02 7.301954180002212524e-02 -1.170670427381992340e-02 -2.385374009609222412e-01 -3.572508990764617920e-01 1.398058682680130005e-01 -2.778454683721065521e-02
1.583638042211532593e-01 9.622043371200561523e-02 -1.710926145315170288e-01 -2.592311054468154907e-02 1.700856685638427734e-01 -4.775180667638778687e-02 -9.558388590812683105e-02 -1.504912134259939194e-02 -1.525275129824876785e-02 -3.970592916011810303e-01 1.250089555978775024e-01 -2.683838009834289551e-01 -9.632541984319686890e-02 1.974750310182571411e-01 3.136453628540039062e-01 -8.967118710279464722e-02 1.499909907579421997e-01 -7.612318545579910278e-02 1.017759665846824646e-01 -3.456035256385803223e-02 -2.017141133546829224e-01 2.175199091434478760e-01 -2.119630128145217896e-01 -3.049024343490600586e-01 -8.959660679101943970e-02 -4.594898968935012817e-02 1.514509022235870361e-01 2.106137759983539581e-02 -1.693905144929885864e-01 -3.786171674728393555e-01 1.536364406347274780e-01 6.097641307860612869e-04
1.426143497228622437e-01 -2.279201298952102661e-01 1.009452044963836670e-01 6.333049386739730835e-02 -2.427219785749912262e-02 -2.126931911334395409e-03 -3.536286950111389160e-01 3.979972377419471741e-02 1.100219115614891052e-01 6.963415443897247314e-02 9.098215401172637939e-02 -2.432953119277954102e-01 -3.690949082374572754e-02 8.628666400909423828e-02 1.606144011020660400e-01 -2.066919058561325073e-01 -2.356959879398345947e-01 2.016103118658065796e-01 -1.217390373349189758e-01 1.981050372123718262e-01 -3.195239007472991943e-01 2.751273512840270996e-01 -1.444196421653032303e-02 -2.254548668861389160e-02 -3.455247879028320312e-01 -1.416386961936950684e-01 -1.824518889188766479e-01 -4.914023727178573608e-02 -8.244061842560768127e-03 -2.205865234136581421e-01 1.336806863546371460e-01 -2.323999106884002686e-01
2.629649341106414795e-01 -1.041426435112953186e-01 2.786165773868560791e-01 4.071407392621040344e-02 -1.153961271047592163e-01 5.241515114903450012e-03 9.900769591331481934e-02 2.016327716410160065e-02 -2.693444490432739258e-01 -2.949560582637786865e-01 2.767125368118286133e-01 -1.350189149379730225e-01 -7.431319355964660645e-02 3.163475990295410156e-01 2.041272073984146118e-01 2.085189893841743469e-02 -2.130840569734573364e-01 -1.239793375134468079e-01 -2.196995913982391357e-01 1.880511939525604248e-01 -1.316713839769363403e-01 1.422010660171508789e-01 -2.954250201582908630e-02 -1.708886474370956421e-01 -1.604739427566528320e-01 3.441174030303955078e-01 1.659815944731235504e-02 1.782284304499626160e-02 1.012460514903068542e-01 -1.642971485853195190e-01 1.361546516418457031e-01 5.034112557768821716e-02
3.308406844735145569e-02 9.368751198053359985e-02 1.797805912792682648e-02 -1.199361160397529602e-01 8.888272196054458618e-02 -6.135744601488113403e-02 -2.461600452661514282e-01 7.869924604892730713e-02 7.523644715547561646e-02 -2.569841444492340088e-01 2.621908783912658691e-01 -5.951465293765068054e-02 1.485664118081331253e-02 1.236756816506385803e-01 4.262701049447059631e-02 8.444038778543472290e-02 -2.655501663684844971e-01 -1.457602977752685547e-01 -2.930827140808105469e-01 1.512924134731292725e-01 -9.722095727920532227e-02 8.642688393592834473e-02 9.973842650651931763e-02 -2.113989591598510742e-01 8.395195752382278442e-02 -1.087347567081451416e-01 1.488253027200698853e-01 -1.311959326267242432e-01 -4.137284755706787109e-01 -4.195196032524108887e-01 2.235604673624038696e-01 3.205872327089309692e-02
2.449538260698318481e-01 -1.569390296936035156e-01 1.091789826750755310e-01 -7.850822061300277710e-03 -7.561095058917999268e-02 -3.464289307594299316e-01 -9.101537615060806274e-02 -3.118917532265186310e-02 1.506536602973937988e-01 -3.969522714614868164e-01 1.028855219483375549e-01 4.561918601393699646e-02 -1.420603245496749878e-01 2.204155772924423218e-01 7.009784132242202759e-02 -3.737351798918098211e-04 -1.928994506597518921e-01 2.056807726621627808e-01 -3.196955472230911255e-02 -7.142237573862075806e-02 -9.067760407924652100e-02 -4.843036085367202759e-02 -2.545657455921173096e-01 1.285790055990219116e-01 -2.962313294410705566e-01 1.612269878387451172e-01 -9.223362803459167480e-02 -1.061515510082244873e-01 -2.295011579990386963e-01 -2.992271780967712402e-01 8.159550279378890991e-02 -2.045905739068984985e-01
1.591793745756149292e-01 -1.512557715177536011e-01 1.711571961641311646e-01 1.826303452253341675e-01 8.154571056365966797e-02 6.128740310668945312e-02 1.974970251321792603e-01 -1.981403529644012451e-01 1.072818711400032043e-01 -1.104399189352989197e-01 2.740266919136047363e-01 -2.844477072358131409e-02 -5.436566099524497986e-02 4.121240079402923584e-01 1.111978739500045776e-01 -2.898513376712799072e-01 -2.626076638698577881e-01 1.901369392871856689e-01 1.845872495323419571e-03 -1.529338359832763672e-01 -9.542196989059448242e-02 6.443850696086883545e-02 3.078570030629634857e-02 -1.151619553565979004e-01 -3.843526914715766907e-02 -2.129670977592468262e-01 -1.282272785902023315e-01 4.148248955607414246e-02 -3.008185029029846191e-01 -2.706155776977539062e-01 5.696432664990425110e-02 2.091371566057205200e-01
-2.700276859104633331e-02 7.274287939071655273e-02 -5.304483231157064438e-03 1.724343299865722656e-01 2.590992748737335205e-01 -1.720501482486724854e-01 -6.044246628880500793e-02 4.499061778187751770e-02 -5.165722593665122986e-02 -2.186578512191772461e-01 3.713527321815490723e-01 1.633110344409942627e-01 -9.164594858884811401e-02 2.259859144687652588e-01 4.105372726917266846e-01 9.521704912185668945e-02 2.036675661802291870e-01 -1.080602258443832397e-01 -2.053644508123397827e-01 2.286426909267902374e-02 -4.831286519765853882e-02 -2.360896766185760498e-02 6.494222581386566162e-02 6.980602443218231201e-02 -9.832093864679336548e-02 -1.755725145339965820e-01 1.035848557949066162e-01 2.264082431793212891e-01 -2.126426398754119873e-01 -3.852323889732360840e-01 7.515324652194976807e-02 9.425316937267780304e-03
1.287487000226974487e-01 -4.157024025917053223e-01 -2.056526392698287964e-02 1.436886936426162720e-01 5.353983119130134583e-02 -1.464594602584838867e-01 -2.284538149833679199e-01 4.742518961429595947e-01 1.384482681751251221e-01 -2.209910601377487183e-01 -1.164751276373863220e-01 5.331005156040191650e-02 -1.368266493082046509e-01 1.054113730788230896e-01 1.431194990873336792e-01 -6.033840775489807129e-02 -2.013644427061080933e-01 2.354990988969802856e-01 -3.455773591995239258e-01 7.639602571725845337e-02 2.226768061518669128e-02 -1.156300678849220276e-01 3.345831483602523804e-02 -9.683205187320709229e-02 7.200229912996292114e-02 2.654570527374744415e-02 3.249169886112213135e-02 1.018070876598358154e-01 -1.208271682262420654e-01 -2.238321602344512939e-01 1.117392405867576599e-01 9.812284260988235474e-02
1.207187399268150330e-01 -2.839522063732147217e-01 9.157016128301620483e-02 -3.147020041942596436e-01 -5.070041120052337646e-02 -2.350565940141677856e-01 -1.014224663376808167e-01 9.202867746353149414e-03 4.669781401753425598e-02 2.210861295461654663e-01 2.280187606811523438e-01 1.211990341544151306e-01 -2.365369498729705811e-01 2.238194048404693604e-01 1.838294267654418945e-01 -1.735535115003585815e-01 -1.937029808759689331e-01 1.803021579980850220e-01 -9.101369976997375488e-02 2.581299245357513428e-01 -1.099663898348808289e-01 3.346167504787445068e-01 -6.741955131292343140e-02 2.650753408670425415e-02 -8.809420280158519745e-03 -8.413306623697280884e-02 1.595173180103302002e-01 7.200209796428680420e-02 -2.330279946327209473e-01 -1.273341327905654907e-01 2.416336834430694580e-01 2.323090285062789917e-02
4.559452459216117859e-02 -1.663881540298461914e-01 2.704023420810699463e-01 1.453776061534881592e-01 -1.147083118557929993e-01 -2.562425136566162109e-01 4.464245736598968506e-01 1.017526816576719284e-02 -1.116965934634208679e-01 -2.508102059364318848e-01 6.463480740785598755e-02 -1.209867969155311584e-01 4.743291065096855164e-02 1.633006930351257324e-01 2.311372309923171997e-01 -7.509949803352355957e-02 1.253977268934249878e-01 2.722176350653171539e-02 8.912967890501022339e-02 7.315930444747209549e-03 -3.101223707199096680e-01 1.031172648072242737e-01 1.601462513208389282e-01 5.413610115647315979e-02 -1.852216273546218872e-01 5.935847014188766479e-02 -5.398193746805191040e-02 1.790793091058731079e-01 -2.821070253849029541e-01 -2.993639707565307617e-01 5.210161954164505005e-02 1.049146726727485657e-01
1.555842757225036621e-01 -1.422992795705795288e-01 2.065954804420471191e-01 1.100512817502021790e-01 1.063842028379440308e-01 -1.792161911725997925e-01 -5.001495778560638428e-02 2.435601949691772461e-01 -1.169839575886726379e-01 -3.977510035037994385e-01 9.847134351730346680e-02 4.908192530274391174e-02 -9.169770032167434692e-02 1.370995596516877413e-04 2.995211780071258545e-01 -1.285198032855987549e-01 -1.736992597579956055e-01 2.053309231996536255e-02 -1.040844246745109558e-01 -1.368290036916732788e-01 -2.129057496786117554e-01 -8.396039903163909912e-02 -4.712970927357673645e-02 2.778726629912853241e-02 3.141268193721771240e-01 1.513109654188156128e-01 1.589543223381042480e-01 -1.050034910440444946e-01 -2.055660262703895569e-02 -4.647852778434753418e-01 -3.450082615017890930e-02 7.638924568891525269e-02
1.315734982490539551e-01 -5.638216435909271240e-02 -3.363737137988209724e-03 -1.685023456811904907e-01 -1.666028201580047607e-01 7.819232344627380371e-02 -4.311624914407730103e-02 1.926920711994171143e-01 -1.461265832185745239e-01 -8.979937434196472168e-02 5.318446829915046692e-02 1.833350658416748047e-01 -4.302990809082984924e-02 4.689867198467254639e-01 4.969304800033569336e-02 -3.349169492721557617e-01 -1.282655447721481323e-01 -2.464283257722854614e-02 -3.715662360191345215e-01 1.734957098960876465e-03 1.488749403506517410e-02 4.976215958595275879e-02 -3.920078650116920471e-02 1.780879646539688110e-01 -1.358510404825210571e-01 -8.476801961660385132e-02 -1.078208088874816895e-01 3.554988801479339600e-01 1.705077588558197021e-01 -2.161739319562911987e-01 -3.162797540426254272e-02 -2.107727527618408203e-01
4.191330075263977051e-01 -1.897765249013900757e-01 2.093747816979885101e-02 -4.963878169655799866e-02 -1.331006735563278198e-01 1.470498293638229370e-01 1.457207500934600830e-01 2.172695547342300415e-01 -1.545385867357254028e-01 -3.261394798755645752e-01 1.092458292841911316e-01 2.299278043210506439e-02 -1.222551837563514709e-01 3.496187925338745117e-01 -4.326230287551879883e-02 -4.952796921133995056e-02 -2.463397979736328125e-01 1.157103106379508972e-02 -2.482545375823974609e-01 -6.600652821362018585e-03 -9.149657189846038818e-02 1.892049014568328857e-01 9.339293837547302246e-02 7.390807848423719406e-03 -4.895214736461639404e-02 -1.933334954082965851e-02 9.537655860185623169e-02 5.365701764822006226e-02 -1.911635994911193848e-01 -2.010532766580581665e-01 2.274461239576339722e-01 -2.730047106742858887e-01
1.750928461551666260e-01 -3.083618879318237305e-01 -1.583036631345748901e-01 1.300190538167953491e-01 1.365535706281661987e-01 -3.311692476272583008e-01 -2.609261870384216309e-01 1.707337796688079834e-01 1.715858578681945801e-01 -2.235086113214492798e-01 -9.348674863576889038e-02 1.857749968767166138e-01 -1.951465904712677002e-01 2.764466404914855957e-01 2.643209397792816162e-01 6.329458206892013550e-02 -1.141209974884986877e-01 2.839823365211486816e-01 -1.291763931512832642e-01 2.868335694074630737e-02 1.040495708584785461e-01 -6.482443958520889282e-02 9.636677801609039307e-02 -9.301831573247909546e-02 -7.720182836055755615e-02 -2.741645835340023041e-02 5.412358418107032776e-02 4.073738306760787964e-02 -1.161290258169174194e-01 -2.257007211446762085e-01 1.256232112646102905e-01 2.450642585754394531e-01
5.673417821526527405e-02 -3.550593554973602295e-02 -2.006999030709266663e-02 -1.372170150279998779e-01 -3.910961747169494629e-01 -2.015361785888671875e-01 -7.292887568473815918e-02 8.459968119859695435e-02 6.849362049251794815e-03 -4.633047282695770264e-01 1.129975393414497375e-01 -1.304770857095718384e-01 -1.033211126923561096e-01 9.553475677967071533e-02 1.956455409526824951e-01 8.872829377651214600e-02 -2.333011329174041748e-01 -8.783911168575286865e-02 8.846577256917953491e-02 -6.558432430028915405e-02 1.397909671068191528e-01 -5.762634798884391785e-02 -2.443638630211353302e-02 -1.085173636674880981e-01 -4.013279080390930176e-01 -5.558862909674644470e-02 -8.161803334951400757e-02 1.203425750136375427e-01 1.080175954848527908e-02 -3.270826041698455811e-01 7.634168118238449097e-02 2.281746268272399902e-01
-5.706932768225669861e-02 -2.877214690670371056e-03 9.164549410343170166e-02 1.376181691884994507e-01 -3.215745789930224419e-03 -6.813791394233703613e-02 -3.518338799476623535e-01 1.421570032835006714e-01 1.660443693399429321e-01 -1.675154417753219604e-01 -1.194769814610481262e-01 8.638159930706024170e-02 2.607876248657703400e-02 2.354942113161087036e-01 2.569043040275573730e-01 -3.687106668949127197e-01 -2.468600682914257050e-02 8.210629224777221680e-02 2.577117644250392914e-02 -1.592995412647724152e-02 -1.180498749017715454e-01 5.394987761974334717e-02 -3.781048581004142761e-02 -1.753404885530471802e-01 1.964626163244247437e-01 3.860886499751359224e-04 1.056254059076309204e-01 8.714126050472259521e-02 -9.530368447303771973e-02 -5.805138945579528809e-01 7.855110801756381989e-03 1.565780043601989746e-01
1.313964426517486572e-01 -2.742126882076263428e-01 2.097718417644500732e-01 -8.035561442375183105e-02 2.305966988205909729e-02 2.724672667682170868e-02 1.823321916162967682e-03 9.431585669517517090e-02 -1.674026697874069214e-01 -3.413201868534088135e-01 2.622053325176239014e-01 -9.904873371124267578e-02 -8.317373692989349365e-02 3.683447837829589844e-01 1.540865749120712280e-01 3.481808677315711975e-02 -1.370504498481750488e-01 -1.277231574058532715e-01 -1.778440736234188080e-02 9.711074829101562500e-02 2.559473551809787750e-02 3.389903306961059570e-01 -3.870508074760437012e-02 -2.695871889591217041e-01 4.573774710297584534e-02 3.713556826114654541e-01 2.585591375827789307e-02 1.510534137487411499e-01 8.782419562339782715e-02 -1.213153675198554993e-01 1.435920298099517822e-01 -1.230962425470352173e-01
2.760743498802185059e-01 -3.317440301179885864e-02 5.045940354466438293e-02 -3.636907786130905151e-02 9.269688278436660767e-02 -1.124782338738441467e-01 -1.748885810375213623e-01 2.762012779712677002e-01 -3.745133578777313232e-01 -3.131814599037170410e-01 2.476339638233184814e-01 4.371612891554832458e-02 -1.145933121442794800e-01 2.501363456249237061e-01 9.728852659463882446e-02 1.458019614219665527e-01 3.192804381251335144e-02 -6.286775320768356323e-02 -1.393008679151535034e-01 6.806682050228118896e-02 3.143928945064544678e-02 2.329319566488265991e-01 -1.114819794893264771e-01 8.929428644478321075e-03 -7.629215717315673828e-02 -2.268282324075698853e-01 3.497207071632146835e-03 -2.143673598766326904e-01 -7.352264225482940674e-02 -1.829434335231781006e-01 2.998452782630920410e-01 -2.321963906288146973e-01
7.182569056749343872e-02 -2.499319911003112793e-01 1.443789303302764893e-01 1.724630445241928101e-01 -6.226808950304985046e-02 -4.038742482662200928e-01 5.657441914081573486e-02 2.071557044982910156e-01 -1.166180595755577087e-01 -1.061905249953269958e-01 2.277248948812484741e-01 -2.514674365520477295e-01 2.182120680809020996e-01 -1.579630374908447266e-02 1.886230111122131348e-01 2.691206522285938263e-02 1.780723482370376587e-01 -1.203027181327342987e-02 1.240575611591339111e-01 1.151460334658622742e-01 -1.824105679988861084e-01 2.695603072643280029e-01 -3.318027779459953308e-02 2.630606293678283691e-02 -1.812875419855117798e-01 -6.441163271665573120e-02 -1.872573345899581909e-01 2.039689272642135620e-01 -9.249835461378097534e-02 -3.553265631198883057e-01 1.293327808380126953e-01 -1.052873954176902771e-01
9.505004435777664185e-02 -1.457059681415557861e-01 1.430878788232803345e-01 1.041924878954887390e-01 1.074751764535903931e-01 1.080227643251419067e-01 -1.675802618265151978e-01 -9.989000856876373291e-02 1.929714977741241455e-01 -5.420868098735809326e-02 1.178118139505386353e-01 -2.243528366088867188e-01 -2.623806893825531006e-01 2.319030761718750000e-01 4.558931887149810791e-01 -1.914792507886886597e-01 8.426977694034576416e-02 -4.040009677410125732e-01 -1.653603464365005493e-01 8.791477978229522705e-02 5.538716912269592285e-02 1.730381482047960162e-04 1.177971288561820984e-01 -2.241764366626739502e-01 -8.636506646871566772e-02 1.222911104559898376e-01 4.990417882800102234e-02 6.347443908452987671e-02 -1.772583574056625366e-01 -9.933935850858688354e-02 2.418727427721023560e-01 -6.552207469940185547e-02
1.770363450050354004e-01 -1.985445320606231689e-01 1.771373003721237183e-01 1.651449054479598999e-01 -9.598760306835174561e-02 -1.685868501663208008e-01 -1.775493472814559937e-01 1.308737397193908691e-01 2.855756282806396484e-01 -2.107018530368804932e-01 1.610328853130340576e-01 6.063746288418769836e-02 1.158979237079620361e-01 2.657577693462371826e-01 2.554765641689300537e-01 -6.041233986616134644e-02 -4.052928835153579712e-02 -1.278797835111618042e-01 2.004861384630203247e-01 1.923915892839431763e-01 5.471538379788398743e-02 1.754920929670333862e-02 1.930361837148666382e-01 -1.457211077213287354e-01 -3.215583562850952148e-01 -1.239516958594322205e-02 -1.744364351034164429e-01 -2.594043910503387451e-01 -9.306246787309646606e-02 -3.753444179892539978e-02 2.815107405185699463e-01 -1.678445488214492798e-01
-5.808298662304878235e-02 -1.577330753207206726e-02 -2.081783860921859741e-01 7.737298961728811264e-03 -7.141152769327163696e-02 -1.197647824883460999e-01 4.894882813096046448e-02 4.757028073072433472e-02 5.428674817085266113e-02 -4.065347015857696533e-01 -1.544970832765102386e-02 -2.571829855442047119e-01 5.698664858937263489e-02 1.042125448584556580e-01 3.568089902400970459e-01 -2.842187881469726562e-01 -1.300402581691741943e-01 -2.538449317216873169e-02 -5.089423060417175293e-02 8.040761202573776245e-02 -2.134309411048889160e-01 -5.118128284811973572e-02 2.013852633535861969e-02 -6.238713860511779785e-02 -1.432390511035919189e-01 -5.764808505773544312e-02 1.594382077455520630e-01 3.936616182327270508e-01 6.769953668117523193e-02 -3.449809253215789795e-01 2.526023387908935547e-01 -3.692474961280822754e-02
-1.054491265676915646e-03 -2.960889041423797607e-01 6.069392338395118713e-02 1.168130338191986084e-01 1.595713645219802856e-01 2.107349336147308350e-01 -7.732722163200378418e-02 4.987515509128570557e-01 4.900602996349334717e-02 -3.306263387203216553e-01 3.124459385871887207e-01 5.302543938159942627e-02 -1.889972947537899017e-02 2.353062033653259277e-01 2.224721163511276245e-01 -1.430609673261642456e-01 -1.115952506661415100e-01 7.054336369037628174e-02 -3.692311942577362061e-01 6.823361665010452271e-02 -9.404905885457992554e-02 -5.977515131235122681e-02 1.106340251863002777e-02 -4.452836513519287109e-02 -1.164771541953086853e-01 -7.984080165624618530e-02 -6.768248230218887329e-02 -3.770875185728073120e-02 1.639779359102249146e-01 -5.897559970617294312e-02 4.832782223820686340e-02 3.118957951664924622e-02
2.842912077903747559e-01 -2.037647068500518799e-01 -3.299491852521896362e-02 9.633291512727737427e-02 -2.667346037924289703e-02 3.167289495468139648e-02 -8.247495442628860474e-02 -4.364583641290664673e-02 -1.309439539909362793e-01 -1.732438951730728149e-01 1.560611724853515625e-01 -2.669864296913146973e-01 3.396421298384666443e-02 -1.289753243327140808e-02 3.442166149616241455e-01 -1.716466099023818970e-01 2.059996426105499268e-01 1.126094907522201538e-02 -3.526421785354614258e-01 1.181857958436012268e-01 -1.402349472045898438e-01 -7.955139130353927612e-02 -1.314626336097717285e-01 -7.566685229539871216e-02 -3.618271052837371826e-01 4.628400132060050964e-02 -1.172084230347536504e-04 1.700490564107894897e-01 -1.925985962152481079e-01 -2.985097765922546387e-01 -4.763647913932800293e-02 -2.108683139085769653e-01
-4.917518422007560730e-02 -9.633105993270874023e-02 1.616360694169998169e-01 1.153070330619812012e-01 5.033528432250022888e-02 -8.818207681179046631e-02 1.314284373074769974e-02 -4.653285257518291473e-03 -3.829501271247863770e-01 -2.128060162067413330e-01 1.809929609298706055e-01 2.720979787409305573e-02 -1.630961745977401733e-01 4.502291679382324219e-01 1.269880831241607666e-01 1.029670983552932739e-02 -1.709135621786117554e-01 -1.166529208421707153e-01 -3.181307017803192139e-01 -5.226906854659318924e-03 -2.193439193069934845e-02 2.216562330722808838e-01 -6.650084257125854492e-02 -1.672041863203048706e-01 -2.614461183547973633e-01 3.211864233016967773e-01 6.241697072982788086e-02 -1.246882602572441101e-01 1.407785266637802124e-01 -1.463718265295028687e-01 6.014510616660118103e-02 7.441013306379318237e-02
1.760663539171218872e-01 -8.651870489120483398e-02 1.663088500499725342e-01 5.669073387980461121e-02 -1.958066672086715698e-01 -4.101291671395301819e-02 1.306395381689071655e-01 9.918280690908432007e-02 -2.609852254390716553e-01 -8.277036994695663452e-02 1.599545329809188843e-01 -4.041369259357452393e-02 -1.533815562725067139e-01 3.500359058380126953e-01 1.949639469385147095e-01 -2.387006580829620361e-01 -2.334033250808715820e-01 -4.408479332923889160e-01 -6.885637342929840088e-02 8.098941296339035034e-02 -9.257964789867401123e-02 8.692809194326400757e-02 -1.356479674577713013e-01 -3.150791525840759277e-01 -9.378878027200698853e-02 5.726217105984687805e-02 -1.519796848297119141e-01 7.556983828544616699e-02 -1.801894307136535645e-01 1.957173645496368408e-02 1.532779484987258911e-01 -1.712806373834609985e-01
1.587105989456176758e-01 8.635259233415126801e-03 3.096508383750915527e-01 2.720573544502258301e-01 -1.008848752826452255e-02 -3.331050276756286621e-02 -1.422739923000335693e-01 5.210283026099205017e-02 1.212239563465118408e-01 8.329976350069046021e-02 1.666273176670074463e-01 -1.727218925952911377e-01 -1.100581958889961243e-01 1.026367545127868652e-01 1.764348298311233521e-01 -8.595266938209533691e-02 1.172894053161144257e-02 1.719361245632171631e-01 -6.277174502611160278e-02 2.163165807723999023e-01 -3.380476832389831543e-01 -6.485140323638916016e-02 -7.802341133356094360e-02 -4.400463309139013290e-03 -2.458981722593307495e-01 1.862365305423736572e-01 -1.611259579658508301e-01 -2.259141057729721069e-01 -2.847633659839630127e-01 -2.749234139919281006e-01 3.133009374141693115e-01 -9.095560014247894287e-02
3.229385614395141602e-01 -1.871569454669952393e-01 4.747025668621063232e-02 2.278770692646503448e-02 7.037387043237686157e-02 7.841662317514419556e-02 -2.343043386936187744e-01 1.648539453744888306e-01 -1.640099585056304932e-01 -3.162221610546112061e-02 1.104586869478225708e-01 -1.756025850772857666e-02 -9.360793977975845337e-02 1.416527777910232544e-01 4.644699692726135254e-01 4.638488590717315674e-02 -1.093260422348976135e-01 -3.552415668964385986e-01 4.867762699723243713e-02 2.844737768173217773e-01 -7.468521595001220703e-02 1.687928438186645508e-01 -1.813682168722152710e-01 -4.017915949225425720e-02 -7.595418393611907959e-02 6.018999963998794556e-02 -2.832711860537528992e-02 -2.955170571804046631e-01 9.358766674995422363e-02 -2.549936771392822266e-01 6.462137401103973389e-02 -1.100476756691932678e-01
2.454661577939987183e-01 -1.538306325674057007e-01 -1.331498771905899048e-01 2.319510877132415771e-01 3.393110260367393494e-02 -1.619739085435867310e-02 3.457333659753203392e-03 6.444407999515533447e-02 5.694301798939704895e-02 -1.644804328680038452e-01 1.081359907984733582e-01 -2.427861094474792480e-02 -1.461690515279769897e-01 9.002237021923065186e-02 3.069690763950347900e-01 -3.817639052867889404e-01 -1.620533615350723267e-01 -1.109412834048271179e-01 -9.864646941423416138e-02 -1.482051163911819458e-01 -2.151271551847457886e-01 -4.109265655279159546e-02 -1.079476997256278992e-01 4.959383979439735413e-02 1.855802834033966064e-01 9.379214048385620117e-02 1.085632573813199997e-02 -1.652580350637435913e-01 1.726516038179397583e-01 -4.748882353305816650e-01 2.547540068626403809e-01 6.093975901603698730e-02
6.896518170833587646e-02 -2.644205093383789062e-01 -5.196144804358482361e-03 1.913896501064300537e-01 1.810505539178848267e-01 -3.704508244991302490e-01 -6.563828140497207642e-02 1.360048055648803711e-01 2.947306931018829346e-01 -2.773059606552124023e-01 1.563310995697975159e-02 2.234316170215606689e-01 -1.906754970550537109e-01 2.882119119167327881e-01 2.249425649642944336e-01 5.702082440257072449e-02 -9.369589388370513916e-02 2.987376153469085693e-01 -5.817238241434097290e-02 -3.722086548805236816e-02 1.046178713440895081e-01 -8.368156105279922485e-02 2.710225246846675873e-02 -1.384711414575576782e-01 -5.582774430513381958e-02 -1.249067038297653198e-01 -2.095828205347061157e-02 1.966708749532699585e-01 -8.456165343523025513e-02 -2.576892077922821045e-01 8.286138623952865601e-02 1.724491864442825317e-01
1.822994947433471680e-01 2.875635959208011627e-02 1.255158483982086182e-01 -1.550692468881607056e-01 -1.084904819726943970e-01 5.586240813136100769e-02 -1.930702477693557739e-01 1.008162051439285278e-01 -1.043729260563850403e-01 -1.789540350437164307e-01 -1.157504245638847351e-01 5.524409189820289612e-02 1.146330609917640686e-01 3.340502381324768066e-01 1.975666284561157227e-01 -1.614895313978195190e-01 -1.638163626194000244e-02 -1.145238503813743591e-01 -7.660679519176483154e-02 3.444426655769348145e-01 -1.962331980466842651e-01 -5.289893969893455505e-02 -3.571572601795196533e-01 -1.265016794204711914e-01 2.062216252088546753e-01 9.604920633137226105e-04 -2.755590081214904785e-01 1.075173020362854004e-01 -2.221415787935256958e-01 -2.896873652935028076e-01 1.282782554626464844e-01 1.099693998694419861e-01
-2.691872417926788330e-01 -2.134698778390884399e-01 2.711970731616020203e-02 6.624165922403335571e-02 -2.150106579065322876e-01 1.630763337016105652e-02 -1.367504894733428955e-01 2.168610394001007080e-01 -5.244711786508560181e-02 -1.451896727085113525e-01 1.738415062427520752e-01 -3.041574545204639435e-02 2.850857796147465706e-03 3.093768358230590820e-01 1.703423708677291870e-01 -9.581161290407180786e-02 -5.141008272767066956e-02 -5.426530167460441589e-02 -1.175339370965957642e-01 -5.439525097608566284e-02 3.816768154501914978e-02 -1.321341842412948608e-01 5.097846966236829758e-03 -3.256369531154632568e-01 2.149923890829086304e-01 -1.153074204921722412e-01 4.781394824385643005e-02 -5.140862986445426941e-02 -3.055613040924072266e-01 -4.707553982734680176e-01 2.103835046291351318e-01 -6.853348016738891602e-02
-1.802610047161579132e-02 -2.940865755081176758e-01 6.707850098609924316e-02 5.903298780322074890e-02 2.579361498355865479e-01 -2.408519834280014038e-01 1.623367220163345337e-01 1.951144486665725708e-01 -8.760568499565124512e-02 -3.101477324962615967e-01 9.383023530244827271e-02 4.829351976513862610e-02 -5.931264907121658325e-02 1.230303011834621429e-02 1.975342445075511932e-02 -2.712607383728027344e-01 -1.844146400690078735e-01 -5.522051826119422913e-02 1.615137904882431030e-01 1.642668247222900391e-01 -6.286226212978363037e-02 2.252001762390136719e-01 1.851993948221206665e-01 -1.719671301543712616e-02 -2.892085909843444824e-01 -1.332828849554061890e-01 1.994381248950958252e-01 1.943165510892868042e-01 -1.649871468544006348e-01 -2.771051228046417236e-01 2.727072872221469879e-02 2.459952086210250854e-01
1.300408542156219482e-01 -2.424606680870056152e-01 1.539854109287261963e-01 -1.224928647279739380e-01 -4.101368412375450134e-02 -2.063779979944229126e-01 -1.185495629906654358e-01 6.716442853212356567e-02 -1.200022734701633453e-02 2.113567590713500977e-01 9.537330269813537598e-02 2.141187936067581177e-01 -1.951049566268920898e-01 1.733058094978332520e-01 2.602049708366394043e-01 -2.639422118663787842e-01 -6.503254920244216919e-02 2.460819631814956665e-01 -5.056459084153175354e-02 2.819124460220336914e-01 -1.390154063701629639e-01 3.840113580226898193e-01 1.663730666041374207e-02 -1.467179358005523682e-01 -1.325712651014328003e-01 -1.617406904697418213e-01 -1.289006769657135010e-01 -1.202755514532327652e-02 7.123410701751708984e-02 -1.077182292938232422e-01 3.174215257167816162e-01 6.462502479553222656e-02
3.254139050841331482e-02 4.646759480237960815e-02 -2.783466279506683350e-01 1.218614540994167328e-02 -7.843031734228134155e-02 -1.491388771682977676e-02 3.118487261235713959e-02 3.452450409531593323e-02 -2.438999414443969727e-01 -4.307150542736053467e-01 -5.988939665257930756e-03 -1.751402914524078369e-01 9.071641601622104645e-03 1.863386780023574829e-01 3.458586335182189941e-01 -2.420740574598312378e-01 -1.693684309720993042e-01 -8.427211642265319824e-02 8.977725356817245483e-02 1.013385355472564697e-01 -1.775566786527633667e-01 -1.091946512460708618e-01 1.594545990228652954e-01 4.025377333164215088e-02 -9.967314451932907104e-02 -1.590700298547744751e-01 4.892488475888967514e-03 2.068170905113220215e-01 -8.317121118307113647e-02 -2.602933943271636963e-01 3.683636188507080078e-01 9.419786185026168823e-02
-6.917703896760940552e-02 -1.330731213092803955e-01 -4.259685799479484558e-02 1.255585066974163055e-02 1.135536730289459229e-01 -2.541122436523437500e-01 -2.128599733114242554e-01 4.972571134567260742e-02 -1.236138269305229187e-01 -3.121904432773590088e-01 2.374820113182067871e-01 4.532468318939208984e-02 -1.460030525922775269e-01 4.002349376678466797e-01 5.857801437377929688e-02 7.371876388788223267e-02 -6.665409356355667114e-02 -2.382376641035079956e-01 -3.377736508846282959e-01 2.395798917859792709e-03 2.929592132568359375e-02 -7.286105304956436157e-02 -2.386284992098808289e-02 -3.456600010395050049e-01 4.672917071729898453e-03 -6.107813492417335510e-02 2.557533383369445801e-01 1.046852767467498779e-01 -2.044723927974700928e-01 -1.207154393196105957e-01 1.820672899484634399e-01 1.324901282787322998e-01
-1.485814154148101807e-02 3.552406327798962593e-03 -1.825763136148452759e-01 -5.450890399515628815e-03 -2.508137524127960205e-01 -2.579358220100402832e-01 1.692276746034622192e-01 1.859684437513351440e-01 1.572275906801223755e-01 -2.259805202484130859e-01 5.119801312685012817e-02 2.127252221107482910e-01 -1.658211648464202881e-01 2.171445488929748535e-01 6.839567422866821289e-02 -8.012394607067108154e-02 -1.437962055206298828e-01 1.357279866933822632e-01 -8.088567107915878296e-02 -1.888831406831741333e-01 2.564761228859424591e-02 -3.801975399255752563e-02 8.160669356584548950e-02 -3.255766034126281738e-01 -3.313165307044982910e-01 -5.332586914300918579e-02 -1.800802946090698242e-01 -6.267961114645004272e-03 -3.128174245357513428e-01 -2.841266989707946777e-01 2.074137777090072632e-01 -3.958676010370254517e-02
9.787151217460632324e-02 -2.710861265659332275e-01 2.262769453227519989e-02 -8.562819659709930420e-02 -2.173048555850982666e-01 9.929639101028442383e-02 -1.131714284420013428e-01 7.843028753995895386e-03 -2.781914472579956055e-01 -4.288366530090570450e-03 -1.013978049159049988e-01 -1.632512174546718597e-02 -2.574302554130554199e-01 1.396121978759765625e-01 3.297085165977478027e-01 -8.359985053539276123e-02 -1.030504703521728516e-01 -6.041706353425979614e-02 -3.678236305713653564e-01 -5.411103740334510803e-02 -2.332534268498420715e-02 2.559302151203155518e-01 2.639394402503967285e-01 -1.792194843292236328e-01 -6.966543942689895630e-02 2.043103575706481934e-01 -1.853758692741394043e-01 -4.650321975350379944e-02 -1.015876885503530502e-02 -3.547541797161102295e-01 1.058069467544555664e-01 -9.556033462285995483e-02
4.922042414546012878e-02 -9.695538878440856934e-02 2.737126350402832031e-01 1.532962452620267868e-02 7.591874152421951294e-02 -7.577722519636154175e-02 -3.483773767948150635e-01 -1.243474986404180527e-02 -8.565152063965797424e-03 -1.659075319766998291e-01 1.040791049599647522e-01 -1.317310035228729248e-01 -5.250424891710281372e-02 1.750474274158477783e-01 2.599826455116271973e-01 -3.883492946624755859e-01 -1.890883743762969971e-01 5.406318232417106628e-02 4.293410107493400574e-02 -2.203968912363052368e-01 -2.870344221591949463e-01 4.211901128292083740e-02 1.922369301319122314e-01 -2.394064962863922119e-01 1.011296659708023071e-01 -4.210665076971054077e-02 6.079025939106941223e-02 -8.975977450609207153e-02 -6.042510643601417542e-02 -3.816655874252319336e-01 4.243361577391624451e-02 1.732221841812133789e-01
-1.752697676420211792e-01 -4.941854625940322876e-02 2.317388951778411865e-01 -2.167344689369201660e-01 -6.848187744617462158e-02 1.550983190536499023e-01 -6.384347379207611084e-02 -7.437709718942642212e-02 1.549619883298873901e-01 -1.548481583595275879e-01 2.589965462684631348e-01 1.613371223211288452e-01 -2.555775083601474762e-02 3.541355431079864502e-01 2.030068784952163696e-01 -4.894151538610458374e-02 -2.120524793863296509e-01 9.615444391965866089e-02 -5.818328633904457092e-02 -1.996490806341171265e-01 -8.436868339776992798e-02 2.217320501804351807e-01 9.059163182973861694e-02 -2.687900364398956299e-01 -1.005607247352600098e-01 -1.130465567111968994e-01 -3.030185997486114502e-01 1.737172305583953857e-01 -3.178135752677917480e-01 -1.896248012781143188e-01 2.648028917610645294e-02 1.693849079310894012e-02
-2.144051901996135712e-02 -2.239926457405090332e-01 6.286728382110595703e-02 -2.153811790049076080e-02 2.055822759866714478e-01 7.022411376237869263e-02 -2.032164484262466431e-02 8.526283316314220428e-03 1.048669405281543732e-02 -2.092335820198059082e-01 4.482737481594085693e-01 -1.593510657548904419e-01 -1.080438643693923950e-01 1.250154376029968262e-01 2.477628290653228760e-01 1.860744804143905640e-01 -1.715573072433471680e-01 -2.189095318317413330e-01 -2.487627118825912476e-01 8.279795199632644653e-02 -1.462592780590057373e-01 -3.740359097719192505e-02 1.408497393131256104e-01 -1.472129672765731812e-01 7.757548987865447998e-02 1.376101523637771606e-01 -1.166139021515846252e-01 -2.488798648118972778e-01 -9.187498688697814941e-02 -3.745301067829132080e-01 2.007380127906799316e-01 -6.188860163092613220e-02
2.612080052495002747e-02 -7.824651896953582764e-02 1.573633700609207153e-01 1.341906189918518066e-01 5.871588364243507385e-02 -4.095278978347778320e-01 4.608683660626411438e-02 1.694343239068984985e-01 -1.510832756757736206e-01 -1.878222376108169556e-01 2.294809371232986450e-01 -1.187556311488151550e-01 1.283125728368759155e-01 2.710409462451934814e-01 2.138446122407913208e-01 1.493793725967407227e-01 1.327854841947555542e-01 2.473380044102668762e-02 1.623673737049102783e-01 2.191943377256393433e-01 -2.559239566326141357e-01 2.375217825174331665e-01 6.922711431980133057e-02 -6.461122632026672363e-02 -2.972147464752197266e-01 -1.186657696962356567e-01 -1.559904813766479492e-01 1.355917453765869141e-01 -5.175452679395675659e-03 -2.348360717296600342e-01 1.357375830411911011e-01 -1.527222692966461182e-01
1.525914967060089111e-01 6.513460725545883179e-02 8.811397850513458252e-02 -6.321074068546295166e-02 1.408563833683729172e-02 -1.006526425480842590e-01 2.130174450576305389e-02 5.782732740044593811e-02 -5.271684750914573669e-02 -8.271022886037826538e-02 -3.380497172474861145e-02 9.937351569533348083e-03 -5.198252201080322266e-02 3.197639584541320801e-01 1.497169863432645798e-02 -2.087479084730148315e-01 -8.981864154338836670e-02 -1.031014695763587952e-01 -2.177825123071670532e-01 -7.592030614614486694e-02 3.862839192152023315e-02 4.709361791610717773e-01 -1.817584782838821411e-01 -2.234367728233337402e-01 -1.540985889732837677e-02 -9.138938039541244507e-02 1.378387063741683960e-01 7.745441794395446777e-02 -1.826769411563873291e-01 -1.232113838195800781e-01 5.715754032135009766e-01 3.437675535678863525e-03
1.903022676706314087e-01 -1.587688326835632324e-01 1.046473309397697449e-01 -3.610239177942276001e-02 2.423147484660148621e-02 -1.800532788038253784e-01 -1.420680433511734009e-01 1.633188724517822266e-01 1.201477795839309692e-01 3.285615891218185425e-02 -8.881427347660064697e-02 1.004740074276924133e-01 -1.008611824363470078e-02 2.666572630405426025e-01 2.440105192363262177e-02 7.691966742277145386e-02 9.912335872650146484e-02 1.781887114048004150e-01 3.713094070553779602e-02 -2.031336873769760132e-01 -7.570404559373855591e-02 4.549557566642761230e-01 9.125918149948120117e-02 -3.036018013954162598e-01 -5.672648921608924866e-02 -1.169960945844650269e-01 -1.937291324138641357e-01 1.623359918594360352e-01 -9.823729842901229858e-02 -3.931161463260650635e-01 3.042228519916534424e-01 -1.653198711574077606e-02
-9.351766854524612427e-02 -2.907629609107971191e-01 2.076576650142669678e-01 -8.521968126296997070e-02 1.482528597116470337e-01 -2.840405330061912537e-02 -3.393440842628479004e-01 4.015997648239135742e-01 -2.442566752433776855e-01 -2.687717080116271973e-01 -2.294838055968284607e-02 -7.378197461366653442e-02 -1.803219616413116455e-01 1.571055352687835693e-01 2.783450782299041748e-01 -9.954836964607238770e-02 2.174761332571506500e-02 1.753366887569427490e-01 -5.439059063792228699e-02 9.631312638521194458e-02 8.248125016689300537e-02 -1.113826110959053040e-01 -1.142602413892745972e-01 -8.051647990942001343e-02 -2.050403803586959839e-01 1.197795197367668152e-01 -7.935732603073120117e-03 -1.152180973440408707e-02 -2.457290887832641602e-01 -1.715130060911178589e-01 3.580300137400627136e-02 2.116297185420989990e-01
1.984214782714843750e-01 -6.239452958106994629e-02 1.559816598892211914e-01 -4.304032027721405029e-02 -1.998067349195480347e-01 1.089671701192855835e-01 -1.605721116065979004e-01 -5.173312127590179443e-02 -1.691804379224777222e-01 -1.671161800622940063e-01 6.776903569698333740e-02 -1.427899450063705444e-01 2.912456691265106201e-01 1.474648267030715942e-01 -2.997645735740661621e-02 -1.138392686843872070e-01 4.109282419085502625e-02 -1.870976686477661133e-01 -3.780970275402069092e-01 -1.096151098608970642e-01 2.146425843238830566e-02 1.806630492210388184e-01 6.270648539066314697e-02 -2.044354528188705444e-01 -2.865258455276489258e-01 -2.418471127748489380e-01 3.739516809582710266e-02 3.674158826470375061e-02 -2.109187692403793335e-01 -2.421524971723556519e-01 3.621970415115356445e-01 1.407367270439863205e-02
-1.048864945769309998e-01 -1.728888899087905884e-01 -6.452062726020812988e-02 1.492867320775985718e-01 -2.346182912588119507e-01 2.864531241357326508e-02 -1.342542022466659546e-01 -6.659910827875137329e-02 -2.228205651044845581e-01 -1.815494894981384277e-01 3.132597804069519043e-01 1.374984383583068848e-01 -1.110716536641120911e-01 1.656344234943389893e-01 1.111057922244071960e-01 -1.736004650592803955e-01 8.035271428525447845e-03 -2.738062441349029541e-01 -1.169421374797821045e-01 3.026308119297027588e-01 -8.679500222206115723e-02 1.774941235780715942e-01 9.456285089254379272e-02 2.639408968389034271e-02 -1.705246120691299438e-01 1.066772118210792542e-01 9.413904696702957153e-02 1.334614604711532593e-01 -9.282587096095085144e-03 -5.047374963760375977e-01 1.385183189995586872e-03 -1.465624421834945679e-01
5.388888996094465256e-03 -1.631343364715576172e-01 3.327066078782081604e-02 7.279527932405471802e-02 1.137827858328819275e-01 -1.293089836835861206e-01 5.406771227717399597e-02 2.974465787410736084e-01 -8.394289016723632812e-02 -1.923867166042327881e-01 2.371075451374053955e-01 -3.512557223439216614e-02 1.438914984464645386e-01 9.797155857086181641e-02 2.807357311248779297e-01 -4.037819504737854004e-01 -1.511939615011215210e-01 1.338975280523300171e-01 -3.422028720378875732e-01 6.500917673110961914e-02 9.187447279691696167e-02 7.915771752595901489e-02 1.150650009512901306e-01 -2.065204977989196777e-01 -5.469003319740295410e-02 -2.893917821347713470e-02 -1.642575673758983612e-02 1.696410775184631348e-01 -3.502540290355682373e-02 -2.258238494396209717e-01 -1.565224975347518921e-01 3.604233562946319580e-01
-3.073870204389095306e-02 -1.225654557347297668e-01 2.679176628589630127e-01 7.324221543967723846e-03 1.236278712749481201e-01 -3.721052408218383789e-02 -1.934084892272949219e-01 4.662414491176605225e-01 -2.564968764781951904e-01 -1.394319236278533936e-01 -6.135951355099678040e-02 1.110628247261047363e-01 -1.597746647894382477e-02 -8.551029115915298462e-02 3.163389563560485840e-01 -4.125303924083709717e-01 3.004795685410499573e-02 3.740572556853294373e-02 -9.493865817785263062e-02 -3.650916740298271179e-02 1.064114049077033997e-01 1.635074466466903687e-01 -5.996856838464736938e-02 5.950100347399711609e-02 -1.538717150688171387e-01 -5.367130413651466370e-02 1.086299940943717957e-01 2.399721741676330566e-02 -3.765353932976722717e-02 -3.869622051715850830e-01 1.168544739484786987e-01 -1.796269556507468224e-03
2.098657786846160889e-01 -2.609176337718963623e-01 9.428029507398605347e-02 9.420421719551086426e-02 -1.471101790666580200e-01 4.749948158860206604e-02 7.890316843986511230e-02 -1.011125817894935608e-01 -1.586856544017791748e-01 -7.451035827398300171e-02 -1.614748239517211914e-01 -2.547895014286041260e-01 -3.367672264575958252e-01 2.579014599323272705e-01 2.846126258373260498e-01 8.238392882049083710e-03 -1.753131002187728882e-01 2.704157494008541107e-02 -2.511736452579498291e-01 -2.179678082466125488e-01 6.754183024168014526e-02 5.445551127195358276e-02 2.319931238889694214e-01 -8.819960057735443115e-02 -2.326434254646301270e-01 -1.750662550330162048e-02 -1.545789241790771484e-01 1.538333743810653687e-01 -5.150730162858963013e-02 -2.387154698371887207e-01 2.464803755283355713e-01 -1.160814315080642700e-01
6.368058174848556519e-02 -2.535912692546844482e-01 2.085500955581665039e-01 1.422862410545349121e-01 7.569513469934463501e-02 -2.069135755300521851e-01 -1.575717478990554810e-01 3.420144915580749512e-01 -2.351987957954406738e-01 -8.297566324472427368e-02 -2.156450450420379639e-01 -1.953945159912109375e-01 -9.394492954015731812e-02 3.555003181099891663e-02 3.276152014732360840e-01 -3.423268198966979980e-01 -2.447232306003570557e-01 1.367451399564743042e-01 -7.591856271028518677e-02 1.054491922259330750e-01 1.821189820766448975e-01 8.001247048377990723e-02 4.585734382271766663e-02 1.115867868065834045e-01 -1.641254723072052002e-01 -9.668366611003875732e-02 1.848186850547790527e-01 -2.448698319494724274e-02 -4.657753184437751770e-02 -1.999836266040802002e-01 1.072320640087127686e-01 1.475066989660263062e-01
4.952054843306541443e-02 -1.173271760344505310e-01 2.981522083282470703e-01 -6.981419771909713745e-02 1.400891542434692383e-01 -1.905124485492706299e-01 -2.456989698112010956e-02 1.952543668448925018e-02 -1.021249145269393921e-01 -2.602779306471347809e-02 4.645086824893951416e-01 5.709830671548843384e-03 -1.335305422544479370e-01 3.233712315559387207e-01 1.796917021274566650e-01 1.082470174878835678e-02 -2.571560740470886230e-01 -2.384998947381973267e-01 -5.929438397288322449e-02 1.668716222047805786e-01 1.202886179089546204e-01 3.445781767368316650e-01 -1.592780947685241699e-01 1.933367736637592316e-02 -6.536149233579635620e-02 5.240529775619506836e-02 8.308717980980873108e-03 -1.239476874470710754e-01 -1.990440785884857178e-01 -1.391338743269443512e-02 2.682265639305114746e-01 6.218281760811805725e-02
-9.951734542846679688e-02 -2.298237234354019165e-01 1.676882058382034302e-02 -1.648122072219848633e-01 2.288420796394348145e-01 -1.633822731673717499e-02 -6.779535114765167236e-02 3.396939933300018311e-01 2.819960191845893860e-02 -3.062033057212829590e-01 -7.072138041257858276e-02 1.865576021373271942e-02 -1.353325992822647095e-01 1.274343952536582947e-02 2.995697557926177979e-01 -3.203953616321086884e-03 9.991885721683502197e-02 -2.178972661495208740e-01 3.925597295165061951e-02 2.187817245721817017e-01 -5.469902604818344116e-02 1.278144568204879761e-01 -1.084289774298667908e-01 -3.131515160202980042e-02 -1.577992141246795654e-01 9.319835156202316284e-02 1.685670167207717896e-01 2.142737358808517456e-01 -8.026364445686340332e-02 -3.654642105102539062e-01 2.664762139320373535e-01 -2.668491899967193604e-01
1.402948349714279175e-01 -1.972801685333251953e-01 -7.731195539236068726e-02 8.367681503295898438e-02 1.740928739309310913e-01 9.710157662630081177e-02 -1.818833351135253906e-01 4.755665659904479980e-01 -8.220911957323551178e-03 -2.831602990627288818e-01 2.453120797872543335e-01 -2.044725231826305389e-02 -3.761669388040900230e-03 4.571611806750297546e-02 2.274981886148452759e-01 -2.386976927518844604e-01 -1.607537716627120972e-01 2.236689440906047821e-02 -3.808036148548126221e-01 1.142270416021347046e-01 5.820055305957794189e-02 4.437433183193206787e-02 -7.638580352067947388e-02 -1.720631718635559082e-01 -1.101597212255001068e-02 -1.189928650856018066e-01 -2.106353342533111572e-01 -1.529544889926910400e-01 1.289027184247970581e-01 -2.180818021297454834e-01 -7.638446241617202759e-02 2.249426767230033875e-02
1.210171207785606384e-01 1.362001448869705200e-01 -1.318254917860031128e-01 2.100822515785694122e-02 2.738119103014469147e-02 -1.025158762931823730e-01 -5.575579404830932617e-02 -6.168288737535476685e-02 -1.290100067853927612e-01 -6.367193460464477539e-01 -9.477731585502624512e-02 -2.071031033992767334e-01 -1.557721383869647980e-02 2.061259299516677856e-01 2.688218057155609131e-01 -2.323331683874130249e-01 -2.128877788782119751e-01 3.172199800610542297e-02 -1.514540147036314011e-02 -5.302460119128227234e-02 -1.040244400501251221e-01 -3.992797434329986572e-02 2.627202868461608887e-02 -5.765538290143013000e-02 1.160676628351211548e-01 -2.635138630867004395e-01 1.209095399826765060e-02 8.628344535827636719e-02 -9.101942926645278931e-02 -2.943120598793029785e-01 1.780038028955459595e-01 7.084080576896667480e-02
-2.483361661434173584e-01 2.448916202411055565e-04 -1.593480072915554047e-02 -1.619365960359573364e-01 3.941914811730384827e-02 -2.773947715759277344e-01 1.628737710416316986e-02 3.432113230228424072e-01 -1.196329817175865173e-01 -4.195829927921295166e-01 -1.344244480133056641e-01 -3.565717115998268127e-02 1.174569409340620041e-02 2.097351402044296265e-01 2.380944937467575073e-01 -1.844934076070785522e-01 -8.063478022813796997e-02 -2.812992222607135773e-02 -1.649695485830307007e-01 -2.800546772778034210e-02 1.044692844152450562e-01 1.153426840901374817e-01 2.858388125896453857e-01 9.285399317741394043e-02 -8.382594212889671326e-03 6.343714147806167603e-02 -8.911213278770446777e-02 3.059488162398338318e-02 -1.018344834446907043e-01 -3.080626130104064941e-01 2.692354321479797363e-01 1.736826747655868530e-01
1.239062473177909851e-01 2.375084348022937775e-02 -2.634408175945281982e-01 -6.717228889465332031e-02 -1.463669836521148682e-01 7.465597987174987793e-02 -1.724994741380214691e-02 5.411586537957191467e-02 -1.433726251125335693e-01 -5.244835615158081055e-01 7.976541668176651001e-02 -1.106314212083816528e-01 3.427418693900108337e-02 3.047039546072483063e-02 2.847534120082855225e-01 -2.157640159130096436e-01 -2.638649046421051025e-01 -2.722474187612533569e-02 -9.805828332901000977e-02 3.121769987046718597e-02 -1.519230306148529053e-01 -6.220261007547378540e-02 8.732727915048599243e-02 7.035599090158939362e-03 -5.549596995115280151e-02 -2.038960307836532593e-01 -1.795666962862014771e-01 3.753471970558166504e-01 -5.023353546857833862e-02 -2.063986957073211670e-01 2.397427111864089966e-01 -2.122592268278822303e-04
1.180785056931199506e-05 -1.145599782466888428e-01 3.774068951606750488e-01 -1.564509123563766479e-01 -1.973690539598464966e-01 -2.494342997670173645e-02 -9.332014620304107666e-02 -1.608673185110092163e-01 -1.070638895034790039e-01 -2.980697527527809143e-02 -4.729547724127769470e-02 -1.507220715284347534e-01 -3.627711236476898193e-01 2.533199489116668701e-01 2.353864312171936035e-01 -6.783340126276016235e-02 -1.322456449270248413e-01 7.332550734281539917e-02 -3.101527988910675049e-01 -1.075155511498451233e-01 -7.172651588916778564e-02 -7.719194144010543823e-02 1.066498830914497375e-01 -1.954596638679504395e-01 -1.049735248088836670e-01 1.115265637636184692e-01 -5.500051006674766541e-02 2.119413204491138458e-02 2.278434298932552338e-02 -2.873687744140625000e-01 3.449265956878662109e-01 -1.800117194652557373e-01
2.298994511365890503e-01 -5.432400479912757874e-02 9.439869970083236694e-02 -7.596882642246782780e-04 -4.609682410955429077e-02 1.714532449841499329e-02 -2.515220046043395996e-01 3.579430654644966125e-02 2.596489191055297852e-01 -2.449188083410263062e-01 -1.285568723687902093e-04 -2.969848550856113434e-02 -7.792609184980392456e-02 2.300901561975479126e-01 2.813005149364471436e-01 -3.958625197410583496e-01 -8.020295947790145874e-02 1.852866448462009430e-02 2.679565548896789551e-02 -8.487953990697860718e-02 -1.712187230587005615e-01 2.002452164888381958e-01 4.135422408580780029e-01 -7.082179933786392212e-02 1.395460367202758789e-01 -1.020314767956733704e-01 3.089977055788040161e-02 6.070539355278015137e-03 -1.321298032999038696e-01 -3.376989066600799561e-01 -7.435180991888046265e-02 1.309074163436889648e-01
-1.275441050529479980e-01 6.402421742677688599e-02 -3.165794769302010536e-03 1.535327453166246414e-02 6.899815052747726440e-02 -1.518641859292984009e-01 -4.537245258688926697e-02 1.614876985549926758e-01 1.753700524568557739e-01 -2.126616835594177246e-01 -7.561724632978439331e-02 -1.891677826642990112e-02 -1.344515569508075714e-02 4.528934359550476074e-01 1.872512698173522949e-02 -3.739726915955543518e-02 -4.807457700371742249e-02 -9.963776171207427979e-02 -1.173581555485725403e-01 -1.835778653621673584e-01 -1.462324173189699650e-03 5.450873076915740967e-02 2.499461024999618530e-01 1.213157474994659424e-01 -1.560662984848022461e-01 -1.027688235044479370e-01 -3.198597431182861328e-01 3.491730391979217529e-01 -1.764410585165023804e-01 -2.447030991315841675e-01 3.781338632106781006e-01 -3.614448383450508118e-02
1.197251379489898682e-01 -9.343081712722778320e-02 2.536339461803436279e-01 -9.275988489389419556e-02 -2.802128158509731293e-02 -8.629550784826278687e-02 -2.782508730888366699e-01 -4.645298793911933899e-02 -6.822804361581802368e-02 -2.781562507152557373e-01 2.076456844806671143e-01 -7.315898686647415161e-02 -2.732852399349212646e-01 2.844196259975433350e-01 3.562666475772857666e-01 -2.636177837848663330e-02 1.605481207370758057e-01 -2.501423954963684082e-01 2.769618667662143707e-02 -1.533340513706207275e-01 -4.892749339342117310e-02 1.396529376506805420e-01 8.302353322505950928e-02 6.050729006528854370e-02 -2.800071835517883301e-01 1.674486137926578522e-02 -1.015767380595207214e-01 -2.944711446762084961e-01 -6.766850501298904419e-02 -2.294515371322631836e-01 -1.144912093877792358e-01 -1.066147610545158386e-01
-1.997984014451503754e-02 -2.908483743667602539e-01 -2.288368344306945801e-02 5.307133495807647705e-02 6.225365400314331055e-02 1.145473495125770569e-01 -7.455637305974960327e-02 4.886814951896667480e-01 3.640942275524139404e-02 -3.854712545871734619e-01 3.026321232318878174e-01 8.542861044406890869e-02 9.758352488279342651e-02 1.451631784439086914e-01 1.050186380743980408e-01 -2.178023159503936768e-01 -9.338694065809249878e-02 1.699223965406417847e-01 -4.078863859176635742e-01 -3.180359676480293274e-02 -8.930367417633533478e-03 -1.672760695219039917e-01 2.291234396398067474e-02 -1.730172187089920044e-01 -1.253024935722351074e-01 3.355731442570686340e-02 -6.933411210775375366e-02 6.197685841470956802e-03 8.609019964933395386e-02 -4.408239945769309998e-02 1.298939883708953857e-01 -3.232729807496070862e-02
5.226208269596099854e-02 -2.145606428384780884e-01 8.046985603868961334e-03 2.167869210243225098e-01 2.642565667629241943e-01 -8.604840189218521118e-02 9.968536347150802612e-02 1.666594743728637695e-01 -2.224779427051544189e-01 -3.172957599163055420e-01 -6.615130603313446045e-02 1.093785539269447327e-01 -2.475551217794418335e-01 7.753517478704452515e-02 4.713454842567443848e-01 -2.264753878116607666e-01 -3.485100716352462769e-02 -2.572717703878879547e-02 -1.545702964067459106e-01 -2.291860431432723999e-01 -7.108384370803833008e-02 -5.501436069607734680e-02 7.112977653741836548e-02 5.409909784793853760e-02 7.885128259658813477e-02 4.955950751900672913e-02 -1.727820783853530884e-01 1.965830922126770020e-01 -1.016419976949691772e-01 -1.763671934604644775e-01 -8.520658314228057861e-02 2.484507858753204346e-01
1.150378435850143433e-01 -3.045320808887481689e-01 7.072460651397705078e-02 1.541007310152053833e-01 1.099781692028045654e-01 1.150525286793708801e-01 -2.264779210090637207e-01 -9.498756378889083862e-02 -1.743097305297851562e-01 -2.401730418205261230e-01 -8.347198367118835449e-02 1.430966425687074661e-02 -1.497925668954849243e-01 2.218970060348510742e-01 4.751061499118804932e-01 1.776650249958038330e-01 -1.107238903641700745e-01 -3.100425601005554199e-01 -2.146752178668975830e-01 -2.079122513532638550e-02 -5.261038988828659058e-02 2.075935453176498413e-01 6.001161411404609680e-02 -1.801492832601070404e-02 1.044310033321380615e-01 1.786281168460845947e-01 1.106843426823616028e-01 1.159275770187377930e-01 -3.474424779415130615e-02 -1.282876282930374146e-01 2.528029382228851318e-01 -2.555785141885280609e-02
1.593890413641929626e-02 -1.762533187866210938e-01 7.945909351110458374e-02 2.168092942156363279e-05 2.114820331335067749e-01 1.346551775932312012e-01 7.831691950559616089e-02 4.607394933700561523e-01 9.470549970865249634e-02 -3.192292749881744385e-01 1.631896644830703735e-01 2.106936648488044739e-02 -7.462206482887268066e-02 2.617389857769012451e-01 2.034788131713867188e-01 -2.090155631303787231e-01 -2.350515723228454590e-01 1.302285343408584595e-01 -4.737117588520050049e-01 7.443442195653915405e-02 -1.531071066856384277e-01 -1.133230775594711304e-01 7.925686804810538888e-05 -1.787949353456497192e-01 -1.901406794786453247e-02 6.561660021543502808e-02 -2.655156515538692474e-02 2.433114312589168549e-02 6.625402718782424927e-02 -5.013279244303703308e-02 -4.566618707031011581e-03 -2.620335109531879425e-02
5.216397345066070557e-03 -1.633479446172714233e-01 2.232241481542587280e-01 2.467648983001708984e-01 1.204613000154495239e-01 -7.355608046054840088e-02 1.318400055170059204e-01 2.553152143955230713e-01 5.861982703208923340e-02 6.801939755678176880e-02 -1.452117115259170532e-01 2.028841823339462280e-01 -3.239243477582931519e-02 3.311986327171325684e-01 8.301842212677001953e-02 -6.869260221719741821e-02 -3.327320143580436707e-02 -3.714181855320930481e-02 7.608404010534286499e-02 -2.250375449657440186e-01 -1.638869345188140869e-01 1.828769892454147339e-01 3.078399002552032471e-01 -2.324525415897369385e-01 -3.303805366158485413e-02 3.575998544692993164e-02 -1.838326454162597656e-01 2.574043115600943565e-03 -2.495431154966354370e-01 -4.101820886135101318e-01 1.689208447933197021e-01 -6.456550955772399902e-02
-1.410620957612991333e-01 3.852902725338935852e-02 -2.007705159485340118e-02 3.320528268814086914e-01 2.048055529594421387e-01 -1.110754311084747314e-01 -6.651859730482101440e-02 1.605907082557678223e-01 -4.842253867536783218e-03 -2.889737486839294434e-01 2.927510738372802734e-01 1.224382072687149048e-01 -1.800810098648071289e-01 1.857839524745941162e-01 4.947789907455444336e-01 9.117583930492401123e-02 5.912896990776062012e-02 -8.344366401433944702e-02 -1.036564856767654419e-01 -4.550334438681602478e-02 9.628656506538391113e-02 6.133086979389190674e-02 -1.252452936023473740e-02 5.165785923600196838e-02 -7.820494472980499268e-03 -1.159279793500900269e-01 5.790181085467338562e-02 2.654975354671478271e-01 -2.233982831239700317e-01 -2.886933684349060059e-01 1.123557016253471375e-01 -8.259032666683197021e-02
-1.314675714820623398e-02 -3.957265019416809082e-01 2.163348905742168427e-02 -7.887572050094604492e-02 -1.782106310129165649e-01 2.974762953817844391e-02 3.548034653067588806e-02 -9.517362713813781738e-02 9.418408572673797607e-02 -1.588274240493774414e-01 2.191788703203201294e-02 4.910770803689956665e-02 -9.233438223600387573e-02 4.224661737680435181e-02 1.645822227001190186e-01 5.106158927083015442e-02 -5.742182955145835876e-02 -2.470510452985763550e-01 -3.818216323852539062e-01 -8.877374231815338135e-02 7.234594970941543579e-02 2.899542450904846191e-01 -1.315516680479049683e-01 -1.162239387631416321e-01 -6.548529118299484253e-02 -4.774879664182662964e-02 -3.081771433353424072e-01 -6.251327693462371826e-02 -2.034961432218551636e-02 -4.078987240791320801e-01 2.702696025371551514e-01 1.821321696043014526e-01
3.434721827507019043e-01 -1.058826074004173279e-01 1.280273199081420898e-01 -4.962049890309572220e-03 1.680801957845687866e-01 1.950973644852638245e-02 -2.976699769496917725e-01 -1.115465834736824036e-01 2.257555872201919556e-01 -2.782011926174163818e-01 -1.094308122992515564e-02 -3.153236955404281616e-02 -2.757990360260009766e-01 3.165552616119384766e-01 2.805988490581512451e-01 -1.715384237468242645e-02 -1.738130599260330200e-01 -2.301964312791824341e-01 -1.787001937627792358e-01 -4.224415123462677002e-02 2.027028501033782959e-01 -1.077073663473129272e-01 1.128392517566680908e-01 -1.908306628465652466e-01 3.293462842702865601e-02 -5.974406749010086060e-02 -1.015186086297035217e-01 -4.799735918641090393e-02 8.794495952315628529e-04 -2.770299613475799561e-01 1.435033231973648071e-01 -8.111307024955749512e-02
-7.890436053276062012e-02 -7.362542673945426941e-03 -2.580081820487976074e-01 -2.685337886214256287e-02 -8.429030328989028931e-02 4.241643007844686508e-03 -5.058689275756478310e-04 1.284394264221191406e-01 3.211962804198265076e-02 -5.211219787597656250e-01 4.721744044218212366e-04 -1.508968770503997803e-01 8.269702643156051636e-02 2.435709238052368164e-01 3.512166738510131836e-01 -1.660822033882141113e-01 4.124329239130020142e-02 -1.067291647195816040e-01 -5.515249073505401611e-02 9.766284376382827759e-02 -9.058456122875213623e-02 5.698078498244285583e-02 3.984132409095764160e-02 -1.617047637701034546e-01 -2.274593114852905273e-01 3.516368195414543152e-02 3.845138847827911377e-02 4.064680337905883789e-01 -4.249717667698860168e-02 -1.530178338289260864e-01 2.837192416191101074e-01 9.630816057324409485e-03
1.470766961574554443e-01 -1.436364278197288513e-02 -4.013464786112308502e-03 -1.315948516130447388e-01 1.309826523065567017e-01 1.264836192131042480e-01 -6.948377192020416260e-02 -5.753929540514945984e-02 -1.302457451820373535e-01 1.337318401783704758e-02 1.992760896682739258e-01 -7.755845785140991211e-02 -2.739979624748229980e-01 1.697867661714553833e-01 3.597117960453033447e-01 9.394998103380203247e-02 -5.960559472441673279e-02 -2.739028446376323700e-02 -5.071415007114410400e-02 6.229928135871887207e-02 -2.843154668807983398e-01 2.175609767436981201e-01 -1.093462780117988586e-01 -8.939533680677413940e-02 -2.849504947662353516e-01 2.400720566511154175e-01 2.955882064998149872e-02 -2.469929605722427368e-01 -2.175718545913696289e-01 -3.247355520725250244e-01 2.944855093955993652e-01 -1.242963075637817383e-01
1.692481338977813721e-02 -4.542803466320037842e-01 1.398265659809112549e-01 3.561729565262794495e-02 -5.696298927068710327e-02 -4.522373080253601074e-01 -1.770436763763427734e-01 1.804191023111343384e-01 2.569143474102020264e-01 -1.768680512905120850e-01 -2.564877830445766449e-02 1.293548010289669037e-02 1.374118588864803314e-02 2.456178069114685059e-01 1.851995736360549927e-01 2.125890925526618958e-02 -7.601126283407211304e-02 9.660083800554275513e-03 3.355159610509872437e-02 2.962533235549926758e-01 1.914155930280685425e-01 6.271721422672271729e-02 3.584993630647659302e-02 -2.713126838207244873e-01 -8.920747786760330200e-02 -3.760259971022605896e-02 9.966680407524108887e-02 2.604337409138679504e-02 7.609234750270843506e-02 -2.490371465682983398e-01 8.761239051818847656e-02 4.222525656223297119e-02
-8.127117902040481567e-02 -2.005490213632583618e-01 4.018225073814392090e-01 -7.068821787834167480e-02 1.359423995018005371e-01 7.768064737319946289e-02 1.087039858102798462e-01 1.423184126615524292e-01 -3.071018159389495850e-01 -1.685346812009811401e-01 1.648764498531818390e-02 -2.292867898941040039e-01 -9.669723361730575562e-02 1.562320739030838013e-01 3.027139902114868164e-01 -2.077706754207611084e-01 1.050622388720512390e-01 8.057834953069686890e-02 -1.415976583957672119e-01 5.134565755724906921e-02 -3.292438387870788574e-02 2.657458372414112091e-02 2.741982936859130859e-01 7.156103849411010742e-02 -2.377309799194335938e-01 1.130258515477180481e-01 -2.761980146169662476e-02 -8.989097923040390015e-02 1.070151552557945251e-01 -3.798913955688476562e-01 3.648931160569190979e-02 1.687000542879104614e-01
-1.892473250627517700e-01 -1.837123781442642212e-01 1.878199279308319092e-01 4.788165166974067688e-02 -5.908012017607688904e-02 -2.219610661268234253e-01 1.785813719034194946e-01 1.425809562206268311e-01 2.088577114045619965e-02 -7.504571229219436646e-02 2.807539701461791992e-01 5.053938180208206177e-02 1.143205258995294571e-02 1.495139449834823608e-01 4.466868340969085693e-01 -1.046197488903999329e-01 1.490095406770706177e-01 -2.527036368846893311e-01 1.392839103937149048e-01 9.306333959102630615e-02 -2.721406926866620779e-04 -6.342729181051254272e-02 6.411860138177871704e-02 6.278955936431884766e-02 -5.546791851520538330e-02 -2.081077694892883301e-01 -2.421121597290039062e-01 2.880440950393676758e-01 -2.211133837699890137e-01 -3.107887804508209229e-01 -8.247368782758712769e-02 -3.204905614256858826e-02
3.152312338352203369e-02 -1.591790318489074707e-01 -4.026397317647933960e-02 -9.798347949981689453e-02 -1.386209875345230103e-01 -2.859292551875114441e-02 -2.220995128154754639e-01 -6.181867327541112900e-03 1.049501970410346985e-01 1.409446122124791145e-03 1.733270734548568726e-01 -1.041580513119697571e-01 -1.523839086294174194e-01 1.032480672001838684e-01 2.018006145954132080e-01 -1.636249423027038574e-01 2.431795895099639893e-01 1.538566499948501587e-01 -1.950379610061645508e-01 7.586761564016342163e-02 -2.969310879707336426e-01 5.147792696952819824e-01 -3.914415836334228516e-02 -3.949056845158338547e-03 -8.023864030838012695e-02 2.672922015190124512e-01 3.481650352478027344e-02 8.619895577430725098e-02 -1.801707744598388672e-01 -3.350127041339874268e-01 1.629486083984375000e-01 -2.589993551373481750e-02
1.461157798767089844e-01 -1.600067615509033203e-01 1.220634952187538147e-01 2.122909575700759888e-01 7.307617366313934326e-02 -7.213473320007324219e-02 -2.794995009899139404e-01 1.157398447394371033e-01 1.182461827993392944e-01 -1.635911017656326294e-01 2.949618399143218994e-01 -1.223192512989044189e-01 -2.358675450086593628e-01 -1.110835932195186615e-03 8.116485178470611572e-02 -3.982892632484436035e-01 -7.903052866458892822e-02 -1.835290789604187012e-01 7.787537574768066406e-02 -1.533109545707702637e-01 -1.729109734296798706e-01 3.073053248226642609e-02 2.372904866933822632e-01 -1.704619973897933960e-01 1.672454178333282471e-01 -1.436577886343002319e-01 1.587971200933679938e-04 1.454677712172269821e-02 -7.603298872709274292e-02 -3.769724965095520020e-01 1.078417822718620300e-01 1.827918142080307007e-01
-3.374158442020416260e-01 -1.506283879280090332e-01 2.656033635139465332e-01 2.850099802017211914e-01 1.988095194101333618e-01 -2.635163962841033936e-01 9.621840715408325195e-02 2.697650492191314697e-01 -1.988350786268711090e-02 -1.596832275390625000e-01 -1.443902850151062012e-01 1.771675944328308105e-01 9.265306591987609863e-02 1.322629302740097046e-01 3.109435737133026123e-01 -1.583430022001266479e-01 6.628374010324478149e-02 -1.526037305593490601e-01 -3.752733580768108368e-03 1.372382044792175293e-01 -2.074610441923141479e-01 8.643659763038158417e-03 1.105975508689880371e-01 -6.294458359479904175e-02 2.036805450916290283e-02 -1.251138597726821899e-01 -4.689530283212661743e-02 -1.928084343671798706e-02 -4.244114086031913757e-02 -3.685405254364013672e-01 1.789671927690505981e-01 -2.430379763245582581e-02
9.674067609012126923e-03 -1.882951110601425171e-01 6.081911921501159668e-02 1.742268097586929798e-03 1.061313301324844360e-01 -1.244298666715621948e-01 -3.134821057319641113e-01 1.044891551136970520e-01 1.357353478670120239e-01 -2.672059834003448486e-01 1.896461397409439087e-01 3.790586069226264954e-02 -8.852363377809524536e-02 2.896673604846000671e-02 3.388345241546630859e-01 -3.479829132556915283e-01 -9.538146853446960449e-02 -1.296163499355316162e-01 8.295382373034954071e-03 -1.466170102357864380e-01 -1.099499389529228210e-01 -9.375983476638793945e-02 1.726523339748382568e-01 -8.947185426950454712e-02 2.726499736309051514e-01 -8.398943394422531128e-02 -7.231428287923336029e-03 -4.741721972823143005e-02 -5.942221730947494507e-02 -4.168997406959533691e-01 1.675140708684921265e-01 2.403412014245986938e-01
1.604952514171600342e-01 -1.426614522933959961e-01 2.296951860189437866e-01 -2.963864244520664215e-02 8.617012202739715576e-02 -8.198235183954238892e-02 7.003877311944961548e-03 2.654064595699310303e-01 -1.397534757852554321e-01 -1.868422180414199829e-01 1.907196044921875000e-01 -4.806908220052719116e-02 1.677494645118713379e-01 4.812117666006088257e-02 1.583875864744186401e-01 -3.171187639236450195e-01 -1.425698548555374146e-01 2.633856236934661865e-01 -3.940896689891815186e-01 1.097738742828369141e-01 1.092171818017959595e-01 1.828382164239883423e-02 2.506844997406005859e-01 -2.970199286937713623e-01 -1.678357720375061035e-01 -1.056128591299057007e-01 6.191435456275939941e-02 1.425160616636276245e-01 -2.625763416290283203e-02 -1.283176094293594360e-01 -1.276274491101503372e-02 2.553749680519104004e-01
1.271705925464630127e-01 1.742201447486877441e-01 -8.047705888748168945e-02 1.163286492228507996e-01 -5.708066001534461975e-02 3.403802635148167610e-03 1.641898453235626221e-01 2.316607534885406494e-01 -7.989686727523803711e-02 -3.090297877788543701e-01 3.092378079891204834e-01 1.820017397403717041e-01 -5.227100849151611328e-02 1.946960240602493286e-01 1.248648241162300110e-01 -1.851351410150527954e-01 -1.460196822881698608e-01 -2.482194453477859497e-01 -1.279719769954681396e-01 5.842355266213417053e-02 -2.950257062911987305e-01 -9.318721480667591095e-03 -1.620648503303527832e-01 -1.422780156135559082e-01 1.827479600906372070e-01 -3.600697517395019531e-01 -5.475650355219841003e-02 1.501776278018951416e-01 -1.278776973485946655e-01 -2.202469259500503540e-01 9.743389487266540527e-02 -1.706383377313613892e-01
5.329130962491035461e-02 -7.454451918601989746e-02 1.154846101999282837e-01 2.078634053468704224e-01 1.839213632047176361e-02 1.641778498888015747e-01 1.792842708528041840e-02 2.686608582735061646e-02 2.255528047680854797e-02 9.260189533233642578e-02 7.551229093223810196e-03 -2.807852625846862793e-01 -2.560566365718841553e-01 3.459631204605102539e-01 4.195489287376403809e-01 -2.311847358942031860e-01 4.382807016372680664e-02 -3.139407336711883545e-01 -1.816492527723312378e-01 1.082538962364196777e-01 7.168644666671752930e-02 1.534308493137359619e-01 2.120103985071182251e-01 -1.694552302360534668e-01 -1.305616796016693115e-01 7.378240674734115601e-02 8.692731708288192749e-02 1.289212405681610107e-01 -1.870993822813034058e-01 -2.069137841463088989e-01 1.674719303846359253e-01 6.282386928796768188e-02
-2.121748328208923340e-01 -1.236308589577674866e-01 2.425963282585144043e-01 -1.073412820696830750e-01 4.587315488606691360e-03 2.551728188991546631e-01 -9.952054917812347412e-02 -3.581983596086502075e-02 1.986830979585647583e-01 -1.095697581768035889e-01 1.044839322566986084e-01 2.344702370464801788e-02 -1.234306255355477333e-03 4.288600087165832520e-01 1.672934591770172119e-01 -1.341372728347778320e-01 -2.950479984283447266e-01 5.755153298377990723e-02 -2.402162551879882812e-01 -1.655011326074600220e-01 -1.473394036293029785e-01 1.598123610019683838e-01 -4.213977232575416565e-02 -2.903954386711120605e-01 -5.176448076963424683e-02 -1.779770106077194214e-01 -2.697016298770904541e-01 -1.249764300882816315e-02 -1.224753558635711670e-01 -1.266721487045288086e-01 2.181674093008041382e-01 7.377875596284866333e-02
8.780179545283317566e-03 -1.550189256668090820e-01 3.105391375720500946e-02 -8.158417791128158569e-02 9.427293390035629272e-02 -6.346165388822555542e-02 -7.120629400014877319e-02 2.407805994153022766e-02 -9.739155322313308716e-02 -8.977852761745452881e-02 3.925164043903350830e-01 6.036099046468734741e-02 -1.379161179065704346e-01 3.690597414970397949e-01 1.957507729530334473e-01 -6.017255410552024841e-02 -2.745843529701232910e-01 -1.973448693752288818e-01 -1.476618275046348572e-02 1.915949136018753052e-01 -7.633398473262786865e-02 4.202829003334045410e-01 -2.372419387102127075e-01 -2.836365811526775360e-02 4.605909436941146851e-02 5.099999159574508667e-02 -8.929418027400970459e-02 -3.544755280017852783e-02 -6.667298823595046997e-02 9.914971888065338135e-02 3.977441191673278809e-01 -5.866515915840864182e-03
-2.187904864549636841e-01 -1.670040041208267212e-01 2.519057691097259521e-01 2.056632339954376221e-01 4.370845854282379150e-03 -1.708724722266197205e-02 1.463847011327743530e-01 1.626233011484146118e-01 2.106154710054397583e-01 -1.313855201005935669e-01 -7.985803484916687012e-02 2.157491147518157959e-01 4.598429077304899693e-04 4.280973076820373535e-01 8.436649292707443237e-02 -1.300473883748054504e-02 -1.721335351467132568e-01 -9.239149279892444611e-03 -5.811887979507446289e-02 -5.884250253438949585e-02 3.174803406000137329e-02 2.880202829837799072e-01 2.438135892152786255e-01 -2.283366173505783081e-01 -9.657074511051177979e-02 -3.090283088386058807e-02 -2.107885926961898804e-01 1.399467736482620239e-01 -1.341724395751953125e-01 -3.678066730499267578e-01 -2.460072189569473267e-02 -7.008032500743865967e-02
-8.796290494501590729e-04 -3.210395202040672302e-02 3.211202472448348999e-02 9.485600888729095459e-02 6.048508360981941223e-02 8.116091042757034302e-02 -2.236586213111877441e-01 2.403198927640914917e-01 9.925182908773422241e-03 -3.815724551677703857e-01 2.050048299133777618e-02 -9.749728441238403320e-02 -2.405474632978439331e-01 6.714208424091339111e-02 1.250142157077789307e-01 -4.445710480213165283e-01 -2.882535457611083984e-01 1.662382036447525024e-01 6.126157194375991821e-02 7.617190480232238770e-02 2.719867601990699768e-02 -2.335068434476852417e-01 7.900580763816833496e-02 -1.499725282192230225e-01 4.269502684473991394e-02 -5.709896609187126160e-02 3.095570951700210571e-02 3.842481225728988647e-02 2.587891928851604462e-02 -4.721219241619110107e-01 4.735345393419265747e-02 -4.521064832806587219e-02
1.661234349012374878e-01 -2.275745272636413574e-01 1.671732068061828613e-01 8.690378814935684204e-02 -2.442420832812786102e-02 4.848124086856842041e-02 5.685928091406822205e-02 -2.579209953546524048e-02 1.727158725261688232e-01 -5.432717800140380859e-01 2.526409626007080078e-01 1.460734009742736816e-01 1.219491194933652878e-02 -5.429249256849288940e-02 2.498080432415008545e-01 -1.609432101249694824e-01 -1.150104776024818420e-01 1.427196562290191650e-01 -1.192029342055320740e-01 9.850523620843887329e-02 9.963361173868179321e-02 -1.699596196413040161e-01 6.453595310449600220e-02 4.588579759001731873e-02 6.499662995338439941e-02 3.287313133478164673e-02 6.887408345937728882e-02 -4.328160360455513000e-02 -3.819747269153594971e-02 -5.091914534568786621e-01 1.662069698795676231e-03 -3.837988153100013733e-02
-5.011111497879028320e-02 -1.385441273450851440e-01 1.305000185966491699e-01 1.766775995492935181e-01 -2.911985293030738831e-02 -1.659601228311657906e-03 -1.037982553243637085e-01 -1.610042601823806763e-01 2.334978803992271423e-02 -4.952631592750549316e-01 -5.196656286716461182e-02 2.154259197413921356e-02 6.168469786643981934e-03 1.308497190475463867e-01 2.661510109901428223e-01 -8.691135048866271973e-02 -2.368134707212448120e-01 -1.975542120635509491e-02 1.519308537244796753e-01 6.195292994379997253e-02 -1.474600136280059814e-01 2.523717582225799561e-01 8.565218746662139893e-02 9.435150772333145142e-03 -1.205465868115425110e-01 -1.725020110607147217e-01 -1.487614810466766357e-01 4.898951947689056396e-01 1.621321216225624084e-02 -1.012750789523124695e-01 2.336884289979934692e-01 -1.257694326341152191e-02
8.080028742551803589e-02 -9.369948506355285645e-02 -9.771619737148284912e-02 -3.079875707626342773e-01 5.503001064062118530e-02 -3.215664029121398926e-01 6.595589965581893921e-02 1.812941581010818481e-01 -4.805846605449914932e-03 -1.000414490699768066e-01 3.521301150321960449e-01 1.916446238756179810e-01 -1.187077090144157410e-01 3.815368711948394775e-01 -4.607709590345621109e-03 -2.066035717725753784e-01 -1.466653645038604736e-01 -5.113044381141662598e-02 -3.241394758224487305e-01 6.808765977621078491e-02 -8.347763866186141968e-02 1.820011138916015625e-01 4.088747873902320862e-02 3.772514685988426208e-02 -1.339064538478851318e-02 -5.425350740551948547e-02 2.324622124433517456e-02 2.800799906253814697e-01 -1.941884309053421021e-02 6.424577534198760986e-02 3.073695898056030273e-01 -7.354707270860671997e-02
-1.232769619673490524e-02 -2.907491922378540039e-01 -1.386263817548751831e-01 1.812586933374404907e-01 1.686479896306991577e-02 -1.793820261955261230e-01 -2.701237201690673828e-01 2.707438766956329346e-01 1.235572993755340576e-01 -2.247081100940704346e-01 -7.528426498174667358e-02 4.289283603429794312e-02 -3.046609759330749512e-01 2.627238333225250244e-01 2.110624164342880249e-01 -1.288269460201263428e-01 -1.374157071113586426e-01 2.660010457038879395e-01 -2.666492462158203125e-01 6.451841443777084351e-02 -7.388534396886825562e-02 -1.947993636131286621e-01 2.993888035416603088e-02 -1.000580117106437683e-01 -9.319393336772918701e-02 1.392678124830126762e-03 1.462869346141815186e-01 2.463707886636257172e-02 4.638358950614929199e-02 -2.537337839603424072e-01 9.891203045845031738e-02 2.490550875663757324e-01
9.398320317268371582e-02 -1.720616519451141357e-01 1.549218893051147461e-01 -1.195712536573410034e-01 1.336019486188888550e-01 -2.400403469800949097e-02 -6.199931353330612183e-02 1.262201964855194092e-01 -3.967255353927612305e-02 -2.288797348737716675e-01 3.143107295036315918e-01 1.894717663526535034e-01 8.168698102235794067e-02 -1.940033212304115295e-02 3.116507828235626221e-01 9.053127467632293701e-02 -9.993612021207809448e-02 -8.486951887607574463e-02 -5.084668099880218506e-02 1.609706282615661621e-01 2.539885938167572021e-01 1.140804868191480637e-02 2.133363112807273865e-02 1.134890988469123840e-01 4.178713262081146240e-02 -3.612224943935871124e-03 2.122799307107925415e-01 -1.317974645644426346e-02 -7.715995609760284424e-02 -5.338825583457946777e-01 3.139649331569671631e-01 -1.543521434068679810e-01
-1.224744245409965515e-01 -2.696788609027862549e-01 1.945319473743438721e-01 -6.174226105213165283e-02 2.353884577751159668e-01 -2.310097068548202515e-01 -1.406289637088775635e-01 3.514382243156433105e-01 -3.608010411262512207e-01 -3.696400821208953857e-01 6.381689012050628662e-02 -1.023960858583450317e-01 1.838752329349517822e-01 1.060973033308982849e-01 7.855777442455291748e-02 -2.346598654985427856e-01 -1.049475297331809998e-01 1.578673571348190308e-01 -1.027649939060211182e-01 -9.821614250540733337e-03 -4.020956903696060181e-02 1.214705035090446472e-01 1.332850102335214615e-02 1.217183098196983337e-01 -2.109805494546890259e-02 -2.474951893091201782e-01 -1.810579560697078705e-02 -6.032801419496536255e-02 -8.140292018651962280e-02 -7.194748520851135254e-02 2.455195039510726929e-01 1.232099682092666626e-01
2.950986102223396301e-02 -2.234347164630889893e-01 -2.943872474133968353e-03 9.819953702390193939e-03 -1.566180586814880371e-01 1.393238902091979980e-01 2.029231935739517212e-02 1.772929579019546509e-01 -8.759039640426635742e-02 -7.284031063318252563e-02 1.679080277681350708e-01 -1.509705036878585815e-01 -8.892477490007877350e-03 2.936292290687561035e-01 2.582210004329681396e-01 7.848618179559707642e-02 -2.331689186394214630e-02 2.100615948438644409e-02 -3.043150603771209717e-01 -1.951947957277297974e-01 -7.315803319215774536e-02 -2.321008965373039246e-02 -1.225018352270126343e-01 -3.375225365161895752e-01 1.763394027948379517e-01 -1.817122101783752441e-01 8.578426390886306763e-02 9.929133951663970947e-02 -1.447498053312301636e-01 -3.551581799983978271e-01 3.929162025451660156e-01 -2.999531663954257965e-02
2.496105618774890900e-02 -2.516154050827026367e-01 3.151782974600791931e-02 4.760330170392990112e-02 2.212148159742355347e-01 7.008204236626625061e-03 -1.356675773859024048e-01 5.156425833702087402e-01 7.200357317924499512e-02 -2.079983055591583252e-01 1.176254749298095703e-01 1.149126738309860229e-01 -1.228181198239326477e-01 1.447623074054718018e-01 2.797675430774688721e-01 -1.476938873529434204e-01 -2.656773030757904053e-01 1.367910504341125488e-01 -3.836399316787719727e-01 -2.564789354801177979e-02 -9.622107446193695068e-02 -1.176576688885688782e-01 -1.857207715511322021e-02 -2.576152980327606201e-01 -6.519035249948501587e-02 2.993108145892620087e-02 -9.938761591911315918e-02 -3.010831773281097412e-02 1.424013078212738037e-01 -1.162722259759902954e-01 2.288206480443477631e-02 1.035371795296669006e-01
3.263717889785766602e-02 -6.852551549673080444e-02 2.222187072038650513e-01 -1.222132123075425625e-03 2.047040015459060669e-01 -2.292750924825668335e-01 -2.641839087009429932e-01 4.224050324410200119e-03 1.088294908404350281e-01 -1.733373850584030151e-01 1.830280721187591553e-01 -6.189449876546859741e-02 -1.191241517663002014e-01 1.750902980566024780e-01 2.739629447460174561e-01 -3.573249578475952148e-01 -5.735649168491363525e-02 8.035612851381301880e-02 -3.321091085672378540e-02 -2.086342126131057739e-01 -1.604846268892288208e-01 -6.778514385223388672e-02 3.205193281173706055e-01 -1.620702296495437622e-01 1.004862487316131592e-01 -1.316156797111034393e-02 -7.189316302537918091e-02 -3.801283612847328186e-02 1.918455213308334351e-02 -4.547742605209350586e-01 4.260100796818733215e-02 1.189793050289154053e-01
1.701548099517822266e-01 -2.048754133284091949e-02 -5.180257558822631836e-02 6.824365258216857910e-02 -3.342813253402709961e-02 -1.402873694896697998e-01 -2.028641998767852783e-01 6.667556613683700562e-02 -3.201241493225097656e-01 -2.275403439998626709e-01 1.202905029058456421e-01 -1.931008137762546539e-02 -1.030382513999938965e-01 9.559185802936553955e-02 -3.900392679497599602e-03 -1.269765645265579224e-01 -3.027684688568115234e-01 -6.830774247646331787e-02 -3.589776754379272461e-01 1.180644705891609192e-01 9.030161052942276001e-02 3.995650708675384521e-01 5.962016433477401733e-02 -1.769101470708847046e-01 -9.160578250885009766e-02 -1.725443750619888306e-01 -8.014820516109466553e-02 -8.775523304939270020e-02 -2.706278562545776367e-01 -2.451040148735046387e-01 1.212584674358367920e-01 -2.231490612030029297e-01
2.602965533733367920e-01 -9.627003967761993408e-02 9.731151163578033447e-02 -2.035517394542694092e-01 1.904623657464981079e-01 4.110987484455108643e-02 -1.551969647407531738e-01 1.702585443854331970e-02 -7.286334782838821411e-02 1.034582331776618958e-01 1.856849044561386108e-01 1.327447220683097839e-02 -6.119136512279510498e-02 1.068299859762191772e-01 3.942516446113586426e-01 2.335871383547782898e-02 -1.037293970584869385e-01 -1.602659523487091064e-01 -6.079191714525222778e-02 1.048729345202445984e-01 -3.365035653114318848e-01 2.298595905303955078e-01 -1.083755940198898315e-01 -1.221398264169692993e-01 -2.282167375087738037e-01 1.327756345272064209e-01 -8.557221293449401855e-02 -1.447859108448028564e-01 -1.125338599085807800e-01 -3.017129898071289062e-01 2.961555421352386475e-01 -2.337843328714370728e-01
2.162469327449798584e-01 -2.636859714984893799e-01 5.456830188632011414e-02 -7.923529297113418579e-02 -2.063750475645065308e-01 5.223599448800086975e-02 1.601927429437637329e-01 1.234797313809394836e-01 -1.901216804981231689e-01 -3.375157117843627930e-01 2.999267876148223877e-01 -1.681719124317169189e-01 -2.786224782466888428e-01 3.140955865383148193e-01 5.582217592746019363e-03 -2.638225257396697998e-01 -1.159666553139686584e-01 2.865629736334085464e-03 1.924134208820760250e-03 1.282615959644317627e-01 -6.518773734569549561e-02 1.947688609361648560e-01 3.635605797171592712e-02 -2.366407662630081177e-01 8.641026169061660767e-02 1.561657935380935669e-01 -1.713013052940368652e-01 2.210439294576644897e-01 -4.289146140217781067e-02 -9.762749820947647095e-02 8.666414022445678711e-02 -1.250810176134109497e-01
1.550280302762985229e-01 -1.352399885654449463e-01 1.152849122881889343e-01 -2.626177668571472168e-01 -2.284783311188220978e-02 -1.242352724075317383e-01 1.134066209197044373e-01 2.722232341766357422e-01 -6.355506181716918945e-02 -1.278365105390548706e-01 5.145131945610046387e-01 -9.135133586823940277e-03 -1.462569087743759155e-01 3.299722373485565186e-01 1.599963009357452393e-01 -1.274807602167129517e-01 -7.635027915239334106e-02 -1.959924101829528809e-01 -2.941994927823543549e-02 3.374531865119934082e-02 -9.483985602855682373e-02 2.467733025550842285e-01 -1.155067607760429382e-01 -8.293510228395462036e-02 -1.340894848108291626e-01 1.041808947920799255e-01 -4.878220707178115845e-02 1.054155156016349792e-01 -8.326563984155654907e-03 1.320186853408813477e-01 2.944017648696899414e-01 -1.798009723424911499e-01
1.419108808040618896e-01 3.124389983713626862e-02 -7.236818969249725342e-02 -2.507613003253936768e-01 -5.662880465388298035e-02 -3.169654607772827148e-01 -1.971350908279418945e-01 -3.072599647566676140e-03 7.842930033802986145e-03 -4.506493806838989258e-01 3.068919777870178223e-01 -5.368725210428237915e-02 -5.787889286875724792e-02 -1.127177923917770386e-01 2.986547648906707764e-01 -2.291648685932159424e-01 1.124629601836204529e-01 -8.756675571203231812e-02 -3.024553358554840088e-01 1.938422173261642456e-01 -1.911206394433975220e-01 -1.231029815971851349e-02 -8.049928396940231323e-02 -2.659674584865570068e-01 -3.763779625296592712e-02 -4.528102278709411621e-02 -4.526832327246665955e-02 1.104722823947668076e-02 -1.519202440977096558e-01 -2.157686091959476471e-02 9.497261792421340942e-02 -9.366266429424285889e-02
1.574138700962066650e-01 -1.573933660984039307e-01 5.615133792161941528e-02 3.204766809940338135e-01 -1.406803876161575317e-01 -1.135706976056098938e-01 -1.686664074659347534e-01 2.045371234416961670e-01 2.685474753379821777e-01 -1.809419989585876465e-01 1.488749980926513672e-01 1.123611535876989365e-02 1.361376345157623291e-01 2.830350100994110107e-01 1.183834746479988098e-01 -4.748974740505218506e-02 2.526439167559146881e-02 -1.013575196266174316e-01 2.137076854705810547e-01 2.164967507123947144e-01 -6.805760413408279419e-02 2.833733148872852325e-02 3.138398751616477966e-03 -1.475928574800491333e-01 -3.245442807674407959e-01 2.407257817685604095e-02 -2.030981928110122681e-01 -2.118482291698455811e-01 -3.786543011665344238e-02 -1.562993228435516357e-01 3.062761127948760986e-01 -2.391023784875869751e-01
-4.822928085923194885e-02 4.076424986124038696e-02 1.335824579000473022e-01 -5.036775395274162292e-02 1.152410730719566345e-01 1.128611639142036438e-01 -1.334915906190872192e-01 3.729116171598434448e-02 -2.460879236459732056e-01 -7.058193534612655640e-02 2.267779111862182617e-01 2.350576967000961304e-02 -1.792253851890563965e-01 3.749882876873016357e-01 2.087577432394027710e-01 -1.668740361928939819e-01 4.160878434777259827e-02 -2.041197568178176880e-01 -4.352990537881851196e-02 3.015758991241455078e-01 1.889529228210449219e-01 6.214376538991928101e-02 -2.645123004913330078e-01 2.376377731561660767e-01 -1.180312559008598328e-01 -5.257491022348403931e-02 -1.638468801975250244e-01 -2.123640105128288269e-02 -9.322978556156158447e-02 -2.318277060985565186e-01 3.959590196609497070e-01 -5.711024254560470581e-02
2.681136727333068848e-01 -4.461741447448730469e-02 1.276891678571701050e-01 1.407298594713211060e-01 -6.080748140811920166e-02 1.605719700455665588e-02 -9.428478032350540161e-02 -1.832226365804672241e-01 -1.298153996467590332e-01 -2.444956004619598389e-01 1.462289243936538696e-01 -1.145201772451400757e-01 -1.876001507043838501e-01 4.066830575466156006e-01 8.354725688695907593e-02 -1.754606366157531738e-01 -4.251336678862571716e-03 -3.194541633129119873e-01 -8.651961386203765869e-02 -2.601891160011291504e-01 6.745072454214096069e-02 5.641014501452445984e-02 7.523342967033386230e-02 -3.197217285633087158e-01 -8.186014741659164429e-02 -1.683925241231918335e-01 -7.115530967712402344e-02 -9.099704027175903320e-02 -6.897946447134017944e-02 -3.555722534656524658e-01 1.194061711430549622e-01 -8.605164289474487305e-02
1.941897124052047729e-01 6.041928380727767944e-02 -1.694358438253402710e-01 7.161417603492736816e-02 2.479264438152313232e-01 5.214673280715942383e-02 -6.073351949453353882e-02 -4.584613069891929626e-02 -5.332715809345245361e-02 -3.464137017726898193e-01 1.945882588624954224e-01 -8.263332396745681763e-02 -1.110547110438346863e-01 2.545482516288757324e-01 2.262491136789321899e-01 -1.608089655637741089e-01 1.340942233800888062e-01 -2.159689515829086304e-01 3.189131617546081543e-02 -6.169496849179267883e-02 -2.174726724624633789e-01 5.867984890937805176e-02 -2.517115473747253418e-01 -2.828983366489410400e-01 -7.689516246318817139e-02 -2.710669934749603271e-01 4.405843839049339294e-02 2.168621495366096497e-02 -1.273297965526580811e-01 -3.659974336624145508e-01 1.861138194799423218e-01 5.411642417311668396e-02
-3.044274635612964630e-04 -3.560742139816284180e-01 -1.398263424634933472e-01 -1.247343122959136963e-01 8.060021698474884033e-02 -7.239777594804763794e-02 -2.616490721702575684e-01 1.393643915653228760e-01 -2.416902780532836914e-01 -2.819415330886840820e-01 4.973897337913513184e-02 5.420020967721939087e-02 -1.053681373596191406e-01 3.083235919475555420e-01 2.219590991735458374e-01 2.510932460427284241e-02 -1.449801623821258545e-01 -2.398263663053512573e-01 -1.885215342044830322e-01 1.953885406255722046e-01 4.705907776951789856e-02 1.096696108579635620e-01 -1.159009635448455811e-01 2.387071847915649414e-01 -1.239351555705070496e-01 -1.031439155340194702e-01 1.423487216234207153e-01 -1.242479234933853149e-01 -8.713821321725845337e-02 -2.436277270317077637e-01 1.371759921312332153e-01 -2.339405566453933716e-01
9.639701247215270996e-02 -2.349613420665264130e-02 1.924816817045211792e-01 -1.497389078140258789e-01 6.900545954704284668e-02 1.660924702882766724e-01 5.441986024379730225e-02 1.860593445599079132e-02 -4.360151290893554688e-02 -1.349843442440032959e-01 1.934363096952438354e-01 -4.984043166041374207e-02 -3.818738833069801331e-02 3.902347981929779053e-01 3.533922433853149414e-01 -1.754833906888961792e-01 6.035571172833442688e-02 -2.881696820259094238e-01 -1.076169386506080627e-01 2.940935194492340088e-01 1.431246399879455566e-01 -2.520860917866230011e-02 -1.041253507137298584e-01 9.896076470613479614e-02 5.320079624652862549e-02 7.629007101058959961e-02 -2.733497917652130127e-01 -1.937824040651321411e-01 -2.381680309772491455e-01 -3.059485256671905518e-01 1.634822338819503784e-01 3.306447342038154602e-02
1.401192545890808105e-01 -1.496684253215789795e-01 1.442812532186508179e-01 -1.493155024945735931e-02 1.572120487689971924e-01 -4.505916535854339600e-01 -3.869360685348510742e-02 1.291006505489349365e-01 4.318617656826972961e-02 -4.840539023280143738e-02 1.551301330327987671e-01 2.395434379577636719e-01 -2.506997436285018921e-02 1.272381842136383057e-01 9.799490869045257568e-02 -1.624816209077835083e-01 2.970193140208721161e-02 2.120590768754482269e-03 1.197492107748985291e-01 2.590607404708862305e-01 -2.380480468273162842e-01 1.891209483146667480e-01 -3.710786998271942139e-02 -3.563790321350097656e-01 -3.265955150127410889e-01 -1.319847404956817627e-01 -1.561393886804580688e-01 1.547640562057495117e-01 9.888757765293121338e-02 -1.098111718893051147e-01 2.344970554113388062e-01 1.181425992399454117e-02
1.979708671569824219e-01 -2.178909182548522949e-01 2.379992604255676270e-01 6.399424374103546143e-02 -5.467034131288528442e-02 -1.962454915046691895e-01 -4.632355272769927979e-01 -5.481103062629699707e-02 4.731006920337677002e-02 -1.477086544036865234e-01 1.905099451541900635e-01 1.913053244352340698e-01 1.361097693443298340e-01 4.017447531223297119e-01 1.835391074419021606e-01 -5.318381264805793762e-02 7.020576298236846924e-02 -4.947098717093467712e-02 -4.210197180509567261e-02 -2.195110917091369629e-01 4.898920655250549316e-02 -8.647783100605010986e-02 -6.129764765501022339e-02 -6.894732266664505005e-02 -2.119104713201522827e-01 2.990764081478118896e-01 1.641435810597613454e-04 -1.164655610918998718e-01 -1.020446643233299255e-01 -1.762080788612365723e-01 1.598836109042167664e-02 1.214639469981193542e-01
5.296346172690391541e-02 -2.271296232938766479e-01 8.693747222423553467e-02 2.330926507711410522e-01 -7.092195004224777222e-02 1.230857372283935547e-01 1.964894309639930725e-02 -1.894494593143463135e-01 7.765550166368484497e-02 -1.064167320728302002e-01 3.019669353961944580e-01 7.163182646036148071e-02 1.790360957384109497e-01 2.792118489742279053e-01 3.217903971672058105e-01 -1.158140897750854492e-01 -2.045728266239166260e-01 1.795693486928939819e-01 -1.711203157901763916e-01 1.739802509546279907e-01 -1.081185415387153625e-02 3.176029920578002930e-01 2.450218982994556427e-02 2.046517729759216309e-01 1.075622811913490295e-01 -1.441296637058258057e-01 -1.179935187101364136e-01 1.345153152942657471e-01 -2.175383418798446655e-01 -2.606474757194519043e-01 1.722669899463653564e-01 1.417182944715023041e-02
-2.592902779579162598e-01 -3.839200735092163086e-01 1.627234518527984619e-01 -5.659175571054220200e-03 -3.565859198570251465e-01 1.271809190511703491e-01 -5.003838241100311279e-02 1.470017731189727783e-01 -1.196263879537582397e-01 -1.397291570901870728e-01 1.672057658433914185e-01 -1.472533494234085083e-01 7.503735274076461792e-02 1.854334175586700439e-01 2.544429600238800049e-01 1.067404970526695251e-01 4.744410514831542969e-02 -1.091748126782476902e-03 -3.296725451946258545e-01 -1.986975222826004028e-01 1.987580955028533936e-02 5.892299488186836243e-02 -1.044522523880004883e-01 -1.863820850849151611e-01 -5.108869075775146484e-02 -3.237961605191230774e-02 -1.647412478923797607e-01 7.785022258758544922e-02 -2.176365256309509277e-01 -2.752437591552734375e-01 1.676745563745498657e-01 6.134740263223648071e-02
1.763675361871719360e-02 -3.600665926933288574e-01 -3.898131474852561951e-02 -7.164077367633581161e-03 2.857400178909301758e-01 -1.007592678070068359e-01 -2.258535474538803101e-01 3.192264139652252197e-01 -2.162645161151885986e-01 -2.913501858711242676e-01 -1.173809869214892387e-03 3.353690505027770996e-01 -5.281044542789459229e-02 5.044637620449066162e-02 2.426314204931259155e-01 6.417633593082427979e-02 -1.677165180444717407e-01 1.095873769372701645e-02 8.675839751958847046e-02 3.108544349670410156e-01 -1.366981863975524902e-01 2.020925469696521759e-02 -7.379563897848129272e-02 2.116440236568450928e-02 -3.564388304948806763e-02 1.501935869455337524e-01 -2.284859120845794678e-02 2.208887413144111633e-02 -1.782723516225814819e-01 -2.112656384706497192e-01 2.293215245008468628e-01 8.214965462684631348e-03
2.282903529703617096e-02 -5.520685389637947083e-02 4.481807947158813477e-01 2.205223143100738525e-01 9.178519994020462036e-02 -3.856308013200759888e-02 4.833554849028587341e-03 4.443032667040824890e-02 -2.715915739536285400e-01 -2.345239371061325073e-01 5.389070510864257812e-02 6.082962453365325928e-02 -2.432958185672760010e-01 2.913093566894531250e-01 -4.167157784104347229e-02 -4.638639092445373535e-02 -1.248040050268173218e-01 -1.386947631835937500e-01 -2.296499013900756836e-01 2.851656451821327209e-02 2.151249051094055176e-01 2.872372567653656006e-01 -1.122268810868263245e-01 -1.462373286485671997e-01 -1.135628968477249146e-01 9.157189726829528809e-02 7.526155561208724976e-02 1.985475271940231323e-01 -1.416074484586715698e-01 -7.080119103193283081e-02 3.299300670623779297e-01 1.732835546135902405e-02
1.255395710468292236e-01 7.240789383649826050e-02 -1.400161236524581909e-01 1.203885599970817566e-01 -5.700031295418739319e-02 7.884284108877182007e-02 2.800500206649303436e-02 6.612841039896011353e-02 -1.059740222990512848e-02 -2.685229480266571045e-01 1.845403909683227539e-01 -4.837530106306076050e-02 -5.989779904484748840e-02 3.110223114490509033e-01 3.781834244728088379e-01 -1.070214956998825073e-01 -2.353506982326507568e-01 -1.590820848941802979e-01 6.378002581186592579e-04 4.894212353974580765e-03 -2.012582123279571533e-01 -2.523797331377863884e-03 -1.660224199295043945e-01 -1.233172714710235596e-01 2.869689166545867920e-01 -2.488782554864883423e-01 1.957579748705029488e-03 1.955656558275222778e-01 -1.939626969397068024e-02 -2.667936384677886963e-01 3.096875548362731934e-01 -2.299123257398605347e-01
1.298235207796096802e-01 -8.976203948259353638e-02 5.467946454882621765e-02 -1.104568410664796829e-02 3.259623348712921143e-01 -1.100525781512260437e-01 8.867926150560379028e-02 1.024033874273300171e-01 -4.069073591381311417e-03 -1.333220452070236206e-01 2.369887083768844604e-01 -6.183964014053344727e-02 -2.266586273908615112e-01 2.081192433834075928e-01 1.813884675502777100e-01 2.716456055641174316e-01 -1.931720227003097534e-01 -7.211606204509735107e-02 -1.763599961996078491e-01 7.693825662136077881e-02 -1.218607649207115173e-01 -4.195781052112579346e-02 -9.222543239593505859e-02 -3.076102435588836670e-01 3.936669230461120605e-02 1.966599822044372559e-01 -5.055013671517372131e-02 -2.841951847076416016e-01 -2.640373706817626953e-01 -3.486437201499938965e-01 1.997651904821395874e-01 4.586046934127807617e-02
-1.652895286679267883e-02 -2.476253807544708252e-01 4.692728444933891296e-02 1.650179177522659302e-01 7.407838106155395508e-02 -4.048325493931770325e-02 -5.593721866607666016e-01 4.785961471498012543e-03 -9.615886956453323364e-02 -1.419757008552551270e-01 4.601968079805374146e-02 3.893658518791198730e-02 -2.674869894981384277e-01 3.689315617084503174e-01 1.463820040225982666e-01 -8.123230934143066406e-02 -1.429543048143386841e-01 1.137796640396118164e-01 -1.363874971866607666e-01 -1.405289918184280396e-01 2.546097040176391602e-01 1.865519583225250244e-01 -4.021969810128211975e-02 -1.428515762090682983e-01 -4.551819711923599243e-02 1.081030257046222687e-02 -5.257733166217803955e-02 1.177261210978031158e-02 2.278338670730590820e-01 -2.562638819217681885e-01 4.160419851541519165e-02 4.918616265058517456e-02
8.619654178619384766e-02 -3.530724346637725830e-01 1.445459574460983276e-01 -3.163222596049308777e-02 -1.245142370462417603e-01 -1.118326559662818909e-01 -1.676236987113952637e-01 3.120791353285312653e-02 3.393276631832122803e-01 -1.489638835191726685e-01 3.128034621477127075e-02 -2.253375500440597534e-01 -3.537986278533935547e-01 1.686503440141677856e-01 1.744974702596664429e-01 -6.791780889034271240e-02 -4.304545372724533081e-02 -1.969610899686813354e-01 -3.566065430641174316e-02 1.791964769363403320e-01 -2.808437943458557129e-01 6.114991381764411926e-02 8.264224976301193237e-02 -1.268307864665985107e-01 -1.874678283929824829e-01 7.092256844043731689e-02 -1.100402474403381348e-01 -4.538679122924804688e-02 -1.982320696115493774e-01 -1.611155718564987183e-01 -1.215206235647201538e-01 -3.118393421173095703e-01
1.546353697776794434e-01 2.990886196494102478e-02 -1.115667000412940979e-01 2.687239050865173340e-01 1.785900816321372986e-02 -2.094322144985198975e-01 -1.960350573062896729e-01 5.164121985435485840e-01 -1.201364304870367050e-02 -2.498053461313247681e-01 -9.003377705812454224e-02 -5.666885524988174438e-02 -3.067166507244110107e-01 9.933978319168090820e-02 2.722829282283782959e-01 -2.268478274345397949e-02 -3.559000417590141296e-02 1.177607625722885132e-01 -2.618717849254608154e-01 -5.682016536593437195e-02 7.490470260381698608e-02 3.980633988976478577e-02 1.184093430638313293e-01 2.260260283946990967e-02 1.082429103553295135e-02 -9.916492551565170288e-02 6.385418027639389038e-02 4.459685459733009338e-02 -1.074697729200124741e-02 -1.783813536167144775e-01 2.345115840435028076e-01 2.777885198593139648e-01
6.649861484766006470e-02 -4.124447405338287354e-01 5.118367820978164673e-02 -2.843099534511566162e-01 8.067209273576736450e-02 -2.136312611401081085e-02 -6.366477906703948975e-02 1.226374581456184387e-01 -1.418155431747436523e-01 -1.345405280590057373e-01 2.270660996437072754e-01 9.330271184444427490e-02 -5.589684844017028809e-02 9.368707239627838135e-02 1.092826947569847107e-01 8.753967285156250000e-02 -1.623375564813613892e-01 -2.061107158660888672e-01 -2.323184609413146973e-01 5.302975885570049286e-03 1.278518587350845337e-01 3.139488399028778076e-02 -2.517304942011833191e-02 -1.484192609786987305e-01 -9.494953602552413940e-02 1.170390322804450989e-01 2.736971247941255569e-03 -2.358239144086837769e-01 -1.369121074676513672e-01 -4.303936064243316650e-01 3.119238317012786865e-01 -2.086388170719146729e-01
-1.306292712688446045e-01 -3.153445422649383545e-01 2.301692962646484375e-01 1.037493571639060974e-01 -3.778798282146453857e-01 1.031045522540807724e-02 -5.246993154287338257e-02 1.246379166841506958e-01 -7.105142623186111450e-02 -1.725332140922546387e-01 2.142160385847091675e-01 8.979745209217071533e-03 2.005104906857013702e-02 2.820957303047180176e-01 2.997990846633911133e-01 -1.154327485710382462e-02 -5.491235759109258652e-03 -4.112030938267707825e-02 -1.469628661870956421e-01 -2.049671262502670288e-01 -1.121022179722785950e-01 -4.296438023447990417e-02 9.176013618707656860e-02 -3.328127264976501465e-01 1.101481691002845764e-01 4.037052020430564880e-02 6.015694513916969299e-02 -8.879573643207550049e-02 -2.499057501554489136e-01 -2.885453104972839355e-01 1.944858133792877197e-01 7.561575155705213547e-03
-6.468036025762557983e-02 1.603046655654907227e-01 1.957317888736724854e-01 -2.172706462442874908e-02 1.458243578672409058e-01 -2.003472596406936646e-01 -8.666806668043136597e-02 1.548118442296981812e-01 -1.132302582263946533e-01 -3.819486796855926514e-01 1.993699520826339722e-01 -8.310080319643020630e-02 -1.914580911397933960e-02 1.195067241787910461e-01 -4.812269657850265503e-02 -2.218492329120635986e-02 -1.833007633686065674e-01 -1.636254489421844482e-01 -3.502635359764099121e-01 1.437481790781021118e-01 5.103737566969357431e-05 2.167946696281433105e-01 9.104078263044357300e-02 -1.182324960827827454e-01 1.248111203312873840e-02 -6.276471167802810669e-02 -6.829429417848587036e-02 -2.379286736249923706e-01 -3.675605952739715576e-01 -2.779235839843750000e-01 1.535178869962692261e-01 -2.033975422382354736e-01
2.498068213462829590e-01 -2.811664640903472900e-01 1.857867538928985596e-01 -1.227341219782829285e-01 -1.715053915977478027e-01 -1.094172359444200993e-03 -4.027989804744720459e-01 7.533931732177734375e-02 9.562178701162338257e-02 7.519906759262084961e-02 -3.608654066920280457e-02 4.269791021943092346e-02 -1.288063079118728638e-01 3.843591362237930298e-02 1.953666210174560547e-01 -2.217219173908233643e-01 -1.448959261178970337e-01 1.705156564712524414e-01 -7.483445852994918823e-02 1.378691494464874268e-01 -4.265669286251068115e-01 2.263074666261672974e-01 -6.074254959821701050e-02 6.670622527599334717e-02 -1.463301181793212891e-01 -1.658892035484313965e-01 6.057332735508680344e-03 4.687422513961791992e-02 -9.635640680789947510e-02 -1.050619259476661682e-01 3.031232357025146484e-01 9.454156458377838135e-02
5.919183418154716492e-02 1.780939847230911255e-02 7.108440995216369629e-02 7.805112004280090332e-02 1.128637567162513733e-01 -1.028806418180465698e-01 -2.525299489498138428e-01 2.027744427323341370e-02 7.449550926685333252e-02 -4.813390076160430908e-01 9.412700682878494263e-02 -1.082539111375808716e-01 -5.070626735687255859e-02 1.503671556711196899e-01 2.746381461620330811e-01 -1.705055981874465942e-01 -2.013004422187805176e-01 -4.867479950189590454e-02 -4.173478484153747559e-02 -2.957339212298393250e-02 1.211353857070207596e-02 -1.097504273056983948e-01 -4.293516278266906738e-02 -2.495415061712265015e-01 1.570804417133331299e-01 -1.063680872321128845e-01 3.573888540267944336e-02 3.429859131574630737e-02 -8.324179798364639282e-02 -5.842024683952331543e-01 2.250804752111434937e-02 3.239804133772850037e-02
1.967021971940994263e-01 -2.076704651117324829e-01 -9.541426785290241241e-03 -9.014988690614700317e-02 -2.358175516128540039e-01 -5.831730552017688751e-03 -2.836944758892059326e-01 1.326534748077392578e-01 1.375850737094879150e-01 5.429626908153295517e-03 1.765605993568897247e-02 -1.185704767704010010e-01 7.758074998855590820e-02 1.052667051553726196e-01 1.777209341526031494e-01 -9.608171135187149048e-02 8.425249159336090088e-02 1.697781234979629517e-01 -2.436314225196838379e-01 7.356939464807510376e-02 -4.067097008228302002e-01 1.956751197576522827e-01 9.171626716852188110e-02 2.803571335971355438e-02 -2.995430529117584229e-01 -1.877585500478744507e-01 -8.026223629713058472e-02 -9.162060916423797607e-02 -1.890559494495391846e-01 -3.311838507652282715e-01 1.468456685543060303e-01 -2.111827135086059570e-01
2.154522985219955444e-01 -1.195421144366264343e-01 7.629606872797012329e-02 2.137405723333358765e-01 3.263726830482482910e-01 -1.342199742794036865e-01 2.699372358620166779e-02 1.871632784605026245e-01 6.956755369901657104e-02 -3.047232329845428467e-01 -9.293936192989349365e-02 1.806847900152206421e-01 -2.491379342973232269e-02 3.261421918869018555e-01 1.208205968141555786e-01 -1.084058508276939392e-01 7.621600478887557983e-02 8.303806185722351074e-02 2.398324012756347656e-01 1.004811227321624756e-01 -9.203920513391494751e-02 1.111979410052299500e-01 -4.846423119306564331e-02 -2.978127002716064453e-01 -1.078941673040390015e-01 -2.038363516330718994e-01 -6.781160831451416016e-02 2.005183547735214233e-01 -2.257899343967437744e-01 -2.549287676811218262e-01 -1.302460432052612305e-01 1.790075004100799561e-01
1.636105924844741821e-01 -2.153836488723754883e-01 8.812562562525272369e-03 1.272626221179962158e-01 -1.177712995558977127e-02 -7.539699226617813110e-02 2.611311525106430054e-02 -4.559837281703948975e-02 -3.813029527664184570e-01 -5.568458139896392822e-02 3.124822378158569336e-01 1.287357658147811890e-01 -2.237930148839950562e-01 3.253442645072937012e-01 1.774788945913314819e-01 3.086243011057376862e-02 -1.775569319725036621e-01 -1.314701288938522339e-01 -2.837735712528228760e-01 2.349556237459182739e-02 -1.608278751373291016e-01 2.483999133110046387e-01 1.429446190595626831e-01 -5.876086652278900146e-02 -9.772101789712905884e-02 1.334462314844131470e-01 1.700622141361236572e-01 2.282595485448837280e-01 7.112728059291839600e-02 -3.051680326461791992e-01 2.560749126132577658e-04 5.456557497382164001e-02
1.151896268129348755e-01 -2.861767113208770752e-01 -1.086901351809501648e-01 1.241869404911994934e-01 1.263578832149505615e-01 -3.978004157543182373e-01 -1.735211461782455444e-01 2.288923859596252441e-01 1.014616414904594421e-01 -1.122906804084777832e-01 -4.692914709448814392e-02 1.397963315248489380e-01 -2.226642370223999023e-01 3.270865678787231445e-01 2.566685378551483154e-01 -9.693451225757598877e-02 -1.482466757297515869e-01 2.635598480701446533e-01 -1.580204814672470093e-01 2.393924631178379059e-02 1.097889691591262817e-01 -5.085087567567825317e-02 -6.137385964393615723e-03 -1.502741128206253052e-01 -1.072023957967758179e-01 -1.581223607063293457e-01 6.233352422714233398e-02 5.857905745506286621e-02 -1.589777320623397827e-01 -2.717302441596984863e-01 -3.334599360823631287e-02 2.147496938705444336e-01
6.188840791583061218e-02 -1.669079065322875977e-01 2.154863672330975533e-03 2.171220630407333374e-01 8.519904315471649170e-02 -1.928603202104568481e-01 -2.793851308524608612e-03 3.294381201267242432e-01 6.819850206375122070e-02 -1.157599538564682007e-01 -5.036557093262672424e-02 -8.095549419522285461e-03 -1.500022560358047485e-01 3.033935725688934326e-01 -3.983190655708312988e-02 1.398332864046096802e-01 1.564882695674896240e-01 1.487856823951005936e-02 -1.321118175983428955e-01 -1.506476104259490967e-01 -1.589943319559097290e-01 2.901815474033355713e-01 1.960132420063018799e-01 2.842823788523674011e-02 -1.426419615745544434e-01 1.146771293133497238e-02 -4.172240793704986572e-01 1.054934710264205933e-01 -2.977251075208187103e-02 -3.367033898830413818e-01 2.555911242961883545e-01 1.139916628599166870e-01
2.712884172797203064e-02 -3.115940988063812256e-01 2.373434007167816162e-01 2.241577506065368652e-01 2.936158478260040283e-01 -1.526564061641693115e-01 5.833617970347404480e-02 4.030207172036170959e-02 1.253804862499237061e-01 -2.318481057882308960e-01 2.241811901330947876e-01 -1.107089519500732422e-01 -8.466474711894989014e-02 4.594716131687164307e-01 1.786937862634658813e-01 -1.289621293544769287e-01 -6.587985157966613770e-02 2.353931367397308350e-01 9.988816827535629272e-02 2.757609076797962189e-02 7.995090633630752563e-02 3.700365126132965088e-02 2.377586811780929565e-01 9.100729972124099731e-02 1.444768756628036499e-01 6.637156009674072266e-02 1.025489568710327148e-01 -1.464024744927883148e-02 -1.230860650539398193e-01 -2.642949521541595459e-01 9.418367594480514526e-02 9.631931036710739136e-02
8.660992980003356934e-02 1.408501267433166504e-01 3.158206641674041748e-01 2.269255928695201874e-02 -8.890865743160247803e-02 -3.675082698464393616e-02 -1.056375056505203247e-01 1.406525373458862305e-01 -3.463936597108840942e-02 -5.524927750229835510e-02 1.115658283233642578e-01 -8.524129539728164673e-02 -2.931914627552032471e-01 2.979518473148345947e-01 8.573842234909534454e-03 -3.770472854375839233e-02 -1.765065044164657593e-01 3.749035671353340149e-02 -2.293343842029571533e-01 -2.675338387489318848e-01 -1.168106049299240112e-01 -1.193244755268096924e-01 5.456632003188133240e-02 -2.714474797248840332e-01 -7.455433160066604614e-02 2.390982657670974731e-01 -5.031202360987663269e-02 1.395428925752639771e-01 1.833316683769226074e-02 -2.783819139003753662e-01 3.897823393344879150e-01 -2.371534109115600586e-01
2.367651760578155518e-01 -1.644163876771926880e-01 -3.070647269487380981e-02 5.204792320728302002e-02 9.538965299725532532e-03 5.690749362111091614e-02 -2.402742952108383179e-01 -1.473235934972763062e-01 5.913430079817771912e-02 -1.549110561609268188e-01 1.607215404510498047e-01 -6.695431470870971680e-02 1.632149368524551392e-01 2.033014893531799316e-01 3.948895335197448730e-01 -7.130658626556396484e-02 1.384670734405517578e-01 -2.647047042846679688e-01 -1.014263033866882324e-01 1.282328180968761444e-02 -2.027514427900314331e-01 6.638497859239578247e-02 1.326360255479812622e-01 -1.629517078399658203e-01 -3.438407480716705322e-01 -1.036156788468360901e-01 8.070325106382369995e-02 1.388738900423049927e-01 -2.608589529991149902e-01 -8.653859794139862061e-02 3.372721672058105469e-01 -1.014188230037689209e-01
-4.525951668620109558e-02 -2.309128642082214355e-01 1.189242750406265259e-01 -5.631814897060394287e-02 -1.094771549105644226e-01 -1.219279840588569641e-01 8.035356178879737854e-03 2.010670304298400879e-01 -3.183930814266204834e-01 -7.009305804967880249e-02 2.453931272029876709e-01 1.148556768894195557e-01 -1.215349286794662476e-01 2.403774708509445190e-01 3.759330809116363525e-01 1.576731055974960327e-01 1.326910704374313354e-01 -1.384271085262298584e-01 -3.190357685089111328e-01 -1.641042977571487427e-01 2.178814448416233063e-02 2.073161602020263672e-01 7.107190787792205811e-02 -4.008657932281494141e-01 3.459726646542549133e-02 -2.940662018954753876e-02 3.528374433517456055e-02 -1.221661269664764404e-01 -1.093204542994499207e-01 -1.816042959690093994e-01 2.440932765603065491e-02 5.564327910542488098e-02
1.423878669738769531e-01 1.045980826020240784e-01 -4.750067368149757385e-02 -1.312302500009536743e-01 2.851831167936325073e-02 -2.173250764608383179e-01 -1.438281834125518799e-01 -9.484423696994781494e-02 -9.201507270336151123e-02 -3.759824037551879883e-01 1.967194527387619019e-01 1.205192995257675648e-03 -5.373595654964447021e-02 -5.455014854669570923e-02 4.035336077213287354e-01 -2.403152585029602051e-01 -2.751730941236019135e-02 -5.746292695403099060e-02 -2.272298783063888550e-01 -5.882536992430686951e-03 -3.383197784423828125e-01 -1.418890655040740967e-01 -7.955753803253173828e-02 -2.402268946170806885e-01 -1.788404583930969238e-01 -3.887586295604705811e-02 -2.342778444290161133e-01 -2.004636526107788086e-01 -2.230118811130523682e-01 -5.919782817363739014e-02 1.426967680454254150e-01 8.477573283016681671e-03
2.720482349395751953e-01 -4.302690550684928894e-02 4.212264716625213623e-02 -2.084045410156250000e-01 1.657517105340957642e-01 8.387008309364318848e-02 -1.610733270645141602e-01 1.485549360513687134e-01 -2.632373571395874023e-01 -6.072284653782844543e-02 2.166899144649505615e-01 6.916896253824234009e-02 -2.585678398609161377e-01 3.837001919746398926e-01 1.241911947727203369e-01 -1.486969441175460815e-01 -4.326326400041580200e-02 2.973896265029907227e-02 -2.362310141324996948e-01 2.341003529727458954e-02 2.195907831192016602e-01 9.361274540424346924e-02 -4.268506169319152832e-02 1.045270636677742004e-01 -6.212186068296432495e-02 -9.340167790651321411e-02 1.242283135652542114e-01 8.685006201267242432e-02 -7.658925652503967285e-02 -2.291574925184249878e-01 4.338137805461883545e-01 -9.539730101823806763e-02
1.458332389593124390e-01 1.654872000217437744e-01 1.636904776096343994e-01 4.078824818134307861e-02 -1.198327168822288513e-01 1.209218725562095642e-01 -8.982395380735397339e-02 2.977193295955657959e-01 -5.296959728002548218e-02 4.739069193601608276e-02 1.633754074573516846e-01 -5.766995623707771301e-02 6.234774366021156311e-02 1.377413421869277954e-01 2.892693281173706055e-01 -2.565192878246307373e-01 -1.305980980396270752e-01 1.708404272794723511e-01 5.595605447888374329e-02 -1.257466059178113937e-02 -1.503022313117980957e-01 3.894940391182899475e-02 -9.368328750133514404e-02 -3.618922829627990723e-01 -1.316065937280654907e-01 -2.406051196157932281e-02 -2.196449637413024902e-01 1.938267727382481098e-03 -5.295342579483985901e-02 -5.088397264480590820e-01 -2.153671979904174805e-01 4.647106304764747620e-02
-4.931546375155448914e-02 -2.503493726253509521e-01 1.047630235552787781e-01 5.767419561743736267e-02 1.206828281283378601e-01 -3.916763663291931152e-01 1.074712425470352173e-01 1.510672420263290405e-01 -1.169054508209228516e-01 -9.315187484025955200e-02 1.539883017539978027e-01 -1.043508276343345642e-01 2.142880260944366455e-01 2.055996507406234741e-01 1.975456476211547852e-01 1.231955140829086304e-01 6.245016679167747498e-02 -2.469238452613353729e-02 -3.527177497744560242e-03 2.115714102983474731e-01 -2.612102925777435303e-01 2.499948143959045410e-01 4.886009171605110168e-02 -6.195914000272750854e-02 -2.748501896858215332e-01 -1.809885203838348389e-01 -2.632513940334320068e-01 2.076486349105834961e-01 -1.287040561437606812e-01 -2.971032857894897461e-01 6.699430942535400391e-02 -5.125124007463455200e-02
2.679735422134399414e-01 -2.354044765233993530e-01 2.445493042469024658e-01 1.010819450020790100e-01 -6.814498454332351685e-02 1.410348862409591675e-01 1.569405794143676758e-01 2.826762199401855469e-02 -2.057896405458450317e-01 -1.637019366025924683e-01 7.720851339399814606e-03 -1.000858619809150696e-01 -2.953415811061859131e-01 3.697726428508758545e-01 1.575786024332046509e-01 -4.708561301231384277e-02 -2.845689654350280762e-01 -1.116662696003913879e-01 -2.065652012825012207e-01 -4.406180232763290405e-03 3.762991726398468018e-02 2.732035219669342041e-01 1.106872037053108215e-02 -2.761112749576568604e-01 -1.141993924975395203e-01 2.334309220314025879e-01 1.419830694794654846e-02 1.450167000293731689e-01 -9.519533812999725342e-02 -1.566626429557800293e-01 1.078696027398109436e-01 -6.205291720107197762e-04
1.380563229322433472e-01 -6.404619663953781128e-02 3.231751546263694763e-02 7.736723637208342552e-04 3.176330327987670898e-01 -3.264572471380233765e-02 1.330952644348144531e-01 -1.097203865647315979e-01 -3.691370412707328796e-02 -2.731841206550598145e-01 3.560485839843750000e-01 1.665947772562503815e-02 -1.744891144335269928e-02 2.509514689445495605e-01 5.545422434806823730e-03 -7.701122760772705078e-02 -2.069496065378189087e-01 -1.105045303702354431e-01 9.260063059628009796e-03 -1.188152283430099487e-01 -3.007876873016357422e-01 -1.838929802179336548e-01 -1.241337358951568604e-01 -1.954639405012130737e-01 -1.196942329406738281e-01 -1.358834654092788696e-01 -7.554655522108078003e-02 2.493096590042114258e-01 -1.256155967712402344e-01 -4.051098525524139404e-01 1.308994889259338379e-01 -1.642325073480606079e-01
1.937178671360015869e-01 -3.649478256702423096e-01 -9.982471168041229248e-02 -1.667774319648742676e-01 2.012517116963863373e-02 -2.707684785127639771e-02 -1.619006991386413574e-01 2.096002250909805298e-01 -1.385182589292526245e-01 -1.085399836301803589e-01 9.757257252931594849e-02 -6.654400378465652466e-02 3.206643089652061462e-02 3.842532336711883545e-01 6.527892500162124634e-02 1.018864847719669342e-02 -2.255550920963287354e-01 -2.372902631759643555e-01 -2.414171397686004639e-01 2.550236880779266357e-01 1.961328536272048950e-01 -1.498611923307180405e-02 -8.933269232511520386e-02 9.010878205299377441e-02 -1.689649373292922974e-01 -7.541432976722717285e-02 2.925523184239864349e-02 -2.082034200429916382e-01 7.894816994667053223e-02 -3.473287820816040039e-01 1.246093958616256714e-01 -1.270096898078918457e-01
2.062870711088180542e-01 1.420706324279308319e-02 1.776067726314067841e-02 -2.012810558080673218e-01 -2.568746805191040039e-01 -1.403380334377288818e-01 -3.451986610889434814e-02 1.052305325865745544e-01 -2.441734522581100464e-01 -2.715348303318023682e-01 1.571006029844284058e-01 5.338491126894950867e-02 -1.370349526405334473e-02 4.346432387828826904e-01 9.381739795207977295e-02 -1.034341156482696533e-01 4.441643133759498596e-03 3.192433714866638184e-02 9.007341414690017700e-02 2.890340052545070648e-02 -1.067237928509712219e-01 2.154820831492543221e-03 -3.065184056758880615e-01 4.694623127579689026e-02 8.416460454463958740e-02 -1.743948459625244141e-01 -2.698021233081817627e-01 -7.084247469902038574e-02 -2.000774629414081573e-02 -3.934548795223236084e-01 1.734168380498886108e-01 1.756577640771865845e-01
9.337222576141357422e-02 -1.955640614032745361e-01 2.621348202228546143e-01 3.647821722552180290e-03 2.187097072601318359e-01 -2.539132833480834961e-01 -3.114750385284423828e-01 -5.052231252193450928e-02 6.339455395936965942e-02 -1.764030754566192627e-01 1.939047276973724365e-01 -5.808433517813682556e-02 3.687397763133049011e-02 4.746819436550140381e-01 1.592949181795120239e-01 -1.678878664970397949e-01 2.329041063785552979e-01 -3.825070336461067200e-02 -4.653266072273254395e-02 -7.221941649913787842e-02 -1.272225081920623779e-01 -4.762155562639236450e-02 8.715696632862091064e-03 -6.536338478326797485e-03 -2.512357831001281738e-01 -1.453049387782812119e-02 1.961524784564971924e-02 -2.021209150552749634e-01 -1.635316908359527588e-01 -2.309820950031280518e-01 -1.897902786731719971e-02 -2.222511023283004761e-01
-5.108848586678504944e-02 -3.748119473457336426e-01 2.677718102931976318e-01 3.047107905149459839e-02 1.215847209095954895e-01 7.886109501123428345e-02 -2.176977396011352539e-01 4.928645789623260498e-01 -3.224617242813110352e-02 -2.225123494863510132e-01 3.425398841500282288e-03 -1.303997337818145752e-01 -8.537784963846206665e-02 2.089749276638031006e-01 2.714074850082397461e-01 -1.141069531440734863e-01 1.599601358175277710e-01 1.636456102132797241e-01 -8.107647299766540527e-02 1.878750026226043701e-01 5.071081221103668213e-02 -1.244894489645957947e-01 -2.458559274673461914e-01 -6.388363987207412720e-02 -7.309006899595260620e-02 1.500744838267564774e-02 -1.217504069209098816e-01 -3.054875507950782776e-02 -1.267462968826293945e-01 -1.439938545227050781e-01 1.215114817023277283e-01 1.342970579862594604e-01
-1.715969294309616089e-01 -3.101747632026672363e-01 -6.187189370393753052e-02 2.166554145514965057e-02 3.268481194972991943e-01 -3.078157603740692139e-01 -2.489220649003982544e-01 -4.728264361619949341e-02 5.286584794521331787e-02 -1.919850260019302368e-01 1.324387043714523315e-01 1.975422501564025879e-01 -1.592866033315658569e-01 2.415539026260375977e-01 1.880848705768585205e-01 -2.594663500785827637e-01 -9.963973611593246460e-02 -4.660102352499961853e-02 -1.354708336293697357e-03 2.901994250714778900e-02 -7.034191489219665527e-02 -8.881145715713500977e-02 8.569390326738357544e-02 -5.909806489944458008e-02 -2.494785375893115997e-02 -1.626013778150081635e-02 4.845557734370231628e-03 -1.437558382749557495e-01 -1.828607916831970215e-01 -4.274429380893707275e-01 6.673944741487503052e-02 2.069889903068542480e-01
-6.801687926054000854e-02 -6.489017605781555176e-02 -5.945849046111106873e-02 -1.565792113542556763e-01 1.357169747352600098e-01 6.300679594278335571e-02 -1.077858507633209229e-01 1.883208155632019043e-01 -9.559734165668487549e-02 -5.297138541936874390e-02 1.508887857198715210e-01 7.096657156944274902e-02 1.819109469652175903e-01 5.220130681991577148e-01 2.302916944026947021e-01 -1.780076920986175537e-01 -3.833143413066864014e-02 -1.143799200654029846e-01 8.385081589221954346e-02 4.850176870822906494e-01 -1.722306907176971436e-01 -8.371555805206298828e-02 2.214885503053665161e-02 -1.140154823660850525e-01 -1.367629598826169968e-02 1.311628893017768860e-02 -1.962643712759017944e-01 3.315215185284614563e-02 -6.749309599399566650e-02 -2.889139950275421143e-01 1.205021440982818604e-01 1.186091229319572449e-01
8.213810622692108154e-02 -2.254800051450729370e-01 6.158980540931224823e-03 -2.710154652595520020e-02 1.493045538663864136e-01 -3.790657594799995422e-02 8.763486891984939575e-02 2.859184145927429199e-01 -1.539121270179748535e-01 -2.806727290153503418e-01 8.513737469911575317e-02 3.878431022167205811e-02 1.493901908397674561e-01 1.574358493089675903e-01 3.067389130592346191e-01 -3.036717474460601807e-01 -1.410143524408340454e-01 2.605786025524139404e-01 -3.411243259906768799e-01 6.573187559843063354e-02 1.106341406702995300e-01 6.863343529403209686e-03 1.096982508897781372e-01 -2.060513794422149658e-01 8.474973961710929871e-03 -4.853051155805587769e-03 -8.423547260463237762e-03 8.177237957715988159e-02 9.120204485952854156e-03 -2.956663668155670166e-01 -1.168321818113327026e-02 3.378051817417144775e-01
1.001099497079849243e-01 -1.939515471458435059e-01 -1.226734928786754608e-02 3.509582877159118652e-01 2.958720736205577850e-02 -1.484116762876510620e-01 -3.225470185279846191e-01 1.380846202373504639e-01 1.188405156135559082e-01 -1.577687263488769531e-01 2.851281762123107910e-01 -5.634206905961036682e-02 -7.712350785732269287e-02 -7.422550115734338760e-04 6.127921491861343384e-02 -3.534233570098876953e-01 -2.110934406518936157e-01 -1.214181631803512573e-01 -1.067302227020263672e-01 -1.333032995462417603e-01 -1.914451420307159424e-01 -1.306193321943283081e-01 2.600047886371612549e-01 -1.120012253522872925e-01 7.390854507684707642e-02 -7.687583565711975098e-02 1.403817981481552124e-01 -3.087828308343887329e-02 1.443119999021291733e-02 -3.480145633220672607e-01 2.021121382713317871e-01 9.168974310159683228e-02
6.691059470176696777e-02 -2.404110282659530640e-01 7.711345702409744263e-02 1.487597227096557617e-01 7.664553076028823853e-02 -5.014020949602127075e-02 -8.942781388759613037e-02 2.655739486217498779e-01 -4.784878343343734741e-02 -2.792159914970397949e-01 -1.117397248744964600e-01 3.823247179388999939e-02 2.453458011150360107e-01 5.779508128762245178e-02 9.637749195098876953e-02 -1.298715472221374512e-01 -9.868545830249786377e-02 -6.967560620978474617e-04 2.692301869392395020e-01 2.575726807117462158e-01 -2.465901076793670654e-01 8.198643475770950317e-02 1.743468791246414185e-01 -2.481299340724945068e-01 -1.775010079145431519e-01 -1.751496195793151855e-01 1.250953376293182373e-01 9.722547978162765503e-02 -4.450473487377166748e-01 -1.719811409711837769e-01 3.216812759637832642e-02 1.217323392629623413e-01
-6.429640948772430420e-02 5.320605635643005371e-02 -2.389734685420989990e-01 -1.585511416196823120e-01 5.745086073875427246e-02 1.114641204476356506e-01 -8.719119429588317871e-02 2.126950174570083618e-01 -1.305096745491027832e-01 -3.497683107852935791e-01 1.142654940485954285e-01 -8.661333471536636353e-02 2.114658057689666748e-01 4.069727063179016113e-01 3.154334127902984619e-01 -2.046095132827758789e-01 -6.681378930807113647e-02 -1.234984695911407471e-01 1.120934486389160156e-01 3.393946290016174316e-01 -1.594142317771911621e-01 -3.315893933176994324e-02 5.569427460432052612e-02 -5.475009977817535400e-02 -6.789402663707733154e-02 -1.188630610704421997e-01 1.541069298982620239e-01 1.297391057014465332e-01 -1.844703257083892822e-01 -1.202744320034980774e-01 2.064180374145507812e-01 -8.984348736703395844e-03
-2.324599027633666992e-02 -1.678147912025451660e-01 -1.875596642494201660e-01 -8.879949152469635010e-02 -3.259375691413879395e-02 -6.894433498382568359e-02 -2.472310885787010193e-02 1.091283839195966721e-02 -8.037707209587097168e-02 -2.148934900760650635e-01 7.461083680391311646e-02 -3.864362835884094238e-02 1.074059456586837769e-01 1.889806389808654785e-01 4.025006890296936035e-01 -1.931297928094863892e-01 1.201474890112876892e-01 9.879672527313232422e-02 9.690104424953460693e-02 1.794413477182388306e-01 -1.000335887074470520e-01 -2.349316924810409546e-01 1.324127465486526489e-01 2.804060699418187141e-03 -1.784100383520126343e-01 -9.958113543689250946e-03 5.774070322513580322e-02 4.248308241367340088e-01 2.096559666097164154e-02 -2.513002753257751465e-01 4.286623895168304443e-01 6.180034205317497253e-02
6.283137202262878418e-02 -2.353590130805969238e-01 2.313879877328872681e-01 -6.360397487878799438e-02 -1.168136820197105408e-01 1.447745710611343384e-01 2.369384467601776123e-01 1.944004446268081665e-01 -2.135529220104217529e-01 -1.556257307529449463e-01 1.334283053874969482e-01 -8.672418072819709778e-03 -2.101417481899261475e-01 2.390757799148559570e-01 2.812143974006175995e-02 1.206950619816780090e-01 -1.017696261405944824e-01 -4.665796458721160889e-02 -2.393393963575363159e-01 -2.918225480243563652e-03 -2.184710502624511719e-01 2.373333722352981567e-01 1.253916174173355103e-01 -2.299161106348037720e-01 -1.146123409271240234e-01 1.314355432987213135e-01 -2.075901925563812256e-01 1.767336875200271606e-01 -2.089698612689971924e-01 -1.700809895992279053e-01 2.699413299560546875e-01 -2.397652268409729004e-01
1.063112244009971619e-01 -2.308115959167480469e-01 1.273242533206939697e-01 -3.068681061267852783e-02 -8.871265687048435211e-03 -1.840115636587142944e-01 -8.841762691736221313e-02 1.870702952146530151e-01 9.306140244007110596e-03 -2.694922983646392822e-01 2.370465099811553955e-01 3.522501140832901001e-02 -1.715108752250671387e-01 2.136743664741516113e-01 2.157846093177795410e-01 -2.352762818336486816e-01 1.685080863535404205e-02 1.682056486606597900e-01 1.578145623207092285e-01 -2.105266004800796509e-01 -2.366169244050979614e-01 -1.732368469238281250e-01 -1.415670514106750488e-01 -1.525070369243621826e-01 2.751103043556213379e-01 -1.274524629116058350e-01 -1.324757486581802368e-01 1.611866503953933716e-01 7.285945862531661987e-02 -3.505822420120239258e-01 -8.390714228153228760e-02 1.912167966365814209e-01
1.622495204210281372e-01 1.263234913349151611e-01 1.427104026079177856e-01 2.629481852054595947e-01 -9.484881162643432617e-02 -2.935610413551330566e-01 -3.185642957687377930e-01 3.301152586936950684e-02 -3.433608412742614746e-01 -2.409734576940536499e-01 2.736020088195800781e-01 9.924282133579254150e-02 -1.202424094080924988e-01 9.219369292259216309e-02 2.891942858695983887e-01 -8.988516777753829956e-02 -3.480480611324310303e-02 9.191914647817611694e-02 -6.080503016710281372e-02 6.182372942566871643e-02 -2.022445052862167358e-01 2.920960774645209312e-03 9.320525079965591431e-02 -1.582514345645904541e-01 1.599499583244323730e-02 -1.723200380802154541e-01 -4.526717588305473328e-02 -8.685565739870071411e-02 1.333422493189573288e-02 -5.909158661961555481e-02 2.961512804031372070e-01 -2.690336704254150391e-01
1.137651950120925903e-01 9.521626867353916168e-03 7.181076705455780029e-02 1.121939346194267273e-02 1.457114517688751221e-01 8.798515051603317261e-02 -1.286076456308364868e-01 -1.010338664054870605e-01 3.267305791378021240e-01 -3.218475580215454102e-01 8.483590185642242432e-02 -1.854149550199508667e-01 -1.195457875728607178e-01 3.239762485027313232e-01 9.608076512813568115e-02 -3.771144151687622070e-01 -1.736270729452371597e-03 -6.079255789518356323e-02 7.528635114431381226e-02 1.094196140766143799e-01 -3.893174827098846436e-01 1.809974759817123413e-01 -7.847397029399871826e-02 -1.646279692649841309e-01 -6.515391170978546143e-02 -1.171573475003242493e-01 8.685315400362014771e-02 1.262142956256866455e-01 -5.031676217913627625e-02 -3.449833095073699951e-01 3.728117793798446655e-02 -6.507565733045339584e-03
4.075891971588134766e-01 -2.027324438095092773e-01 -4.520033951848745346e-03 -8.408309519290924072e-02 -1.025552451610565186e-01 -8.291746675968170166e-02 -2.438785731792449951e-01 -5.591946095228195190e-02 9.270430356264114380e-02 1.374048441648483276e-01 1.682546287775039673e-01 7.130466401576995850e-02 -1.200914606451988220e-01 1.701053529977798462e-01 2.717993855476379395e-01 -5.457314476370811462e-02 -2.089092880487442017e-01 1.421965062618255615e-01 -7.138931751251220703e-02 2.356291562318801880e-01 -2.298273593187332153e-01 1.870330870151519775e-01 5.293129011988639832e-02 9.256538003683090210e-02 -1.636020094156265259e-01 -2.722160220146179199e-01 -1.869157105684280396e-01 1.295738816261291504e-01 6.187905371189117432e-02 -2.356292158365249634e-01 2.905964553356170654e-01 -6.753913313150405884e-02
6.918050348758697510e-02 -1.542720664292573929e-02 1.993460357189178467e-01 -1.208307817578315735e-01 -6.363776326179504395e-02 -8.872514218091964722e-02 -2.755546569824218750e-02 1.912833303213119507e-01 2.991120517253875732e-02 -2.673025056719779968e-02 1.694288551807403564e-01 1.539334561675786972e-02 -1.281630396842956543e-01 1.308305114507675171e-01 5.240972340106964111e-02 -8.446101844310760498e-02 -1.210744157433509827e-01 -3.988682851195335388e-02 -2.987328767776489258e-01 -9.224285185337066650e-02 -1.133982464671134949e-01 5.589045286178588867e-01 -1.360067427158355713e-01 -5.929455161094665527e-02 1.351714134216308594e-01 -1.521448642015457153e-01 1.604470908641815186e-01 -5.468861013650894165e-02 -2.515379190444946289e-01 -2.499725967645645142e-01 3.824703991413116455e-01 -1.181087717413902283e-01
9.146029502153396606e-02 8.320417255163192749e-02 3.600174188613891602e-02 7.900015451014041901e-03 -2.933525443077087402e-01 -2.807732298970222473e-02 7.365778833627700806e-02 2.584696412086486816e-01 -1.142156645655632019e-01 -1.433956921100616455e-01 1.197343841195106506e-01 -2.296815663576126099e-01 1.097047775983810425e-01 2.782479487359523773e-02 -5.836818672833032906e-05 -2.526743710041046143e-01 -1.615391224622726440e-01 -2.362710237503051758e-02 -9.504478424787521362e-02 1.063394099473953247e-01 -2.913677692413330078e-01 5.667465156875550747e-04 -4.228262230753898621e-02 -3.360560238361358643e-01 -8.446615934371948242e-02 -6.347461789846420288e-02 -1.986717283725738525e-01 2.324716150760650635e-01 6.294960528612136841e-02 -1.934517472982406616e-01 4.884643256664276123e-01 1.251152306795120239e-01
1.263148784637451172e-01 -1.909739226102828979e-01 2.466422468423843384e-01 -1.882572099566459656e-02 8.639714121818542480e-02 -1.549236327409744263e-01 -9.130902588367462158e-02 -3.400603309273719788e-02 2.080519683659076691e-02 -1.011733859777450562e-01 4.036269336938858032e-02 9.369145333766937256e-02 -1.007097885012626648e-01 3.880660235881805420e-02 2.082304805517196655e-01 -1.224040389060974121e-01 5.830043926835060120e-02 1.849189847707748413e-01 -1.297353804111480713e-01 6.387584656476974487e-02 -2.791517078876495361e-01 6.619883179664611816e-01 1.608508825302124023e-01 -7.695224136114120483e-02 -5.373426713049411774e-03 -7.627927511930465698e-02 -7.651948928833007812e-02 -4.790363833308219910e-03 -5.295749381184577942e-02 -3.892060136422514915e-03 3.519274294376373291e-01 -9.750610589981079102e-02
2.178081423044204712e-01 -2.839034795761108398e-01 1.377536952495574951e-01 -2.013337016105651855e-01 -9.506132453680038452e-02 -2.120611071586608887e-01 7.019733637571334839e-02 2.757159471511840820e-01 -7.800434529781341553e-02 -8.941923826932907104e-02 3.612412810325622559e-01 -1.758401989936828613e-01 -9.738001227378845215e-02 3.243746459484100342e-01 4.953825101256370544e-02 -1.917851120233535767e-01 -2.028026878833770752e-01 -2.904731780290603638e-02 2.857658080756664276e-02 8.381703495979309082e-02 -1.775717735290527344e-01 2.159635424613952637e-01 -4.620578885078430176e-02 -1.699029058218002319e-01 2.844495885074138641e-02 7.357706129550933838e-02 -8.059332147240638733e-03 2.123712152242660522e-01 -3.697194904088973999e-02 1.788643300533294678e-01 2.613323330879211426e-01 -1.898132711648941040e-01
1.524958461523056030e-01 -4.051398038864135742e-01 -9.396896511316299438e-02 7.293870300054550171e-02 1.964521110057830811e-01 -1.822565793991088867e-01 -2.225805670022964478e-01 1.973021030426025391e-01 -1.510858088731765747e-01 -3.429000377655029297e-01 1.511604189872741699e-01 4.839448630809783936e-02 2.739474922418594360e-02 2.672589421272277832e-01 1.646727472543716431e-01 2.852084338665008545e-01 -3.385543823242187500e-02 -3.414177298545837402e-01 -1.549891978502273560e-01 1.889094114303588867e-01 -5.320296064019203186e-02 -6.485661957412958145e-03 -1.657490283250808716e-01 1.913926680572330952e-03 -1.784967444837093353e-02 -7.686888426542282104e-02 4.023193567991256714e-02 1.776723749935626984e-02 -1.108844578266143799e-01 -2.170270383358001709e-01 9.853701293468475342e-02 -8.307124674320220947e-02
-3.951578587293624878e-02 -3.176474869251251221e-01 -4.781602695584297180e-02 8.198163658380508423e-02 2.098923474550247192e-01 -3.959352076053619385e-01 -7.359384000301361084e-02 -2.916265279054641724e-03 -1.518648415803909302e-01 -1.835566163063049316e-01 8.536215126514434814e-02 8.477427065372467041e-02 -1.149936690926551819e-01 4.195983409881591797e-01 1.041263788938522339e-01 2.072347700595855713e-01 -8.230850100517272949e-02 -3.359906673431396484e-01 -1.941008865833282471e-01 1.041530817747116089e-01 -9.617651253938674927e-02 -5.695725977420806885e-02 -6.494539231061935425e-02 -2.455654367804527283e-02 -1.612508594989776611e-01 -1.189792826771736145e-01 -7.736440747976303101e-02 1.619593352079391479e-01 -9.459263086318969727e-02 -3.029664456844329834e-01 -4.884399846196174622e-02 -8.357281237840652466e-02
1.697313189506530762e-01 2.397395670413970947e-02 1.371433287858963013e-01 5.802555009722709656e-02 -4.171389713883399963e-02 -8.853328973054885864e-02 -1.705324351787567139e-01 -2.007679827511310577e-02 1.809239834547042847e-01 -1.831492185592651367e-01 1.503068059682846069e-01 -9.622709453105926514e-02 -3.461158275604248047e-02 3.613624870777130127e-01 1.198465228080749512e-01 -1.767288595438003540e-01 -1.054751034826040268e-02 1.020757015794515610e-02 1.358952606096863747e-03 -1.762508004903793335e-01 -9.234587848186492920e-02 3.392183184623718262e-01 -2.600437104701995850e-01 -3.088977634906768799e-01 2.335146814584732056e-01 -2.978076636791229248e-01 3.918110951781272888e-02 2.104057818651199341e-01 -2.263103127479553223e-01 -1.476439833641052246e-01 2.321869134902954102e-01 1.822326797991991043e-03
1.406121999025344849e-01 8.810319006443023682e-02 -9.380455315113067627e-02 -1.201834231615066528e-01 -3.993459418416023254e-02 7.067480683326721191e-02 8.307820558547973633e-02 1.478762775659561157e-01 -5.900667235255241394e-02 -5.544861555099487305e-01 8.258548378944396973e-02 -2.536017298698425293e-01 3.596560657024383545e-02 1.247316300868988037e-01 3.121563792228698730e-01 -6.888385117053985596e-02 -1.127491071820259094e-01 7.491835206747055054e-02 1.408250033855438232e-01 1.339952200651168823e-01 -1.742386519908905029e-01 1.007423251867294312e-01 1.205685064196586609e-01 -1.222068592905998230e-01 5.796420946717262268e-02 -2.516784667968750000e-01 -2.193859964609146118e-01 1.076061129570007324e-01 5.412659607827663422e-03 -2.351226657629013062e-01 3.239420950412750244e-01 1.425076625309884548e-03
-3.197246044874191284e-02 -6.660850346088409424e-02 -9.761478006839752197e-02 -1.238722875714302063e-01 -2.478546053171157837e-01 7.096759974956512451e-02 -4.827737808227539062e-02 1.035910025238990784e-01 -1.400377601385116577e-01 -3.323688209056854248e-01 1.943780668079853058e-02 4.894198849797248840e-02 6.782421469688415527e-02 2.614858746528625488e-01 2.760699987411499023e-01 1.035582348704338074e-01 -2.549958229064941406e-01 -8.881315588951110840e-02 1.176852509379386902e-01 -7.625609636306762695e-02 -1.138372644782066345e-01 -1.926202327013015747e-01 -1.060907077044248581e-02 -1.816439926624298096e-01 -3.683502078056335449e-01 -1.552051305770874023e-01 1.724073477089405060e-02 2.610853314399719238e-01 -1.244072467088699341e-01 -1.157005131244659424e-01 2.843661606311798096e-01 2.892509400844573975e-01
3.201867043972015381e-01 -1.129126921296119690e-01 7.098325341939926147e-02 1.620879620313644409e-01 2.880737185478210449e-02 -1.265085488557815552e-01 -2.256524562835693359e-01 -6.721280049532651901e-03 2.415509670972824097e-01 -3.135606050491333008e-01 2.494008243083953857e-01 -1.507458686828613281e-01 8.028931915760040283e-02 2.268450260162353516e-01 1.149504035711288452e-01 3.314556926488876343e-02 -3.094522282481193542e-02 -4.119010700378566980e-04 -7.269738614559173584e-02 -7.806602865457534790e-02 -1.395456045866012573e-01 -3.667066618800163269e-02 8.687866479158401489e-02 -1.370126605033874512e-01 -5.023376345634460449e-01 -4.704060498625040054e-03 -2.831268906593322754e-01 -1.939308270812034607e-02 -2.069616615772247314e-01 -1.540593206882476807e-01 7.838580012321472168e-02 -8.199488371610641479e-02
-2.414762973785400391e-01 -1.689089834690093994e-01 6.770756095647811890e-02 1.064843535423278809e-01 -6.163776665925979614e-02 -2.020594775676727295e-01 4.009081050753593445e-02 -1.217843294143676758e-01 -2.122385054826736450e-02 -3.351904451847076416e-01 -3.651579469442367554e-02 7.433591037988662720e-02 -2.466835640370845795e-02 2.313286215066909790e-01 3.969029486179351807e-01 -2.792946398258209229e-01 -3.397121280431747437e-02 -9.587188065052032471e-02 6.864970177412033081e-02 -3.813506290316581726e-02 -1.579906940460205078e-01 2.225145399570465088e-01 1.447289288043975830e-01 1.515249758958816528e-01 -1.279080957174301147e-01 -2.136610448360443115e-01 5.266284104436635971e-03 3.056828677654266357e-01 5.059793591499328613e-02 -9.925501048564910889e-02 3.522179722785949707e-01 -2.335204742848873138e-03
1.468667834997177124e-01 -1.310159824788570404e-02 1.507403999567031860e-01 -5.155251547694206238e-02 -5.669425055384635925e-02 -5.153552442789077759e-02 2.586159482598304749e-02 3.638830408453941345e-02 -8.288636803627014160e-02 -4.949497524648904800e-03 2.249868959188461304e-02 2.247286587953567505e-02 -3.003638982772827148e-01 3.167090117931365967e-01 2.439526766538619995e-01 -1.175708994269371033e-01 -1.865400224924087524e-01 4.700133949518203735e-02 -1.283088419586420059e-02 -8.762250840663909912e-02 -2.821001410484313965e-01 3.894107341766357422e-01 -2.295804768800735474e-01 -1.939415335655212402e-01 -7.128713279962539673e-02 5.528291687369346619e-02 -2.216977030038833618e-01 1.182825714349746704e-01 -2.610480785369873047e-01 5.594388023018836975e-02 3.665404915809631348e-01 -1.730712503194808960e-01
3.305546939373016357e-01 -5.604284629225730896e-02 3.328972682356834412e-02 -1.244535520672798157e-01 5.818774178624153137e-02 5.609153769910335541e-03 -1.433803886175155640e-01 3.321279883384704590e-01 -2.310348451137542725e-01 -4.162659123539924622e-02 3.342780172824859619e-01 1.068346574902534485e-01 -2.410108894109725952e-01 3.811945021152496338e-01 9.600490331649780273e-02 3.551726788282394409e-02 2.136416174471378326e-02 -4.633782058954238892e-02 -1.815125942230224609e-01 1.501316428184509277e-01 7.438240200281143188e-02 4.885039478540420532e-02 -5.682764574885368347e-02 -6.084729451686143875e-03 -1.720729470252990723e-01 -2.061044126749038696e-01 6.042698025703430176e-02 7.954862900078296661e-03 1.533742155879735947e-02 -1.315528452396392822e-01 3.832476735115051270e-01 -1.872805505990982056e-01
2.593863904476165771e-01 -1.615681499242782593e-01 2.653929889202117920e-01 8.726573735475540161e-02 -4.550763219594955444e-02 5.553993396461009979e-04 1.844822466373443604e-01 -7.483258098363876343e-02 1.539399474859237671e-01 -4.734580591320991516e-02 3.335436582565307617e-01 -3.523593023419380188e-02 1.051972210407257080e-01 3.555488586425781250e-01 1.681572794914245605e-01 -2.329939603805541992e-01 -3.211273252964019775e-02 1.494983434677124023e-01 -9.828359819948673248e-03 -2.161315232515335083e-01 -1.007203832268714905e-01 -1.844305545091629028e-01 2.723138034343719482e-02 -9.212403744459152222e-02 -5.755791440606117249e-02 -7.406742125749588013e-02 -5.676581338047981262e-02 9.708233922719955444e-02 -7.999286055564880371e-02 -4.617935121059417725e-01 1.055433079600334167e-01 2.292781025171279907e-01
-1.578356139361858368e-02 -2.371367663145065308e-01 1.174107845872640610e-02 -7.024668157100677490e-02 1.575941741466522217e-01 -8.407565206289291382e-02 -9.583690017461776733e-02 4.855553507804870605e-01 -2.013787776231765747e-01 -3.234013319015502930e-01 1.452188491821289062e-01 1.619432866573333740e-02 -7.443495839834213257e-02 1.934979259967803955e-01 2.775520682334899902e-01 -2.361530810594558716e-01 -2.156197130680084229e-01 1.915712356567382812e-01 -1.197810694575309753e-01 2.323587797582149506e-02 -1.691015511751174927e-01 -7.168839871883392334e-02 1.409637778997421265e-01 1.669905781745910645e-01 7.741047441959381104e-02 6.257510930299758911e-02 -2.208602875471115112e-01 -2.698883786797523499e-02 -1.177236884832382202e-01 -4.494186118245124817e-02 2.017530947923660278e-01 1.540923118591308594e-01
3.550967872142791748e-01 -9.194385260343551636e-03 2.293799072504043579e-01 2.798805832862854004e-01 -1.553246867842972279e-03 -1.788339316844940186e-01 -1.087924018502235413e-01 -1.410715579986572266e-01 1.628405302762985229e-01 -2.640007436275482178e-01 1.425771415233612061e-01 -9.188798069953918457e-02 -1.247624978423118591e-01 5.568627268075942993e-02 -1.207623630762100220e-02 2.072860859334468842e-02 -1.679278910160064697e-01 8.320888876914978027e-02 -9.938395768404006958e-02 -1.891554519534111023e-02 -1.188694089651107788e-01 2.109140157699584961e-01 7.556543499231338501e-02 -2.682470083236694336e-01 -3.365111947059631348e-01 -2.429158836603164673e-01 -1.815869212150573730e-01 2.486710064113140106e-02 -2.888921797275543213e-01 -1.804933845996856689e-01 1.185133680701255798e-01 -1.317706108093261719e-01
-8.965867757797241211e-02 -2.704337835311889648e-01 1.088804379105567932e-02 1.734448038041591644e-02 1.399396955966949463e-01 -2.326095290482044220e-02 2.199580073356628418e-01 8.515977114439010620e-02 -1.622699946165084839e-01 -1.139063537120819092e-01 6.220896542072296143e-02 1.352680176496505737e-01 -1.062177568674087524e-01 1.938124001026153564e-01 3.544142842292785645e-01 -2.403945848345756531e-02 5.765425041317939758e-02 -3.009602725505828857e-01 1.212448999285697937e-01 1.501632034778594971e-01 -1.028033494949340820e-01 2.927978038787841797e-01 -1.284637451171875000e-01 -1.572069711983203888e-03 -3.342635631561279297e-01 2.496194839477539062e-01 -6.842439621686935425e-02 2.768715098500251770e-02 -1.453023552894592285e-01 -3.084283173084259033e-01 2.576581835746765137e-01 -8.314864709973335266e-03
2.290271818637847900e-01 -3.361289501190185547e-01 -3.580379532650113106e-03 -6.101728975772857666e-02 -2.156064212322235107e-01 5.309193581342697144e-02 1.826530396938323975e-01 1.441277116537094116e-01 -2.917917817831039429e-02 -2.190304100513458252e-01 3.250916600227355957e-01 -3.904686495661735535e-02 -1.542698889970779419e-01 3.016314804553985596e-01 1.602763682603836060e-01 -3.743565678596496582e-01 -2.033805847167968750e-01 1.399491727352142334e-02 3.254875540733337402e-02 1.690393090248107910e-01 5.561971291899681091e-02 2.230147123336791992e-01 1.318247020244598389e-01 -1.420119106769561768e-01 -4.036949947476387024e-02 2.150311768054962158e-01 -6.450872402638196945e-03 1.882895678281784058e-01 -1.270906329154968262e-01 2.121364511549472809e-02 1.544853746891021729e-01 -7.309630513191223145e-02
-6.000381335616111755e-02 -4.514874219894409180e-01 1.406250745058059692e-01 -8.276072889566421509e-02 7.932052761316299438e-02 -1.925072050653398037e-03 1.534148454666137695e-01 -2.430494129657745361e-01 2.315258085727691650e-01 -2.644878067076206207e-02 8.807407319545745850e-02 -2.338392287492752075e-02 1.150153651833534241e-01 1.730158925056457520e-01 2.174365669488906860e-01 -2.238862514495849609e-01 -2.226750999689102173e-01 -1.191774904727935791e-01 -1.117632240056991577e-01 -1.259005814790725708e-01 5.536662414669990540e-02 2.400314658880233765e-01 -2.668574452400207520e-02 -2.335333637893199921e-02 -1.122731864452362061e-01 -1.085910126566886902e-01 -2.398385554552078247e-01 -5.430340021848678589e-02 -1.576753258705139160e-01 -4.049673974514007568e-01 1.580313444137573242e-01 1.452063024044036865e-01
-1.648817677050828934e-03 4.578179121017456055e-02 -1.959809102118015289e-02 -2.762370929121971130e-02 1.897167414426803589e-01 -2.830564044415950775e-02 -1.580067127943038940e-01 3.527719527482986450e-02 3.985701501369476318e-02 -2.575041353702545166e-01 1.477615833282470703e-01 -2.366456240415573120e-01 -1.060328334569931030e-01 3.052901029586791992e-01 1.671431511640548706e-01 -3.079885542392730713e-01 -1.116659641265869141e-01 2.932923100888729095e-02 1.621003961190581322e-03 1.007123570889234543e-02 -4.110088050365447998e-01 6.900724023580551147e-02 -2.065802551805973053e-02 -1.751646101474761963e-01 -8.413895219564437866e-02 -1.333842128515243530e-01 3.081943392753601074e-01 3.162265196442604065e-02 -2.703519463539123535e-01 -3.785785138607025146e-01 3.908930346369743347e-03 -7.255835831165313721e-02
2.064647227525711060e-01 3.605094738304615021e-03 1.349001675844192505e-01 1.477839946746826172e-01 -5.075619369745254517e-02 -2.440317273139953613e-01 -3.069847226142883301e-01 2.002687193453311920e-02 5.783743783831596375e-02 -2.066535204648971558e-01 5.927826743572950363e-03 -7.679378241300582886e-02 -1.489222496747970581e-01 1.839156448841094971e-01 3.292576074600219727e-01 -3.439120054244995117e-01 -3.291380405426025391e-02 5.242247506976127625e-02 -6.492719054222106934e-02 -7.369358837604522705e-02 -1.720538884401321411e-01 6.551489979028701782e-02 1.898707598447799683e-01 -1.083918288350105286e-01 1.870048046112060547e-01 -1.149096041917800903e-01 1.001640260219573975e-01 -1.339055001735687256e-01 -6.450502574443817139e-02 -4.849452376365661621e-01 2.902504801750183105e-02 1.199777424335479736e-01
6.060499697923660278e-02 -2.176471799612045288e-01 -5.024505034089088440e-02 1.060758605599403381e-01 1.230713725090026855e-01 6.418331712484359741e-02 -5.519283935427665710e-02 5.285986661911010742e-01 -1.780806332826614380e-01 -3.313447237014770508e-01 1.957056969404220581e-01 -5.986602045595645905e-03 -1.959493011236190796e-02 1.598413288593292236e-01 3.455688059329986572e-01 -2.661634683609008789e-01 -1.203153282403945923e-01 3.002741001546382904e-02 -1.781901121139526367e-01 1.247698366641998291e-01 -7.312774658203125000e-02 -9.589184820652008057e-02 3.233423456549644470e-02 4.813615605235099792e-02 -1.051777228713035583e-01 2.247761934995651245e-01 -2.652523815631866455e-01 5.701259151101112366e-02 -5.423711985349655151e-02 -6.202358007431030273e-02 4.808259010314941406e-02 1.118924096226692200e-01
1.954252421855926514e-01 1.858640089631080627e-02 2.214320152997970581e-01 2.890522405505180359e-02 9.224445372819900513e-02 2.762694470584392548e-02 -3.720154240727424622e-02 2.918366789817810059e-01 -2.383034378290176392e-01 -2.427841275930404663e-01 2.271987870335578918e-02 2.913449406623840332e-01 -1.406777799129486084e-01 3.648062348365783691e-01 -2.963934652507305145e-02 -1.287280619144439697e-01 -2.906146645545959473e-01 -1.063031926751136780e-01 -1.653120666742324829e-01 6.992178410291671753e-02 1.601759903132915497e-02 1.858490258455276489e-01 7.251063734292984009e-02 -4.993872717022895813e-02 -1.881560683250427246e-02 1.158101931214332581e-01 2.795566245913505554e-02 2.312079221010208130e-01 4.315352812409400940e-02 8.730635046958923340e-03 4.370918273925781250e-01 -1.131470873951911926e-01
2.704192698001861572e-02 -3.292706608772277832e-01 1.016275957226753235e-01 3.657276928424835205e-02 -4.842379316687583923e-02 1.615947298705577850e-02 -1.382546275854110718e-01 2.236151993274688721e-01 1.398256234824657440e-02 -3.896723091602325439e-01 -2.894977629184722900e-01 9.071256965398788452e-02 3.374994918704032898e-02 1.096232607960700989e-01 2.203958183526992798e-01 -1.211415603756904602e-01 3.660711646080017090e-02 -1.582669764757156372e-01 6.247342750430107117e-02 2.747502923011779785e-01 5.953584332019090652e-03 2.666333317756652832e-02 -2.076428383588790894e-02 -1.302281767129898071e-01 -1.601523458957672119e-01 -2.171115279197692871e-01 7.775347679853439331e-02 -4.926736466586589813e-03 -2.582541108131408691e-01 -3.618337213993072510e-01 -1.004437804222106934e-01 2.765792608261108398e-01
1.308816075325012207e-01 -1.919762939214706421e-01 -9.317424148321151733e-02 4.467733576893806458e-02 -1.314331293106079102e-01 -2.156582325696945190e-01 -2.870400995016098022e-02 1.384774744510650635e-01 -6.520001590251922607e-02 7.106995582580566406e-02 -7.804628461599349976e-02 3.847458213567733765e-02 -2.659229934215545654e-01 8.508936315774917603e-02 4.775343239307403564e-01 1.122086420655250549e-01 -7.903160899877548218e-02 -6.430570781230926514e-02 -2.865271568298339844e-01 -6.379283964633941650e-02 -3.859491944313049316e-01 3.591911494731903076e-01 1.218789219856262207e-01 -1.689522713422775269e-01 -9.136026352643966675e-02 -2.960203029215335846e-02 -1.102910116314888000e-01 -1.885464601218700409e-02 -1.490780860185623169e-01 -1.976254731416702271e-01 7.019077241420745850e-02 1.011124327778816223e-01
1.796160489320755005e-01 -1.144550144672393799e-01 2.079250365495681763e-01 4.168874770402908325e-02 2.491609454154968262e-01 -1.283327788114547729e-01 -8.966459333896636963e-02 -1.220236420631408691e-01 8.967235684394836426e-02 -3.072447180747985840e-01 2.622577548027038574e-02 -2.066158205270767212e-01 -3.496794700622558594e-01 2.244422584772109985e-01 2.977807521820068359e-01 -2.280956953763961792e-01 -4.355413466691970825e-02 -1.315108239650726318e-01 -1.075841784477233887e-01 -9.193181991577148438e-02 1.398476362228393555e-01 9.448846429586410522e-02 3.936742842197418213e-01 -1.664945632219314575e-01 1.190842315554618835e-01 2.454666793346405029e-02 -1.070987135171890259e-01 -6.923712790012359619e-02 6.460960209369659424e-02 -2.485201358795166016e-01 -8.558999747037887573e-03 -3.946549072861671448e-02
3.164956271648406982e-01 -8.393280953168869019e-02 2.321952581405639648e-02 2.167172171175479889e-02 1.552729904651641846e-01 -4.486823081970214844e-02 -8.646135777235031128e-02 3.270050585269927979e-01 -1.730252504348754883e-01 -1.527669876813888550e-01 2.841993570327758789e-01 3.433966636657714844e-02 -1.126850992441177368e-01 2.311265915632247925e-01 -9.373673051595687866e-02 8.313962072134017944e-02 -3.125788271427154541e-02 -3.280646353960037231e-02 -1.653842031955718994e-01 1.450066864490509033e-01 -3.703141352161765099e-03 2.987730503082275391e-01 -1.187696531414985657e-01 -9.151672571897506714e-02 -1.650115996599197388e-01 -3.804378807544708252e-01 7.689941674470901489e-02 -8.983376622200012207e-02 -9.974191337823867798e-02 -2.390187531709671021e-01 2.869948744773864746e-01 -1.913721859455108643e-01
1.090404018759727478e-01 -2.269148677587509155e-01 6.928859651088714600e-02 -1.657830625772476196e-01 2.809208631515502930e-01 1.380366683006286621e-01 -2.417967468500137329e-01 3.390833139419555664e-01 -1.585898548364639282e-01 -2.255754321813583374e-01 9.062633663415908813e-02 8.012717217206954956e-02 -1.759763062000274658e-01 2.664924860000610352e-01 2.893738746643066406e-01 -1.771255284547805786e-01 1.745675690472126007e-02 9.527225978672504425e-03 -1.844162344932556152e-01 2.205486148595809937e-01 3.408696036785840988e-03 -1.498773992061614990e-01 -2.367107421159744263e-01 6.825646758079528809e-02 -7.622629404067993164e-02 -8.327434211969375610e-02 6.042339280247688293e-02 -1.286488622426986694e-01 -8.817599713802337646e-02 -2.541353702545166016e-01 1.790389120578765869e-01 1.469093412160873413e-01
2.205276787281036377e-01 -2.709623277187347412e-01 9.256874769926071167e-02 -1.649119704961776733e-01 -1.445344090461730957e-01 -2.187522649765014648e-01 2.941767871379852295e-02 3.120861649513244629e-01 -1.102568879723548889e-01 -2.401738800108432770e-02 4.176675081253051758e-01 -5.500560253858566284e-02 -1.337993051856756210e-02 2.774955332279205322e-01 9.036872535943984985e-02 -1.387368887662887573e-01 -1.915486007928848267e-01 -1.832888722419738770e-01 -1.100046485662460327e-01 3.947622142732143402e-03 -1.769680157303810120e-02 3.180638551712036133e-01 -1.442901343107223511e-01 -4.377746209502220154e-02 -8.192540262825787067e-04 5.537882819771766663e-02 5.561062600463628769e-03 1.359205096960067749e-01 8.522276580333709717e-02 8.972289040684700012e-03 3.456129729747772217e-01 -1.593518704175949097e-01
2.059053629636764526e-01 -3.532548248767852783e-01 1.018833667039871216e-01 -9.758467972278594971e-02 -5.747065413743257523e-03 -2.875505387783050537e-02 -1.229363381862640381e-01 -2.329738996922969818e-02 -4.154579713940620422e-02 -2.205239534378051758e-01 -2.332452917471528053e-03 6.142344325780868530e-02 -2.012356370687484741e-02 3.037737309932708740e-01 -5.016861110925674438e-02 -3.337359130382537842e-01 -1.350752264261245728e-01 3.579030185937881470e-02 4.813259840011596680e-02 -1.542139798402786255e-01 -2.741108536720275879e-01 -2.991906739771366119e-02 -1.390166431665420532e-01 -5.518299341201782227e-02 1.141772717237472534e-01 -3.600818216800689697e-01 -2.752843499183654785e-01 1.540953814983367920e-01 8.515926450490951538e-02 -3.620092570781707764e-01 -1.959586050361394882e-03 -1.054677814245223999e-01
1.314467638731002808e-01 -1.680786013603210449e-01 1.559256464242935181e-01 -1.301527172327041626e-01 1.038420721888542175e-01 1.798925735056400299e-02 -3.199762403964996338e-01 -1.352179050445556641e-02 -2.700880467891693115e-01 -2.603735923767089844e-01 -1.936947368085384369e-02 -2.606044523417949677e-02 -1.607533991336822510e-01 4.051627814769744873e-01 -4.555379506200551987e-03 -3.625961840152740479e-01 -1.095662862062454224e-01 1.887082308530807495e-01 2.329855263233184814e-01 1.616461016237735748e-02 -4.587468504905700684e-02 -2.514033392071723938e-02 -3.847095742821693420e-02 -1.468873471021652222e-01 2.879760041832923889e-02 -1.560864597558975220e-01 -1.081354096531867981e-01 2.157829403877258301e-01 -9.015074372291564941e-02 -3.010783195495605469e-01 -1.144388131797313690e-02 1.610814481973648071e-01
2.384386509656906128e-01 -3.996100127696990967e-01 -1.620157621800899506e-02 9.548716992139816284e-02 1.737481057643890381e-01 1.819391697645187378e-01 1.607698351144790649e-01 2.126558423042297363e-01 -9.297268092632293701e-02 -1.055859774351119995e-02 -4.404199495911598206e-02 -4.692265763878822327e-02 -7.281093299388885498e-02 1.751269251108169556e-01 4.916403889656066895e-01 -1.508485898375511169e-02 -1.693362295627593994e-01 -3.646776778623461723e-03 7.879164814949035645e-02 9.947343170642852783e-02 -4.272691905498504639e-02 2.293755412101745605e-01 9.247530251741409302e-02 -1.988078653812408447e-02 -2.003437876701354980e-01 3.340231999754905701e-02 5.108031630516052246e-02 -2.648630440235137939e-01 -6.445441395044326782e-02 -1.694019883871078491e-01 2.213876545429229736e-01 -2.117965966463088989e-01
3.463210761547088623e-01 -8.280050009489059448e-02 2.592828571796417236e-01 5.656982585787773132e-02 -9.900879859924316406e-02 -3.278994262218475342e-01 -3.794120848178863525e-01 -1.114885210990905762e-01 2.222704887390136719e-01 -2.320903837680816650e-01 8.600275963544845581e-02 2.867824397981166840e-02 1.351960748434066772e-02 3.154455721378326416e-01 1.032999232411384583e-01 -1.103213354945182800e-01 -1.778457760810852051e-01 -1.643581688404083252e-01 -1.452574580907821655e-01 -6.424892693758010864e-02 1.103049442172050476e-01 -4.918462038040161133e-02 -1.569383293390274048e-01 -1.065807417035102844e-01 -1.931942254304885864e-01 1.865580826997756958e-01 -1.191108748316764832e-01 7.208883017301559448e-02 -1.941558569669723511e-01 -1.592943817377090454e-01 -2.521957270801067352e-02 7.341258227825164795e-02
[truncated: 3,276,185 more chars]
