# Supplementary material for: The Language of Innovation
Source: PLoS One. 2020 Apr 30;15(4):e0230107. doi: 10.1371/journal.pone.0230107 (PMC7194493; doi:10.1371/journal.pone.0230107)
Supplement: S29 File — (GZ) [file pone.0230107.s029.tar.gz › 2007-2011/V2Run_25_VS_4500_embeddings2007-2011ED32.txt]

2.090861555188894272e-03 -6.612811982631683350e-02 -3.716070353984832764e-01 3.068467602133750916e-02 1.412963867187500000e-01 -6.964507978409528732e-03 -3.631510585546493530e-02 -3.634957373142242432e-01 -1.586167514324188232e-02 -1.074946895241737366e-01 -2.180097252130508423e-01 -2.591037452220916748e-01 -1.922432333230972290e-01 3.079634904861450195e-01 9.381656348705291748e-02 6.990180164575576782e-02 -3.613557815551757812e-01 -1.893837749958038330e-01 -2.487371116876602173e-01 2.360276877880096436e-02 1.678257882595062256e-01 4.720382764935493469e-02 8.646669238805770874e-02 1.032115817070007324e-01 1.865209341049194336e-01 -1.235916931182146072e-02 2.215889692306518555e-01 -3.282901272177696228e-02 -1.842224001884460449e-01 -1.087838113307952881e-01 -6.585054844617843628e-02 -1.361875087022781372e-01
2.514483630657196045e-01 6.835442781448364258e-02 -1.843348145484924316e-01 4.320319741964340210e-02 -3.140998259186744690e-02 -6.334452424198389053e-03 1.467714458703994751e-01 -1.331736892461776733e-01 -8.427684754133224487e-02 4.053669571876525879e-01 -3.115726113319396973e-01 2.059234827756881714e-01 9.074157103896141052e-03 2.649669051170349121e-01 4.751835949718952179e-03 2.518471181392669678e-01 -2.810282409191131592e-01 -1.057459041476249695e-01 1.974180191755294800e-01 -2.070115357637405396e-01 1.519419997930526733e-01 -1.527184993028640747e-01 -1.813650280237197876e-01 -6.960696727037429810e-02 3.971809521317481995e-02 -2.997367382049560547e-01 1.767818331718444824e-01 1.532342880964279175e-01 5.841777101159095764e-02 2.308654785156250000e-02 -2.873041108250617981e-02 6.517432630062103271e-02
-1.791867315769195557e-01 4.602956771850585938e-02 -4.923356175422668457e-01 -1.995762586593627930e-01 3.683645278215408325e-02 -3.325267508625984192e-02 2.083286941051483154e-01 -3.342817723751068115e-01 -7.867430895566940308e-02 6.208636984229087830e-02 -1.877520382404327393e-01 -1.346001122146844864e-02 -1.662767380475997925e-01 2.342870533466339111e-01 1.720591336488723755e-01 1.494784355163574219e-01 -2.397386133670806885e-01 1.005279347300529480e-01 5.691005662083625793e-02 1.185001954436302185e-01 1.873516663908958435e-02 -1.908573955297470093e-01 1.404910981655120850e-01 -8.534312993288040161e-02 -9.555435925722122192e-02 -3.229525685310363770e-01 -6.839503347873687744e-02 -1.963366717100143433e-01 -5.534859746694564819e-02 9.912626445293426514e-02 -1.119385138154029846e-01 -1.234617084264755249e-01
-1.085492819547653198e-01 5.206955969333648682e-02 4.092830047011375427e-02 -1.078064646571874619e-02 9.547412395477294922e-02 -1.521848440170288086e-01 -4.222752153873443604e-02 -4.272578358650207520e-01 1.059225425124168396e-01 -1.077381744980812073e-01 -2.699138224124908447e-01 2.233902961015701294e-01 -4.994121938943862915e-02 1.210623756051063538e-01 -7.607096433639526367e-02 1.655660569667816162e-02 -1.940379142761230469e-01 1.076088920235633850e-01 1.762128621339797974e-01 7.572971284389495850e-02 2.790742516517639160e-01 -5.826668813824653625e-02 -9.914262592792510986e-02 9.971690177917480469e-02 2.931153476238250732e-01 -2.588130533695220947e-01 1.089512780308723450e-01 5.403982102870941162e-02 -2.592757046222686768e-01 1.281089335680007935e-01 -3.164817690849304199e-01 -2.444527447223663330e-01
-1.094647571444511414e-01 -5.951168015599250793e-02 -1.046770066022872925e-01 -5.363656207919120789e-02 -1.608667224645614624e-01 -2.578248381614685059e-01 -5.031268112361431122e-03 -3.638335168361663818e-01 -1.466201096773147583e-01 3.402986824512481689e-01 -1.235298141837120056e-01 4.429402574896812439e-02 1.603638082742691040e-01 -5.840097740292549133e-02 1.169329695403575897e-02 7.625224441289901733e-02 -2.901824712753295898e-01 -1.007494479417800903e-01 -8.263585716485977173e-02 5.349216237664222717e-02 3.359645307064056396e-01 5.414956435561180115e-02 -2.384336851537227631e-02 1.385956853628158569e-01 1.806755214929580688e-01 -1.549973338842391968e-01 -3.176065534353256226e-02 1.179471611976623535e-01 -4.350797832012176514e-02 -1.378233432769775391e-01 -3.511345684528350830e-01 -3.176307380199432373e-01
1.292641907930374146e-01 3.896799311041831970e-02 1.364883128553628922e-02 1.595750153064727783e-01 -1.725970655679702759e-01 -2.450090646743774414e-01 2.725053392350673676e-02 -2.915704548358917236e-01 -6.836392730474472046e-02 3.330913186073303223e-01 -3.305135369300842285e-01 -3.881344944238662720e-02 4.900340363383293152e-02 2.766703963279724121e-01 1.211521551012992859e-01 -3.143713474273681641e-01 -1.477438658475875854e-01 1.731000281870365143e-02 -1.956438720226287842e-01 2.866734005510807037e-02 2.471396327018737793e-01 6.040075793862342834e-02 5.163494125008583069e-02 -8.728925138711929321e-02 2.657628357410430908e-01 -1.676174700260162354e-01 2.495533525943756104e-01 5.722221732139587402e-02 -1.436962783336639404e-01 6.229374930262565613e-02 -1.854977309703826904e-01 -4.763684421777725220e-02
2.801478467881679535e-02 -2.628167271614074707e-01 -2.149603962898254395e-01 2.032120339572429657e-02 -1.300788521766662598e-01 -2.769076032564043999e-03 4.661869257688522339e-02 -2.822565436363220215e-01 -1.024707630276679993e-01 -1.242624670267105103e-01 -4.340707361698150635e-01 -7.787442952394485474e-02 -4.602931905537843704e-03 4.457157850265502930e-02 1.139166876673698425e-01 -1.004234775900840759e-01 -2.863345444202423096e-01 3.348530828952789307e-02 -1.042043939232826233e-01 -3.479706123471260071e-02 2.862954139709472656e-01 -4.628405719995498657e-02 -3.052025660872459412e-02 -4.254719242453575134e-02 1.395661979913711548e-01 -1.356616467237472534e-01 1.467388123273849487e-01 8.007500320672988892e-02 1.341089606285095215e-01 2.745522744953632355e-02 -5.010287761688232422e-01 -1.470901817083358765e-01
4.613430500030517578e-01 -1.454351991415023804e-01 -6.162558868527412415e-02 1.255340874195098877e-01 9.345985949039459229e-02 3.633639588952064514e-02 -5.428901687264442444e-02 -2.809740304946899414e-01 -1.454008370637893677e-01 1.900191307067871094e-01 -2.295101284980773926e-01 -1.770897805690765381e-01 -1.164821535348892212e-01 1.115036159753799438e-01 3.079493902623653412e-02 1.321913599967956543e-01 -2.452040314674377441e-01 -2.123763859272003174e-01 -3.675174340605735779e-02 -3.817669115960597992e-03 7.413250207901000977e-02 -1.213272064924240112e-01 -1.280873119831085205e-01 -7.096108514815568924e-03 4.085377752780914307e-01 -2.352645248174667358e-01 1.912714689970016479e-01 -6.469631940126419067e-02 -8.471851050853729248e-02 7.803358882665634155e-02 8.901615440845489502e-02 -2.032672315835952759e-01
-2.514387667179107666e-02 -4.714482650160789490e-02 -9.974780678749084473e-02 -4.087837412953376770e-02 -1.803632229566574097e-01 -1.101180794648826122e-03 2.852492034435272217e-01 -2.854124605655670166e-01 -5.149056017398834229e-02 -3.461246564984321594e-02 -2.041754573583602905e-01 7.728565484285354614e-02 -3.588498011231422424e-02 2.771939709782600403e-02 -6.165388226509094238e-02 -1.908136457204818726e-01 -2.098551392555236816e-01 -4.317358136177062988e-02 -6.124151498079299927e-02 -1.425691097974777222e-01 4.300311803817749023e-01 4.036770015954971313e-02 -3.072239458560943604e-02 1.676545739173889160e-01 2.338317483663558960e-01 -1.697728931903839111e-01 2.438561171293258667e-01 -1.088942438364028931e-01 3.297286480665206909e-02 1.519215852022171021e-01 -4.265958070755004883e-01 -2.232144922018051147e-01
2.471133172512054443e-01 -1.206179857254028320e-01 -4.257375374436378479e-02 -5.764659866690635681e-02 1.386243104934692383e-02 3.032534569501876831e-02 6.731435656547546387e-02 -4.262096583843231201e-01 -5.269184708595275879e-02 2.257989719510078430e-02 -1.186212450265884399e-01 -5.572182685136795044e-02 5.791561678051948547e-02 9.773924201726913452e-02 6.712888181209564209e-02 -3.013646304607391357e-01 -6.298519670963287354e-02 -8.765979856252670288e-02 -2.873688042163848877e-01 -3.681003674864768982e-02 1.010775640606880188e-01 -8.322055637836456299e-02 -1.684636473655700684e-01 2.030352503061294556e-01 2.559981346130371094e-01 -2.201900184154510498e-01 6.223167851567268372e-02 3.371270000934600830e-02 -2.430722862482070923e-01 -8.816409856081008911e-02 -4.444172680377960205e-01 -1.937320828437805176e-01
-1.346268057823181152e-01 4.979690909385681152e-02 -3.497975766658782959e-01 -2.012929320335388184e-01 1.225991621613502502e-01 -7.600290328264236450e-02 1.778611987829208374e-01 -2.937270700931549072e-01 -8.126155287027359009e-02 -1.481935381889343262e-01 -7.473551481962203979e-02 -8.680967241525650024e-02 -3.110942840576171875e-01 8.419027179479598999e-02 1.869264245033264160e-01 -4.795562941581010818e-03 -1.010112315416336060e-01 7.425331277772784233e-04 -9.795416146516799927e-02 6.663430482149124146e-02 -4.688697308301925659e-02 -1.951191276311874390e-01 1.297294497489929199e-01 2.553524672985076904e-01 2.518017888069152832e-01 -2.228405326604843140e-01 1.283888611942529678e-02 -3.382858037948608398e-01 2.345220893621444702e-01 -1.201845034956932068e-01 -2.234151214361190796e-01 -6.096253171563148499e-02
2.388504743576049805e-01 -4.613531380891799927e-02 -4.162460193037986755e-02 -3.411466255784034729e-02 -3.351871073246002197e-01 2.715920284390449524e-02 1.601414382457733154e-01 -1.877578645944595337e-01 -1.870396286249160767e-01 1.235707402229309082e-01 8.274751156568527222e-02 -1.010537073016166687e-01 -2.159933894872665405e-01 4.318681359291076660e-01 1.484839916229248047e-01 2.444861829280853271e-01 -1.250008493661880493e-01 1.249196976423263550e-01 -7.220683246850967407e-02 1.043549627065658569e-01 2.258182615041732788e-01 -4.422672465443611145e-02 -1.430871188640594482e-01 -2.992092631757259369e-02 2.298957258462905884e-01 -1.039934307336807251e-01 9.497394412755966187e-02 -1.175735294818878174e-01 -4.581967368721961975e-02 2.697117626667022705e-01 -1.442190855741500854e-01 -2.789913117885589600e-01
-7.809520233422517776e-03 1.381501834839582443e-02 3.696430847048759460e-02 -3.820073232054710388e-02 6.634685397148132324e-02 -2.304130643606185913e-01 2.965624444186687469e-02 -2.950017750263214111e-01 -4.339879006147384644e-02 1.300847232341766357e-01 -4.191281795501708984e-01 2.367491275072097778e-02 -7.282973383553326130e-04 3.981602564454078674e-02 -1.229712292551994324e-01 1.017820090055465698e-01 -1.575382649898529053e-01 1.727441139519214630e-02 -1.789657324552536011e-01 -7.991299033164978027e-02 2.799559235572814941e-01 -8.013551682233810425e-02 -1.153952628374099731e-02 1.185109466314315796e-01 3.071982562541961670e-01 -2.785941362380981445e-01 1.747019588947296143e-01 -1.506131440401077271e-01 -8.903320878744125366e-03 1.118490099906921387e-01 -4.279244542121887207e-01 -2.145165055990219116e-01
5.391687620431184769e-03 2.003625929355621338e-01 -4.322410821914672852e-01 -1.820181161165237427e-01 1.589130759239196777e-01 -1.877199560403823853e-01 1.980688124895095825e-01 -3.331790566444396973e-01 -5.051546171307563782e-02 2.096855826675891876e-02 -2.628072798252105713e-01 3.986926004290580750e-02 1.852250844240188599e-01 1.129537969827651978e-01 -2.373211644589900970e-02 7.266855239868164062e-02 -7.130485773086547852e-02 4.679802432656288147e-02 -2.575442008674144745e-02 5.269237980246543884e-02 -1.367608457803726196e-01 4.767992347478866577e-02 -3.058850467205047607e-01 -7.929816842079162598e-02 1.686325073242187500e-01 -1.498917490243911743e-01 3.045558333396911621e-01 -7.933828979730606079e-02 -1.366447359323501587e-01 -4.241328686475753784e-02 -2.901422679424285889e-01 -1.281418651342391968e-01
2.041824609041213989e-01 -8.255324512720108032e-02 -1.907255947589874268e-01 1.628309339284896851e-01 -8.941648900508880615e-02 -2.933090925216674805e-01 1.795716434717178345e-01 -1.909862905740737915e-01 -2.999791502952575684e-02 1.589865684509277344e-01 -3.632241487503051758e-02 2.948365509510040283e-01 -1.116299480199813843e-01 2.309642136096954346e-01 -3.325026854872703552e-02 -4.754588007926940918e-02 -3.351324498653411865e-01 -1.981177777051925659e-01 -2.626406848430633545e-01 -5.924566462635993958e-02 -5.706872045993804932e-02 -2.718111872673034668e-01 -6.765898317098617554e-02 2.807189151644706726e-02 1.579258292913436890e-01 -1.375489085912704468e-01 1.465567350387573242e-01 1.412135511636734009e-01 -1.322392523288726807e-01 -1.562307961285114288e-02 -1.490874439477920532e-01 -3.323602974414825439e-01
-1.572670042514801025e-01 1.212453618645668030e-01 -2.664135694503784180e-01 7.572475075721740723e-02 1.767203509807586670e-01 -2.810240089893341064e-01 1.643892973661422729e-01 -2.401883900165557861e-01 -5.299292877316474915e-02 -2.299405075609683990e-02 -3.685036599636077881e-01 -2.208840548992156982e-01 -1.954271793365478516e-01 2.182212173938751221e-01 8.711904287338256836e-02 2.364883720874786377e-01 -7.124880701303482056e-02 2.576485089957714081e-02 2.103267982602119446e-02 -8.178894966840744019e-02 -1.180268675088882446e-01 -1.299152970314025879e-01 -2.143910974264144897e-01 -7.931547611951828003e-02 1.358396857976913452e-01 -1.856509596109390259e-01 1.405715793371200562e-01 -2.580834925174713135e-02 -3.663407266139984131e-02 -2.051016688346862793e-01 -2.733938694000244141e-01 -2.534837424755096436e-01
1.301064789295196533e-01 -1.392898559570312500e-01 -8.848087862133979797e-03 4.128879308700561523e-02 -1.133773922920227051e-01 -2.003988623619079590e-01 -2.311356551945209503e-02 -1.931648515164852142e-02 2.366634644567966461e-02 2.188419550657272339e-01 -1.121463701128959656e-01 1.527351588010787964e-01 -3.377591073513031006e-01 1.939067542552947998e-01 2.322908956557512283e-03 1.212192326784133911e-01 -3.305440545082092285e-01 -3.838002979755401611e-01 -3.315735608339309692e-03 -3.733796626329421997e-02 1.820628494024276733e-01 -1.919960230588912964e-02 -7.414156105369329453e-03 1.051018610596656799e-01 4.489908516407012939e-01 -8.152771741151809692e-02 3.578355610370635986e-01 -3.625781089067459106e-02 -9.171894192695617676e-02 8.650650084018707275e-02 -2.477978356182575226e-02 -2.311825752258300781e-02
-2.386391907930374146e-01 -2.054760232567787170e-02 -2.735411226749420166e-01 -3.642375767230987549e-01 1.832011789083480835e-01 -1.298190355300903320e-01 1.646906733512878418e-01 -3.892785012722015381e-01 8.691742271184921265e-02 9.148935973644256592e-02 -1.242745444178581238e-01 -2.913195453584194183e-02 -2.024162113666534424e-01 1.622867956757545471e-02 1.560793519020080566e-01 8.662789314985275269e-02 -2.094477713108062744e-01 -1.955160796642303467e-01 1.374235451221466064e-01 1.283278614282608032e-01 -1.484542712569236755e-02 -2.686251653358340263e-03 1.005394831299781799e-01 -1.723199933767318726e-01 2.369464635848999023e-01 -2.507580220699310303e-01 1.271897256374359131e-01 -1.262799501419067383e-01 5.519244074821472168e-02 -1.855962127447128296e-01 -2.336268275976181030e-01 6.434734445065259933e-03
1.161432787775993347e-01 -1.148978024721145630e-01 -3.832674026489257812e-01 1.638808101415634155e-02 -1.808681786060333252e-01 -1.840633600950241089e-01 2.286640107631683350e-01 -1.149205937981605530e-01 -3.675681725144386292e-02 1.013720333576202393e-01 -1.827950030565261841e-01 2.969286143779754639e-01 3.128236532211303711e-02 2.397027909755706787e-01 -5.879434570670127869e-02 1.339780539274215698e-01 -2.748469412326812744e-01 -2.253157645463943481e-01 -9.014853835105895996e-02 2.212799936532974243e-01 -4.631207883358001709e-02 -5.701282620429992676e-02 2.128920704126358032e-01 -5.012421682476997375e-02 2.070507854223251343e-01 -7.167301326990127563e-02 2.479284107685089111e-01 1.691752970218658447e-01 6.703279167413711548e-02 1.437100172042846680e-01 -2.521362304687500000e-01 -1.325308084487915039e-01
-3.922260552644729614e-02 -3.196701407432556152e-01 -1.228476315736770630e-01 2.997920215129852295e-01 -8.769871294498443604e-02 -4.761114344000816345e-02 1.907796859741210938e-01 -2.879674732685089111e-01 -2.177526801824569702e-01 1.558374911546707153e-01 -1.452864408493041992e-01 6.196508929133415222e-02 -2.100374549627304077e-01 1.446354538202285767e-01 -8.399444818496704102e-02 -2.527130842208862305e-01 -2.030368298292160034e-01 -4.074242338538169861e-02 7.649528980255126953e-02 -4.660959169268608093e-02 3.893174827098846436e-01 -1.436639726161956787e-01 -1.305651366710662842e-01 -7.018514722585678101e-02 1.088824570178985596e-01 -2.647410631179809570e-01 1.720971614122390747e-01 -1.065331771969795227e-01 -7.720044255256652832e-02 1.232841685414314270e-01 -1.909098029136657715e-01 -6.179331988096237183e-02
-4.445771127939224243e-02 -2.277953773736953735e-01 -6.664025783538818359e-02 2.751711308956146240e-01 -9.849338978528976440e-02 -1.760652288794517517e-02 2.236881107091903687e-01 -1.194780021905899048e-01 -1.830210089683532715e-01 2.244470119476318359e-01 -4.184131920337677002e-01 -8.219268172979354858e-02 1.627334579825401306e-02 1.909417957067489624e-01 7.235425710678100586e-02 3.620643168687820435e-02 -4.866441711783409119e-02 6.797681748867034912e-02 2.761306241154670715e-02 9.589644521474838257e-02 3.085940480232238770e-01 3.616602346301078796e-02 7.816958427429199219e-02 1.271601617336273193e-01 1.090280488133430481e-01 -1.026738211512565613e-01 2.622431516647338867e-01 1.757638156414031982e-02 -1.622574478387832642e-01 8.194378018379211426e-02 -3.902151882648468018e-01 -2.647576928138732910e-01
-2.069996595382690430e-01 7.968564517796039581e-03 -1.912994533777236938e-01 -1.038451939821243286e-01 -1.251629670150578022e-03 -6.221816875040531158e-03 1.379600912332534790e-01 -1.779609918594360352e-01 1.749843955039978027e-01 1.975511461496353149e-01 -3.602249324321746826e-01 1.836874932050704956e-01 1.337669491767883301e-01 1.585344225168228149e-01 2.212171908468008041e-03 -7.201705873012542725e-02 -2.976916134357452393e-01 2.074494212865829468e-01 -6.290838867425918579e-02 4.977718368172645569e-02 1.942940354347229004e-01 1.328597664833068848e-01 5.497670173645019531e-02 3.240132629871368408e-01 2.482660859823226929e-01 -1.033423766493797302e-01 7.215296477079391479e-02 -9.259783476591110229e-02 -1.189671009778976440e-01 1.269260942935943604e-01 -3.772217333316802979e-01 -1.320690959692001343e-01
-8.944603055715560913e-02 -2.589731812477111816e-01 -3.321110010147094727e-01 6.676505506038665771e-02 -1.160414293408393860e-01 -3.721957281231880188e-02 1.943001747131347656e-01 -2.758600413799285889e-01 -2.601128220558166504e-01 4.794783145189285278e-02 -7.866447418928146362e-02 -2.086835168302059174e-02 -4.404693469405174255e-02 1.753242462873458862e-01 -6.152903288602828979e-02 -1.935763210058212280e-01 5.432659015059471130e-02 -1.242937520146369934e-01 -9.379161521792411804e-03 -1.139050051569938660e-01 3.061826527118682861e-01 -9.756339341402053833e-02 2.457354031503200531e-02 1.053117662668228149e-01 3.528038561344146729e-01 -2.312831878662109375e-01 1.290978640317916870e-01 3.397611528635025024e-02 -5.872922390699386597e-02 -1.901571638882160187e-02 -4.169404208660125732e-01 -1.053588017821311951e-01
-1.884294897317886353e-01 2.161326408386230469e-01 -2.135447561740875244e-01 -9.479569643735885620e-02 2.688112556934356689e-01 -2.545430958271026611e-01 1.152808889746665955e-01 -2.247086763381958008e-01 -2.095485925674438477e-01 1.444828361272811890e-01 -2.628200948238372803e-01 -5.080929026007652283e-02 -8.047895133495330811e-02 1.049097105860710144e-01 2.799636125564575195e-01 -7.242634892463684082e-02 -1.154944300651550293e-01 -1.295224763453006744e-02 -1.406116336584091187e-01 7.258565723896026611e-02 -4.466818645596504211e-02 -4.644997790455818176e-02 -3.750123977661132812e-01 -8.832699060440063477e-02 5.553908273577690125e-02 -2.651708722114562988e-01 3.355859220027923584e-01 2.191208675503730774e-02 -8.160939812660217285e-02 8.761244267225265503e-02 -1.571639925241470337e-01 -9.020813554525375366e-02
-1.676745563745498657e-01 1.036208644509315491e-01 -3.157039582729339600e-01 -2.018415629863739014e-01 3.001203946769237518e-02 -1.303010582923889160e-01 3.719749152660369873e-01 -2.542032599449157715e-01 5.381314456462860107e-02 -1.646689884364604950e-02 -1.413689255714416504e-01 -1.484558582305908203e-01 -2.021259516477584839e-01 1.176343783736228943e-01 2.770745456218719482e-01 2.706886827945709229e-02 -2.152039259672164917e-01 -7.816828787326812744e-03 1.898391917347908020e-02 4.781723394989967346e-02 -2.372903376817703247e-02 -3.509284928441047668e-02 8.857180178165435791e-02 -1.103485655039548874e-02 1.884160041809082031e-01 -3.186731338500976562e-01 1.771796643733978271e-01 -2.454888634383678436e-02 -1.313679963350296021e-01 2.054821550846099854e-01 -1.400349885225296021e-01 -3.399520814418792725e-01
1.132744997739791870e-01 4.825025051832199097e-02 2.433621883392333984e-01 -9.184562414884567261e-02 -6.674727424979209900e-03 -1.003824174404144287e-01 4.329717159271240234e-02 -1.670884490013122559e-01 -2.214709520339965820e-01 2.256892919540405273e-01 -2.092388719320297241e-01 1.231266930699348450e-01 -2.078239470720291138e-01 1.688008010387420654e-01 5.113787204027175903e-02 -1.051957756280899048e-01 -3.043643832206726074e-01 -1.402127444744110107e-01 -2.562131583690643311e-01 5.966047942638397217e-02 2.204567193984985352e-01 -2.891181409358978271e-02 8.058701496338471770e-05 2.706392109394073486e-02 1.763475388288497925e-01 -3.820512592792510986e-01 -1.724163144826889038e-01 7.790455967187881470e-02 -2.011496573686599731e-02 2.224653512239456177e-01 -3.276713490486145020e-01 -1.765795052051544189e-01
-1.468628644943237305e-01 -6.671772152185440063e-02 -2.087157666683197021e-01 -3.155696392059326172e-01 2.650480531156063080e-02 -1.160516515374183655e-01 1.002480536699295044e-01 -1.862922161817550659e-01 9.700695425271987915e-02 1.432338654994964600e-01 -2.055755406618118286e-01 -1.218551173806190491e-01 -1.793465316295623779e-01 2.896128594875335693e-01 1.713105291128158569e-01 1.797849088907241821e-01 3.159077093005180359e-02 -4.557340219616889954e-02 1.488285809755325317e-01 2.820784412324428558e-02 1.269621253013610840e-01 -1.286700069904327393e-01 -1.942173242568969727e-01 -1.332210004329681396e-01 2.232554703950881958e-01 -5.232697725296020508e-02 2.065188437700271606e-01 -3.071186542510986328e-01 3.904826641082763672e-01 2.879516454413533211e-03 -1.674555540084838867e-01 -1.513869613409042358e-01
-1.020957604050636292e-01 4.943756852298974991e-03 -1.126787066459655762e-01 1.079565435647964478e-01 -1.904435828328132629e-02 1.385528743267059326e-01 7.842765189707279205e-03 -3.488208353519439697e-01 -2.578956186771392822e-01 -8.762436918914318085e-03 -1.968056112527847290e-01 -8.934657275676727295e-02 1.461648195981979370e-02 3.187387809157371521e-02 6.548240780830383301e-02 -2.617276012897491455e-01 -8.327853679656982422e-02 1.625927388668060303e-01 6.399285793304443359e-02 -3.745371475815773010e-02 3.599821925163269043e-01 4.501616582274436951e-02 3.214627131819725037e-02 1.608824580907821655e-01 3.370164930820465088e-01 -2.375735193490982056e-01 1.368305832147598267e-01 1.728156767785549164e-02 7.594496756792068481e-02 6.125578191131353378e-03 -4.540755152702331543e-01 -1.953222304582595825e-01
3.667803108692169189e-02 -4.356581717729568481e-02 -2.507682703435420990e-02 -7.616434246301651001e-02 -5.669309175573289394e-04 -6.523510813713073730e-02 -1.016180962324142456e-01 -2.903441786766052246e-01 -1.001665964722633362e-01 -2.513760328292846680e-02 -3.712618052959442139e-01 2.655242085456848145e-01 -1.258219182491302490e-01 -1.073714066296815872e-02 5.461499467492103577e-02 3.141554445028305054e-02 -3.192073702812194824e-01 5.482413619756698608e-02 -1.456845253705978394e-01 -1.559575200080871582e-01 3.870991468429565430e-01 -8.385248482227325439e-03 5.799102783203125000e-02 2.873041629791259766e-01 1.615555435419082642e-01 -2.492731511592864990e-01 1.122981980443000793e-01 -1.994787529110908508e-02 -1.302060484886169434e-01 1.450900733470916748e-02 -3.393417000770568848e-01 -1.808141022920608521e-01
-6.753489840775728226e-03 2.663443088531494141e-01 -2.942001223564147949e-01 -2.576542794704437256e-01 5.627029389142990112e-02 -3.150133192539215088e-01 -1.582237333059310913e-01 -1.165298521518707275e-01 -6.223852559924125671e-02 1.357770711183547974e-01 -1.766660064458847046e-01 -1.781921237707138062e-01 -6.615203619003295898e-02 1.186530217528343201e-01 -1.854079216718673706e-02 6.806147843599319458e-02 -2.271074056625366211e-01 -1.794881224632263184e-01 7.753141224384307861e-02 1.816776990890502930e-01 1.504376232624053955e-01 1.544359922409057617e-01 -1.747819781303405762e-01 7.955923676490783691e-02 1.762911677360534668e-01 -2.532334765419363976e-03 9.825435280799865723e-02 2.277136892080307007e-01 -1.270383000373840332e-01 1.809696704149246216e-01 -3.728157579898834229e-01 -1.992833614349365234e-01
5.853042006492614746e-02 -5.893094837665557861e-02 -9.924978017807006836e-02 -4.799228608608245850e-01 2.676878869533538818e-01 -7.660183310508728027e-02 1.256906539201736450e-01 9.044451266527175903e-02 -2.421190440654754639e-01 1.165777146816253662e-01 -1.569791883230209351e-01 9.087195247411727905e-02 -2.465468794107437134e-01 3.799116015434265137e-01 -1.747299358248710632e-02 1.016718968749046326e-01 -6.545653194189071655e-02 1.635102629661560059e-01 6.363692879676818848e-02 -5.966017954051494598e-03 1.501640826463699341e-01 -1.895062774419784546e-01 -6.006246805191040039e-02 -1.020156815648078918e-01 1.703837066888809204e-01 -1.054726019501686096e-01 1.642895787954330444e-01 -1.670844852924346924e-01 -4.732332378625869751e-02 -3.051346242427825928e-01 -1.750937104225158691e-01 4.357996582984924316e-02
-6.649551540613174438e-02 -1.678057014942169189e-01 5.891370121389627457e-03 2.125955522060394287e-01 -5.652724206447601318e-02 -6.166236847639083862e-02 1.470890492200851440e-01 -2.232639491558074951e-01 9.511043876409530640e-02 2.438108623027801514e-01 -2.133975476026535034e-01 1.651484891772270203e-02 -2.214921861886978149e-01 3.738389164209365845e-02 7.041076570749282837e-02 -6.179033592343330383e-02 -2.624597847461700439e-01 7.173745334148406982e-02 8.904552459716796875e-02 -2.074911817908287048e-02 4.332542121410369873e-01 -1.724028289318084717e-01 1.385856419801712036e-01 6.666182726621627808e-02 1.959049701690673828e-01 -1.039255410432815552e-01 1.278763413429260254e-01 3.229247629642486572e-01 -1.577018052339553833e-01 1.208712235093116760e-01 -1.964659243822097778e-01 -3.143440485000610352e-01
3.959698975086212158e-02 -1.309182643890380859e-01 -8.846757560968399048e-02 -3.984360024333000183e-02 -3.623334690928459167e-03 -1.173800230026245117e-01 8.420627564191818237e-02 -3.948776423931121826e-01 -7.908419519662857056e-02 1.173999980092048645e-01 -2.806736230850219727e-01 1.318415403366088867e-01 -8.964501321315765381e-02 1.057739034295082092e-01 -2.323013097047805786e-01 -1.015112325549125671e-01 -2.983090877532958984e-01 1.490982770919799805e-01 -1.069433838129043579e-01 -9.904760867357254028e-02 4.469332098960876465e-01 -3.352094441652297974e-02 2.506279572844505310e-02 1.133035216480493546e-02 1.392021626234054565e-01 -2.160697877407073975e-01 9.984494745731353760e-02 2.585965208709239960e-02 1.993791945278644562e-02 1.016624122858047485e-01 -2.012862265110015869e-01 -3.651479780673980713e-01
3.378860950469970703e-01 -1.385357975959777832e-02 -7.073986530303955078e-02 3.340676194056868553e-03 1.914361119270324707e-02 -5.644950270652770996e-02 -3.131338208913803101e-02 -5.140706151723861694e-02 -6.566266715526580811e-02 1.821389943361282349e-01 -1.018009036779403687e-01 2.826912403106689453e-01 -7.524473965167999268e-02 3.742651939392089844e-01 6.130257248878479004e-02 8.982244133949279785e-02 -2.495745122432708740e-01 1.489892005920410156e-01 2.905785143375396729e-01 1.825172603130340576e-01 -1.342056244611740112e-01 -1.618349403142929077e-01 -1.639676243066787720e-01 1.180062368512153625e-01 4.004340469837188721e-01 -1.599424751475453377e-03 4.459695518016815186e-02 7.818325608968734741e-02 -1.774275004863739014e-01 -1.092973276972770691e-01 -2.438737601041793823e-01 -1.718277484178543091e-01
-3.108528554439544678e-01 -1.030477434396743774e-01 -2.794625163078308105e-01 -2.606759965419769287e-02 -1.013062000274658203e-01 -1.185316666960716248e-01 -6.247622147202491760e-02 1.451408416032791138e-01 -1.304542571306228638e-01 8.543207496404647827e-02 7.661249022930860519e-03 1.208976432681083679e-01 1.166961491107940674e-01 1.421643495559692383e-01 1.553733646869659424e-01 5.727159604430198669e-02 -4.426390230655670166e-01 9.401370584964752197e-02 1.382076144218444824e-01 -6.115721166133880615e-02 2.370118796825408936e-01 -2.141252458095550537e-01 -3.243239223957061768e-01 1.166080906987190247e-01 3.533662557601928711e-01 -7.785677164793014526e-02 8.746194094419479370e-02 6.744864862412214279e-03 -1.856475137174129486e-02 -1.159864515066146851e-01 -5.665199086070060730e-02 -2.457658648490905762e-01
-5.781725049018859863e-02 -5.605080723762512207e-02 -4.662622138857841492e-02 -7.757627964019775391e-02 -2.963626943528652191e-02 -2.084449231624603271e-01 -8.003146201372146606e-02 -3.511562645435333252e-01 7.987407967448234558e-03 1.629248410463333130e-01 -2.196319699287414551e-01 -4.000225663185119629e-02 -1.094908788800239563e-01 9.851311892271041870e-02 -4.630560521036386490e-03 -1.982830166816711426e-01 -3.225722610950469971e-01 -2.895461618900299072e-01 -9.903557598590850830e-02 1.092321202158927917e-01 1.487115770578384399e-01 1.351974308490753174e-01 -3.238635361194610596e-01 2.380185872316360474e-01 1.637158542871475220e-01 -1.508154124021530151e-01 6.275547295808792114e-02 -1.810248047113418579e-01 -1.686863899230957031e-01 1.340391486883163452e-01 -3.476060926914215088e-01 -9.344014525413513184e-02
-1.468373239040374756e-01 2.987018786370754242e-02 -3.196429014205932617e-01 -2.282581180334091187e-01 1.109906435012817383e-01 -1.443340033292770386e-01 3.440823256969451904e-01 -2.394725233316421509e-01 -8.735059760510921478e-03 -5.906788632273674011e-02 -2.993206307291984558e-02 -3.009056746959686279e-01 -2.573091089725494385e-01 1.902481466531753540e-01 2.260606735944747925e-01 7.384117692708969116e-03 -1.495326012372970581e-01 -2.626364678144454956e-02 -2.349329739809036255e-02 8.947831392288208008e-02 8.079890161752700806e-02 -1.319187730550765991e-01 9.266475588083267212e-02 -1.564757823944091797e-01 2.533611655235290527e-01 -3.264321684837341309e-01 1.121819838881492615e-01 -8.283441513776779175e-02 -1.280628740787506104e-01 1.581301242113113403e-01 -6.456065922975540161e-02 -2.035597264766693115e-01
-1.381417214870452881e-01 1.257404983043670654e-01 -2.295189350843429565e-01 -3.250286281108856201e-01 -1.756014078855514526e-01 -1.584331691265106201e-01 1.870790570974349976e-01 -3.800128102302551270e-01 8.212837576866149902e-02 2.080675959587097168e-01 5.102899856865406036e-03 -5.019888281822204590e-03 -9.649281948804855347e-02 2.574807405471801758e-01 7.387930154800415039e-02 -7.149651646614074707e-02 -2.603390999138355255e-02 -3.729243949055671692e-02 1.249780207872390747e-01 4.795493185520172119e-02 -2.273473590612411499e-01 -1.534816026687622070e-01 9.143360704183578491e-02 1.643120795488357544e-01 2.656487524509429932e-01 -3.515773713588714600e-01 2.002713531255722046e-01 3.979090973734855652e-02 1.039342805743217468e-01 -1.322497576475143433e-01 -2.002774477005004883e-01 -1.766403391957283020e-02
-4.502902552485466003e-02 -1.076953038573265076e-01 -1.293188780546188354e-01 -1.836936920881271362e-02 1.355600953102111816e-01 -1.789714395999908447e-01 1.583062410354614258e-01 -3.729571104049682617e-01 -2.510436177253723145e-01 1.278523355722427368e-01 -1.648057550191879272e-01 -2.260941416025161743e-01 -8.413838595151901245e-02 -1.576075851917266846e-01 -3.647927939891815186e-02 -1.327455043792724609e-01 -3.555368781089782715e-01 1.465193331241607666e-01 4.924150183796882629e-02 1.798156350851058960e-01 2.788865705952048302e-03 -2.301818281412124634e-01 -1.686027199029922485e-01 1.032265275716781616e-01 5.868118628859519958e-02 -2.341342717409133911e-01 2.626369893550872803e-01 1.301673650741577148e-01 -1.675583124160766602e-01 6.813123077154159546e-02 -3.072695732116699219e-01 -1.431464496999979019e-02
2.706540524959564209e-01 1.263911128044128418e-01 -1.206798851490020752e-01 1.369095779955387115e-02 -3.006642460823059082e-01 3.904225304722785950e-02 -2.175195068120956421e-01 -4.379673898220062256e-01 -2.851800620555877686e-01 2.436354160308837891e-01 -1.858856528997421265e-01 -5.337991286069154739e-03 -1.467957198619842529e-01 5.885137617588043213e-02 1.334853023290634155e-01 1.185427755117416382e-01 -1.919705122709274292e-01 -2.536042630672454834e-01 4.357212781906127930e-02 1.604499518871307373e-01 1.390776131302118301e-02 1.307292729616165161e-01 -2.469818294048309326e-01 3.639447316527366638e-02 2.860557138919830322e-01 -1.448927074670791626e-01 9.459460526704788208e-02 1.656528562307357788e-02 -1.515352167189121246e-03 -1.108946800231933594e-01 -2.392380556557327509e-04 -7.291209883987903595e-03
-7.780010998249053955e-02 1.704424321651458740e-01 -3.686860501766204834e-01 -2.199420630931854248e-01 7.976453006267547607e-02 -2.738472521305084229e-01 1.408843696117401123e-01 -3.547615408897399902e-01 -2.687629871070384979e-02 6.237598136067390442e-02 -1.677563786506652832e-01 -2.391019761562347412e-01 -1.232765167951583862e-01 8.816152811050415039e-02 2.403188943862915039e-01 7.873634994029998779e-02 -2.005338966846466064e-01 -6.938911229372024536e-02 -1.608673334121704102e-01 1.197086870670318604e-01 -5.546129494905471802e-02 -1.530909091234207153e-01 1.320741921663284302e-01 -1.608698815107345581e-01 1.087736263871192932e-01 -1.804996430873870850e-01 1.403092145919799805e-01 -7.817485369741916656e-03 5.965014174580574036e-02 6.852941587567329407e-03 -3.625423908233642578e-01 -1.497070044279098511e-01
-9.090620279312133789e-02 8.779881894588470459e-02 -3.302430808544158936e-01 -2.597078680992126465e-01 5.069544911384582520e-02 4.331924021244049072e-03 3.957972228527069092e-01 -1.726053655147552490e-01 1.365703642368316650e-01 -4.693426191806793213e-02 -1.959144920110702515e-01 -1.616197228431701660e-01 -1.989704370498657227e-01 1.778590381145477295e-01 2.882276177406311035e-01 9.809623658657073975e-02 -2.980461120605468750e-01 -9.202575311064720154e-03 -5.327065661549568176e-02 1.304186731576919556e-01 -1.407627109438180923e-02 -1.161887869238853455e-01 -9.385316632688045502e-03 -4.162455722689628601e-02 1.357853561639785767e-01 -2.825965285301208496e-01 2.206422984600067139e-01 -1.433003544807434082e-01 -1.052438002079725266e-02 1.803151369094848633e-01 -8.757612109184265137e-02 -1.926426738500595093e-01
1.431635171175003052e-01 -6.216416507959365845e-02 -3.977243900299072266e-01 2.866753637790679932e-01 -2.303663492202758789e-01 4.141962155699729919e-02 -1.366119831800460815e-01 -3.596424758434295654e-01 -1.240063905715942383e-01 2.298371940851211548e-01 -2.302236109972000122e-01 2.482044249773025513e-01 -8.450586348772048950e-02 1.546122282743453979e-01 1.328258365392684937e-01 2.275285683572292328e-02 -2.457585781812667847e-01 -7.849764823913574219e-02 -1.081545799970626831e-01 -1.784817501902580261e-02 1.029446125030517578e-01 9.218235313892364502e-02 -4.754700139164924622e-02 8.221770077943801880e-02 2.394499778747558594e-01 -1.700326651334762573e-01 -7.479784637689590454e-02 -5.233977735042572021e-02 -1.895202845335006714e-01 9.723727405071258545e-02 -1.100545972585678101e-01 -2.042246162891387939e-01
-1.315894424915313721e-01 -2.856880985200405121e-02 1.177707910537719727e-01 -4.823596403002738953e-02 2.093774639070034027e-02 1.267244368791580200e-01 1.888244897127151489e-01 -3.405889272689819336e-01 -1.885877549648284912e-01 1.258601248264312744e-01 -4.059751927852630615e-01 1.140542477369308472e-01 -1.006437465548515320e-02 -6.378857791423797607e-02 5.193216353654861450e-02 9.908505715429782867e-03 -2.581473290920257568e-01 1.568459272384643555e-01 -1.251569390296936035e-01 -2.324800752103328705e-02 1.158586516976356506e-01 2.034938633441925049e-01 -2.546136975288391113e-01 1.555374860763549805e-01 2.747638225555419922e-01 -2.618299722671508789e-01 8.760926127433776855e-02 5.663466174155473709e-03 1.309648603200912476e-01 6.618439406156539917e-02 -2.286519855260848999e-01 -2.906074225902557373e-01
-1.489438563585281372e-01 -7.799219340085983276e-02 -6.199541315436363220e-02 -3.255139291286468506e-02 2.321202009916305542e-01 7.655729353427886963e-02 4.405445232987403870e-02 -3.957390189170837402e-01 1.603307723999023438e-01 1.789861619472503662e-01 -2.019295990467071533e-01 -9.859918802976608276e-02 -1.253633052110671997e-01 4.759566392749547958e-03 -7.855365425348281860e-02 -6.357932835817337036e-02 -2.616167962551116943e-01 2.129038572311401367e-01 -1.400488466024398804e-01 -1.214783415198326111e-01 2.891452312469482422e-01 1.036643013358116150e-01 -1.584025174379348755e-01 1.664172410964965820e-01 2.785733640193939209e-01 -3.174185454845428467e-01 1.353535950183868408e-01 1.925719156861305237e-02 1.035826727747917175e-01 6.499465554952621460e-02 -2.782902121543884277e-01 -1.721057742834091187e-01
-7.878290489315986633e-03 1.135373488068580627e-01 -1.631550840102136135e-03 -4.634342622011899948e-03 8.982871472835540771e-02 -4.099415615200996399e-02 -7.808788865804672241e-02 -3.402788341045379639e-01 -3.255685567855834961e-01 2.921282052993774414e-01 -1.996103115379810333e-02 -9.873087704181671143e-02 -1.022889511659741402e-03 3.091288805007934570e-01 1.398590207099914551e-01 1.186880916357040405e-01 -2.629315257072448730e-01 -4.755705595016479492e-02 1.308304369449615479e-01 3.455133736133575439e-01 1.558182388544082642e-01 1.015785150229930878e-02 9.564352035522460938e-02 4.136320203542709351e-02 1.617037504911422729e-01 -6.231598183512687683e-02 3.144120573997497559e-01 2.015531212091445923e-01 -4.234614968299865723e-02 -1.594097465276718140e-01 1.107837483286857605e-01 -2.694013416767120361e-01
7.503549009561538696e-02 -1.316115446388721466e-02 -2.632416188716888428e-01 -6.055755540728569031e-02 -1.342467069625854492e-01 -2.077850848436355591e-01 4.058971628546714783e-02 1.011341693811118603e-03 -1.165145710110664368e-01 5.439996253699064255e-03 -8.978612720966339111e-02 1.080552041530609131e-01 1.076285243034362793e-01 3.682854771614074707e-02 7.849059067666530609e-03 5.991705507040023804e-02 -2.596851885318756104e-01 9.442432969808578491e-02 -2.012504190206527710e-01 2.077310346066951752e-02 3.724844157695770264e-01 -2.823082804679870605e-01 7.543093711137771606e-02 7.339575886726379395e-02 2.159768342971801758e-01 -1.986540406942367554e-01 3.688198029994964600e-01 2.133615165948867798e-01 -2.182598710060119629e-01 2.818407118320465088e-01 -2.549856603145599365e-01 -4.357139021158218384e-02
-1.768290102481842041e-01 3.377078101038932800e-02 -2.341679781675338745e-01 -4.042938351631164551e-02 2.262342125177383423e-01 -1.817103028297424316e-01 -8.115509897470474243e-02 -2.706896662712097168e-01 -3.841931745409965515e-02 -8.902408927679061890e-02 -2.514378428459167480e-01 5.560148507356643677e-02 3.121864283457398415e-03 -8.389705419540405273e-02 -8.697500079870223999e-02 1.373623013496398926e-01 -3.163813948631286621e-01 3.826104104518890381e-03 -1.311382055282592773e-01 -1.408394891768693924e-02 2.756655216217041016e-01 -2.134615555405616760e-02 -1.706361323595046997e-01 2.412233501672744751e-01 2.917114198207855225e-01 -1.235470995306968689e-01 1.538634300231933594e-01 -1.168030798435211182e-01 -3.520727753639221191e-01 1.544069349765777588e-01 -2.308910042047500610e-01 -1.335033476352691650e-01
7.081162929534912109e-02 1.789166592061519623e-02 -9.020072408020496368e-03 -3.831922262907028198e-02 -1.455182284116744995e-01 -1.519213765859603882e-01 -4.821453243494033813e-02 -1.521855741739273071e-01 -1.616595983505249023e-01 6.902816705405712128e-03 8.293516188859939575e-02 -4.547954536974430084e-03 -1.969318985939025879e-01 3.641610145568847656e-01 1.593529880046844482e-01 1.716720461845397949e-01 -3.326159417629241943e-01 -4.710263758897781372e-02 2.102600634098052979e-01 5.286350473761558533e-02 7.242725044488906860e-02 -1.669128239154815674e-02 2.973054945468902588e-01 -6.286867707967758179e-02 2.267534285783767700e-01 -2.894360125064849854e-01 2.271068543195724487e-01 1.201563235372304916e-02 4.853582009673118591e-02 -3.802025914192199707e-01 -1.331954598426818848e-01 -2.339837998151779175e-01
7.140461239032447338e-04 9.019764512777328491e-02 -4.700235724449157715e-01 -1.424412429332733154e-01 1.863446235656738281e-01 -1.171653419733047485e-01 1.955671608448028564e-01 -3.668293654918670654e-01 -6.618689745664596558e-02 1.357573419809341431e-01 -3.375023603439331055e-02 -1.363004297018051147e-01 -8.758663386106491089e-02 3.287870064377784729e-02 2.284980267286300659e-01 5.345512554049491882e-02 -1.359801590442657471e-01 3.544900193810462952e-02 -3.689098870381712914e-03 6.647966057062149048e-02 -9.098584949970245361e-02 -1.978286504745483398e-01 5.322509258985519409e-02 -1.095406115055084229e-01 3.377983272075653076e-01 -3.456405401229858398e-01 2.276996821165084839e-01 -1.004734560847282410e-01 1.465412229299545288e-01 -4.183943569660186768e-02 -2.060094848275184631e-02 -1.320898830890655518e-01
-1.537480670958757401e-02 -2.715793550014495850e-01 -4.352132603526115417e-02 -6.470430642366409302e-02 -1.812109053134918213e-01 4.454531520605087280e-02 2.911522984504699707e-01 9.480285644531250000e-02 4.035456106066703796e-02 2.545509040355682373e-01 -1.184168457984924316e-02 -1.057621687650680542e-01 -1.299464106559753418e-01 -1.022184193134307861e-01 -6.017123814672231674e-03 2.257300913333892822e-01 -2.258424460887908936e-01 -3.149135783314704895e-02 -4.059800878167152405e-02 1.916717737913131714e-01 4.539805948734283447e-01 -1.293468922376632690e-01 -1.234944611787796021e-01 -1.255160868167877197e-01 2.028704583644866943e-01 -2.043091952800750732e-01 3.471761941909790039e-01 -1.161589985713362694e-03 4.690269380807876587e-02 -2.953179553151130676e-02 -2.162695080041885376e-01 -1.943718492984771729e-01
-6.630018353462219238e-02 -8.836358040571212769e-02 1.497654020786285400e-01 2.176853418350219727e-01 -2.992059290409088135e-01 -7.498816400766372681e-02 1.043705791234970093e-01 -5.909660458564758301e-02 8.114334195852279663e-02 2.612153887748718262e-01 -2.566301822662353516e-01 1.621371358633041382e-01 -1.261016726493835449e-01 1.570849269628524780e-01 1.304972767829895020e-01 1.450612992048263550e-01 -2.440272867679595947e-01 -5.861368030309677124e-02 5.713791400194168091e-02 -3.923414647579193115e-02 2.234897911548614502e-01 -1.640381962060928345e-01 -7.624934613704681396e-02 -1.556751579046249390e-01 1.961974501609802246e-01 6.826550513505935669e-02 1.889028698205947876e-01 -1.142028123140335083e-01 -1.271579414606094360e-01 -5.235164612531661987e-02 -2.939055263996124268e-01 -4.369981884956359863e-01
3.080644644796848297e-02 -2.812028825283050537e-01 -1.331955641508102417e-01 2.598056336864829063e-03 1.634185165166854858e-01 2.533332072198390961e-02 -1.324899643659591675e-01 1.575219184160232544e-01 -8.880791813135147095e-02 7.180541288107633591e-03 -1.871414333581924438e-01 1.117263063788414001e-01 -8.464988321065902710e-02 1.685060411691665649e-01 9.960526227951049805e-02 4.769513849169015884e-03 -4.431223273277282715e-01 2.184081524610519409e-01 -1.873354613780975342e-01 9.018865972757339478e-02 2.812877297401428223e-01 7.917373627424240112e-02 -2.905791997909545898e-02 -2.208025008440017700e-02 4.672186076641082764e-01 -5.989230424165725708e-02 6.403458118438720703e-02 1.639780849218368530e-01 -9.291537851095199585e-02 -1.835875026881694794e-02 -1.742835491895675659e-01 -2.556188106536865234e-01
-2.428786829113960266e-02 1.803483963012695312e-01 -4.135896265506744385e-01 -1.779644191265106201e-01 -9.346421808004379272e-03 5.445301532745361328e-02 3.926047086715698242e-01 -2.759009599685668945e-01 1.104023084044456482e-01 5.334031209349632263e-02 -2.520290315151214600e-01 -1.845204979181289673e-01 -2.040843516588211060e-01 9.920999407768249512e-02 3.228180110454559326e-01 6.747750937938690186e-02 -1.533872485160827637e-01 4.401365760713815689e-03 2.127389051020145416e-02 1.868610978126525879e-01 2.258909633383154869e-03 -2.691544592380523682e-02 5.967183038592338562e-02 -5.661006644368171692e-02 5.795880034565925598e-02 -2.922700345516204834e-01 2.059039622545242310e-01 -1.506496965885162354e-01 5.568170454353094101e-03 7.709053158760070801e-02 -9.735529869794845581e-02 -1.491644531488418579e-01
-1.310634016990661621e-01 -1.349016278982162476e-01 -1.791305989027023315e-01 1.752993762493133545e-01 -2.242567837238311768e-01 1.171232089400291443e-01 -3.344150027260184288e-03 -2.876970767974853516e-01 -1.584582179784774780e-01 8.802701532840728760e-02 -2.884640395641326904e-01 1.008297428488731384e-01 -4.824680835008621216e-02 1.826740652322769165e-01 -4.829375445842742920e-02 -1.150113716721534729e-01 -3.366420418024063110e-02 -7.179078459739685059e-02 9.835419245064258575e-03 -9.232056885957717896e-02 2.960001528263092041e-01 -5.253827199339866638e-02 -6.190549582242965698e-02 -8.006577193737030029e-02 2.962862253189086914e-01 -3.001281023025512695e-01 9.802677482366561890e-02 -1.802886873483657837e-01 -3.551805019378662109e-02 6.285006552934646606e-02 -4.671048820018768311e-01 -1.364648342132568359e-01
-1.461675614118576050e-01 -2.309076040983200073e-01 9.799285233020782471e-02 -1.875135451555252075e-01 -3.022890910506248474e-02 -1.321877539157867432e-01 6.685423105955123901e-02 -3.778420686721801758e-01 -4.081601649522781372e-02 1.536177098751068115e-01 -2.863074541091918945e-01 4.190274327993392944e-02 -1.242755502462387085e-01 2.063283771276473999e-01 -2.725258842110633850e-02 -3.251592442393302917e-02 -1.623432189226150513e-01 5.812573363073170185e-04 -1.059222593903541565e-01 -4.997464269399642944e-02 3.947166502475738525e-01 -1.057750433683395386e-01 -1.693732589483261108e-01 2.440558075904846191e-01 3.483548387885093689e-02 -3.314330279827117920e-01 1.526134014129638672e-01 7.659326493740081787e-02 4.486978426575660706e-02 -5.776356160640716553e-02 -2.980040907859802246e-01 -1.282012611627578735e-01
-1.107733882963657379e-02 2.432715296745300293e-01 -9.944052994251251221e-02 -8.721905760467052460e-03 -1.187562271952629089e-01 -7.362493127584457397e-02 -1.327437013387680054e-01 -2.163608372211456299e-01 -1.714656800031661987e-01 6.135185249149799347e-03 9.263654053211212158e-02 -1.641938649117946625e-02 -2.393494546413421631e-01 2.282894551753997803e-01 1.974155902862548828e-01 1.515833735466003418e-01 -2.344102561473846436e-01 -6.055676937103271484e-02 3.311401978135108948e-02 1.345931440591812134e-01 9.463013708591461182e-02 -1.713892370462417603e-01 2.662745714187622070e-01 -1.283856034278869629e-01 1.668736487627029419e-01 -4.125937819480895996e-01 2.809513509273529053e-01 1.067227274179458618e-01 -8.071604371070861816e-02 -1.527521312236785889e-01 3.732164576649665833e-02 -3.375572860240936279e-01
-1.769127398729324341e-01 1.296117156744003296e-01 -3.608767092227935791e-01 -1.862092316150665283e-01 1.130003407597541809e-01 -5.313519760966300964e-02 3.685234487056732178e-01 -2.387228310108184814e-01 1.306026577949523926e-01 6.593655794858932495e-02 -2.406426370143890381e-01 -5.238239467144012451e-02 -3.196823596954345703e-01 1.371833384037017822e-01 1.626895815134048462e-01 1.157136354595422745e-02 -2.009833455085754395e-01 7.277315109968185425e-02 -1.101787909865379333e-01 1.235519424080848694e-01 -3.314899653196334839e-02 1.933833584189414978e-03 1.639734059572219849e-01 -1.614605635404586792e-02 8.647499978542327881e-02 -2.664942443370819092e-01 2.839634418487548828e-01 -2.122759073972702026e-01 1.263246685266494751e-01 7.804159820079803467e-02 -9.548764675855636597e-02 -1.105703487992286682e-01
-1.259207725524902344e-01 4.135395288467407227e-01 -2.174245864152908325e-01 -7.585765421390533447e-02 1.626236289739608765e-01 -2.620819807052612305e-01 1.886237859725952148e-01 -3.806163668632507324e-01 -6.481271237134933472e-02 9.702579677104949951e-02 -1.355320364236831665e-01 -8.051871508359909058e-02 -1.712959110736846924e-01 2.344832420349121094e-01 3.379318714141845703e-01 -3.589095175266265869e-02 -5.354852881282567978e-03 1.132248342037200928e-01 1.364151388406753540e-01 9.981127828359603882e-02 -1.300352439284324646e-02 -8.794553577899932861e-02 -1.307701468467712402e-01 -8.176703751087188721e-02 8.800138533115386963e-02 -6.270653754472732544e-02 8.048216998577117920e-02 -7.985490560531616211e-02 -3.781429678201675415e-02 -8.954662084579467773e-02 -3.319424092769622803e-01 -1.701985895633697510e-01
-1.193500757217407227e-01 4.163518548011779785e-03 -3.751533925533294678e-01 -1.127648875117301941e-01 2.654927670955657959e-01 -2.429524362087249756e-01 2.713493108749389648e-01 -2.808003723621368408e-01 1.635831221938133240e-02 2.996839582920074463e-01 -1.923336833715438843e-01 -2.301885485649108887e-01 -1.285309940576553345e-01 1.180951595306396484e-01 2.132105231285095215e-01 1.156473159790039062e-01 -8.945975452661514282e-02 -1.115077212452888489e-01 -2.515181340277194977e-02 -4.951037093997001648e-02 5.792082473635673523e-02 -1.858401149511337280e-01 8.939138799905776978e-02 9.317667037248611450e-02 2.939286828041076660e-01 -1.948656439781188965e-01 9.122595936059951782e-02 -2.499403804540634155e-01 -2.788101555779576302e-03 -5.822843685746192932e-02 -6.479471921920776367e-02 9.657830931246280670e-03
8.620642870664596558e-02 4.122787620872259140e-03 -1.357498317956924438e-01 5.693096294999122620e-02 -2.463137805461883545e-01 -8.114100247621536255e-02 1.568974405527114868e-01 -3.997059166431427002e-01 -2.107607722282409668e-01 1.474599838256835938e-01 -1.230249553918838501e-01 8.331103622913360596e-02 6.856440752744674683e-02 5.794927477836608887e-02 -6.101904436945915222e-02 -9.471699595451354980e-02 -3.406402766704559326e-01 6.610648706555366516e-03 -2.191532254219055176e-01 1.587895303964614868e-01 2.681740820407867432e-01 6.972514837980270386e-02 -3.339253365993499756e-02 5.061810836195945740e-02 1.550971865653991699e-01 -3.274553418159484863e-01 2.889454178512096405e-02 -3.888469934463500977e-02 -2.547002732753753662e-01 1.870821118354797363e-01 -9.962847083806991577e-02 -3.115241527557373047e-01
-1.600360870361328125e-01 1.556466668844223022e-01 -3.419250249862670898e-01 -2.452445626258850098e-01 1.061658859252929688e-01 -3.155397623777389526e-02 3.498205542564392090e-01 -2.511388957500457764e-01 1.947906166315078735e-01 -1.011143326759338379e-01 -2.750825881958007812e-01 -3.752945223823189735e-03 -8.930736780166625977e-02 2.279624342918395996e-01 2.204944789409637451e-01 1.084497198462486267e-01 -1.528498083353042603e-01 -6.379485130310058594e-03 1.673675840720534325e-03 8.453090488910675049e-02 4.221574962139129639e-02 -1.024447903037071228e-01 1.962666213512420654e-01 -1.502305734902620316e-02 2.184352129697799683e-01 -2.936783432960510254e-01 1.872612386941909790e-01 -1.425133198499679565e-01 -1.332963630557060242e-02 1.230603307485580444e-01 -1.130421236157417297e-01 -1.794597357511520386e-01
1.675084382295608521e-01 -1.483057290315628052e-01 -1.836104094982147217e-01 -6.465236097574234009e-02 6.349226087331771851e-02 -2.495063841342926025e-02 1.205385774374008179e-01 -2.567145228385925293e-01 3.591150976717472076e-03 3.091692626476287842e-01 -1.521201282739639282e-01 1.271409392356872559e-01 -1.733932271599769592e-02 2.950312793254852295e-01 3.232653737068176270e-01 7.036065310239791870e-02 -3.641132414340972900e-01 -1.877013295888900757e-01 -2.657525986433029175e-02 1.554588675498962402e-01 1.169412881135940552e-01 -1.307202279567718506e-01 -2.722301147878170013e-02 6.217239797115325928e-02 1.885685920715332031e-01 -1.617327481508255005e-01 1.966377161443233490e-02 1.617444008588790894e-01 -2.979299128055572510e-01 1.174302622675895691e-01 1.906738430261611938e-01 -2.001079320907592773e-01
2.650731503963470459e-01 -1.200700998306274414e-01 -2.149604558944702148e-01 6.987974047660827637e-02 -5.521968379616737366e-02 8.802168071269989014e-02 -1.311784535646438599e-01 -1.744069010019302368e-01 -1.201798245310783386e-01 3.170725703239440918e-01 1.218147575855255127e-01 -1.297582834959030151e-01 -1.212573796510696411e-01 4.103649556636810303e-01 1.621183156967163086e-01 1.490038633346557617e-01 -1.394208371639251709e-01 -9.471669048070907593e-02 -1.631954610347747803e-01 6.688627600669860840e-02 2.790219187736511230e-01 8.718125522136688232e-02 -1.682843714952468872e-01 -9.589921683073043823e-02 2.980258464813232422e-01 -1.421958059072494507e-01 -4.186684731394052505e-03 -3.668718039989471436e-02 3.346995636820793152e-02 7.838657498359680176e-02 -2.525228559970855713e-01 -2.522757053375244141e-01
-8.378689736127853394e-02 1.085366979241371155e-01 -3.791212141513824463e-01 -2.037501484155654907e-01 1.093306317925453186e-01 -2.230539917945861816e-02 2.504552304744720459e-01 -3.886477649211883545e-01 7.016505300998687744e-02 2.522689290344715118e-02 -1.249509602785110474e-01 -1.378524303436279297e-01 -1.415406018495559692e-01 2.378028631210327148e-01 3.239513039588928223e-01 9.410023689270019531e-02 -2.055914849042892456e-01 4.298072680830955505e-02 -8.423263579607009888e-02 1.113024428486824036e-01 -1.133560687303543091e-01 3.691971674561500549e-02 4.345039278268814087e-02 -1.074782237410545349e-01 6.695266067981719971e-02 -3.393507599830627441e-01 2.121841162443161011e-01 -1.348169744014739990e-01 -3.758334740996360779e-02 1.037053167819976807e-01 -1.269902735948562622e-01 -1.917923390865325928e-01
-2.402717471122741699e-01 1.711001247167587280e-01 -2.559688389301300049e-01 -3.744298517704010010e-01 6.207264587283134460e-02 -8.718752861022949219e-02 -3.148884698748588562e-02 2.352968091145157814e-03 -2.831394076347351074e-01 1.637175530195236206e-01 1.145133376121520996e-01 3.225005418062210083e-02 -2.387921065092086792e-01 2.519067823886871338e-01 1.865072734653949738e-02 -4.740989953279495239e-02 -1.495055258274078369e-01 -2.155573964118957520e-01 -2.596876025199890137e-02 -3.382612764835357666e-02 2.759802937507629395e-01 7.943696528673171997e-02 -6.259193271398544312e-02 -2.630973607301712036e-02 4.109250009059906006e-01 1.540500856935977936e-02 9.535096469335258007e-04 -8.003375679254531860e-02 -2.892188727855682373e-01 -1.579145342111587524e-01 -4.824476689100265503e-02 -8.055965602397918701e-02
-4.026527702808380127e-02 -8.810205757617950439e-02 -4.563743621110916138e-02 -2.265675812959671021e-01 2.111841440200805664e-01 -1.317118480801582336e-02 -1.516337841749191284e-01 -1.962354183197021484e-01 -6.888611614704132080e-02 6.085460633039474487e-02 -3.443680703639984131e-01 2.468122914433479309e-02 -9.278401732444763184e-02 1.141696944832801819e-01 -8.772690594196319580e-02 -1.820491701364517212e-01 -1.027944460511207581e-01 -8.603024482727050781e-02 -5.881665647029876709e-02 -7.777503877878189087e-02 4.684332311153411865e-01 1.653046458959579468e-01 -3.154855594038963318e-02 9.049878269433975220e-02 1.971626728773117065e-01 -2.727477848529815674e-01 1.541117429733276367e-01 6.159800663590431213e-02 -2.871008962392807007e-02 -5.368622764945030212e-02 -4.022177457809448242e-01 -2.260251492261886597e-01
7.321654260158538818e-02 -1.935576349496841431e-01 5.163430422544479370e-02 -1.173332408070564270e-01 1.483205705881118774e-01 -1.121070981025695801e-01 2.748067378997802734e-01 -1.894792020320892334e-01 -7.124244235455989838e-03 1.872849911451339722e-01 -3.564240336418151855e-01 1.995952576398849487e-01 -2.086403518915176392e-01 -5.619898438453674316e-02 6.218075379729270935e-02 9.344214200973510742e-02 -2.173915207386016846e-01 -7.453978806734085083e-02 -1.736599206924438477e-01 -7.088752835988998413e-02 3.679963052272796631e-01 3.625477477908134460e-02 -6.091287732124328613e-02 2.996085397899150848e-02 7.850465923547744751e-02 -3.478844165802001953e-01 1.688026636838912964e-01 3.906587883830070496e-02 1.065731048583984375e-02 7.604184746742248535e-02 -2.757636606693267822e-01 -2.548987567424774170e-01
2.182259969413280487e-02 -4.160604998469352722e-02 1.682949811220169067e-01 -2.720222994685173035e-02 -1.949177831411361694e-01 6.205572187900543213e-02 1.438476443290710449e-01 -3.529537320137023926e-01 3.171382471919059753e-02 2.160683572292327881e-01 -2.114163190126419067e-01 -1.774298399686813354e-01 -3.528575599193572998e-02 3.968522697687149048e-02 2.478306144475936890e-01 2.991664409637451172e-01 -4.863606095314025879e-01 -2.172416299581527710e-01 -1.537834852933883667e-01 8.634215593338012695e-02 1.480360478162765503e-01 -4.192809760570526123e-02 3.717088326811790466e-02 -1.335447877645492554e-01 -5.819271504878997803e-02 -2.983084917068481445e-01 2.407498285174369812e-02 2.973802015185356140e-02 9.936854988336563110e-02 -4.463055729866027832e-02 -1.936886459589004517e-01 5.526598170399665833e-02
-1.025986298918724060e-02 -1.336449682712554932e-01 -2.028839141130447388e-01 -1.183341592550277710e-01 -6.064580287784337997e-03 -4.882178828120231628e-02 -2.041817270219326019e-02 -3.643577694892883301e-01 -2.499205060303211212e-02 3.952404484152793884e-02 -3.674905002117156982e-01 2.513986825942993164e-01 -8.878294378519058228e-02 -1.863401085138320923e-01 -1.332169212400913239e-02 -2.827044343575835228e-03 -1.620962917804718018e-01 -1.588064432144165039e-01 -1.597834378480911255e-01 -6.794301420450210571e-02 4.322179257869720459e-01 -1.299178600311279297e-01 -1.159762889146804810e-01 -3.855085000395774841e-02 2.423194348812103271e-01 -1.864929795265197754e-01 1.646613925695419312e-01 -1.114969477057456970e-01 4.401919618248939514e-02 1.527243703603744507e-01 -2.617738544940948486e-01 -1.447295397520065308e-01
2.930871248245239258e-01 -8.868172019720077515e-02 -1.976142227649688721e-01 4.632639139890670776e-02 -1.526795476675033569e-01 -3.415274322032928467e-01 4.047010838985443115e-02 -2.071971297264099121e-01 2.270452380180358887e-01 1.887820065021514893e-01 2.877448499202728271e-02 5.312729254364967346e-02 -1.238021850585937500e-01 4.084467589855194092e-01 6.809502094984054565e-02 1.609303951263427734e-01 -3.117753565311431885e-01 -7.462270557880401611e-02 5.615488160401582718e-03 1.628916561603546143e-01 9.346280992031097412e-02 8.498442918062210083e-02 -7.869188487529754639e-02 -1.059359777718782425e-02 3.219352364540100098e-01 -8.975455164909362793e-02 2.310515493154525757e-01 3.316662088036537170e-02 4.337228089570999146e-02 -5.805141106247901917e-02 5.234239995479583740e-02 -2.263047844171524048e-01
1.685370206832885742e-01 2.235990017652511597e-01 -4.934585094451904297e-02 8.094602823257446289e-02 1.524971984326839447e-02 -7.766886055469512939e-02 -2.876287400722503662e-01 -3.557094931602478027e-01 1.297934260219335556e-02 3.043808937072753906e-01 2.942106511909514666e-04 9.055385738611221313e-02 -1.354631483554840088e-01 1.143537610769271851e-01 -1.825358159840106964e-02 -2.199792489409446716e-02 -4.755239188671112061e-01 -1.859966665506362915e-01 -2.862566113471984863e-01 -2.517259493470191956e-02 3.070627572014927864e-03 1.678941398859024048e-01 1.718301475048065186e-01 -1.342891454696655273e-01 5.725101381540298462e-02 -2.761611938476562500e-01 1.087247878313064575e-01 -6.493891775608062744e-02 9.430935978889465332e-02 -3.009314835071563721e-02 -1.930549740791320801e-01 -4.609091207385063171e-02
-2.579082250595092773e-01 2.031623274087905884e-01 -3.253905177116394043e-01 -2.931603789329528809e-02 1.779835969209671021e-01 -1.877700984477996826e-01 1.967802047729492188e-01 -3.961811661720275879e-01 -9.748416393995285034e-02 6.206759810447692871e-02 -8.851874619722366333e-02 9.664603509008884430e-03 -2.814010679721832275e-01 1.527867764234542847e-01 2.014811038970947266e-01 8.438292145729064941e-02 -6.039265543222427368e-02 -7.423760741949081421e-02 5.065347999334335327e-02 -1.311618983745574951e-01 -4.187500104308128357e-02 -2.100154161453247070e-01 -1.502477526664733887e-01 -2.235676944255828857e-01 1.529283374547958374e-01 -1.306489706039428711e-01 1.494736373424530029e-01 -6.279470026493072510e-02 -8.118632249534130096e-04 1.404269933700561523e-01 -2.634415030479431152e-01 -2.193492352962493896e-01
-9.231755137443542480e-02 8.813183754682540894e-02 -3.825255632400512695e-01 -1.833043992519378662e-01 1.565767824649810791e-01 -1.689590066671371460e-01 3.413407504558563232e-01 -3.685344159603118896e-01 1.915545463562011719e-01 5.896024033427238464e-02 -1.595115847885608673e-02 -8.476984500885009766e-02 -2.055621892213821411e-01 2.196785807609558105e-01 5.149881169199943542e-02 9.341651573777198792e-03 -1.716791540384292603e-01 -8.697303384542465210e-02 -5.348920356482267380e-03 8.987172693014144897e-02 -7.076257374137639999e-03 -6.477098166942596436e-02 1.678815633058547974e-01 3.059550374746322632e-02 5.859621241688728333e-02 -3.221252560615539551e-01 2.765861153602600098e-01 -1.654574424028396606e-01 1.563978940248489380e-01 6.819157302379608154e-02 -1.357724219560623169e-01 -1.428206562995910645e-01
2.653593420982360840e-01 3.003482818603515625e-01 3.344852477312088013e-03 -2.608947083353996277e-02 -7.099296152591705322e-02 -2.372832410037517548e-02 1.240056529641151428e-01 -3.515189588069915771e-01 -1.550810318440198898e-02 5.620050430297851562e-02 -1.235342770814895630e-01 6.509250402450561523e-02 -3.880883380770683289e-02 1.833890080451965332e-01 -1.003281772136688232e-02 3.242450207471847534e-02 -2.292219847440719604e-01 -3.365823030471801758e-01 9.072510525584220886e-03 -1.810517609119415283e-01 -9.728401154279708862e-02 -3.150044009089469910e-02 3.649668768048286438e-02 2.114577144384384155e-01 2.031236439943313599e-01 -3.048283457756042480e-01 3.542210161685943604e-01 1.775398105382919312e-01 -7.384469360113143921e-02 2.072235792875289917e-01 -5.408748984336853027e-02 -1.930371820926666260e-01
-3.147778809070587158e-01 2.178780883550643921e-01 -1.701582670211791992e-01 -3.542018234729766846e-01 3.241647183895111084e-01 -1.054794341325759888e-01 1.621446460485458374e-01 -2.073059231042861938e-01 -4.491436481475830078e-02 1.473567187786102295e-01 -1.456867009401321411e-01 -7.146520912647247314e-02 -2.077428251504898071e-02 2.782693207263946533e-01 1.334641128778457642e-01 1.976142972707748413e-01 -6.824032962322235107e-02 1.608649827539920807e-02 -1.701914072036743164e-01 -7.400749623775482178e-02 -2.354849129915237427e-02 -2.050743252038955688e-01 -1.838578879833221436e-01 -2.708780020475387573e-02 1.112666577100753784e-01 -1.380156278610229492e-01 7.169175893068313599e-02 -1.254716189578175545e-03 6.922319065779447556e-03 -1.063103377819061279e-01 -2.697746753692626953e-01 -3.025888502597808838e-01
-1.671510487794876099e-01 1.381789892911911011e-01 -4.036563038825988770e-01 -1.781514585018157959e-01 1.038159132003784180e-01 -1.153938770294189453e-01 3.541140854358673096e-01 -2.228988260030746460e-01 1.390529721975326538e-01 5.228403583168983459e-02 -2.018760889768600464e-01 -9.291385114192962646e-02 -1.971475780010223389e-01 1.643298864364624023e-01 2.771853506565093994e-01 9.882466495037078857e-02 -1.147151067852973938e-01 1.907116547226905823e-02 -7.125972211360931396e-02 2.398401349782943726e-01 8.809324353933334351e-02 -4.570023715496063232e-02 1.251633465290069580e-01 3.721910342574119568e-02 1.460767239332199097e-01 -3.036986291408538818e-01 2.496754005551338196e-02 -9.861744940280914307e-02 6.184811517596244812e-02 1.307565420866012573e-01 -1.506962627172470093e-01 -2.541938722133636475e-01
1.457126736640930176e-01 -1.571741551160812378e-01 -2.932750284671783447e-01 1.414410471916198730e-01 -1.820467561483383179e-01 -9.601096808910369873e-02 1.296763569116592407e-01 -1.188188642263412476e-01 -1.069344207644462585e-01 3.506878018379211426e-01 1.145867779850959778e-01 -1.857620179653167725e-01 -3.309314250946044922e-01 3.588215112686157227e-01 2.313117980957031250e-01 -2.531561534851789474e-03 -1.764057576656341553e-01 1.862087845802307129e-01 -1.216196343302726746e-01 1.343924924731254578e-02 3.065106272697448730e-01 -1.027704253792762756e-01 -9.681784361600875854e-02 5.386049672961235046e-02 1.304207146167755127e-01 -1.590756028890609741e-01 1.098687872290611267e-01 -2.456031925976276398e-02 -3.511430323123931885e-02 1.666427999734878540e-01 5.670519080013036728e-03 -1.390930414199829102e-01
5.559349060058593750e-02 4.107453860342502594e-03 8.850513026118278503e-03 1.611011773347854614e-01 1.027835607528686523e-01 -2.542281150817871094e-02 -1.438918709754943848e-02 -2.159035056829452515e-01 -1.516978442668914795e-02 1.299313455820083618e-01 4.412177950143814087e-02 8.733820170164108276e-02 -8.957930840551853180e-03 2.790373563766479492e-01 -1.963140070438385010e-01 3.543546497821807861e-01 -3.024524450302124023e-01 -2.445031553506851196e-01 1.600793600082397461e-01 -1.567767858505249023e-01 2.852180004119873047e-01 -1.207989528775215149e-01 -1.650660485029220581e-01 -1.647257059812545776e-01 2.662886679172515869e-01 -1.273006647825241089e-01 3.669859766960144043e-01 -5.940762907266616821e-02 -1.609256714582443237e-01 7.493747025728225708e-02 -1.408582180738449097e-01 -1.250179708003997803e-01
-2.014425024390220642e-02 1.256206929683685303e-01 1.094283238053321838e-01 1.795354485511779785e-01 1.448606848716735840e-01 3.342109024524688721e-01 2.498120367527008057e-01 -5.298880860209465027e-03 -2.429766803979873657e-01 3.511279225349426270e-01 -3.670450299978256226e-03 -1.714367568492889404e-01 -1.448228955268859863e-01 2.236942201852798462e-01 3.479746356606483459e-02 1.135949939489364624e-01 -1.581161767244338989e-01 2.368891090154647827e-01 -9.065721184015274048e-02 5.426160618662834167e-02 -7.203986495733261108e-02 -8.681147545576095581e-02 6.712537258863449097e-02 -2.698189765214920044e-02 2.200230360031127930e-01 -2.546598613262176514e-01 1.507176309823989868e-01 2.110176980495452881e-01 -3.585096076130867004e-02 -2.560767233371734619e-01 -2.069793641567230225e-01 -2.172171622514724731e-01
1.899041533470153809e-01 3.645736351609230042e-02 -9.067325294017791748e-02 1.120115891098976135e-01 -1.102130413055419922e-01 7.879247516393661499e-02 -2.929110080003738403e-03 -1.789779514074325562e-01 -1.482591629028320312e-01 4.417375624179840088e-01 -1.264893263578414917e-01 2.113419175148010254e-01 1.134079881012439728e-02 1.212094351649284363e-01 4.089129343628883362e-02 4.891088604927062988e-02 -9.298281371593475342e-02 -5.752559378743171692e-02 9.244196116924285889e-02 2.020428776741027832e-01 1.732218265533447266e-01 -6.644443143159151077e-03 -8.941876702010631561e-03 1.229268684983253479e-01 4.487449228763580322e-01 -1.732215136289596558e-01 6.851156055927276611e-02 -5.262511223554611206e-02 -2.050392329692840576e-01 1.661538034677505493e-01 -7.935799658298492432e-02 -4.164495170116424561e-01
1.571571268141269684e-02 -5.071915686130523682e-02 1.043668854981660843e-02 5.702701583504676819e-02 -3.384788706898689270e-02 -8.574754744768142700e-02 1.707493513822555542e-01 -1.269743740558624268e-01 -8.787659555673599243e-02 -5.774706974625587463e-02 -3.054559417068958282e-02 -1.074323728680610657e-01 1.869894862174987793e-01 2.743113040924072266e-01 -6.639625132083892822e-02 -8.323242515325546265e-02 -3.338531851768493652e-01 1.676021367311477661e-01 -1.442109644412994385e-01 1.758855879306793213e-01 2.342880964279174805e-01 2.194794267416000366e-01 -2.676101922988891602e-01 9.379179030656814575e-02 3.459118604660034180e-01 -3.786982595920562744e-01 -1.118279471993446350e-01 -1.809641122817993164e-01 -6.839184463024139404e-02 -2.558162063360214233e-02 -3.075408637523651123e-01 -1.094288453459739685e-01
-3.669762909412384033e-01 1.022360175848007202e-01 -5.177059173583984375e-01 4.094148054718971252e-02 1.348576247692108154e-01 -2.487104833126068115e-01 1.384744495153427124e-01 -3.301103711128234863e-01 6.345297396183013916e-02 9.635420888662338257e-02 -6.949401646852493286e-02 -1.277447342872619629e-01 -1.125205382704734802e-01 7.253473997116088867e-02 2.190110683441162109e-01 -5.896957591176033020e-02 -2.491930574178695679e-01 -7.397596538066864014e-02 -5.920796841382980347e-02 1.351150423288345337e-01 -3.244672715663909912e-02 -1.196711659431457520e-01 -5.818917974829673767e-02 -1.409603506326675415e-01 8.503959327936172485e-02 -1.178111582994461060e-01 1.282030940055847168e-01 -1.828424818813800812e-02 -2.491643466055393219e-02 -7.672642171382904053e-02 -1.695700436830520630e-01 -2.684413790702819824e-01
-1.049206852912902832e-01 -4.855688661336898804e-02 -9.535908699035644531e-02 -6.298604607582092285e-02 1.534776240587234497e-01 -9.952042251825332642e-02 1.789415813982486725e-02 -3.749386668205261230e-01 -5.053959041833877563e-02 -4.100177437067031860e-02 -3.656312227249145508e-01 1.067718118429183960e-01 -2.640561899170279503e-03 3.840551897883415222e-02 -1.210410147905349731e-01 1.670107059180736542e-02 -3.137063086032867432e-01 -7.375235855579376221e-02 -4.177362918853759766e-01 -7.085448503494262695e-02 3.798393309116363525e-01 -2.667220123112201691e-02 1.017552427947521210e-02 2.167237102985382080e-01 2.133411020040512085e-01 -1.431981176137924194e-01 1.398064494132995605e-01 5.324694886803627014e-02 -1.169270556420087814e-02 1.607676595449447632e-01 -2.024926692247390747e-01 -5.153936147689819336e-02
2.715147733688354492e-01 -5.553335323929786682e-02 -2.058772891759872437e-01 1.203276216983795166e-01 -2.246840894222259521e-01 1.606062054634094238e-02 -2.328819409012794495e-02 -1.952887475490570068e-01 -7.110024243593215942e-02 1.761684119701385498e-01 2.914591729640960693e-01 -9.320357441902160645e-02 -2.004589289426803589e-01 4.632927179336547852e-01 6.241397559642791748e-02 -7.024927996098995209e-03 -1.253989338874816895e-01 -2.307816036045551300e-02 -1.686941236257553101e-01 1.127982959151268005e-01 2.629423737525939941e-01 -1.288927495479583740e-01 -1.345220953226089478e-01 -3.620688244700431824e-02 3.253940343856811523e-01 -1.340740323066711426e-01 2.890558913350105286e-02 -8.511044085025787354e-02 1.041119694709777832e-01 1.051230877637863159e-01 -1.933437287807464600e-01 -1.860370934009552002e-01
-9.231806546449661255e-02 4.329515993595123291e-02 -2.516779489815235138e-02 -8.150306344032287598e-02 1.209699064493179321e-01 1.428722888231277466e-01 -2.033086717128753662e-01 -2.764375805854797363e-01 1.155951023101806641e-01 1.971526145935058594e-01 -2.659417092800140381e-01 -4.480654606595635414e-04 -1.398991942405700684e-01 1.427142620086669922e-01 1.922166794538497925e-01 -1.142567605711519718e-03 -1.794321835041046143e-01 -4.068376868963241577e-02 1.147170178592205048e-02 1.880826354026794434e-01 1.277000159025192261e-01 -9.696089476346969604e-02 1.184239424765110016e-02 1.518629640340805054e-01 2.343831658363342285e-01 7.171019166707992554e-02 5.870296955108642578e-01 -9.657701104879379272e-02 1.768747568130493164e-01 8.406617492437362671e-02 1.396013703197240829e-02 -2.426097244024276733e-01
-8.993410319089889526e-02 2.007216066122055054e-01 -1.324352174997329712e-01 2.830342017114162445e-02 2.575932443141937256e-02 -1.307068914175033569e-01 1.695712208747863770e-01 -2.174873054027557373e-01 -1.867682789452373981e-03 3.664323389530181885e-01 5.551746860146522522e-02 -1.071769967675209045e-01 -1.168570108711719513e-02 -1.175585985183715820e-01 2.701244354248046875e-01 1.725391112267971039e-02 -1.824982315301895142e-01 6.156484037637710571e-02 2.516810297966003418e-01 3.417842388153076172e-01 2.414876827970147133e-03 -2.684124410152435303e-01 -6.562278419733047485e-02 2.345037013292312622e-01 1.800980418920516968e-01 -1.496275663375854492e-01 1.233962029218673706e-01 -1.799431294202804565e-01 5.090023204684257507e-02 -5.727757513523101807e-02 -3.827570080757141113e-01 -1.891482970677316189e-03
1.313072592020034790e-01 -6.401815265417098999e-02 6.684432178735733032e-02 -1.525595784187316895e-01 1.545215249061584473e-01 -1.402288209646940231e-02 -1.456269621849060059e-01 -2.370190024375915527e-01 3.710293769836425781e-02 5.580921471118927002e-02 -2.619748115539550781e-01 2.030038274824619293e-02 -7.007612287998199463e-02 1.048339307308197021e-01 -2.210655622184276581e-02 4.640634357929229736e-02 -2.717087864875793457e-01 1.672946065664291382e-01 -2.045201696455478668e-02 -1.716139316558837891e-01 3.296720087528228760e-01 -3.083758056163787842e-01 -2.411719858646392822e-01 1.903627961874008179e-01 3.164744675159454346e-01 -1.243467349559068680e-02 1.447364240884780884e-01 -2.765013277530670166e-02 -1.710164695978164673e-01 2.379249408841133118e-02 -4.161772727966308594e-01 -4.977346956729888916e-02
4.392618685960769653e-02 -2.525568194687366486e-02 -3.352472186088562012e-01 -2.603427171707153320e-01 2.570272088050842285e-01 5.447750538587570190e-02 3.818623721599578857e-02 1.382710486650466919e-01 -1.634394824504852295e-01 -1.301530152559280396e-01 -2.990487031638622284e-02 7.495804876089096069e-02 5.124209448695182800e-02 2.527085244655609131e-01 1.276529021561145782e-02 2.414226233959197998e-01 -4.456506073474884033e-01 1.326891034841537476e-01 1.577588617801666260e-01 6.226639449596405029e-02 3.318088352680206299e-01 1.113585829734802246e-01 4.661173745989799500e-02 -7.182921469211578369e-02 1.457614153623580933e-01 -1.871953345835208893e-02 2.648549973964691162e-01 1.037470474839210510e-01 5.882754921913146973e-02 -1.873237080872058868e-02 4.172408953309059143e-02 -2.639861404895782471e-01
3.629897534847259521e-01 2.734630554914474487e-02 -1.861856728792190552e-01 -1.533192000351846218e-03 -2.251045107841491699e-01 -4.022477939724922180e-02 2.418117970228195190e-02 -8.748325705528259277e-02 1.315785571932792664e-02 1.805167943239212036e-01 5.155895277857780457e-02 -1.101279854774475098e-01 -3.912573754787445068e-01 3.119555413722991943e-01 1.649821549654006958e-01 -3.910801187157630920e-02 -1.871541738510131836e-01 9.447016566991806030e-02 4.098773375153541565e-02 -3.136828914284706116e-02 3.117082118988037109e-01 2.314353175461292267e-02 4.714565724134445190e-02 -7.831615209579467773e-02 3.529938757419586182e-01 -1.173459663987159729e-01 8.464225381612777710e-02 -3.830673173069953918e-02 1.353415548801422119e-01 4.591858386993408203e-02 -8.822357654571533203e-02 -3.430993854999542236e-01
-1.603720188140869141e-01 7.224118709564208984e-02 -4.070011079311370850e-01 -1.664372235536575317e-01 2.168187648057937622e-01 -7.064365595579147339e-02 4.191201031208038330e-01 -3.394889533519744873e-01 -1.204336248338222504e-02 2.340459823608398438e-02 -1.868781447410583496e-01 -1.834663748741149902e-01 -2.565426826477050781e-01 1.792256683111190796e-01 2.274350374937057495e-01 7.598730921745300293e-02 -1.673835963010787964e-01 2.363427914679050446e-02 -1.147647202014923096e-01 5.229974165558815002e-02 -5.099818855524063110e-02 -1.288328617811203003e-01 5.850515887141227722e-02 -1.462006866931915283e-01 1.160360574722290039e-01 -1.754567623138427734e-01 5.434022471308708191e-02 1.570835150778293610e-02 -5.168434698134660721e-03 7.251942157745361328e-02 -1.454301327466964722e-01 -2.138213813304901123e-01
1.131880506873130798e-01 1.238500550389289856e-01 -7.768984884023666382e-02 -1.782854646444320679e-01 -8.932790905237197876e-02 -1.665517240762710571e-01 -6.785997748374938965e-02 -5.162038803100585938e-01 2.918775565922260284e-02 1.337580978870391846e-01 -1.610166728496551514e-01 -7.837929576635360718e-02 -6.721565872430801392e-02 2.058108709752559662e-02 -1.309802234172821045e-01 -1.214446350932121277e-01 -3.035829365253448486e-01 -1.645243167877197266e-01 -2.001780420541763306e-01 1.809878349304199219e-01 1.401336640119552612e-01 1.474718600511550903e-01 -1.980142295360565186e-01 1.591862738132476807e-01 2.502146959304809570e-01 -1.215402111411094666e-01 -7.615386508405208588e-03 -1.087551116943359375e-01 -1.418951004743576050e-01 3.918713703751564026e-02 -3.395923078060150146e-01 -1.238025352358818054e-01
1.079244241118431091e-01 -1.418758835643529892e-02 1.587740033864974976e-01 -1.877404302358627319e-01 3.898422047495841980e-02 6.746150553226470947e-02 2.218949422240257263e-02 -3.124047517776489258e-01 1.425304915755987167e-02 1.296786814928054810e-01 -1.877167224884033203e-01 9.941970556974411011e-02 -9.682431817054748535e-02 1.667090952396392822e-01 -1.477445363998413086e-01 3.173491358757019043e-01 -3.410381376743316650e-01 -1.067618951201438904e-01 -2.291233539581298828e-01 1.132319793105125427e-01 2.803938388824462891e-01 1.096093654632568359e-01 1.188486814498901367e-01 -1.024862900376319885e-01 4.931074753403663635e-02 -3.018813431262969971e-01 -3.985998779535293579e-02 -2.021479904651641846e-01 -1.267099976539611816e-01 1.117141693830490112e-01 -3.149092495441436768e-01 -1.722810268402099609e-01
9.229117631912231445e-02 -3.069750070571899414e-01 -7.271966338157653809e-02 8.626360446214675903e-02 -1.126244589686393738e-01 -1.018988527357578278e-02 -6.166918948292732239e-02 -2.529467642307281494e-02 -4.787328466773033142e-02 2.230319231748580933e-01 -6.020661443471908569e-02 -4.788977280259132385e-02 -2.284028232097625732e-01 1.093782931566238403e-01 -1.702920049428939819e-01 2.204365134239196777e-01 -4.457231462001800537e-01 -2.932786345481872559e-01 1.576675325632095337e-01 5.970165133476257324e-02 2.024227678775787354e-01 -4.391208663582801819e-02 7.592967152595520020e-02 -5.487094819545745850e-02 2.504720985889434814e-01 -1.378747820854187012e-01 2.729300856590270996e-01 1.094427853822708130e-01 -3.001911193132400513e-02 -4.876692593097686768e-02 -2.171617001295089722e-01 -2.901282906532287598e-01
-1.039192639291286469e-02 -1.600345969200134277e-01 -2.393803894519805908e-01 2.503875643014907837e-02 5.962454527616500854e-02 1.538507044315338135e-01 -1.441963762044906616e-01 1.053033024072647095e-01 -2.769176661968231201e-01 2.619560807943344116e-02 -1.707261949777603149e-01 1.190748438239097595e-01 -1.236840337514877319e-01 -1.051426455378532410e-01 9.914331883192062378e-02 8.981455862522125244e-02 -3.566323220729827881e-01 1.961506204679608345e-03 1.896110922098159790e-01 2.536981403827667236e-01 3.935670554637908936e-01 -2.393443137407302856e-01 -1.063169445842504501e-03 -3.197744861245155334e-02 2.894206047058105469e-01 -7.555124163627624512e-02 1.831846386194229126e-01 -2.215415984392166138e-02 -1.573673039674758911e-01 -8.278616517782211304e-02 2.448106743395328522e-02 -3.096009790897369385e-01
1.962329149246215820e-01 -1.186553016304969788e-01 -1.898324191570281982e-01 -2.075130864977836609e-02 -2.496597319841384888e-01 -6.308034807443618774e-02 -1.269198805093765259e-01 -8.009074628353118896e-02 -2.103171944618225098e-01 2.490629851818084717e-01 5.521367490291595459e-02 3.557636961340904236e-02 -4.354926943778991699e-02 7.949573546648025513e-02 2.662801444530487061e-01 1.958252629265189171e-03 -3.928512334823608398e-01 1.572113633155822754e-01 -2.078710198402404785e-01 -9.803184866905212402e-02 1.468477249145507812e-01 -1.222496181726455688e-01 2.707007527351379395e-02 1.390223205089569092e-01 4.413036406040191650e-01 -9.482277929782867432e-02 -4.420484229922294617e-02 -1.178047060966491699e-01 -2.740522846579551697e-02 1.720162183046340942e-01 -2.715008854866027832e-01 -1.426405012607574463e-01
7.857784628868103027e-02 -1.321503371000289917e-01 1.007521823048591614e-01 -7.773196697235107422e-02 1.383502595126628876e-02 -2.170705422759056091e-02 -4.177414253354072571e-02 -4.122405350208282471e-01 9.565961360931396484e-02 1.157897487282752991e-01 -2.653355896472930908e-01 -6.688200403004884720e-03 -1.436308473348617554e-01 2.391724139451980591e-01 1.775158382952213287e-02 3.578440099954605103e-02 -5.357126593589782715e-01 -1.481283456087112427e-01 -2.997620999813079834e-01 1.926377415657043457e-02 2.032066434621810913e-01 -1.285623162984848022e-01 1.822292506694793701e-01 3.093596734106540680e-02 -3.200051560997962952e-02 -2.034548819065093994e-01 -1.297563761472702026e-01 6.500835716724395752e-02 -2.918707393109798431e-02 -1.804423034191131592e-01 -1.021144688129425049e-01 -1.300785988569259644e-01
1.574116051197052002e-01 -2.264349022880196571e-03 -2.238013446331024170e-01 -1.127197891473770142e-01 -3.639853894710540771e-01 -4.387984052300453186e-02 -1.143588721752166748e-01 -1.252978295087814331e-01 -6.198306009173393250e-02 2.507378160953521729e-01 1.286096125841140747e-01 -1.763563454151153564e-01 -2.002069205045700073e-01 3.046297132968902588e-01 1.793080270290374756e-01 3.155335038900375366e-02 -2.684817910194396973e-01 -1.277775224298238754e-02 -1.428373754024505615e-01 -2.674269303679466248e-02 3.222118020057678223e-01 -6.429028697311878204e-03 -1.525614559650421143e-01 -5.772136151790618896e-03 3.144998252391815186e-01 -1.694031357765197754e-01 1.579491347074508667e-01 -1.620026081800460815e-01 -7.298204582184553146e-03 1.098458692431449890e-01 -7.799590378999710083e-02 -2.265312671661376953e-01
1.019322648644447327e-01 -3.601842373609542847e-02 -1.644500941038131714e-01 1.022379398345947266e-01 -2.596208155155181885e-01 -7.744739949703216553e-02 8.728295564651489258e-03 -1.746653616428375244e-01 -1.138531938195228577e-01 1.790859699249267578e-01 1.893509626388549805e-01 -1.782919168472290039e-01 -3.396914005279541016e-01 3.959078788757324219e-01 2.252175658941268921e-01 2.020967453718185425e-01 -2.043588608503341675e-01 9.492634981870651245e-02 -1.023801392875611782e-03 1.422401219606399536e-01 3.729069232940673828e-01 6.097532063722610474e-02 -5.509628728032112122e-02 8.603854477405548096e-02 2.210288941860198975e-01 3.827163949608802795e-02 1.036501824855804443e-01 -1.759002357721328735e-01 9.001853317022323608e-02 6.465742737054824829e-02 -4.838364198803901672e-02 -1.990103274583816528e-01
-7.022151350975036621e-02 -1.372721940279006958e-01 -1.921572387218475342e-01 1.402678936719894409e-01 9.283407032489776611e-02 -9.358936920762062073e-03 2.463069111108779907e-01 -1.535950303077697754e-01 -1.731963157653808594e-01 -9.006313979625701904e-02 -4.820635914802551270e-02 1.640449464321136475e-02 -9.987203776836395264e-02 9.215846657752990723e-02 8.393853157758712769e-02 -1.284262239933013916e-01 -2.992533892393112183e-02 5.053328722715377808e-02 -2.181225456297397614e-02 -1.832133680582046509e-01 2.816584706306457520e-01 -4.784655570983886719e-02 1.086371466517448425e-01 -1.097371876239776611e-01 3.939664363861083984e-01 -2.892303764820098877e-01 1.132366135716438293e-01 -1.764275729656219482e-01 1.936938017606735229e-01 4.986435920000076294e-02 -5.033738613128662109e-01 -1.574629247188568115e-01
-1.569414436817169189e-01 -2.126953005790710449e-02 -1.988411396741867065e-01 3.157635629177093506e-01 -4.051722958683967590e-02 -9.164168685674667358e-02 3.544334322214126587e-02 -3.606880307197570801e-01 -1.450473368167877197e-01 -7.958794385194778442e-02 -3.304860591888427734e-01 1.929989084601402283e-02 -4.302899539470672607e-02 1.485077440738677979e-01 -1.858499944210052490e-01 -1.058833450078964233e-01 -2.748641669750213623e-01 6.734646111726760864e-02 -9.536890685558319092e-02 1.315780282020568848e-01 8.898329734802246094e-02 -9.720003604888916016e-02 -1.758757680654525757e-01 2.799010574817657471e-01 3.845608830451965332e-01 -1.704661101102828979e-01 -1.492461860179901123e-01 -2.465774305164813995e-02 1.660719886422157288e-02 4.898461326956748962e-02 -2.156148105859756470e-01 -7.434228807687759399e-02
6.989080458879470825e-02 -1.772217899560928345e-01 -1.466022729873657227e-01 -1.040299460291862488e-01 -1.491559483110904694e-02 -1.137356311082839966e-01 3.609915077686309814e-02 -2.063627988100051880e-01 -2.227590382099151611e-01 -1.926439255475997925e-01 -7.287852466106414795e-02 1.025692597031593323e-01 -1.221133768558502197e-01 2.013416141271591187e-01 1.318871080875396729e-01 -1.472314596176147461e-01 -6.036922708153724670e-02 3.501224890351295471e-02 3.005693107843399048e-02 -2.947999238967895508e-01 2.912033796310424805e-01 8.356235921382904053e-02 -5.510225519537925720e-02 -9.359026700258255005e-02 3.470901548862457275e-01 -3.782900571823120117e-01 2.234333604574203491e-01 2.536809630692005157e-02 -6.640526652336120605e-02 1.108640432357788086e-01 -3.266919553279876709e-01 -2.084048390388488770e-01
3.069870769977569580e-01 -2.220967859029769897e-01 -3.754728436470031738e-01 1.688162982463836670e-02 -1.232244223356246948e-01 2.892998047173023224e-02 6.418693065643310547e-02 -2.044010311365127563e-01 -1.323135048151016235e-01 8.501024544239044189e-02 -9.536279737949371338e-02 7.262734323740005493e-02 -4.368082433938980103e-02 3.417958021163940430e-01 -6.070815026760101318e-02 7.394164055585861206e-02 -4.245257377624511719e-01 -1.094086691737174988e-01 4.821256175637245178e-02 2.523311078548431396e-01 -2.567945607006549835e-02 4.301490262150764465e-02 -4.649854823946952820e-02 -9.675767272710800171e-02 2.594246566295623779e-01 -2.746431231498718262e-01 -5.913140252232551575e-02 -4.651648178696632385e-02 -1.064862310886383057e-01 3.389233350753784180e-02 1.618713736534118652e-01 -1.641829758882522583e-01
-8.208727091550827026e-02 -1.317588961683213711e-03 -8.207293599843978882e-02 -2.389766424894332886e-01 8.578682690858840942e-02 -1.508749276399612427e-01 4.856299608945846558e-02 1.389600038528442383e-01 -2.300088554620742798e-01 9.554035961627960205e-02 -1.532088667154312134e-01 1.751540750265121460e-01 2.621629089117050171e-02 -4.991592094302177429e-02 2.262313812971115112e-01 2.156756818294525146e-01 -3.049636781215667725e-01 -2.763327583670616150e-02 6.517237424850463867e-02 7.133015990257263184e-02 2.613132297992706299e-01 -1.665129810571670532e-01 -3.124849200248718262e-01 1.813519597053527832e-01 3.878900110721588135e-01 4.501144960522651672e-02 2.337680011987686157e-01 -2.984316088259220123e-02 -2.497468702495098114e-02 -2.655636370182037354e-01 -1.000862568616867065e-03 -2.274731397628784180e-01
2.866958677768707275e-01 2.777584455907344818e-02 -1.761444360017776489e-01 2.830049395561218262e-01 -3.179145157337188721e-01 -5.947699025273323059e-02 2.805771678686141968e-02 -1.782424300909042358e-01 -5.595330893993377686e-02 1.561393886804580688e-01 -8.186762034893035889e-02 -3.643541634082794189e-01 -7.324540615081787109e-02 1.195563822984695435e-01 1.022116169333457947e-01 7.227603346109390259e-02 -2.740449011325836182e-01 -1.159461066126823425e-01 5.862581357359886169e-02 1.271718442440032959e-01 1.234286129474639893e-01 -4.172460362315177917e-02 -2.056731879711151123e-01 1.892582923173904419e-01 6.645077466964721680e-02 -2.682783305644989014e-01 3.632242977619171143e-01 1.653216034173965454e-01 -1.011253744363784790e-01 -4.153631627559661865e-02 -7.442779839038848877e-02 -1.003068909049034119e-01
-5.518676340579986572e-02 1.925105601549148560e-01 -7.303418964147567749e-02 1.459970474243164062e-01 8.768481761217117310e-02 -7.310111075639724731e-02 -1.048646718263626099e-01 -4.262040182948112488e-02 -3.501212596893310547e-01 1.081234216690063477e-01 -1.341819316148757935e-01 -2.611181465908885002e-03 9.609259665012359619e-03 2.521689236164093018e-01 3.213122785091400146e-01 7.714773714542388916e-02 -2.089081108570098877e-01 -1.421113610267639160e-01 2.131352871656417847e-01 2.428812906146049500e-02 1.516082733869552612e-01 -6.854256987571716309e-02 1.246517449617385864e-01 -7.243946660310029984e-03 3.719045221805572510e-01 -2.429372817277908325e-01 3.230575323104858398e-01 1.769677847623825073e-01 -1.901987195014953613e-02 -8.027657121419906616e-02 6.341761350631713867e-02 -2.920032441616058350e-01
-1.604104191064834595e-01 7.514464855194091797e-02 -2.542159557342529297e-01 -1.985839158296585083e-01 1.091579049825668335e-01 -7.918193936347961426e-02 4.514090120792388916e-01 -3.695583045482635498e-01 4.702315106987953186e-02 -1.549527607858181000e-02 -1.496586799621582031e-01 -1.355066150426864624e-01 -2.672574818134307861e-01 1.454408466815948486e-01 1.578784435987472534e-01 7.830075919628143311e-02 -2.720581889152526855e-01 -1.947424560785293579e-02 -1.148018613457679749e-01 1.642873585224151611e-01 -3.972343727946281433e-02 -1.481971591711044312e-01 7.953549921512603760e-02 -9.421318024396896362e-02 8.334115892648696899e-02 -2.021462321281433105e-01 2.467538267374038696e-01 -2.449417710304260254e-01 -7.033524662256240845e-02 4.294658079743385315e-02 -1.812267489731311798e-02 -1.003231555223464966e-01
9.060677140951156616e-02 2.314885109663009644e-01 -1.091528758406639099e-01 3.859345242381095886e-02 2.445996254682540894e-01 -3.167887404561042786e-02 1.932754665613174438e-01 -3.375411033630371094e-01 -2.077139317989349365e-01 1.100993156433105469e-01 -5.312241613864898682e-02 -4.867924377322196960e-02 -1.244620885699987411e-02 -2.012996971607208252e-01 1.284830570220947266e-01 1.252569705247879028e-01 -3.686966300010681152e-01 6.836716830730438232e-02 2.666561007499694824e-01 1.391544044017791748e-01 -3.853895887732505798e-02 -7.765174657106399536e-02 1.209119632840156555e-01 -1.460312958806753159e-02 1.791865229606628418e-01 -1.004719063639640808e-01 1.518493294715881348e-01 -2.403210401535034180e-01 1.315137930214405060e-02 5.044263601303100586e-02 -3.487919270992279053e-01 -2.802301049232482910e-01
3.825210034847259521e-01 1.409439742565155029e-01 -2.264700829982757568e-01 7.209135591983795166e-02 -2.667607367038726807e-02 3.840015083551406860e-02 -2.631139941513538361e-02 -3.741599619388580322e-01 -2.300015091896057129e-01 1.816419214010238647e-01 -1.341420114040374756e-01 -1.447994112968444824e-01 7.029133290052413940e-02 9.400990605354309082e-02 3.770933300256729126e-02 -2.660263329744338989e-02 -1.779828220605850220e-01 -2.042424380779266357e-01 2.429948747158050537e-02 2.189046293497085571e-01 3.555110692977905273e-01 1.246153190732002258e-01 -2.886646389961242676e-01 -4.100013151764869690e-02 1.989041864871978760e-01 -1.534843295812606812e-01 2.054738579317927361e-03 6.841331720352172852e-02 -1.223619431257247925e-01 7.694964110851287842e-02 -7.575299590826034546e-02 -2.245523333549499512e-01
2.367853820323944092e-01 2.243596017360687256e-01 -1.276233792304992676e-01 1.884793788194656372e-01 1.231240332126617432e-01 -1.209373250603675842e-01 -1.680545508861541748e-01 -3.064680397510528564e-01 3.154578059911727905e-02 4.806033894419670105e-02 -3.598460555076599121e-02 -8.252849429845809937e-02 -1.533980965614318848e-01 2.196842432022094727e-01 -1.757066249847412109e-01 -8.029115386307239532e-03 -2.332141846418380737e-01 -4.820631816983222961e-02 -6.021523848176002502e-02 1.824554502964019775e-01 1.442380398511886597e-01 -5.628018453717231750e-02 -4.394482076168060303e-01 9.070260822772979736e-02 5.284932255744934082e-02 -2.231558412313461304e-01 2.436532974243164062e-01 2.000712603330612183e-02 -1.433516144752502441e-01 1.872531026601791382e-01 -2.782844603061676025e-01 -1.064703762531280518e-01
-3.467950224876403809e-02 2.294538766145706177e-01 -2.129800990223884583e-02 -1.756013035774230957e-01 1.961111463606357574e-02 8.346548676490783691e-02 2.671393156051635742e-01 -2.127496004104614258e-01 -5.770392017439007759e-04 -4.252197220921516418e-02 -2.599508762359619141e-01 2.348921597003936768e-01 -3.923706337809562683e-02 -3.439696133136749268e-02 -1.555630117654800415e-01 -2.839664220809936523e-01 -2.422333806753158569e-01 -4.849182441830635071e-02 -3.776672482490539551e-02 3.661076352000236511e-02 2.850228548049926758e-01 -2.379159480333328247e-01 1.137945055961608887e-01 -3.671625745482742786e-04 3.977614045143127441e-01 -1.504803597927093506e-01 1.217694059014320374e-01 1.172228530049324036e-01 -1.993600279092788696e-01 -3.021040558815002441e-01 -3.168413415551185608e-02 5.230889096856117249e-02
1.694070994853973389e-01 -2.382137626409530640e-01 -2.654743194580078125e-01 5.869337543845176697e-02 1.479236129671335220e-02 -9.782078862190246582e-02 2.057115584611892700e-01 -8.260997384786605835e-02 -2.780473530292510986e-01 6.044697761535644531e-02 -1.365908682346343994e-01 1.564961671829223633e-01 -9.988679550588130951e-03 1.678735613822937012e-01 1.516027003526687622e-01 -2.691799104213714600e-01 -1.848715841770172119e-01 -2.677096985280513763e-02 9.680709987878799438e-02 -1.800422072410583496e-01 3.209214806556701660e-01 1.081018000841140747e-01 -1.953999511897563934e-02 -9.393896162509918213e-02 2.228033244609832764e-01 -2.909506559371948242e-01 3.610410168766975403e-02 -9.325537830591201782e-02 7.749312371015548706e-02 -1.298288404941558838e-01 -4.039304256439208984e-01 -5.469570308923721313e-02
-2.185426354408264160e-01 -1.036042124032974243e-01 -1.070091873407363892e-01 9.090244024991989136e-02 -3.727668151259422302e-02 -8.118101954460144043e-02 8.309787511825561523e-02 -1.943818330764770508e-01 -1.184410899877548218e-01 6.393919233232736588e-03 -6.728044152259826660e-02 8.429544419050216675e-02 8.656035363674163818e-02 1.687444597482681274e-01 -6.197157874703407288e-02 -1.924436986446380615e-01 -1.953463554382324219e-01 7.767892628908157349e-02 -1.939378976821899414e-01 -3.813414275646209717e-02 3.553827404975891113e-01 -2.667059749364852905e-02 -7.050855457782745361e-02 -3.842934593558311462e-02 1.284390836954116821e-01 -2.142555117607116699e-01 1.382375955581665039e-01 -2.292127907276153564e-02 1.497600823640823364e-01 2.400421537458896637e-02 -4.764975905418395996e-01 -4.666579365730285645e-01
-7.773049920797348022e-02 -1.376875042915344238e-01 -2.232642769813537598e-01 -1.987926661968231201e-01 1.726810783147811890e-01 -2.783160656690597534e-02 1.438941657543182373e-01 -2.325837612152099609e-01 2.347352728247642517e-02 8.199664205312728882e-02 -6.235657259821891785e-02 -1.402944475412368774e-01 -3.682074248790740967e-01 3.531224131584167480e-01 1.475023031234741211e-01 2.157146334648132324e-01 8.319472521543502808e-02 -2.470158599317073822e-02 3.295926004648208618e-02 1.511090993881225586e-01 -7.688400149345397949e-02 -1.573746949434280396e-01 1.719951331615447998e-01 1.684639900922775269e-01 1.853182464838027954e-01 -3.233792781829833984e-01 3.020565807819366455e-01 9.224879741668701172e-02 8.697195351123809814e-02 8.426211029291152954e-02 -2.173049747943878174e-01 -1.380920223891735077e-02
-1.852107048034667969e-01 7.206786423921585083e-03 -3.905515372753143311e-01 -2.028755992650985718e-01 1.108904108405113220e-01 -3.254599273204803467e-01 -5.796569585800170898e-02 3.598985448479652405e-02 -1.785638779401779175e-01 1.244212016463279724e-01 -1.203417256474494934e-01 1.603627577424049377e-02 -4.199898242950439453e-02 1.134760752320289612e-01 -1.389399766921997070e-01 1.339215636253356934e-01 -2.391454428434371948e-01 -1.505255401134490967e-01 -4.334310442209243774e-02 1.030417382717132568e-01 1.248761340975761414e-01 -7.563421130180358887e-02 -2.677666544914245605e-01 -1.491883099079132080e-01 1.549062430858612061e-01 -8.600366115570068359e-02 2.638783454895019531e-01 -5.253621190786361694e-02 -3.715175092220306396e-01 5.137301981449127197e-02 -2.876453697681427002e-01 -1.704872027039527893e-02
-1.484764963388442993e-01 1.416865736246109009e-01 -4.575942456722259521e-01 -2.791982293128967285e-01 1.630810461938381195e-02 -4.471014812588691711e-02 3.890138566493988037e-01 -1.988392919301986694e-01 1.236075088381767273e-01 5.342252925038337708e-02 -1.623644977807998657e-01 -1.224974244832992554e-01 -1.360333412885665894e-01 7.503827661275863647e-02 1.030192747712135315e-01 4.504722729325294495e-02 -2.616137564182281494e-01 -6.486589554697275162e-03 -9.099204838275909424e-02 1.476417481899261475e-01 -3.264354169368743896e-02 -8.089592307806015015e-02 1.693990826606750488e-02 7.332471199333667755e-03 2.008097469806671143e-01 -3.504609763622283936e-01 5.658606067299842834e-02 -2.037209570407867432e-01 3.210977464914321899e-02 1.228579282760620117e-01 -1.026387736201286316e-01 -2.002494931221008301e-01
-1.194127649068832397e-01 -2.188709378242492676e-01 3.218570351600646973e-02 3.535095229744911194e-02 -4.302431643009185791e-02 1.254420876502990723e-01 1.029385440051555634e-02 -3.267712593078613281e-01 5.306528508663177490e-02 2.903724312782287598e-01 -1.330005526542663574e-01 6.869353353977203369e-02 5.765829235315322876e-02 1.174970120191574097e-01 -2.373595833778381348e-01 8.528282493352890015e-02 -1.546795815229415894e-01 -6.652510166168212891e-02 1.558218896389007568e-01 5.331278592348098755e-02 2.615789175033569336e-01 9.777636826038360596e-02 -2.730215899646282196e-02 1.836938858032226562e-01 3.339710533618927002e-01 -3.481039702892303467e-01 3.365093767642974854e-01 1.305221915245056152e-01 8.453548699617385864e-02 9.406398981809616089e-03 -2.873805761337280273e-01 -6.239374633878469467e-03
-1.552679538726806641e-01 -1.086013019084930420e-01 -2.824431359767913818e-01 6.254701316356658936e-02 -1.189979165792465210e-01 1.129923909902572632e-01 1.260686367750167847e-01 -3.097006678581237793e-01 -1.608542501926422119e-01 8.177458494901657104e-02 -7.802562415599822998e-02 -2.174305357038974762e-02 -4.805728327482938766e-03 1.379662305116653442e-01 5.877890437841415405e-02 -9.035117924213409424e-02 1.069595962762832642e-01 1.184533908963203430e-01 1.881566713564097881e-03 -2.041766978800296783e-02 3.767138421535491943e-01 6.674078106880187988e-02 -1.347519308328628540e-01 -2.788107469677925110e-02 2.874075770378112793e-01 -1.561131626367568970e-01 2.261044234037399292e-01 7.129991799592971802e-02 4.500298947095870972e-02 1.190975308418273926e-01 -5.336158871650695801e-01 -1.286310404539108276e-01
-1.319586485624313354e-01 2.451952695846557617e-01 -2.200318276882171631e-01 -1.814558804035186768e-01 2.551923692226409912e-01 -1.422503590583801270e-01 1.357962042093276978e-01 -6.303438544273376465e-02 1.242376938462257385e-01 3.701877593994140625e-02 -1.006590276956558228e-01 -1.552996784448623657e-01 -1.659114956855773926e-01 4.268673062324523926e-01 8.736695349216461182e-02 3.890481218695640564e-02 2.033711178228259087e-03 2.102949284017086029e-02 -1.822953373193740845e-01 -1.730166226625442505e-01 1.024102121591567993e-01 -4.517244398593902588e-01 -1.009188890457153320e-01 5.051434785127639771e-02 4.112152382731437683e-02 -1.628818660974502563e-01 2.163833826780319214e-01 -1.017028912901878357e-01 -9.254726022481918335e-02 -1.068357676267623901e-01 -1.904591172933578491e-01 -1.757184118032455444e-01
-9.061127901077270508e-02 -1.824291795492172241e-01 2.284988760948181152e-02 1.866343915462493896e-01 -2.571220993995666504e-01 1.125952079892158508e-01 -3.853499889373779297e-02 -2.601301968097686768e-01 -6.333468109369277954e-02 3.017032444477081299e-01 -4.575140029191970825e-02 7.300046831369400024e-02 -4.369411244988441467e-02 2.017065882682800293e-01 -8.009634166955947876e-02 -7.180126011371612549e-02 -3.162817358970642090e-01 -1.155694276094436646e-01 -6.441644858568906784e-03 9.035770595073699951e-02 4.388464093208312988e-01 -1.682169437408447266e-01 9.834861755371093750e-02 -5.384194664657115936e-03 2.528533935546875000e-01 5.319027602672576904e-02 2.630156278610229492e-01 5.580700933933258057e-02 -1.453942209482192993e-01 -9.414614737033843994e-02 -1.307407617568969727e-01 -2.832944393157958984e-01
1.973887719213962555e-02 -2.045869082212448120e-01 1.450465023517608643e-01 2.833368182182312012e-01 5.258686095476150513e-02 2.175489813089370728e-01 4.733061790466308594e-02 -1.797106117010116577e-03 -2.974721193313598633e-01 1.646825522184371948e-01 2.930898964405059814e-02 -2.948651649057865143e-02 4.669754579663276672e-02 2.865196466445922852e-01 -7.993476092815399170e-02 8.438544347882270813e-03 -1.756463944911956787e-01 -2.168493419885635376e-01 -2.157058864831924438e-01 -4.321181401610374451e-02 1.501439213752746582e-01 -1.913357377052307129e-01 -7.206680625677108765e-02 1.172238290309906006e-01 2.236492335796356201e-01 -2.360231280326843262e-01 3.405266106128692627e-01 -1.818607375025749207e-02 -1.573813259601593018e-01 -6.995678693056106567e-02 -3.738349080085754395e-01 1.539540477097034454e-02
1.700000762939453125e-01 1.881604045629501343e-01 -3.946998715400695801e-01 -5.493035912513732910e-02 7.932283729314804077e-02 -8.364082314074039459e-03 1.354594677686691284e-01 -2.555587142705917358e-02 1.090064737945795059e-02 2.708881497383117676e-01 -1.809792779386043549e-02 2.394055426120758057e-01 -8.190660923719406128e-02 2.238405346870422363e-01 -9.126964956521987915e-02 1.419701031409204006e-03 -3.707466125488281250e-01 -3.035215139389038086e-01 -6.137528270483016968e-02 2.201911658048629761e-01 6.101215630769729614e-02 -2.036074995994567871e-01 -6.345232576131820679e-02 -2.488104254007339478e-02 2.926283478736877441e-01 4.405073821544647217e-03 3.041507303714752197e-01 1.836214661598205566e-01 1.946346275508403778e-02 3.968092054128646851e-02 6.657575070858001709e-02 -7.296906411647796631e-02
-1.264262665063142776e-02 6.493739038705825806e-02 1.297453790903091431e-01 7.726944983005523682e-02 2.535220086574554443e-01 1.525331884622573853e-01 5.164034292101860046e-02 -1.807293146848678589e-01 -1.423944234848022461e-01 2.856806516647338867e-01 -1.185761429951526225e-04 7.846466451883316040e-02 -1.240844056010246277e-01 3.135240674018859863e-01 5.081637948751449585e-02 2.170656025409698486e-01 -3.959522843360900879e-01 -1.293064653873443604e-01 2.452261000871658325e-01 1.232864856719970703e-01 6.349675357341766357e-02 -7.761439308524131775e-03 -7.826308719813823700e-04 -9.069810062646865845e-02 2.533290088176727295e-01 7.577430922538042068e-03 3.582870066165924072e-01 1.193271577358245850e-01 -2.186256460845470428e-02 -1.277863532304763794e-01 -2.037139423191547394e-02 -3.054382503032684326e-01
7.877456396818161011e-02 1.043184995651245117e-01 1.757497042417526245e-01 2.685245573520660400e-01 -2.098316140472888947e-02 7.369665894657373428e-03 3.228968475013971329e-03 -1.707923263311386108e-01 -3.007273375988006592e-01 2.038233727216720581e-01 -1.091226860880851746e-01 5.367307458072900772e-03 -3.730241954326629639e-02 5.782668292522430420e-02 1.188161894679069519e-01 2.397403493523597717e-02 -4.339383244514465332e-01 -2.832843549549579620e-02 -1.183050498366355896e-02 1.860100924968719482e-01 1.994400024414062500e-01 -3.537869751453399658e-01 5.118362605571746826e-02 1.268595010042190552e-01 1.623881906270980835e-01 -1.636168807744979858e-01 3.444997072219848633e-01 -3.503433987498283386e-02 2.245024442672729492e-01 -2.080703079700469971e-01 -8.246074616909027100e-02 7.653182744979858398e-02
-4.359473660588264465e-02 1.806448996067047119e-01 -3.970930576324462891e-01 -1.658187359571456909e-01 1.293884962797164917e-01 -1.628517806529998779e-01 2.386821210384368896e-01 -3.084283769130706787e-01 4.397394135594367981e-02 -2.064523845911026001e-02 -1.789244413375854492e-01 -1.132616102695465088e-01 -2.539460361003875732e-01 9.634979814291000366e-02 2.942942678928375244e-01 5.505916848778724670e-02 -2.267232090234756470e-01 1.192438136786222458e-02 3.935748711228370667e-02 1.124622970819473267e-01 -5.913820117712020874e-02 -2.385467290878295898e-01 1.176419109106063843e-01 -8.302910625934600830e-02 1.646679341793060303e-01 -2.757712900638580322e-01 1.315740048885345459e-01 -6.926664710044860840e-02 -1.268185228109359741e-01 1.159630715847015381e-01 -2.372172921895980835e-01 -1.279038190841674805e-01
7.945815473794937134e-02 9.183951467275619507e-02 -1.901349239051342010e-02 -1.907343864440917969e-01 1.618462949991226196e-01 1.781292073428630829e-02 3.617979213595390320e-02 -2.335705757141113281e-01 -2.488377839326858521e-01 2.246341854333877563e-01 2.791344225406646729e-01 1.951860338449478149e-01 -2.774659395217895508e-01 3.314973413944244385e-01 1.995048671960830688e-02 1.670897454023361206e-01 -1.802696883678436279e-01 -8.730288594961166382e-02 5.409412831068038940e-02 1.028365567326545715e-01 -1.427005976438522339e-01 -3.132864087820053101e-02 2.337604574859142303e-02 -2.516970336437225342e-01 1.589265316724777222e-01 -2.224738299846649170e-01 2.083415091037750244e-01 1.437471359968185425e-01 -1.353822275996208191e-02 -1.919571012258529663e-01 -2.160226255655288696e-01 -2.473144084215164185e-01
-2.108638733625411987e-01 -2.505291625857353210e-02 -2.687273621559143066e-01 1.739592999219894409e-01 6.538354605436325073e-02 1.334028840065002441e-01 1.667868643999099731e-01 -5.229994282126426697e-02 6.397029012441635132e-02 -1.596308946609497070e-01 -1.088100746273994446e-01 1.335553228855133057e-01 7.755222916603088379e-02 1.304430663585662842e-01 2.256250977516174316e-01 -7.444646954536437988e-02 -3.223049640655517578e-01 1.309497207403182983e-01 -1.972861289978027344e-01 8.621800690889358521e-02 3.366877436637878418e-01 4.206198826432228088e-02 -1.648565679788589478e-01 -1.651097834110260010e-02 3.948675990104675293e-01 -4.532784223556518555e-02 1.200823411345481873e-01 1.169566288590431213e-01 -2.881571352481842041e-01 -5.854017660021781921e-02 6.400396674871444702e-02 -2.729195058345794678e-01
-1.420038342475891113e-01 -4.234782606363296509e-02 -2.428006231784820557e-01 1.430575549602508545e-01 -1.106475144624710083e-01 4.235867038369178772e-02 2.310603857040405273e-01 -2.085749953985214233e-01 -3.324364125728607178e-01 6.928569823503494263e-02 -1.857928484678268433e-01 2.097802422940731049e-02 -6.931266747415065765e-03 9.155844897031784058e-02 3.281019628047943115e-02 -1.803061515092849731e-01 2.933701034635305405e-04 1.352631747722625732e-01 2.097834087908267975e-02 -1.481099426746368408e-01 2.339190691709518433e-01 -1.644209772348403931e-01 -5.823831260204315186e-02 6.768919527530670166e-02 2.787732481956481934e-01 -3.968409299850463867e-01 1.075857356190681458e-01 1.188356056809425354e-02 5.848693847656250000e-02 -2.446383796632289886e-02 -4.616006314754486084e-01 -3.157375007867813110e-02
8.394016325473785400e-02 1.181652396917343140e-01 -1.277223974466323853e-01 -4.815775156021118164e-02 1.504715085029602051e-01 -1.253699660301208496e-01 -3.592549636960029602e-02 -3.438847959041595459e-01 -1.086298152804374695e-01 1.039316803216934204e-01 -1.862782388925552368e-01 -1.309154480695724487e-01 -9.889683127403259277e-02 1.501655131578445435e-01 -1.835902184247970581e-01 -2.649731040000915527e-01 -3.045044541358947754e-01 -8.922912925481796265e-02 -1.890842467546463013e-01 2.208596616983413696e-01 1.637046784162521362e-01 1.168382763862609863e-01 -6.498469412326812744e-02 2.168487459421157837e-01 1.748858541250228882e-01 -7.929790765047073364e-02 4.386243596673011780e-02 3.636366501450538635e-02 -2.081678807735443115e-01 2.359140217304229736e-01 -3.965764343738555908e-01 -1.359049826860427856e-01
1.711151450872421265e-01 1.684646755456924438e-01 -2.505317330360412598e-01 8.482987433671951294e-02 2.828651107847690582e-02 3.867654129862785339e-02 1.306639611721038818e-01 -2.169466391205787659e-02 1.097093336284160614e-02 3.709228634834289551e-01 -6.888029724359512329e-02 3.785406649112701416e-01 -7.872463017702102661e-02 5.343839526176452637e-02 5.925565585494041443e-02 -2.774878963828086853e-02 -4.522580206394195557e-01 -2.360796481370925903e-01 8.472818136215209961e-02 2.600509524345397949e-01 -5.502486601471900940e-02 5.194533243775367737e-02 -1.377217620611190796e-01 -3.661672398447990417e-02 2.058293521404266357e-01 -1.265757344663143158e-02 2.649697065353393555e-01 4.157548770308494568e-02 8.504250645637512207e-02 -9.336949139833450317e-02 -7.257331907749176025e-02 -2.380552589893341064e-01
-1.413478255271911621e-01 -3.151547536253929138e-02 -5.016283318400382996e-02 -9.983307123184204102e-02 1.089898571372032166e-01 1.678868532180786133e-01 7.039953023195266724e-02 -3.310814201831817627e-01 -3.393375128507614136e-02 5.136660113930702209e-02 -2.097148448228836060e-01 9.827304631471633911e-02 -1.630841344594955444e-01 3.432578444480895996e-01 9.071038221009075642e-04 5.758653208613395691e-02 -2.113253623247146606e-01 1.718022376298904419e-01 1.812852621078491211e-01 1.781473010778427124e-01 2.954721637070178986e-02 -1.442074775695800781e-01 7.877011597156524658e-02 -6.401985138654708862e-02 3.293432891368865967e-01 1.345525234937667847e-01 5.009083747863769531e-01 -1.266876757144927979e-01 1.403238922357559204e-01 1.102175563573837280e-01 4.598685353994369507e-02 -9.225095063447952271e-02
-2.121736258268356323e-01 2.564828097820281982e-01 -2.729497253894805908e-01 -1.482357084751129150e-01 8.622676879167556763e-02 -1.754560619592666626e-01 1.177189573645591736e-01 -3.497971892356872559e-01 1.792460680007934570e-02 -1.042351648211479187e-01 -2.443785220384597778e-01 -1.614739149808883667e-01 -7.452255487442016602e-02 2.248213142156600952e-01 1.604086011648178101e-01 6.061861291527748108e-02 -1.019855812191963196e-01 -2.107283659279346466e-02 6.974861770868301392e-02 2.814229810610413551e-03 -9.775767102837562561e-03 -2.419261485338211060e-01 -2.374625205993652344e-01 -2.448797821998596191e-01 1.676808893680572510e-01 -2.042834609746932983e-01 2.004330456256866455e-01 2.125268429517745972e-02 -2.315213680267333984e-01 -5.601760372519493103e-02 -1.846252381801605225e-01 -2.093003094196319580e-01
-1.122536882758140564e-01 -1.094081550836563110e-01 -1.277621239423751831e-01 6.301920115947723389e-02 -2.822286784648895264e-01 -1.534971781075000763e-02 -5.981673672795295715e-02 -3.467313945293426514e-01 1.928058266639709473e-02 5.916800349950790405e-02 -1.817806959152221680e-01 -1.092889755964279175e-01 -5.171713605523109436e-02 -2.570417895913124084e-02 1.325052324682474136e-02 -2.029445618391036987e-01 -2.245835512876510620e-01 6.389170140027999878e-02 -7.309184223413467407e-02 -8.903011679649353027e-02 2.050606161355972290e-01 9.948997199535369873e-02 -1.599454432725906372e-01 5.555583536624908447e-02 2.395783811807632446e-01 -2.298431992530822754e-01 1.541205793619155884e-01 -2.031930685043334961e-01 -1.718752272427082062e-02 -1.270103752613067627e-01 -5.027680397033691406e-01 -2.549745440483093262e-01
-6.320326775312423706e-02 3.551735728979110718e-02 -1.728561818599700928e-01 -5.787701532244682312e-02 1.991906911134719849e-01 -1.241815015673637390e-01 1.324457824230194092e-01 -6.693294644355773926e-02 7.958852499723434448e-02 6.744466722011566162e-02 -2.136065512895584106e-01 -2.054812610149383545e-01 -2.001351565122604370e-01 3.299714922904968262e-01 1.474982053041458130e-01 -1.596309840679168701e-01 -3.264476656913757324e-01 8.282481692731380463e-03 5.786858499050140381e-02 -2.697061002254486084e-02 -1.580699384212493896e-01 -7.550062239170074463e-02 -4.160476475954055786e-02 -7.420393079519271851e-02 1.845415830612182617e-01 -5.475934743881225586e-01 -2.868295460939407349e-02 -1.194861829280853271e-01 8.512690663337707520e-02 -5.245151370763778687e-02 -9.334988892078399658e-02 -2.704187333583831787e-01
-2.400330640375614166e-02 1.355143934488296509e-01 -4.906949028372764587e-02 1.676277965307235718e-01 1.431132405996322632e-01 -2.199552394449710846e-02 6.976787000894546509e-02 -2.997482717037200928e-01 -1.535027623176574707e-01 3.083457648754119873e-01 -9.430192410945892334e-02 -2.397957257926464081e-02 -6.101544573903083801e-02 2.753458619117736816e-01 -1.441845446825027466e-01 1.453150808811187744e-01 -3.207090198993682861e-01 -1.427904814481735229e-01 1.926558315753936768e-01 3.444435894489288330e-01 1.198886260390281677e-01 1.212851405143737793e-01 3.628133609890937805e-02 2.762707695364952087e-02 2.535895407199859619e-01 -5.840190872550010681e-02 2.897062003612518311e-01 2.668988518416881561e-02 -3.817976638674736023e-02 -1.836017370223999023e-01 1.117855831980705261e-01 -2.741005420684814453e-01
5.096369385719299316e-01 2.745816111564636230e-01 6.910358089953660965e-03 4.714037105441093445e-02 -1.006914209574460983e-02 -5.425095930695533752e-02 -3.773264214396476746e-02 -3.179080188274383545e-01 -2.487670779228210449e-01 8.253874629735946655e-02 -1.150048375129699707e-01 9.564918279647827148e-02 -1.541469693183898926e-01 2.715934813022613525e-01 -3.128503635525703430e-02 -5.774715542793273926e-02 -2.021857798099517822e-01 1.315916981548070908e-02 3.691360354423522949e-02 2.264458239078521729e-01 2.729750871658325195e-01 2.503113821148872375e-02 -7.305963337421417236e-02 -9.334971755743026733e-02 9.411687403917312622e-02 -1.959024555981159210e-02 1.221081148833036423e-02 -9.450022131204605103e-03 -2.797757685184478760e-01 -1.220475211739540100e-01 -2.442349940538406372e-01 -1.377448737621307373e-01
-1.782426089048385620e-01 2.031690031290054321e-01 -3.764015436172485352e-01 -4.047849401831626892e-02 1.239348798990249634e-01 -1.502735912799835205e-01 2.616680860519409180e-01 -2.987413406372070312e-01 -1.514305472373962402e-01 1.091198697686195374e-01 -1.937962025403976440e-01 -1.383353173732757568e-01 -2.333260774612426758e-01 -1.508313231170177460e-02 1.788734942674636841e-01 1.384758800268173218e-01 -9.370630141347646713e-04 -1.519993245601654053e-01 -1.904663294553756714e-01 -2.679373370483517647e-03 -7.131224870681762695e-02 -1.879281550645828247e-01 -7.773152738809585571e-02 -1.357573568820953369e-01 4.078389331698417664e-02 -2.628706097602844238e-01 9.402319043874740601e-02 3.075653314590454102e-02 -1.661898791790008545e-01 6.043969467282295227e-02 -3.419235050678253174e-01 -1.939244717359542847e-01
-2.871197164058685303e-01 2.128843963146209717e-01 -2.748245000839233398e-01 -7.382360100746154785e-02 1.571612656116485596e-01 -1.591327786445617676e-01 1.450140625238418579e-01 -2.166435122489929199e-01 7.485584821552038193e-03 9.317555278539657593e-02 -2.854782938957214355e-01 -3.810331970453262329e-02 -1.155059337615966797e-01 2.941121459007263184e-01 2.499596029520034790e-01 3.203496709465980530e-02 1.150976307690143585e-02 -8.206571638584136963e-02 6.095054745674133301e-02 -1.033331900835037231e-01 1.028612814843654633e-02 -3.076528608798980713e-01 -1.600606590509414673e-01 -6.089027039706707001e-03 5.689252540469169617e-02 -2.174465954303741455e-01 2.653987109661102295e-01 1.912826113402843475e-02 -5.000004917383193970e-02 1.703129522502422333e-02 -2.411509007215499878e-01 -3.070861697196960449e-01
-8.479657769203186035e-02 -1.700833141803741455e-01 1.121770706959068775e-03 1.987410187721252441e-01 -5.200210493057966232e-03 -1.932681947946548462e-01 1.625072360038757324e-01 1.478786114603281021e-02 4.386179521679878235e-02 -8.156704716384410858e-03 -5.727577209472656250e-02 7.593118399381637573e-02 -7.813138514757156372e-02 1.112260967493057251e-01 -6.858994066715240479e-02 3.015507757663726807e-02 -1.657704263925552368e-01 1.468813866376876831e-01 -8.913930505514144897e-02 2.897662520408630371e-01 4.426479935646057129e-01 -1.925918757915496826e-01 -2.201827764511108398e-01 1.738509237766265869e-01 3.947345912456512451e-01 -1.977994590997695923e-01 2.368717938661575317e-01 -1.107015088200569153e-02 -1.648805886507034302e-01 -2.044390290975570679e-01 -6.436717510223388672e-02 -2.196734100580215454e-01
-1.163544133305549622e-01 1.056654229760169983e-01 -3.598592057824134827e-02 7.246939092874526978e-02 2.489431351423263550e-01 5.466015636920928955e-02 1.042542606592178345e-01 -1.274472326040267944e-01 -2.581306695938110352e-01 2.292650490999221802e-01 -2.195860445499420166e-02 -6.818693876266479492e-02 -2.595029771327972412e-02 3.582262396812438965e-01 -2.509704045951366425e-02 1.111624911427497864e-01 -3.425785005092620850e-01 -1.535433381795883179e-01 1.222669407725334167e-01 3.564777672290802002e-01 -2.940077148377895355e-02 5.517439916729927063e-02 8.381715416908264160e-02 4.638784751296043396e-02 3.157632648944854736e-01 -1.156135275959968567e-01 3.045856654644012451e-01 1.384644303470849991e-03 -8.351780474185943604e-02 -2.102213352918624878e-01 1.163816750049591064e-01 -2.091852128505706787e-01
-7.571156322956085205e-02 -5.740543827414512634e-03 1.738048344850540161e-02 -3.412012755870819092e-02 -4.052970185875892639e-02 2.794077433645725250e-02 -9.190699458122253418e-02 -4.943172913044691086e-03 -3.067704439163208008e-01 -8.662137389183044434e-02 3.700962662696838379e-02 -9.119758009910583496e-02 -1.285371631383895874e-01 2.855052351951599121e-01 3.031165599822998047e-01 1.706664860248565674e-01 -2.881897091865539551e-01 -2.409427426755428314e-02 -1.233565583825111389e-01 1.258390992879867554e-01 -3.273281827569007874e-02 -2.125803381204605103e-01 1.882498264312744141e-01 3.584476187825202942e-02 3.187129199504852295e-01 -2.253796607255935669e-01 4.244984686374664307e-01 -2.033036947250366211e-02 1.641534715890884399e-01 -2.622376084327697754e-01 -1.007700897753238678e-02 -1.583056151866912842e-01
-1.771057546138763428e-01 2.109906971454620361e-01 -4.875502288341522217e-01 -1.485800445079803467e-01 -1.036083605140447617e-02 1.250595301389694214e-01 2.863444685935974121e-01 1.679385751485824585e-01 -2.054882794618606567e-01 1.667291074991226196e-01 9.130080789327621460e-02 3.185506761074066162e-01 -1.091563701629638672e-01 1.908742785453796387e-01 9.568127989768981934e-02 8.159452700056135654e-04 -1.017051562666893005e-01 -1.525209844112396240e-01 -1.582200229167938232e-01 6.270650774240493774e-02 3.772385045886039734e-02 -3.777931258082389832e-02 4.638055339455604553e-02 6.735225766897201538e-02 9.804318100214004517e-02 -2.231492400169372559e-01 1.626638323068618774e-01 1.972628198564052582e-02 -8.405575901269912720e-02 -1.734134852886199951e-01 3.036753647029399872e-02 -3.234606981277465820e-01
-8.606991171836853027e-02 1.548617631196975708e-01 -1.615291237831115723e-01 2.514135278761386871e-02 5.694049224257469177e-02 5.822687223553657532e-02 2.161759436130523682e-01 -1.433154791593551636e-01 -7.631275057792663574e-02 -1.932392865419387817e-01 -1.264427900314331055e-01 1.411296576261520386e-01 2.068280242383480072e-02 2.117245346307754517e-01 1.746845431625843048e-03 2.474535405635833740e-01 -1.866341829299926758e-01 1.713246107101440430e-01 -1.712271124124526978e-01 1.363281458616256714e-01 4.619157910346984863e-01 -2.098489180207252502e-02 -4.312755540013313293e-02 2.259257435798645020e-01 4.837801754474639893e-01 1.732968166470527649e-02 3.938198834657669067e-02 -1.944825798273086548e-01 -1.187975779175758362e-01 4.961581900715827942e-02 -8.146933466196060181e-02 8.181089907884597778e-02
-3.558655455708503723e-02 9.584733843803405762e-02 1.041566655039787292e-01 1.221036314964294434e-01 4.092631861567497253e-02 7.440473139286041260e-02 1.528277695178985596e-01 -8.258917182683944702e-02 -1.609640270471572876e-01 2.179843485355377197e-01 -1.009978950023651123e-01 1.847146824002265930e-02 -5.075536370277404785e-01 1.243633031845092773e-01 1.315844058990478516e-01 4.431989043951034546e-02 -2.691031098365783691e-01 -4.118941351771354675e-02 -1.403796821832656860e-01 -9.819370508193969727e-02 5.070140361785888672e-01 -2.108679711818695068e-01 3.172475844621658325e-02 -2.047214284539222717e-02 1.938687264919281006e-02 -1.881923899054527283e-02 2.086377739906311035e-01 -7.249070703983306885e-02 -2.425928115844726562e-01 -8.145344257354736328e-02 6.802476942539215088e-02 1.550271660089492798e-01
-1.121230646967887878e-01 2.536359801888465881e-02 -4.422623813152313232e-01 -3.388806283473968506e-01 2.602393925189971924e-01 -5.112687125802040100e-03 3.161502480506896973e-01 -2.369248270988464355e-01 -1.248677726835012436e-02 1.946908235549926758e-01 -1.185434907674789429e-01 -1.402823477983474731e-01 -1.716242730617523193e-01 6.518723815679550171e-02 1.164627075195312500e-01 6.345564872026443481e-02 -1.867272257804870605e-01 4.230683669447898865e-02 1.783029884099960327e-01 2.036965936422348022e-01 -7.545226067304611206e-02 -1.014718785881996155e-01 -4.617627244442701340e-03 8.990226686000823975e-02 1.920164227485656738e-01 -2.505792379379272461e-01 8.274557441473007202e-02 -6.772013753652572632e-02 1.692783236503601074e-01 -1.739137917757034302e-01 -1.090392097830772400e-01 -1.162284687161445618e-01
-1.346781700849533081e-01 1.882229894399642944e-01 -2.133941203355789185e-01 -8.059093356132507324e-02 2.475865185260772705e-01 -1.432253122329711914e-01 3.651376664638519287e-01 -1.074717729352414608e-03 -1.709469109773635864e-01 9.733687341213226318e-02 1.850829720497131348e-01 7.840291410684585571e-02 -1.629442423582077026e-01 2.298778295516967773e-01 -9.558624029159545898e-02 1.134107708930969238e-01 -1.065924093127250671e-01 2.451480925083160400e-02 -5.149785801768302917e-02 -3.604109957814216614e-02 3.283132612705230713e-01 1.732065975666046143e-01 -3.533590734004974365e-01 6.912403553724288940e-02 3.158626854419708252e-01 -2.386475726962089539e-02 1.143366247415542603e-01 6.615310907363891602e-02 3.808477148413658142e-02 -3.078901171684265137e-01 3.149254620075225830e-02 1.995575428009033203e-02
-8.504704385995864868e-02 1.769064962863922119e-01 -2.712790071964263916e-01 -2.021875977516174316e-02 -4.837028682231903076e-02 -7.697963714599609375e-02 3.059306144714355469e-01 -4.200826957821846008e-02 -2.849512398242950439e-01 -5.806185677647590637e-02 -6.308830529451370239e-02 1.436448842287063599e-01 -9.914403408765792847e-02 -1.694150269031524658e-02 3.171201050281524658e-02 2.056378722190856934e-01 -1.154623702168464661e-01 -7.331734150648117065e-02 -3.255716264247894287e-01 -1.230473145842552185e-01 2.854332625865936279e-01 9.063249826431274414e-02 -3.450473546981811523e-01 -1.725769229233264923e-02 3.148733079433441162e-01 -2.226427793502807617e-01 3.109774366021156311e-02 -1.408642828464508057e-01 1.066133286803960800e-02 -1.912256628274917603e-01 -1.512087285518646240e-01 2.080826014280319214e-01
-2.731499448418617249e-02 3.341250866651535034e-02 -1.834020763635635376e-02 1.309065818786621094e-01 1.547490805387496948e-02 1.333460509777069092e-01 -4.600243642926216125e-02 -3.326758146286010742e-01 -2.388967275619506836e-01 1.964770257472991943e-01 -9.686688333749771118e-02 -4.942217469215393066e-02 6.200062111020088196e-02 3.936188519001007080e-01 -1.408877316862344742e-02 2.018411606550216675e-01 -2.983473241329193115e-01 -1.541771888732910156e-01 1.723630130290985107e-01 2.886199653148651123e-01 6.870654225349426270e-02 6.331648677587509155e-02 -3.670143708586692810e-02 -2.434328198432922363e-02 2.936286330223083496e-01 -9.736853837966918945e-02 2.608776092529296875e-01 1.764090061187744141e-01 -5.473924428224563599e-02 -1.154793053865432739e-01 8.814135938882827759e-02 -2.952929735183715820e-01
-7.169477641582489014e-02 2.959265708923339844e-01 -2.596051692962646484e-01 -1.144267246127128601e-01 2.929684221744537354e-01 -3.398254215717315674e-01 7.646902650594711304e-02 -2.321560829877853394e-01 -1.279015094041824341e-01 2.212994545698165894e-01 -2.506242692470550537e-01 -1.020296290516853333e-01 -1.575887799263000488e-01 2.167354673147201538e-01 -4.448440670967102051e-02 8.759053796529769897e-02 -1.233626827597618103e-01 1.039168536663055420e-01 1.573528535664081573e-02 -1.126660928130149841e-01 1.986631602048873901e-01 -5.386675521731376648e-02 -1.295890063047409058e-01 5.851738899946212769e-02 -1.407330781221389771e-01 3.295063972473144531e-02 3.968239724636077881e-01 -6.730408221483230591e-02 -1.470850110054016113e-01 -5.926246941089630127e-02 -1.157032698392868042e-01 -1.508653163909912109e-01
3.075671792030334473e-01 8.242323249578475952e-02 -3.548941016197204590e-02 1.814506351947784424e-01 -4.701658710837364197e-02 -4.330215509980916977e-03 1.091175973415374756e-01 -3.748945593833923340e-01 -2.323264777660369873e-01 2.844235897064208984e-01 1.486347615718841553e-02 -1.582576893270015717e-02 -2.003686428070068359e-01 2.275468260049819946e-01 1.434998214244842529e-01 -1.625260338187217712e-02 -1.719134598970413208e-01 -1.459165364503860474e-01 -1.345824897289276123e-01 7.964791147969663143e-04 2.267816513776779175e-01 1.171305775642395020e-01 1.987251266837120056e-02 1.629791855812072754e-01 3.172875344753265381e-01 2.332082390785217285e-02 -1.897720061242580414e-02 1.453768163919448853e-01 -2.048429399728775024e-01 1.833525449037551880e-01 -1.547934561967849731e-01 -2.798260748386383057e-01
-9.881479293107986450e-02 1.855573505163192749e-01 -3.150277212262153625e-02 1.489812582731246948e-01 -4.074389114975929260e-02 7.254809141159057617e-02 -8.205356448888778687e-02 -2.154747396707534790e-01 -1.524932980537414551e-01 2.302315831184387207e-01 -2.262628525495529175e-01 -4.552611708641052246e-02 9.108088165521621704e-02 2.719627618789672852e-01 -7.168235629796981812e-02 2.818900644779205322e-01 -3.648232817649841309e-01 -1.367866843938827515e-01 2.219239324331283569e-01 3.776791989803314209e-01 1.275433003902435303e-01 1.111692637205123901e-01 9.371050447225570679e-02 6.900904700160026550e-03 3.052824437618255615e-01 -8.053530752658843994e-02 2.388657182455062866e-01 2.048945799469947815e-02 -4.039124026894569397e-02 -5.942945554852485657e-02 5.739284213632345200e-03 -1.806454360485076904e-01
1.196189969778060913e-01 2.227836549282073975e-01 -2.207374274730682373e-01 -2.060839831829071045e-01 2.985780537128448486e-01 -4.679869115352630615e-02 5.269588530063629150e-02 -1.956199407577514648e-01 -2.481309771537780762e-01 3.435888290405273438e-01 9.192697703838348389e-02 4.533256962895393372e-02 -2.011846937239170074e-02 7.516673207283020020e-02 -1.071944460272789001e-01 2.848375439643859863e-01 -3.440389037132263184e-01 -2.409356087446212769e-01 2.777271717786788940e-02 1.650611162185668945e-01 -5.328565835952758789e-02 -1.319645643234252930e-01 -1.599956303834915161e-02 -8.733831346035003662e-02 3.048491775989532471e-01 -1.325565874576568604e-01 1.767560392618179321e-01 -2.292915619909763336e-02 7.503189146518707275e-02 1.896861568093299866e-02 -4.376213997602462769e-02 -2.023112326860427856e-01
2.933915257453918457e-01 4.302909225225448608e-02 -2.145691961050033569e-01 7.954605668783187866e-02 -2.276221662759780884e-01 -9.087460488080978394e-02 -6.605748832225799561e-02 -1.734361648559570312e-01 -2.180943340063095093e-01 2.326875329017639160e-01 1.150887459516525269e-01 -2.235606014728546143e-01 -1.975255608558654785e-01 3.964183628559112549e-01 9.505031257867813110e-02 9.323255717754364014e-02 -1.430293172597885132e-01 2.243780158460140228e-02 -1.455836892127990723e-01 1.151706874370574951e-01 2.691490352153778076e-01 4.954889044165611267e-02 1.296778355026617646e-04 1.502030435949563980e-02 2.747496366500854492e-01 -9.970532357692718506e-02 1.478312015533447266e-01 -1.410801261663436890e-01 8.851537480950355530e-03 1.375905424356460571e-01 -1.764914840459823608e-01 -2.801393866539001465e-01
1.332933008670806885e-01 1.323876231908798218e-01 -1.664458364248275757e-01 -1.647541373968124390e-01 1.846132278442382812e-01 -1.388825289905071259e-02 4.762830585241317749e-02 -6.066171824932098389e-02 -3.470450341701507568e-01 3.425377905368804932e-01 5.084820836782455444e-02 1.440383344888687134e-01 1.255244016647338867e-02 4.054658859968185425e-02 -4.746196046471595764e-02 2.328906953334808350e-01 -4.211365282535552979e-01 -1.283906698226928711e-01 7.847446948289871216e-02 2.458699792623519897e-01 1.424538344144821167e-01 4.305500909686088562e-02 1.040419191122055054e-02 -5.976803228259086609e-02 2.240356802940368652e-01 -1.590580195188522339e-01 2.971204519271850586e-01 1.418440937995910645e-01 -7.002564519643783569e-02 -5.113713908940553665e-03 -4.717311356216669083e-03 -2.740736305713653564e-01
1.166455894708633423e-01 2.999435365200042725e-01 -4.147639274597167969e-01 -3.287681341171264648e-01 8.186732232570648193e-02 -2.437461912631988525e-01 1.144436895847320557e-01 -2.450053580105304718e-02 -2.725332379341125488e-01 2.446066290140151978e-01 -1.381258368492126465e-01 4.701042082160711288e-03 -1.904621422290802002e-01 5.393466725945472717e-02 1.288450956344604492e-01 -4.990538116544485092e-03 -9.005096554756164551e-02 -2.549963295459747314e-01 -4.406032711267471313e-02 -1.044518649578094482e-01 1.793013960123062134e-01 -1.490521878004074097e-01 -1.759690791368484497e-02 8.813645690679550171e-02 1.405015736818313599e-01 -1.687690988183021545e-02 3.603543043136596680e-01 6.790430843830108643e-02 -4.355893284082412720e-02 -3.629880025982856750e-02 -1.889022439718246460e-02 -1.448762416839599609e-01
9.924720972776412964e-02 -2.082045674324035645e-01 -2.617766559123992920e-01 1.765739731490612030e-02 -9.300929307937622070e-02 -1.303150206804275513e-01 2.050486207008361816e-01 -4.835601150989532471e-02 1.868509650230407715e-01 1.965277940034866333e-01 -6.584092229604721069e-02 1.737241595983505249e-01 -6.086568348109722137e-03 2.511904835700988770e-01 1.823326349258422852e-01 1.571835130453109741e-01 -3.883314132690429688e-01 1.019365191459655762e-01 -6.694823503494262695e-03 3.310985490679740906e-02 4.473324418067932129e-01 -5.493102222681045532e-02 7.880228757858276367e-02 -3.519355878233909607e-02 3.743222057819366455e-01 5.619512125849723816e-02 -3.297072835266590118e-03 1.478809118270874023e-01 4.541002213954925537e-02 -9.294576197862625122e-02 -1.699117571115493774e-01 3.431823477149009705e-02
-2.460285322740674019e-03 -1.362217813730239868e-01 -3.062620162963867188e-01 -3.610703721642494202e-02 -1.623439020477235317e-03 1.025639921426773071e-01 2.090633511543273926e-01 -3.058102428913116455e-01 -2.766545414924621582e-01 -1.196722239255905151e-01 -1.588372886180877686e-01 1.737692579627037048e-02 -2.468622056767344475e-03 5.442018806934356689e-02 1.061052754521369934e-01 -6.873234361410140991e-02 3.363315016031265259e-02 3.106739744544029236e-02 3.180664405226707458e-02 -5.164039507508277893e-02 4.263156950473785400e-01 -1.130952686071395874e-02 -4.622344672679901123e-02 -4.893986880779266357e-02 2.031661123037338257e-01 -2.546327710151672363e-01 9.363985061645507812e-02 -2.070894092321395874e-01 5.632968246936798096e-02 -1.336989738047122955e-02 -4.487996399402618408e-01 -2.202866226434707642e-01
-3.449987992644309998e-02 2.404224872589111328e-02 -7.937344163656234741e-02 2.464312873780727386e-02 2.116758823394775391e-01 1.117398068308830261e-01 -1.560805141925811768e-01 -4.622959196567535400e-01 -9.072478860616683960e-03 1.827075779438018799e-01 -2.527206838130950928e-01 9.297255426645278931e-02 -1.326477825641632080e-01 3.039606213569641113e-01 7.044006139039993286e-02 -2.435187250375747681e-01 -2.009347975254058838e-01 1.036350280046463013e-01 -2.656836993992328644e-02 1.022240296006202698e-01 -9.517216123640537262e-03 -5.951594933867454529e-02 -4.483231157064437866e-02 5.680480226874351501e-02 2.566875517368316650e-01 1.184455379843711853e-01 4.095148444175720215e-01 -8.904483914375305176e-02 2.859636843204498291e-01 -6.006665527820587158e-02 -5.967417731881141663e-02 -9.642984718084335327e-03
4.782775789499282837e-02 -1.606703177094459534e-02 -2.082023471593856812e-01 -1.389620155096054077e-01 4.438465833663940430e-02 1.610481292009353638e-01 2.784070372581481934e-02 -3.455630242824554443e-01 -1.578055173158645630e-01 2.216333299875259399e-01 2.713474631309509277e-01 6.063432246446609497e-02 -2.920593917369842529e-01 2.746597528457641602e-01 8.775932341814041138e-02 3.307411074638366699e-01 -1.892110705375671387e-01 -1.750400811433792114e-01 2.531534060835838318e-02 4.463219642639160156e-02 -1.889435052871704102e-01 4.088430851697921753e-02 -5.543214827775955200e-02 -1.418135464191436768e-01 1.172679960727691650e-01 -2.074121236801147461e-01 8.427038788795471191e-02 9.110447019338607788e-02 3.850357607007026672e-02 -2.016628682613372803e-01 -1.773437112569808960e-01 -2.866012752056121826e-01
-5.605615302920341492e-02 3.257363736629486084e-01 -4.371972978115081787e-01 -2.863262780010700226e-02 1.675565242767333984e-01 -1.227275729179382324e-01 -1.274283379316329956e-01 -1.791931241750717163e-01 -1.713086813688278198e-01 1.374829113483428955e-01 -1.450404673814773560e-01 -2.950928360223770142e-02 -1.647878587245941162e-01 1.483491063117980957e-01 -2.356445044279098511e-02 -7.000768929719924927e-02 -1.135831251740455627e-01 -4.381746798753738403e-02 2.793251723051071167e-02 4.341358318924903870e-02 8.033279329538345337e-02 -1.198485940694808960e-01 -3.200012147426605225e-01 1.191111579537391663e-01 1.571534201502799988e-02 5.017574504017829895e-02 4.316131174564361572e-01 -7.179855555295944214e-02 -2.893908619880676270e-01 4.212974756956100464e-02 -2.103462964296340942e-01 6.052915379405021667e-02
2.457314431667327881e-01 3.722365200519561768e-02 -1.329080760478973389e-01 -4.220579564571380615e-02 -2.240748703479766846e-01 2.512514032423496246e-02 3.618707507848739624e-02 -1.862142421305179596e-02 -2.851275727152824402e-02 2.842019498348236084e-01 1.044996157288551331e-01 -1.513401716947555542e-01 -1.094556003808975220e-01 4.158957302570343018e-01 2.688986659049987793e-01 9.736814349889755249e-02 -9.829431772232055664e-02 1.929787993431091309e-01 -1.670896410942077637e-01 9.100642055273056030e-02 3.734666109085083008e-01 4.896074905991554260e-02 -2.118784561753273010e-02 1.688345074653625488e-01 1.851609200239181519e-01 -7.465080916881561279e-02 1.662858277559280396e-01 -8.527434617280960083e-02 -4.497488960623741150e-02 1.376927644014358521e-01 -1.754644364118576050e-01 -3.219643831253051758e-01
-1.694530099630355835e-01 4.975384473800659180e-02 -3.364365994930267334e-01 -2.070267647504806519e-01 1.196161583065986633e-01 -7.403160631656646729e-02 3.765386044979095459e-01 -2.185403108596801758e-01 6.082020699977874756e-02 -2.537888288497924805e-02 -2.349767684936523438e-01 -1.067524999380111694e-01 -1.084779128432273865e-01 1.292596310377120972e-01 2.923635244369506836e-01 1.296336054801940918e-01 -2.500720024108886719e-01 -2.596653811633586884e-02 -5.848956108093261719e-02 1.420793980360031128e-01 3.025000682100653648e-03 -2.041409760713577271e-01 7.611302286386489868e-02 -7.983388751745223999e-02 1.006607338786125183e-01 -3.140422105789184570e-01 2.207546830177307129e-01 -2.064919620752334595e-01 2.544651925563812256e-02 1.069014370441436768e-01 -1.774234324693679810e-01 -1.318041980266571045e-01
-1.639468669891357422e-01 3.921565040946006775e-02 9.617459028959274292e-03 2.948337793350219727e-01 1.061455756425857544e-01 -2.939914166927337646e-01 1.415425091981887817e-01 -4.566016793251037598e-02 -1.095780432224273682e-01 2.357547357678413391e-02 -2.478881552815437317e-02 -2.970309257507324219e-01 -2.176934294402599335e-02 2.093907445669174194e-01 9.436786174774169922e-03 -2.164929658174514771e-01 -1.696136295795440674e-01 -6.123853102326393127e-02 -1.512117832899093628e-01 3.250624537467956543e-01 2.380192279815673828e-01 -1.123424917459487915e-01 -2.252330183982849121e-01 2.893112301826477051e-01 3.658250570297241211e-01 -1.831150054931640625e-01 1.402459442615509033e-01 1.947105117142200470e-02 3.996704518795013428e-02 -5.231299251317977905e-02 -1.208023130893707275e-01 3.125520050525665283e-02
3.363080024719238281e-01 2.032283991575241089e-01 -8.948655426502227783e-02 9.971597045660018921e-02 -9.502804279327392578e-02 8.807571977376937866e-02 1.116239652037620544e-01 -1.023529693484306335e-01 -6.032943725585937500e-02 3.278785943984985352e-01 -2.292903065681457520e-01 6.753487884998321533e-02 -8.779191225767135620e-02 1.553878635168075562e-01 -2.712309546768665314e-02 -3.751730322837829590e-01 -2.184410989284515381e-01 -7.521047443151473999e-02 -1.096784844994544983e-01 1.491652578115463257e-01 2.079131305217742920e-01 4.075414035469293594e-03 -6.003002077341079712e-02 -1.083003059029579163e-01 1.983421295881271362e-01 7.699608802795410156e-02 3.065822087228298187e-02 2.206798642873764038e-02 -1.615770608186721802e-01 6.985869258642196655e-02 -3.611723780632019043e-01 -3.032165169715881348e-01
4.406601190567016602e-02 3.259667754173278809e-02 -7.114847004413604736e-02 -8.675323426723480225e-02 2.151553481817245483e-01 -1.076097339391708374e-01 -6.608293857425451279e-03 -4.264923930168151855e-01 -6.292372196912765503e-02 2.279859334230422974e-01 5.536233074963092804e-03 -2.554819285869598389e-01 -1.066528856754302979e-01 -8.201240748167037964e-02 1.834054738283157349e-01 -2.038910686969757080e-01 -4.552837312221527100e-01 1.525201499462127686e-01 9.229866415262222290e-02 3.193325996398925781e-01 2.012502104043960571e-01 -1.200550869107246399e-01 -1.080025061964988708e-01 9.700249880552291870e-02 1.146994531154632568e-02 -5.577857419848442078e-02 2.403051406145095825e-01 -7.758609950542449951e-03 -7.329650223255157471e-02 9.774222224950790405e-02 -1.855227202177047729e-01 -5.125010386109352112e-02
-4.593214020133018494e-03 9.382558614015579224e-02 -4.669466316699981689e-01 9.433766454458236694e-02 2.138932794332504272e-02 5.934169143438339233e-02 1.337651908397674561e-01 2.792692556977272034e-02 -4.386804997920989990e-02 3.010352849960327148e-01 1.668579280376434326e-01 9.794577956199645996e-02 7.211189717054367065e-02 1.310706436634063721e-01 1.458005458116531372e-01 6.000595539808273315e-02 -1.361093670129776001e-01 -3.105420470237731934e-01 1.084923222661018372e-01 1.130110491067171097e-02 1.346919834613800049e-01 1.445878744125366211e-01 1.049563661217689514e-01 -2.603515088558197021e-01 3.550384640693664551e-01 7.483534864149987698e-04 3.596959412097930908e-01 8.426262438297271729e-02 -4.037899896502494812e-02 -1.628304421901702881e-01 -1.654091328382492065e-01 -4.024847224354743958e-02
4.058586433529853821e-02 2.965134382247924805e-02 -1.237937361001968384e-01 4.651202633976936340e-02 -4.962134361267089844e-02 1.943692415952682495e-01 1.735566407442092896e-01 2.536262385547161102e-02 -1.821387000381946564e-02 1.808559894561767578e-02 -1.297299861907958984e-01 1.641694009304046631e-01 -3.357264101505279541e-01 1.131364405155181885e-01 3.176143467426300049e-01 -8.955059573054313660e-03 -2.135531306266784668e-01 2.504050731658935547e-02 -1.405040174722671509e-01 3.161157369613647461e-01 4.682115912437438965e-01 -1.316465884447097778e-01 -8.937752991914749146e-02 -2.085896879434585571e-01 2.519629299640655518e-01 -1.755085028707981110e-02 -5.962103977799415588e-02 1.704075038433074951e-01 -1.562109142541885376e-01 -5.485404748469591141e-03 -2.515841424465179443e-01 6.418959237635135651e-04
1.056565642356872559e-01 3.498344421386718750e-01 -1.230561211705207825e-01 1.596124768257141113e-01 -2.032657898962497711e-02 6.018515676259994507e-02 8.630611747503280640e-02 7.700411230325698853e-02 8.735090494155883789e-03 4.056688770651817322e-02 -1.743928194046020508e-01 1.089823804795742035e-02 -1.612474769353866577e-01 1.087778210639953613e-01 1.683144867420196533e-01 -5.372357554733753204e-03 -2.661257684230804443e-01 -1.156264171004295349e-02 5.177884176373481750e-02 2.610639631748199463e-01 4.049750566482543945e-01 -2.376242280006408691e-01 -1.508294492959976196e-01 -1.823551803827285767e-01 -2.070865482091903687e-01 -2.531033456325531006e-01 7.572489231824874878e-02 5.596267804503440857e-02 1.369810998439788818e-01 -2.598221004009246826e-01 -2.988514006137847900e-01 -1.770115271210670471e-02
9.909398853778839111e-03 -3.013482391834259033e-01 -1.436263769865036011e-01 6.986585259437561035e-02 -1.322014182806015015e-01 -2.636537551879882812e-01 1.455033421516418457e-01 -1.113427057862281799e-01 -5.615070089697837830e-02 9.107286483049392700e-02 -3.112293593585491180e-02 2.274187803268432617e-01 -7.100156694650650024e-02 1.303894668817520142e-01 1.984981745481491089e-01 2.356962114572525024e-01 -4.924163818359375000e-01 7.886659353971481323e-02 -1.871607154607772827e-01 1.396874338388442993e-01 2.200806438922882080e-01 4.784100875258445740e-02 3.447939455509185791e-02 -3.015026077628135681e-02 4.170865416526794434e-01 -6.108404695987701416e-02 1.309945732355117798e-01 5.117143318057060242e-02 -4.186663404107093811e-02 -4.961872473359107971e-02 -1.535668075084686279e-01 2.376151084899902344e-02
-2.139884382486343384e-01 3.649649396538734436e-02 -2.200295329093933105e-01 -1.685341633856296539e-02 -2.794604897499084473e-01 1.755562871694564819e-01 4.677633568644523621e-02 -8.777531236410140991e-02 -1.687827110290527344e-01 4.198194146156311035e-01 -3.415053337812423706e-02 5.746870115399360657e-02 -5.370774865150451660e-02 3.045421540737152100e-01 -8.318411558866500854e-02 -3.360677510499954224e-02 -1.091443598270416260e-01 1.210010126233100891e-01 -6.928986310958862305e-02 4.498001039028167725e-01 6.945831701159477234e-03 -2.105161361396312714e-02 -9.152967482805252075e-03 -2.466628253459930420e-01 5.651003867387771606e-02 -6.015326827764511108e-02 -4.656607657670974731e-02 8.693104982376098633e-02 -1.007518451660871506e-02 -2.501091063022613525e-01 -2.060834169387817383e-01 -2.360692471265792847e-01
-6.604254990816116333e-02 -2.313461750745773315e-01 -2.863597571849822998e-01 -6.562123447656631470e-02 -1.244254559278488159e-01 -6.586220860481262207e-02 -3.364571183919906616e-02 -1.443275809288024902e-01 -1.986698508262634277e-01 9.561020880937576294e-02 -2.073025405406951904e-01 -1.040914580225944519e-01 -8.241842687129974365e-02 2.829845249652862549e-02 -2.140780687332153320e-01 -9.231045842170715332e-02 -2.898353934288024902e-01 2.059679180383682251e-01 -1.103663519024848938e-01 2.501299381256103516e-01 1.027504876255989075e-01 4.806695133447647095e-02 -1.014559790492057800e-01 2.292013019323348999e-01 3.675859570503234863e-01 -5.930362269282341003e-02 1.671656668186187744e-01 -7.522785663604736328e-02 -1.770337224006652832e-01 8.559290319681167603e-02 -3.781964480876922607e-01 -1.373144090175628662e-01
-1.448026597499847412e-01 -3.098594844341278076e-01 7.827965170145034790e-02 -8.056345582008361816e-02 6.755496375262737274e-03 1.942536532878875732e-01 2.126819081604480743e-02 -2.760773003101348877e-01 3.349805995821952820e-02 2.719347923994064331e-02 -8.506168425083160400e-02 -4.827084019780158997e-02 1.317603290081024170e-01 1.941658556461334229e-01 -2.257840335369110107e-01 -5.673078820109367371e-02 -3.189046680927276611e-01 -1.124700829386711121e-01 -1.262465864419937134e-02 -4.319502413272857666e-02 1.764833331108093262e-01 -3.886010963469743729e-03 -1.100984960794448853e-01 1.555816233158111572e-01 3.225108683109283447e-01 -3.257360458374023438e-01 3.461151123046875000e-01 6.245685741305351257e-02 -1.218825429677963257e-01 -4.692463669925928116e-03 -3.032115399837493896e-01 -1.037914976477622986e-01
1.439264416694641113e-01 1.326582580804824829e-01 -2.602764666080474854e-01 -2.295172959566116333e-01 1.529295146465301514e-01 -6.096701323986053467e-02 1.042359471321105957e-01 -1.951449364423751831e-01 1.236499994993209839e-01 1.387688331305980682e-02 -3.216263651847839355e-01 7.954832911491394043e-02 -1.832751780748367310e-01 1.756487786769866943e-01 3.312639594078063965e-01 -2.090651541948318481e-03 -2.836947143077850342e-01 -9.554378688335418701e-02 -1.907239407300949097e-01 3.172651305794715881e-02 -1.377252638339996338e-01 1.274826470762491226e-02 -7.449208293110132217e-03 -3.132615983486175537e-02 2.017235159873962402e-01 -4.225800633430480957e-01 -1.037013530731201172e-01 -1.793754249811172485e-01 -4.139522090554237366e-02 -5.562708247452974319e-03 -1.247128620743751526e-01 -1.977956295013427734e-01
-1.229324378073215485e-02 2.083164304494857788e-01 -1.522335112094879150e-01 -1.935102343559265137e-01 -3.618071228265762329e-02 -1.142885759472846985e-01 -2.940064296126365662e-02 -2.804041206836700439e-01 -2.931299507617950439e-01 5.126608069986104965e-03 -4.519003257155418396e-02 -6.655204296112060547e-02 -2.206421494483947754e-01 1.488241106271743774e-01 2.141419500112533569e-01 2.212263047695159912e-01 -3.285089731216430664e-01 -1.506157070398330688e-01 7.130086421966552734e-02 7.184091489762067795e-03 5.548673123121261597e-02 -1.026621311902999878e-01 2.471296787261962891e-01 2.693900838494300842e-02 1.284100860357284546e-01 -3.242667019367218018e-01 3.413231670856475830e-01 -7.617551088333129883e-02 -9.995566681027412415e-03 -2.340892702341079712e-01 3.681185841560363770e-02 -1.804637908935546875e-01
9.033774584531784058e-02 1.925316900014877319e-01 -2.446026057004928589e-01 -1.968721300363540649e-02 2.064989060163497925e-01 -5.373258888721466064e-02 -1.326658427715301514e-01 7.368269842118024826e-03 -7.151710242033004761e-02 5.084588751196861267e-02 -8.133637160062789917e-02 2.857297658920288086e-02 -2.502488791942596436e-01 4.468581378459930420e-01 1.895500868558883667e-01 2.081092894077301025e-01 -1.012925952672958374e-01 -2.049919366836547852e-01 -3.483486175537109375e-02 1.332843005657196045e-01 -5.169605836272239685e-02 -1.161730885505676270e-01 8.225877583026885986e-02 -6.881998479366302490e-02 1.165276393294334412e-01 -2.688288986682891846e-01 3.882511854171752930e-01 1.889198720455169678e-01 -6.745947897434234619e-02 -2.555386424064636230e-01 -1.453368961811065674e-01 -1.118443757295608521e-01
-2.860198915004730225e-01 5.311512947082519531e-02 -3.315995633602142334e-01 -9.225461632013320923e-02 1.426460295915603638e-01 -2.802046835422515869e-01 2.143646627664566040e-01 -2.474081069231033325e-01 -1.466355323791503906e-01 2.478343062102794647e-02 -2.620798349380493164e-01 -9.213630855083465576e-02 -1.353806257247924805e-01 1.780257523059844971e-01 2.625444233417510986e-01 5.974214989691972733e-03 -1.413979530334472656e-01 5.664357915520668030e-02 -9.986329823732376099e-02 -7.795833051204681396e-02 5.228452011942863464e-02 -3.044009208679199219e-01 -4.523009806871414185e-02 -2.217695564031600952e-01 9.851679205894470215e-02 -1.079062148928642273e-01 2.082145512104034424e-01 4.735698178410530090e-02 2.691534720361232758e-02 3.064085729420185089e-02 -2.400352209806442261e-01 -2.459689080715179443e-01
1.136136353015899658e-01 1.399949640035629272e-01 -1.178796887397766113e-01 -8.882761001586914062e-03 -4.763233289122581482e-02 -2.158639430999755859e-01 7.867220789194107056e-02 -3.181795179843902588e-01 6.480539683252573013e-03 1.677646636962890625e-01 2.837776020169258118e-02 -1.217719689011573792e-01 -3.699115291237831116e-02 1.827482134103775024e-01 9.948692470788955688e-02 -2.478423118591308594e-01 -4.523774087429046631e-01 2.273404449224472046e-01 1.818290501832962036e-01 1.642273515462875366e-01 4.472195729613304138e-02 4.156839102506637573e-02 -2.533734776079654694e-02 1.978132575750350952e-01 6.406135112047195435e-02 -1.694902181625366211e-01 2.204514294862747192e-01 6.745885312557220459e-02 -3.201286196708679199e-01 1.227332577109336853e-01 -2.871879637241363525e-01 -3.809771686792373657e-02
5.046713724732398987e-02 2.368959039449691772e-01 3.378090634942054749e-02 -3.500622510910034180e-02 -5.400222912430763245e-02 -7.726380228996276855e-02 -2.091094106435775757e-02 -1.278705000877380371e-01 -3.810053169727325439e-01 -2.118572220206260681e-02 -1.466258168220520020e-01 -6.908365339040756226e-02 1.390239596366882324e-01 1.569492369890213013e-01 1.326065212488174438e-01 5.091520398855209351e-02 -3.210693001747131348e-01 -5.721935629844665527e-02 1.421146839857101440e-01 7.053370028734207153e-02 6.496442854404449463e-02 -1.229065731167793274e-01 2.451025694608688354e-01 -5.424328893423080444e-02 4.446476697921752930e-01 -7.700404524803161621e-02 2.740988731384277344e-01 2.428413927555084229e-02 2.131870388984680176e-01 -3.046607375144958496e-01 -1.441105455160140991e-01 -1.581095457077026367e-01
4.740203544497489929e-02 1.266186833381652832e-01 -1.734607219696044922e-01 1.916655711829662323e-02 2.359043210744857788e-01 1.838829368352890015e-01 2.942731082439422607e-01 2.333435229957103729e-02 1.319489348679780960e-02 -6.210856884717941284e-02 1.139416024088859558e-01 1.709630340337753296e-01 -1.593214273452758789e-01 -2.002336680889129639e-01 -7.605632767081260681e-03 7.718537747859954834e-02 -4.029967784881591797e-01 -1.424907594919204712e-01 -1.451375484466552734e-01 -6.883639097213745117e-02 1.444412916898727417e-01 -9.901320934295654297e-02 6.256090849637985229e-02 -1.998754143714904785e-01 1.103707477450370789e-01 -9.033879637718200684e-02 2.348170578479766846e-01 1.014787890017032623e-02 1.865570545196533203e-01 -2.863938510417938232e-01 -2.937965393066406250e-01 -3.084707856178283691e-01
-9.666322171688079834e-02 -7.940230518579483032e-02 -1.462396830320358276e-01 1.159186959266662598e-01 -1.684852242469787598e-01 1.476750075817108154e-01 1.613333076238632202e-01 -3.160018622875213623e-01 -1.464143395423889160e-01 7.198171224445104599e-03 -2.800956964492797852e-01 -2.809034474194049835e-02 -9.572834707796573639e-03 1.154226511716842651e-01 -7.270744442939758301e-02 -8.235118538141250610e-02 -1.129936194047331810e-03 9.741756319999694824e-02 -1.572370976209640503e-01 -1.122976541519165039e-01 3.749832212924957275e-01 3.544297814369201660e-02 -3.761847689747810364e-02 -3.060797788202762604e-02 2.163668125867843628e-01 -4.023839533329010010e-01 1.100860610604286194e-01 4.817486554384231567e-02 1.446972638368606567e-01 -7.204111665487289429e-02 -3.955423831939697266e-01 -2.245863378047943115e-01
1.918927431106567383e-01 1.010033041238784790e-01 -3.497084230184555054e-02 7.577461749315261841e-02 -1.510589569807052612e-02 3.258596360683441162e-02 4.292595386505126953e-02 -2.975982427597045898e-01 -4.041966199874877930e-01 3.080065250396728516e-01 -9.132650494575500488e-02 -4.701574146747589111e-02 -3.524606674909591675e-02 2.212565839290618896e-01 2.338552772998809814e-01 7.115466892719268799e-02 -1.388531476259231567e-01 -3.851735293865203857e-01 7.903936505317687988e-02 9.295785427093505859e-02 -7.832230627536773682e-02 -5.824258178472518921e-02 -1.884912252426147461e-01 -6.967049837112426758e-02 3.941973447799682617e-01 -1.387902349233627319e-01 1.899636685848236084e-01 1.227155402302742004e-01 -1.484158262610435486e-02 2.642901986837387085e-02 -4.538786411285400391e-02 -1.198174729943275452e-01
-5.258776247501373291e-02 2.278840243816375732e-01 -1.507084667682647705e-01 -1.775165051221847534e-01 -8.735930174589157104e-02 -1.722542643547058105e-01 3.533824114128947258e-03 -1.223166212439537048e-01 -4.400413632392883301e-01 2.825748920440673828e-02 1.529879681766033173e-02 8.200253546237945557e-02 -2.194771915674209595e-01 1.415986120700836182e-01 9.464477747678756714e-02 2.197427749633789062e-01 -1.139701902866363525e-01 -2.760994434356689453e-01 2.377315796911716461e-02 7.497274875640869141e-02 6.115779280662536621e-02 -3.393574059009552002e-02 -4.274850711226463318e-02 6.182139366865158081e-02 1.276149749755859375e-01 -3.165564537048339844e-01 4.164907336235046387e-01 6.240334734320640564e-02 1.097761765122413635e-01 1.421508844941854477e-02 -4.490976408123970032e-02 -3.128475546836853027e-01
-2.206550911068916321e-03 -1.986020505428314209e-01 -3.789163231849670410e-01 7.175450772047042847e-02 -1.122207008302211761e-02 8.401162177324295044e-02 -3.741849586367607117e-02 -4.348295927047729492e-02 -1.594675034284591675e-01 2.222030907869338989e-01 -2.454980611801147461e-01 -1.089819818735122681e-01 -1.386315524578094482e-01 7.494674623012542725e-02 -4.022829607129096985e-02 -7.506138831377029419e-02 -1.208487674593925476e-01 1.676001101732254028e-01 -1.867882162332534790e-01 2.936716936528682709e-02 3.547591269016265869e-01 1.166581548750400543e-02 -1.951921582221984863e-01 3.699690103530883789e-02 2.258343994617462158e-01 -1.075286883860826492e-02 2.075356990098953247e-01 -4.877924174070358276e-02 -2.714689075946807861e-01 1.580697447061538696e-01 -4.279386401176452637e-01 -5.199616774916648865e-03
1.450829803943634033e-01 2.395415455102920532e-01 -1.563921272754669189e-01 -2.428555041551589966e-01 1.704078763723373413e-01 1.541325002908706665e-01 5.008320882916450500e-02 -2.030744403600692749e-01 -2.163776904344558716e-01 3.702289462089538574e-01 1.150042265653610229e-01 9.077273309230804443e-02 1.941835321485996246e-02 7.325839996337890625e-02 -1.417446136474609375e-01 2.295791208744049072e-01 -4.204253554344177246e-01 -2.328762114048004150e-01 -3.981048241257667542e-02 1.626472175121307373e-01 -4.075324628502130508e-03 -8.168496936559677124e-02 4.374904185533523560e-02 -6.034288182854652405e-02 2.612143158912658691e-01 -1.148813366889953613e-01 2.105698585510253906e-01 3.414708771742880344e-04 1.160065177828073502e-02 8.851660415530204773e-03 -1.436157152056694031e-02 -2.454223781824111938e-01
-1.321728527545928955e-01 1.748535484075546265e-01 -3.672712147235870361e-01 -1.877852678298950195e-01 5.007109791040420532e-02 -7.734230905771255493e-02 3.916818201541900635e-01 -2.277628183364868164e-01 7.347652316093444824e-02 1.454811543226242065e-02 -2.302310764789581299e-01 -1.400288641452789307e-01 -2.111396193504333496e-01 2.240137010812759399e-01 2.628861963748931885e-01 9.665030241012573242e-02 -2.646176517009735107e-01 -3.867648169398307800e-02 -5.666575953364372253e-02 2.276867181062698364e-01 -1.697308942675590515e-02 3.183636069297790527e-02 3.303545340895652771e-02 -2.385286241769790649e-02 1.147462949156761169e-01 -2.833545506000518799e-01 1.198354735970497131e-01 -2.481827288866043091e-01 6.617624312639236450e-02 6.329549849033355713e-02 -7.326497882604598999e-02 -6.237314268946647644e-02
-1.132518984377384186e-03 -8.272062987089157104e-02 -1.369275748729705811e-01 1.941415830515325069e-03 -7.419306039810180664e-02 -4.441167786717414856e-02 1.256192624568939209e-01 5.041453614830970764e-02 -1.272582858800888062e-01 8.998262137174606323e-02 -5.939761176705360413e-02 7.674790173768997192e-02 -1.110247299075126648e-01 8.423209935426712036e-02 1.519864201545715332e-01 2.599441707134246826e-01 -5.276899933815002441e-01 -1.677727550268173218e-01 3.670880943536758423e-02 1.277759224176406860e-01 1.935143582522869110e-02 5.471755936741828918e-02 -1.063012033700942993e-01 -1.530945599079132080e-01 1.527378559112548828e-01 -2.291597276926040649e-01 4.623986184597015381e-01 3.706158325076103210e-02 -2.558090090751647949e-01 -1.410489827394485474e-01 9.764710068702697754e-02 -2.377392202615737915e-01
2.036806009709835052e-02 9.320950508117675781e-02 -2.957556769251823425e-02 -1.401832606643438339e-02 -2.168271690607070923e-02 -1.611168235540390015e-01 -1.071192473173141479e-01 -1.584180295467376709e-01 -2.826587557792663574e-01 1.416349858045578003e-01 -6.915511935949325562e-02 -1.110292132943868637e-02 -1.710179746150970459e-01 2.626816928386688232e-01 2.772152125835418701e-01 2.022383809089660645e-01 -3.093456625938415527e-01 -2.163923978805541992e-01 9.988562017679214478e-02 4.317871853709220886e-02 -3.417725116014480591e-02 -1.584232896566390991e-01 1.999272555112838745e-01 -3.805259242653846741e-02 2.560339570045471191e-01 -2.607627213001251221e-01 3.048683106899261475e-01 5.160119757056236267e-02 -7.329882681369781494e-02 -2.229942828416824341e-01 -6.528520584106445312e-02 -3.088700175285339355e-01
2.963556945323944092e-01 1.593913733959197998e-01 -1.291964650154113770e-01 -7.275356445461511612e-03 5.549366772174835205e-02 -8.117850124835968018e-02 1.141301989555358887e-01 -2.644656598567962646e-01 -9.276237338781356812e-02 9.809554368257522583e-02 -9.316632896661758423e-02 -2.945342361927032471e-01 -9.975976496934890747e-02 -2.765757776796817780e-02 8.422683924436569214e-02 -2.359549552202224731e-01 -4.182667434215545654e-01 2.097546607255935669e-01 2.639122307300567627e-01 2.655605971813201904e-01 1.870254278182983398e-01 6.814393401145935059e-02 -1.234980523586273193e-01 -1.589506864547729492e-01 5.649189278483390808e-02 -2.871610224246978760e-02 1.785032451152801514e-01 -7.501820474863052368e-02 -6.774360686540603638e-02 1.616397053003311157e-01 -2.314886003732681274e-01 -1.586697101593017578e-01
2.610733509063720703e-01 -1.092975735664367676e-01 -1.105924770236015320e-01 1.833482086658477783e-01 -1.297294944524765015e-01 -1.885425001382827759e-01 5.903569608926773071e-02 2.394675975665450096e-03 -6.497413665056228638e-02 1.868070811033248901e-01 -9.147491306066513062e-02 1.654263734817504883e-01 -3.008858859539031982e-01 2.692942321300506592e-01 3.073803707957267761e-02 3.005034327507019043e-01 -2.427922040224075317e-01 -1.121739819645881653e-01 -9.367483109235763550e-02 6.044231820851564407e-03 1.438885033130645752e-01 -1.657779216766357422e-01 1.637402623891830444e-01 -5.732082203030586243e-02 3.242028653621673584e-01 -9.976865351200103760e-02 2.639733552932739258e-01 7.268229126930236816e-02 -2.702788077294826508e-02 1.985025554895401001e-01 -2.629160284996032715e-01 -1.764023154973983765e-01
-2.168091684579849243e-01 7.909334450960159302e-02 9.423526935279369354e-03 -1.150220260024070740e-01 -9.984600543975830078e-02 9.589345008134841919e-02 2.747082114219665527e-01 -1.770894080400466919e-01 -2.466485649347305298e-01 2.672684192657470703e-01 -3.461913764476776123e-02 2.102467790246009827e-02 -5.105739831924438477e-01 1.187047213315963745e-01 -1.702166199684143066e-01 1.401073783636093140e-01 -1.877330392599105835e-01 1.423969715833663940e-01 7.841364480555057526e-03 -3.518933197483420372e-03 1.159513667225837708e-01 -2.777538001537322998e-01 -1.125393509864807129e-01 -3.381776809692382812e-02 2.023071795701980591e-01 7.758157700300216675e-02 -3.291697800159454346e-02 -5.867617577314376831e-02 -2.392466217279434204e-01 -1.376322507858276367e-01 -2.994463965296745300e-02 -2.481800466775894165e-01
-1.104543134570121765e-01 5.655698478221893311e-02 -9.695158153772354126e-02 -6.097628548741340637e-02 6.205506995320320129e-02 5.786596611142158508e-02 4.343943297863006592e-02 -1.296699419617652893e-02 9.896180033683776855e-02 -6.142310798168182373e-03 6.052553281188011169e-02 1.258097290992736816e-01 -2.413057088851928711e-01 3.016081452369689941e-01 2.939726114273071289e-01 -1.701711416244506836e-01 -3.521971106529235840e-01 -9.595645964145660400e-02 3.382856026291847229e-02 1.633587032556533813e-01 3.867079615592956543e-01 -3.584437444806098938e-02 9.909313917160034180e-02 -2.883502542972564697e-01 2.312856465578079224e-01 3.554503619670867920e-02 3.171959891915321350e-02 2.579930424690246582e-01 -1.120522096753120422e-01 -9.910219907760620117e-02 -3.047547042369842529e-01 1.608818471431732178e-01
2.902255058288574219e-01 7.227715849876403809e-02 -4.028860628604888916e-01 4.259051755070686340e-02 -8.713261038064956665e-02 -1.417590584605932236e-02 1.095916554331779480e-01 1.796735264360904694e-02 -2.135465294122695923e-01 2.717199921607971191e-01 -5.101726576685905457e-02 6.870385259389877319e-02 -1.638006865978240967e-01 2.612513303756713867e-01 3.091502189636230469e-01 1.050581261515617371e-01 -3.225426971912384033e-01 1.559235155582427979e-02 -1.948471553623676300e-02 6.386335194110870361e-02 -2.092766165733337402e-01 6.279576569795608521e-02 -2.755863219499588013e-02 4.462823644280433655e-02 5.545676127076148987e-02 -2.845203876495361328e-01 1.146721001714468002e-02 -1.636180728673934937e-01 -3.038887977600097656e-01 7.858514040708541870e-02 -2.035769820213317871e-02 -1.695366352796554565e-01
3.588953912258148193e-01 -1.259278133511543274e-02 -2.366929501295089722e-01 1.344249099493026733e-01 -7.142127305269241333e-02 -1.758030056953430176e-01 1.150484830141067505e-01 -2.584609687328338623e-01 -9.412008523941040039e-02 1.307422518730163574e-01 5.238569155335426331e-02 -9.599672257900238037e-02 1.947722136974334717e-01 2.282370328903198242e-01 8.269646018743515015e-02 5.718495696783065796e-03 4.731626063585281372e-02 1.561712380498647690e-02 -1.004443243145942688e-01 -1.482580155134201050e-01 2.536930143833160400e-01 -1.215875223278999329e-01 -7.752775400876998901e-02 1.152693107724189758e-01 2.424807548522949219e-01 -1.662417352199554443e-01 3.039703369140625000e-01 1.480852961540222168e-01 8.530699461698532104e-02 8.403568714857101440e-02 -4.334808886051177979e-01 -1.004282310605049133e-01
1.325606703758239746e-01 -1.411319524049758911e-01 1.096865069121122360e-02 4.687961935997009277e-02 1.944164633750915527e-01 -1.204413771629333496e-01 3.075940012931823730e-01 -3.626182675361633301e-01 -1.258057802915573120e-01 6.173338275402784348e-03 -1.912645101547241211e-01 2.546250224113464355e-01 -2.463632822036743164e-01 3.874615207314491272e-02 -1.012836396694183350e-01 -1.494164019823074341e-01 -4.100837558507919312e-02 -1.020152494311332703e-01 -1.991861164569854736e-01 1.165812090039253235e-01 2.221306860446929932e-01 2.066536396741867065e-01 -3.839090839028358459e-02 -9.708533994853496552e-03 2.181335389614105225e-01 -7.871735095977783203e-02 2.210528552532196045e-01 1.583174467086791992e-01 5.945385992527008057e-02 -4.958511516451835632e-02 -1.784501969814300537e-01 -3.810565471649169922e-01
-1.603774428367614746e-01 1.428415477275848389e-01 -4.092538952827453613e-01 -2.602782249450683594e-01 1.728423088788986206e-01 -3.791526332497596741e-02 4.484371542930603027e-01 -1.923117637634277344e-01 7.442030310630798340e-02 -1.155493874102830887e-02 -1.506523042917251587e-01 -8.352794498205184937e-02 -1.147589161992073059e-01 1.567851305007934570e-01 1.199320182204246521e-01 -2.583113685250282288e-02 -2.281498610973358154e-01 6.081470847129821777e-02 -1.253618746995925903e-01 1.902869641780853271e-01 1.333176996558904648e-02 -7.461830228567123413e-02 7.562226802110671997e-02 -4.273048788309097290e-02 1.018275767564773560e-01 -3.793984949588775635e-01 1.941886842250823975e-01 -1.660482138395309448e-01 9.987132623791694641e-03 5.252554640173912048e-02 -1.191880181431770325e-01 -5.898763984441757202e-02
3.356446921825408936e-01 -2.086294069886207581e-02 -1.157037913799285889e-01 -4.919548332691192627e-02 -7.701215893030166626e-02 -1.938869506120681763e-01 1.721520274877548218e-01 -3.135598897933959961e-01 -1.872025430202484131e-01 3.222253322601318359e-01 -2.476335018873214722e-01 -3.313526883721351624e-02 5.921358987689018250e-02 2.920845150947570801e-01 1.376574044115841389e-03 -2.498047351837158203e-01 -1.711717247962951660e-01 -9.257440268993377686e-02 -8.852875977754592896e-02 1.846417784690856934e-01 2.417504936456680298e-01 1.269710659980773926e-01 -1.109367888420820236e-02 7.035931944847106934e-02 5.699944123625755310e-02 -1.429243087768554688e-01 -2.170715667307376862e-02 5.101377144455909729e-02 -4.530074447393417358e-02 -5.345432087779045105e-02 -3.436110913753509521e-01 -1.947724670171737671e-01
6.406582891941070557e-02 -7.362691219896078110e-03 -3.039132058620452881e-01 -2.169589996337890625e-01 1.727454066276550293e-01 1.115283444523811340e-01 2.454453893005847931e-02 1.560470163822174072e-01 -1.819079667329788208e-01 1.993923783302307129e-01 -3.606206476688385010e-01 2.179006114602088928e-02 -3.180563151836395264e-01 2.378046959638595581e-01 9.897052310407161713e-03 -5.555891618132591248e-02 -1.250497549772262573e-01 2.142123579978942871e-01 -1.128855422139167786e-01 -1.211088150739669800e-01 4.405638610478490591e-04 -9.574933908879756927e-03 -1.776731386780738831e-02 1.694458425045013428e-01 6.271079182624816895e-02 -1.528644561767578125e-01 1.164569482207298279e-01 -1.403630673885345459e-01 1.685504764318466187e-01 -3.907976448535919189e-01 -2.072177827358245850e-01 -1.490598320960998535e-01
-2.003138214349746704e-01 6.362160295248031616e-02 -1.487206816673278809e-01 6.256274878978729248e-02 -3.371069580316543579e-02 -3.026587143540382385e-02 2.121490687131881714e-01 -2.233912423253059387e-02 3.134723010589368641e-05 -2.508197724819183350e-01 -3.500964939594268799e-01 1.480718404054641724e-01 -1.219512987881898880e-02 2.830409109592437744e-01 1.460762768983840942e-01 2.457841634750366211e-01 -1.893423944711685181e-01 -3.259312827140092850e-03 -1.879925429821014404e-01 2.591980695724487305e-01 4.304056167602539062e-01 -3.617523610591888428e-02 -8.689046651124954224e-02 1.849596202373504639e-02 3.438014686107635498e-01 2.154803089797496796e-02 1.744149811565876007e-02 2.080860435962677002e-01 -3.113574348390102386e-02 -1.770217344164848328e-02 -8.947496116161346436e-02 -9.182347357273101807e-02
1.127716526389122009e-01 -2.052323669195175171e-01 -1.146286278963088989e-01 -5.865445733070373535e-02 -1.499025672674179077e-01 6.498657912015914917e-02 6.554903090000152588e-02 -1.189181804656982422e-01 -1.804766356945037842e-01 4.048720300197601318e-01 1.318970471620559692e-01 -1.439403444528579712e-01 -3.109182417392730713e-01 3.081789910793304443e-01 9.103862941265106201e-02 -6.722094118595123291e-02 -3.239118754863739014e-01 2.237659543752670288e-01 -1.580873280763626099e-01 1.436913460493087769e-01 2.354193031787872314e-01 6.178657710552215576e-02 3.596007823944091797e-02 2.405067086219787598e-01 1.624756008386611938e-01 -3.828046843409538269e-02 1.501925885677337646e-01 -9.013279527425765991e-02 -1.539327786304056644e-03 1.414814889430999756e-01 -1.202514320611953735e-01 -1.798877418041229248e-01
1.736702322959899902e-01 1.645769327878952026e-01 -3.583239763975143433e-02 5.884163826704025269e-02 -8.763055503368377686e-02 1.183886304497718811e-01 1.381542682647705078e-01 5.799943581223487854e-02 -1.567033827304840088e-01 1.392966210842132568e-01 -4.837128818035125732e-01 -4.603046178817749023e-02 -9.480947256088256836e-02 4.230923652648925781e-01 8.738017827272415161e-02 4.215172305703163147e-02 -2.534106969833374023e-01 9.373438358306884766e-02 -1.797092407941818237e-01 -2.606638590805232525e-04 -1.680224239826202393e-01 -9.209483861923217773e-02 -1.729859262704849243e-01 -2.556157857179641724e-02 2.956691086292266846e-01 1.684951931238174438e-01 2.429252862930297852e-02 2.248471826314926147e-01 -3.380000591278076172e-02 -1.793999075889587402e-01 -1.288689374923706055e-01 -1.640626788139343262e-01
-2.782652713358402252e-02 8.714569360017776489e-02 -3.111919760704040527e-01 -2.628292739391326904e-01 1.665168106555938721e-01 -7.341444492340087891e-02 4.095883667469024658e-01 -2.728926837444305420e-01 5.200352054089307785e-03 -1.431545428931713104e-02 -1.952999830245971680e-01 -2.246136218309402466e-02 -7.815509289503097534e-02 1.631734818220138550e-01 2.354168146848678589e-01 1.148312166333198547e-02 -1.762216389179229736e-01 -3.233879059553146362e-02 -4.012073948979377747e-02 1.608711332082748413e-01 -1.345732249319553375e-02 -1.363756656646728516e-01 1.721424460411071777e-01 -5.833506584167480469e-02 2.047779560089111328e-01 -3.983430266380310059e-01 7.828379422426223755e-02 -1.773978471755981445e-01 -3.803170844912528992e-02 1.381534337997436523e-01 -2.218731790781021118e-01 -6.181597337126731873e-02
1.198719590902328491e-01 -1.185004413127899170e-01 -1.583172231912612915e-01 -4.634814336895942688e-02 -2.171463370323181152e-01 6.560058146715164185e-02 7.096774876117706299e-02 2.159956609830260277e-03 8.648293092846870422e-03 1.770214885473251343e-01 8.475033193826675415e-02 1.568199247121810913e-01 -1.263502389192581177e-01 -7.415337860584259033e-02 2.103766985237598419e-02 1.409541931934654713e-03 -3.588369190692901611e-01 -1.794536113739013672e-01 -5.179519206285476685e-02 -4.466928541660308838e-02 8.586880564689636230e-02 -4.751497507095336914e-02 1.763977855443954468e-02 -1.747977882623672485e-01 5.078064799308776855e-01 -1.412807554006576538e-01 1.350044161081314087e-01 2.244904935359954834e-01 1.245921943336725235e-02 -3.851259052753448486e-01 -3.189276158809661865e-01 7.601674878969788551e-04
1.434473395347595215e-01 -1.235863044857978821e-01 -1.005001515150070190e-01 6.291428208351135254e-02 -1.187317818403244019e-01 2.382059693336486816e-01 6.862290948629379272e-02 -4.233403131365776062e-03 2.444628626108169556e-01 3.101254999637603760e-01 1.208159178495407104e-01 1.144079957157373428e-02 -1.045656297355890274e-02 8.561136573553085327e-02 8.502649870933964849e-05 4.909015074372291565e-02 -2.504704594612121582e-01 -5.230124667286872864e-02 6.799364089965820312e-02 3.255425766110420227e-02 4.746142625808715820e-01 9.982802718877792358e-02 -1.213207026012241840e-03 -2.702436596155166626e-02 1.556257456541061401e-01 -3.073345124721527100e-01 3.488711118698120117e-01 -1.590157486498355865e-02 -1.501402854919433594e-01 -8.025540411472320557e-02 -2.790190577507019043e-01 -1.985605210065841675e-01
1.822162866592407227e-01 -1.362453103065490723e-01 -2.687987685203552246e-01 -4.172328487038612366e-02 -4.539921879768371582e-02 -2.095249891281127930e-01 1.217589154839515686e-01 -3.591664433479309082e-01 1.458865702152252197e-01 1.672966778278350830e-01 -4.385352879762649536e-02 4.027399122714996338e-01 -5.835000798106193542e-02 2.111808396875858307e-02 -4.923725500702857971e-02 4.980227723717689514e-02 -1.722115278244018555e-01 1.624533534049987793e-02 -9.513936936855316162e-02 9.824126958847045898e-02 2.656433284282684326e-01 -1.427920609712600708e-01 1.977902948856353760e-01 -5.776120349764823914e-02 1.778898984193801880e-01 -3.315319418907165527e-01 2.902667224407196045e-01 -2.619104832410812378e-02 1.857966780662536621e-01 2.376901917159557343e-02 -1.051191836595535278e-01 -8.736892789602279663e-02
-2.341468036174774170e-01 -4.314963892102241516e-02 -1.537161022424697876e-01 1.538198143243789673e-01 -2.228802442550659180e-02 1.166377291083335876e-01 1.516539305448532104e-01 -1.185603961348533630e-01 -3.097918331623077393e-01 -9.244015067815780640e-02 -1.677599400281906128e-01 4.846928641200065613e-03 -3.898949176073074341e-02 1.287820935249328613e-01 1.188311427831649780e-01 -8.585777133703231812e-02 6.482046097517013550e-02 -4.086139798164367676e-02 -8.167185634374618530e-02 -4.928417503833770752e-02 4.211861491203308105e-01 -4.424470476806163788e-03 -5.317604169249534607e-02 -9.206586331129074097e-02 2.535087764263153076e-01 -3.748257458209991455e-01 1.408026665449142456e-01 -6.805794686079025269e-02 1.224716827273368835e-01 3.848981484770774841e-02 -4.198555946350097656e-01 -2.166053205728530884e-01
-8.896089345216751099e-02 -1.735170483589172363e-01 7.552536576986312866e-02 -3.206382680218666792e-04 1.001290380954742432e-01 1.227016821503639221e-01 -6.889698561280965805e-03 -2.452424168586730957e-01 -1.159324217587709427e-02 2.646310329437255859e-01 -9.613528847694396973e-02 -3.285704180598258972e-02 1.092671304941177368e-01 2.904919683933258057e-01 -1.254730522632598877e-01 -5.117555335164070129e-02 -2.842681109905242920e-01 -5.491724982857704163e-02 -4.630915075540542603e-02 -7.673591375350952148e-02 1.784739941358566284e-01 9.932214766740798950e-02 -2.067585438489913940e-01 1.377641111612319946e-01 2.542608380317687988e-01 -3.052998483180999756e-01 2.894827425479888916e-01 1.956372261047363281e-01 -1.142857447266578674e-01 1.776140928268432617e-01 -3.653055429458618164e-01 -1.501257866621017456e-01
1.514266729354858398e-01 1.464938372373580933e-01 1.566094532608985901e-02 -2.014794386923313141e-02 -2.098049521446228027e-01 -9.067600965499877930e-02 1.830135434865951538e-01 -3.850278854370117188e-01 -3.752231001853942871e-01 2.159222066402435303e-01 -2.571266889572143555e-01 -1.095978450030088425e-02 5.480259284377098083e-02 1.637709885835647583e-01 1.212895885109901428e-01 -1.389979273080825806e-01 -1.693574190139770508e-01 -8.592019230127334595e-02 1.172052416950464249e-02 1.506453156471252441e-01 1.454177647829055786e-01 2.251618951559066772e-01 -3.356693685054779053e-02 2.221294641494750977e-01 3.045774102210998535e-01 -1.352657824754714966e-01 -2.134344913065433502e-02 -1.183842644095420837e-01 -1.592150181531906128e-01 1.085254102945327759e-01 -2.277955710887908936e-01 -8.781837671995162964e-02
3.004542291164398193e-01 1.522016078233718872e-01 -1.504927724599838257e-01 2.189203165471553802e-02 -1.652324795722961426e-01 1.776464842259883881e-02 -5.095253512263298035e-02 -1.758240014314651489e-01 -1.270130276679992676e-01 2.217836678028106689e-01 1.353892087936401367e-01 -2.404013574123382568e-01 -1.555316895246505737e-01 3.962462544441223145e-01 2.280317097902297974e-01 3.557414934039115906e-02 -2.635619342327117920e-01 4.395788908004760742e-02 -6.203433498740196228e-02 1.173254922032356262e-01 3.709221780300140381e-01 -5.057990178465843201e-02 -1.620941013097763062e-01 -3.050781786441802979e-03 2.511177062988281250e-01 -1.469011008739471436e-01 -2.086817694362252951e-04 -3.422750392928719521e-03 9.231159463524818420e-03 2.183822244405746460e-01 -4.325432702898979187e-02 -1.914773732423782349e-01
-3.130134427919983864e-03 3.889603912830352783e-02 -1.925176829099655151e-01 -1.114446222782135010e-01 2.078993320465087891e-01 -6.229269132018089294e-02 5.261294543743133545e-02 -3.129354119300842285e-01 -1.018111482262611389e-01 1.388131827116012573e-01 -2.462802976369857788e-01 -9.916374832391738892e-02 -6.239615380764007568e-02 -2.488985657691955566e-01 1.746559590101242065e-01 -5.167878419160842896e-02 -3.794808089733123779e-01 1.005207523703575134e-01 8.798246085643768311e-02 3.300101459026336670e-01 8.511701971292495728e-02 -8.967565745115280151e-02 -7.276146672666072845e-03 -1.552511304616928101e-01 2.951719164848327637e-01 5.672030523419380188e-02 2.262766957283020020e-01 -2.061769962310791016e-01 1.014311015605926514e-01 8.680079132318496704e-03 -3.051981925964355469e-01 6.550150364637374878e-02
-2.798502519726753235e-02 3.222761750221252441e-01 -3.350947424769401550e-02 -3.990858793258666992e-02 -6.682982295751571655e-02 2.673968970775604248e-01 -1.024452969431877136e-01 -1.260620355606079102e-01 -3.110003098845481873e-02 1.505106687545776367e-02 -1.913914084434509277e-01 4.073856398463249207e-02 -2.048916667699813843e-01 -9.024624712765216827e-03 -5.841897428035736084e-02 9.347004443407058716e-02 -1.946538388729095459e-01 -1.749580055475234985e-01 -3.637984767556190491e-02 2.854224145412445068e-01 4.806915819644927979e-01 -1.383958905935287476e-01 9.917589277029037476e-02 -3.661209717392921448e-03 6.967195868492126465e-02 -3.468525037169456482e-02 2.132887095212936401e-01 1.047350838780403137e-01 -1.161608919501304626e-01 -4.086692035198211670e-01 -1.076956167817115784e-01 -1.749623715877532959e-01
-2.803705036640167236e-01 1.016707904636859894e-02 -2.351728826761245728e-01 -2.399095743894577026e-01 -2.668981626629829407e-02 1.202860847115516663e-01 1.601974815130233765e-01 -2.770672142505645752e-01 1.362709254026412964e-01 2.156568458303809166e-03 -2.158869057893753052e-01 -1.604318022727966309e-01 -2.180502712726593018e-01 2.316000461578369141e-01 3.543938994407653809e-01 2.742751874029636383e-02 3.886829828843474388e-03 1.020574476569890976e-02 1.303501576185226440e-01 -6.433012336492538452e-02 1.306376457214355469e-01 -2.603044509887695312e-01 -7.244035601615905762e-02 2.142089158296585083e-01 2.348898053169250488e-01 -1.826843470335006714e-01 2.522800266742706299e-01 -1.842134892940521240e-01 7.570681720972061157e-02 -7.813744992017745972e-02 -6.716470420360565186e-02 1.126177906990051270e-01
6.342407315969467163e-02 -3.129006028175354004e-01 -2.635159194469451904e-01 -5.762319639325141907e-02 6.860911101102828979e-02 -9.575167298316955566e-02 8.393220603466033936e-02 -2.681731879711151123e-01 3.499662503600120544e-02 2.952845394611358643e-01 -5.424750968813896179e-02 3.785959780216217041e-01 -2.575998008251190186e-01 2.719661593437194824e-02 2.837459743022918701e-02 -8.454736322164535522e-02 -1.220936253666877747e-01 -3.032859647646546364e-03 -9.298464655876159668e-02 1.521235890686511993e-02 2.338686436414718628e-01 -8.457548916339874268e-02 2.701907753944396973e-01 1.261913329362869263e-01 1.320438534021377563e-01 -2.045003175735473633e-01 1.759386807680130005e-01 1.591774076223373413e-01 -9.909040480852127075e-02 4.056828096508979797e-02 -2.318638265132904053e-01 -2.595855891704559326e-01
-1.064735054969787598e-01 -9.029990434646606445e-02 -3.589464426040649414e-01 1.485726833343505859e-01 -1.537341326475143433e-01 8.407488465309143066e-02 9.639341384172439575e-02 -2.064208090305328369e-01 -3.121053874492645264e-01 -1.506878584623336792e-01 -1.541875302791595459e-01 -5.021372064948081970e-02 -7.203139364719390869e-03 2.160720825195312500e-01 1.253429055213928223e-02 -1.945531666278839111e-01 -8.786003291606903076e-02 6.689197570085525513e-02 9.289788454771041870e-02 -2.405895441770553589e-01 2.876965701580047607e-01 4.454709589481353760e-02 1.020181458443403244e-02 1.728759147226810455e-02 3.043891489505767822e-01 -3.057561218738555908e-01 1.536169350147247314e-01 -1.284770220518112183e-01 2.885358408093452454e-02 4.168630018830299377e-02 -3.293845057487487793e-01 -1.210679933428764343e-01
8.284604549407958984e-02 1.803642809391021729e-01 -2.653801143169403076e-01 -1.989032179117202759e-01 1.291324943304061890e-01 3.810504823923110962e-02 1.471240445971488953e-02 -2.451055347919464111e-01 -2.522510290145874023e-01 2.616355121135711670e-01 2.038638889789581299e-01 8.377677761018276215e-03 -1.540845632553100586e-01 8.882770314812660217e-03 -2.319885492324829102e-01 2.475607395172119141e-01 -3.365667164325714111e-01 -1.059747636318206787e-01 -1.825642585754394531e-02 1.312501579523086548e-01 -1.717148125171661377e-01 -1.253579556941986084e-01 -6.787656247615814209e-02 -2.109170407056808472e-01 2.749462425708770752e-01 -1.073237657546997070e-01 1.123148798942565918e-01 1.003833413124084473e-01 1.997535526752471924e-01 -1.330478340387344360e-01 -1.214023977518081665e-01 -2.026002407073974609e-01
-6.714334338903427124e-02 2.255651354789733887e-01 -2.602259814739227295e-01 -3.187703788280487061e-01 1.143155321478843689e-01 1.790894567966461182e-01 3.853872418403625488e-02 2.139918655157089233e-01 -1.276059448719024658e-01 2.411021292209625244e-01 -9.109809994697570801e-02 -2.094695717096328735e-01 5.488487333059310913e-02 3.760705888271331787e-01 1.848400235176086426e-01 5.272328853607177734e-02 -1.362938284873962402e-01 -7.468297332525253296e-02 -2.951881848275661469e-02 -2.250805199146270752e-01 3.480453193187713623e-01 -1.411976851522922516e-02 2.660663239657878876e-02 -4.561765864491462708e-02 4.652772843837738037e-02 -9.128693491220474243e-02 2.719365060329437256e-01 -9.938618540763854980e-02 -3.270001336932182312e-02 -1.604506671428680420e-01 -1.541009545326232910e-01 -1.737481802701950073e-01
1.038429960608482361e-01 2.844909429550170898e-01 -4.055788740515708923e-02 -1.442102789878845215e-01 -1.790011972188949585e-01 -4.208347573876380920e-02 3.517679125070571899e-02 2.172115594148635864e-01 6.255191564559936523e-02 3.621156513690948486e-02 -3.505043685436248779e-01 1.577924378216266632e-02 -3.550668954849243164e-01 3.244916349649429321e-02 3.143638372421264648e-02 2.340646684169769287e-01 -6.362696737051010132e-02 -1.512293331325054169e-02 -1.655558943748474121e-01 3.845775872468948364e-02 2.008275091648101807e-01 6.103751435875892639e-02 -1.945451349020004272e-01 -4.598792269825935364e-02 2.338724136352539062e-01 -2.472219914197921753e-01 3.271875083446502686e-01 -1.823640614748001099e-01 9.697546064853668213e-02 -1.550029069185256958e-01 -2.729166746139526367e-01 1.056473031640052795e-01
1.013019904494285583e-01 -1.272933483123779297e-01 -2.262555658817291260e-01 2.852960489690303802e-03 -1.118646785616874695e-01 -1.627376079559326172e-01 6.043998524546623230e-02 -2.346174865961074829e-01 -1.089615225791931152e-01 -7.513628900051116943e-02 -1.559454649686813354e-01 5.190942808985710144e-02 -5.162890255451202393e-02 2.032688111066818237e-01 1.238772869110107422e-01 -1.341296881437301636e-01 -8.468197286128997803e-02 7.510580867528915405e-02 7.813835144042968750e-02 -2.436680495738983154e-01 4.766544103622436523e-01 5.792130902409553528e-02 -1.109011471271514893e-01 -5.127935484051704407e-02 2.428286522626876831e-01 -1.828524917364120483e-01 1.364115923643112183e-01 -1.386825442314147949e-01 3.019084408879280090e-02 3.243992105126380920e-02 -4.783335328102111816e-01 -1.341796070337295532e-01
-1.116444170475006104e-01 1.366199702024459839e-01 -1.766414046287536621e-01 -2.084507346153259277e-01 1.505687534809112549e-01 5.679488927125930786e-02 2.070541828870773315e-01 5.027576163411140442e-02 -3.753548860549926758e-01 2.094467133283615112e-01 -1.552720665931701660e-01 -1.094372346997261047e-01 -1.444022953510284424e-01 2.090965956449508667e-01 -3.416247293353080750e-02 -1.205979064106941223e-01 -4.528184235095977783e-02 2.495856881141662598e-01 1.009814515709877014e-01 -1.514041125774383545e-01 7.755561172962188721e-02 -1.044117435812950134e-01 -1.134262233972549438e-01 -9.115272760391235352e-02 -8.575887233018875122e-02 -1.382899433374404907e-01 3.385742306709289551e-01 -1.874177306890487671e-01 3.460890054702758789e-02 -2.834881544113159180e-01 -2.080748081207275391e-01 -2.917899787425994873e-01
-1.092707216739654541e-01 -2.314560711383819580e-01 -1.484567765146493912e-03 4.367919638752937317e-03 2.312766760587692261e-02 3.317207470536231995e-02 1.028422042727470398e-01 -9.481758624315261841e-02 -3.120871633291244507e-02 1.097006127238273621e-01 -1.771503090858459473e-01 1.313670426607131958e-01 -1.407656222581863403e-01 -1.272477023303508759e-02 2.262124717235565186e-01 5.602856725454330444e-02 -4.801576435565948486e-01 3.653364479541778564e-01 -2.147954106330871582e-01 -7.211985439062118530e-02 2.564993202686309814e-01 -1.501535922288894653e-01 -1.604164540767669678e-01 -1.362003833055496216e-01 3.301712274551391602e-01 -1.645755469799041748e-01 1.921181082725524902e-01 2.209751158952713013e-01 -4.069326817989349365e-02 -7.169741392135620117e-02 8.038081228733062744e-03 -2.544944360852241516e-02
-6.192079558968544006e-02 -1.340683847665786743e-01 -2.342458963394165039e-01 -1.840285062789916992e-01 2.044635862112045288e-01 3.998429700732231140e-02 1.478642374277114868e-01 -1.780180335044860840e-01 -1.825288236141204834e-01 3.852066397666931152e-01 9.461108595132827759e-02 -2.293408960103988647e-01 -4.314832687377929688e-01 2.383689880371093750e-01 -2.262941328808665276e-03 -8.496850728988647461e-02 -1.925742775201797485e-01 2.505573257803916931e-02 -6.629523634910583496e-02 -4.529774561524391174e-02 -4.237064719200134277e-02 -1.188630610704421997e-01 -1.361045539379119873e-01 1.348051279783248901e-01 3.168905675411224365e-01 3.044561296701431274e-02 9.980715066194534302e-02 -7.631349563598632812e-02 -8.987508714199066162e-02 5.435417406260967255e-03 2.389792203903198242e-01 -1.410445272922515869e-01
-1.007938757538795471e-01 1.687532514333724976e-01 -3.949254453182220459e-01 -9.125830233097076416e-02 3.731685280799865723e-01 -1.680618077516555786e-01 2.165827155113220215e-01 -3.538685739040374756e-01 -1.242043077945709229e-01 -6.222267448902130127e-02 -1.719603836536407471e-01 -7.027890533208847046e-02 -1.042164117097854614e-01 1.149103567004203796e-01 2.430223524570465088e-01 -3.718863800168037415e-02 -8.968315273523330688e-02 -1.247888430953025818e-01 -1.967927441000938416e-02 1.218304783105850220e-01 5.585904419422149658e-02 -1.391339749097824097e-01 4.359295591711997986e-02 -1.402678340673446655e-01 1.231268122792243958e-01 -2.264039367437362671e-01 1.036409735679626465e-01 -5.204136669635772705e-02 -1.187055557966232300e-01 2.844115346670150757e-02 -2.535037100315093994e-01 -2.778310477733612061e-01
3.010018467903137207e-01 1.150347664952278137e-01 -1.228051707148551941e-01 5.573419854044914246e-02 -1.278161257505416870e-01 -2.979189753532409668e-01 1.513748466968536377e-01 -4.151613116264343262e-01 -1.472589373588562012e-01 1.794742941856384277e-01 8.993769297376275063e-04 -1.531745791435241699e-01 -1.954565383493900299e-02 1.901384145021438599e-01 -1.035277098417282104e-01 1.891678273677825928e-01 -1.817723959684371948e-01 -3.617005646228790283e-01 -1.742517948150634766e-01 2.229904532432556152e-01 2.666657269001007080e-01 4.212757945060729980e-02 -3.251898800954222679e-03 -2.243999764323234558e-02 3.974507749080657959e-02 -3.236090391874313354e-02 3.974724560976028442e-02 -4.698710888624191284e-02 -1.443906873464584351e-01 -4.124536737799644470e-02 -2.388460636138916016e-01 -1.176721826195716858e-01
-1.646353900432586670e-01 -1.256106793880462646e-01 -4.638515040278434753e-02 -6.398711353540420532e-02 2.333681881427764893e-01 1.367544382810592651e-01 1.934926062822341919e-01 -3.209270536899566650e-01 1.289152950048446655e-01 3.380318358540534973e-02 -3.423132896423339844e-01 4.672936722636222839e-02 -4.139687120914459229e-02 1.278951615095138550e-01 -1.134318709373474121e-01 -5.069422349333763123e-02 -1.989053636789321899e-01 -1.799035631120204926e-02 -8.279433101415634155e-02 -1.032340303063392639e-01 5.223688483238220215e-02 1.538296490907669067e-01 -1.537453979253768921e-01 2.998438179492950439e-01 3.080390691757202148e-01 -2.740861475467681885e-01 9.816466830670833588e-03 1.266533136367797852e-01 4.791317880153656006e-02 -8.675651997327804565e-02 -2.661344408988952637e-01 -3.201716542243957520e-01
3.681270033121109009e-02 1.305127441883087158e-01 -2.737483978271484375e-01 -1.528549343347549438e-01 9.791304171085357666e-02 -9.074633568525314331e-02 3.293001353740692139e-01 1.239175796508789062e-01 -1.321640908718109131e-01 1.513809263706207275e-01 -4.216012079268693924e-03 9.975371509790420532e-02 4.407120496034622192e-02 2.949653267860412598e-01 2.784183062613010406e-02 7.489280402660369873e-02 -2.723023891448974609e-01 -2.595331668853759766e-01 9.497202187776565552e-02 -9.967399388551712036e-02 3.573933988809585571e-02 7.333621615543961525e-04 -7.052673399448394775e-02 1.310889720916748047e-01 3.409565091133117676e-01 -1.722058653831481934e-01 3.945680558681488037e-01 -5.824257433414459229e-02 -2.127968072891235352e-01 -1.870116591453552246e-01 6.252590566873550415e-02 -1.515411734580993652e-01
1.043235659599304199e-01 -7.453040778636932373e-02 -1.247837841510772705e-01 -2.985466122627258301e-01 -2.243525981903076172e-01 1.472827494144439697e-01 3.042099773883819580e-01 3.193353069946169853e-03 -7.495634257793426514e-02 4.648592695593833923e-02 -3.671223223209381104e-01 -1.904405802488327026e-01 -9.144784510135650635e-02 2.832410633563995361e-01 6.001680716872215271e-02 2.502193674445152283e-03 -2.618670463562011719e-01 3.339874744415283203e-02 2.044257968664169312e-01 -7.153913378715515137e-02 1.793393045663833618e-01 9.071393311023712158e-02 -8.748219348490238190e-03 2.058965861797332764e-01 2.383841872215270996e-01 1.353150457143783569e-01 4.679830372333526611e-02 7.394264638423919678e-02 4.131134599447250366e-02 -2.782955467700958252e-01 -2.858456373214721680e-01 -1.190262008458375931e-02
2.630577981472015381e-01 1.829638928174972534e-01 -6.030938401818275452e-02 2.215634584426879883e-01 6.437260657548904419e-02 -1.221098005771636963e-01 1.845683604478836060e-01 -2.762190103530883789e-01 -1.445834189653396606e-01 -6.307386606931686401e-02 -1.093582063913345337e-01 -7.538429647684097290e-02 1.487125456333160400e-01 3.616058528423309326e-01 -3.836858645081520081e-02 5.077318847179412842e-02 -4.065266549587249756e-01 -7.499270141124725342e-02 4.825441166758537292e-02 1.389385312795639038e-01 2.066171765327453613e-01 -2.164335697889328003e-01 2.862577736377716064e-01 -6.158716604113578796e-02 1.180518046021461487e-01 -1.144951134920120239e-01 2.440452724695205688e-01 5.398083105683326721e-02 2.333419322967529297e-01 -2.021626010537147522e-02 -5.776739120483398438e-02 1.512322761118412018e-02
2.111444994807243347e-02 -1.634664535522460938e-01 1.749238520860671997e-01 -9.069189429283142090e-02 -2.043053805828094482e-01 8.721018582582473755e-02 9.175450354814529419e-02 -1.578177809715270996e-01 -7.234967499971389771e-02 -1.292931437492370605e-01 2.459654211997985840e-01 -1.701021939516067505e-02 1.466348208487033844e-02 7.764556258916854858e-02 7.311895489692687988e-02 1.669698357582092285e-01 -3.604147732257843018e-01 -2.078310586512088776e-02 1.844660937786102295e-01 6.132479012012481689e-02 2.328846417367458344e-02 -2.933706045150756836e-01 -1.909434795379638672e-01 -1.313901841640472412e-01 3.947033584117889404e-01 -2.089298516511917114e-01 2.783330976963043213e-01 -5.531839281320571899e-02 -1.577461659908294678e-01 -2.131246477365493774e-01 -2.491493076086044312e-01 -9.124317765235900879e-02
2.773073315620422363e-01 2.627649307250976562e-01 -1.508768647909164429e-01 2.109529078006744385e-01 -8.062115870416164398e-03 -4.241538047790527344e-02 2.346719801425933838e-02 -1.392637938261032104e-01 3.249766677618026733e-02 1.908046305179595947e-01 -2.226321101188659668e-01 -7.183532416820526123e-02 -5.126966908574104309e-02 1.899588480591773987e-02 5.305657163262367249e-02 3.362921774387359619e-01 -4.881212115287780762e-01 -2.361964136362075806e-01 -4.000839218497276306e-02 1.029913276433944702e-01 1.147223040461540222e-01 -2.219306491315364838e-02 -1.119182184338569641e-01 2.047974318265914917e-01 2.209495306015014648e-01 1.301309466361999512e-01 2.353788018226623535e-01 -3.209729865193367004e-02 5.303956568241119385e-02 -9.403359144926071167e-03 -1.184544786810874939e-01 -2.009901404380798340e-01
1.451653894037008286e-02 2.061673849821090698e-01 -7.092816289514303207e-03 -2.648431062698364258e-01 -1.289896760135889053e-02 -7.801214605569839478e-02 1.389551460742950439e-01 -3.412654399871826172e-01 -1.189449056982994080e-01 1.612169742584228516e-01 2.025869488716125488e-01 6.738221645355224609e-02 -5.588819272816181183e-03 1.919034272432327271e-01 -2.508514747023582458e-02 2.636338472366333008e-01 -4.145807027816772461e-01 -1.402824074029922485e-01 -4.382656514644622803e-02 -5.388528853654861450e-02 -2.327944710850715637e-02 1.143406927585601807e-01 -1.647808104753494263e-01 8.641848713159561157e-02 7.232028245925903320e-02 -3.995107412338256836e-01 3.821648657321929932e-02 1.463857442140579224e-01 -1.200383976101875305e-01 -1.167190074920654297e-01 3.413777798414230347e-02 -3.013547360897064209e-01
-1.075646430253982544e-01 -4.436063766479492188e-02 -2.022957205772399902e-01 1.596026122570037842e-01 -2.564012445509433746e-02 2.378436774015426636e-01 1.731191873550415039e-01 -3.199975490570068359e-01 -1.918821483850479126e-01 -5.845985189080238342e-02 -1.276488751173019409e-01 -7.611155509948730469e-02 4.343167692422866821e-02 1.610168963670730591e-01 -2.148223668336868286e-02 -2.094612270593643188e-01 1.116451621055603027e-02 4.656704887747764587e-02 -1.323668658733367920e-01 -1.532806456089019775e-01 3.201975822448730469e-01 -4.678358510136604309e-02 8.330696821212768555e-02 -8.609996736049652100e-02 3.002506792545318604e-01 -3.378278315067291260e-01 1.957853287458419800e-01 -1.474959775805473328e-02 -3.811731934547424316e-02 -1.098848693072795868e-02 -4.093789458274841309e-01 -1.470648050308227539e-01
1.137260869145393372e-01 -6.516130268573760986e-02 3.017281554639339447e-02 -1.645097434520721436e-01 1.571048237383365631e-02 2.389886081218719482e-01 2.755497097969055176e-01 -1.445315182209014893e-01 -2.556811869144439697e-01 8.492008782923221588e-03 -1.974012106657028198e-01 -1.417447179555892944e-01 -2.462900131940841675e-01 1.962358653545379639e-01 5.411453172564506531e-02 1.580023951828479767e-02 -1.546264439821243286e-01 -6.497504562139511108e-02 -5.147016048431396484e-02 -2.331828474998474121e-01 9.619291871786117554e-02 -2.940842211246490479e-01 -4.604628309607505798e-02 1.671879440546035767e-01 3.918786942958831787e-01 4.444256052374839783e-02 5.664108693599700928e-02 2.913323938846588135e-01 8.877021819353103638e-02 -2.429727166891098022e-01 -2.223534882068634033e-01 5.356457829475402832e-02
3.905283287167549133e-02 9.236618876457214355e-02 3.078709356486797333e-02 -7.596782594919204712e-02 7.436617463827133179e-02 -2.120357304811477661e-01 1.063027381896972656e-01 -3.852460384368896484e-01 -1.943759620189666748e-01 1.100735366344451904e-01 5.093509331345558167e-02 3.319087252020835876e-02 -1.520631760358810425e-01 2.392534911632537842e-01 -1.294295340776443481e-01 2.669307291507720947e-01 -3.750980496406555176e-01 -2.290140688419342041e-01 -8.087575435638427734e-02 1.459953486919403076e-01 7.553322240710258484e-03 2.498749494552612305e-01 -8.573488146066665649e-02 7.051526755094528198e-02 1.834304183721542358e-01 -3.797029852867126465e-01 7.578721642494201660e-02 -1.317833364009857178e-01 1.581628322601318359e-01 -5.492065101861953735e-02 8.347883820533752441e-02 -1.389438956975936890e-01
1.201423117890954018e-03 -2.100915610790252686e-01 -2.477533519268035889e-01 -2.466878108680248260e-02 -2.544666081666946411e-02 -1.628237068653106689e-01 2.138911038637161255e-01 -2.270796895027160645e-01 -3.342468440532684326e-01 -1.842569559812545776e-01 -4.355965927243232727e-02 -4.924435913562774658e-02 9.580288827419281006e-02 1.671320199966430664e-01 1.339082866907119751e-01 -8.609080314636230469e-02 -1.074691563844680786e-01 -1.054674983024597168e-01 1.381842344999313354e-01 -1.000532582402229309e-01 3.201249241828918457e-01 5.525651946663856506e-02 3.434397652745246887e-02 -1.666507124900817871e-01 4.020772278308868408e-01 -2.470779865980148315e-01 1.474048495292663574e-01 -1.419627964496612549e-01 -1.497906073927879333e-02 4.882171750068664551e-02 -3.205330073833465576e-01 -2.719113416969776154e-02
-3.213115930557250977e-01 -1.671548336744308472e-01 -7.497857511043548584e-02 -3.131259873043745756e-04 -1.125069055706262589e-02 5.891984328627586365e-02 3.986477851867675781e-02 -1.486609578132629395e-01 -1.560744941234588623e-01 -6.135287228971719742e-03 -2.919553220272064209e-01 -1.178478300571441650e-01 -1.156598851084709167e-01 1.360569447278976440e-01 2.888278104364871979e-02 -2.235008180141448975e-01 -5.123137682676315308e-02 -1.675655245780944824e-01 -1.319442093372344971e-01 2.502467297017574310e-02 3.896351158618927002e-01 -2.654885128140449524e-02 6.498317420482635498e-02 2.067304253578186035e-01 2.276510745286941528e-01 -3.834965229034423828e-01 1.586571931838989258e-01 -2.978906035423278809e-03 3.083146736025810242e-02 6.566333025693893433e-02 -3.465897142887115479e-01 -1.789671778678894043e-01
-1.586848795413970947e-01 -4.012797772884368896e-02 -8.151602745056152344e-02 -4.771389812231063843e-02 -1.149040237069129944e-01 2.515815757215023041e-02 3.395680487155914307e-01 -2.232282161712646484e-01 -4.090641438961029053e-02 2.329236418008804321e-01 -3.629069030284881592e-02 -9.057318419218063354e-02 -2.893839478492736816e-01 3.835174813866615295e-02 7.691831141710281372e-02 -7.477124780416488647e-02 -1.614986062049865723e-01 2.164467871189117432e-01 -6.867696344852447510e-02 -2.063308954238891602e-01 1.470459848642349243e-01 -9.489985555410385132e-02 -8.235017210245132446e-02 1.380321085453033447e-01 4.554975032806396484e-01 1.037507280707359314e-01 7.089314609766006470e-02 8.430587500333786011e-02 -3.971144855022430420e-01 -1.077061221003532410e-01 -1.716098636388778687e-01 -1.316701471805572510e-01
-1.542463153600692749e-02 -2.558720707893371582e-01 -2.554912269115447998e-01 7.956667244434356689e-02 -5.944526195526123047e-02 -4.728745669126510620e-02 1.245884746313095093e-01 -2.171856462955474854e-01 6.584458053112030029e-02 1.760691106319427490e-01 1.183359846472740173e-01 1.719703525304794312e-01 -1.624075025320053101e-01 1.746900826692581177e-01 2.058309875428676605e-02 1.418048143386840820e-01 -3.103517293930053711e-01 9.404106438159942627e-02 -1.232723519206047058e-01 2.372900582849979401e-02 3.672772943973541260e-01 -2.242526262998580933e-01 7.792095839977264404e-02 -1.627797037363052368e-01 4.528894424438476562e-01 5.858680233359336853e-02 5.979809910058975220e-02 2.443618178367614746e-01 -8.625650405883789062e-02 -1.020036563277244568e-01 -9.741882234811782837e-02 6.946834269911050797e-03
2.163311541080474854e-01 -3.320118486881256104e-01 -2.151069343090057373e-01 8.747501671314239502e-02 -2.056243419647216797e-01 -9.373778104782104492e-02 -1.054568216204643250e-02 -2.825919985771179199e-01 -5.303937941789627075e-02 1.391446143388748169e-01 -1.171294525265693665e-01 1.907626092433929443e-01 -1.532941311597824097e-01 1.525650769472122192e-01 -6.222295761108398438e-02 2.236983478069305420e-01 -3.116364479064941406e-01 1.145686879754066467e-01 -1.773654520511627197e-01 7.220701128244400024e-02 2.212771773338317871e-01 -1.399973630905151367e-01 7.366962730884552002e-02 4.817599430680274963e-02 2.933044433593750000e-01 -1.969877779483795166e-01 1.026956960558891296e-01 -8.462110906839370728e-02 -2.076198309659957886e-01 1.118207070976495743e-02 -2.740997374057769775e-01 3.015808016061782837e-02
-1.654511839151382446e-01 7.409776560962200165e-03 -1.039795577526092529e-03 1.711406260728836060e-01 -1.723550558090209961e-01 2.760933153331279755e-02 3.071257472038269043e-01 -2.468621283769607544e-01 -9.227338433265686035e-02 1.674208790063858032e-02 -1.002838760614395142e-01 1.042350232601165771e-01 3.298416733741760254e-02 1.559875607490539551e-01 9.197551012039184570e-02 3.230664588045328856e-04 -2.173494845628738403e-01 -1.466667652130126953e-01 -8.354400098323822021e-02 4.067257344722747803e-01 -7.683516293764114380e-02 -2.408374994993209839e-01 -1.076249107718467712e-01 2.192164212465286255e-01 2.728345990180969238e-01 1.035434082150459290e-01 -1.166408658027648926e-01 -3.020425736904144287e-01 -8.524665609002113342e-04 -2.587051391601562500e-01 -2.668550908565521240e-01 -3.332925960421562195e-02
3.419522643089294434e-01 1.802038401365280151e-01 -5.806975811719894409e-02 -2.646641731262207031e-01 -1.763308420777320862e-02 9.996482171118259430e-03 -5.916156619787216187e-02 -5.651871114969253540e-02 -2.022083699703216553e-01 1.598316133022308350e-01 -2.179070413112640381e-01 -1.935832388699054718e-02 -2.463682889938354492e-01 3.264212012290954590e-01 -1.670515537261962891e-01 -3.451937064528465271e-02 -1.344800144433975220e-01 -2.741297483444213867e-01 -1.484382301568984985e-01 8.636478334665298462e-02 9.780897945165634155e-02 -3.428026437759399414e-01 6.906839460134506226e-02 1.965830028057098389e-01 2.662484161555767059e-02 1.731115765869617462e-02 2.923723459243774414e-01 -1.273441761732101440e-01 6.753376219421625137e-03 4.525611177086830139e-02 -2.416299432516098022e-01 5.501304194331169128e-02
-3.417907357215881348e-01 -1.392389386892318726e-01 9.680734574794769287e-02 -4.322391375899314880e-02 1.545236855745315552e-01 9.308686852455139160e-02 1.848650425672531128e-01 -2.994967103004455566e-01 1.009874120354652405e-01 1.502928882837295532e-01 -1.832242608070373535e-01 2.920389361679553986e-02 7.836008071899414062e-02 1.675764471292495728e-01 8.165277540683746338e-02 -1.750282645225524902e-01 -2.674622237682342529e-01 -2.242479287087917328e-02 -3.462945669889450073e-02 -4.168102517724037170e-02 1.664827316999435425e-01 1.182298213243484497e-01 -9.761277586221694946e-02 6.918855011463165283e-02 3.292565643787384033e-01 -3.150329291820526123e-01 1.420889049768447876e-01 4.199723480269312859e-04 1.197112277150154114e-01 1.237488836050033569e-01 -3.033821582794189453e-01 -2.772812247276306152e-01
-1.449587047100067139e-01 2.963857054710388184e-01 -1.612103730440139771e-01 1.715213991701602936e-02 2.317985892295837402e-01 2.415235387161374092e-03 1.210849508643150330e-01 -3.292906284332275391e-01 1.996298320591449738e-02 1.051576808094978333e-01 -3.781850934028625488e-01 -2.358362376689910889e-01 -6.210378929972648621e-02 4.182528555393218994e-01 1.006922870874404907e-01 1.714005693793296814e-02 9.161855280399322510e-02 -3.233816847205162048e-02 -2.799071744084358215e-02 -6.009763851761817932e-02 1.605082750320434570e-01 -1.004866287112236023e-01 5.257369205355644226e-02 -2.852044701576232910e-01 1.238652318716049194e-01 -5.408717691898345947e-02 1.397666484117507935e-01 1.589870899915695190e-01 -1.301995478570461273e-02 1.664203405380249023e-01 -1.384985893964767456e-01 -2.116056978702545166e-01
2.322246693074703217e-02 2.055494338274002075e-01 -4.500797018408775330e-02 -8.952959440648555756e-03 -1.645882613956928253e-02 -1.275753136724233627e-02 -1.008985862135887146e-01 -2.279989272356033325e-01 -3.351456820964813232e-01 -2.402135543525218964e-02 -1.082835048437118530e-01 -1.149470955133438110e-01 -2.385823130607604980e-01 2.498874664306640625e-01 3.336479663848876953e-01 2.170180231332778931e-01 -2.705738544464111328e-01 -9.118756651878356934e-02 1.555574238300323486e-01 5.143084377050399780e-02 2.650487469509243965e-03 1.631803996860980988e-02 2.937050461769104004e-01 -6.181304156780242920e-02 2.142100632190704346e-01 -1.331910938024520874e-01 1.770338714122772217e-01 -2.645882964134216309e-02 4.000854492187500000e-02 -2.482591122388839722e-01 5.091530829668045044e-02 -3.415666818618774414e-01
-2.184766158461570740e-02 -1.287308633327484131e-01 -2.278989851474761963e-01 1.657332330942153931e-01 -1.436314284801483154e-01 2.136369794607162476e-01 4.730010032653808594e-02 -2.708815038204193115e-01 -3.447507321834564209e-01 -2.389986068010330200e-02 -1.301434487104415894e-01 5.027667433023452759e-02 7.121418416500091553e-02 5.554535612463951111e-02 1.704522222280502319e-02 -1.853336580097675323e-02 -9.803002327680587769e-02 1.315728724002838135e-01 -4.487746581435203552e-02 -1.592050343751907349e-01 3.162742853164672852e-01 -4.480617120862007141e-02 2.823463082313537598e-02 -2.163245342671871185e-02 4.169315993785858154e-01 -2.015556246042251587e-01 9.279502183198928833e-02 -1.862443387508392334e-01 5.918040871620178223e-02 -7.710574567317962646e-02 -4.270617067813873291e-01 -8.254171907901763916e-02
-1.598200201988220215e-01 6.350569427013397217e-02 -1.915821731090545654e-01 4.922996461391448975e-02 2.222522944211959839e-01 -6.839933246374130249e-02 2.179072797298431396e-01 -4.124901723116636276e-03 -1.223609000444412231e-01 -3.567999973893165588e-02 -2.284538894891738892e-01 9.218230843544006348e-02 4.886000975966453552e-02 2.446988224983215332e-01 1.782213151454925537e-01 2.120057195425033569e-01 -1.613276153802871704e-01 -6.499152630567550659e-02 -1.636506319046020508e-01 8.352658897638320923e-02 5.124309062957763672e-01 -1.031179577112197876e-01 -1.747159361839294434e-01 -2.297427691519260406e-02 4.167914688587188721e-01 1.409773365594446659e-03 -2.423810213804244995e-02 -6.411369889974594116e-02 -1.729468703269958496e-01 1.747384294867515564e-02 -1.216160878539085388e-01 1.486997753381729126e-01
-2.008576542139053345e-01 2.006817162036895752e-01 -3.873876631259918213e-01 -1.967358589172363281e-01 3.656843304634094238e-02 -3.429514542222023010e-02 1.663580238819122314e-01 1.028037443757057190e-01 -4.018799066543579102e-01 1.697520613670349121e-01 -3.990618884563446045e-02 -5.675097554922103882e-02 -1.083856821060180664e-01 3.749660253524780273e-01 1.272734254598617554e-01 1.415112614631652832e-02 -1.170446798205375671e-01 -7.193958014249801636e-02 1.509833429008722305e-02 4.424541816115379333e-02 -1.633376479148864746e-01 1.001104190945625305e-01 2.404024638235569000e-02 1.670868992805480957e-01 1.371962279081344604e-01 -7.379217445850372314e-02 3.070082664489746094e-01 -1.675882637500762939e-01 -3.368185088038444519e-02 -2.410549074411392212e-01 -4.838804155588150024e-02 -1.775412857532501221e-01
-1.073167547583580017e-01 1.406265348196029663e-01 -2.964039146900177002e-01 1.165999285876750946e-02 7.373245805501937866e-02 1.833957247436046600e-02 2.647503614425659180e-01 -2.203447520732879639e-01 -1.788153797388076782e-01 -5.765549093484878540e-02 -5.461671575903892517e-02 2.789142727851867676e-01 -1.281448453664779663e-02 2.102611213922500610e-01 -5.973007529973983765e-02 1.524579375982284546e-01 -1.272561214864253998e-02 -5.496375635266304016e-02 -2.742325961589813232e-01 -6.035244837403297424e-02 3.507994115352630615e-01 2.235104702413082123e-02 -3.223349153995513916e-01 9.491894394159317017e-03 4.144164323806762695e-01 -7.494686543941497803e-02 -5.705484747886657715e-02 6.476727873086929321e-02 -8.698986470699310303e-02 -1.397901624441146851e-01 -1.656675636768341064e-01 1.417658179998397827e-01
1.291016191244125366e-01 -1.088677197694778442e-01 -8.550056256353855133e-03 2.382192574441432953e-02 -1.949977874755859375e-01 1.419171988964080811e-01 1.739582568407058716e-01 6.710209697484970093e-02 2.527756989002227783e-01 1.818046271800994873e-01 -2.381236851215362549e-02 -1.611607223749160767e-01 2.469039056450128555e-03 9.773778915405273438e-02 1.588534750044345856e-02 7.874815165996551514e-02 -3.748196959495544434e-01 2.680480293929576874e-02 1.080068424344062805e-01 2.439659275114536285e-02 3.360116779804229736e-01 -1.517610698938369751e-01 -1.218515038490295410e-01 -8.288368582725524902e-02 2.692336142063140869e-01 -3.144049346446990967e-01 4.114902019500732422e-01 9.051059186458587646e-02 -8.322082459926605225e-02 -1.160265430808067322e-01 -1.893522441387176514e-01 -1.489735990762710571e-01
-5.100660026073455811e-02 -5.639853328466415405e-02 4.020356014370918274e-02 2.015099376440048218e-01 -8.217311464250087738e-03 5.435144901275634766e-02 4.024451375007629395e-01 -3.710975050926208496e-01 -1.064298376441001892e-01 -1.070584654808044434e-01 8.202724158763885498e-02 -8.586904406547546387e-02 -8.735453337430953979e-02 2.124545425176620483e-01 3.398975357413291931e-02 -6.468652933835983276e-02 -2.217557579278945923e-01 8.962581306695938110e-02 3.251149505376815796e-02 1.850424259901046753e-01 -6.668797135353088379e-02 -4.617500677704811096e-02 -1.861160248517990112e-01 3.737159073352813721e-02 2.619480788707733154e-01 1.909090578556060791e-01 1.814990788698196411e-01 -4.009030759334564209e-01 1.181697621941566467e-01 -1.338308751583099365e-01 -1.882590502500534058e-01 -2.305074632167816162e-01
1.339244097471237183e-01 -6.380452215671539307e-02 3.977506980299949646e-02 1.052602753043174744e-02 -2.468239217996597290e-01 1.348866671323776245e-01 1.755418628454208374e-01 -1.328624133020639420e-02 1.406779587268829346e-01 9.719850122928619385e-02 -1.121194660663604736e-01 -1.309249699115753174e-01 5.980663746595382690e-02 -1.830692519433796406e-03 -6.409699469804763794e-02 1.172292381525039673e-01 -2.421825379133224487e-01 1.043539270758628845e-01 -7.431806623935699463e-02 2.885239720344543457e-01 1.860651820898056030e-01 -1.108668521046638489e-01 6.211437284946441650e-02 -1.313498020172119141e-01 5.302470326423645020e-01 -4.196233674883842468e-02 3.020271360874176025e-01 -4.708726704120635986e-02 4.427082091569900513e-02 -2.133544832468032837e-01 -2.011897861957550049e-01 -3.084794878959655762e-01
1.529473066329956055e-01 1.803714185953140259e-01 -5.630477890372276306e-02 2.003116719424724579e-02 1.111388579010963440e-01 2.120557427406311035e-01 1.954960972070693970e-01 -9.685263037681579590e-03 -2.715492434799671173e-02 -8.070413023233413696e-02 1.235866472125053406e-01 1.292585581541061401e-01 -6.744796037673950195e-02 1.099723055958747864e-01 7.018180936574935913e-02 4.333562031388282776e-02 -4.306187331676483154e-01 -2.343352586030960083e-01 -6.454326212406158447e-02 -1.418709903955459595e-01 7.629818469285964966e-02 -2.417977601289749146e-01 -1.803141087293624878e-01 1.009919643402099609e-01 1.604842543601989746e-01 -4.894048906862735748e-03 1.081472635269165039e-01 5.786860734224319458e-02 2.409133762121200562e-01 -3.317292928695678711e-01 -4.061587154865264893e-01 -1.915207952260971069e-01
9.037589281797409058e-02 -2.760871946811676025e-01 -3.239329755306243896e-01 -7.284405827522277832e-02 -2.193277180194854736e-01 -1.190501227974891663e-01 1.002713441848754883e-01 -2.342312335968017578e-01 -4.760003089904785156e-02 1.401686668395996094e-01 -8.912762254476547241e-02 3.170951306819915771e-01 3.742047771811485291e-02 1.636955142021179199e-01 9.671181440353393555e-02 1.996107250452041626e-01 -3.995476067066192627e-01 1.504099518060684204e-01 -2.119875699281692505e-01 6.057628244161605835e-02 3.030960261821746826e-01 -8.634175360202789307e-02 1.008842065930366516e-01 -8.863250166177749634e-02 2.635690867900848389e-01 -5.701521411538124084e-02 2.078242972493171692e-02 1.517818570137023926e-01 -9.335251152515411377e-02 -6.231840327382087708e-02 -1.120555922389030457e-01 -2.835339494049549103e-02
-4.323842003941535950e-02 1.512394398450851440e-01 -3.878157818689942360e-03 -3.422640860080718994e-01 1.234031692147254944e-01 5.307810381054878235e-02 -1.461335718631744385e-01 -3.547807633876800537e-01 -1.693210899829864502e-01 1.538060009479522705e-01 -1.776344925165176392e-01 1.475969105958938599e-01 -1.094886586070060730e-01 1.722411364316940308e-01 2.311237715184688568e-02 -1.797255426645278931e-01 -3.191543519496917725e-01 1.728685051202774048e-01 -1.625842005014419556e-01 1.793074607849121094e-01 9.233135730028152466e-02 -1.747248321771621704e-01 2.766372859477996826e-01 9.489132463932037354e-02 2.799950540065765381e-01 -2.131241746246814728e-02 1.999810189008712769e-01 -1.480352729558944702e-01 1.745250970125198364e-01 1.413701176643371582e-01 -3.563171997666358948e-02 7.270193845033645630e-02
-5.854599177837371826e-02 3.071209490299224854e-01 -1.379532814025878906e-01 -1.191767901182174683e-01 3.113359957933425903e-02 2.808710038661956787e-01 -1.169670745730400085e-01 -4.610096663236618042e-02 1.494551450014114380e-01 9.789672493934631348e-02 -1.540162861347198486e-01 1.508136652410030365e-02 1.495078904554247856e-03 2.236926406621932983e-01 3.391290083527565002e-02 -8.717630803585052490e-02 -3.179796636104583740e-01 -1.613454371690750122e-01 1.417360827326774597e-02 9.275098564103245735e-04 2.755419313907623291e-01 -2.601625025272369385e-01 -5.978787667118012905e-04 1.841310225427150726e-02 1.602997630834579468e-01 -2.009025961160659790e-01 2.476781904697418213e-01 2.222494035959243774e-01 1.049516946077346802e-01 3.817965388298034668e-01 -2.237669080495834351e-01 -6.120818853378295898e-02
-1.915777660906314850e-02 2.228500545024871826e-01 -3.031248785555362701e-02 6.388196721673011780e-03 -2.200601994991302490e-02 1.266729533672332764e-01 1.479090005159378052e-01 -1.896777004003524780e-01 -6.924088299274444580e-02 4.799298942089080811e-01 -4.788115620613098145e-02 -1.814729422330856323e-01 -3.810234367847442627e-02 3.717502653598785400e-01 -2.533646859228610992e-02 2.436090111732482910e-01 2.438780851662158966e-03 2.474276870489120483e-01 -2.488401830196380615e-01 1.867144107818603516e-01 2.115962654352188110e-01 2.367894351482391357e-02 1.064879372715950012e-01 -1.929017528891563416e-02 1.807771921157836914e-01 -2.713168784976005554e-02 1.201406717300415039e-01 1.751467734575271606e-01 -6.640414893627166748e-02 -2.430684268474578857e-01 -1.556025743484497070e-01 -1.528089344501495361e-01
-8.971802145242691040e-02 1.876254081726074219e-01 1.229579150676727295e-01 3.093862831592559814e-01 2.016270458698272705e-01 2.458852250128984451e-03 8.997323364019393921e-02 -3.401772081851959229e-01 -6.023973971605300903e-02 -7.301389425992965698e-02 1.272125989198684692e-01 1.372344413539394736e-04 -3.089677095413208008e-01 2.976853549480438232e-01 -2.945940941572189331e-02 2.303501218557357788e-01 -1.064541861414909363e-01 7.208094466477632523e-03 -2.726725935935974121e-01 1.584329754114151001e-01 2.795089781284332275e-01 -2.169928848743438721e-01 9.748204052448272705e-02 -1.588405966758728027e-01 2.608438022434711456e-02 -2.512879110872745514e-02 1.193433776497840881e-01 -7.230283319950103760e-02 -2.737731337547302246e-01 -1.960256248712539673e-01 -8.946247398853302002e-02 -7.307821512222290039e-02
4.294102545827627182e-03 -2.964935302734375000e-01 -2.173446118831634521e-01 2.830121852457523346e-02 1.596271395683288574e-01 -1.796807944774627686e-01 3.305051028728485107e-01 -2.409011870622634888e-01 8.678661286830902100e-02 1.857341229915618896e-01 2.714303135871887207e-02 -8.465832471847534180e-02 -7.198048382997512817e-02 -3.932040184736251831e-02 1.627072542905807495e-01 6.468147784471511841e-02 -2.936851680278778076e-01 1.765019893646240234e-01 3.176539540290832520e-01 2.518709003925323486e-01 1.353871077299118042e-01 -2.773065865039825439e-02 5.043331533670425415e-02 1.280791610479354858e-01 1.767854243516921997e-01 -6.074784323573112488e-02 2.969039082527160645e-01 -9.001950174570083618e-02 -9.988347440958023071e-02 -3.294053301215171814e-02 -2.970829308032989502e-01 -3.702481463551521301e-02
-5.270060524344444275e-02 6.961863837204873562e-04 6.855016201734542847e-02 -1.349921971559524536e-01 -5.647017061710357666e-02 1.902448236942291260e-01 -1.148116961121559143e-01 -2.534591853618621826e-01 -1.545327454805374146e-01 6.349278986454010010e-02 -1.660436838865280151e-01 6.633216142654418945e-02 3.739365562796592712e-02 3.538856208324432373e-01 -6.653315573930740356e-02 3.078521490097045898e-01 -1.654177308082580566e-01 -1.936345696449279785e-01 -2.545417100191116333e-02 2.885818779468536377e-01 1.625972986221313477e-02 -4.503440856933593750e-02 6.028986349701881409e-02 4.004377499222755432e-02 3.562946915626525879e-01 -2.759825885295867920e-01 3.448713421821594238e-01 1.788310408592224121e-01 -1.736366748809814453e-01 2.880313247442245483e-02 3.116218745708465576e-02 -1.717112362384796143e-01
-1.251118630170822144e-01 -1.149966567754745483e-01 -4.283327609300613403e-02 1.302601993083953857e-01 1.139146089553833008e-01 -3.443330526351928711e-02 1.070411279797554016e-01 -3.599316477775573730e-01 -9.472594410181045532e-02 8.089452981948852539e-02 -1.503875553607940674e-01 1.301699690520763397e-02 -3.719019144773483276e-02 1.318997144699096680e-01 2.080485522747039795e-01 -1.706816107034683228e-01 -3.623073697090148926e-01 1.735327094793319702e-01 -9.858231991529464722e-02 2.278793416917324066e-02 4.211297333240509033e-01 1.002073287963867188e-01 -1.692240983247756958e-01 3.117817640304565430e-01 -6.090680137276649475e-02 -2.261064052581787109e-01 1.369364708662033081e-01 -1.492710858583450317e-01 -2.341298758983612061e-01 3.701320290565490723e-02 4.187511280179023743e-03 -1.752817332744598389e-01
-5.207139253616333008e-02 5.008133500814437866e-02 -1.367096900939941406e-01 -2.845608592033386230e-01 4.191874340176582336e-02 1.412129849195480347e-01 9.758856147527694702e-02 -5.135912820696830750e-02 -3.545010089874267578e-01 4.642387628555297852e-01 -1.019471660256385803e-01 -1.414227485656738281e-01 -2.207058519124984741e-01 1.290518641471862793e-01 1.838779747486114502e-01 -1.927025169134140015e-01 -1.787968277931213379e-01 -1.083564758300781250e-01 6.849052757024765015e-02 6.514950096607208252e-02 -1.598177403211593628e-01 -2.837257087230682373e-01 -1.936665363609790802e-02 1.209191232919692993e-01 1.188579574227333069e-01 -1.243109814822673798e-02 2.355081290006637573e-01 -1.384441554546356201e-01 -9.049615263938903809e-02 1.942782402038574219e-01 -1.766029000282287598e-01 -1.168131753802299500e-01
-3.959847614169120789e-02 -1.929202675819396973e-01 9.023857861757278442e-02 3.179974257946014404e-01 1.633250038139522076e-03 -7.486543804407119751e-02 1.355151832103729248e-01 -2.860091924667358398e-01 -1.187192574143409729e-01 2.835117876529693604e-01 1.471870243549346924e-01 1.277765482664108276e-01 -2.652135491371154785e-01 3.305042162537574768e-02 1.682937592267990112e-01 -1.982516944408416748e-01 -1.525732874870300293e-01 -1.131122708320617676e-01 -3.500673919916152954e-02 1.151700615882873535e-01 5.619236826896667480e-02 -1.056294515728950500e-01 -1.391917467117309570e-01 -3.070355765521526337e-02 2.199475467205047607e-01 -1.465812623500823975e-01 3.506741523742675781e-01 -1.527986824512481689e-01 -6.524482369422912598e-02 -2.559803426265716553e-02 -3.467265367507934570e-01 -2.194198518991470337e-01
-1.264260858297348022e-01 6.540215760469436646e-02 -2.309309393167495728e-01 -2.423943281173706055e-01 1.832418441772460938e-01 9.739097952842712402e-02 -8.830235153436660767e-02 -4.201234132051467896e-02 -6.817124038934707642e-02 2.152152508497238159e-01 -8.583968877792358398e-02 -2.760779857635498047e-01 -1.944287419319152832e-01 4.004469215869903564e-01 -2.086576633155345917e-02 -6.939141452312469482e-02 -2.797357738018035889e-01 -8.881693333387374878e-02 4.334367811679840088e-02 7.445669174194335938e-02 -2.816188931465148926e-01 -5.646619945764541626e-02 6.034683436155319214e-02 -1.138167008757591248e-01 3.365674912929534912e-01 -2.778475582599639893e-01 -3.267738595604896545e-02 -5.780309066176414490e-02 5.430559068918228149e-02 -2.577097900211811066e-02 -1.523410379886627197e-01 -2.504059672355651855e-01
-2.387693226337432861e-01 1.396214962005615234e-01 -2.357230484485626221e-01 -1.680954545736312866e-01 1.322253514081239700e-02 1.207306683063507080e-01 1.613761782646179199e-01 -1.647003181278705597e-02 -2.206831574440002441e-01 3.245317339897155762e-01 8.601011335849761963e-02 -7.098784297704696655e-02 -1.707314699888229370e-01 2.755067050457000732e-01 -2.104219645261764526e-01 -7.354139536619186401e-02 -2.954910397529602051e-01 -1.857060939073562622e-01 2.173036709427833557e-02 2.383575960993766785e-02 2.478297203779220581e-01 3.594709560275077820e-02 -2.341806888580322266e-02 1.527291685342788696e-01 2.506929039955139160e-01 1.075994148850440979e-01 1.117558628320693970e-01 -8.366667479276657104e-02 -3.078724443912506104e-01 -2.519788146018981934e-01 -4.336534813046455383e-02 1.179402545094490051e-01
6.205878034234046936e-02 7.385254651308059692e-02 -3.092272765934467316e-02 4.376030340790748596e-02 -2.033870294690132141e-02 1.821421533823013306e-01 1.256681382656097412e-01 -1.290960162878036499e-01 8.165951073169708252e-02 -4.583405703306198120e-02 1.049551814794540405e-01 2.347933650016784668e-01 -2.674707472324371338e-01 2.328052818775177002e-01 1.685001701116561890e-01 -1.416479945182800293e-01 -2.110277265310287476e-01 7.612353563308715820e-02 -3.433436900377273560e-02 2.071713507175445557e-01 5.842997431755065918e-01 -2.102539390325546265e-01 2.321559004485607147e-02 -2.546074390411376953e-01 2.274023555219173431e-02 1.176225114613771439e-02 1.578364670276641846e-01 8.919338881969451904e-02 -2.099404186010360718e-01 -5.958306044340133667e-02 -2.121414989233016968e-01 -3.334931284189224243e-02
2.373456209897994995e-01 -6.987588852643966675e-02 -2.499917149543762207e-02 -1.115167513489723206e-03 2.920199334621429443e-01 -1.287021636962890625e-01 8.209495991468429565e-02 -2.678746283054351807e-01 -3.757825866341590881e-02 3.472843170166015625e-01 -1.478452235460281372e-01 1.742298901081085205e-01 3.058188781142234802e-02 1.585164517164230347e-01 -3.553657606244087219e-02 -7.475304603576660156e-02 -1.876645237207412720e-01 -3.061939179897308350e-01 -3.940460830926895142e-02 8.068750798702239990e-02 1.917860358953475952e-01 -9.896570444107055664e-02 -9.922657907009124756e-02 -1.199280396103858948e-01 4.322329908609390259e-02 -2.215780615806579590e-01 3.199434280395507812e-01 2.028318643569946289e-01 1.343545019626617432e-01 -3.141104280948638916e-01 -1.759041100740432739e-01 2.657980099320411682e-02
6.585212051868438721e-02 9.506429731845855713e-02 -2.934240996837615967e-01 9.600337594747543335e-03 1.414619088172912598e-01 1.906718015670776367e-01 7.954029738903045654e-02 -1.396038010716438293e-02 -1.703638136386871338e-01 3.352546095848083496e-01 1.008229702711105347e-01 -5.720089375972747803e-02 -2.184828817844390869e-01 1.068753600120544434e-01 1.680056005716323853e-02 2.368771135807037354e-01 2.623509615659713745e-02 1.263322383165359497e-01 -5.681044235825538635e-02 -6.540246307849884033e-02 1.634153574705123901e-01 2.373975962400436401e-01 1.376263201236724854e-01 -1.932797729969024658e-01 7.662674784660339355e-02 -2.639431059360504150e-01 3.775951266288757324e-01 1.075499411672353745e-02 1.510910540819168091e-01 -2.941419184207916260e-01 -2.558641433715820312e-01 -1.028679907321929932e-01
1.605983823537826538e-02 2.654053568840026855e-01 -2.496939525008201599e-02 1.447955071926116943e-01 2.997522056102752686e-02 1.157935634255409241e-01 1.631467044353485107e-02 -1.572468727827072144e-01 -3.918946906924247742e-02 2.580763399600982666e-01 -1.002634242177009583e-01 -2.604446411132812500e-01 -2.053145766258239746e-01 -1.383214350789785385e-02 -3.898866102099418640e-02 9.296334534883499146e-02 -2.551540732383728027e-01 -6.819018721580505371e-02 2.404376491904258728e-02 3.584837615489959717e-01 3.325400948524475098e-01 -1.810054481029510498e-01 -3.031169436872005463e-02 1.494100838899612427e-01 1.760068833827972412e-01 1.730559319257736206e-01 3.089051544666290283e-01 -1.476067900657653809e-01 -1.761136651039123535e-01 -1.041927635669708252e-01 -1.324504762887954712e-01 -2.586502134799957275e-01
-1.134126447141170502e-02 1.178931742906570435e-01 -1.629163473844528198e-01 -6.855764985084533691e-02 2.128837406635284424e-01 -4.047666490077972412e-02 -1.134075298905372620e-01 -1.792034208774566650e-01 -2.680905163288116455e-01 2.365602105855941772e-01 6.492979079484939575e-02 6.198036298155784607e-02 -1.006936430931091309e-01 2.377888858318328857e-01 3.345553576946258545e-01 3.013284802436828613e-01 -7.721631228923797607e-02 -1.832034289836883545e-01 4.331843182444572449e-02 1.571011096239089966e-01 9.453681856393814087e-02 -1.154391989111900330e-01 1.180134043097496033e-01 -1.963100582361221313e-02 1.774645596742630005e-01 -4.878075122833251953e-01 -1.469865627586841583e-02 1.595067679882049561e-01 -3.454573825001716614e-02 -2.183797657489776611e-01 -1.011892035603523254e-01 -2.466548420488834381e-02
1.975355856120586395e-02 3.352137655019760132e-02 -3.367876410484313965e-01 -2.782708704471588135e-01 -2.437409758567810059e-02 -5.474777147173881531e-02 -1.176434680819511414e-01 -2.003407031297683716e-01 -6.044713780283927917e-02 1.196023672819137573e-01 -2.049117535352706909e-01 4.166660457849502563e-02 -5.363930761814117432e-02 2.629449367523193359e-01 1.374475806951522827e-01 1.004448384046554565e-01 1.108520179986953735e-01 -3.698329031467437744e-01 -9.025359153747558594e-02 2.444209456443786621e-01 1.696908771991729736e-01 -5.742198228836059570e-02 1.189161464571952820e-01 5.284237116575241089e-02 8.130562305450439453e-02 -3.972241878509521484e-01 1.141431555151939392e-01 -3.862386569380760193e-02 8.914561476558446884e-04 -1.801547557115554810e-01 -4.097700491547584534e-02 -3.291577398777008057e-01
-1.397284567356109619e-01 -3.251311182975769043e-02 -1.750602424144744873e-01 5.339853093028068542e-02 -5.369599163532257080e-02 1.324169784784317017e-01 8.312880247831344604e-02 -2.682048380374908447e-01 -3.520559668540954590e-01 -1.746449619531631470e-03 -2.703707814216613770e-01 -8.442794531583786011e-02 -3.508692979812622070e-02 1.354111135005950928e-01 -9.317114204168319702e-02 -5.361030250787734985e-02 1.562706381082534790e-02 5.469390004873275757e-02 -6.884051859378814697e-02 -1.530687958002090454e-01 2.859663963317871094e-01 1.012975536286830902e-02 -3.416369482874870300e-02 -1.320888847112655640e-01 2.521272003650665283e-01 -1.935082674026489258e-01 1.029969230294227600e-01 -4.768130555748939514e-02 1.756297349929809570e-01 -1.721417531371116638e-02 -5.225502848625183105e-01 -2.477243095636367798e-01
-2.045262753963470459e-01 2.013693898916244507e-01 -1.607809811830520630e-01 -5.394310224801301956e-03 3.569933176040649414e-01 -1.174445822834968567e-01 2.633520662784576416e-01 -2.190824598073959351e-01 -1.020280048251152039e-01 1.601223200559616089e-01 8.050677925348281860e-02 -1.151996776461601257e-01 -5.347888916730880737e-02 -5.618213862180709839e-02 2.251567989587783813e-01 8.364350348711013794e-02 -3.725289702415466309e-01 -1.673395782709121704e-01 1.905823200941085815e-01 1.495356261730194092e-01 8.503328263759613037e-02 -2.688653767108917236e-01 1.050566807389259338e-01 -4.755132645368576050e-02 -1.783087104558944702e-02 -2.753588259220123291e-01 3.051436841487884521e-01 4.168507084250450134e-02 2.936076559126377106e-02 -9.981099516153335571e-02 -8.226283639669418335e-02 -8.233429491519927979e-02
-1.776802539825439453e-02 -2.103427946567535400e-01 -1.976136304438114166e-02 -5.697318166494369507e-02 -1.089643388986587524e-01 -2.187367714941501617e-02 -9.561936557292938232e-02 -1.533492351882159710e-03 -1.625265181064605713e-01 2.309717237949371338e-01 -2.189817130565643311e-01 -6.016252189874649048e-02 -8.275935053825378418e-02 1.589519083499908447e-01 -2.203017771244049072e-01 -1.844918131828308105e-01 -2.440692931413650513e-01 1.340674906969070435e-01 -1.157559901475906372e-01 2.396207749843597412e-01 5.142543464899063110e-02 1.259976774454116821e-01 -2.870142757892608643e-01 1.702516376972198486e-01 2.770003676414489746e-01 -2.046407461166381836e-01 3.059077262878417969e-01 7.224264740943908691e-02 2.956205606460571289e-02 -4.017940908670425415e-02 -4.061190485954284668e-01 -1.456564813852310181e-01
-9.458950161933898926e-02 -1.149870455265045166e-01 -5.320857465267181396e-02 2.233853191137313843e-01 -7.463599741458892822e-02 -4.875663667917251587e-02 4.272118210792541504e-02 -2.616785764694213867e-01 -2.114838808774948120e-01 1.698258370161056519e-01 -1.911362856626510620e-01 1.010534465312957764e-01 -2.176220528781414032e-02 8.716024458408355713e-02 4.220314696431159973e-02 -2.318316549062728882e-01 -1.442467570304870605e-01 -2.050520153716206551e-03 3.660017251968383789e-02 -9.539438784122467041e-02 2.708032727241516113e-01 -9.640502184629440308e-02 -6.449308991432189941e-02 1.215953603386878967e-01 2.537320554256439209e-01 -3.566682338714599609e-01 1.759395450353622437e-01 -7.331668585538864136e-02 1.123039498925209045e-01 -1.692919060587882996e-02 -5.040325522422790527e-01 -1.877437233924865723e-01
-1.090763062238693237e-01 -1.535665541887283325e-01 -2.550594806671142578e-01 -5.426290258765220642e-02 -1.021011397242546082e-01 4.559718817472457886e-02 -4.664153326302766800e-03 -1.283256858587265015e-01 -1.052610725164413452e-01 1.220784708857536316e-01 -1.449075788259506226e-01 -1.843260377645492554e-01 -1.260848194360733032e-01 1.436799168586730957e-01 2.027471512556076050e-01 1.081277281045913696e-01 -2.942849099636077881e-01 -1.059185788035392761e-01 -5.961772426962852478e-02 -8.365146815776824951e-02 4.059407860040664673e-02 -1.416856944561004639e-01 -2.917127124965190887e-02 2.184555977582931519e-01 2.887134253978729248e-01 3.013243079185485840e-01 3.901986181735992432e-01 -3.914223238825798035e-02 2.736129462718963623e-01 -2.001523077487945557e-01 -2.230596989393234253e-01 1.610594391822814941e-01
1.587083339691162109e-01 8.591126650571823120e-02 -4.959024786949157715e-01 -1.054409667849540710e-01 9.377881139516830444e-02 -3.321033418178558350e-01 1.069287732243537903e-01 3.478138521313667297e-02 -1.014469712972640991e-01 1.123988404870033264e-01 7.038024812936782837e-02 -6.347943097352981567e-02 -5.654515326023101807e-02 1.661336272954940796e-01 2.490051090717315674e-03 6.460694968700408936e-02 -3.525930941104888916e-01 -2.866508960723876953e-01 1.145696491003036499e-01 1.075353324413299561e-01 4.491902142763137817e-02 3.707768395543098450e-02 -4.655326157808303833e-02 -1.302294880151748657e-01 3.147381544113159180e-01 -9.157066792249679565e-02 3.236420750617980957e-01 -1.842798292636871338e-02 -4.003966599702835083e-02 -1.619026809930801392e-01 -1.963199488818645477e-02 -1.317083388566970825e-01
-1.201177835464477539e-01 2.018714547157287598e-01 -9.386447817087173462e-02 4.730350524187088013e-02 9.149148315191268921e-02 4.836110770702362061e-02 1.147776767611503601e-01 -1.163100749254226685e-01 3.011521883308887482e-02 -1.468969285488128662e-01 -4.603527784347534180e-01 9.074744582176208496e-02 -9.707319736480712891e-02 2.116863280534744263e-01 -2.602821029722690582e-02 1.130342036485671997e-01 -3.415491431951522827e-02 3.789055719971656799e-02 -4.824753701686859131e-01 8.023057878017425537e-02 4.135364890098571777e-01 -7.324837893247604370e-02 -1.379014998674392700e-01 -1.264879405498504639e-01 2.501951158046722412e-01 -9.689121693372726440e-02 1.538878679275512695e-01 -1.653068326413631439e-02 -1.487963497638702393e-01 6.960032880306243896e-02 -9.885413944721221924e-02 -1.067011151462793350e-02
1.780876964330673218e-01 -7.725684344768524170e-02 -1.683070510625839233e-01 -4.329289775341749191e-03 -3.915303573012351990e-02 1.274387389421463013e-01 1.686533540487289429e-01 -1.128350719809532166e-01 -3.066768310964107513e-02 2.935359627008438110e-02 1.894551962614059448e-01 -1.713578007183969021e-03 -2.012931555509567261e-02 2.988681942224502563e-02 1.512475684285163879e-02 1.838541328907012939e-01 -4.916815161705017090e-01 -7.318780571222305298e-02 1.182038933038711548e-01 7.048585265874862671e-02 7.809551060199737549e-02 -9.220951050519943237e-02 -1.914799511432647705e-01 -4.866049066185951233e-02 1.666071414947509766e-01 -2.108515202999114990e-01 4.867406189441680908e-01 1.732465177774429321e-01 -2.248440682888031006e-01 -1.799738854169845581e-01 5.472605675458908081e-02 -2.392154186964035034e-01
-2.037366628646850586e-01 5.890056490898132324e-03 1.359134018421173096e-01 -2.058523893356323242e-01 -1.193547323346138000e-01 1.602815091609954834e-01 -5.612900853157043457e-02 1.995662413537502289e-02 1.756803132593631744e-02 2.311439216136932373e-01 -1.464052945375442505e-01 4.792649671435356140e-02 -1.028611976653337479e-02 2.053992450237274170e-01 1.338089853525161743e-01 -1.885001510381698608e-01 -3.256188705563545227e-02 2.105704508721828461e-02 -1.422195136547088623e-02 4.326159954071044922e-01 2.317054569721221924e-01 -1.175525560975074768e-01 -1.520526260137557983e-01 -4.787614196538925171e-02 3.506908714771270752e-01 -1.950353384017944336e-01 1.605087816715240479e-01 -6.623214483261108398e-02 -1.312187872827053070e-02 -1.304238438606262207e-01 -4.120528697967529297e-01 -1.449203193187713623e-01
1.344226002693176270e-01 -8.585482835769653320e-02 -1.199983283877372742e-01 5.001961812376976013e-02 -1.212061792612075806e-01 -1.622640490531921387e-01 -3.842013701796531677e-02 -4.294982645660638809e-03 -2.035862803459167480e-01 4.011026769876480103e-02 -3.268674388527870178e-02 -2.158181667327880859e-01 -1.196090728044509888e-01 1.686978191137313843e-01 2.061833813786506653e-02 -1.538669597357511520e-02 -2.063230276107788086e-01 -1.746630668640136719e-02 -1.054119542241096497e-01 3.505839109420776367e-01 3.949019908905029297e-01 -1.594619639217853546e-02 -3.199368417263031006e-01 1.728999465703964233e-01 4.111256301403045654e-01 -2.283663153648376465e-01 -9.222517907619476318e-02 -1.620106846094131470e-01 -3.307007253170013428e-02 2.018596976995468140e-02 -1.490036398172378540e-01 -1.898183822631835938e-01
2.941996790468692780e-02 9.776150435209274292e-02 -1.610781103372573853e-01 4.785075783729553223e-02 8.959400653839111328e-02 7.617612183094024658e-02 1.235308870673179626e-01 -1.882480829954147339e-01 -5.067526176571846008e-02 3.346780240535736084e-01 -1.944867521524429321e-02 5.356939136981964111e-02 -6.937111914157867432e-02 3.132264912128448486e-01 3.034404478967189789e-02 9.136862307786941528e-02 -3.549127578735351562e-01 -1.486453562974929810e-01 2.989895045757293701e-01 2.715164124965667725e-01 -7.882010191679000854e-02 5.632914230227470398e-02 -5.433846265077590942e-02 -8.272746950387954712e-02 4.139332175254821777e-01 -5.627032741904258728e-02 2.223770618438720703e-01 1.306860893964767456e-01 6.230523437261581421e-02 -1.253810971975326538e-01 1.450795084238052368e-01 -2.339920848608016968e-01
6.384132057428359985e-02 1.933974325656890869e-01 4.826632887125015259e-02 1.014401949942111969e-02 -1.911756694316864014e-01 2.393895983695983887e-01 7.546193152666091919e-02 7.469698041677474976e-02 -8.325323462486267090e-02 1.185120865702629089e-01 -8.854998648166656494e-02 2.108579874038696289e-01 -2.663145065307617188e-01 1.584993004798889160e-01 3.629221022129058838e-01 8.058666437864303589e-02 -3.149607777595520020e-01 2.985175848007202148e-01 3.433293104171752930e-02 1.102781146764755249e-01 1.620661169290542603e-01 -2.205207571387290955e-02 -1.551679521799087524e-01 -1.687084287405014038e-01 4.277756214141845703e-01 -1.217742711305618286e-01 -7.656513899564743042e-02 -3.052450902760028839e-02 -8.538401126861572266e-02 1.353207509964704514e-02 -2.226027399301528931e-01 2.905435673892498016e-02
1.267816126346588135e-01 -2.082923799753189087e-02 -7.493794709444046021e-02 6.872107833623886108e-02 2.428367966786026955e-03 -9.313261508941650391e-02 2.581006288528442383e-01 -8.861085027456283569e-02 -1.261760741472244263e-01 7.875039428472518921e-02 -3.450310975313186646e-02 2.440740615129470825e-01 -1.931057721376419067e-01 8.998991549015045166e-02 -1.736271828413009644e-01 5.543295294046401978e-02 -4.242090582847595215e-01 -2.965094149112701416e-01 -9.876528382301330566e-02 3.595268726348876953e-01 5.238524824380874634e-02 1.445330679416656494e-01 5.699986591935157776e-02 -2.115274965763092041e-01 2.164839506149291992e-01 -1.486281156539916992e-01 1.106540039181709290e-01 -2.351507544517517090e-01 -1.777795851230621338e-01 -4.216532036662101746e-02 -2.325529009103775024e-01 1.613776236772537231e-01
7.812175154685974121e-02 1.261700391769409180e-01 -1.224856600165367126e-01 -5.354730039834976196e-02 -8.695115149021148682e-02 -1.362893283367156982e-01 -1.534712016582489014e-01 -2.578106522560119629e-01 -3.583093881607055664e-01 1.916258223354816437e-02 -3.075276501476764679e-02 -9.185621142387390137e-02 -2.168578058481216431e-01 1.587585657835006714e-01 1.756428778171539307e-01 2.958273291587829590e-01 -2.441295832395553589e-01 -1.459726542234420776e-01 1.958607137203216553e-02 3.870011866092681885e-02 4.160638432949781418e-03 -4.084261134266853333e-02 1.734001636505126953e-01 3.518989833537489176e-04 1.977316141128540039e-01 -3.318288922309875488e-01 4.013066589832305908e-01 1.268174946308135986e-01 5.446851626038551331e-02 -1.314513087272644043e-01 -1.957474835216999054e-02 -2.317583113908767700e-01
3.514371216297149658e-01 -1.945052482187747955e-02 3.120637126266956329e-02 4.050459340214729309e-02 1.629201918840408325e-01 -9.760455042123794556e-02 1.393174231052398682e-01 -3.401903510093688965e-01 -1.908004730939865112e-01 3.181654810905456543e-01 -5.049271881580352783e-02 9.218958765268325806e-02 3.459918126463890076e-02 1.144798696041107178e-01 1.191392838954925537e-01 -1.308605670928955078e-01 -8.206723630428314209e-02 -2.648037374019622803e-01 -2.475570738315582275e-01 3.662148118019104004e-02 1.947276443243026733e-01 3.551393374800682068e-02 -3.471890464425086975e-02 2.826124988496303558e-02 -5.762566998600959778e-02 -3.049789071083068848e-01 3.378607332706451416e-01 2.178103923797607422e-01 1.715893894433975220e-01 -1.100573018193244934e-01 -3.679135069251060486e-02 -1.627505123615264893e-01
-1.751574128866195679e-01 -4.750286415219306946e-02 -1.393366307020187378e-01 -6.463684141635894775e-02 1.599589735269546509e-01 1.401301324367523193e-01 1.422073394060134888e-01 -4.390288889408111572e-01 -1.395761519670486450e-01 6.539323180913925171e-02 -9.030223637819290161e-02 -3.574422001838684082e-02 3.688518330454826355e-02 3.612181916832923889e-02 -6.902300566434860229e-02 1.380187869071960449e-01 -2.397647053003311157e-01 -6.195082142949104309e-02 2.212127745151519775e-01 4.336070120334625244e-01 -1.185650452971458435e-01 -4.497564956545829773e-02 1.745245456695556641e-01 9.927166998386383057e-02 1.314490735530853271e-01 -1.973442733287811279e-01 3.194616138935089111e-01 -3.036930561065673828e-01 -1.058367267251014709e-01 -1.361231785267591476e-02 -7.477048039436340332e-02 -5.877119302749633789e-02
-1.667571216821670532e-01 -2.024864852428436279e-01 -3.288163840770721436e-01 -6.667588651180267334e-02 -8.413757383823394775e-02 -1.813438683748245239e-01 -7.128627970814704895e-03 1.764509081840515137e-02 1.255253255367279053e-01 1.611815392971038818e-01 -1.317606121301651001e-01 2.145897001028060913e-01 -6.762804836034774780e-02 1.782080680131912231e-01 9.170375764369964600e-02 8.805585093796253204e-03 -3.721292912960052490e-01 1.961895078420639038e-01 -2.952235043048858643e-01 4.291382059454917908e-02 3.778082728385925293e-01 -1.794805228710174561e-01 -7.650917768478393555e-02 -2.117035090923309326e-01 2.295683920383453369e-01 2.307438850402832031e-02 2.171404063701629639e-01 4.600596427917480469e-02 -6.429269909858703613e-02 -1.176453474909067154e-02 -1.700595617294311523e-01 -3.236868605017662048e-02
1.972480863332748413e-01 -7.930821180343627930e-02 -2.465723603963851929e-01 -1.866793930530548096e-01 1.669081151485443115e-01 -1.881330013275146484e-01 3.623074591159820557e-01 -2.970511317253112793e-01 -7.424079626798629761e-02 2.259779721498489380e-01 -3.051772154867649078e-02 -1.952175647020339966e-01 -2.250516787171363831e-03 7.213910669088363647e-02 2.586811184883117676e-01 -1.740461885929107666e-01 -4.287780523300170898e-01 2.965592965483665466e-02 1.482590734958648682e-01 1.700461506843566895e-01 -6.434054672718048096e-02 -5.391065031290054321e-02 -9.662058949470520020e-02 2.073123753070831299e-01 1.214472204446792603e-01 -7.594881951808929443e-02 1.590614616870880127e-01 2.782338671386241913e-02 -2.113500796258449554e-02 1.140235438942909241e-01 -1.516459584236145020e-01 1.839322037994861603e-02
-4.265547916293144226e-02 2.541587054729461670e-01 8.846622891724109650e-03 -6.776339560747146606e-02 7.452235370874404907e-02 7.270961999893188477e-02 -3.668132424354553223e-02 -1.257623881101608276e-01 -1.530800908803939819e-01 4.017534255981445312e-01 -8.830095082521438599e-02 -1.294262111186981201e-01 -2.104139141738414764e-02 3.505413532257080078e-01 1.420945078134536743e-01 1.237402088008821011e-03 -2.263872623443603516e-01 4.458696246147155762e-01 1.222014427185058594e-01 -1.312668323516845703e-01 5.624970421195030212e-02 -1.235656067728996277e-01 -1.473948806524276733e-01 -1.007317379117012024e-01 3.802756369113922119e-01 -1.461385190486907959e-01 -1.985261589288711548e-02 2.080129832029342651e-02 -2.881310321390628815e-02 -6.546873599290847778e-03 -2.770067751407623291e-02 -2.169263958930969238e-01
-2.292999327182769775e-01 3.157073855400085449e-01 -2.421865016222000122e-01 -2.234908193349838257e-02 7.660736143589019775e-02 7.617074251174926758e-02 -8.260445296764373779e-02 -2.447667568922042847e-01 9.130624681711196899e-02 2.024810016155242920e-01 -3.442617133259773254e-02 -3.442008197307586670e-01 -2.995011396706104279e-02 2.290536314249038696e-01 2.816832624375820160e-02 -6.748161744326353073e-03 -2.052760273218154907e-01 3.047701716423034668e-01 6.774049252271652222e-02 -1.837985515594482422e-01 5.451759323477745056e-02 -4.661570489406585693e-02 -1.762624680995941162e-01 -1.471767574548721313e-01 2.604373395442962646e-01 -2.151157855987548828e-01 1.779906451702117920e-01 -3.393935412168502808e-02 -3.631086274981498718e-02 -1.257679760456085205e-01 -5.791545659303665161e-02 -2.971560060977935791e-01
1.436017006635665894e-01 2.309856712818145752e-01 -3.081151545047760010e-01 1.046807505190372467e-03 -1.344172805547714233e-01 -2.459960132837295532e-01 2.593856751918792725e-01 8.200061321258544922e-02 1.881596595048904419e-01 2.476691752672195435e-01 -4.541269689798355103e-02 8.556661009788513184e-02 8.031078428030014038e-02 3.047725856304168701e-01 1.110111474990844727e-01 -2.525162184610962868e-03 -2.220952510833740234e-01 -3.312595486640930176e-01 1.124394983053207397e-01 1.388148218393325806e-01 -5.056802183389663696e-02 -3.860218077898025513e-02 -4.732429981231689453e-02 1.399049013853073120e-01 3.665589988231658936e-01 3.120693005621433258e-02 1.097507029771804810e-01 -9.095046669244766235e-02 5.419221892952919006e-02 -1.817122548818588257e-01 -2.285285741090774536e-01 6.111643277108669281e-03
-1.696826517581939697e-01 -1.892650127410888672e-01 2.137420885264873505e-02 -6.384069472551345825e-02 -1.895633637905120850e-01 9.723310358822345734e-03 -2.288889698684215546e-02 -7.911875098943710327e-02 -1.285433322191238403e-01 -1.553874812088906765e-03 -6.318283826112747192e-02 -1.634993702173233032e-01 -1.753321588039398193e-01 1.107063516974449158e-01 6.928329169750213623e-02 -2.076112926006317139e-01 -2.966194152832031250e-01 1.239738836884498596e-01 -2.564544081687927246e-01 8.412553369998931885e-02 -5.709022283554077148e-03 1.429470032453536987e-01 -2.265144586563110352e-01 3.063174895942211151e-02 3.650891482830047607e-01 -1.827874481678009033e-01 1.364331245422363281e-01 -3.876212239265441895e-02 -1.378818452358245850e-01 1.372905522584915161e-01 -5.179712772369384766e-01 -8.948481082916259766e-02
-3.704552948474884033e-01 1.082390472292900085e-01 4.210373759269714355e-02 7.763601839542388916e-02 3.814442828297615051e-02 -1.423811167478561401e-01 9.771274775266647339e-02 4.694019258022308350e-02 -7.908409088850021362e-02 3.983053937554359436e-02 -1.339127589017152786e-02 -1.288597006350755692e-02 -9.646260179579257965e-03 2.142840921878814697e-01 -1.538073737174272537e-02 -3.281767666339874268e-02 -1.744723618030548096e-01 -1.763700693845748901e-01 -2.635901793837547302e-02 4.057072103023529053e-01 2.527892589569091797e-01 -2.290532141923904419e-01 -1.428987830877304077e-01 5.615253746509552002e-02 3.393766880035400391e-01 1.260869111865758896e-02 -3.774863108992576599e-02 -2.061416357755661011e-01 1.062955707311630249e-01 -2.749001085758209229e-01 -1.981806755065917969e-01 -3.194959461688995361e-01
1.265241652727127075e-01 1.530746817588806152e-01 -2.852095067501068115e-01 -1.989697068929672241e-01 5.006908625364303589e-02 4.065944626927375793e-02 1.098173335194587708e-01 -2.490733712911605835e-01 1.032883301377296448e-01 -4.618845880031585693e-02 -3.101072609424591064e-01 -3.591350838541984558e-02 -2.769584953784942627e-01 1.449644863605499268e-01 2.432260215282440186e-01 5.659787729382514954e-02 -3.372805118560791016e-01 -3.820611163973808289e-02 -3.978130221366882324e-02 1.421274691820144653e-01 -7.705912739038467407e-02 8.900281041860580444e-03 -1.231132373213768005e-01 -5.327787995338439941e-02 1.127240583300590515e-01 -3.746446073055267334e-01 -1.484359949827194214e-01 -9.443789720535278320e-02 7.684823870658874512e-02 1.260421425104141235e-01 -1.024258360266685486e-01 -3.372150957584381104e-01
3.397363424301147461e-01 7.317732274532318115e-02 -1.813627481460571289e-01 6.687109172344207764e-02 -2.029033452272415161e-01 -1.116945222020149231e-02 -7.404118031263351440e-02 -2.531359195709228516e-01 -1.710568964481353760e-01 2.993203103542327881e-01 1.645277738571166992e-01 -1.757739931344985962e-01 -1.477947235107421875e-01 1.884983181953430176e-01 1.320626139640808105e-01 1.749036908149719238e-01 -2.515030466020107269e-02 6.403188686817884445e-03 -6.075770035386085510e-02 1.600067615509033203e-01 3.345110118389129639e-01 -6.369598209857940674e-02 -1.322706341743469238e-01 2.451254278421401978e-01 2.172648459672927856e-01 -1.687877625226974487e-01 1.134445518255233765e-01 -1.332061737775802612e-01 -2.428632974624633789e-02 -7.906600832939147949e-03 -1.530186682939529419e-01 -3.080616593360900879e-01
-8.668799698352813721e-02 1.420141290873289108e-02 -9.229112416505813599e-02 -2.615732252597808838e-01 1.703742146492004395e-01 -1.020628288388252258e-01 1.161217540502548218e-01 -2.561435401439666748e-01 -2.224268913269042969e-01 1.705787628889083862e-01 -2.035513371229171753e-01 -8.011778444051742554e-02 -1.952136754989624023e-01 -1.470021009445190430e-01 1.496738344430923462e-01 6.053135264664888382e-03 -2.728436887264251709e-01 1.074204370379447937e-01 3.197479546070098877e-01 2.853858172893524170e-01 1.787630766630172729e-01 -3.062073513865470886e-02 -1.301559507846832275e-01 9.574836492538452148e-02 1.564974933862686157e-01 -3.084315545856952667e-02 1.488021314144134521e-01 -2.910349071025848389e-01 -7.533077895641326904e-02 -2.250227332115173340e-01 -2.540749013423919678e-01 8.005341142416000366e-02
6.724365055561065674e-02 1.535007655620574951e-01 -2.687608897686004639e-01 -3.335113823413848877e-02 5.832482874393463135e-02 -2.647576108574867249e-02 1.159162670373916626e-01 -2.643674015998840332e-01 -1.105424091219902039e-01 2.251371443271636963e-01 2.496825344860553741e-02 -1.203907206654548645e-01 1.564154215157032013e-02 -2.176597863435745239e-01 1.839531064033508301e-01 -1.333770006895065308e-01 -3.249927461147308350e-01 1.259555518627166748e-01 2.484668344259262085e-01 3.220113813877105713e-01 1.656230092048645020e-01 -2.242307960987091064e-01 3.491760790348052979e-02 -1.810820400714874268e-02 9.108440577983856201e-02 -1.924600154161453247e-01 2.420304119586944580e-01 -1.999711692333221436e-01 -1.544407606124877930e-01 -2.281047552824020386e-01 -2.188869863748550415e-01 -3.225176624255254865e-05
3.661068156361579895e-02 8.998449891805648804e-02 -2.850833833217620850e-01 -1.766149140894412994e-02 1.677038669586181641e-01 2.635896019637584686e-02 2.217453718185424805e-01 -2.573730051517486572e-01 2.876337990164756775e-02 -4.000639915466308594e-02 -1.982724070549011230e-01 1.012954860925674438e-01 -1.624224185943603516e-01 1.970287859439849854e-01 2.329969555139541626e-01 6.883352994918823242e-02 -2.401664555072784424e-01 -1.911800652742385864e-01 -1.289900392293930054e-01 2.184874117374420166e-01 -2.020877450704574585e-01 2.502365596592426300e-02 -1.650392413139343262e-01 -8.175382763147354126e-02 1.185368523001670837e-01 -4.553358554840087891e-01 1.931471377611160278e-02 -1.729526370763778687e-01 -8.675229735672473907e-03 7.726801931858062744e-02 -9.577348083257675171e-02 -2.960424721240997314e-01
2.533146180212497711e-02 -2.184223383665084839e-01 -2.082735300064086914e-02 -1.437985002994537354e-01 -2.052278257906436920e-02 -1.430933643132448196e-02 2.456264644861221313e-01 -7.315300405025482178e-02 -1.510090082883834839e-01 4.353665187954902649e-02 -5.104459822177886963e-02 -1.227995604276657104e-01 1.081979484297335148e-03 2.331451773643493652e-01 -5.309849232435226440e-02 2.363593429327011108e-01 -4.206840395927429199e-01 -2.075703889131546021e-01 -4.653041064739227295e-02 2.001761049032211304e-01 -7.916971109807491302e-03 -1.386657804250717163e-01 2.009139955043792725e-01 2.570722401142120361e-01 4.464678168296813965e-01 2.414114028215408325e-01 1.095579639077186584e-01 -1.016676891595125198e-02 -8.276242762804031372e-02 -1.289112418889999390e-01 -1.653312295675277710e-01 1.550219673663377762e-02
-1.740229278802871704e-01 3.837984800338745117e-01 1.132961735129356384e-01 2.415668815374374390e-01 -5.524588748812675476e-02 8.848618716001510620e-02 6.281008571386337280e-02 5.696477741003036499e-02 1.514578703790903091e-02 1.575420647859573364e-01 -3.233993425965309143e-02 6.406108289957046509e-02 -3.061563372611999512e-01 1.818771958351135254e-01 2.905791401863098145e-01 1.116927564144134521e-01 -2.633582353591918945e-01 1.823876947164535522e-01 -1.347226649522781372e-01 4.736794903874397278e-02 7.553271204233169556e-02 -2.570150494575500488e-01 -1.549690961837768555e-01 -7.077021896839141846e-02 2.785473167896270752e-01 -1.597621291875839233e-01 9.510667622089385986e-02 1.476539373397827148e-01 -1.075165793299674988e-01 -5.974178388714790344e-02 -2.904610931873321533e-01 1.482316255569458008e-01
1.633516326546669006e-02 -1.851304918527603149e-01 -4.462794363498687744e-01 -3.472742391750216484e-03 9.380439296364784241e-03 -9.394542127847671509e-02 -1.043130382895469666e-01 -3.932812809944152832e-02 -1.380209438502788544e-02 1.548364907503128052e-01 -8.313818275928497314e-02 6.791579723358154297e-02 -3.886756673455238342e-02 -1.072044298052787781e-01 9.068980813026428223e-02 1.517660617828369141e-01 -3.460711836814880371e-01 7.575108855962753296e-02 -2.741087675094604492e-01 -4.148848354816436768e-02 1.421388238668441772e-01 -9.434780478477478027e-02 -1.523292809724807739e-01 -7.303422689437866211e-02 3.722234070301055908e-01 -2.533548772335052490e-01 2.585071623325347900e-01 1.786170005798339844e-01 -2.004982531070709229e-01 4.664441943168640137e-02 -2.458710819482803345e-01 -2.627034299075603485e-02
6.928878277540206909e-02 -1.091986820101737976e-01 -2.814736068248748779e-01 -2.316869050264358521e-01 6.008866429328918457e-02 3.842266649007797241e-02 1.000062469393014908e-02 -3.364344239234924316e-01 5.032930895686149597e-02 1.292297840118408203e-01 1.678871456533670425e-03 -1.491692364215850830e-01 -2.325077652931213379e-01 4.231194853782653809e-01 9.031210839748382568e-02 1.472666710615158081e-01 4.733340442180633545e-02 -5.800601094961166382e-02 -2.816301275743171573e-05 1.397642642259597778e-01 -1.970938444137573242e-01 8.781757205724716187e-02 6.809765100479125977e-02 2.803356349468231201e-01 2.295406535267829895e-02 -2.229519039392471313e-01 3.353118002414703369e-01 -5.325049906969070435e-02 1.354727447032928467e-01 -3.928495198488235474e-02 -2.352238148450851440e-01 -1.786595433950424194e-01
-1.276168376207351685e-01 2.331123501062393188e-01 -2.675724923610687256e-01 -1.079474762082099915e-01 9.327810257673263550e-02 7.663117349147796631e-02 1.618682742118835449e-01 -6.392803788185119629e-02 -2.099682688713073730e-01 1.826531887054443359e-01 -3.522650301456451416e-01 -3.983126580715179443e-02 -1.700010299682617188e-01 2.558537423610687256e-01 -1.565082520246505737e-01 -2.858615815639495850e-01 -1.356616318225860596e-01 -4.534825216978788376e-03 1.171175092458724976e-01 3.021507337689399719e-02 1.103003621101379395e-01 -1.005079895257949829e-01 -4.696327447891235352e-02 8.120591938495635986e-02 2.094527333974838257e-01 4.561744630336761475e-02 9.025472402572631836e-02 -2.272709757089614868e-01 -8.431746065616607666e-02 -4.283748567104339600e-01 -1.639390438795089722e-01 1.010070890188217163e-01
2.607361376285552979e-01 -1.395823955535888672e-01 2.080257982015609741e-02 1.965248584747314453e-02 1.391794383525848389e-01 -1.222809627652168274e-01 6.883134692907333374e-02 -3.246541321277618408e-01 -1.958366036415100098e-01 5.337764695286750793e-02 -2.182670533657073975e-01 1.937643587589263916e-01 -2.821973562240600586e-01 6.097399815917015076e-02 -3.357011824846267700e-02 -2.246459424495697021e-01 -1.521844863891601562e-01 3.725383430719375610e-02 -3.396280705928802490e-01 1.011429652571678162e-01 2.074068486690521240e-01 1.769976168870925903e-01 -1.510659158229827881e-01 9.894054383039474487e-02 5.786880105733871460e-02 -1.454109400510787964e-01 2.925211787223815918e-01 1.158470511436462402e-01 2.540188468992710114e-02 -1.937641799449920654e-01 -2.134151756763458252e-01 -2.040133178234100342e-01
7.833264023065567017e-02 3.333284333348274231e-02 -4.064776469022035599e-03 -1.047243848443031311e-01 5.172015726566314697e-02 1.528545171022415161e-01 1.469341069459915161e-01 -1.221447661519050598e-01 -1.213378459215164185e-01 3.640146851539611816e-01 1.766282506287097931e-02 -1.277166903018951416e-01 -7.938303798437118530e-02 3.145716190338134766e-01 -9.964527189731597900e-02 3.173763453960418701e-01 -1.191527247428894043e-01 1.911814808845520020e-01 -1.429279297590255737e-01 2.212197631597518921e-01 -2.924366481602191925e-02 2.091201543807983398e-01 7.694302499294281006e-02 2.667251601815223694e-02 2.691169381141662598e-01 -6.393708288669586182e-02 1.790135353803634644e-01 3.562930226325988770e-02 1.952408999204635620e-01 -2.726013362407684326e-01 -1.160106137394905090e-01 -3.638751506805419922e-01
1.105679348111152649e-01 -1.802829653024673462e-01 -4.794111475348472595e-02 -1.103783175349235535e-01 -8.663234114646911621e-02 -1.809300482273101807e-02 -5.476249009370803833e-02 -2.174658514559268951e-02 -9.034439921379089355e-02 2.609100639820098877e-01 -7.731574121862649918e-03 -2.046108543872833252e-01 -4.266344606876373291e-01 3.352278470993041992e-01 2.653288543224334717e-01 6.168968603014945984e-02 -1.715135872364044189e-01 1.585831344127655029e-01 -1.212455704808235168e-01 2.346505373716354370e-01 2.818384468555450439e-01 -6.934039294719696045e-02 -2.713656723499298096e-01 -6.810175254940986633e-03 2.659817636013031006e-01 -1.040402725338935852e-01 7.142655551433563232e-02 1.936234720051288605e-02 4.684362560510635376e-02 1.719610691070556641e-01 -1.038077473640441895e-01 -1.757371425628662109e-01
-3.874336183071136475e-02 2.663943469524383545e-01 -4.259660727257141843e-06 1.234895139932632446e-01 -4.539424553513526917e-02 7.023733854293823242e-02 -7.861109822988510132e-02 -2.345409095287322998e-01 -2.561178207397460938e-01 1.562370359897613525e-01 -1.826810538768768311e-01 3.496173769235610962e-02 -3.748239949345588684e-02 1.798531562089920044e-01 -1.106279194355010986e-01 1.944259703159332275e-01 -3.764577507972717285e-01 -1.433707866817712784e-02 3.249801695346832275e-01 3.907320797443389893e-01 3.106551766395568848e-01 -1.361833959817886353e-01 1.320139039307832718e-02 5.619326606392860413e-02 2.051180899143218994e-01 3.725691139698028564e-02 1.999161839485168457e-01 -3.605088219046592712e-02 4.360559862107038498e-03 -1.223875656723976135e-01 -4.436000809073448181e-02 -1.241765543818473816e-01
1.281778961420059204e-01 4.139946401119232178e-01 -8.752641826868057251e-02 2.055653557181358337e-02 1.129803806543350220e-01 1.803969144821166992e-01 -6.373781361617147923e-04 2.230487577617168427e-02 -7.027117162942886353e-02 -6.810458749532699585e-02 -2.702387571334838867e-01 8.462538942694664001e-03 -1.517866253852844238e-01 2.247991561889648438e-01 1.976363807916641235e-01 1.667081862688064575e-01 -1.217246279120445251e-01 5.615437403321266174e-02 -2.685456275939941406e-01 1.756249070167541504e-01 4.206986129283905029e-01 -2.245629578828811646e-01 -9.736378560774028301e-04 -1.282470673322677612e-01 2.285469472408294678e-01 4.778225719928741455e-02 -5.390863865613937378e-02 -1.974708773195743561e-02 -2.812433056533336639e-02 -1.168966665863990784e-01 -3.132467865943908691e-01 2.673531125765293837e-04
1.444097906351089478e-01 -2.954491078853607178e-01 -1.773919910192489624e-01 9.653729200363159180e-02 1.117476597428321838e-01 -1.168046519160270691e-01 1.250065118074417114e-01 -2.817496061325073242e-01 -1.874236166477203369e-01 -1.431781202554702759e-01 -1.391756087541580200e-01 1.231469213962554932e-01 -5.398128181695938110e-02 2.233046665787696838e-02 6.398090161383152008e-03 -1.630142778158187866e-01 -2.306805253028869629e-01 1.438400358892977238e-03 9.702180325984954834e-02 -9.863016009330749512e-02 2.792662382125854492e-01 -1.057137697935104370e-01 5.711098760366439819e-02 -1.266472041606903076e-01 4.219028353691101074e-01 -3.071851432323455811e-01 1.395167857408523560e-01 -1.609122157096862793e-01 -4.007967188954353333e-02 -1.712307482957839966e-01 -2.730777859687805176e-01 -7.546536624431610107e-02
4.607044756412506104e-01 1.112623661756515503e-01 5.421494320034980774e-02 7.002990692853927612e-02 -1.517434418201446533e-01 4.638039693236351013e-02 3.672573342919349670e-02 -4.197718799114227295e-01 -2.739360630512237549e-01 2.248356044292449951e-01 -1.549746692180633545e-01 -5.930127203464508057e-02 -1.118093654513359070e-01 1.772590130567550659e-01 2.128681838512420654e-01 5.589540675282478333e-02 -1.861628293991088867e-01 -2.484150975942611694e-01 1.025269366800785065e-02 1.757835298776626587e-01 1.878026574850082397e-01 3.187416493892669678e-02 -1.615120619535446167e-01 -4.864891618490219116e-02 2.509708702564239502e-01 -1.669729351997375488e-01 1.702523529529571533e-01 6.357789784669876099e-02 3.428484778851270676e-03 5.277646332979202271e-02 8.951748721301555634e-03 -2.067023888230323792e-02
9.236860275268554688e-02 1.951295137405395508e-01 -1.812190711498260498e-01 -2.020573616027832031e-02 9.104216843843460083e-02 1.764634847640991211e-01 2.802055180072784424e-01 -1.186901424080133438e-02 6.410934031009674072e-02 1.262483000755310059e-01 -1.078646555542945862e-01 1.347779035568237305e-01 3.248511999845504761e-02 6.087458878755569458e-02 1.189134567975997925e-01 7.044523954391479492e-02 -4.817288219928741455e-01 -1.546993255615234375e-01 -1.167239621281623840e-01 -4.273911193013191223e-02 1.356998980045318604e-01 -8.772907406091690063e-02 -1.694938391447067261e-01 -3.836608678102493286e-02 4.453059285879135132e-02 1.183589994907379150e-01 6.603506859391927719e-03 6.600524485111236572e-02 3.763363063335418701e-01 -2.436341196298599243e-01 -2.716931998729705811e-01 -3.246458470821380615e-01
-4.963522404432296753e-02 1.818468421697616577e-01 6.603837758302688599e-02 1.481825858354568481e-01 8.973084390163421631e-02 1.405963748693466187e-01 2.080699205398559570e-01 -1.219811439514160156e-01 -1.580412238836288452e-01 3.370168209075927734e-01 -5.851442739367485046e-02 -8.597198873758316040e-02 8.559779380448162556e-04 4.225963950157165527e-01 -4.598810151219367981e-02 1.205848082900047302e-01 -1.059426292777061462e-01 1.959558576345443726e-01 -2.150869369506835938e-01 1.165972799062728882e-01 -2.555093169212341309e-02 1.031477600336074829e-01 1.046370863914489746e-01 -7.845892757177352905e-02 2.182112336158752441e-01 -6.719683110713958740e-02 3.107368052005767822e-01 2.198102474212646484e-01 5.492314696311950684e-02 -3.439981341361999512e-01 -1.286772340536117554e-01 -1.864125281572341919e-01
1.764115095138549805e-01 2.484664618968963623e-01 -1.753326207399368286e-01 -2.776110470294952393e-01 8.643347024917602539e-02 7.003036141395568848e-02 3.893505409359931946e-02 -2.161847949028015137e-01 -2.099169194698333740e-01 2.651182711124420166e-01 -1.025534793734550476e-02 1.158277317881584167e-01 2.291264086961746216e-01 6.164545193314552307e-02 -2.531797289848327637e-01 1.296010911464691162e-01 -3.642785847187042236e-01 -3.156051039695739746e-01 -1.594729423522949219e-01 7.495279610157012939e-02 3.453277051448822021e-02 -1.851039379835128784e-01 1.980125205591320992e-03 -4.368291050195693970e-02 3.334888219833374023e-01 -1.008084267377853394e-01 1.341957151889801025e-01 -1.387537568807601929e-01 -1.397354248911142349e-02 4.228026047348976135e-02 -1.099213436245918274e-01 -1.451593916863203049e-02
-2.867827564477920532e-02 1.846555024385452271e-01 -2.570042312145233154e-01 -2.970496118068695068e-01 -5.804267525672912598e-02 1.474361214786767960e-02 1.802875399589538574e-01 -1.032259687781333923e-01 -1.497441977262496948e-01 1.983824931085109711e-02 -1.021700724959373474e-01 2.748284041881561279e-01 -1.809843182563781738e-01 2.362668663263320923e-01 3.339970707893371582e-01 -1.050346791744232178e-01 -1.518902368843555450e-03 -2.232590615749359131e-01 -1.924610510468482971e-02 1.967217028141021729e-01 1.333188116550445557e-01 -5.917657539248466492e-02 -3.853163495659828186e-02 7.157872617244720459e-02 1.184094101190567017e-01 -4.476996362209320068e-01 1.768826879560947418e-02 -1.119488012045621872e-02 -1.276067793369293213e-01 -8.839231729507446289e-02 7.605140656232833862e-02 -2.872623503208160400e-01
-1.504343282431364059e-02 1.256552189588546753e-01 -7.766412943601608276e-02 1.360306143760681152e-01 1.229920163750648499e-01 -1.190631464123725891e-01 -4.158500581979751587e-02 -2.128780037164688110e-01 -1.539982557296752930e-01 -1.621468514204025269e-01 -1.747782826423645020e-01 -5.300621315836906433e-02 -1.225560531020164490e-02 1.700859516859054565e-01 5.234377086162567139e-02 6.878740340471267700e-02 -8.761675655841827393e-02 -5.043203383684158325e-02 -2.533642649650573730e-01 2.761567533016204834e-01 3.998319506645202637e-01 2.929625473916530609e-02 -3.055737614631652832e-01 2.150854319334030151e-01 4.702270627021789551e-01 -1.970137655735015869e-01 6.197428796440362930e-03 -1.162887290120124817e-01 -4.283599089831113815e-03 -5.213867127895355225e-02 -1.254991739988327026e-01 1.420223712921142578e-01
1.932877004146575928e-01 1.448836028575897217e-01 5.782968923449516296e-02 -1.681521087884902954e-01 -2.675123214721679688e-01 2.020316570997238159e-01 2.374034821987152100e-01 -1.344662457704544067e-01 2.570483647286891937e-02 2.672738134860992432e-01 -2.469572722911834717e-01 -8.320480585098266602e-02 -2.022042870521545410e-01 1.954172253608703613e-01 -8.632094413042068481e-02 -1.797456145286560059e-01 -1.793138980865478516e-01 1.071907058358192444e-01 -8.126582950353622437e-02 9.212204813957214355e-02 9.771708399057388306e-02 -2.271059900522232056e-02 5.145210027694702148e-02 1.092145815491676331e-01 1.828072816133499146e-01 -9.281102567911148071e-02 2.821171283721923828e-01 -2.681829035282135010e-01 4.549098014831542969e-02 -4.112045466899871826e-01 -6.010557711124420166e-02 1.125952675938606262e-01
3.221777826547622681e-02 2.378559559583663940e-01 -2.307176738977432251e-01 -1.347991228103637695e-01 -2.455194853246212006e-02 -6.355930119752883911e-02 -1.139805167913436890e-01 -1.934348940849304199e-01 -3.383714854717254639e-01 -6.524049490690231323e-02 7.446055300533771515e-03 1.308682654052972794e-02 -9.961868077516555786e-02 1.584266424179077148e-01 -6.966977380216121674e-03 2.510620653629302979e-01 -2.234994620084762573e-02 -3.214044272899627686e-01 -4.685401543974876404e-02 2.955420129001140594e-02 -2.966522984206676483e-02 -9.263930469751358032e-02 -7.864923030138015747e-02 3.613399714231491089e-02 2.081550508737564087e-01 -3.557892441749572754e-01 3.839187026023864746e-01 1.256687790155410767e-01 1.807253509759902954e-01 4.848438501358032227e-02 -7.872030138969421387e-02 -3.173634111881256104e-01
-1.908071339130401611e-01 1.120299287140369415e-02 5.243461951613426208e-02 -7.026658859103918076e-03 1.856156587600708008e-01 1.351982802152633667e-01 1.847629398107528687e-01 -4.499266445636749268e-01 -1.409059166908264160e-01 1.435471028089523315e-01 -2.200970798730850220e-02 -2.987459767609834671e-03 7.944846153259277344e-02 1.561556756496429443e-01 1.438515037298202515e-01 1.355474740266799927e-01 -6.327231973409652710e-02 3.144110739231109619e-02 -1.567130833864212036e-01 -4.166945070028305054e-02 3.726060092449188232e-01 7.169833034276962280e-02 -1.668323576450347900e-01 4.083997905254364014e-01 7.227305322885513306e-02 -6.305522471666336060e-02 2.536731362342834473e-01 -1.127014085650444031e-01 -2.487616688013076782e-01 1.594374626874923706e-01 -9.305305033922195435e-02 -9.246394783258438110e-02
1.461269110441207886e-01 -1.803289949893951416e-01 -9.098421037197113037e-02 -3.045736812055110931e-02 1.428327709436416626e-01 -9.726276993751525879e-02 1.656863838434219360e-01 -4.259422421455383301e-01 -1.090828031301498413e-01 1.267296075820922852e-01 -2.997401952743530273e-01 1.362311746925115585e-02 -1.321762651205062866e-01 2.217912822961807251e-01 1.942816888913512230e-03 -3.378005623817443848e-01 -1.606274843215942383e-01 5.773116275668144226e-02 -1.198144778609275818e-01 -7.886805385351181030e-02 3.034949898719787598e-01 1.327677369117736816e-01 -1.893437057733535767e-01 3.666667640209197998e-02 1.984261423349380493e-01 -7.883784174919128418e-02 9.072009474039077759e-02 -3.720431402325630188e-02 -2.910051867365837097e-02 4.503479227423667908e-02 -3.035553991794586182e-01 -2.292444407939910889e-01
-1.144537851214408875e-01 8.584586530923843384e-02 -4.039272069931030273e-01 -3.129451274871826172e-01 4.488991200923919678e-02 7.821646332740783691e-02 1.705761104822158813e-01 1.294007301330566406e-01 -1.759948581457138062e-01 1.370257437229156494e-01 1.100227236747741699e-01 2.312399446964263916e-01 -1.689307540655136108e-01 2.894486784934997559e-01 9.920573979616165161e-02 -6.392230838537216187e-02 -1.418372392654418945e-01 -3.185946643352508545e-01 -1.129084452986717224e-01 1.661997288465499878e-01 4.192862659692764282e-02 6.582236289978027344e-02 -6.894091516733169556e-02 1.172433495521545410e-01 2.111293971538543701e-01 -1.597604155540466309e-01 1.817442029714584351e-01 1.338097751140594482e-01 2.426439337432384491e-02 -2.646015882492065430e-01 1.623552665114402771e-02 -2.107376903295516968e-01
-2.440270483493804932e-01 -1.497387588024139404e-01 6.509397923946380615e-02 2.249559201300144196e-02 4.339997097849845886e-02 1.484516076743602753e-03 1.840374320745468140e-01 -1.291273683309555054e-01 -5.598590523004531860e-02 2.137737572193145752e-01 -2.516169846057891846e-01 1.975031802430748940e-03 -2.259208559989929199e-01 2.450371384620666504e-01 1.658789254724979401e-02 1.401568204164505005e-01 -3.052552938461303711e-01 -1.725455522537231445e-01 -7.747302949428558350e-02 2.491126768290996552e-02 1.092186849564313889e-02 -3.619637787342071533e-01 5.460888519883155823e-02 4.762296751141548157e-02 1.336169689893722534e-01 2.297133207321166992e-01 3.491878509521484375e-01 -1.148814409971237183e-01 2.225236445665359497e-01 -1.085984334349632263e-01 -2.409583330154418945e-01 1.631563305854797363e-01
-8.631322532892227173e-02 2.279375046491622925e-01 -1.563065126538276672e-02 5.402751639485359192e-02 1.465495526790618896e-01 -1.518130898475646973e-01 1.121770367026329041e-01 -6.857988983392715454e-02 -3.086327314376831055e-01 7.510355859994888306e-02 -2.921935915946960449e-02 1.173517256975173950e-01 -1.455249730497598648e-02 4.005523025989532471e-01 2.832750976085662842e-01 1.280687302350997925e-01 -1.734573543071746826e-01 5.882066860795021057e-02 2.254748642444610596e-01 3.162924945354461670e-02 4.982526227831840515e-02 -6.038318201899528503e-02 2.115515023469924927e-01 2.245569229125976562e-01 1.162232831120491028e-01 -2.239058464765548706e-01 3.945615589618682861e-01 8.823032677173614502e-02 5.374430492520332336e-02 -2.071086764335632324e-01 -4.813956096768379211e-02 -2.022376954555511475e-01
1.294457018375396729e-01 -1.640596389770507812e-01 -3.418917953968048096e-01 2.100264877080917358e-01 -1.992257311940193176e-02 1.598509028553962708e-02 6.756363809108734131e-02 -2.203323692083358765e-01 -1.828557401895523071e-01 -7.076307386159896851e-02 -6.179935485124588013e-02 1.226352527737617493e-01 3.937960416078567505e-02 -6.041037850081920624e-03 -1.105278879404067993e-01 -1.225615143775939941e-01 -1.059416607022285461e-01 -5.670557147823274136e-04 1.042967140674591064e-01 -3.292766213417053223e-02 2.492812573909759521e-01 1.097159832715988159e-01 -9.407342970371246338e-02 -6.809888780117034912e-02 3.933988809585571289e-01 -3.313134014606475830e-01 2.663141191005706787e-01 -3.020578250288963318e-02 4.155393317341804504e-02 -8.425901085138320923e-02 -4.248619079589843750e-01 -1.374175250530242920e-01
4.280907660722732544e-02 1.122737824916839600e-01 -6.659932434558868408e-02 -1.043942049145698547e-01 -4.502149298787117004e-02 -2.667616009712219238e-01 3.145468607544898987e-02 -4.377266764640808105e-01 -6.499401479959487915e-02 2.028448581695556641e-01 4.839121550321578979e-02 -1.575659513473510742e-01 -1.554126888513565063e-01 1.756785511970520020e-01 -1.399577558040618896e-01 -1.989401578903198242e-01 -3.912095129489898682e-01 -8.998040109872817993e-02 -1.637506484985351562e-01 1.125817298889160156e-01 1.468996256589889526e-01 1.747584193944931030e-01 -1.121623367071151733e-01 6.873365491628646851e-02 9.636429697275161743e-02 -1.401299834251403809e-01 -4.626436159014701843e-02 4.269060492515563965e-02 -3.015838563442230225e-01 -9.368658065795898438e-03 -3.129064440727233887e-01 -1.607293337583541870e-01
9.365176409482955933e-02 2.447499781847000122e-01 -1.786905974149703979e-01 -1.296057254076004028e-01 -1.142895445227622986e-01 -1.517591904848814011e-02 2.394288778305053711e-01 -2.438266277313232422e-01 -1.101589482277631760e-02 -1.143486127257347107e-01 -2.640239298343658447e-01 -1.171616390347480774e-01 -2.491662092506885529e-02 3.640929609537124634e-02 -6.130846217274665833e-02 -3.199665546417236328e-01 -2.308030277490615845e-01 1.959333382546901703e-02 -1.446897238492965698e-01 1.262708604335784912e-01 1.841522604227066040e-01 -2.269582748413085938e-01 -1.119908178225159645e-03 -9.896732866764068604e-03 3.473460674285888672e-01 -2.001839876174926758e-02 2.239173054695129395e-01 1.408469527959823608e-01 7.517411559820175171e-02 -4.167507290840148926e-01 3.662039712071418762e-02 -7.595560513436794281e-03
1.463280171155929565e-01 -9.169236570596694946e-02 -5.921984463930130005e-02 -7.715730462223291397e-03 -8.370541781187057495e-02 1.121796369552612305e-01 1.573606878519058228e-01 -1.522565074265003204e-02 2.121391147375106812e-01 7.000523805618286133e-02 1.603708118200302124e-01 -1.824776381254196167e-01 8.717338554561138153e-03 3.889823704957962036e-02 -1.150425598025321960e-01 1.643050014972686768e-01 -4.433797895908355713e-01 -7.368713617324829102e-02 1.195188909769058228e-01 6.689076870679855347e-02 3.917065262794494629e-01 -2.047991454601287842e-01 -2.075291052460670471e-02 6.578326690942049026e-03 1.958534270524978638e-01 -1.776720285415649414e-01 3.924534320831298828e-01 -3.563642036169767380e-03 -2.022786438465118408e-01 -2.728934399783611298e-02 -2.541241645812988281e-01 -1.564108133316040039e-01
-2.209330052137374878e-01 2.712228298187255859e-01 -1.113031655550003052e-01 1.971490383148193359e-01 -1.109571475535631180e-02 2.009599059820175171e-01 3.653553724288940430e-01 -1.227686554193496704e-01 -7.492038607597351074e-02 2.463557273149490356e-01 -1.651594042778015137e-01 -6.036940962076187134e-03 -2.502653896808624268e-01 -3.333096206188201904e-02 1.954218596220016479e-01 2.175319939851760864e-02 -3.036944866180419922e-01 -1.655542850494384766e-01 8.161044865846633911e-02 -1.125835105776786804e-01 3.281213045120239258e-01 -3.909504041075706482e-03 -2.551242709159851074e-01 9.879194200038909912e-02 -2.951325848698616028e-02 -8.431220054626464844e-02 8.309590816497802734e-02 1.696016937494277954e-01 -1.169018521904945374e-01 -2.318178266286849976e-01 -8.624929189682006836e-02 3.586737066507339478e-02
-1.486459840089082718e-02 6.276408582925796509e-02 -6.576783955097198486e-02 2.401596121490001678e-02 1.201702356338500977e-01 2.480525076389312744e-01 -1.088750734925270081e-01 -2.208236455917358398e-01 -1.737272739410400391e-01 1.933049261569976807e-01 -3.005217611789703369e-01 1.015759631991386414e-01 -1.381350159645080566e-01 1.707605123519897461e-01 2.293317019939422607e-01 2.362444298341870308e-03 -2.541490197181701660e-01 2.180562466382980347e-01 2.509091980755329132e-02 2.011211216449737549e-01 4.782880097627639771e-02 -1.704619973897933960e-01 1.853883564472198486e-01 3.440923616290092468e-02 1.909353286027908325e-01 4.248433560132980347e-02 4.041865170001983643e-01 -9.968457370996475220e-02 3.860264122486114502e-01 -3.184569999575614929e-02 -2.493378147482872009e-02 -5.474823340773582458e-02
9.914153069257736206e-02 1.491857618093490601e-01 -2.426947951316833496e-01 -1.265270411968231201e-01 2.233154512941837311e-02 -1.317844986915588379e-01 1.221748888492584229e-01 -1.824433952569961548e-01 1.901045739650726318e-01 2.119770832359790802e-02 -2.090599238872528076e-01 6.952039897441864014e-02 -3.183203041553497314e-01 1.448662579059600830e-01 3.327279090881347656e-01 1.288563162088394165e-01 -3.120641410350799561e-01 -3.452495485544204712e-02 -5.717669427394866943e-02 1.461046785116195679e-01 -1.076688691973686218e-01 -6.411913037300109863e-02 -1.731548309326171875e-01 -2.141893282532691956e-02 2.054428607225418091e-01 -4.407148659229278564e-01 -9.083603322505950928e-02 -1.638165563344955444e-01 7.515130564570426941e-03 1.912928372621536255e-02 -2.020572870969772339e-02 -2.246806919574737549e-01
7.553772628307342529e-02 2.569801509380340576e-01 -2.739501893520355225e-01 2.966420650482177734e-01 1.490085721015930176e-01 2.332214564085006714e-01 -1.129761189222335815e-01 -1.393157839775085449e-01 1.780717819929122925e-01 9.754101932048797607e-02 -8.951123058795928955e-02 1.076688617467880249e-01 -2.117276340723037720e-01 1.501590311527252197e-01 1.413266360759735107e-01 1.617610454559326172e-02 -2.259967029094696045e-01 -1.402596831321716309e-01 1.793198138475418091e-01 1.014594063162803650e-01 2.864555642008781433e-02 -1.967159062623977661e-01 1.151444911956787109e-01 2.437088340520858765e-01 2.912508845329284668e-01 3.090199455618858337e-02 -4.234753176569938660e-02 1.437429990619421005e-02 -1.313216835260391235e-01 2.220269851386547089e-02 -4.051521122455596924e-01 -1.138701662421226501e-01
1.520595997571945190e-01 -2.938929796218872070e-01 -2.130033224821090698e-01 2.136284857988357544e-01 -2.461017575114965439e-03 -2.495558112859725952e-01 2.419739514589309692e-01 -4.063377082347869873e-01 -7.466202229261398315e-02 1.473002433776855469e-01 1.074925810098648071e-01 2.343594729900360107e-01 7.983347028493881226e-02 1.492190808057785034e-01 1.330591887235641479e-01 6.715875118970870972e-02 -2.131538093090057373e-01 6.355643272399902344e-02 5.195251107215881348e-02 -9.839133359491825104e-03 7.651480287313461304e-02 -8.275046199560165405e-02 -8.460603654384613037e-02 -4.538220912218093872e-02 2.924872934818267822e-01 -2.353126257658004761e-01 1.287430375814437866e-01 -2.309589274227619171e-02 -7.793686538934707642e-02 -1.863988488912582397e-01 -3.096900284290313721e-01 -7.358682923950254917e-04
-1.076014488935470581e-01 -3.748136758804321289e-01 -8.683195710182189941e-02 1.294687092304229736e-01 4.697884246706962585e-02 1.603702753782272339e-01 8.315903693437576294e-02 -7.599046826362609863e-02 -1.822592914104461670e-01 2.574883401393890381e-01 2.181843109428882599e-02 1.217067465186119080e-01 -1.456782501190900803e-02 1.535935550928115845e-01 -6.077584344893693924e-03 -1.476182341575622559e-01 -2.388613075017929077e-01 -3.822572529315948486e-02 -9.037670493125915527e-02 4.062657058238983154e-02 3.260344564914703369e-01 1.418476849794387817e-01 -5.718424171209335327e-02 1.507122069597244263e-01 1.277286261320114136e-01 -2.705997824668884277e-01 2.434389740228652954e-01 -3.750813659280538559e-03 1.375125255435705185e-02 -9.964684955775737762e-03 -4.911358058452606201e-01 -1.073518097400665283e-01
6.553677469491958618e-02 4.029508829116821289e-01 -3.814103603363037109e-01 2.002520263195037842e-01 -2.045469358563423157e-02 6.040693819522857666e-02 2.281768433749675751e-02 -1.648330390453338623e-01 1.580958217382431030e-01 1.777120530605316162e-01 -1.009536348283290863e-02 7.146140560507774353e-04 -1.615240722894668579e-01 -6.074102222919464111e-02 1.764633804559707642e-01 1.303016841411590576e-01 -1.737910807132720947e-01 -4.136869311332702637e-02 -1.261785030364990234e-01 1.327974349260330200e-01 3.689895272254943848e-01 -7.073246687650680542e-02 -8.107493817806243896e-02 -2.484658807516098022e-01 1.366219222545623779e-01 -1.091806814074516296e-01 -1.001700311899185181e-01 4.485855251550674438e-02 1.626581847667694092e-01 -3.028494715690612793e-01 -2.134644091129302979e-01 1.080578286200761795e-02
4.652447998523712158e-02 -1.730133779346942902e-02 -2.966229021549224854e-01 -1.201347727328538895e-02 2.159184813499450684e-01 -2.505140006542205811e-01 4.190556332468986511e-02 -1.357786655426025391e-01 1.954148262739181519e-01 1.555850654840469360e-01 -6.563283503055572510e-02 1.663977503776550293e-01 2.413742803037166595e-02 -1.631507417187094688e-03 -2.815060876309871674e-02 -9.344559907913208008e-02 -3.420575559139251709e-01 1.787791699171066284e-01 -1.098784245550632477e-02 2.185366451740264893e-01 1.060216650366783142e-01 1.435062587261199951e-01 -7.689026743173599243e-02 -1.510359197854995728e-01 1.049785688519477844e-01 -2.525842487812042236e-01 3.671124875545501709e-01 1.098773926496505737e-01 -2.196704894304275513e-01 -1.458969712257385254e-01 -3.559091091156005859e-01 7.630696054548025131e-03
-1.168619841337203979e-03 -1.780782826244831085e-02 4.051537439227104187e-02 -1.750763654708862305e-01 7.757217623293399811e-03 1.781905889511108398e-01 -1.849416792392730713e-01 -2.075758129358291626e-01 -1.258548796176910400e-01 -2.301903255283832550e-02 -1.655662804841995239e-01 5.286217480897903442e-02 1.643668413162231445e-01 3.802850842475891113e-01 9.857407957315444946e-02 3.987119793891906738e-01 -6.806202977895736694e-02 -1.862297356128692627e-01 -2.512042119633406401e-04 9.455060958862304688e-02 -9.306283667683601379e-03 -4.007480293512344360e-02 6.430094689130783081e-02 -1.349284946918487549e-01 4.235329329967498779e-01 -2.174041867256164551e-01 2.300705313682556152e-01 1.401759386062622070e-01 -1.773193031549453735e-01 -5.216434970498085022e-02 -2.184955030679702759e-01 -1.340565234422683716e-01
-1.017704233527183533e-01 1.726315617561340332e-01 -3.928577601909637451e-01 -2.212336212396621704e-01 5.233664438128471375e-02 1.775722354650497437e-01 1.699766069650650024e-01 1.046641245484352112e-01 -2.973839342594146729e-01 2.144435495138168335e-01 1.825899183750152588e-01 1.220725327730178833e-01 -2.091262787580490112e-01 4.025374352931976318e-01 1.161255165934562683e-01 7.506903260946273804e-02 -1.116695404052734375e-01 -1.996909826993942261e-01 9.247943013906478882e-02 1.884085536003112793e-01 7.895180583000183105e-02 1.396899968385696411e-01 -6.175177544355392456e-02 1.724170446395874023e-01 8.320945501327514648e-02 -3.115720488131046295e-02 9.264400601387023926e-02 -7.082147523760795593e-03 -1.086131855845451355e-01 -1.928022950887680054e-01 -6.614595651626586914e-02 -2.221041917800903320e-01
-1.288727372884750366e-01 3.059688396751880646e-02 -1.379551738500595093e-01 6.805083155632019043e-02 2.616987228393554688e-01 2.836187370121479034e-02 3.100937306880950928e-01 -2.342451661825180054e-01 -2.202949672937393188e-01 2.071488499641418457e-01 -1.131951138377189636e-01 -2.732470929622650146e-01 -1.130656749010086060e-01 3.917846828699111938e-02 1.163001060485839844e-01 -8.442491292953491211e-03 -3.622463941574096680e-01 8.451387286186218262e-02 2.334241382777690887e-02 4.918587505817413330e-01 1.421678960323333740e-01 4.867656622081995010e-03 1.409817785024642944e-01 1.910426020622253418e-01 -4.267781227827072144e-02 -8.426935970783233643e-02 1.268876641988754272e-01 -1.713343411684036255e-01 1.500769238919019699e-02 5.339441820979118347e-02 -1.221948191523551941e-01 4.254645481705665588e-02
2.235448509454727173e-01 8.854015916585922241e-02 -1.312111318111419678e-01 -2.347547188401222229e-02 -2.342778295278549194e-01 3.706926852464675903e-02 -3.835783898830413818e-02 -1.509550958871841431e-01 -1.571207046508789062e-01 3.053262531757354736e-01 8.560530096292495728e-02 -1.594822704792022705e-01 -2.805190384387969971e-01 3.341265916824340820e-01 2.459073811769485474e-01 1.013936474919319153e-01 -2.494457811117172241e-01 3.675242513418197632e-02 -8.417952805757522583e-02 1.204681247472763062e-01 1.691030710935592651e-01 4.584258049726486206e-02 -1.507471948862075806e-01 2.002276852726936340e-02 2.542811632156372070e-01 -3.383152931928634644e-02 1.142333075404167175e-01 -2.538806758821010590e-02 1.385850310325622559e-01 1.903078705072402954e-01 -6.408952921628952026e-02 -3.925840556621551514e-01
1.565266214311122894e-02 2.004302442073822021e-01 -8.168328553438186646e-02 -1.505112349987030029e-01 1.973847895860671997e-01 2.344174385070800781e-01 7.800785452127456665e-02 9.696963429450988770e-02 -2.568273246288299561e-01 1.907711029052734375e-01 -2.557607591152191162e-01 -1.545109301805496216e-01 -9.111743420362472534e-02 1.888156086206436157e-01 1.401664614677429199e-01 8.614879846572875977e-02 -1.583870127797126770e-02 1.276121474802494049e-02 -8.530929684638977051e-02 -3.722259998321533203e-01 1.256184577941894531e-01 -8.817779272794723511e-02 -2.005243450403213501e-01 -2.715849317610263824e-02 1.412052363157272339e-01 -2.431440204381942749e-01 2.519671916961669922e-01 -2.743801772594451904e-01 -3.997705504298210144e-02 -2.771209180355072021e-01 -1.926991641521453857e-01 -1.186995580792427063e-01
-2.029099911451339722e-01 9.820913523435592651e-02 -2.006236761808395386e-01 1.739700138568878174e-02 -2.038745209574699402e-02 3.389329090714454651e-02 3.840348869562149048e-02 -1.124112904071807861e-01 -1.635020375251770020e-01 -2.233825922012329102e-01 -2.327750027179718018e-01 1.500630676746368408e-01 -6.161149218678474426e-02 2.385571002960205078e-01 -2.122972905635833740e-02 2.120255976915359497e-01 -1.922523528337478638e-01 1.156072244048118591e-01 -1.409968435764312744e-01 1.285220980644226074e-01 4.043344855308532715e-01 2.594355866312980652e-02 -2.549104988574981689e-01 -7.054609805345535278e-02 4.687016606330871582e-01 -1.223226264119148254e-01 -1.047286018729209900e-01 -1.748860031366348267e-01 -1.219309493899345398e-01 -8.160568773746490479e-02 -1.000212058424949646e-01 7.028450071811676025e-02
-1.411087810993194580e-01 -2.673903480172157288e-02 -1.039586514234542847e-01 -1.108148917555809021e-01 2.188109308481216431e-01 1.880851387977600098e-01 -7.291800528764724731e-02 -3.620114624500274658e-01 -8.221104741096496582e-02 1.959118247032165527e-01 -2.456399947404861450e-01 7.434081286191940308e-02 -4.231255501508712769e-02 2.767916023731231689e-01 5.577355995774269104e-02 -1.018370464444160461e-01 -2.352944612503051758e-01 7.715834677219390869e-02 1.021553501486778259e-01 1.600542217493057251e-01 1.602058559656143188e-01 -1.682911813259124756e-01 -2.075573615729808807e-02 1.395794153213500977e-01 2.484119832515716553e-01 1.717515662312507629e-02 4.304448962211608887e-01 -6.703321635723114014e-02 3.245377242565155029e-01 1.408897712826728821e-02 4.438452050089836121e-02 -5.680886283516883850e-02
2.340232133865356445e-01 1.211319956928491592e-02 -3.687465786933898926e-01 1.109748557209968567e-01 -6.162977591156959534e-02 -4.899328574538230896e-02 -3.690801933407783508e-02 -1.970646083354949951e-01 -1.414492428302764893e-01 3.446656763553619385e-01 2.248895168304443359e-02 1.212765723466873169e-01 3.933471068739891052e-02 2.842578589916229248e-01 7.356413453817367554e-02 1.381400376558303833e-01 -2.821770906448364258e-01 -1.241599842905998230e-01 -5.389617756009101868e-02 5.836049467325210571e-02 8.905409276485443115e-02 3.458715230226516724e-02 -3.729572892189025879e-02 -1.022841781377792358e-01 2.081629931926727295e-01 6.680540740489959717e-02 1.841624379158020020e-01 -3.890822231769561768e-01 -1.926987320184707642e-01 8.307106047868728638e-02 1.090946141630411148e-02 -2.999382913112640381e-01
-1.997387558221817017e-01 -2.166072092950344086e-02 -1.385719776153564453e-01 -5.485904961824417114e-02 -3.117082118988037109e-01 2.589665912091732025e-02 3.311212360858917236e-01 -2.007753029465675354e-02 -1.395160108804702759e-01 3.691613376140594482e-01 -1.822070591151714325e-02 -2.705839574337005615e-01 -8.830820024013519287e-02 2.500444352626800537e-01 8.811278641223907471e-02 1.775106042623519897e-01 -9.485339373350143433e-02 -1.262756586074829102e-01 -1.451144739985466003e-02 -8.000309020280838013e-02 1.946679353713989258e-01 -1.786634624004364014e-01 -9.939669817686080933e-02 2.139762789011001587e-01 8.114323765039443970e-02 1.996849626302719116e-01 5.777060240507125854e-02 -1.974635757505893707e-02 1.614740043878555298e-01 -1.463818252086639404e-01 -3.617569208145141602e-01 -7.119602710008621216e-02
9.732595831155776978e-02 -2.867857515811920166e-01 -3.167393207550048828e-01 -1.174563355743885040e-02 -1.413102895021438599e-01 -1.458839178085327148e-01 -4.320017620921134949e-02 -3.177066892385482788e-02 1.421937346458435059e-01 1.008930057287216187e-01 -1.596763134002685547e-01 1.587636470794677734e-01 -1.480643451213836670e-01 1.552268415689468384e-01 4.993445426225662231e-02 -2.722276374697685242e-02 -3.309303522109985352e-01 2.090729176998138428e-01 -9.001526236534118652e-02 -4.029117897152900696e-02 2.115432620048522949e-01 -3.284415900707244873e-01 -6.265556067228317261e-02 -1.427236795425415039e-01 4.343156218528747559e-01 -1.247132644057273865e-01 2.103214412927627563e-01 -3.600994497537612915e-02 2.911464497447013855e-02 -4.391030222177505493e-02 -2.021269649267196655e-01 -1.098394487053155899e-02
3.239225596189498901e-02 1.053680479526519775e-01 4.906612914055585861e-03 1.063690409064292908e-01 -3.291316702961921692e-02 5.996889900416135788e-03 -1.505588833242654800e-02 -1.637549400329589844e-01 -1.277499049901962280e-01 5.611558631062507629e-02 6.319598853588104248e-02 -7.566483318805694580e-02 -1.227309405803680420e-01 2.598471343517303467e-01 3.242555856704711914e-01 1.609193831682205200e-01 -2.665607333183288574e-01 -1.509801149368286133e-01 1.440834701061248779e-01 -7.429663091897964478e-02 9.697823226451873779e-02 -2.887081727385520935e-02 2.930145859718322754e-01 -4.443657398223876953e-02 3.260084986686706543e-01 -1.803365945816040039e-01 2.958815395832061768e-01 3.498749434947967529e-02 -5.912555381655693054e-02 -3.629712164402008057e-01 -1.177438795566558838e-01 -3.326555490493774414e-01
-1.078567206859588623e-01 7.647912949323654175e-02 7.958694547414779663e-02 -3.042021952569484711e-02 -1.526757925748825073e-01 1.994335651397705078e-01 -1.122222766280174255e-01 -7.678597420454025269e-02 -1.785713583230972290e-01 3.793208003044128418e-01 -7.407356984913349152e-03 -1.577072888612747192e-01 -2.476374208927154541e-01 2.513456046581268311e-01 7.118207961320877075e-02 -1.422372162342071533e-01 -6.892395764589309692e-02 3.211788088083267212e-02 -1.424315124750137329e-01 1.772794723510742188e-01 3.785168519243597984e-03 -5.053208768367767334e-02 -1.634427607059478760e-01 -1.033132970333099365e-01 2.733168601989746094e-01 1.669716648757457733e-02 1.235006079077720642e-01 2.794298231601715088e-01 -9.342287480831146240e-02 -2.469738870859146118e-01 -3.922429680824279785e-01 -2.320440411567687988e-01
5.290200710296630859e-01 -2.166058681905269623e-02 -2.344019114971160889e-01 2.923342958092689514e-02 -1.396794170141220093e-01 -2.241229414939880371e-01 2.598317861557006836e-01 -5.241918191313743591e-02 -9.511858224868774414e-02 2.845885418355464935e-02 -1.423391401767730713e-01 -3.572327271103858948e-02 -8.820921927690505981e-02 1.638824194669723511e-01 2.770203724503517151e-02 2.741917967796325684e-01 -2.467109411954879761e-01 -2.870275676250457764e-01 -1.684698313474655151e-01 4.347902163863182068e-02 2.006564289331436157e-01 -1.358837354928255081e-03 -8.668106049299240112e-02 8.598494529724121094e-02 2.858679890632629395e-01 -1.263356208801269531e-01 1.238349378108978271e-01 1.051982417702674866e-01 -1.657985849305987358e-03 -7.197781652212142944e-02 -1.457164138555526733e-01 -5.188089236617088318e-02
-1.251381337642669678e-01 3.004432618618011475e-01 -3.185454756021499634e-02 -2.188494652509689331e-01 -1.799242645502090454e-01 1.678432822227478027e-01 2.477876394987106323e-01 -2.384134083986282349e-01 -1.551642864942550659e-01 2.238532528281211853e-02 -2.807883322238922119e-01 -4.508583620190620422e-02 -8.115118741989135742e-02 -7.793906331062316895e-02 -6.544183939695358276e-02 -2.214382439851760864e-01 -2.305169403553009033e-01 -1.186993643641471863e-01 -1.104787886142730713e-01 1.533981263637542725e-01 2.635320425033569336e-01 -8.423572033643722534e-02 -2.455420196056365967e-01 -1.853504478931427002e-01 3.092465698719024658e-01 -9.955088794231414795e-02 1.102418452501296997e-01 1.043251305818557739e-01 5.182769522070884705e-02 -2.957028448581695557e-01 3.188603743910789490e-02 3.275467455387115479e-02
-2.794242650270462036e-02 -2.823577821254730225e-02 1.177306175231933594e-01 2.445982545614242554e-01 -1.808984763920307159e-02 -1.942806690931320190e-01 1.137668639421463013e-01 -1.157324165105819702e-01 -1.134802177548408508e-01 2.256961166858673096e-01 -1.390282958745956421e-01 5.228120088577270508e-02 -5.186572298407554626e-02 2.483825832605361938e-01 -7.975322008132934570e-02 -2.427650243043899536e-01 -8.587632328271865845e-02 -6.146771088242530823e-02 -6.993067264556884766e-02 3.776829540729522705e-01 3.223531842231750488e-01 -5.179163813591003418e-02 -7.153901457786560059e-02 1.193863525986671448e-01 4.652376472949981689e-01 -1.120259389281272888e-01 2.811600081622600555e-02 -1.636446118354797363e-01 -1.022878661751747131e-01 -4.257128015160560608e-02 -2.628131508827209473e-01 -1.490019410848617554e-01
-1.577378660440444946e-01 -4.699361696839332581e-02 4.448063299059867859e-02 -5.667528882622718811e-02 -8.812395483255386353e-02 -1.044260114431381226e-01 4.071800708770751953e-01 3.713316842913627625e-02 -2.015081197023391724e-01 -4.071561619639396667e-02 -1.924412846565246582e-01 -1.939386576414108276e-01 -1.497345715761184692e-01 1.962761282920837402e-01 -6.957345455884933472e-02 -5.384511873126029968e-02 -3.296717405319213867e-01 3.239249065518379211e-02 -9.984866529703140259e-02 1.085779964923858643e-01 2.715421915054321289e-01 -7.863669842481613159e-02 -1.066489517688751221e-01 -7.468216121196746826e-02 4.440972805023193359e-01 1.962886154651641846e-01 -3.978915512561798096e-02 2.031906321644783020e-02 -1.820519119501113892e-01 -9.205730259418487549e-02 -7.395841181278228760e-02 -2.882430553436279297e-01
-2.508847713470458984e-01 2.692257761955261230e-01 -4.061941802501678467e-01 -1.001007705926895142e-01 8.779519051313400269e-02 -2.834646701812744141e-01 1.858713477849960327e-01 -1.082965061068534851e-01 -1.137870773673057556e-01 9.308160096406936646e-02 -1.717071980237960815e-01 3.199822455644607544e-02 -7.335524260997772217e-02 2.759470939636230469e-01 2.722326517105102539e-01 1.292102485895156860e-01 1.560443919152021408e-02 -1.131830513477325439e-01 -2.094507403671741486e-02 1.712899804115295410e-01 -1.209434494376182556e-01 -1.595158874988555908e-01 5.360267125070095062e-03 -2.033220082521438599e-01 2.528225779533386230e-01 -7.315427064895629883e-02 1.344966292381286621e-01 6.325601786375045776e-02 4.215211048722267151e-02 -4.843821004033088684e-02 -3.173801600933074951e-01 -1.014029234647750854e-01
2.025508508086204529e-02 5.704952031373977661e-02 1.006470620632171631e-01 1.847853213548660278e-01 -2.634254395961761475e-01 2.250996381044387817e-01 6.063286215066909790e-02 -2.955437600612640381e-01 -5.358974263072013855e-02 1.574214547872543335e-01 -2.445515096187591553e-01 5.153587833046913147e-02 -5.512036010622978210e-02 2.763050794601440430e-01 2.806600742042064667e-02 -1.030187979340553284e-01 -2.000811100006103516e-01 -3.883568570017814636e-02 -7.964764535427093506e-02 1.116238757967948914e-01 1.383998990058898926e-01 -1.402271538972854614e-01 -3.420505300164222717e-02 4.762488231062889099e-02 1.856018602848052979e-01 2.901765704154968262e-01 1.686171740293502808e-01 -2.319056093692779541e-01 -3.574258685111999512e-01 6.856593489646911621e-02 -2.207780033349990845e-01 -2.746195495128631592e-01
8.573987334966659546e-02 -1.149667948484420776e-01 -8.541957288980484009e-02 -1.391153782606124878e-01 -7.428447157144546509e-02 -1.876948177814483643e-01 7.200469821691513062e-02 -3.075158596038818359e-01 4.969114065170288086e-02 2.008697837591171265e-01 -1.462284624576568604e-01 2.930099368095397949e-01 -2.678867876529693604e-01 8.767818100750446320e-03 -2.856178767979145050e-02 8.442357182502746582e-03 -1.082436442375183105e-01 -1.058631986379623413e-01 -1.428854316473007202e-01 -3.648864850401878357e-02 1.691295951604843140e-01 -3.263610899448394775e-01 1.754177659749984741e-01 -3.820579126477241516e-02 2.806121706962585449e-01 -4.122121036052703857e-01 2.336999773979187012e-01 1.775629371404647827e-01 -2.422080840915441513e-03 1.168104633688926697e-01 -1.673297584056854248e-01 -3.202945366501808167e-02
-5.393474921584129333e-02 1.245934665203094482e-01 -1.407637149095535278e-01 -1.076805219054222107e-01 2.400825619697570801e-01 1.345102041959762573e-01 6.426578760147094727e-02 -8.989382535219192505e-02 -3.362919390201568604e-02 2.337527275085449219e-01 -2.219620048999786377e-01 -1.668258011341094971e-01 -2.980107069015502930e-01 4.144056737422943115e-01 1.224776878952980042e-01 -1.372086703777313232e-01 -7.824553549289703369e-02 -2.071259319782257080e-01 7.021842896938323975e-02 5.430028215050697327e-02 -1.773374229669570923e-01 -1.242915168404579163e-01 1.407224237918853760e-01 -1.303848475217819214e-01 1.460494697093963623e-01 -2.839657366275787354e-01 5.114508792757987976e-02 -1.570574194192886353e-01 -5.634141340851783752e-02 6.966818124055862427e-02 -1.969413161277770996e-01 -3.439612686634063721e-01
-1.503141820430755615e-01 1.319518983364105225e-01 -2.645080089569091797e-01 -1.636773794889450073e-01 2.136668115854263306e-01 -2.254277616739273071e-01 6.753519922494888306e-02 -3.258654475212097168e-01 -2.193850278854370117e-01 -1.221989020705223083e-01 -3.744643032550811768e-01 -8.223532140254974365e-02 -1.380910277366638184e-01 2.655639648437500000e-01 5.980685725808143616e-02 3.732448071241378784e-02 4.834617301821708679e-02 -3.876617178320884705e-02 -1.234640926122665405e-02 -1.320328563451766968e-01 8.610185980796813965e-02 -2.501415908336639404e-01 1.475657522678375244e-02 7.365468144416809082e-02 1.494514644145965576e-01 -7.999784499406814575e-02 2.252549082040786743e-01 9.369296021759510040e-03 -1.328186690807342529e-01 3.392455354332923889e-02 -5.516330897808074951e-02 -3.910975456237792969e-01
-7.707680016756057739e-02 -2.440789788961410522e-01 -1.103320643305778503e-01 1.275944858789443970e-01 -1.276429593563079834e-01 -1.102457866072654724e-01 1.227310001850128174e-01 4.914780706167221069e-02 2.569014132022857666e-01 3.080670237541198730e-01 -1.644619703292846680e-01 -1.443800032138824463e-01 -1.208631843328475952e-01 1.485246568918228149e-01 5.552256479859352112e-02 -1.325744204223155975e-03 -1.885831952095031738e-01 1.111149936914443970e-01 -9.408874809741973877e-02 7.683730125427246094e-02 1.673173606395721436e-01 -2.714291810989379883e-01 4.592550173401832581e-02 1.112276129424571991e-02 4.146909415721893311e-01 -7.717019319534301758e-02 2.741456329822540283e-01 2.045003026723861694e-01 -1.314349174499511719e-01 -2.154923379421234131e-01 -2.653195559978485107e-01 -1.264186054468154907e-01
-1.966865956783294678e-01 1.948672235012054443e-01 -9.750896692276000977e-02 -2.040434032678604126e-01 1.688367426395416260e-01 -3.638482838869094849e-02 8.337577432394027710e-02 -1.735696047544479370e-01 -1.833085715770721436e-01 1.861817948520183563e-02 -2.807767391204833984e-01 -7.864458113908767700e-02 -9.437755495309829712e-02 2.802295684814453125e-01 2.855492532253265381e-01 4.084255546331405640e-03 1.409618407487869263e-01 -1.265480518341064453e-01 -7.163728773593902588e-02 -5.843680724501609802e-02 1.882192641496658325e-01 -2.589246630668640137e-01 -4.953746497631072998e-02 5.830214545130729675e-02 -5.980823561549186707e-02 -1.454281955957412720e-01 3.287750482559204102e-01 -8.607903867959976196e-02 -9.890545904636383057e-02 -1.051424890756607056e-01 -7.170737534761428833e-02 -4.453881680965423584e-01
1.070715337991714478e-01 8.233169466257095337e-02 -1.304958909749984741e-01 2.675193846225738525e-01 -1.308334171772003174e-01 -2.528596818447113037e-01 2.000779472291469574e-02 -1.424176692962646484e-01 -1.997466236352920532e-01 -9.956602938473224640e-03 9.386252611875534058e-02 -1.650948524475097656e-01 -2.216564863920211792e-01 2.280312627553939819e-01 -1.391601413488388062e-01 -1.444283872842788696e-01 -1.877532899379730225e-01 -6.994749605655670166e-02 -5.087724328041076660e-02 1.268193125724792480e-01 1.363399326801300049e-01 -1.087804790586233139e-02 3.029666841030120850e-02 1.105268374085426331e-01 2.087918817996978760e-01 -2.807004749774932861e-01 1.101465895771980286e-01 -1.414537150412797928e-02 -8.578874170780181885e-02 1.035387367010116577e-01 -5.389561653137207031e-01 2.001859545707702637e-01
-8.307133615016937256e-02 2.405903637409210205e-01 -3.207975625991821289e-01 -1.567539274692535400e-01 7.379142940044403076e-02 -2.057760208845138550e-01 -1.348554790019989014e-01 -2.628795206546783447e-01 -2.595052123069763184e-01 1.208341121673583984e-01 -3.593874871730804443e-01 1.950507867150008678e-03 -2.168690264225006104e-01 1.378823909908533096e-02 -1.730318963527679443e-01 7.206472754478454590e-02 -1.755018830299377441e-01 -9.717320650815963745e-02 6.867916136980056763e-02 1.254601627588272095e-01 8.501676470041275024e-02 -5.866632331162691116e-03 -3.223550617694854736e-01 4.420982673764228821e-03 7.676681131124496460e-02 1.501720845699310303e-01 3.377361893653869629e-01 -6.143002212047576904e-02 -6.763865053653717041e-02 1.847713626921176910e-02 -2.166717797517776489e-01 -9.563994407653808594e-02
1.301870048046112061e-01 5.499039962887763977e-02 -2.009929269552230835e-01 -2.007844299077987671e-01 1.263126134872436523e-01 -1.617657542228698730e-01 1.084937751293182373e-01 -2.376622557640075684e-01 3.307382017374038696e-02 1.129109319299459457e-02 -1.762884110212326050e-01 1.432595103979110718e-01 -2.344281226396560669e-01 1.650676131248474121e-01 3.275277614593505859e-01 9.676531702280044556e-02 -3.643767535686492920e-01 2.738043665885925293e-02 -8.734457194805145264e-02 1.106483340263366699e-01 -1.582545042037963867e-01 -7.398615032434463501e-02 -2.108188867568969727e-01 -1.646608859300613403e-01 2.297534048557281494e-01 -3.921073675155639648e-01 -9.829875826835632324e-02 -1.198804602026939392e-01 -1.857751794159412384e-02 -4.123175516724586487e-02 -7.051938772201538086e-02 -2.102814763784408569e-01
-1.263306736946105957e-01 4.760904610157012939e-02 9.893500804901123047e-02 -4.539125040173530579e-02 1.915098428726196289e-01 1.690997630357742310e-01 -1.543370336294174194e-01 -2.077050656080245972e-01 -2.761526107788085938e-01 4.277992248535156250e-02 -2.185427546501159668e-01 8.533902466297149658e-02 -1.410356014966964722e-01 3.014912605285644531e-01 1.211568489670753479e-01 7.508906722068786621e-02 -3.282648921012878418e-01 -3.036065213382244110e-02 2.338670790195465088e-01 2.158717364072799683e-01 6.245029717683792114e-02 9.748789481818675995e-03 5.766569823026657104e-02 6.755471229553222656e-02 3.106954395771026611e-01 -8.662344515323638916e-02 3.159506618976593018e-01 -6.041919812560081482e-02 3.264955580234527588e-01 -9.816333185881376266e-04 9.415685385465621948e-02 -1.691732555627822876e-01
-3.479018509387969971e-01 1.853681355714797974e-01 -2.092984020709991455e-01 -1.682734787464141846e-01 8.698371797800064087e-02 2.196192555129528046e-02 1.242672353982925415e-01 -1.581592261791229248e-01 3.692582994699478149e-02 6.237217411398887634e-02 -1.521014422178268433e-01 -6.203958392143249512e-02 -3.214270174503326416e-01 4.306482970714569092e-01 8.082263916730880737e-02 -1.166243329644203186e-01 -2.459960728883743286e-01 -9.033354371786117554e-02 1.095396280288696289e-01 -2.407273501157760620e-01 -7.485558092594146729e-02 -8.817143738269805908e-02 4.590604454278945923e-02 1.431429088115692139e-01 2.144766747951507568e-01 5.347793921828269958e-02 2.142825424671173096e-01 -1.036060601472854614e-01 2.318747788667678833e-01 1.764055788516998291e-01 -8.934885263442993164e-02 -9.927053004503250122e-02
-1.457770764827728271e-01 5.412381514906883240e-02 -1.624132506549358368e-02 1.853661052882671356e-02 1.588045060634613037e-01 3.320266604423522949e-01 -1.002003699541091919e-01 -4.765299856662750244e-01 -4.597656428813934326e-02 1.559420675039291382e-01 -2.529302835464477539e-01 1.110902205109596252e-01 -1.383161842823028564e-01 3.293021917343139648e-01 1.052292361855506897e-01 -9.745740145444869995e-02 -2.224650681018829346e-01 6.304580718278884888e-02 5.901639908552169800e-02 1.497666984796524048e-01 9.428825229406356812e-02 9.831262752413749695e-03 -1.280028373003005981e-01 4.240162670612335205e-02 1.212303414940834045e-01 4.591850936412811279e-02 3.613837361335754395e-01 -2.001357078552246094e-01 1.975356787443161011e-01 6.802991777658462524e-02 5.541341379284858704e-02 -1.049610376358032227e-01
7.888412475585937500e-02 -2.399933785200119019e-01 -2.322168499231338501e-01 7.026868313550949097e-02 -2.586874663829803467e-01 -4.441401362419128418e-02 3.067584522068500519e-02 -8.472013473510742188e-02 1.365958750247955322e-01 2.332416772842407227e-01 -1.935756802558898926e-01 -9.581526368856430054e-02 -7.826392352581024170e-02 2.602917551994323730e-01 -4.478230699896812439e-02 3.476085886359214783e-02 -2.510198652744293213e-01 6.423564255237579346e-02 -2.065442688763141632e-02 5.903567373752593994e-02 2.827429473400115967e-01 -3.848509192466735840e-01 3.567863255739212036e-02 9.994190186262130737e-02 2.584099471569061279e-01 -2.727639079093933105e-01 -9.221654385328292847e-02 -1.266108006238937378e-01 -2.087000161409378052e-01 -2.419908791780471802e-01 -1.534001678228378296e-01 -4.223382472991943359e-02
-1.232348307967185974e-01 7.056879997253417969e-02 5.179453641176223755e-02 -1.287948433309793472e-02 -2.109266370534896851e-01 -2.025041542947292328e-02 2.431386616080999374e-03 -7.777367532253265381e-02 -1.895432621240615845e-01 -4.706118255853652954e-03 -2.828219905495643616e-02 -1.685017794370651245e-01 -1.620763242244720459e-01 9.718882292509078979e-02 2.218841016292572021e-01 1.436052918434143066e-01 -3.688463866710662842e-01 -1.028700470924377441e-01 4.206375032663345337e-02 5.729562044143676758e-02 3.252062946557998657e-02 -1.722533255815505981e-01 2.841122746467590332e-01 2.956501208245754242e-02 3.618250787258148193e-01 -3.266087174415588379e-01 3.380253016948699951e-01 -2.217668341472744942e-03 6.502655148506164551e-02 -3.523802757263183594e-01 -8.955231308937072754e-02 -5.511455237865447998e-02
-2.736127674579620361e-01 1.070278286933898926e-01 1.512330770492553711e-01 -2.217610627412796021e-01 -3.436051905155181885e-01 -2.211759611964225769e-02 1.608214229345321655e-01 -1.215200126171112061e-01 -7.019939273595809937e-02 2.243508845567703247e-01 -3.225367516279220581e-02 -6.564664095640182495e-02 -3.523531258106231689e-01 1.837894618511199951e-01 3.216220811009407043e-02 -2.089971490204334259e-02 -1.877747662365436554e-02 7.662382721900939941e-02 -6.478970497846603394e-02 4.471163079142570496e-02 8.706528693437576294e-02 -2.638070285320281982e-01 -1.151739209890365601e-01 6.093411520123481750e-02 2.467998415231704712e-01 6.096255779266357422e-02 2.859514653682708740e-01 2.272713184356689453e-01 1.581153571605682373e-01 5.518749356269836426e-03 -2.637158036231994629e-01 -2.514690160751342773e-01
7.506585866212844849e-02 -4.710504040122032166e-02 -1.536372154951095581e-01 8.323714882135391235e-02 -1.163153350353240967e-01 1.419195234775543213e-01 4.474655166268348694e-02 -2.134505063295364380e-01 1.178967878222465515e-01 2.764782123267650604e-02 -2.310759946703910828e-02 2.425447702407836914e-01 -2.157087810337543488e-02 3.659384325146675110e-02 4.672518372535705566e-02 1.927581615746021271e-02 -6.053596735000610352e-01 -1.290051341056823730e-01 -5.166723579168319702e-02 6.286587566137313843e-02 -4.552255943417549133e-02 -1.158097460865974426e-01 -5.328115075826644897e-02 -2.541298270225524902e-01 5.694085732102394104e-02 -1.294381618499755859e-01 2.134751379489898682e-01 1.674222499132156372e-01 -9.980960190296173096e-02 -3.875219821929931641e-01 -2.741285860538482666e-01 2.202416211366653442e-02
9.256689995527267456e-02 5.948475375771522522e-02 -3.198640942573547363e-01 -5.005743354558944702e-02 1.560566127300262451e-01 -1.597892493009567261e-02 8.777295798063278198e-02 -1.735695749521255493e-01 9.515724331140518188e-02 -2.193581871688365936e-02 -3.725055754184722900e-01 3.396828193217515945e-03 -1.545087546110153198e-01 2.061958909034729004e-01 3.399758040904998779e-01 -3.458791412413120270e-03 -2.700814604759216309e-01 -5.258712172508239746e-02 -1.078729331493377686e-01 2.013416290283203125e-01 -2.352242544293403625e-02 -7.198328524827957153e-02 5.129579454660415649e-03 -6.349208205938339233e-02 1.355442255735397339e-01 -4.216399788856506348e-01 -1.101403534412384033e-01 -1.674392968416213989e-01 1.263981126248836517e-02 1.028198674321174622e-01 2.377585507929325104e-02 -3.241115808486938477e-01
-3.472694661468267441e-03 -2.835446223616600037e-02 -1.822898089885711670e-01 -2.731947600841522217e-01 3.247521072626113892e-02 -2.050958946347236633e-02 7.615845650434494019e-02 -1.619711667299270630e-01 -2.138976156711578369e-01 1.227588504552841187e-01 -1.442391425371170044e-01 -1.954953074455261230e-01 -9.544434398412704468e-02 4.645641446113586426e-01 -3.752601519227027893e-02 -1.618516594171524048e-01 4.952682927250862122e-02 -2.776847481727600098e-01 3.247073292732238770e-02 1.881199628114700317e-01 -1.437226980924606323e-01 -2.056225389242172241e-01 6.655094213783740997e-03 1.497294940054416656e-02 -7.757802493870258331e-03 -2.710796892642974854e-01 3.589887022972106934e-01 5.002101883292198181e-02 1.806700676679611206e-01 3.981070220470428467e-02 -2.570339739322662354e-01 -3.173452988266944885e-02
7.659429311752319336e-02 -1.447676271200180054e-01 -4.544969797134399414e-01 3.596374765038490295e-02 -6.278465688228607178e-02 5.036387220025062561e-02 -1.514338105916976929e-01 -7.524446398019790649e-02 1.870538443326950073e-01 1.612051278352737427e-01 -6.486814469099044800e-02 5.458033829927444458e-02 9.090413153171539307e-02 -1.444074138998985291e-02 -2.514191344380378723e-02 1.677668690681457520e-01 -1.807965636253356934e-01 -2.398181408643722534e-01 -1.642608195543289185e-01 -6.870017945766448975e-02 1.991555541753768921e-01 -8.260550349950790405e-02 -1.422197967767715454e-01 -5.876759439706802368e-02 2.686516940593719482e-01 -1.328396946191787720e-01 4.639116823673248291e-01 3.844807855784893036e-03 -1.813409775495529175e-01 -4.995331168174743652e-03 -2.594494223594665527e-01 -1.657971292734146118e-01
4.665192961692810059e-02 1.377616077661514282e-01 -2.843692004680633545e-01 -1.052329838275909424e-01 6.859347969293594360e-02 -2.564733289182186127e-02 1.345314234495162964e-01 -2.077349573373794556e-01 1.762648373842239380e-01 -9.308341890573501587e-03 -3.019812107086181641e-01 7.288731634616851807e-02 -1.792525649070739746e-01 2.047615647315979004e-01 2.325157225131988525e-01 -3.324096649885177612e-02 -2.755290865898132324e-01 -1.542211621999740601e-01 -2.276010066270828247e-01 9.454279392957687378e-02 -2.083462476730346680e-01 -3.226338326930999756e-02 2.509905956685543060e-02 -1.092755571007728577e-01 1.523343175649642944e-01 -5.159707665443420410e-01 4.579674825072288513e-02 -7.106433063745498657e-02 -2.273604460060596466e-02 7.649788260459899902e-02 -1.827996075153350830e-01 -9.786191582679748535e-02
-1.422802358865737915e-01 -8.566983789205551147e-02 -1.750480011105537415e-02 -1.534806191921234131e-01 2.378561720252037048e-02 1.808217465877532959e-01 3.848052918910980225e-01 -5.798620358109474182e-02 -2.924991026520729065e-02 2.268278747797012329e-01 1.387897646054625511e-03 -1.167530864477157593e-01 -4.688335955142974854e-01 2.034461200237274170e-01 -1.466126739978790283e-02 -8.471482992172241211e-02 -3.281315565109252930e-01 8.791193366050720215e-02 -1.116200387477874756e-01 -1.638529449701309204e-01 9.778197854757308960e-02 4.457427654415369034e-03 -2.367542684078216553e-02 -1.191655844449996948e-01 1.679974049329757690e-01 5.151287093758583069e-02 1.124814823269844055e-01 2.127317935228347778e-01 -2.677702307701110840e-01 -1.331385821104049683e-01 -1.086029410362243652e-01 -2.455100715160369873e-01
9.661068022251129150e-02 3.495257794857025146e-01 -1.526435613632202148e-01 -3.265087902545928955e-01 -2.748245187103748322e-02 2.480668388307094574e-02 -9.010276943445205688e-02 -2.150584459304809570e-01 -6.885879486799240112e-02 4.208651483058929443e-01 4.882842302322387695e-02 4.000513255596160889e-02 1.205610036849975586e-01 -5.896859616041183472e-02 -1.643396466970443726e-01 1.092431396245956421e-01 -2.287473976612091064e-01 -2.735643982887268066e-01 -1.480675190687179565e-01 1.179798170924186707e-01 1.252016574144363403e-01 -1.347035318613052368e-01 -3.513072431087493896e-02 -9.622026979923248291e-02 3.190691173076629639e-01 -1.338167935609817505e-01 1.089636981487274170e-01 -1.586773544549942017e-01 1.134620979428291321e-01 1.963725499808788300e-02 -6.321675330400466919e-02 -2.422909289598464966e-01
1.152372881770133972e-01 3.119489736855030060e-02 -4.107421264052391052e-02 1.172436699271202087e-01 -1.481052190065383911e-01 4.167226329445838928e-02 1.022495795041322708e-02 5.781220644712448120e-02 -1.530575901269912720e-01 2.520538270473480225e-01 -2.088187336921691895e-01 2.061490863561630249e-01 -1.004845052957534790e-01 3.606452941894531250e-01 2.228811681270599365e-01 -7.722457498311996460e-02 -2.176992446184158325e-01 3.007530868053436279e-01 -1.368736326694488525e-01 3.704080358147621155e-02 8.100410550832748413e-02 -1.973180025815963745e-01 -2.755946815013885498e-01 1.550575494766235352e-01 3.195613026618957520e-01 -7.147563993930816650e-02 9.178527444601058960e-02 3.350916504859924316e-01 -1.682542264461517334e-01 -6.896473467350006104e-02 -8.470387011766433716e-02 -5.206524208188056946e-02
1.670764237642288208e-01 -1.309356093406677246e-01 2.246799133718013763e-02 5.736058577895164490e-02 1.101563200354576111e-01 1.553223431110382080e-01 1.655996292829513550e-01 -7.172881066799163818e-02 -1.121508255600929260e-01 1.769388169050216675e-01 4.594140499830245972e-02 8.790500462055206299e-02 -6.897119432687759399e-02 2.426330931484699249e-02 8.864779025316238403e-02 1.671504229307174683e-01 -4.810135066509246826e-01 -5.466033890843391418e-02 4.019176959991455078e-02 1.247443035244941711e-01 -6.564675271511077881e-02 -8.323349803686141968e-02 -1.158319190144538879e-01 -1.417186260223388672e-01 1.977757066488265991e-01 -2.665766477584838867e-01 4.208643734455108643e-01 -1.068145595490932465e-02 -2.893886268138885498e-01 -7.463958859443664551e-02 2.278291247785091400e-02 -3.375207781791687012e-01
-7.084654271602630615e-02 6.026344001293182373e-02 -1.786361932754516602e-01 -1.217252388596534729e-01 1.358233988285064697e-01 4.455216228961944580e-02 -2.041252255439758301e-01 -3.039411604404449463e-01 -1.157408133149147034e-01 1.590384393930435181e-01 -2.236948460340499878e-01 1.355440467596054077e-01 -4.611853882670402527e-02 3.107074797153472900e-01 1.894297748804092407e-01 -1.438800394535064697e-01 -8.994667977094650269e-02 1.841835230588912964e-01 6.611597537994384766e-02 2.077076286077499390e-01 2.287227064371109009e-01 -1.836628913879394531e-01 9.713575989007949829e-02 2.443126589059829712e-01 1.663712710142135620e-01 2.167090177536010742e-01 3.074406385421752930e-01 -1.261266022920608521e-01 1.992893218994140625e-01 -1.787173897027969360e-01 -1.623602956533432007e-01 2.067698631435632706e-03
1.802301257848739624e-01 3.086320310831069946e-02 -2.515656948089599609e-01 1.749905049800872803e-01 2.362168394029140472e-02 -1.143360063433647156e-01 1.143690645694732666e-01 -3.306349217891693115e-01 2.753464505076408386e-02 4.661843180656433105e-02 -6.256692111492156982e-02 -2.329954691231250763e-02 -5.393339321017265320e-03 1.177238151431083679e-01 -1.989440172910690308e-01 1.936298459768295288e-01 -2.325791120529174805e-01 -3.686393797397613525e-02 -8.855885267257690430e-02 2.585487961769104004e-01 2.702218294143676758e-01 -9.777171909809112549e-02 -2.140262424945831299e-01 -3.053474128246307373e-01 1.808654367923736572e-01 -8.499351143836975098e-02 1.457862257957458496e-01 2.161952853202819824e-01 -9.269731491804122925e-02 -1.364577037747949362e-04 -3.883886635303497314e-01 1.383642107248306274e-01
-1.419158577919006348e-01 7.248909771442413330e-02 -2.400862723588943481e-01 -2.282961159944534302e-01 2.209732681512832642e-01 4.394809156656265259e-02 2.263046354055404663e-01 6.346704810857772827e-02 -2.183164060115814209e-01 -9.926763176918029785e-02 4.129411187022924423e-03 1.879445910453796387e-01 -1.716545075178146362e-01 2.354377657175064087e-01 1.269523799419403076e-01 -1.823940277099609375e-01 -1.608248651027679443e-01 -1.019245460629463196e-01 -1.106299739331007004e-02 -5.846774950623512268e-02 2.828784883022308350e-01 1.856401562690734863e-01 -1.190520972013473511e-01 -1.703824661672115326e-02 1.966877579689025879e-01 1.008285395801067352e-02 4.367179274559020996e-01 5.717418342828750610e-02 -1.637939810752868652e-01 -1.103424504399299622e-01 1.054866686463356018e-01 -2.829389274120330811e-01
-2.128390520811080933e-01 3.618456423282623291e-01 -1.170635372400283813e-01 1.939977146685123444e-02 2.908962368965148926e-01 -1.649508774280548096e-01 1.180964931845664978e-01 -1.941915154457092285e-01 -5.509405955672264099e-02 1.550685912370681763e-01 -3.401201665401458740e-01 -1.251641660928726196e-01 7.040872424840927124e-02 4.736832976341247559e-01 1.897989511489868164e-01 2.280885912477970123e-02 -7.532241195440292358e-02 3.609557822346687317e-02 5.470314621925354004e-02 -1.196380928158760071e-01 1.233790814876556396e-01 -9.472976624965667725e-02 3.676102682948112488e-02 -1.022406145930290222e-01 3.064494132995605469e-01 3.806271776556968689e-02 -4.913143813610076904e-02 1.048880349844694138e-02 3.505884110927581787e-02 1.170281469821929932e-01 -2.159038931131362915e-01 -4.677761718630790710e-02
2.584766745567321777e-01 2.908481359481811523e-01 -1.132964193820953369e-01 -2.200677096843719482e-01 2.359606139361858368e-02 1.522280871868133545e-01 2.299334257841110229e-01 -3.730222582817077637e-01 -2.220283597707748413e-01 2.676330506801605225e-01 5.175571888685226440e-02 1.599542796611785889e-01 -1.561765074729919434e-01 -2.146860957145690918e-02 -2.224782705307006836e-01 -1.794694960117340088e-01 -2.699739933013916016e-01 -1.033017411828041077e-01 -1.506399214267730713e-01 -6.073777750134468079e-02 1.132165640592575073e-01 -2.634051814675331116e-02 2.124450542032718658e-02 2.658907696604728699e-02 3.331741392612457275e-01 7.592024281620979309e-03 9.244093298912048340e-02 -2.214867174625396729e-01 2.484181150794029236e-02 -1.040063276886940002e-01 -1.366007700562477112e-02 1.046241819858551025e-01
-4.938432481139898300e-03 7.735469937324523926e-02 -1.862465217709541321e-02 -1.505751814693212509e-02 -1.845109276473522186e-02 -8.226829022169113159e-02 1.178286299109458923e-01 -1.960792839527130127e-01 2.019058614969253540e-01 -2.367653399705886841e-01 1.574985682964324951e-02 -1.424605697393417358e-01 3.058983478695154190e-03 1.032932922244071960e-01 8.249662816524505615e-02 9.910421073436737061e-02 -3.534832298755645752e-01 6.716638058423995972e-02 -3.571295440196990967e-01 3.108240067958831787e-01 3.092321157455444336e-01 -2.464673817157745361e-01 -6.380245834589004517e-02 -1.008255034685134888e-01 1.997601985931396484e-01 2.833994291722774506e-02 1.628215610980987549e-01 -4.133268818259239197e-02 1.421191245317459106e-01 -3.725802898406982422e-02 -4.024700522422790527e-01 1.122024878859519958e-01
3.884136304259300232e-02 2.777307108044624329e-02 -3.418979793787002563e-02 1.363782882690429688e-01 -8.062797784805297852e-02 5.339140072464942932e-02 1.671432703733444214e-02 -1.381641328334808350e-01 -1.957032456994056702e-02 1.951394677162170410e-01 -7.558463513851165771e-02 3.869310254231095314e-03 -2.309637218713760376e-01 3.296919763088226318e-01 1.623345911502838135e-01 3.911666572093963623e-01 -2.246046364307403564e-01 -1.918316930532455444e-01 1.794175952672958374e-01 -7.426656782627105713e-02 -3.975050896406173706e-02 -7.565683871507644653e-02 1.824434995651245117e-01 -1.085723489522933960e-01 2.329481840133666992e-01 -3.759703338146209717e-01 2.912628650665283203e-01 -1.665243529714643955e-03 -4.042555764317512512e-02 -1.931484639644622803e-01 -1.152617335319519043e-01 -2.315701246261596680e-01
1.851905733346939087e-01 2.346334010362625122e-01 -2.642864882946014404e-01 -4.195700287818908691e-01 1.419812887907028198e-01 8.419369161128997803e-02 3.136642277240753174e-02 -1.788824945688247681e-01 -1.692968010902404785e-01 2.522568106651306152e-01 -5.692968145012855530e-02 -4.647659137845039368e-03 -3.278116881847381592e-01 -4.389413446187973022e-02 1.139653474092483521e-01 -5.033690482378005981e-02 6.465089321136474609e-02 -9.975137189030647278e-03 1.132524982094764709e-01 -1.600568890571594238e-01 1.069699600338935852e-01 -1.105392277240753174e-01 -1.947257667779922485e-02 2.992312982678413391e-02 3.391631245613098145e-01 4.711001366376876831e-02 3.453589379787445068e-01 -7.306332699954509735e-03 3.952883556485176086e-02 -1.990663111209869385e-01 -1.545152217149734497e-01 -1.215192824602127075e-01
1.107237413525581360e-01 4.641323909163475037e-02 -1.107554212212562561e-01 -1.103684306144714355e-01 -3.525827825069427490e-02 -2.335065901279449463e-01 5.607694014906883240e-02 -1.329284161329269409e-01 -1.086344495415687561e-01 2.152041047811508179e-01 4.302017390727996826e-02 -1.964227855205535889e-02 -1.895838826894760132e-01 3.522405028343200684e-01 2.675479948520660400e-01 3.370347619056701660e-01 -1.853609979152679443e-01 -1.572365760803222656e-01 7.525430619716644287e-02 5.381465330719947815e-02 2.500335685908794403e-03 -2.005113661289215088e-01 2.766071856021881104e-01 6.491938233375549316e-02 2.753113508224487305e-01 -2.249032258987426758e-01 2.030131369829177856e-01 1.971358358860015869e-01 1.662744879722595215e-01 -1.931582093238830566e-01 -8.688631653785705566e-02 -1.071210280060768127e-01
-1.532711982727050781e-01 1.378895193338394165e-01 -1.420869529247283936e-01 -5.927834287285804749e-02 2.815387547016143799e-01 6.940118968486785889e-02 3.007898107171058655e-02 -1.361179351806640625e-01 2.293695509433746338e-02 1.495129168033599854e-01 -8.100228011608123779e-02 -1.341394186019897461e-01 -2.723954021930694580e-01 3.719116151332855225e-01 3.914387896656990051e-02 -2.281717807054519653e-01 -1.445340961217880249e-01 -1.599319428205490112e-01 -2.659984119236469269e-02 -2.111054491251707077e-03 -9.025222063064575195e-02 2.879021316766738892e-02 1.245667263865470886e-01 -1.595853865146636963e-01 2.505832910537719727e-01 -4.012859761714935303e-01 -9.726174175739288330e-02 -1.908019930124282837e-01 -1.659996509552001953e-01 2.738925104495137930e-04 -1.457407027482986450e-01 -3.179751634597778320e-01
-1.348810619674623013e-03 -6.323361396789550781e-02 2.111028134822845459e-01 -4.209414124488830566e-02 2.010539472103118896e-01 1.651700288057327271e-01 -2.384853735566139221e-02 -2.636944055557250977e-01 -2.341173291206359863e-01 2.341066896915435791e-01 -7.921042293310165405e-02 1.087352260947227478e-01 4.856812953948974609e-02 4.084749519824981689e-01 7.815549150109291077e-03 8.233626931905746460e-02 -2.321240305900573730e-01 -1.301539689302444458e-01 6.261557340621948242e-02 4.876231309026479721e-03 8.409547805786132812e-02 2.856810986995697021e-01 -1.486176848411560059e-01 2.210156917572021484e-01 2.437437623739242554e-01 -2.389129847288131714e-01 1.791252940893173218e-01 -8.072692900896072388e-02 6.189442425966262817e-02 1.954443752765655518e-01 -1.659924685955047607e-01 -2.214215397834777832e-01
2.420559376478195190e-01 -2.209700196981430054e-01 -1.592526286840438843e-01 4.606866091489791870e-02 -1.224113106727600098e-01 1.681428998708724976e-01 1.292263269424438477e-01 4.722633212804794312e-02 1.522518098354339600e-01 1.500609666109085083e-01 3.989739716053009033e-02 -1.815192252397537231e-01 -2.607684582471847534e-03 1.553310453891754150e-01 -1.790039613842964172e-02 -6.257461756467819214e-02 -1.886055022478103638e-01 -8.979213237762451172e-02 -4.580567777156829834e-02 1.753101870417594910e-02 3.704212605953216553e-01 -1.811444461345672607e-01 -1.280186474323272705e-01 -1.365245878696441650e-01 9.510271996259689331e-02 -2.355463802814483643e-01 3.983856141567230225e-01 -4.674119129776954651e-02 -2.053004503250122070e-01 -1.764826476573944092e-01 -3.044148087501525879e-01 -2.276446819305419922e-01
-2.650726027786731720e-02 -8.581945300102233887e-02 -8.622882515192031860e-02 -5.395609140396118164e-02 -8.008981496095657349e-02 2.616315782070159912e-01 -1.165062561631202698e-02 -2.089572697877883911e-01 -5.196877941489219666e-02 3.644245266914367676e-01 -1.639534682035446167e-01 -1.196792870759963989e-01 -2.415923634544014931e-03 3.410318493843078613e-01 1.134986281394958496e-01 1.430842280387878418e-01 9.632644243538379669e-03 1.431618351489305496e-02 -2.535639405250549316e-01 3.175599575042724609e-01 4.321786761283874512e-02 1.199193820357322693e-01 -2.917709648609161377e-01 -9.065458178520202637e-02 1.975321471691131592e-01 1.139960531145334244e-02 -3.459167852997779846e-02 1.717265099287033081e-01 -1.046782508492469788e-01 -2.372395992279052734e-01 -2.742866277694702148e-01 -2.218231409788131714e-01
1.327101420611143112e-02 5.041227675974369049e-03 -8.675143122673034668e-02 1.578542590141296387e-01 -8.955629542469978333e-03 -4.824516549706459045e-02 7.811064273118972778e-02 -2.295772582292556763e-01 -1.497326642274856567e-01 1.281447708606719971e-01 1.102060303092002869e-01 8.347989618778228760e-02 -7.229508459568023682e-02 2.954222261905670166e-01 -2.230982929468154907e-01 -1.202303320169448853e-01 -1.013497114181518555e-01 1.847633719444274902e-02 -9.500658512115478516e-02 7.928907871246337891e-02 1.640331149101257324e-01 -4.424424469470977783e-02 -2.163284868001937866e-01 2.214700877666473389e-01 3.364921510219573975e-01 -3.748273551464080811e-01 7.725721597671508789e-02 -1.026318445801734924e-01 -9.124397486448287964e-02 2.535868622362613678e-02 -4.067659378051757812e-01 3.101069629192352295e-01
-2.317546755075454712e-01 -3.647696971893310547e-02 3.646895661950111389e-02 -1.491420865058898926e-01 3.473317250609397888e-02 3.016547560691833496e-01 2.319433391094207764e-01 -4.533051699399948120e-02 -9.749265760183334351e-02 3.188882172107696533e-01 -1.069459319114685059e-02 -7.200545072555541992e-02 -3.844473958015441895e-01 3.171888291835784912e-01 -5.687159672379493713e-02 1.853418350219726562e-01 -2.485934197902679443e-01 1.168085113167762756e-01 -8.805266022682189941e-02 -2.217450924217700958e-02 8.666117489337921143e-02 -1.052030324935913086e-01 -6.080174073576927185e-02 -3.111909888684749603e-02 2.402243763208389282e-01 1.472752392292022705e-01 8.394696563482284546e-02 2.490852959454059601e-02 -3.627699613571166992e-01 -1.259557306766510010e-01 -1.183484867215156555e-01 -1.239893808960914612e-01
-7.258167117834091187e-02 1.073774546384811401e-01 -1.440258622169494629e-01 -5.401849746704101562e-02 7.048758212476968765e-03 1.942453719675540924e-02 1.027370691299438477e-01 -3.423226177692413330e-01 -3.506109118461608887e-01 9.081958234310150146e-02 -1.729679703712463379e-01 -5.714434757828712463e-02 -1.991446316242218018e-01 1.238922253251075745e-01 2.348767966032028198e-01 2.586588859558105469e-01 -8.503077179193496704e-02 -2.907170057296752930e-01 1.521716117858886719e-01 1.698835641145706177e-01 -3.212669491767883301e-02 -6.137361377477645874e-02 1.754212528467178345e-01 -8.418222516775131226e-02 4.741910472512245178e-02 -2.342189252376556396e-01 1.349087059497833252e-01 -5.175621807575225830e-02 -4.322170466184616089e-02 -3.071495890617370605e-01 1.547820586711168289e-02 -3.592754602432250977e-01
1.923525147140026093e-02 1.356204897165298462e-01 -8.847277611494064331e-02 -1.807928979396820068e-01 -1.481409966945648193e-01 -1.464451570063829422e-02 1.891475170850753784e-02 -2.168607860803604126e-01 -4.407107532024383545e-01 2.850392162799835205e-01 1.400377601385116577e-01 8.107679337263107300e-02 -2.868981361389160156e-01 1.530171334743499756e-01 -4.957866668701171875e-02 3.820494115352630615e-01 -1.595853567123413086e-01 -4.097101837396621704e-02 4.056530818343162537e-02 1.129606366157531738e-01 -1.672602742910385132e-01 -2.290422841906547546e-02 -9.452124685049057007e-02 3.498821705579757690e-02 8.875267207622528076e-02 -2.392986565828323364e-01 8.606516569852828979e-02 1.198209822177886963e-01 1.692538559436798096e-01 -1.177313476800918579e-01 -2.938027083873748779e-01 -1.393964141607284546e-01
-1.221506595611572266e-01 1.501677185297012329e-01 -1.594243198633193970e-01 -1.128165423870086670e-01 2.758818119764328003e-02 4.904450774192810059e-01 -2.012093961238861084e-01 -1.412230581045150757e-01 -9.821431711316108704e-03 4.378801211714744568e-02 -2.591022253036499023e-01 7.063023746013641357e-02 -8.193500339984893799e-02 1.253198087215423584e-01 -5.342638120055198669e-02 -1.487126201391220093e-01 -2.009185105562210083e-01 8.326317369937896729e-02 -1.225172132253646851e-01 9.431312233209609985e-02 -3.265121206641197205e-02 1.155576780438423157e-01 -5.475465580821037292e-02 -1.445773839950561523e-01 4.184471666812896729e-01 1.267888396978378296e-01 3.241850435733795166e-01 -4.423542693257331848e-02 7.755428552627563477e-02 -2.243817001581192017e-01 -9.757985919713973999e-02 -1.658235043287277222e-01
-7.612676918506622314e-02 8.802624046802520752e-02 -5.263402312994003296e-02 1.772359162569046021e-01 4.185161739587783813e-02 3.601099178194999695e-02 1.947163492441177368e-01 -4.117211103439331055e-01 -1.272925585508346558e-01 1.620880812406539917e-01 -7.664426416158676147e-02 -1.832571625709533691e-02 -1.821165680885314941e-01 -5.976851098239421844e-03 -2.785667590796947479e-02 -3.566031530499458313e-02 -1.732416301965713501e-01 1.931634694337844849e-01 -1.892927289009094238e-01 2.158153206110000610e-01 2.806090414524078369e-01 2.101228833198547363e-01 -4.174728691577911377e-02 2.629362940788269043e-01 3.867736160755157471e-01 -2.798623740673065186e-01 -1.544492840766906738e-01 -3.429282456636428833e-02 3.904261440038681030e-02 6.046814471483230591e-02 -2.370520234107971191e-01 5.849014036357402802e-03
-1.553911417722702026e-01 1.511764973402023315e-01 -3.427224457263946533e-01 -1.799078434705734253e-01 -9.688048064708709717e-02 7.813784480094909668e-02 2.279312163591384888e-01 6.531411409378051758e-02 -1.800705641508102417e-01 1.596947908401489258e-01 -5.295620486140251160e-02 2.603258490562438965e-01 -1.995588541030883789e-01 2.579814493656158447e-01 3.547174334526062012e-01 -4.540078341960906982e-02 -1.251038908958435059e-01 -2.280626147985458374e-01 3.265587985515594482e-02 2.031454294919967651e-01 1.662511378526687622e-02 -2.567534148693084717e-02 5.175336822867393494e-02 1.185264512896537781e-01 1.437115669250488281e-02 -3.688595294952392578e-01 1.013647317886352539e-01 1.976370578631758690e-03 2.528586797416210175e-02 -7.585509121417999268e-02 1.038981042802333832e-02 -2.966374158859252930e-01
2.348531335592269897e-01 7.924519479274749756e-02 -1.957546025514602661e-01 -5.028850212693214417e-02 2.150239795446395874e-01 -2.064643800258636475e-01 -6.101375073194503784e-02 -3.761102855205535889e-01 -2.232668548822402954e-01 2.095883786678314209e-01 8.173038065433502197e-02 -2.360724806785583496e-01 -1.371888965368270874e-01 1.797778159379959106e-01 -1.330728456377983093e-02 1.919063925743103027e-01 -2.719807624816894531e-01 -6.299197673797607422e-02 -1.913456767797470093e-01 -5.434260889887809753e-02 -4.972948692739009857e-03 1.930154561996459961e-01 -2.051814347505569458e-01 -4.049239307641983032e-02 6.573929637670516968e-02 -3.832745924592018127e-02 2.766755521297454834e-01 1.855950206518173218e-01 -8.572024106979370117e-02 1.558316498994827271e-01 -2.685340940952301025e-01 1.689528487622737885e-02
-1.805287599563598633e-01 -2.573458477854728699e-03 -3.484841585159301758e-01 -2.283595800399780273e-01 1.466097980737686157e-01 1.062028929591178894e-01 2.477016597986221313e-01 -2.070343643426895142e-01 7.940206676721572876e-02 1.564508676528930664e-01 -1.036237254738807678e-01 -2.046943455934524536e-01 -8.375012129545211792e-02 2.210040688514709473e-01 2.927087545394897461e-01 6.968835741281509399e-02 6.924175471067428589e-02 1.550855934619903564e-01 5.999401211738586426e-02 -2.596352994441986084e-01 1.210970338433980942e-03 -9.774599969387054443e-02 -7.587505877017974854e-02 9.477376192808151245e-02 8.113206923007965088e-02 -2.577490508556365967e-01 2.744410037994384766e-01 -9.738238155841827393e-02 2.054096609354019165e-01 -8.061486482620239258e-02 -2.084269970655441284e-01 -2.300156056880950928e-01
5.345627292990684509e-02 -8.326260000467300415e-02 -5.456112697720527649e-02 6.911888718605041504e-02 -3.102735877037048340e-01 1.503178328275680542e-01 7.006808370351791382e-02 -2.135927677154541016e-01 -1.528607904911041260e-01 2.984529733657836914e-01 -4.650596063584089279e-03 -5.018614605069160461e-02 -1.936686784029006958e-02 2.380075752735137939e-01 1.021888405084609985e-01 1.018159613013267517e-01 -2.329628169536590576e-01 9.463727474212646484e-02 7.096941117197275162e-03 2.245956510305404663e-01 1.445478945970535278e-01 6.081030517816543579e-02 -7.320269197225570679e-02 2.333074063062667847e-01 5.090150833129882812e-01 -1.129840314388275146e-01 -3.731555491685867310e-02 7.004686444997787476e-02 7.592049986124038696e-02 1.656131893396377563e-01 -4.245296493172645569e-02 -3.301316499710083008e-01
2.041459977626800537e-01 5.080385133624076843e-02 -3.732972145080566406e-01 -3.097611069679260254e-01 6.731881201267242432e-02 -6.031319964677095413e-03 1.695828586816787720e-01 -1.479465067386627197e-01 -5.270158126950263977e-02 -3.810798283666372299e-03 -2.837983965873718262e-01 1.212361305952072144e-01 -1.942310780286788940e-01 1.972101181745529175e-01 2.849349677562713623e-01 4.479015618562698364e-02 -2.097748517990112305e-01 -1.524228453636169434e-01 -6.682128645479679108e-03 1.880155801773071289e-01 -7.467953115701675415e-02 -3.752306848764419556e-02 -1.526605635881423950e-01 -7.339482754468917847e-02 5.752918869256973267e-02 -3.560037910938262939e-01 6.442329287528991699e-02 -1.422400623559951782e-01 3.916477411985397339e-02 7.086283713579177856e-02 -5.975565314292907715e-02 -3.232889175415039062e-01
-1.323614921420812607e-02 1.868629604578018188e-01 -1.603527739644050598e-02 -1.192389875650405884e-01 -8.883184939622879028e-02 -1.267939209938049316e-01 1.830474287271499634e-02 -1.023449897766113281e-01 -9.957844763994216919e-02 5.044179782271385193e-02 1.785856634378433228e-01 -3.136523067951202393e-02 -1.214992552995681763e-01 2.475627511739730835e-01 2.557363212108612061e-01 2.036764025688171387e-01 -2.914101481437683105e-01 -1.982053518295288086e-01 6.871706247329711914e-02 -6.788230687379837036e-02 4.566649720072746277e-02 -7.990622520446777344e-02 1.491220742464065552e-01 -1.227036789059638977e-01 3.644901514053344727e-01 -3.431689143180847168e-01 3.207508027553558350e-01 7.715494185686111450e-02 3.931770101189613342e-02 -3.410947620868682861e-01 -3.223598003387451172e-02 -1.723415106534957886e-01
1.996388435363769531e-01 6.370338052511215210e-02 -8.064508438110351562e-02 6.964181363582611084e-02 -1.260671317577362061e-01 -1.162279024720191956e-01 1.746552884578704834e-01 -2.715503275394439697e-01 -1.083901897072792053e-01 3.248791396617889404e-01 -2.097068578004837036e-01 1.013564039021730423e-02 -1.022201180458068848e-01 3.219586908817291260e-01 6.305134855210781097e-03 -3.301174044609069824e-01 -2.568669319152832031e-01 -1.899518370628356934e-01 -1.711302697658538818e-01 7.272017002105712891e-02 2.851054668426513672e-01 3.630782710388302803e-03 -3.295869380235671997e-02 -8.351075649261474609e-02 1.476194243878126144e-02 -1.752366195432841778e-03 -2.473007328808307648e-02 9.740667045116424561e-02 -2.654661238193511963e-01 -8.358771353960037231e-02 -3.342874348163604736e-01 -3.265018016099929810e-02
1.889396458864212036e-02 4.178661108016967773e-02 -1.625846326351165771e-01 2.460412085056304932e-01 1.137560978531837463e-01 -8.778913319110870361e-02 1.096182763576507568e-01 -2.867393791675567627e-01 9.849666059017181396e-02 8.016923442482948303e-03 -8.422723039984703064e-03 2.710928395390510559e-02 -9.917416423559188843e-02 1.145281083881855011e-02 -1.071079447865486145e-01 1.700609028339385986e-01 -2.892570197582244873e-01 2.099063619971275330e-02 -2.101265043020248413e-01 3.095234036445617676e-01 1.876251995563507080e-01 -1.683918386697769165e-01 -2.861297130584716797e-01 -8.684626966714859009e-02 5.415167659521102905e-02 -2.068594247102737427e-01 2.995130121707916260e-01 1.973315179347991943e-01 -2.046667933464050293e-01 5.305329337716102600e-03 -3.632079064846038818e-01 9.932579845190048218e-02
-2.825540257617831230e-03 -4.843461513519287109e-02 -1.811178028583526611e-01 1.101298779249191284e-01 -6.535708159208297729e-02 1.858015954494476318e-01 1.081407889723777771e-01 -2.249082773923873901e-01 -2.122811079025268555e-01 3.092474117875099182e-02 -2.098965048789978027e-01 -3.065023012459278107e-02 1.188906282186508179e-02 2.394013851881027222e-01 -5.079905316233634949e-02 -1.780623495578765869e-01 -6.271232664585113525e-02 2.431363984942436218e-02 -1.058736667037010193e-01 -1.458530724048614502e-01 3.736369013786315918e-01 -5.262551456689834595e-02 1.351269036531448364e-01 -6.518071889877319336e-02 2.584153413772583008e-01 -3.362956643104553223e-01 1.320202052593231201e-01 -1.728396490216255188e-02 -1.262705121189355850e-02 9.288761019706726074e-02 -4.917067289352416992e-01 -1.372318118810653687e-01
-4.397906363010406494e-02 -6.570629030466079712e-02 -2.267391085624694824e-01 2.997200787067413330e-01 -1.639239024370908737e-03 4.978021234273910522e-02 1.544562429189682007e-01 -1.580993682146072388e-01 -1.672155857086181641e-01 9.180258959531784058e-02 -2.066537290811538696e-01 -2.281783521175384521e-02 -5.949179828166961670e-02 1.756530702114105225e-01 -2.681081555783748627e-02 -8.670273423194885254e-02 -1.315662860870361328e-01 7.705505937337875366e-02 4.463716968894004822e-02 1.231422126293182373e-01 1.550600826740264893e-01 1.632177978754043579e-01 -1.631903946399688721e-01 2.449977248907089233e-01 3.049386441707611084e-01 -3.204461336135864258e-01 -1.273597497493028641e-02 -4.853787645697593689e-02 -2.642779052257537842e-02 1.140539497137069702e-01 -5.240465998649597168e-01 1.210915744304656982e-01
-2.529687285423278809e-01 1.167377009987831116e-01 -2.595842480659484863e-01 9.713480621576309204e-02 -5.055261030793190002e-02 2.243477106094360352e-02 -1.852935999631881714e-01 -2.901122570037841797e-01 1.379441469907760620e-01 2.345672845840454102e-01 -1.034246385097503662e-01 -7.402072101831436157e-02 -1.828539669513702393e-01 2.345930784940719604e-01 -5.778941139578819275e-02 2.207893878221511841e-01 -3.004164397716522217e-01 -4.082944989204406738e-01 4.322870820760726929e-02 9.123202413320541382e-02 1.908378154039382935e-01 -1.314528584480285645e-01 -1.457881629467010498e-01 1.518543511629104614e-01 2.193813621997833252e-01 -6.861447542905807495e-02 3.935614973306655884e-02 -1.214251816272735596e-01 1.747075617313385010e-01 1.310530118644237518e-02 -2.130057103931903839e-02 1.666807383298873901e-01
-6.810146570205688477e-02 2.678171992301940918e-01 -3.549261763691902161e-02 2.367623597383499146e-01 4.917114973068237305e-02 2.027618736028671265e-01 2.042361646890640259e-01 -6.557767093181610107e-02 -1.816506981849670410e-01 1.921547800302505493e-01 -1.977213621139526367e-01 5.909664183855056763e-02 -3.293137252330780029e-01 -2.259026281535625458e-02 1.907591223716735840e-01 1.743828505277633667e-01 -3.234792053699493408e-01 -1.073393225669860840e-01 5.627157539129257202e-02 5.216825287789106369e-03 3.878829181194305420e-01 3.533778712153434753e-02 -2.458830624818801880e-01 3.477397188544273376e-02 3.500108048319816589e-02 4.801647737622261047e-02 2.127789407968521118e-01 -3.623861121013760567e-03 -1.024716868996620178e-01 -2.173113375902175903e-01 -2.195916920900344849e-01 -3.204152360558509827e-02
5.346064269542694092e-02 7.003872096538543701e-02 -1.369854714721441269e-02 3.947603702545166016e-02 1.735055595636367798e-01 -1.856688559055328369e-01 6.455359607934951782e-02 -4.716818928718566895e-01 -2.541414462029933929e-02 1.486857384443283081e-01 1.142126545310020447e-01 6.925244629383087158e-02 -1.768074631690979004e-01 9.250922501087188721e-02 7.448824495077133179e-02 -1.247294917702674866e-01 -1.959514915943145752e-01 7.134916633367538452e-02 1.492938250303268433e-01 2.204491049051284790e-01 2.002873644232749939e-02 -6.940495222806930542e-02 -4.792527481913566589e-02 5.726491287350654602e-02 4.864035546779632568e-02 -2.801190018653869629e-01 1.185129433870315552e-01 -1.024776697158813477e-01 -3.214608728885650635e-01 -1.154331211000680923e-02 -4.853011667728424072e-01 1.679534018039703369e-01
1.865248940885066986e-02 -2.242356836795806885e-01 -1.813239604234695435e-02 2.964477241039276123e-01 -2.135288715362548828e-02 9.212175756692886353e-02 3.098355792462825775e-02 -1.714388430118560791e-01 -7.010370492935180664e-02 2.913630902767181396e-01 -1.035414338111877441e-01 -1.532183438539505005e-01 4.802720248699188232e-02 1.417174041271209717e-01 -4.186362028121948242e-02 1.356853544712066650e-01 -2.867630124092102051e-01 -2.433629184961318970e-01 6.582451611757278442e-02 -3.615403547883033752e-02 1.313840746879577637e-01 -2.414571866393089294e-02 -2.091156877577304840e-02 -1.973435580730438232e-01 3.434902727603912354e-01 -2.802592003718018532e-03 3.792889118194580078e-01 9.276040643453598022e-02 -1.918391436338424683e-01 -1.539706885814666748e-01 -1.452770084142684937e-01 -3.145030438899993896e-01
-1.723430305719375610e-01 3.004373013973236084e-01 -6.918648630380630493e-02 2.175254374742507935e-01 5.480768904089927673e-02 4.814523831009864807e-02 -5.232110992074012756e-02 -2.583589255809783936e-01 -1.804971098899841309e-01 3.246526420116424561e-01 -2.121655642986297607e-01 9.687581658363342285e-02 1.285136491060256958e-01 1.867906451225280762e-01 -1.389389187097549438e-01 1.927776336669921875e-01 -3.189615905284881592e-01 -1.493625491857528687e-01 1.667481213808059692e-01 3.058882951736450195e-01 1.049437820911407471e-01 2.875845134258270264e-02 8.984426036477088928e-03 1.182734146714210510e-01 1.996631175279617310e-01 -1.072043851017951965e-01 2.782763838768005371e-01 -4.861961584538221359e-03 -1.536380797624588013e-01 3.812897205352783203e-02 2.483903244137763977e-02 -1.644634157419204712e-01
-2.249317802488803864e-02 1.668206006288528442e-01 -3.754620850086212158e-01 -1.304835528135299683e-01 -2.821280434727668762e-02 -2.073463648557662964e-01 -7.472478598356246948e-02 -1.980985701084136963e-01 -1.205106377601623535e-01 1.508639752864837646e-01 -1.176910698413848877e-01 1.224247440695762634e-01 1.486729085445404053e-02 1.862587332725524902e-01 -6.543170195072889328e-03 -2.344502359628677368e-01 -4.481573700904846191e-01 -6.640316545963287354e-02 -1.603520475327968597e-02 9.012620896100997925e-02 -5.533400923013687134e-02 -8.371079713106155396e-02 -2.123152762651443481e-01 1.515067070722579956e-01 -7.057788223028182983e-02 -4.498140886425971985e-02 2.308425605297088623e-01 1.778073161840438843e-01 -2.061416953802108765e-01 9.730288386344909668e-02 -3.524973690509796143e-01 -9.563682228326797485e-02
1.940049976110458374e-01 -2.778847701847553253e-03 -2.660786509513854980e-01 -9.380852803587913513e-03 9.044332057237625122e-02 -1.178388446569442749e-01 2.125916332006454468e-01 -4.322777688503265381e-01 -2.275705896317958832e-02 1.148332506418228149e-01 4.189792275428771973e-02 -1.747100502252578735e-01 -1.980618089437484741e-01 -1.865983307361602783e-01 1.169295459985733032e-01 -4.755588248372077942e-02 -3.177653849124908447e-01 -9.270694106817245483e-02 2.365969419479370117e-01 1.974589824676513672e-01 4.711224883794784546e-02 -1.255190819501876831e-01 9.277071803808212280e-02 1.342787891626358032e-01 1.995778232812881470e-01 2.224748395383358002e-02 2.101769447326660156e-01 -1.299265325069427490e-01 -8.558710664510726929e-02 6.871044635772705078e-02 -3.716193139553070068e-01 2.645913325250148773e-02
-1.173278167843818665e-01 2.874514758586883545e-01 -1.979079246520996094e-01 1.149158831685781479e-02 -5.178684368729591370e-02 -2.663857303559780121e-02 2.471023499965667725e-01 -9.852872788906097412e-02 -2.511893510818481445e-01 -2.475753575563430786e-01 -6.517173256725072861e-03 2.618677169084548950e-02 -1.766462326049804688e-01 1.939137279987335205e-01 1.685592234134674072e-01 -4.471313208341598511e-02 -1.441085189580917358e-01 -6.263815797865390778e-03 -1.934547536075115204e-02 -4.474778100848197937e-02 3.059403002262115479e-01 1.574746072292327881e-01 -3.236493468284606934e-01 2.214842848479747772e-02 3.828376233577728271e-01 -1.969192735850811005e-02 5.379461497068405151e-02 2.740841172635555267e-02 -7.584036141633987427e-02 -3.709867298603057861e-01 -1.560533940792083740e-01 2.565308660268783569e-02
-2.102792076766490936e-02 9.169726073741912842e-02 -1.431136876344680786e-01 2.282161265611648560e-01 2.127408385276794434e-01 -8.305749855935573578e-03 1.173776239156723022e-01 1.727152019739151001e-01 -7.709568738937377930e-02 8.760134875774383545e-02 -4.210885986685752869e-02 8.397038280963897705e-02 -1.582709699869155884e-01 6.584540754556655884e-02 1.937606781721115112e-01 -1.694734692573547363e-01 -5.927656888961791992e-01 -1.931136399507522583e-01 2.823778055608272552e-02 -9.971039742231369019e-02 -2.739011682569980621e-02 6.025700829923152924e-03 -1.687061339616775513e-01 -1.566816419363021851e-01 1.660287380218505859e-01 -8.540458977222442627e-03 3.164970576763153076e-01 -1.746188700199127197e-01 2.984992414712905884e-02 -1.193395256996154785e-01 -1.743280887603759766e-01 -2.335230857133865356e-01
-1.181109398603439331e-01 2.738516330718994141e-01 -3.357424214482307434e-02 2.153798192739486694e-01 -3.207176178693771362e-02 2.287058532238006592e-01 1.168372258543968201e-01 -1.265855878591537476e-01 4.682318866252899170e-02 3.236088156700134277e-01 -8.596480637788772583e-02 -1.873748451471328735e-01 -1.304820775985717773e-01 1.615990549325942993e-01 -5.848966911435127258e-02 1.823272258043289185e-01 -1.634251624345779419e-01 2.187304347753524780e-01 -3.257282376289367676e-01 1.557826101779937744e-01 -1.525603383779525757e-01 1.542655229568481445e-01 -2.172407694160938263e-02 4.787154868245124817e-02 2.090069204568862915e-01 -1.715129315853118896e-01 1.939318627119064331e-01 -8.890286833047866821e-02 7.723797112703323364e-02 -1.633499860763549805e-01 -3.718652129173278809e-01 -8.372800797224044800e-02
1.457211971282958984e-01 -7.993266731500625610e-02 -1.063210889697074890e-01 5.334467440843582153e-02 -1.896502226591110229e-01 1.858322620391845703e-01 -2.857249788939952850e-02 -1.046504545956850052e-02 -1.621400266885757446e-01 2.409724295139312744e-01 1.668926030397415161e-01 -5.012423545122146606e-02 -1.852767169475555420e-01 3.642451167106628418e-01 2.051521986722946167e-01 -4.414228349924087524e-02 -3.039997220039367676e-01 3.524414300918579102e-01 -1.761675029993057251e-01 1.128785684704780579e-01 1.899104565382003784e-01 8.244813233613967896e-02 -1.830044239759445190e-01 -4.142633080482482910e-02 3.809555470943450928e-01 -1.929329931735992432e-01 9.105588495731353760e-02 6.155254691839218140e-02 1.101324781775474548e-01 9.516570717096328735e-02 -7.872688770294189453e-02 -2.734107896685600281e-02
-7.015027850866317749e-02 2.440092414617538452e-01 -4.387151598930358887e-01 -3.451909720897674561e-01 1.166230812668800354e-01 -2.819002270698547363e-01 2.405952662229537964e-01 -4.830956831574440002e-02 -1.993371844291687012e-01 4.240738973021507263e-02 -2.583411931991577148e-01 2.698458544909954071e-02 -1.625683456659317017e-01 1.107586920261383057e-01 -9.007971733808517456e-02 1.506595611572265625e-01 -1.745094358921051025e-01 5.816442891955375671e-02 -1.161868646740913391e-01 1.179224699735641479e-01 -5.066870898008346558e-02 -2.587367594242095947e-02 -2.070619910955429077e-01 1.279782354831695557e-01 1.893268227577209473e-01 -2.033108770847320557e-01 2.602928280830383301e-01 -5.415539070963859558e-02 5.284852162003517151e-02 1.024151667952537537e-01 -2.647292427718639374e-02 8.082050830125808716e-02
1.752631273120641708e-03 -1.899985969066619873e-01 -1.040933132171630859e-01 3.598454594612121582e-01 7.464948296546936035e-02 -4.690297320485115051e-02 2.441936917603015900e-02 -3.650398254394531250e-01 -1.082140877842903137e-01 1.390670090913772583e-01 2.306085377931594849e-01 1.877480447292327881e-01 -1.721814721822738647e-01 1.300664395093917847e-01 1.109565272927284241e-01 -2.488206475973129272e-01 -1.014863476157188416e-01 4.827398434281349182e-02 -2.332692146301269531e-01 3.803411871194839478e-02 6.634132564067840576e-02 2.755386009812355042e-02 -7.218198478221893311e-02 -1.240167245268821716e-01 1.396805047988891602e-01 -1.004505977034568787e-01 2.936089634895324707e-01 -8.804617822170257568e-02 -1.249892711639404297e-01 -2.334623783826828003e-02 -4.087437093257904053e-01 -2.016045302152633667e-01
-8.199173212051391602e-02 -1.468881070613861084e-01 1.469665318727493286e-01 3.612294420599937439e-02 7.815261185169219971e-02 2.602429091930389404e-01 -1.844451576471328735e-01 -3.047108352184295654e-01 -1.731296032667160034e-01 3.070645928382873535e-01 -2.138468772172927856e-01 1.159554570913314819e-01 5.237706936895847321e-03 2.116427272558212280e-01 -2.279068343341350555e-02 4.235269874334335327e-02 -2.745456695556640625e-01 -2.143319882452487946e-02 3.396412730216979980e-02 2.119788825511932373e-01 3.092264756560325623e-02 6.238966062664985657e-02 -1.113310009241104126e-01 2.901900708675384521e-01 3.043778836727142334e-01 -2.448889911174774170e-01 3.107846975326538086e-01 -2.778906188905239105e-02 9.149380028247833252e-02 3.054711781442165375e-02 -2.982120029628276825e-02 -1.843259483575820923e-01
3.975864350795745850e-01 3.866020217537879944e-02 -2.798302471637725830e-01 1.397429704666137695e-01 -2.491246461868286133e-01 -2.066771537065505981e-01 2.006766647100448608e-01 -3.430902361869812012e-01 -3.755711019039154053e-02 9.728981554508209229e-02 5.136967077851295471e-02 -2.798738703131675720e-02 8.592061698436737061e-03 1.562277376651763916e-01 1.186859086155891418e-01 1.395487338304519653e-01 -2.181460410356521606e-01 -2.639088630676269531e-01 1.281939744949340820e-01 1.067031696438789368e-01 1.171398833394050598e-01 -2.226712182164192200e-03 -2.115739732980728149e-01 1.897676140069961548e-01 1.413524597883224487e-01 -5.420915037393569946e-02 5.505282059311866760e-02 -3.844430670142173767e-02 9.790960699319839478e-02 -1.045942083001136780e-01 -3.331962227821350098e-01 -9.469430148601531982e-02
-9.737759083509445190e-02 -1.243420541286468506e-01 -2.777540385723114014e-01 5.760819464921951294e-02 5.603749677538871765e-02 -1.558367908000946045e-01 -7.818350940942764282e-02 2.986745536327362061e-01 -7.774814963340759277e-02 1.922822445631027222e-01 -2.180937528610229492e-01 7.146430760622024536e-02 3.885046020150184631e-02 1.914267838001251221e-01 2.248915582895278931e-01 1.045816093683242798e-01 -5.052290558815002441e-01 -7.112498581409454346e-02 1.214348897337913513e-01 2.017482072114944458e-01 8.478014171123504639e-02 -2.057310659438371658e-03 -6.296641379594802856e-02 -1.250293403863906860e-01 2.310888320207595825e-01 -2.533236443996429443e-01 2.401524484157562256e-01 -1.666488684713840485e-02 -4.212949797511100769e-02 -6.371462345123291016e-02 -1.590782776474952698e-02 -2.287430465221405029e-01
6.532598286867141724e-02 -4.137534648180007935e-02 4.449020139873027802e-03 1.247127950191497803e-01 -9.029399603605270386e-02 2.168567925691604614e-01 1.366069465875625610e-01 -9.625875204801559448e-02 1.961718201637268066e-01 -1.635476797819137573e-01 5.388600751757621765e-02 1.673332452774047852e-01 -3.164751529693603516e-01 2.412715554237365723e-02 2.681246995925903320e-01 -3.741297125816345215e-02 -3.777467608451843262e-01 -2.128105312585830688e-01 5.114999134093523026e-03 1.962338238954544067e-01 2.591063678264617920e-01 -7.795460522174835205e-02 -8.134812861680984497e-02 -2.386162132024765015e-01 1.929251998662948608e-01 1.169648114591836929e-02 2.402936518192291260e-01 1.308062821626663208e-01 3.467865055426955223e-03 -6.605678796768188477e-02 -3.805958330631256104e-01 -2.134999632835388184e-02
-1.024250835180282593e-01 -3.713187947869300842e-02 -2.359056770801544189e-01 -1.869270801544189453e-01 2.195492200553417206e-02 1.847498118877410889e-01 1.645721644163131714e-01 -2.060239017009735107e-01 -5.959769338369369507e-02 2.074099704623222351e-02 -2.346575856208801270e-01 1.642016917467117310e-01 -3.947146236896514893e-01 1.641041338443756104e-01 3.992885723710060120e-02 7.205596566200256348e-02 2.793384529650211334e-02 -1.976961046457290649e-01 1.178918629884719849e-01 3.155456110835075378e-02 2.550919950008392334e-01 -8.297931402921676636e-02 2.955408021807670593e-02 2.226568292826414108e-03 -2.596527524292469025e-02 -3.909733295440673828e-01 1.441218405961990356e-01 -2.757852664217352867e-03 1.242601126432418823e-01 -1.466376483440399170e-01 1.693865358829498291e-01 -3.877189457416534424e-01
3.107302784919738770e-01 -8.356390148401260376e-02 -3.101651966571807861e-01 -1.221046596765518188e-02 -9.140617400407791138e-02 -2.242942303419113159e-01 -1.824411191046237946e-02 -1.659062504768371582e-01 -2.573753297328948975e-01 2.473117858171463013e-01 -2.152670472860336304e-01 -4.760965332388877869e-02 -1.671814918518066406e-01 2.283529639244079590e-01 -4.545653611421585083e-02 1.476883292198181152e-01 -2.750613689422607422e-01 -1.639265008270740509e-02 -1.415250301361083984e-01 1.618555039167404175e-01 -1.996148843318223953e-03 4.662932828068733215e-02 -2.725401818752288818e-01 8.440159261226654053e-02 1.488440632820129395e-01 -6.984522566199302673e-03 1.624490767717361450e-01 1.921875476837158203e-01 -1.996520459651947021e-01 1.087428331375122070e-01 -2.981967628002166748e-01 -4.167171940207481384e-02
1.255882829427719116e-01 -7.700208574533462524e-02 -1.945958435535430908e-01 1.053634807467460632e-01 -2.366023957729339600e-01 2.871213853359222412e-02 -1.041275411844253540e-01 -3.481944277882575989e-02 -1.444885581731796265e-01 1.544684022665023804e-01 2.659747935831546783e-02 -1.189297065138816833e-01 -2.845048010349273682e-01 3.489289581775665283e-01 2.485926151275634766e-01 1.100231632590293884e-01 -2.528393566608428955e-01 8.006113022565841675e-02 -1.290362775325775146e-01 1.765236631035804749e-02 3.094509840011596680e-01 1.203326415270566940e-02 -1.423904448747634888e-01 8.922195993363857269e-03 2.960093319416046143e-01 -1.070072427392005920e-01 1.108399257063865662e-01 -1.532778590917587280e-01 1.944700628519058228e-01 2.039813846349716187e-01 -5.549364909529685974e-02 -3.215046823024749756e-01
3.662347793579101562e-01 2.994152903556823730e-01 2.711575292050838470e-02 -4.354841634631156921e-02 1.266354974359273911e-02 -8.266010880470275879e-02 4.229690507054328918e-02 -5.309847593307495117e-01 -2.578200101852416992e-01 3.535279631614685059e-02 -1.320398449897766113e-01 3.428227081894874573e-02 -1.655545830726623535e-01 2.868188917636871338e-01 5.460971966385841370e-02 1.094503421336412430e-02 -3.964036330580711365e-02 -8.305276185274124146e-02 -1.097889058291912079e-02 2.619480490684509277e-01 2.654128968715667725e-01 2.713054046034812927e-02 -6.485890597105026245e-02 -1.275022625923156738e-01 1.251145303249359131e-01 7.627978920936584473e-02 5.022710561752319336e-02 1.625908464193344116e-01 -8.246254175901412964e-02 2.907984703779220581e-02 -1.872702389955520630e-01 -1.475170403718948364e-01
-1.358671933412551880e-01 3.018145263195037842e-01 -2.377146631479263306e-01 5.691203847527503967e-02 1.518656313419342041e-01 1.182032898068428040e-01 2.322570681571960449e-01 -1.012995652854442596e-02 4.641167074441909790e-02 -7.852718979120254517e-02 -1.838120520114898682e-01 -2.581471763551235199e-02 6.279715150594711304e-02 2.455651164054870605e-01 1.075313314795494080e-01 6.945934891700744629e-02 -1.229950934648513794e-01 6.256092339754104614e-02 -2.617826759815216064e-01 2.441852688789367676e-01 5.614516139030456543e-01 -1.200195625424385071e-01 -2.241931483149528503e-02 -6.579797714948654175e-02 3.186039626598358154e-01 2.927938848733901978e-02 -7.253372669219970703e-02 -6.528547406196594238e-02 5.302240606397390366e-03 7.592266798019409180e-02 -1.295967102050781250e-01 -8.539531379938125610e-03
7.606666535139083862e-02 2.406330704689025879e-01 -9.955862164497375488e-02 -9.688776731491088867e-02 9.341057389974594116e-02 -2.691766433417797089e-02 -4.065557941794395447e-02 -2.503864169120788574e-01 -3.532639741897583008e-01 2.376199215650558472e-01 7.599817961454391479e-02 2.217041887342929840e-02 -8.695770800113677979e-02 2.738937735557556152e-01 1.401816010475158691e-01 2.229721993207931519e-01 -2.837587594985961914e-01 -1.385657638311386108e-01 2.550817728042602539e-01 1.713340878486633301e-01 -8.919624239206314087e-02 -1.830217838287353516e-01 -3.634478151798248291e-02 5.814783275127410889e-02 2.709362208843231201e-01 -1.772439926862716675e-01 3.006065785884857178e-01 7.399909198284149170e-02 2.959675714373588562e-02 -9.882605075836181641e-02 -1.986752264201641083e-02 -2.274760752916336060e-01
2.005074173212051392e-02 3.502076864242553711e-01 -8.205441385507583618e-02 3.817427158355712891e-02 6.717851758003234863e-02 2.971000373363494873e-01 2.346439659595489502e-02 -9.440696239471435547e-02 1.135513037443161011e-01 1.486451923847198486e-02 -9.807915985584259033e-02 5.141151137650012970e-03 -1.595428287982940674e-01 3.041800558567047119e-01 2.443298846483230591e-01 6.403352320194244385e-02 -2.892205119132995605e-01 8.614524453878402710e-02 -4.025553762912750244e-01 3.514611124992370605e-01 3.050755262374877930e-01 -1.155520305037498474e-01 -7.254273444414138794e-02 -1.000160537660121918e-02 9.722700715065002441e-02 9.031434543430805206e-03 -7.397107034921646118e-02 -1.136191748082637787e-02 -1.422590613365173340e-01 -2.279312536120414734e-02 -1.827093660831451416e-01 6.537399441003799438e-02
-2.565878331661224365e-01 3.261911869049072266e-02 -2.734547257423400879e-01 -7.282540202140808105e-02 2.103761732578277588e-01 1.469213515520095825e-01 1.947268843650817871e-01 -2.647728659212589264e-03 -4.442197382450103760e-01 3.175109922885894775e-01 9.544748812913894653e-03 -1.774821314029395580e-03 -9.768124669790267944e-02 2.073782980442047119e-01 -1.396654397249221802e-01 5.822895467281341553e-02 -1.539840400218963623e-01 -2.399569004774093628e-01 1.387569308280944824e-01 6.562907248735427856e-02 1.479936540126800537e-01 -4.675795510411262512e-02 6.871134042739868164e-02 1.107007358223199844e-02 2.369551509618759155e-01 -8.101940155029296875e-02 5.652308464050292969e-02 -1.438146531581878662e-01 -1.301064938306808472e-01 -3.633031249046325684e-01 -5.805901065468788147e-02 5.389359220862388611e-02
1.371905505657196045e-01 -2.431273013353347778e-01 -3.101316392421722412e-01 4.156849905848503113e-02 -9.404393844306468964e-03 -3.332494497299194336e-01 1.377954147756099701e-02 -2.878589928150177002e-01 2.023511007428169250e-02 1.561560481786727905e-01 -8.956206589937210083e-02 1.756100356578826904e-01 -7.322639971971511841e-02 -8.827514015138149261e-03 -8.984046056866645813e-03 1.494465917348861694e-01 -3.141870796680450439e-01 -1.353079974651336670e-01 -5.140251293778419495e-02 -6.371553987264633179e-02 3.449748754501342773e-01 -1.154228746891021729e-01 1.567322015762329102e-01 1.332757412455976009e-03 3.753095865249633789e-01 -2.104613333940505981e-01 9.775710850954055786e-02 2.619027718901634216e-02 -2.056019194424152374e-02 1.164154615253210068e-03 -2.457237243652343750e-01 -4.042842984199523926e-02
-9.639824926853179932e-02 1.734633147716522217e-01 -3.678491413593292236e-01 -3.667001128196716309e-01 -4.199196025729179382e-02 2.180366218090057373e-02 2.303405106067657471e-01 8.634740114212036133e-02 -1.419934630393981934e-01 1.616452634334564209e-01 1.120570451021194458e-01 2.101557105779647827e-01 -1.352184861898422241e-01 3.214217126369476318e-01 1.240920573472976685e-01 -5.151564627885818481e-02 -1.611315608024597168e-01 -1.398870646953582764e-01 6.049370020627975464e-02 1.056692823767662048e-01 7.902365177869796753e-02 1.013294085860252380e-01 -1.385472435504198074e-02 2.416198998689651489e-01 1.605168581008911133e-01 -1.275777071714401245e-01 1.397665888071060181e-01 -1.725702080875635147e-03 -7.760651409626007080e-02 -2.603508830070495605e-01 -8.099091798067092896e-02 -3.286886513233184814e-01
2.613669633865356445e-02 6.600547581911087036e-02 -3.882195055484771729e-02 -3.136779367923736572e-01 -2.945181727409362793e-01 -3.281004354357719421e-02 1.631275862455368042e-01 -1.315304934978485107e-01 -8.345762640237808228e-02 -9.247124195098876953e-02 -1.241098269820213318e-01 -6.458780169486999512e-02 -3.317393064498901367e-01 1.332259178161621094e-01 9.996140003204345703e-02 -4.914060235023498535e-02 -4.233134388923645020e-01 1.859840750694274902e-01 -2.121931463479995728e-01 -2.116521745920181274e-01 1.680494546890258789e-01 -8.444793522357940674e-02 -1.379799693822860718e-01 -3.982438892126083374e-02 5.559368431568145752e-02 8.165928721427917480e-02 2.927479147911071777e-02 1.354670524597167969e-01 -4.183255136013031006e-02 -2.538645863533020020e-01 -1.093900874257087708e-01 -3.482794463634490967e-01
8.403602242469787598e-02 2.432994097471237183e-01 -1.440642178058624268e-01 -1.549827605485916138e-01 -1.023407094180583954e-02 2.683450579643249512e-01 9.972330927848815918e-02 -2.726277709007263184e-02 -7.180109620094299316e-02 2.662073969841003418e-01 1.868001222610473633e-01 -1.384581476449966431e-01 -1.670469194650650024e-01 2.287448346614837646e-01 5.060661956667900085e-02 1.817597746849060059e-01 -1.108522042632102966e-01 9.109510481357574463e-02 7.296095043420791626e-02 2.564997225999832153e-02 8.182473480701446533e-02 2.630267441272735596e-01 1.313992589712142944e-01 -5.510623753070831299e-02 1.424788236618041992e-01 -2.865296602249145508e-01 2.874988317489624023e-01 -5.121707543730735779e-02 1.402577161788940430e-01 -3.344435393810272217e-01 -3.408215045928955078e-01 4.629811272025108337e-02
6.960590928792953491e-02 -2.544240951538085938e-01 -8.301185071468353271e-02 1.621057540178298950e-01 -1.918788105249404907e-01 -1.530585438013076782e-02 -1.348293423652648926e-01 -1.405210644006729126e-01 -1.425614506006240845e-01 2.276411503553390503e-01 -2.134130150079727173e-01 -1.906379312276840210e-01 -2.380461692810058594e-01 5.604527518153190613e-02 -1.810115128755569458e-01 4.236083850264549255e-02 -2.832056283950805664e-01 -6.283469498157501221e-02 -1.077078282833099365e-01 2.292499840259552002e-01 3.141997158527374268e-01 -2.838305532932281494e-01 2.816977724432945251e-02 -4.328377544879913330e-02 1.202344372868537903e-01 -3.476418256759643555e-01 -1.941488496959209442e-02 -2.377970069646835327e-01 -7.669710367918014526e-02 -1.128848269581794739e-01 -6.352303177118301392e-02 -1.694813966751098633e-01
-6.361293047666549683e-02 3.235096037387847900e-01 -4.912035167217254639e-02 1.776314377784729004e-01 -2.703034691512584686e-02 1.991575211286544800e-01 -3.082806989550590515e-02 -1.688577085733413696e-01 1.662043482065200806e-01 2.201974242925643921e-01 -7.570141553878784180e-02 -8.938052505254745483e-02 -1.129648014903068542e-01 6.191894039511680603e-02 -1.193858608603477478e-01 -3.816004842519760132e-02 -2.970737814903259277e-01 -6.255944818258285522e-02 8.902737498283386230e-02 9.720661491155624390e-02 3.391308784484863281e-01 -3.598019778728485107e-01 4.465131834149360657e-02 2.178913950920104980e-01 1.907483637332916260e-01 2.314733155071735382e-02 3.707620799541473389e-01 1.986267417669296265e-02 -6.718857586383819580e-02 9.617271274328231812e-02 -2.081452310085296631e-01 -1.731764227151870728e-01
2.650825977325439453e-01 -2.421510070562362671e-01 -2.846593558788299561e-01 -1.138637657277286053e-03 -2.734525203704833984e-01 -1.006254553794860840e-01 9.150630235671997070e-02 -2.657887935638427734e-01 -1.240291073918342590e-01 2.073698043823242188e-01 8.104781061410903931e-02 1.777263730764389038e-01 8.485186845064163208e-03 8.303219825029373169e-02 2.298656404018402100e-01 1.111407876014709473e-01 -3.609834611415863037e-01 1.188393384218215942e-01 -2.592320740222930908e-01 6.174559891223907471e-02 1.201108992099761963e-01 2.532877773046493530e-02 -1.862493753433227539e-01 -1.867864131927490234e-01 2.831960618495941162e-01 6.090420112013816833e-02 1.847386732697486877e-02 9.941714815795421600e-03 2.928220480680465698e-02 -3.970024641603231430e-03 -2.008904963731765747e-01 -1.782521456480026245e-01
-1.787074059247970581e-01 2.154627889394760132e-01 -2.009809613227844238e-01 1.286265403032302856e-01 -1.955459862947463989e-01 4.016268625855445862e-02 -7.357032597064971924e-02 -3.076812028884887695e-01 2.176373749971389771e-01 1.364949047565460205e-01 -5.544137954711914062e-02 -5.200467072427272797e-03 -2.779518365859985352e-01 3.992527127265930176e-01 -5.885525792837142944e-02 2.146836221218109131e-01 -3.058038055896759033e-01 -2.228902876377105713e-01 -3.475273028016090393e-02 2.791485562920570374e-02 9.285305440425872803e-02 -6.503079086542129517e-02 -8.373796939849853516e-02 1.533448845148086548e-01 7.068893173709511757e-04 -5.197195336222648621e-02 3.034395575523376465e-01 -1.762128323316574097e-01 1.719159036874771118e-01 5.151413008570671082e-02 -5.351882055401802063e-02 1.414127349853515625e-01
-8.951307088136672974e-02 2.195524275302886963e-01 -9.715697169303894043e-02 1.180544123053550720e-01 2.995866909623146057e-02 -5.085720866918563843e-02 1.130143925547599792e-01 -3.949648141860961914e-01 -1.005783304572105408e-01 4.093306362628936768e-01 -1.295462399721145630e-01 -2.684991993010044098e-02 -6.119340285658836365e-02 -5.629990715533494949e-03 1.056031584739685059e-01 -1.867523789405822754e-01 -1.958937197923660278e-01 -7.055775821208953857e-02 -1.468004751950502396e-02 5.321224685758352280e-03 1.808248907327651978e-01 1.593454480171203613e-01 -1.271964758634567261e-01 2.482111603021621704e-01 2.253914028406143188e-01 -2.524967491626739502e-01 -5.325365066528320312e-02 -2.958953753113746643e-02 -2.947362661361694336e-01 2.154557555913925171e-01 -2.241165190935134888e-01 -1.480536907911300659e-01
5.751923099160194397e-02 -6.508657336235046387e-02 -1.435156017541885376e-01 1.770917773246765137e-01 -1.661711037158966064e-01 1.642182916402816772e-01 2.056828588247299194e-01 -2.219850569963455200e-01 -3.557411134243011475e-01 -3.264846652746200562e-02 6.340575218200683594e-02 -8.773382008075714111e-02 -3.386538326740264893e-01 6.549518555402755737e-02 2.164720147848129272e-01 -9.356648474931716919e-02 -3.597392737865447998e-01 -1.681844145059585571e-02 -4.963765665888786316e-02 8.410529792308807373e-02 -1.113519817590713501e-01 9.142523258924484253e-02 2.901883721351623535e-01 1.606777608394622803e-01 2.629888057708740234e-01 -2.476992756128311157e-01 2.008537501096725464e-01 -1.048965156078338623e-01 6.843050569295883179e-02 -2.823583967983722687e-02 -8.029671385884284973e-03 1.515993028879165649e-01
-6.404466181993484497e-02 2.847113013267517090e-01 -1.080219969153404236e-01 -2.293317914009094238e-01 -1.478764563798904419e-01 5.631474405527114868e-02 2.805011868476867676e-01 -2.550555467605590820e-01 -1.113593950867652893e-01 9.393268078565597534e-02 -4.202461242675781250e-01 -1.490354686975479126e-01 -8.277138322591781616e-02 -1.177097111940383911e-02 -1.368219703435897827e-01 -1.879284232854843140e-01 -3.094578981399536133e-01 -2.963033504784107208e-02 -3.308717161417007446e-02 6.956979632377624512e-02 1.822243928909301758e-01 -2.490092068910598755e-01 -1.297377198934555054e-01 -1.349383685737848282e-02 3.041994273662567139e-01 -8.243384212255477905e-02 -8.050113916397094727e-03 8.012801408767700195e-02 -4.757741698995232582e-04 -2.592421472072601318e-01 4.736809059977531433e-02 1.032615453004837036e-01
7.996771484613418579e-02 -3.184359073638916016e-01 -1.069374904036521912e-01 1.800713986158370972e-01 -1.296624839305877686e-01 -1.221543103456497192e-01 1.190522164106369019e-01 -1.945652067661285400e-01 -8.177634328603744507e-02 4.235842823982238770e-02 -4.648594930768013000e-02 9.040223062038421631e-02 -1.273187547922134399e-01 1.205743011087179184e-02 1.877486407756805420e-01 -1.556132286787033081e-01 -1.724639087915420532e-01 1.500585526227951050e-01 -6.594005227088928223e-02 -1.005314737558364868e-01 2.853652834892272949e-01 -1.252946257591247559e-01 -1.210129857063293457e-01 3.192228451371192932e-02 3.338572978973388672e-01 -1.989002376794815063e-01 3.007213473320007324e-01 -1.633568257093429565e-01 -1.212243288755416870e-01 -5.222839862108230591e-02 -4.113120138645172119e-01 -1.889206022024154663e-01
6.968164443969726562e-02 3.888070210814476013e-02 2.847404778003692627e-02 2.172733992338180542e-01 2.469852417707443237e-01 3.782161325216293335e-02 1.050724089145660400e-01 -3.020691871643066406e-01 -5.006610602140426636e-02 5.001291036605834961e-01 -4.895652644336223602e-03 6.892663985490798950e-02 -6.458177417516708374e-02 2.652993500232696533e-01 -1.712576150894165039e-01 1.745079010725021362e-01 -1.413036882877349854e-01 -1.989011168479919434e-01 -4.026322811841964722e-02 1.165671125054359436e-01 3.823535889387130737e-02 -8.213956654071807861e-02 -1.922455877065658569e-01 1.754463016986846924e-01 1.469389051198959351e-01 -2.123350203037261963e-01 2.962591946125030518e-01 4.089736565947532654e-02 1.840539574623107910e-01 -1.137697771191596985e-01 -7.075427565723657608e-03 -1.883455663919448853e-01
1.220942661166191101e-01 -4.560229927301406860e-02 -3.562824428081512451e-01 -2.161315381526947021e-01 -1.061458066105842590e-01 -1.580391824245452881e-01 4.441250115633010864e-02 -2.098812609910964966e-01 -8.450030535459518433e-02 2.678501904010772705e-01 -1.687050908803939819e-01 7.061486691236495972e-02 -9.070190787315368652e-02 1.593412458896636963e-01 1.157603561878204346e-01 -2.084735035896301270e-01 -3.791454434394836426e-01 6.167177110910415649e-03 -1.233035773038864136e-01 2.006087303161621094e-01 -3.821218013763427734e-02 1.324022263288497925e-01 -5.122125893831253052e-02 9.890436381101608276e-02 -5.761362239718437195e-02 -5.950821191072463989e-02 2.154208719730377197e-01 2.436355054378509521e-01 -3.400585651397705078e-01 5.132567882537841797e-02 -2.325494736433029175e-01 -9.314452111721038818e-02
-1.303693503141403198e-01 -2.528134286403656006e-01 -2.409799396991729736e-01 -3.386973589658737183e-02 -5.187936127185821533e-02 2.388255000114440918e-01 2.661619782447814941e-01 -3.535708189010620117e-01 -1.491133421659469604e-01 8.832080662250518799e-02 2.345011197030544281e-02 -2.092191874980926514e-01 -1.607488095760345459e-01 7.064877077937126160e-03 6.755382567644119263e-02 1.597681790590286255e-01 -2.611598074436187744e-01 -3.321774303913116455e-02 1.149950399994850159e-01 4.409710168838500977e-01 4.231515154242515564e-02 2.403074204921722412e-01 1.464722454547882080e-01 1.142151579260826111e-01 2.496082484722137451e-01 -2.910167723894119263e-02 1.268235128372907639e-02 -1.685532927513122559e-02 -1.241523772478103638e-01 -8.665275573730468750e-02 -6.841599941253662109e-02 -1.082850024104118347e-01
8.551871776580810547e-02 2.540903687477111816e-01 -2.547602653503417969e-01 1.060111969709396362e-01 1.224233210086822510e-01 3.038269840180873871e-02 7.555999606847763062e-02 5.710354074835777283e-02 -4.337881505489349365e-02 1.262515336275100708e-01 -3.048686310648918152e-02 -6.917736679315567017e-02 -1.550889341160655022e-03 3.698568046092987061e-02 2.179147601127624512e-01 -1.004801318049430847e-01 -5.740776062011718750e-01 -3.007239699363708496e-01 2.085115760564804077e-01 6.265334784984588623e-03 1.677742749452590942e-01 -3.174700587987899780e-02 -4.806605647900141776e-05 -1.965888142585754395e-01 1.276197731494903564e-01 -3.692469000816345215e-02 1.325638443231582642e-01 1.563010066747665405e-01 5.215227976441383362e-02 -2.587785720825195312e-01 -2.846037447452545166e-01 5.435757711529731750e-02
-2.092516869306564331e-01 8.956941217184066772e-02 -3.872233331203460693e-01 -1.108095273375511169e-01 4.270553216338157654e-02 -2.523966133594512939e-01 1.766733974218368530e-01 -1.411454379558563232e-01 -1.117251589894294739e-01 1.332457959651947021e-01 -1.642005741596221924e-01 1.145069226622581482e-01 -1.645098626613616943e-01 1.794624775648117065e-01 2.700122594833374023e-01 1.553173959255218506e-01 -3.059360198676586151e-02 -1.388925779610872269e-02 -6.024955213069915771e-02 7.619297504425048828e-02 -1.438406705856323242e-01 -2.306277453899383545e-01 2.212863601744174957e-02 -3.094277083873748779e-01 1.447952091693878174e-01 -1.921584308147430420e-01 1.516978144645690918e-01 -3.527736291289329529e-02 -5.340544879436492920e-02 5.033893138170242310e-02 -3.995671272277832031e-01 -1.217785105109214783e-01
9.904835373163223267e-02 2.184620946645736694e-01 -2.487525939941406250e-01 -1.358009129762649536e-01 1.012957021594047546e-01 -1.728491485118865967e-01 1.556197106838226318e-01 1.722686439752578735e-01 -9.429425001144409180e-02 2.810744643211364746e-01 5.711663514375686646e-02 1.268265545368194580e-01 -3.023926913738250732e-02 4.506196677684783936e-01 1.604971289634704590e-01 2.746141143143177032e-02 -2.323883324861526489e-01 -1.925882250070571899e-01 -2.322557568550109863e-02 -7.565730065107345581e-02 -5.271768569946289062e-02 -3.011069446802139282e-02 -3.373608365654945374e-02 2.654631808400154114e-02 2.413359731435775757e-01 -1.328564137220382690e-01 4.485563337802886963e-01 -1.093939691781997681e-01 1.423360686749219894e-02 -1.752535402774810791e-01 -6.658460199832916260e-02 -5.553907901048660278e-02
3.598332032561302185e-02 -3.683137893676757812e-02 -2.236174345016479492e-01 -1.710693091154098511e-01 2.171598076820373535e-01 -1.929666548967361450e-01 4.218628406524658203e-01 -3.108616173267364502e-01 -1.928189694881439209e-01 2.193344384431838989e-01 -1.787625849246978760e-01 -4.480503965169191360e-03 -1.221941262483596802e-01 -4.501437768340110779e-02 4.830370843410491943e-02 -1.131136640906333923e-01 -3.688986301422119141e-01 9.963410347700119019e-02 1.428643018007278442e-01 2.839212417602539062e-01 4.573245346546173096e-02 -1.005224809050559998e-01 2.021745443344116211e-01 6.709516048431396484e-02 1.509056538343429565e-01 -5.025844275951385498e-02 1.893935501575469971e-01 -2.053630053997039795e-01 5.860380828380584717e-03 -2.927698660641908646e-03 -3.695250675082206726e-02 -1.937243156135082245e-02
-1.143252328038215637e-01 1.368179321289062500e-01 -1.833619177341461182e-01 -1.887732297182083130e-01 2.793563902378082275e-01 2.973324619233608246e-02 1.068259775638580322e-01 -8.849684894084930420e-02 -1.175527274608612061e-02 1.146219000220298767e-01 -1.949796974658966064e-01 -2.141202241182327271e-01 -2.871618866920471191e-01 3.497101366519927979e-01 7.258263975381851196e-02 -8.688215166330337524e-02 -1.920702457427978516e-01 -8.965496718883514404e-02 5.178454890847206116e-02 -8.444497361779212952e-03 -2.009589821100234985e-01 -9.756682813167572021e-02 -4.992788285017013550e-02 -1.808876991271972656e-01 2.815490067005157471e-01 -4.650978147983551025e-01 5.320472642779350281e-02 -8.205842226743698120e-02 -7.688011974096298218e-03 4.093294963240623474e-02 -1.461863964796066284e-01 -1.581622511148452759e-01
1.522937864065170288e-01 1.440080404281616211e-01 -8.246736973524093628e-02 -2.103849500417709351e-02 -4.333791509270668030e-02 -2.975772367790341377e-03 1.032841056585311890e-01 -1.254512071609497070e-01 -1.825912892818450928e-01 1.136515289545059204e-01 -1.577138006687164307e-01 1.686999201774597168e-01 -2.383011579513549805e-01 3.638184070587158203e-01 1.380499303340911865e-01 4.448688030242919922e-01 -1.038005724549293518e-01 -2.751522958278656006e-01 3.255492076277732849e-02 -4.917084798216819763e-02 7.309328019618988037e-02 2.658210694789886475e-02 2.684371471405029297e-01 -1.144289597868919373e-01 1.294855773448944092e-01 -2.785789966583251953e-01 2.373998165130615234e-01 7.042071223258972168e-02 -1.353478282690048218e-01 -9.756389260292053223e-02 -7.320918887853622437e-02 -2.116006165742874146e-01
-1.252918392419815063e-01 7.802224904298782349e-02 -2.841626405715942383e-01 -6.789242476224899292e-02 1.639891117811203003e-01 1.416607201099395752e-01 1.189920306205749512e-01 -2.372746542096138000e-02 -2.662473917007446289e-01 3.241695463657379150e-01 -3.202323019504547119e-01 -1.103789806365966797e-01 -1.082294434309005737e-01 2.097446322441101074e-01 -9.203473478555679321e-02 -8.353570476174354553e-03 5.762504879385232925e-03 -8.813588321208953857e-02 9.459589421749114990e-02 -4.196667112410068512e-03 1.785643100738525391e-01 -1.766169518232345581e-01 -1.147729456424713135e-01 -8.954639546573162079e-03 1.691694855690002441e-01 -1.508460193872451782e-01 1.027931496500968933e-01 -2.416439950466156006e-01 1.691108942031860352e-02 -4.242570698261260986e-01 -1.348077803850173950e-01 2.536510229110717773e-01
-1.359490454196929932e-01 -1.008439902216196060e-02 -2.682177722454071045e-01 -2.367324382066726685e-01 7.444550096988677979e-02 -1.120174154639244080e-01 -1.425286233425140381e-01 -4.061532020568847656e-01 -9.107352793216705322e-02 1.421231329441070557e-01 -5.573928728699684143e-02 -4.819155111908912659e-02 2.288992889225482941e-02 2.137757837772369385e-02 9.061249345541000366e-02 -2.169260382652282715e-01 -3.122061192989349365e-01 1.732758730649948120e-01 1.574634015560150146e-01 3.682955205440521240e-01 1.365723758935928345e-01 -1.380750387907028198e-01 -1.625057309865951538e-02 -4.153149574995040894e-02 2.581554353237152100e-01 -1.758059673011302948e-02 3.272819817066192627e-01 -1.907172650098800659e-01 1.272194683551788330e-01 1.310516498051583767e-03 -6.776122003793716431e-02 3.225249797105789185e-02
-3.394565731287002563e-02 1.146166324615478516e-01 -2.064400017261505127e-01 -4.194723442196846008e-02 1.540461331605911255e-01 1.700267940759658813e-01 -1.021096631884574890e-01 -2.447244673967361450e-01 -3.236495703458786011e-02 1.781919449567794800e-01 -7.303345948457717896e-02 9.254140406847000122e-02 -1.848554760217666626e-01 1.359161585569381714e-01 2.272877544164657593e-01 -1.633566766977310181e-01 -1.888230144977569580e-01 1.523931324481964111e-01 -1.267552226781845093e-01 2.403973042964935303e-01 1.632141619920730591e-01 -2.182097733020782471e-01 1.547478139400482178e-01 1.198036372661590576e-01 3.949807882308959961e-01 8.589408546686172485e-02 3.172638714313507080e-01 -2.879446744918823242e-01 1.359891593456268311e-01 -1.885773986577987671e-02 5.256560817360877991e-02 1.638071388006210327e-01
1.430247575044631958e-01 -3.329770267009735107e-01 -3.833717852830886841e-02 -6.361988186836242676e-02 -1.342860311269760132e-01 1.161755099892616272e-01 1.157151088118553162e-01 -2.092662900686264038e-01 -1.986889690160751343e-01 1.759296096861362457e-02 -2.389474362134933472e-01 4.187527298927307129e-02 -1.846876144409179688e-01 7.153876125812530518e-02 -1.008551008999347687e-02 -1.152881160378456116e-01 -1.969550698995590210e-01 2.391467094421386719e-01 -1.419994831085205078e-01 2.153335325419902802e-02 2.824109494686126709e-01 -6.012377515435218811e-02 -2.363188117742538452e-01 1.098127439618110657e-01 2.933056056499481201e-01 -1.046710312366485596e-01 1.146025061607360840e-01 -1.014767587184906006e-01 -2.546707987785339355e-01 -4.063830524682998657e-02 -3.935270607471466064e-01 -1.162352040410041809e-01
-2.672996819019317627e-01 6.527294963598251343e-02 -1.593305915594100952e-01 -9.543820470571517944e-02 1.165685360319912434e-03 4.750881716609001160e-02 1.176604256033897400e-01 -2.973429262638092041e-01 -2.561256587505340576e-01 8.957996219396591187e-02 4.398264456540346146e-03 -1.783437877893447876e-01 -7.120150327682495117e-02 3.604816496372222900e-01 -5.361050367355346680e-02 -6.735724210739135742e-02 -1.750987470149993896e-01 -1.931855082511901855e-01 2.487002909183502197e-01 1.116721108555793762e-01 -7.717545330524444580e-02 4.221195355057716370e-02 8.096766471862792969e-02 1.493116915225982666e-01 1.623370349407196045e-01 -4.460453689098358154e-01 1.313380002975463867e-01 2.906001210212707520e-01 -4.927806928753852844e-02 -1.675659567117691040e-01 -2.577855437994003296e-02 -1.823062822222709656e-02
-1.877371966838836670e-01 1.335377693176269531e-01 8.990935981273651123e-02 -2.102760821580886841e-01 1.011015661060810089e-02 8.901134878396987915e-02 1.701314904494211078e-04 -3.673397898674011230e-01 2.327260226011276245e-01 1.818251907825469971e-01 -9.958929568529129028e-02 8.720158040523529053e-02 -9.252119809389114380e-02 3.944041430950164795e-01 -4.810471087694168091e-02 1.727498620748519897e-01 -3.402991890907287598e-01 -2.323941141366958618e-01 -8.356010913848876953e-02 1.717106550931930542e-01 1.541949212551116943e-01 -9.061054326593875885e-03 2.066296897828578949e-02 -1.332094967365264893e-01 -5.957917892374098301e-04 -1.186876818537712097e-01 -9.986054152250289917e-02 8.515283465385437012e-02 6.708046793937683105e-02 1.353445798158645630e-01 -3.490342497825622559e-01 -1.624291241168975830e-01
-2.069042772054672241e-01 2.362779080867767334e-01 1.036772876977920532e-01 3.329446315765380859e-01 7.776606082916259766e-02 8.454567193984985352e-02 1.854873746633529663e-01 -1.463782936334609985e-01 -2.752021253108978271e-01 5.973662063479423523e-02 -2.428098618984222412e-01 -5.884785577654838562e-02 4.315964505076408386e-02 1.280239671468734741e-01 9.027478843927383423e-02 2.210124880075454712e-01 -3.846604228019714355e-01 -5.270431563258171082e-02 1.676065921783447266e-01 2.026647478342056274e-01 9.584377706050872803e-02 8.484604768455028534e-04 2.025887072086334229e-01 1.802644319832324982e-02 2.719314098358154297e-01 -1.630668193101882935e-01 1.870541274547576904e-01 -1.124288588762283325e-01 4.098237305879592896e-02 -2.614502906799316406e-01 -4.630155861377716064e-02 -5.435405671596527100e-02
-4.295355081558227539e-02 3.721410036087036133e-01 -7.198215276002883911e-02 -1.714245765469968319e-03 1.561186462640762329e-01 -1.097554247826337814e-02 1.514852941036224365e-01 -1.434799283742904663e-01 -1.358243227005004883e-01 -8.186148852109909058e-02 -3.174180388450622559e-01 1.540059447288513184e-01 6.006169691681861877e-02 9.836719185113906860e-02 2.832433092407882214e-04 1.354037076234817505e-01 -1.093525439500808716e-01 1.523883044719696045e-01 -3.671024441719055176e-01 1.504797339439392090e-01 4.504015743732452393e-01 -1.101439818739891052e-01 -1.277855932712554932e-01 -6.601203233003616333e-02 2.918516695499420166e-01 -1.770467311143875122e-01 -5.397861823439598083e-02 3.423772752285003662e-02 -1.960597038269042969e-01 9.141333401203155518e-03 -2.599706128239631653e-02 -1.309123784303665161e-01
9.258853644132614136e-02 9.225960820913314819e-02 1.099717393517494202e-01 1.467573791742324829e-01 5.220786202698945999e-03 -1.866326034069061279e-01 1.082128435373306274e-01 -6.649073213338851929e-02 -1.101478263735771179e-01 4.055909439921379089e-02 -7.156690955162048340e-02 -1.193886697292327881e-01 -8.837264776229858398e-02 3.095155656337738037e-01 -1.993859410285949707e-01 -2.595920562744140625e-01 -2.494802922010421753e-01 -9.592147916555404663e-02 -2.004626989364624023e-01 2.916575074195861816e-01 1.748775094747543335e-01 5.193744227290153503e-02 -3.456814587116241455e-01 1.121279522776603699e-01 4.608244597911834717e-01 -1.460355669260025024e-01 1.532063353806734085e-02 -3.014248237013816833e-02 3.699098154902458191e-02 1.321264822036027908e-02 -1.672732830047607422e-01 -1.673255711793899536e-01
-1.396707445383071899e-01 -3.585879206657409668e-01 -2.100307941436767578e-01 -9.001580998301506042e-03 1.558680832386016846e-01 3.607060611248016357e-01 -2.890771999955177307e-02 -3.047501742839813232e-01 -1.119652390480041504e-01 1.757958531379699707e-01 -2.241702824831008911e-01 -3.121276199817657471e-02 -1.844982653856277466e-01 2.398097515106201172e-01 8.746246993541717529e-02 -1.059521436691284180e-01 -4.172142595052719116e-03 -1.689517498016357422e-01 -2.006504684686660767e-01 3.032363057136535645e-01 1.697547286748886108e-01 -1.538629084825515747e-01 1.322840452194213867e-01 -2.210459485650062561e-02 2.753124237060546875e-01 6.779282540082931519e-02 1.122526228427886963e-01 7.901690900325775146e-02 -2.703882986679673195e-03 1.242605522274971008e-01 -9.035050868988037109e-02 -2.021485008299350739e-02
-1.078075617551803589e-01 1.794395148754119873e-01 -7.695563137531280518e-02 1.836535036563873291e-01 1.175458133220672607e-01 1.481743156909942627e-01 1.287273168563842773e-01 1.665561497211456299e-01 6.447590142488479614e-02 -1.501047909259796143e-01 -3.848934471607208252e-01 -1.458681672811508179e-01 -1.538903266191482544e-02 2.120157927274703979e-01 -6.816498190164566040e-02 -5.572161450982093811e-02 -2.117547541856765747e-01 -3.692220151424407959e-02 -1.656526476144790649e-01 7.605445384979248047e-02 1.823280006647109985e-01 -1.680029630661010742e-01 -1.208338737487792969e-01 9.333059936761856079e-02 4.325613379478454590e-01 -2.520933933556079865e-02 6.049996241927146912e-02 -1.058536171913146973e-01 -2.828827500343322754e-01 -2.149424850940704346e-01 -2.936382889747619629e-01 -9.017374366521835327e-02
-1.337660998106002808e-01 -3.026293218135833740e-02 -2.333154380321502686e-01 2.036551535129547119e-01 -7.970952242612838745e-02 1.734045594930648804e-01 1.516317874193191528e-01 -2.354603856801986694e-01 -2.186533212661743164e-01 3.255213797092437744e-02 -1.588267683982849121e-01 2.907153218984603882e-02 -6.709293276071548462e-02 8.265486359596252441e-02 -1.641702651977539062e-01 -1.948557943105697632e-01 -8.202303200960159302e-02 5.510628595948219299e-02 -1.061294153332710266e-01 5.448294058442115784e-02 1.606161147356033325e-01 -1.474408200010657310e-03 1.984754204750061035e-02 6.507530063390731812e-02 3.871391415596008301e-01 -3.959519565105438232e-01 -6.987018138170242310e-02 1.036249101161956787e-02 1.003191247582435608e-01 1.024384945631027222e-01 -4.765034615993499756e-01 -7.447957247495651245e-02
1.480590403079986572e-01 -9.772608056664466858e-03 -4.280427098274230957e-01 -1.088655143976211548e-01 2.681406028568744659e-02 -1.758941262960433960e-01 4.382004588842391968e-02 -2.744948863983154297e-01 -1.821294724941253662e-01 1.341375894844532013e-02 3.294331952929496765e-02 1.558019071817398071e-01 3.579406812787055969e-02 3.087046146392822266e-01 -1.439151167869567871e-01 -1.947813294827938080e-02 -4.095627665519714355e-01 -2.528275251388549805e-01 4.510916024446487427e-02 1.592101007699966431e-01 9.316571056842803955e-02 -1.592998355627059937e-01 -2.584713995456695557e-01 4.452440142631530762e-02 3.942307829856872559e-02 1.796807050704956055e-01 2.724581658840179443e-01 -5.816372483968734741e-02 -3.613680973649024963e-02 1.102624759078025818e-01 -9.080580621957778931e-02 5.046346411108970642e-02
1.226849406957626343e-01 -1.204830408096313477e-02 -4.398469328880310059e-01 -1.754966229200363159e-01 -6.174775585532188416e-02 -1.798156201839447021e-01 1.819743961095809937e-01 -1.159325167536735535e-01 -1.371502578258514404e-01 1.783523559570312500e-01 2.179134264588356018e-02 2.132204622030258179e-01 -3.438143804669380188e-02 1.771260052919387817e-01 -1.781632602214813232e-01 -3.315876796841621399e-02 -3.983981609344482422e-01 -3.356710970401763916e-01 -3.609622269868850708e-02 5.556771159172058105e-02 1.148483753204345703e-01 -2.117758393287658691e-01 -5.784466490149497986e-02 2.108427584171295166e-01 1.360644698143005371e-01 1.575470268726348877e-01 2.708801329135894775e-01 2.313563786447048187e-02 7.698010653257369995e-02 -5.661320686340332031e-02 -6.903709471225738525e-02 5.579400062561035156e-02
-1.635365635156631470e-01 3.669416904449462891e-02 1.883727908134460449e-01 2.094287425279617310e-01 -8.787085115909576416e-02 2.193313650786876678e-02 2.608330361545085907e-02 -1.791667193174362183e-02 -2.920516431331634521e-01 9.647146612405776978e-02 1.350973397493362427e-01 8.275088667869567871e-02 -3.204523399472236633e-02 3.500653803348541260e-01 -1.024863496422767639e-01 1.706233434379100800e-02 -2.073084115982055664e-01 -2.354156225919723511e-02 2.990528382360935211e-02 4.350906610488891602e-01 2.044114917516708374e-01 -4.398458078503608704e-02 6.775424815714359283e-03 1.136691644787788391e-01 3.520755171775817871e-01 -1.762822419404983521e-01 -2.183755161240696907e-03 -1.203306466341018677e-01 1.559259891510009766e-01 -1.923155188560485840e-01 -1.023144721984863281e-01 -3.124039173126220703e-01
-1.519310623407363892e-01 2.383038401603698730e-02 6.986348330974578857e-02 -1.633987277746200562e-01 3.151388168334960938e-01 2.905084788799285889e-01 -1.447242647409439087e-01 -2.893978059291839600e-01 -1.648835092782974243e-01 1.473436504602432251e-01 8.504804223775863647e-03 1.006201505661010742e-01 -1.076482310891151428e-01 1.765694171190261841e-01 2.639948427677154541e-01 -1.086920201778411865e-01 -7.309112697839736938e-02 5.396046862006187439e-02 1.720946431159973145e-01 2.287830859422683716e-01 2.518247663974761963e-01 -8.915463835000991821e-02 -1.047520935535430908e-01 3.474757820367813110e-02 3.443644344806671143e-01 1.183822285383939743e-02 2.982375025749206543e-01 -1.485735327005386353e-01 2.160124778747558594e-01 5.081411451101303101e-02 -6.859929859638214111e-02 -1.246857941150665283e-01
-7.557866722345352173e-02 -2.218107134103775024e-01 -2.972052991390228271e-01 -4.577639698982238770e-02 -1.789350435137748718e-02 5.518158897757530212e-03 -3.491827100515365601e-02 -1.655720025300979614e-01 -1.741240173578262329e-01 2.637909650802612305e-01 -2.722701728343963623e-01 4.690547473728656769e-03 -2.508307993412017822e-01 3.128819465637207031e-01 -8.180493116378784180e-02 -1.064629033207893372e-01 -2.162211090326309204e-01 7.478313893079757690e-02 -8.058974891901016235e-02 1.468948423862457275e-01 8.674290962517261505e-03 -5.935472622513771057e-02 1.293794512748718262e-01 7.359402626752853394e-02 2.832294702529907227e-01 2.328770756721496582e-01 2.650204300880432129e-01 -6.709384173154830933e-02 3.930887877941131592e-01 2.603911794722080231e-03 -5.375485122203826904e-02 -2.883683890104293823e-03
9.705832600593566895e-02 3.117912411689758301e-01 -9.108347445726394653e-02 2.344425171613693237e-01 1.685033887624740601e-01 8.610061556100845337e-02 1.754872351884841919e-01 -6.498872488737106323e-02 1.811417490243911743e-01 1.432333737611770630e-01 -2.066520303487777710e-01 -6.579528748989105225e-02 -3.803093731403350830e-01 1.437668502330780029e-01 3.560395166277885437e-02 8.668335527181625366e-02 -4.749622642993927002e-01 -1.435085833072662354e-01 8.247653394937515259e-02 -4.696843028068542480e-02 2.195939272642135620e-01 8.911832422018051147e-02 1.096190768294036388e-03 1.124664619565010071e-01 2.001767605543136597e-01 1.591787338256835938e-01 1.306761503219604492e-01 1.367522031068801880e-02 1.611083298921585083e-01 -1.943112909793853760e-01 -5.042513832449913025e-02 -1.090840548276901245e-01
-9.515281021595001221e-02 3.002228438854217529e-01 -1.262072920799255371e-01 -1.871997714042663574e-01 6.494459509849548340e-02 3.645906448364257812e-01 -1.013764739036560059e-01 -7.078765332698822021e-02 -1.917733997106552124e-01 8.631887845695018768e-03 -1.596086919307708740e-01 -5.418736115097999573e-02 2.204490080475807190e-02 2.812991738319396973e-01 7.269666995853185654e-03 -1.544061154127120972e-01 -2.689959406852722168e-01 2.741481661796569824e-01 -1.760758161544799805e-01 4.963580146431922913e-02 9.440000355243682861e-02 7.469503581523895264e-02 -9.691990166902542114e-02 -4.259339347481727600e-02 3.067946434020996094e-01 2.424947321414947510e-01 2.965236008167266846e-01 4.997622221708297729e-02 2.053240388631820679e-01 6.502900738269090652e-03 -1.556498408317565918e-01 -1.103518232703208923e-01
-2.279256582260131836e-01 -2.029310464859008789e-01 -1.438139528036117554e-01 -6.624117493629455566e-02 -1.565755307674407959e-01 8.808118849992752075e-02 -1.249540597200393677e-02 -4.786569252610206604e-02 -5.381071940064430237e-02 -6.059202179312705994e-02 -1.832189708948135376e-01 1.035336554050445557e-01 1.238895431160926819e-01 1.976341307163238525e-01 -6.482534855604171753e-02 -1.522791832685470581e-01 -1.182925254106521606e-01 -1.289941743016242981e-02 -1.668385416269302368e-01 3.941979110240936279e-01 3.656370043754577637e-01 -1.866518054157495499e-03 -2.084607034921646118e-01 1.043475940823554993e-01 3.459722995758056641e-01 -1.928007453680038452e-01 1.174991652369499207e-01 -2.988310158252716064e-02 -4.505056142807006836e-02 -1.699310988187789917e-01 -3.551870882511138916e-01 -1.912710256874561310e-02
-9.556961804628372192e-02 5.423578247427940369e-02 -1.550533175468444824e-01 4.566477239131927490e-02 -1.232856512069702148e-01 -1.266410499811172485e-01 3.874938562512397766e-02 -3.696799278259277344e-01 -3.640427812933921814e-02 3.285238444805145264e-01 -3.114891350269317627e-01 -1.392827183008193970e-01 -1.445632614195346832e-02 2.964823693037033081e-02 -9.150367230176925659e-02 -7.086804509162902832e-02 -4.306847453117370605e-01 -2.212604321539402008e-02 -7.918353378772735596e-02 8.879899978637695312e-02 1.602452397346496582e-01 1.296178102493286133e-01 -1.189042553305625916e-01 2.721854746341705322e-01 7.343667000532150269e-02 -2.611326575279235840e-01 -6.370409578084945679e-02 -8.177486807107925415e-02 -2.478385269641876221e-01 -4.586876183748245239e-02 -2.250661402940750122e-01 -1.512836068868637085e-01
6.739906221628189087e-02 -6.132080219686031342e-03 4.149740189313888550e-02 -1.255027018487453461e-02 1.064884886145591736e-01 1.614664793014526367e-01 2.084247171878814697e-01 -3.184692263603210449e-01 -1.050618067383766174e-01 1.892456561326980591e-01 6.072007864713668823e-02 -1.788208931684494019e-01 -1.011223047971725464e-01 4.571737945079803467e-01 -1.371162235736846924e-01 2.976111471652984619e-01 -1.119822114706039429e-01 1.608881205320358276e-01 -4.469949752092361450e-03 9.462559223175048828e-02 4.640942439436912537e-02 1.553140282630920410e-01 1.319155842065811157e-01 -9.617500752210617065e-02 3.352803289890289307e-01 -5.673278495669364929e-02 1.375007927417755127e-01 7.574898749589920044e-02 1.905551105737686157e-01 -2.686354517936706543e-01 -1.299458295106887817e-01 -1.902056485414505005e-01
-2.701296806335449219e-01 1.273325383663177490e-01 -3.517308533191680908e-01 -2.456567287445068359e-01 4.370491579174995422e-02 -8.237643539905548096e-02 2.523665130138397217e-01 -2.420857399702072144e-01 5.661559477448463440e-02 -6.172675266861915588e-02 -1.832905858755111694e-01 -5.248364433646202087e-02 -2.938917875289916992e-01 2.008937895298004150e-01 1.100405454635620117e-01 4.925894364714622498e-02 -3.051983006298542023e-02 -1.043244302272796631e-01 -1.411676853895187378e-01 1.443848907947540283e-01 -2.511721290647983551e-02 -2.132279723882675171e-01 1.320087313652038574e-01 -1.992741972208023071e-02 2.716485857963562012e-01 -2.972517311573028564e-01 2.320664525032043457e-01 -2.445772886276245117e-01 1.053139716386795044e-01 5.546540394425392151e-02 -5.860733985900878906e-02 -3.457231447100639343e-02
7.922707498073577881e-02 2.056816518306732178e-01 3.503368422389030457e-02 1.717074215412139893e-01 6.013674288988113403e-02 1.387266349047422409e-02 1.107710003852844238e-01 -4.916519671678543091e-02 5.003779381513595581e-02 1.487909704446792603e-01 -1.111052855849266052e-01 -1.561102122068405151e-01 -3.661730587482452393e-01 9.936242550611495972e-02 -8.101402223110198975e-02 3.578452020883560181e-02 -3.277442455291748047e-01 -2.871644198894500732e-01 8.197896927595138550e-02 -1.394186541438102722e-02 3.918047249317169189e-01 -1.532827913761138916e-01 -6.093388423323631287e-02 -1.022892668843269348e-01 3.362807333469390869e-01 -1.581761240959167480e-02 -1.579584628343582153e-01 6.136113777756690979e-02 1.812065988779067993e-01 -2.123115658760070801e-01 -1.425822377204895020e-01 -2.465449720621109009e-01
-7.339726388454437256e-02 2.062662243843078613e-01 -2.272218763828277588e-01 6.256885826587677002e-02 4.062351956963539124e-02 -3.849493339657783508e-02 1.870675384998321533e-01 -1.861675083637237549e-01 -2.182463109493255615e-01 3.542465716600418091e-02 -2.360007166862487793e-01 1.442769169807434082e-01 -1.411804109811782837e-01 -2.145424671471118927e-02 -8.124016225337982178e-02 -1.189605370163917542e-01 -1.097219362854957581e-01 4.732690006494522095e-02 3.164450451731681824e-02 -1.339415833353996277e-02 9.342791885137557983e-02 -1.798661649227142334e-01 -1.527865082025527954e-01 -7.494641840457916260e-02 4.098167121410369873e-01 -2.343348599970340729e-02 3.329742550849914551e-01 5.502935871481895447e-02 -3.642685115337371826e-01 4.860196635127067566e-02 -3.016128838062286377e-01 2.515386044979095459e-01
-4.542925953865051270e-02 -5.606801807880401611e-02 -2.658873498439788818e-01 -2.314535714685916901e-02 -7.514289766550064087e-02 6.341983377933502197e-02 6.377734988927841187e-02 -2.283610850572586060e-01 -2.462965995073318481e-01 -1.064179092645645142e-01 -1.045612320303916931e-01 -2.259680069983005524e-02 1.412823330610990524e-02 8.239997923374176025e-02 1.114391069859266281e-02 -1.426315158605575562e-01 -4.885522648692131042e-02 8.780758827924728394e-02 -1.734614074230194092e-01 -1.983935981988906860e-01 3.006873428821563721e-01 -9.034259617328643799e-02 5.440760776400566101e-02 2.862273901700973511e-02 2.525070607662200928e-01 -3.748838305473327637e-01 1.831213980913162231e-01 -2.369332611560821533e-01 -5.431507714092731476e-03 5.741263926029205322e-02 -4.979931414127349854e-01 -1.399892270565032959e-01
9.837080538272857666e-02 2.254711091518402100e-01 -6.774475425481796265e-02 -3.803733736276626587e-02 -2.876329421997070312e-02 -7.992476224899291992e-02 2.931875921785831451e-02 -1.627778820693492889e-02 -1.783469766378402710e-01 3.436079025268554688e-01 -2.360077351331710815e-01 -1.721474342048168182e-03 -7.790465652942657471e-02 3.040044307708740234e-01 6.805575452744960785e-03 8.539519459009170532e-02 -1.400730311870574951e-01 4.174305200576782227e-01 -2.429977208375930786e-01 1.907611936330795288e-01 -3.413654118776321411e-02 -2.213186919689178467e-01 1.542871631681919098e-02 5.621876567602157593e-02 1.744026094675064087e-01 -2.673392929136753082e-02 1.032793372869491577e-01 2.730021476745605469e-01 -7.442674040794372559e-02 -3.265763819217681885e-01 -8.788510411977767944e-02 -1.860414296388626099e-01
2.219719812273979187e-02 2.479915767908096313e-01 -7.375152409076690674e-02 2.441384196281433105e-01 -1.652113314776215702e-05 7.970008067786693573e-03 6.939548999071121216e-02 -2.430204451084136963e-01 -1.327078938484191895e-01 8.605889976024627686e-02 -2.039746344089508057e-01 -1.063743829727172852e-01 1.415614038705825806e-01 2.570875883102416992e-01 1.209653243422508240e-01 1.079428717494010925e-01 -4.159368872642517090e-01 -2.363787442445755005e-01 1.215912848711013794e-01 9.880391508340835571e-02 1.311943084001541138e-01 -1.183380931615829468e-01 2.165633887052536011e-01 -6.814169883728027344e-02 2.878228425979614258e-01 -1.908277422189712524e-01 3.060496449470520020e-01 -4.879313334822654724e-02 2.042430341243743896e-01 -1.591662913560867310e-01 6.752906367182731628e-03 -9.327135048806667328e-03
4.354841634631156921e-02 1.230020001530647278e-01 2.876758575439453125e-03 -6.594379991292953491e-02 -7.548965513706207275e-02 -2.788685820996761322e-02 -8.940675109624862671e-02 -2.241749502718448639e-02 -3.172346651554107666e-01 -4.160336777567863464e-02 -5.401999503374099731e-02 -1.103400737047195435e-01 -1.863663792610168457e-01 1.734835952520370483e-01 2.823104262351989746e-01 1.427633017301559448e-01 -3.643776476383209229e-01 -9.371213614940643311e-02 4.024961963295936584e-02 -2.012597862631082535e-03 2.837632782757282257e-02 -1.375697851181030273e-01 1.466123312711715698e-01 8.207488059997558594e-02 3.701103329658508301e-01 -3.177696168422698975e-01 3.582562208175659180e-01 1.245546638965606689e-01 2.059042640030384064e-02 -2.491045594215393066e-01 5.179795995354652405e-02 -2.077344357967376709e-01
-1.773573458194732666e-01 1.662726998329162598e-01 -3.296584486961364746e-01 -2.889887690544128418e-01 1.093667224049568176e-01 9.292330592870712280e-02 2.909311652183532715e-01 -3.728114068508148193e-01 1.782310754060745239e-01 4.592887312173843384e-02 -1.169001534581184387e-01 2.380832657217979431e-02 -1.254399269819259644e-01 5.279947444796562195e-02 2.673342823982238770e-01 1.882418245077133179e-01 -1.565569937229156494e-01 -6.057252176105976105e-03 -1.016520410776138306e-01 1.125963702797889709e-01 -6.310267373919487000e-03 -2.031562179327011108e-01 -1.162636801600456238e-01 -8.991429582238197327e-03 7.653182744979858398e-02 -3.830232620239257812e-01 1.183033883571624756e-01 -7.151649147272109985e-02 4.888358991593122482e-03 8.753221482038497925e-02 -1.687120348215103149e-01 -1.437287479639053345e-01
-1.724254190921783447e-01 -1.437309980392456055e-01 -1.019742786884307861e-01 1.813744902610778809e-01 2.252509444952011108e-01 -1.705472022294998169e-01 4.834880307316780090e-02 -2.459069937467575073e-01 -1.291014105081558228e-01 1.521668881177902222e-01 -1.422272026538848877e-01 6.469016522169113159e-02 -1.725235134363174438e-01 -1.598783023655414581e-02 -8.638272434473037720e-02 -1.989064216613769531e-01 -2.616788446903228760e-01 1.254608333110809326e-01 -3.762298226356506348e-01 5.780136212706565857e-02 1.448038369417190552e-01 3.621630370616912842e-02 -7.199918385595083237e-03 1.877823919057846069e-01 1.098896414041519165e-01 -1.278147250413894653e-01 4.399351403117179871e-02 -1.626866906881332397e-01 -5.599498748779296875e-02 -1.598036289215087891e-01 -4.025800228118896484e-01 -2.968905568122863770e-01
-1.155031565576791763e-02 6.130307912826538086e-02 -2.924789190292358398e-01 -1.671513617038726807e-01 2.088569253683090210e-01 4.556141421198844910e-02 2.239555120468139648e-01 7.494184374809265137e-02 -2.934032976627349854e-01 1.867401897907257080e-01 -3.998479545116424561e-01 6.230109930038452148e-02 -2.083932310342788696e-01 9.077491611242294312e-02 2.082716487348079681e-02 5.460690241307020187e-03 3.893570229411125183e-02 1.616898365318775177e-02 2.322672754526138306e-01 8.955387771129608154e-02 -4.490960016846656799e-02 -1.260564327239990234e-01 -1.014892533421516418e-01 2.363582327961921692e-02 1.940887123346328735e-01 -1.125603094696998596e-01 2.558653354644775391e-01 -2.589366137981414795e-01 -4.319714382290840149e-02 -3.263120055198669434e-01 -2.197989076375961304e-01 -1.108295395970344543e-01
-1.578397005796432495e-01 -2.345198243856430054e-01 -1.557678282260894775e-01 -1.364870071411132812e-01 -1.156246475875377655e-02 -5.557378754019737244e-02 2.993880771100521088e-02 -2.330159246921539307e-01 1.400445401668548584e-01 -1.601845026016235352e-01 1.055948510766029358e-01 1.624629944562911987e-01 -2.686620652675628662e-01 7.649616897106170654e-02 1.642700135707855225e-01 2.992361485958099365e-01 -2.500613033771514893e-01 3.814530745148658752e-02 -1.467362046241760254e-01 5.720083042979240417e-02 3.638454973697662354e-01 -2.368017137050628662e-01 -7.212636619806289673e-02 -4.370934143662452698e-02 4.187948405742645264e-01 7.242050766944885254e-02 2.233778685331344604e-02 7.531434530392289162e-04 -1.150547116994857788e-01 -1.075802594423294067e-01 -2.246342897415161133e-01 2.530427649617195129e-02
1.733069308102130890e-02 -7.624678313732147217e-02 6.751824170351028442e-02 5.762592330574989319e-02 -1.097886785864830017e-01 -5.101364105939865112e-02 1.944456398487091064e-01 2.020639367401599884e-02 -7.934816926717758179e-02 9.112385660409927368e-02 1.514402925968170166e-01 1.524509638547897339e-01 -1.174682006239891052e-01 1.645811647176742554e-01 3.065392673015594482e-01 8.824845403432846069e-02 -3.399960100650787354e-01 -7.117198407649993896e-02 9.979265183210372925e-02 9.949596971273422241e-02 -7.047141343355178833e-02 5.901421606540679932e-02 1.647275686264038086e-01 -1.589296199381351471e-02 3.353370726108551025e-01 -2.173378020524978638e-01 5.160889029502868652e-01 1.250758469104766846e-01 -8.977045118808746338e-02 -2.435674667358398438e-01 -2.027018070220947266e-01 -5.666103959083557129e-02
9.424119442701339722e-02 6.074991077184677124e-02 -1.579413563013076782e-02 6.271690363064408302e-04 -8.662171661853790283e-02 -1.793765127658843994e-01 3.995151817798614502e-02 -4.411276280879974365e-01 -9.252936393022537231e-02 2.582755386829376221e-01 -1.781666725873947144e-01 -1.039103120565414429e-01 -1.606661677360534668e-01 2.582559883594512939e-01 -5.354731529951095581e-02 -2.361490875482559204e-01 -3.543027937412261963e-01 -5.636767670512199402e-02 -8.519587665796279907e-02 1.891279220581054688e-01 1.925405114889144897e-01 1.956925094127655029e-01 -1.172527223825454712e-01 9.410484135150909424e-02 5.609045922756195068e-02 -1.677639037370681763e-01 -1.704019904136657715e-01 -3.867852315306663513e-02 -1.348969191312789917e-01 -8.035290241241455078e-02 -2.992354333400726318e-01 -1.913920640945434570e-01
7.727206684648990631e-03 1.989278793334960938e-01 -3.500782549381256104e-01 -2.109671980142593384e-01 1.808531880378723145e-01 -2.217825204133987427e-01 1.980910897254943848e-01 -2.650567591190338135e-01 -6.210858002305030823e-02 1.219228953123092651e-01 -1.811911538243293762e-02 3.136147558689117432e-02 -1.426781862974166870e-01 -1.646968536078929901e-02 1.247391775250434875e-01 4.921938106417655945e-02 -2.277221232652664185e-01 9.825363010168075562e-02 -8.125175535678863525e-02 2.135141491889953613e-01 -1.073048710823059082e-01 -5.181150138378143311e-02 6.783298403024673462e-02 -1.209682449698448181e-01 4.603352025151252747e-02 -3.186270892620086670e-01 2.658382356166839600e-01 -5.561671778559684753e-02 -3.510464429855346680e-01 4.473291710019111633e-02 -1.866642534732818604e-01 -2.421813309192657471e-01
-2.651363052427768707e-02 -3.739977255463600159e-02 -1.779241859912872314e-01 2.243658304214477539e-01 -7.949570193886756897e-03 5.072708707302808762e-03 1.457993835210800171e-01 -1.890509873628616333e-01 -1.805529445409774780e-01 1.280429214239120483e-01 -1.289004981517791748e-01 6.657807528972625732e-02 -5.437462031841278076e-02 1.194875836372375488e-01 -1.284379810094833374e-01 -1.660944223403930664e-01 -2.127030193805694580e-01 1.053018793463706970e-01 3.964840434491634369e-03 7.950517535209655762e-02 1.557073146104812622e-01 1.144727468490600586e-01 -1.316509991884231567e-01 1.533259898424148560e-01 4.244710206985473633e-01 -4.016363620758056641e-01 -1.463075429201126099e-01 -4.647925123572349548e-02 -2.115337178111076355e-02 9.394829161465167999e-03 -4.560185372829437256e-01 1.142580881714820862e-01
-5.901229009032249451e-02 6.507626920938491821e-02 -1.859029382467269897e-01 8.201377093791961670e-02 -3.925602138042449951e-02 2.555075287818908691e-01 1.249485462903976440e-01 -4.290871918201446533e-01 -2.195455878973007202e-01 -5.656751245260238647e-02 1.097775623202323914e-01 -1.760086119174957275e-01 -1.838119700551033020e-02 2.055153250694274902e-01 -1.538748592138290405e-01 -1.523811966180801392e-01 -1.603720337152481079e-01 -1.752434074878692627e-01 1.201621517539024353e-01 2.627751827239990234e-01 4.868747200816869736e-03 6.738236546516418457e-02 2.080949395895004272e-01 3.981648385524749756e-02 1.948344111442565918e-01 -3.236634433269500732e-01 9.534024447202682495e-02 1.412606984376907349e-01 -1.955561190843582153e-01 -2.504185438156127930e-01 -3.530980274081230164e-02 -1.928930133581161499e-01
8.197463303804397583e-02 4.296527057886123657e-02 -2.598753571510314941e-01 -1.368435472249984741e-01 2.927996516227722168e-01 1.247433051466941833e-01 2.367460280656814575e-01 -1.639434695243835449e-01 -3.043989837169647217e-01 -6.101188063621520996e-02 -1.444699168205261230e-01 -2.851191535592079163e-02 8.937067538499832153e-02 1.451691836118698120e-01 2.335772290825843811e-02 3.274041786789894104e-02 -1.402856260538101196e-01 -1.189755946397781372e-01 1.952913701534271240e-01 1.170784309506416321e-01 1.782992780208587646e-01 -3.264500573277473450e-02 3.536853492259979248e-01 -6.674086209386587143e-03 1.793966889381408691e-01 -3.501260280609130859e-01 1.630971431732177734e-01 1.936747729778289795e-01 -1.037909686565399170e-01 -2.861936092376708984e-01 -1.222640797495841980e-01 -4.499115049839019775e-02
1.773475706577301025e-01 1.934784203767776489e-01 -1.523146182298660278e-01 -1.069999411702156067e-01 -8.658307790756225586e-02 6.167475506663322449e-02 1.072031557559967041e-01 6.727733463048934937e-02 -1.339606940746307373e-01 -1.646311255171895027e-03 -2.318612188100814819e-01 5.487527325749397278e-02 -3.758418858051300049e-01 -9.824350476264953613e-02 -2.171714454889297485e-01 1.232734769582748413e-01 -1.397418528795242310e-01 1.004750207066535950e-01 -2.041296288371086121e-02 -2.638527192175388336e-02 1.569741219282150269e-01 6.331441691145300865e-04 -1.235522255301475525e-01 5.044588446617126465e-02 2.796720862388610840e-01 -3.990914523601531982e-01 3.027372658252716064e-01 -2.113968133926391602e-02 -2.226865440607070923e-01 8.118779957294464111e-02 -3.177456557750701904e-01 1.457426548004150391e-01
2.326261065900325775e-02 -4.514063522219657898e-02 -7.119318097829818726e-02 1.989412009716033936e-01 2.443092167377471924e-01 -1.027481034398078918e-01 1.357998102903366089e-01 6.038589403033256531e-02 -7.934387773275375366e-02 -2.023224905133247375e-02 5.641507357358932495e-02 9.684425592422485352e-02 -1.410573720932006836e-01 1.173071786761283875e-01 1.301279664039611816e-01 4.683116078376770020e-02 -5.265710353851318359e-01 -1.994403600692749023e-01 4.108585789799690247e-02 -8.358188718557357788e-02 1.005738228559494019e-01 -4.740320518612861633e-02 -2.087236642837524414e-01 -1.436827629804611206e-01 7.293377071619033813e-02 9.099925309419631958e-02 3.467479050159454346e-01 -1.183035746216773987e-01 1.264007836580276489e-01 -1.759235262870788574e-01 -2.348562926054000854e-01 -3.690232932567596436e-01
[truncated: 3,276,507 more chars]
