# Supplementary material for: The Language of Innovation
Source: PLoS One. 2020 Apr 30;15(4):e0230107. doi: 10.1371/journal.pone.0230107 (PMC7194493; doi:10.1371/journal.pone.0230107)
Supplement: S29 File — (GZ) [file pone.0230107.s029.tar.gz › 2007-2011/V2Run_7_VS_4500_embeddings2007-2011ED32.txt]

-1.744168251752853394e-01 3.269486874341964722e-02 -3.063883446156978607e-02 8.021474629640579224e-02 4.408100247383117676e-02 1.313378959894180298e-01 2.402955740690231323e-01 2.534446418285369873e-01 -1.505663245916366577e-01 3.318709731101989746e-01 -4.841306507587432861e-01 -9.389050304889678955e-02 -1.848533451557159424e-01 -1.809629052877426147e-01 3.241219520568847656e-01 1.169078275561332703e-01 9.499852545559406281e-03 -1.083617359399795532e-01 -6.989493966102600098e-02 -1.615800410509109497e-01 2.440218478441238403e-01 -2.085869163274765015e-01 -7.846079766750335693e-02 -1.105370149016380310e-01 -4.243979603052139282e-02 -4.173272848129272461e-02 -1.603485345840454102e-01 2.357858791947364807e-02 -1.551200449466705322e-01 9.072918444871902466e-02 -1.728647798299789429e-01 -4.558794945478439331e-02
8.533122390508651733e-02 -3.057874925434589386e-02 2.038413137197494507e-01 3.249069675803184509e-02 -1.240802332758903503e-01 -1.290460824966430664e-01 1.646261215209960938e-01 -2.034989884123206139e-03 1.709236800670623779e-01 -9.425149112939834595e-02 -1.067307684570550919e-02 -3.417441546916961670e-01 -1.127119958400726318e-01 -4.652937501668930054e-02 3.419221639633178711e-01 1.895360648632049561e-01 2.979217767715454102e-01 1.844930462539196014e-02 -5.491315573453903198e-02 -1.729356646537780762e-01 2.547404766082763672e-01 -4.179107546806335449e-01 6.490680575370788574e-02 3.519446849822998047e-01 -5.532271042466163635e-02 -3.967840969562530518e-02 1.658821851015090942e-01 5.152188241481781006e-02 -1.940607279539108276e-01 -5.982310697436332703e-02 3.691975399851799011e-02 -1.640796847641468048e-02
-1.736290007829666138e-01 -3.612840920686721802e-02 1.996664255857467651e-01 1.200241521000862122e-01 9.307641535997390747e-02 2.711830101907253265e-02 2.546338438987731934e-01 -1.722170598804950714e-02 -1.198785230517387390e-01 8.442950248718261719e-02 -2.024545073509216309e-01 -1.138668805360794067e-01 8.118054270744323730e-02 -9.597421437501907349e-02 4.559012055397033691e-01 2.833438217639923096e-01 -2.682206034660339355e-01 -2.543018758296966553e-01 -2.658868581056594849e-02 -3.007237054407596588e-02 -3.177276253700256348e-02 -3.306086957454681396e-01 2.328432537615299225e-02 -2.071172595024108887e-01 -1.821350306272506714e-01 1.594610512256622314e-01 -5.114269442856311798e-03 2.815640866756439209e-01 -1.491885781288146973e-01 5.696075782179832458e-02 -9.560729376971721649e-03 -6.989184767007827759e-02
-1.890309453010559082e-01 -3.324218094348907471e-02 6.272844225168228149e-02 1.163229569792747498e-01 2.394494228065013885e-02 2.293926477432250977e-01 1.445495523512363434e-02 3.161617517471313477e-01 1.965100178495049477e-03 2.814216017723083496e-01 -8.605413883924484253e-02 6.255932897329330444e-02 -1.142652481794357300e-01 -1.219943631440401077e-02 4.886055588722229004e-01 -3.138999268412590027e-02 1.159663498401641846e-01 -3.300959616899490356e-02 4.773894697427749634e-02 1.460297871381044388e-02 3.014695085585117340e-02 -3.008441329002380371e-01 1.217067893594503403e-02 2.035226374864578247e-01 -4.486397281289100647e-02 1.948531866073608398e-01 -2.937124967575073242e-01 -8.825502544641494751e-02 -3.595284819602966309e-01 -5.940300226211547852e-02 1.012745872139930725e-01 -1.476125419139862061e-01
-2.086668461561203003e-01 -1.761249303817749023e-01 1.103307902812957764e-01 1.445784121751785278e-01 -1.348258256912231445e-01 1.262465417385101318e-01 3.752777352929115295e-02 1.729672849178314209e-01 1.130815967917442322e-01 2.527975738048553467e-01 -9.060489386320114136e-02 -4.733448848128318787e-02 -1.981858350336551666e-02 -2.958724834024906158e-02 4.894202947616577148e-01 -8.176632970571517944e-02 1.921744644641876221e-01 -3.321159482002258301e-01 -1.448340117931365967e-01 -2.380290627479553223e-02 3.121269047260284424e-01 -2.121280878782272339e-02 2.819547951221466064e-01 2.694797217845916748e-01 4.266932234168052673e-02 -9.360524266958236694e-02 -6.947019696235656738e-02 -3.035674802958965302e-02 -8.262060582637786865e-02 -7.807833701372146606e-02 -9.122163802385330200e-02 -1.896042823791503906e-01
-9.970794618129730225e-02 -8.757372200489044189e-02 -3.847076743841171265e-02 7.893230020999908447e-02 -3.419554792344570160e-03 2.640168964862823486e-01 -2.763370750471949577e-03 6.904336810111999512e-02 2.634933888912200928e-01 4.946001805365085602e-03 -1.463779807090759277e-01 -7.907338440418243408e-02 -1.747722327709197998e-01 -1.393395960330963135e-01 5.812680721282958984e-01 -7.259888947010040283e-02 3.902986645698547363e-01 -2.210618406534194946e-01 -1.258243769407272339e-01 2.830372154712677002e-01 6.057056412100791931e-02 -2.689669728279113770e-01 3.427120298147201538e-02 -1.691429689526557922e-02 1.014131121337413788e-02 -1.242572367191314697e-01 4.805576056241989136e-02 1.174526438117027283e-01 -1.899050362408161163e-02 -3.543303906917572021e-02 2.653183974325656891e-02 3.699012473225593567e-02
-1.170649975538253784e-01 -1.263962239027023315e-01 -9.305846691131591797e-02 5.620271340012550354e-02 1.132128946483135223e-02 -3.910731151700019836e-02 3.213259205222129822e-02 1.401368230581283569e-01 9.115557372570037842e-02 3.470111787319183350e-01 -1.875893399119377136e-02 -1.881945692002773285e-02 6.474196165800094604e-02 1.019825041294097900e-01 3.384079635143280029e-01 1.179331317543983459e-01 1.621740013360977173e-01 -1.017573475837707520e-01 -2.385068982839584351e-01 2.759601771831512451e-01 1.591120511293411255e-01 -2.656846344470977783e-01 1.988060623407363892e-01 -1.861070655286312103e-02 8.415229618549346924e-02 -3.070173263549804688e-01 -1.411101073026657104e-01 1.815917044878005981e-01 -2.916789948940277100e-01 -1.822500079870223999e-01 1.622765213251113892e-01 -2.437139451503753662e-01
4.731571301817893982e-02 -4.301856830716133118e-02 9.577879309654235840e-02 9.162593632936477661e-02 4.680055752396583557e-02 1.005600765347480774e-01 1.116096153855323792e-01 1.844859421253204346e-01 -7.739897817373275757e-02 6.313332170248031616e-02 -1.798831224441528320e-01 1.463289409875869751e-01 -1.629730500280857086e-02 -1.517430394887924194e-01 3.145944178104400635e-01 1.676996201276779175e-01 3.089282810688018799e-01 1.022443026304244995e-01 -5.130356177687644958e-02 2.235167175531387329e-01 1.083033308386802673e-01 -3.743551373481750488e-01 3.040352463722229004e-01 2.648032307624816895e-01 1.351760029792785645e-01 -1.970399022102355957e-01 2.072717994451522827e-01 1.945214271545410156e-01 -2.747668325901031494e-01 -6.660786271095275879e-02 -1.162174344062805176e-01 -3.415987640619277954e-02
-2.720018625259399414e-01 -3.316721320152282715e-01 -4.209426045417785645e-02 1.437931954860687256e-01 -1.491994857788085938e-01 7.280584424734115601e-02 4.687373340129852295e-02 4.648030921816825867e-02 1.561533361673355103e-01 2.264045029878616333e-01 -5.535502731800079346e-02 -6.843926757574081421e-02 6.455340981483459473e-02 1.382598429918289185e-01 4.604293107986450195e-01 1.948447152972221375e-02 1.241680830717086792e-01 -7.361435145139694214e-02 -2.322419732809066772e-01 -4.726855829358100891e-02 4.158852249383926392e-02 -3.767949342727661133e-01 8.297983556985855103e-02 1.584544405341148376e-02 -1.256709992885589600e-01 -2.860218286514282227e-01 -1.222569793462753296e-01 -8.440264314413070679e-02 -2.726858258247375488e-01 3.681936487555503845e-02 1.016081497073173523e-01 -9.505116939544677734e-02
-2.319820225238800049e-02 -1.562321931123733521e-01 1.240281164646148682e-01 2.483196705579757690e-01 8.343323320150375366e-02 6.709223985671997070e-02 4.170134291052818298e-02 2.206635624170303345e-01 1.092315018177032471e-01 2.281185686588287354e-01 -6.230334565043449402e-02 -6.981253623962402344e-02 7.202367484569549561e-02 -3.526599332690238953e-02 5.660177469253540039e-01 -9.828809648752212524e-03 2.066563814878463745e-01 -2.521643638610839844e-01 -9.863723069429397583e-02 1.225254759192466736e-01 -3.116624653339385986e-01 -9.091847389936447144e-02 4.212657362222671509e-02 1.067197248339653015e-01 -2.107378281652927399e-02 -2.688757479190826416e-01 -7.661593705415725708e-02 1.735859923064708710e-02 -2.339315712451934814e-01 -1.240956559777259827e-01 -1.388248950242996216e-01 -1.363093852996826172e-01
-6.955335289239883423e-02 -9.844111651182174683e-02 2.164103090763092041e-01 -4.666814580559730530e-03 2.562301456928253174e-01 -2.149198204278945923e-02 1.203722506761550903e-01 -1.704665571451187134e-01 -7.795555144548416138e-02 1.145096570253372192e-01 -3.382644355297088623e-01 -8.619046770036220551e-03 1.531652957201004028e-01 -5.234385281801223755e-02 6.262546181678771973e-01 -4.777637496590614319e-02 -2.021856456995010376e-01 1.050455048680305481e-01 -8.950692415237426758e-02 -4.916497319936752319e-02 1.408826373517513275e-02 -1.955977082252502441e-01 -1.039221882820129395e-02 7.046269718557596207e-03 9.411250054836273193e-02 4.140483587980270386e-02 -1.358257234096527100e-01 1.618864834308624268e-01 -2.565211355686187744e-01 2.075183540582656860e-01 3.864425048232078552e-02 -8.968842029571533203e-02
3.442721441388130188e-02 -4.494224861264228821e-02 2.274425029754638672e-01 -1.751471459865570068e-01 -3.499101847410202026e-02 1.762915998697280884e-01 1.447131335735321045e-01 9.410206973552703857e-02 -5.109525099396705627e-02 -2.169340401887893677e-01 -4.693185985088348389e-01 8.536963164806365967e-02 1.010794118046760559e-01 -1.089926883578300476e-01 3.652297556400299072e-01 1.437874138355255127e-01 1.985878646373748779e-01 -2.721103653311729431e-02 5.498534068465232849e-03 -7.763175666332244873e-02 1.088398396968841553e-01 -2.792934477329254150e-01 -3.600003942847251892e-02 1.078266128897666931e-01 6.270211935043334961e-02 -3.884971141815185547e-01 -2.165309041738510132e-01 -1.019861623644828796e-01 -8.276183158159255981e-02 -9.855579584836959839e-02 -3.074569441378116608e-02 -1.422689855098724365e-01
-2.464846819639205933e-01 -2.035131156444549561e-01 8.042159676551818848e-02 1.409924626350402832e-01 -3.566419240087270737e-03 -8.128228038549423218e-02 2.269326150417327881e-02 1.481131464242935181e-01 -5.367734655737876892e-02 1.292461454868316650e-01 7.705576252192258835e-03 -8.002412319183349609e-02 -1.379141807556152344e-01 7.919336855411529541e-02 4.456265568733215332e-01 1.292988359928131104e-01 3.612579107284545898e-01 -2.343573868274688721e-01 -2.288783490657806396e-01 -1.597536541521549225e-02 9.951459616422653198e-02 -3.148135542869567871e-01 1.749226450920104980e-01 -1.027585845440626144e-02 2.494622021913528442e-02 -4.876198992133140564e-02 -2.152075469493865967e-01 -1.066175028681755066e-01 -2.219450920820236206e-01 -1.311005502939224243e-01 -1.942085847258567810e-02 -2.654730081558227539e-01
-8.650332689285278320e-02 -1.801425367593765259e-01 -1.047444641590118408e-01 9.070275723934173584e-02 2.135070860385894775e-01 -1.770979315042495728e-01 -2.196332067251205444e-01 2.355677187442779541e-01 -7.838860154151916504e-02 3.700914084911346436e-01 -1.446852087974548340e-01 -2.223318368196487427e-01 -3.024281561374664307e-02 -2.548960149288177490e-01 4.544000327587127686e-01 2.187554836273193359e-01 -2.532195113599300385e-02 -2.509467676281929016e-02 5.631356686353683472e-02 3.300014510750770569e-02 1.546165943145751953e-01 -2.962370514869689941e-01 7.041357457637786865e-02 -1.146536767482757568e-01 -2.345289885997772217e-01 4.823667183518409729e-02 -5.264179408550262451e-02 -6.990432739257812500e-02 -9.482388943433761597e-02 1.200916171073913574e-01 -1.189505401998758316e-02 5.147123336791992188e-02
1.307433396577835083e-01 2.711503505706787109e-01 8.214708417654037476e-02 4.920476302504539490e-02 -3.130685687065124512e-01 -2.121975831687450409e-02 7.645455002784729004e-02 2.396243661642074585e-01 1.443981379270553589e-01 1.175529733300209045e-01 -3.107426464557647705e-01 4.407656192779541016e-02 -7.481472939252853394e-02 -1.804921180009841919e-01 3.702383637428283691e-01 5.546308681368827820e-02 7.083818316459655762e-02 -2.428713738918304443e-01 -2.213856726884841919e-01 7.989011704921722412e-03 5.887169390916824341e-02 -2.351586073637008667e-01 1.034128144383430481e-01 5.489262193441390991e-02 -4.518100619316101074e-02 -9.495667368173599243e-02 1.392930746078491211e-01 -1.019466519355773926e-01 -4.243752658367156982e-01 -1.486416812986135483e-02 -5.488101020455360413e-02 1.313501447439193726e-01
-1.490922123193740845e-01 -1.185054332017898560e-01 2.972605824470520020e-02 -2.808598056435585022e-02 3.319480419158935547e-01 -1.074947491288185120e-01 -5.125449597835540771e-02 2.864512801170349121e-01 7.430502772331237793e-02 -1.036191061139106750e-01 -1.087392196059226990e-01 -1.580863744020462036e-01 -8.437234163284301758e-02 -1.918058246374130249e-01 4.680356383323669434e-01 2.271407693624496460e-01 -1.305391043424606323e-01 3.492926061153411865e-02 2.152258157730102539e-01 2.189797349274158478e-02 1.680803671479225159e-02 -3.667007982730865479e-01 -3.395378589630126953e-02 -2.005415707826614380e-01 2.184913493692874908e-02 -7.788228243589401245e-02 -9.505465626716613770e-02 4.432368278503417969e-02 -2.751631140708923340e-01 2.171110510826110840e-01 6.713160872459411621e-02 -4.372165352106094360e-02
-7.317975163459777832e-02 2.182507067918777466e-01 1.362067759037017822e-01 1.715961992740631104e-01 -5.263537168502807617e-02 1.905024051666259766e-01 1.513988673686981201e-01 2.585400938987731934e-01 1.577702462673187256e-01 -9.010775387287139893e-02 -2.176847606897354126e-01 -6.401335448026657104e-02 -1.217689947225153446e-03 -3.574175834655761719e-01 3.594205379486083984e-01 1.429695636034011841e-01 1.238259747624397278e-01 1.943566352128982544e-01 2.493651397526264191e-02 8.368994109332561493e-03 2.586674988269805908e-01 -1.540939211845397949e-01 4.232835769653320312e-01 2.381955273449420929e-02 9.220699965953826904e-02 9.710416942834854126e-02 9.017438441514968872e-02 -9.172192215919494629e-02 -1.587216258049011230e-01 -1.322529613971710205e-01 -1.776032708585262299e-02 8.158514648675918579e-02
-3.084933161735534668e-01 -1.602110713720321655e-01 3.079817891120910645e-01 -2.460975944995880127e-02 2.337504923343658447e-01 -2.057249397039413452e-01 2.393823303282260895e-02 9.140195325016975403e-03 4.171287640929222107e-03 6.951241940259933472e-02 -2.058993577957153320e-01 -2.087676525115966797e-01 1.514544337987899780e-01 -3.310810029506683350e-02 4.899558126926422119e-01 1.432600170373916626e-01 -1.716259568929672241e-01 -2.048393338918685913e-01 -3.963125869631767273e-02 -1.961624473333358765e-01 1.981008052825927734e-01 -6.817689538002014160e-02 2.699658572673797607e-01 -1.701531000435352325e-02 3.949693962931632996e-02 -3.917683660984039307e-02 -1.107604280114173889e-01 1.933198422193527222e-01 -9.167762845754623413e-02 1.195065006613731384e-01 8.015053719282150269e-02 1.645145565271377563e-02
1.168456003069877625e-01 1.918277442455291748e-01 3.766677901148796082e-02 3.028366863727569580e-01 -1.402834057807922363e-01 5.236643925309181213e-02 3.041871488094329834e-01 1.608419716358184814e-01 2.492089271545410156e-01 4.700131248682737350e-03 -1.407273113727569580e-01 -3.078089840710163116e-02 -1.711256057024002075e-01 -2.006165832281112671e-01 3.443611562252044678e-01 1.213662922382354736e-01 1.146280691027641296e-01 -1.746221929788589478e-01 1.576808691024780273e-01 1.096140500158071518e-02 2.194394320249557495e-01 -3.192897140979766846e-01 1.783664152026176453e-02 -1.498316973447799683e-01 8.125712163746356964e-03 -1.414968669414520264e-01 1.399357020854949951e-01 -1.269805580377578735e-01 -2.440159767866134644e-01 -7.458243519067764282e-02 -2.354215979576110840e-01 1.098552271723747253e-01
-2.963627278804779053e-01 3.555400669574737549e-02 -1.332981586456298828e-01 2.316642180085182190e-02 -1.231663227081298828e-01 1.148832738399505615e-01 5.614482238888740540e-02 2.399967014789581299e-01 1.217330321669578552e-01 2.681632637977600098e-01 -3.479753732681274414e-01 -1.782281547784805298e-01 -2.689050452318042517e-04 4.426378756761550903e-03 3.551099002361297607e-01 2.808796167373657227e-01 1.201788783073425293e-01 -6.296478211879730225e-02 -2.919003963470458984e-01 1.945429593324661255e-01 -9.054417163133621216e-02 -3.519419729709625244e-01 1.070063486695289612e-01 8.096913993358612061e-02 -1.032987385988235474e-01 -1.523077487945556641e-01 -1.121706143021583557e-01 -1.013857424259185791e-01 -9.352194517850875854e-02 -3.950581699609756470e-02 6.108934059739112854e-03 1.674816012382507324e-02
-3.084200918674468994e-01 -2.069864887744188309e-03 2.301270216703414917e-01 3.875027232425054535e-06 -2.001653164625167847e-01 1.101574823260307312e-01 2.544441223144531250e-01 1.133843511343002319e-01 8.864653855562210083e-02 1.841315999627113342e-02 -2.603525109589099884e-02 -9.902926534414291382e-02 1.573563180863857269e-02 7.681851089000701904e-02 2.971327304840087891e-01 8.807764947414398193e-02 4.158913493156433105e-01 -1.795181781053543091e-01 -1.980523914098739624e-01 2.320200055837631226e-01 -2.992964722216129303e-02 -2.614689469337463379e-01 2.576431632041931152e-01 6.473126262426376343e-02 -1.550214439630508423e-01 -2.436414659023284912e-01 -1.416351795196533203e-01 1.692183464765548706e-01 -4.717246070504188538e-02 -1.846223697066307068e-02 -2.125497721135616302e-02 -1.674848496913909912e-01
-3.027347922325134277e-01 -2.752378582954406738e-01 6.141354143619537354e-02 2.030239999294281006e-01 -6.325301527976989746e-02 1.640693396329879761e-01 -2.459544688463211060e-02 -6.547497212886810303e-02 4.701092094182968140e-02 6.808435171842575073e-02 1.409925073385238647e-01 -8.745893836021423340e-02 9.561566263437271118e-02 -1.361220628023147583e-01 4.126025438308715820e-01 1.063359752297401428e-01 1.611791849136352539e-01 -1.989720463752746582e-01 8.045631647109985352e-02 1.951530575752258301e-01 1.981821209192276001e-01 -2.255852073431015015e-01 5.323436483740806580e-02 -2.242939919233322144e-02 -1.351006478071212769e-01 -7.410860061645507812e-02 -3.837170898914337158e-01 4.443845152854919434e-02 -2.358214557170867920e-01 -8.575224876403808594e-02 2.619198858737945557e-01 -6.875234656035900116e-03
-2.795101106166839600e-01 -1.145994290709495544e-01 1.556704640388488770e-01 7.936710864305496216e-02 4.314753413200378418e-02 1.405027974396944046e-02 -6.405042111873626709e-02 2.922598719596862793e-01 3.537280261516571045e-01 1.087106168270111084e-01 -7.742931693792343140e-02 -3.676875680685043335e-02 1.051806434988975525e-01 1.212542951107025146e-01 4.262933135032653809e-01 1.682884991168975830e-01 1.750617474317550659e-01 -7.000750303268432617e-02 -2.324720621109008789e-01 1.768108904361724854e-01 -3.843352943658828735e-02 -2.796203196048736572e-01 9.810718894004821777e-02 -7.036896049976348877e-02 -6.596019025892019272e-03 -2.110196202993392944e-01 -3.170183897018432617e-01 -9.802535921335220337e-02 -1.459580063819885254e-01 4.224964976310729980e-02 -8.897427469491958618e-02 -7.581397145986557007e-02
1.462850440293550491e-02 -1.541224122047424316e-01 1.384203732013702393e-01 8.481699228286743164e-02 2.502006888389587402e-01 -9.459241479635238647e-02 -1.559656113386154175e-01 1.681744903326034546e-01 -9.533852338790893555e-02 3.569431975483894348e-02 -5.760393664240837097e-02 -4.022533595561981201e-01 2.179353684186935425e-02 -1.914695501327514648e-01 4.369235038757324219e-01 2.522015273571014404e-01 -1.053118705749511719e-01 -2.448403835296630859e-01 1.432569026947021484e-01 -7.991649955511093140e-02 2.248853743076324463e-01 -3.222057223320007324e-01 3.077589720487594604e-02 -3.950892761349678040e-02 6.119728088378906250e-02 -1.661026477813720703e-01 -1.116983667016029358e-01 -1.342150419950485229e-01 -1.208852510899305344e-02 7.095038890838623047e-02 -2.030225098133087158e-02 -1.900709718465805054e-01
-5.056241527199745178e-02 -5.222243815660476685e-02 7.718002051115036011e-02 -1.696105115115642548e-02 2.445713728666305542e-01 -6.417287886142730713e-02 1.509199589490890503e-01 9.390753507614135742e-02 1.969862431287765503e-01 1.050438638776540756e-02 -2.478543370962142944e-01 -1.334595084190368652e-01 2.136242575943470001e-02 -1.166978850960731506e-01 5.803457498550415039e-01 2.593970596790313721e-01 -3.046327456831932068e-02 -3.590828478336334229e-01 -1.940262503921985626e-02 -2.920213714241981506e-02 1.749956607818603516e-01 -6.963163614273071289e-02 -3.556290408596396446e-03 -2.166847735643386841e-01 -6.982758641242980957e-02 9.033130854368209839e-02 -6.360200792551040649e-02 2.178364545106887817e-01 -5.981972068548202515e-02 1.498353779315948486e-01 1.176135540008544922e-01 -1.967050880193710327e-01
-2.093946039676666260e-01 -9.861502796411514282e-02 7.534535974264144897e-02 2.283525764942169189e-01 1.543856412172317505e-01 -1.373841799795627594e-02 7.501167058944702148e-02 6.515891849994659424e-02 -8.846405893564224243e-02 1.496150940656661987e-01 -1.903536468744277954e-01 4.168149456381797791e-02 -2.682712972164154053e-01 1.030325815081596375e-01 5.605133175849914551e-01 -2.595834061503410339e-02 2.935075461864471436e-01 -5.579942092299461365e-02 -1.406921893358230591e-01 1.471707522869110107e-01 3.999208658933639526e-02 -1.734512895345687866e-01 2.382916510105133057e-01 6.893991678953170776e-02 -2.053370475769042969e-01 -1.036549136042594910e-01 4.641634225845336914e-02 -2.512615919113159180e-01 -9.708528220653533936e-02 -1.285411566495895386e-01 -1.449337750673294067e-01 3.414097242057323456e-03
-4.399607181549072266e-01 1.282502561807632446e-01 1.341897696256637573e-01 -1.068666502833366394e-01 2.479117214679718018e-01 -1.186090633273124695e-01 1.564667224884033203e-01 -4.278028011322021484e-02 -9.838728606700897217e-02 -6.557843834161758423e-02 -1.614106744527816772e-01 -8.288995921611785889e-02 2.667935192584991455e-02 -3.587134480476379395e-01 4.111520051956176758e-01 3.177966549992561340e-02 -6.213201209902763367e-02 5.114436522126197815e-02 2.830240502953529358e-02 1.099366992712020874e-01 2.240510731935501099e-01 -1.392127722501754761e-01 4.804639145731925964e-02 1.207581534981727600e-01 -1.284290663897991180e-02 -8.039116114377975464e-02 9.392385184764862061e-02 1.263757497072219849e-01 -1.976603418588638306e-01 9.532950073480606079e-02 -8.254887163639068604e-02 -3.466206789016723633e-01
-3.610800504684448242e-01 -2.411513328552246094e-01 1.306256502866744995e-01 -5.787112563848495483e-02 -4.337533377110958099e-03 9.341408312320709229e-02 2.085795858874917030e-03 1.252591758966445923e-01 8.281226456165313721e-02 3.076112568378448486e-01 -1.409264653921127319e-01 -1.023229882121086121e-01 1.586107909679412842e-01 -2.959306538105010986e-02 4.677513837814331055e-01 -1.302837766706943512e-02 1.549113243818283081e-01 2.033007144927978516e-02 -3.247416317462921143e-01 2.016350924968719482e-01 3.391438722610473633e-02 -1.160580143332481384e-01 5.585382506251335144e-02 -9.555397182703018188e-02 7.847412675619125366e-02 -1.677825301885604858e-01 -1.958616971969604492e-01 3.690541535615921021e-02 -3.136913776397705078e-01 -1.119402516633272171e-02 -2.296288311481475830e-02 -1.390193700790405273e-01
-1.075526922941207886e-01 -1.851954758167266846e-01 -3.254715586081147194e-03 2.220770567655563354e-01 -1.008915603160858154e-01 2.098055630922317505e-01 1.161002144217491150e-01 1.554734259843826294e-01 -2.687474153935909271e-02 1.853311359882354736e-01 1.120604276657104492e-01 7.383216917514801025e-02 -1.763571985065937042e-02 2.109969593584537506e-02 4.943292737007141113e-01 2.472320646047592163e-01 1.677132099866867065e-01 -1.259249001741409302e-01 -2.271723449230194092e-01 4.720433428883552551e-02 2.207189649343490601e-01 -1.477538347244262695e-01 1.668511033058166504e-01 2.503981441259384155e-02 -9.635352343320846558e-02 -5.124438181519508362e-02 -2.522918283939361572e-01 -1.523132622241973877e-01 -3.113886713981628418e-01 -1.744575053453445435e-01 4.966944083571434021e-02 -1.678598672151565552e-01
1.433424204587936401e-01 -1.886261999607086182e-01 -1.168816164135932922e-01 9.809055924415588379e-02 6.022438406944274902e-02 4.628149420022964478e-02 -1.214051153510808945e-02 1.234847679734230042e-01 5.578232929110527039e-02 1.340330541133880615e-01 -3.868995606899261475e-02 1.033755540847778320e-01 1.062541529536247253e-01 -2.279782593250274658e-01 5.198003649711608887e-01 8.372429758310317993e-02 5.632870644330978394e-02 -3.395650386810302734e-01 2.949013411998748779e-01 -1.275039911270141602e-01 2.416234165430068970e-01 -3.868302404880523682e-01 2.535733021795749664e-02 -1.277010291814804077e-01 -2.001243978738784790e-01 -8.110176026821136475e-02 2.200010605156421661e-02 -4.193583875894546509e-02 -8.312007039785385132e-02 -9.309928119182586670e-02 -1.041095852851867676e-01 6.117496639490127563e-02
-3.755485638976097107e-02 1.458765715360641479e-01 5.867991596460342407e-02 1.284344792366027832e-01 1.577425301074981689e-01 -1.141889318823814392e-01 2.903647422790527344e-01 4.099939763545989990e-02 -1.922215670347213745e-01 -1.820730231702327728e-02 1.036592200398445129e-02 -2.516469359397888184e-01 2.548530697822570801e-01 -4.857398197054862976e-02 4.746633470058441162e-01 3.225025236606597900e-01 -1.931218430399894714e-02 8.885868638753890991e-02 -1.432532519102096558e-01 -1.649235337972640991e-01 1.204222217202186584e-01 -1.503866515122354031e-03 2.357423752546310425e-01 -1.149528101086616516e-01 -9.268419817090034485e-03 -3.588246107101440430e-01 7.795894145965576172e-02 -9.632243961095809937e-02 -5.394858890213072300e-04 -1.606947481632232666e-01 2.344138734042644501e-02 1.620733290910720825e-01
-5.411772802472114563e-02 -1.699004024267196655e-01 5.716294050216674805e-02 2.615243792533874512e-01 -1.307996958494186401e-01 2.490325123071670532e-01 3.208262920379638672e-01 -6.279668956995010376e-02 2.321744412183761597e-01 1.339125633239746094e-01 -2.198925018310546875e-01 -1.100553497672080994e-01 5.814432352781295776e-02 7.063372433185577393e-02 2.492725253105163574e-01 3.107058443129062653e-02 2.983934581279754639e-01 1.278728842735290527e-01 -2.240327745676040649e-01 9.259748458862304688e-02 1.875319518148899078e-02 -3.394861519336700439e-01 2.646037638187408447e-01 2.215716987848281860e-01 -2.111452668905258179e-01 -9.644652158021926880e-02 -1.786739230155944824e-01 -2.965257735922932625e-03 -7.584818452596664429e-02 -1.144902780652046204e-01 4.618866369128227234e-02 -3.302701190114021301e-02
-2.646069228649139404e-01 -2.672214210033416748e-01 -3.141227364540100098e-02 1.242804601788520813e-01 -1.369522511959075928e-01 9.835720807313919067e-02 1.933822035789489746e-01 1.934158653020858765e-01 -1.565275248140096664e-03 2.742346227169036865e-01 -1.658484041690826416e-01 4.525683075189590454e-02 -9.093564748764038086e-02 -1.873975060880184174e-02 4.139392375946044922e-01 7.071509212255477905e-02 2.666274607181549072e-01 -1.645229905843734741e-01 -2.556169927120208740e-01 2.788162603974342346e-02 1.534112393856048584e-01 -2.770425379276275635e-01 1.440623253583908081e-01 5.058014020323753357e-02 -8.978486061096191406e-03 4.636544361710548401e-02 -9.199061244726181030e-02 -6.196612492203712463e-02 -3.547571003437042236e-01 -1.305826753377914429e-02 1.045334190130233765e-01 -9.910314530134201050e-02
2.907566130161285400e-01 6.663449108600616455e-02 1.504703611135482788e-01 -3.480016440153121948e-02 9.231552481651306152e-02 1.409408729523420334e-02 3.500295877456665039e-01 2.004248648881912231e-01 8.643481135368347168e-02 3.431691229343414307e-02 -1.559655666351318359e-01 -2.337161153554916382e-01 4.639451950788497925e-02 -9.826817363500595093e-02 1.844021528959274292e-01 1.767766624689102173e-01 1.050753742456436157e-01 -5.007937550544738770e-02 -1.047602370381355286e-01 8.639118820428848267e-02 -6.454677134752273560e-02 -3.857007622718811035e-01 2.708035707473754883e-01 9.343617409467697144e-02 -4.343228880316019058e-03 -1.693971008062362671e-01 1.437100917100906372e-01 6.915796082466840744e-03 -2.925039827823638916e-01 -1.631911545991897583e-01 -4.396203905344009399e-02 3.472400605678558350e-01
3.666372969746589661e-02 7.058718055486679077e-02 -1.504466831684112549e-01 7.167526334524154663e-02 -3.012501895427703857e-01 9.935930371284484863e-02 3.885485827922821045e-01 2.173980176448822021e-01 2.633295720443129539e-03 2.464414983987808228e-01 -1.930258423089981079e-01 -2.755800485610961914e-01 1.039110794663429260e-01 -1.168747767806053162e-01 2.364982366561889648e-01 6.554911285638809204e-02 -1.586374789476394653e-01 -1.050455644726753235e-01 -5.726642534136772156e-02 -1.125330454669892788e-03 9.886430203914642334e-02 -9.727567434310913086e-02 2.655200362205505371e-01 -2.018034271895885468e-02 -8.551882207393646240e-02 -1.789124459028244019e-01 -1.077250912785530090e-01 1.371640413999557495e-01 -2.107837349176406860e-01 1.400125622749328613e-01 3.109842538833618164e-01 2.197832018136978149e-01
-1.262378841638565063e-01 -2.390092760324478149e-01 1.068751662969589233e-01 8.854658901691436768e-02 -1.005204208195209503e-02 -6.788141280412673950e-02 -1.315567642450332642e-01 3.003908693790435791e-01 -5.716536194086074829e-02 8.914474397897720337e-02 -1.716008931398391724e-01 -1.611341834068298340e-01 2.967512235045433044e-02 8.261886984109878540e-02 4.743278920650482178e-01 6.635035574436187744e-02 1.143223196268081665e-01 -3.106872141361236572e-01 -3.546690102666616440e-03 2.389990389347076416e-01 1.769335120916366577e-01 -2.542383670806884766e-01 -9.573362767696380615e-02 1.697646379470825195e-01 -2.341353148221969604e-01 -9.563902020454406738e-02 -1.658560708165168762e-02 5.645827576518058777e-02 -3.144168853759765625e-01 -1.548184603452682495e-01 -1.134989876300096512e-02 2.573652751743793488e-02
-1.004301980137825012e-01 -3.666655719280242920e-02 8.906650543212890625e-02 2.177235670387744904e-03 2.991500794887542725e-01 -1.684405957348644733e-03 8.700188249349594116e-02 5.847306177020072937e-02 1.773574799299240112e-01 3.552269935607910156e-02 -2.905683815479278564e-01 -1.209393516182899475e-01 1.038370504975318909e-01 -4.643429443240165710e-02 5.374603867530822754e-01 8.262614160776138306e-02 -8.772893249988555908e-02 -3.065100014209747314e-01 -7.330386340618133545e-02 2.670429088175296783e-02 2.187568545341491699e-01 -1.967076808214187622e-01 8.030459284782409668e-02 -2.209368497133255005e-01 -1.067500095814466476e-02 7.107125967741012573e-02 -7.302761543542146683e-03 2.550916969776153564e-01 -8.227100223302841187e-02 1.079491600394248962e-01 2.484888434410095215e-01 -1.993660032749176025e-01
-2.388252168893814087e-01 7.874441146850585938e-02 2.952911555767059326e-01 -1.802373379468917847e-01 1.373607069253921509e-01 1.095150709152221680e-01 1.184212230145931244e-02 -1.047249808907508850e-01 -1.561712175607681274e-01 -8.104357868432998657e-02 -4.057070240378379822e-02 9.437625110149383545e-02 -7.952146232128143311e-02 1.109875366091728210e-01 5.391899347305297852e-01 2.060221880674362183e-01 -9.219321608543395996e-02 -1.658169329166412354e-01 7.387632038444280624e-03 4.408878087997436523e-02 2.480842024087905884e-01 -2.312629222869873047e-01 1.338527351617813110e-01 -1.590460352599620819e-02 -2.387962676584720612e-02 -1.598004996776580811e-01 -7.398407906293869019e-02 2.009717673063278198e-01 -1.062710732221603394e-01 2.251953333616256714e-01 2.767499685287475586e-01 5.421853158622980118e-03
-6.778152287006378174e-02 -1.352088302373886108e-01 6.298042833805084229e-02 -6.977720558643341064e-02 2.221592366695404053e-01 2.356529831886291504e-01 -5.073358118534088135e-02 4.104255139827728271e-01 -7.921889424324035645e-02 9.009861201047897339e-02 -6.679420173168182373e-02 -3.624745309352874756e-01 4.198196157813072205e-02 7.756703067570924759e-03 3.104299604892730713e-01 -8.281686902046203613e-02 8.301150053739547729e-02 -1.110448539257049561e-01 8.606670051813125610e-02 2.094268985092639923e-02 5.304826423525810242e-02 -3.180879056453704834e-01 3.319855332374572754e-01 -2.428404428064823151e-02 -1.124370917677879333e-01 5.967238917946815491e-02 -7.202845811843872070e-02 2.167437821626663208e-01 -2.242472171783447266e-01 -8.677988499402999878e-02 -1.886934190988540649e-01 -1.828404068946838379e-01
1.860392093658447266e-01 -2.911530137062072754e-01 6.073692440986633301e-02 1.978984661400318146e-02 2.440620586276054382e-02 2.051291763782501221e-01 1.019926518201828003e-01 1.411314755678176880e-01 1.171039715409278870e-01 -5.092358216643333435e-02 -3.582449257373809814e-01 -1.539910733699798584e-01 -1.101945713162422180e-01 -3.656686469912528992e-02 4.416831135749816895e-01 1.615186482667922974e-01 -3.431019559502601624e-02 4.504066333174705505e-02 -3.501667082309722900e-02 -7.072542794048786163e-04 7.063532620668411255e-02 -1.148756667971611023e-01 2.235335558652877808e-01 2.279971241950988770e-01 -5.293098464608192444e-02 -2.589038312435150146e-01 2.356386780738830566e-01 2.488844841718673706e-01 -3.532400354743003845e-02 -1.319355517625808716e-01 -1.818526238203048706e-01 1.921914070844650269e-01
-1.280735731124877930e-01 6.973990052938461304e-02 9.893387556076049805e-02 -1.230398043990135193e-01 1.922316104173660278e-01 -1.315061300992965698e-01 1.110141947865486145e-01 1.200216189026832581e-01 2.823268249630928040e-02 1.433339715003967285e-02 -1.071840897202491760e-01 -2.202140986919403076e-01 1.841053813695907593e-01 -1.417189240455627441e-01 4.313054978847503662e-01 3.500974178314208984e-01 -1.703242957592010498e-01 -2.311350554227828979e-01 1.232509128749370575e-02 2.443521842360496521e-02 8.728941529989242554e-02 -3.685131967067718506e-01 9.676020592451095581e-03 8.539821207523345947e-02 -7.577739655971527100e-02 -3.794490173459053040e-02 -1.537605971097946167e-01 2.506836056709289551e-01 -1.366218924522399902e-01 2.696995735168457031e-01 1.049190759658813477e-01 -1.385817676782608032e-01
-1.171536669135093689e-01 2.994728460907936096e-02 1.677171736955642700e-01 -1.345845311880111694e-01 2.595532834529876709e-01 -4.758170619606971741e-02 1.619505882263183594e-01 -1.599905267357826233e-02 8.113578706979751587e-02 1.456209272146224976e-01 -3.638069629669189453e-01 -1.067563667893409729e-01 1.073023080825805664e-01 -1.473918259143829346e-01 5.096158385276794434e-01 2.876557409763336182e-01 -9.597175754606723785e-03 -2.863638699054718018e-01 -2.264716662466526031e-02 -3.951483964920043945e-02 4.553447291254997253e-02 -4.493014514446258545e-02 -3.164533898234367371e-02 -2.456997931003570557e-01 -1.388202011585235596e-01 8.673174306750297546e-03 -4.627377539873123169e-02 2.452434003353118896e-01 -8.821662515401840210e-02 6.729809939861297607e-02 8.419992029666900635e-02 -2.124190926551818848e-01
7.465394213795661926e-03 -5.801237002015113831e-02 -2.442090213298797607e-02 1.644908487796783447e-01 -2.285162508487701416e-01 2.453999668359756470e-01 6.806279718875885010e-02 1.582994163036346436e-01 2.556129731237888336e-02 -7.631922606378793716e-03 -2.439358830451965332e-01 -1.807104945182800293e-01 -8.692611008882522583e-02 -2.397023439407348633e-01 2.924119532108306885e-01 2.296931892633438110e-01 -3.975080326199531555e-02 -2.217691838741302490e-01 -1.337375938892364502e-01 2.392388433218002319e-01 1.362036764621734619e-01 -3.058660924434661865e-01 1.035990118980407715e-01 3.108470141887664795e-01 -1.202728450298309326e-01 -2.713287472724914551e-01 1.147525012493133545e-02 -6.199401989579200745e-02 -1.894010156393051147e-01 7.575152814388275146e-02 -2.103185504674911499e-01 -8.597604930400848389e-02
-3.990253806114196777e-01 -1.698778569698333740e-01 4.931536689400672913e-02 8.752651774557307363e-05 -7.139575202018022537e-03 1.703063249588012695e-01 3.772869706153869629e-02 1.852227598428726196e-01 -1.851361691951751709e-01 1.619559228420257568e-01 7.593344151973724365e-02 2.366172522306442261e-02 9.480620920658111572e-02 -9.159131348133087158e-02 4.312176704406738281e-01 5.497785285115242004e-02 1.507872045040130615e-01 -2.051341831684112549e-01 -8.569431304931640625e-02 -6.288672238588333130e-02 7.641065120697021484e-02 -2.202139645814895630e-01 1.859016120433807373e-01 -6.346327811479568481e-02 -1.040916964411735535e-01 -1.783208698034286499e-01 -2.493564225733280182e-02 -2.279310300946235657e-02 -3.253201246261596680e-01 -3.042187988758087158e-01 2.251670807600021362e-01 -9.813625365495681763e-02
-2.310677021741867065e-01 -3.913149982690811157e-02 2.617456614971160889e-01 8.613631129264831543e-02 -5.249077826738357544e-02 1.495372503995895386e-01 -1.907923631370067596e-02 5.180521681904792786e-02 -1.722297221422195435e-01 3.832111954689025879e-01 5.442480091005563736e-03 -2.387594431638717651e-01 1.231434475630521774e-02 -7.085359096527099609e-02 4.544184505939483643e-01 9.572336822748184204e-02 9.731606394052505493e-02 -2.419612705707550049e-01 -1.384528279304504395e-01 2.669113315641880035e-02 1.935026608407497406e-02 -1.732944697141647339e-01 5.501857027411460876e-02 8.798196911811828613e-02 -4.440462216734886169e-02 -2.871537767350673676e-02 -2.641652524471282959e-01 -8.283253014087677002e-02 -2.590290009975433350e-01 -1.794407963752746582e-01 2.771019041538238525e-01 -4.482516646385192871e-02
-9.369719773530960083e-02 -1.146863326430320740e-01 1.096181944012641907e-01 7.367747277021408081e-02 9.705799818038940430e-02 1.870438605546951294e-01 2.604180872440338135e-01 1.992750167846679688e-01 -1.312869340181350708e-01 6.010954082012176514e-02 -2.415719330310821533e-01 -1.031865701079368591e-01 -4.268553853034973145e-01 -2.222855389118194580e-01 2.021146863698959351e-01 2.426691353321075439e-01 7.688818126916885376e-02 -7.706973701715469360e-02 1.822985261678695679e-01 -5.091236904263496399e-02 2.652967870235443115e-01 -1.176164075732231140e-01 1.462823003530502319e-01 9.697446972131729126e-02 -1.214215755462646484e-01 -2.115400582551956177e-01 -2.045462839305400848e-02 2.983750700950622559e-01 6.476679444313049316e-02 -3.557371720671653748e-02 1.674929261207580566e-01 2.057504355907440186e-01
1.537421494722366333e-01 -9.437609463930130005e-02 -6.722127646207809448e-02 2.183367609977722168e-01 -1.755094230175018311e-01 -6.324780732393264771e-02 1.176248863339424133e-01 -5.813240539282560349e-03 1.947161406278610229e-01 2.870115637779235840e-01 -1.074636727571487427e-01 -7.067212462425231934e-02 2.349689602851867676e-02 -1.965695247054100037e-02 4.836939871311187744e-01 -1.176427956670522690e-02 1.520126760005950928e-01 -9.129819273948669434e-02 6.905340403318405151e-02 -9.451737999916076660e-02 1.226762682199478149e-01 -2.781369984149932861e-01 3.600375056266784668e-01 -6.237049400806427002e-02 1.049184128642082214e-01 -7.592666894197463989e-02 -2.831782102584838867e-01 -2.350843250751495361e-01 -1.706489622592926025e-01 1.885236427187919617e-02 -1.503247618675231934e-01 1.391069144010543823e-01
-1.052016615867614746e-01 -6.588057428598403931e-02 -1.879249066114425659e-01 1.023131012916564941e-01 -1.341225057840347290e-01 4.141956195235252380e-02 8.677688986063003540e-02 2.131218314170837402e-01 -2.190738618373870850e-01 3.187909722328186035e-01 -5.534698441624641418e-02 -2.664999663829803467e-01 -2.603805065155029297e-02 -1.539788842201232910e-01 5.159843564033508301e-01 4.056250303983688354e-02 3.436337038874626160e-02 -1.223262250423431396e-01 9.645385295152664185e-02 -7.154021877795457840e-03 2.546986341476440430e-01 -2.231441736221313477e-01 -3.608932252973318100e-03 3.053952381014823914e-02 -1.023653522133827209e-01 2.069465816020965576e-01 -2.587955892086029053e-01 -1.799317076802253723e-02 -2.599603235721588135e-01 -6.065756827592849731e-02 5.974716320633888245e-02 -1.167536303400993347e-01
-1.638267002999782562e-02 5.606519058346748352e-02 3.540405035018920898e-01 -2.551212674006819725e-03 4.397127032279968262e-02 -1.306877881288528442e-01 3.679193854331970215e-01 1.667591184377670288e-01 5.412982776761054993e-02 4.368646815419197083e-02 -2.886643111705780029e-01 -6.651455163955688477e-02 -4.494219720363616943e-01 1.065631583333015442e-01 3.283358812332153320e-01 5.382275208830833435e-02 -1.038354784250259399e-01 6.857156008481979370e-02 2.254381775856018066e-02 2.465830184519290924e-02 1.107638515532016754e-02 -1.902853846549987793e-01 3.029696643352508545e-01 3.967367112636566162e-02 -6.003851816058158875e-02 -2.262597084045410156e-01 7.020804286003112793e-02 9.171087294816970825e-02 -6.770964711904525757e-02 1.810773313045501709e-01 -1.130683440715074539e-02 1.431387215852737427e-01
-1.428524702787399292e-01 -2.706085518002510071e-02 1.775815635919570923e-01 -4.094953835010528564e-02 2.495381683111190796e-01 7.826416194438934326e-02 7.569748163223266602e-02 6.381338089704513550e-02 -6.737866252660751343e-02 2.472905814647674561e-01 -2.336514443159103394e-01 -1.238872185349464417e-01 -2.736696973443031311e-02 -1.262215375900268555e-01 4.444246590137481689e-01 1.582060307264328003e-01 -2.068811208009719849e-01 -8.951469510793685913e-02 -2.694249851629137993e-03 4.217459261417388916e-02 2.165343314409255981e-01 -2.827973067760467529e-01 1.804461777210235596e-01 -1.084873154759407043e-01 -3.324209153652191162e-02 -2.266270481050014496e-02 -1.293285042047500610e-01 2.466389834880828857e-01 7.782237231731414795e-02 4.094585776329040527e-01 6.329699605703353882e-02 -1.091353073716163635e-01
-4.027419164776802063e-02 -6.267251819372177124e-02 8.859982341527938843e-02 1.075724810361862183e-01 -1.104486435651779175e-01 -1.735132560133934021e-02 2.253959923982620239e-01 2.889503911137580872e-02 1.673596203327178955e-01 2.322574406862258911e-01 -2.440595179796218872e-01 -7.415065169334411621e-02 -5.747301504015922546e-03 -2.891798317432403564e-01 1.873946338891983032e-01 2.341911643743515015e-01 2.303079664707183838e-01 -8.030932396650314331e-02 2.558815991505980492e-03 -1.200326457619667053e-01 4.694071540143340826e-04 -1.884533464908599854e-01 4.890839159488677979e-01 -1.305453777313232422e-01 1.503972560167312622e-01 -2.461332678794860840e-01 -2.995502948760986328e-01 -1.318610906600952148e-01 3.573329746723175049e-02 -1.570193767547607422e-01 -4.001211374998092651e-02 -8.207416534423828125e-02
-1.454167962074279785e-01 6.518016010522842407e-02 6.114568188786506653e-02 1.366665121167898178e-02 -2.003682255744934082e-01 1.233313307166099548e-01 4.461117982864379883e-01 1.217446997761726379e-01 2.365523129701614380e-01 1.741566359996795654e-01 -2.646766304969787598e-01 1.043041273951530457e-01 -9.429587051272392273e-03 -1.979198157787322998e-01 1.856775432825088501e-01 1.009118556976318359e-01 4.032857716083526611e-01 1.716172322630882263e-02 -3.846119157969951630e-03 -1.097828820347785950e-01 1.976698786020278931e-01 -1.087920293211936951e-01 6.351686269044876099e-02 2.028529345989227295e-01 -2.382467389106750488e-01 -2.385254949331283569e-01 -1.844312399625778198e-01 -1.389128714799880981e-01 -2.390365861356258392e-02 -5.331479758024215698e-02 -1.611937955021858215e-02 -9.278048574924468994e-02
1.419959031045436859e-02 -2.928413450717926025e-01 -1.508342474699020386e-01 -1.559357345104217529e-01 -2.475492842495441437e-02 -7.093867659568786621e-02 3.680053949356079102e-01 2.288880944252014160e-01 1.193493790924549103e-02 2.228628285229206085e-02 -1.972485333681106567e-01 -1.880594789981842041e-01 8.957412093877792358e-02 -2.482859194278717041e-01 2.604029178619384766e-01 -1.585145294666290283e-01 1.721869558095932007e-01 -2.351513877511024475e-02 1.114518754184246063e-02 1.731993705034255981e-01 1.953604817390441895e-01 -7.559961825609207153e-02 2.411765158176422119e-01 -4.342329129576683044e-02 -6.796319782733917236e-02 -1.433961093425750732e-01 -1.956111490726470947e-01 -3.011875040829181671e-02 -3.929640054702758789e-01 -1.690823957324028015e-02 2.289528548717498779e-01 -1.610828191041946411e-02
-9.642755985260009766e-02 -1.006080880761146545e-01 1.233582124114036560e-01 -6.827387213706970215e-02 2.615889310836791992e-01 -2.789153158664703369e-02 1.733456850051879883e-01 -1.087851524353027344e-01 1.040810421109199524e-01 7.332780957221984863e-02 -2.371507734060287476e-01 -4.774667695164680481e-02 1.009396016597747803e-01 -2.284892350435256958e-01 5.686137676239013672e-01 3.767139613628387451e-01 -1.386315226554870605e-01 -2.096363902091979980e-01 -5.074135959148406982e-02 4.721801355481147766e-02 1.045567765831947327e-01 -1.469609886407852173e-01 1.235186755657196045e-01 -1.917721182107925415e-01 -3.483699262142181396e-02 4.081614315509796143e-02 -1.279670745134353638e-01 1.617959737777709961e-01 -5.136400926858186722e-03 -1.256651803851127625e-02 7.983104139566421509e-02 -2.067041844129562378e-01
-3.074403703212738037e-01 -5.158562958240509033e-02 4.637373238801956177e-02 6.211591139435768127e-02 -1.537610292434692383e-01 4.266219213604927063e-02 -9.278464858653023839e-05 2.394455373287200928e-01 1.142822280526161194e-01 1.724991053342819214e-01 -1.872920840978622437e-01 5.174163356423377991e-02 7.078296691179275513e-02 2.606346085667610168e-02 5.201462507247924805e-01 2.366486638784408569e-01 2.249206602573394775e-01 4.998747259378433228e-02 -2.257082164287567139e-01 2.021483480930328369e-01 -1.288795471191406250e-01 -1.160388588905334473e-01 2.368362247943878174e-01 -1.305488795042037964e-01 -9.249031543731689453e-02 -1.356412768363952637e-01 -1.912131309509277344e-01 6.502421200275421143e-02 -2.132013887166976929e-01 9.766175597906112671e-02 1.201498508453369141e-01 -1.261736154556274414e-01
-1.199679151177406311e-01 -2.152884006500244141e-01 2.622405532747507095e-03 3.424388170242309570e-02 -7.185912877321243286e-02 1.167415156960487366e-01 1.231090798974037170e-01 1.320656687021255493e-01 1.545560779049992561e-03 2.408357709646224976e-01 -1.493276208639144897e-01 -9.392748773097991943e-02 -2.046133428812026978e-01 7.916600257158279419e-02 5.678279995918273926e-01 1.731490194797515869e-01 2.310794144868850708e-01 -1.177384406328201294e-01 -5.239348858594894409e-02 1.813844963908195496e-02 4.820360615849494934e-02 -1.375693678855895996e-01 6.674446165561676025e-02 7.530679553747177124e-02 -1.170770749449729919e-01 -7.642506808042526245e-02 -1.990784518420696259e-02 -1.015283614397048950e-01 -2.639984786510467529e-01 -1.745224595069885254e-01 2.653917968273162842e-01 -3.073659837245941162e-01
-2.508226931095123291e-01 -1.662066951394081116e-02 2.078394144773483276e-01 8.488123118877410889e-02 2.915926650166511536e-02 -2.165086120367050171e-01 2.086999714374542236e-01 1.015995442867279053e-02 7.569269090890884399e-02 1.073039919137954712e-01 -1.899013668298721313e-01 7.695654034614562988e-02 -4.621199071407318115e-01 -1.009022220969200134e-01 4.021567702293395996e-01 2.253891825675964355e-01 -1.166156609542667866e-03 -6.255903840065002441e-02 9.911064058542251587e-02 4.061198327690362930e-03 1.646635681390762329e-01 -1.693844795227050781e-01 2.392892092466354370e-01 -5.807140842080116272e-02 7.097743451595306396e-02 -2.788812518119812012e-01 1.547615677118301392e-01 1.161476671695709229e-01 3.759261220693588257e-02 6.187245622277259827e-02 -2.906766347587108612e-02 2.073607295751571655e-01
-1.565035730600357056e-01 4.760646075010299683e-02 1.169435977935791016e-01 -6.422749720513820648e-03 1.966524869203567505e-01 -3.195752203464508057e-02 1.031607612967491150e-01 -9.930974990129470825e-02 5.990915745496749878e-02 5.959745869040489197e-02 -2.538772523403167725e-01 2.040079608559608459e-02 2.132779806852340698e-01 -1.137547120451927185e-01 5.836357474327087402e-01 2.440636157989501953e-01 -1.464606225490570068e-01 -1.501653641462326050e-01 -1.990873217582702637e-01 -8.261200785636901855e-02 2.069457024335861206e-01 -1.445759683847427368e-01 1.821070536971092224e-02 -2.005318403244018555e-01 -7.889126241207122803e-02 5.690502002835273743e-02 -1.454227864742279053e-01 2.590023577213287354e-01 -7.829830795526504517e-02 1.231013610959053040e-01 4.972364753484725952e-02 -2.291414141654968262e-01
-9.481681883335113525e-02 -4.295361414551734924e-02 -3.060547402128577232e-03 1.577202826738357544e-01 2.054425477981567383e-01 -3.097167909145355225e-01 1.146556288003921509e-01 2.366542220115661621e-01 -1.312197297811508179e-01 3.841091692447662354e-02 -1.536796838045120239e-01 -2.184226810932159424e-01 8.212233334779739380e-02 -1.092917025089263916e-01 4.043575823307037354e-01 3.012265861034393311e-01 -1.416050493717193604e-01 -1.022990942001342773e-01 1.514178961515426636e-01 1.333715319633483887e-01 1.038980334997177124e-01 -2.619408369064331055e-01 -6.378369778394699097e-02 -5.013474076986312866e-02 2.564825415611267090e-01 -1.018980294466018677e-01 -1.472290009260177612e-01 2.352484166622161865e-01 -1.638872921466827393e-01 9.968990832567214966e-02 -2.511647157371044159e-02 -2.149684876203536987e-01
-2.981306910514831543e-01 -1.376879364252090454e-01 4.100934788584709167e-02 -2.023550570011138916e-01 1.866075396537780762e-01 -7.388857007026672363e-02 2.737014591693878174e-01 5.201904103159904480e-02 -5.433847010135650635e-02 1.121521219611167908e-01 -2.307424992322921753e-01 -1.467369198799133301e-01 1.647114157676696777e-01 -2.352167107164859772e-02 4.081654250621795654e-01 -1.879688538610935211e-02 -1.984044313430786133e-01 -1.211423575878143311e-01 7.079307734966278076e-02 -8.820386976003646851e-02 3.032731711864471436e-01 -3.698415756225585938e-01 -5.505488067865371704e-02 -1.932891309261322021e-01 -4.935117438435554504e-02 -4.135682433843612671e-02 -1.722909063100814819e-01 1.719744354486465454e-01 -4.842091351747512817e-02 2.033771723508834839e-01 1.380228623747825623e-02 -5.837148427963256836e-02
3.693151520565152168e-03 -9.376242011785507202e-02 2.213027887046337128e-02 8.945575356483459473e-02 -1.850136369466781616e-01 3.555101156234741211e-01 1.859361082315444946e-01 1.104607358574867249e-01 -1.932871639728546143e-01 1.553182452917098999e-01 -2.627647221088409424e-01 -1.153804212808609009e-01 -1.740922480821609497e-01 -9.903660416603088379e-02 4.733668863773345947e-01 -8.744483930058777332e-04 2.560569643974304199e-01 -2.105717062950134277e-01 -1.681187003850936890e-01 1.773864030838012695e-01 1.036180406808853149e-01 -1.689348071813583374e-01 -2.952781878411769867e-02 1.404229700565338135e-01 -5.769782140851020813e-02 -1.231319382786750793e-01 -6.354426592588424683e-02 -4.979126621037721634e-03 -2.136404067277908325e-01 -9.069736115634441376e-03 -2.298159897327423096e-01 -1.291592270135879517e-01
-1.964582651853561401e-01 5.459613725543022156e-02 1.004093885421752930e-02 2.034479565918445587e-02 1.681122183799743652e-01 3.929850831627845764e-02 6.106437370181083679e-02 -1.269533783197402954e-01 4.599130898714065552e-02 5.779141094535589218e-03 -3.564696609973907471e-01 -2.082329094409942627e-01 5.571568384766578674e-02 -2.179333567619323730e-01 5.445993542671203613e-01 2.319108396768569946e-01 -3.503642231225967407e-02 -1.325153261423110962e-01 -6.371485069394111633e-03 -3.922295197844505310e-02 1.247622892260551453e-01 -9.590398520231246948e-02 5.621488392353057861e-02 -2.685266137123107910e-01 1.217720936983823776e-02 -5.407711025327444077e-03 -7.341985404491424561e-02 3.326135575771331787e-01 -1.588005721569061279e-01 9.592474251985549927e-02 1.368363052606582642e-01 -2.120525091886520386e-01
8.063862472772598267e-02 9.552152478136122227e-04 1.440268754959106445e-01 1.722738146781921387e-01 -1.523607671260833740e-01 1.246115490794181824e-01 1.765203475952148438e-01 3.224720805883407593e-02 8.156184107065200806e-02 -2.134712934494018555e-01 -2.107545733451843262e-01 3.607328981161117554e-02 9.151355922222137451e-02 -8.783654123544692993e-02 2.922868728637695312e-01 2.428354173898696899e-01 1.613343954086303711e-01 -3.170046210289001465e-01 -2.550363773480057716e-03 2.244965583086013794e-01 3.541933894157409668e-01 -1.446219980716705322e-01 2.918856143951416016e-01 -2.307390607893466949e-02 2.139676734805107117e-02 -1.917331069707870483e-01 1.926585733890533447e-01 2.050114870071411133e-01 -2.832945585250854492e-01 1.144995912909507751e-02 5.480755120515823364e-03 8.884953707456588745e-02
2.786687761545181274e-02 -6.837293505668640137e-02 1.522311866283416748e-01 9.230534732341766357e-02 5.049481522291898727e-03 1.122780069708824158e-01 1.683661527931690216e-02 3.727259486913681030e-02 2.498705871403217316e-02 -1.103062927722930908e-01 -2.594476640224456787e-01 1.722015291452407837e-01 -5.940690636634826660e-02 -2.336108982563018799e-01 4.682745039463043213e-01 -4.584533628076314926e-03 -1.681577530689537525e-03 2.356687374413013458e-02 -1.541304290294647217e-01 1.291098073124885559e-02 4.032326489686965942e-02 -3.716867268085479736e-01 1.716813594102859497e-01 2.006709724664688110e-01 2.061444818973541260e-01 -5.003458261489868164e-01 -4.138633236289024353e-02 -1.342472136020660400e-01 -7.687826454639434814e-02 -3.928800672292709351e-02 -2.413864620029926300e-02 8.228735625743865967e-02
-1.086336076259613037e-01 -7.071216404438018799e-02 1.779005527496337891e-01 -8.389345020987093449e-04 1.748746335506439209e-01 -9.038572013378143311e-02 8.627314120531082153e-02 -1.394540071487426758e-01 1.119305863976478577e-01 1.155438944697380066e-01 -2.596779167652130127e-01 -1.782066375017166138e-01 4.265362024307250977e-02 -1.149350032210350037e-01 5.174701213836669922e-01 3.453336656093597412e-01 -1.469975709915161133e-01 -2.590969800949096680e-01 -2.480630390346050262e-02 1.130166184157133102e-02 8.249494433403015137e-02 -3.142509162425994873e-01 5.880180746316909790e-02 -1.843307167291641235e-01 -3.004707023501396179e-02 -7.393753528594970703e-02 -8.368963748216629028e-02 2.577488422393798828e-01 4.258158430457115173e-02 5.168471485376358032e-02 1.021621674299240112e-01 -1.776854693889617920e-01
1.969497278332710266e-02 2.383412793278694153e-02 -5.774997547268867493e-02 1.337097138166427612e-01 3.829212486743927002e-02 1.111145913600921631e-01 1.611201763153076172e-01 2.121794819831848145e-01 -1.352268606424331665e-01 2.130379527807235718e-01 -1.220631897449493408e-01 -5.831393878906965256e-03 2.315476536750793457e-01 -1.400564759969711304e-01 2.345656752586364746e-01 1.157171353697776794e-01 -4.445075243711471558e-02 3.477762639522552490e-02 4.754852131009101868e-02 -2.936379611492156982e-01 4.785154759883880615e-01 9.072692692279815674e-02 4.368633031845092773e-02 -8.821629732847213745e-02 -1.839304417371749878e-01 -4.424073398113250732e-01 1.650612615048885345e-02 6.492023821920156479e-03 -1.236297041177749634e-01 1.329616177827119827e-02 1.163611486554145813e-01 -2.745045721530914307e-01
-2.064312696456909180e-01 -2.456369847059249878e-01 1.422656476497650146e-01 9.530729800462722778e-02 2.477061189711093903e-02 1.164239570498466492e-01 1.856246143579483032e-01 1.647480130195617676e-01 1.220792979001998901e-01 3.229958415031433105e-01 -7.547663897275924683e-02 2.991975657641887665e-02 -5.144264176487922668e-02 1.703494191169738770e-01 3.477351665496826172e-01 4.885602369904518127e-02 1.321725547313690186e-01 -3.437999188899993896e-01 -1.538372635841369629e-01 1.132082939147949219e-01 1.009565666317939758e-01 -1.252925693988800049e-01 2.495013177394866943e-02 -1.938850283622741699e-01 1.199760753661394119e-02 -7.425095140933990479e-02 -1.478780806064605713e-01 -1.617803573608398438e-01 -4.389096796512603760e-01 -1.629197001457214355e-01 4.236065596342086792e-02 1.530166808515787125e-02
-2.543188333511352539e-01 -7.803199347108602524e-03 7.570181787014007568e-02 3.141956627368927002e-01 -4.982804507017135620e-02 -1.650362461805343628e-02 2.118282765150070190e-01 1.432951688766479492e-01 -4.487218800932168961e-03 2.437085956335067749e-01 -3.969873115420341492e-02 7.341725751757621765e-03 9.054720401763916016e-03 7.188585400581359863e-02 3.728884756565093994e-01 1.659184098243713379e-01 2.936813533306121826e-01 -8.505889773368835449e-02 -1.050664186477661133e-01 2.108123898506164551e-02 1.958393603563308716e-01 -3.666384518146514893e-01 -1.302607357501983643e-01 7.763169705867767334e-02 -3.343561664223670959e-02 -7.931324094533920288e-02 3.754638880491256714e-02 -2.205447405576705933e-01 -2.367981970310211182e-01 -2.157892286777496338e-01 9.804315865039825439e-02 -2.435893267393112183e-01
3.226878494024276733e-02 -1.240319162607192993e-01 4.634661674499511719e-01 1.221354678273200989e-01 1.446427404880523682e-01 2.172724604606628418e-01 8.984081447124481201e-02 1.535308361053466797e-01 -2.377013862133026123e-02 1.689675897359848022e-01 -2.081727087497711182e-01 4.981819540262222290e-02 -2.262379676103591919e-01 -8.405797183513641357e-02 2.425351440906524658e-01 4.737148061394691467e-02 2.346434295177459717e-01 -2.704773098230361938e-02 -1.545497030019760132e-01 -7.510325312614440918e-02 8.177240192890167236e-02 8.603726513683795929e-03 2.468619495630264282e-01 1.264702528715133667e-01 -4.230813086032867432e-01 1.158558577299118042e-01 -1.577616296708583832e-02 -3.000075370073318481e-02 -1.027723774313926697e-01 1.761330291628837585e-02 -9.288667142391204834e-02 -2.788447141647338867e-01
-7.816247642040252686e-02 -1.829307079315185547e-01 -9.408798068761825562e-02 2.957397401332855225e-01 2.246701717376708984e-02 -2.060625702142715454e-02 1.138889789581298828e-01 3.096040189266204834e-01 1.132573336362838745e-01 2.504923343658447266e-01 -2.194240130484104156e-02 -1.389638483524322510e-01 3.999880328774452209e-02 -9.848275221884250641e-03 2.625830769538879395e-01 -1.077243778854608536e-02 2.473879903554916382e-01 -5.534012988209724426e-02 -1.632136851549148560e-01 -7.975619286298751831e-02 1.767695695161819458e-01 -3.987964391708374023e-01 1.070162579417228699e-01 -2.268589287996292114e-02 5.039706826210021973e-02 -1.948187500238418579e-02 -1.473332941532135010e-01 -1.079836711287498474e-01 -3.989674746990203857e-01 2.299519255757331848e-02 1.464307755231857300e-01 -2.669826745986938477e-01
1.613683402538299561e-01 -1.457182615995407104e-01 1.128844469785690308e-01 8.510365337133407593e-02 3.590450808405876160e-02 1.413274705410003662e-01 7.767852395772933960e-02 2.142119258642196655e-01 1.549096703529357910e-01 -7.846345752477645874e-02 -3.926781713962554932e-01 1.332309842109680176e-01 -1.041890531778335571e-01 -2.307909727096557617e-01 3.011703193187713623e-01 9.895592182874679565e-02 7.736299186944961548e-02 7.890369743108749390e-02 1.055178120732307434e-01 1.112316846847534180e-01 2.498679757118225098e-01 -2.172872424125671387e-01 1.678732335567474365e-01 1.397053748369216919e-01 6.000536028295755386e-03 -1.550155878067016602e-01 1.261468529701232910e-01 -1.625489443540573120e-01 -4.120870828628540039e-01 1.058022007346153259e-01 1.373329609632492065e-01 1.830478012561798096e-01
9.376391023397445679e-02 -5.152995884418487549e-02 3.647087216377258301e-01 3.257952034473419189e-01 1.426585167646408081e-01 2.213735505938529968e-02 2.671072073280811310e-02 2.446431070566177368e-01 -1.841246150434017181e-03 -2.747966349124908447e-02 -5.391485616564750671e-02 9.720969945192337036e-02 -8.303432911634445190e-02 -7.435121387243270874e-02 2.469685077667236328e-01 1.332056224346160889e-01 3.203947469592094421e-02 -1.575651615858078003e-01 -1.382841020822525024e-01 2.288592457771301270e-01 2.663069665431976318e-01 -3.013974428176879883e-01 2.665505409240722656e-01 7.344294339418411255e-02 -1.511446386575698853e-01 -7.817685604095458984e-02 1.178733259439468384e-01 2.962983772158622742e-02 2.086526602506637573e-01 -3.367961645126342773e-01 2.174650691449642181e-02 -1.642978340387344360e-01
-1.319207623600959778e-02 -3.732964769005775452e-02 1.396292895078659058e-01 1.424761414527893066e-01 1.221961230039596558e-01 -2.397235184907913208e-01 9.493628889322280884e-02 2.893810868263244629e-01 -1.060163304209709167e-01 -1.270473748445510864e-01 -1.472723633050918579e-01 -2.130778580904006958e-01 -4.136593267321586609e-02 -2.126089334487915039e-01 5.277658700942993164e-01 1.656144857406616211e-01 -2.626343667507171631e-01 -1.323144584894180298e-01 4.661834239959716797e-02 1.312413252890110016e-02 9.559594094753265381e-02 -3.703241646289825439e-01 -6.530805677175521851e-02 -9.975996613502502441e-02 -3.170820325613021851e-02 4.652879200875759125e-03 -1.304290294647216797e-01 7.262919098138809204e-02 3.163754940032958984e-02 1.412432342767715454e-01 1.278938055038452148e-01 -1.902271360158920288e-01
-1.635553091764450073e-01 7.623136043548583984e-02 2.199062108993530273e-01 -1.236143112182617188e-01 2.367511093616485596e-01 7.503832876682281494e-02 2.035962603986263275e-02 -7.101728767156600952e-02 -4.967402294278144836e-02 1.219771951436996460e-01 -2.388399839401245117e-01 -1.453212350606918335e-01 -6.858433783054351807e-02 -1.139998063445091248e-01 4.696987867355346680e-01 1.986050456762313843e-01 -2.083126604557037354e-01 -2.729699909687042236e-01 -2.211028039455413818e-01 -1.003833413124084473e-01 1.915369480848312378e-01 -1.675692945718765259e-01 1.414083838462829590e-01 -1.638040989637374878e-01 1.121889725327491760e-01 9.459336847066879272e-02 -1.680959761142730713e-01 2.204067260026931763e-01 -1.298624873161315918e-01 1.359787732362747192e-01 7.578679919242858887e-02 -1.883034557104110718e-01
4.986473172903060913e-02 -1.275193095207214355e-01 1.806053221225738525e-01 1.797302216291427612e-01 -9.609958529472351074e-02 1.863368153572082520e-01 1.840426921844482422e-01 -1.242083124816417694e-02 1.750748232007026672e-02 -5.143540725111961365e-02 -4.990680608898401260e-03 1.860556006431579590e-01 -6.219750642776489258e-02 -1.597819477319717407e-01 4.829914569854736328e-01 2.796855568885803223e-01 -2.356781996786594391e-02 -4.808141663670539856e-02 -1.204497832804918289e-02 -1.868139207363128662e-01 2.136287465691566467e-02 -4.197410643100738525e-01 2.607909440994262695e-01 -1.310030836611986160e-02 -1.654524654150009155e-01 8.265737444162368774e-02 1.492697596549987793e-01 -4.273280501365661621e-03 -1.130502820014953613e-01 -1.299425959587097168e-01 -1.756224483251571655e-01 2.451574057340621948e-01
-2.005412727594375610e-01 9.071014821529388428e-02 -1.445590406656265259e-01 8.549160324037075043e-03 2.219564914703369141e-01 -3.687513992190361023e-02 1.028715744614601135e-01 2.055364698171615601e-01 1.902271062135696411e-02 -7.086457312107086182e-02 2.224251395091414452e-03 -7.935572415590286255e-02 1.367803215980529785e-01 -3.052899539470672607e-01 5.267412662506103516e-01 2.330852746963500977e-01 -2.787131965160369873e-01 -1.703193485736846924e-01 -9.252266585826873779e-02 -7.418084889650344849e-02 2.266933619976043701e-01 -2.524696886539459229e-01 -4.982025548815727234e-02 -1.664742827415466309e-01 1.783026009798049927e-01 -1.270110458135604858e-01 -5.673842877149581909e-02 -1.532979607582092285e-01 -1.079786568880081177e-01 1.166309118270874023e-01 -5.177672579884529114e-02 5.553838983178138733e-02
-1.821501702070236206e-01 -1.088918298482894897e-01 3.656002506613731384e-02 -1.320305019617080688e-01 1.489976942539215088e-01 -2.416770532727241516e-02 1.429469138383865356e-01 -7.630801945924758911e-02 4.485498368740081787e-02 2.033108659088611603e-02 -2.949710786342620850e-01 -5.587206035852432251e-02 9.628424048423767090e-02 -1.744795888662338257e-01 5.996126532554626465e-01 2.661875784397125244e-01 -4.616510123014450073e-02 -1.556679457426071167e-01 -1.333678513765335083e-01 -1.173670291900634766e-01 1.869476288557052612e-01 -2.530410289764404297e-01 -2.454949077218770981e-03 -1.377692669630050659e-01 -1.603484712541103363e-02 1.305582821369171143e-01 -1.170962750911712646e-01 2.838515341281890869e-01 -6.565728783607482910e-02 3.510624915361404419e-02 3.131382539868354797e-02 -1.746236979961395264e-01
-3.625714220106601715e-03 -1.113414466381072998e-01 2.076169699430465698e-01 3.868371248245239258e-02 5.895521864295005798e-02 2.129255533218383789e-01 1.193283498287200928e-01 2.840500473976135254e-01 1.060343682765960693e-01 -1.855789273977279663e-01 -3.661740720272064209e-01 -1.304653286933898926e-01 2.428818345069885254e-01 -1.844654828310012817e-01 2.889529764652252197e-01 -1.101442649960517883e-01 2.274831011891365051e-02 -4.749216139316558838e-02 3.976720571517944336e-02 1.164650768041610718e-01 1.740990579128265381e-01 -3.051832616329193115e-01 1.681266427040100098e-01 1.084890738129615784e-01 1.159376502037048340e-01 -4.026128053665161133e-01 -2.078157961368560791e-01 -5.603577196598052979e-02 -7.403211295604705811e-02 -3.298550471663475037e-02 5.857415869832038879e-02 -2.349049411714076996e-02
5.230342969298362732e-03 4.829513281583786011e-02 7.669934630393981934e-02 9.200417995452880859e-02 -9.419078379869461060e-02 7.418952882289886475e-02 -8.295452571474015713e-04 1.944332420825958252e-01 3.241712749004364014e-01 2.793599069118499756e-01 -3.609735667705535889e-01 -1.437005698680877686e-01 -3.014904633164405823e-02 -1.850205212831497192e-01 1.748157739639282227e-01 2.713197469711303711e-01 2.229167073965072632e-01 1.436152309179306030e-01 5.414057523012161255e-02 -6.638830900192260742e-02 3.373869061470031738e-01 -2.838662564754486084e-01 2.626234889030456543e-01 1.344559043645858765e-01 -6.149673834443092346e-03 -8.230856806039810181e-02 1.715511083602905273e-01 7.650567591190338135e-02 -8.414924889802932739e-02 -2.055856883525848389e-01 5.331519246101379395e-02 -6.568591296672821045e-02
-1.031571477651596069e-01 6.723223626613616943e-02 3.478133976459503174e-01 -1.492783129215240479e-01 1.243217140436172485e-01 -1.582668274641036987e-01 1.682605594396591187e-01 2.691850662231445312e-01 1.131771132349967957e-01 6.774576008319854736e-02 -5.510856397449970245e-03 -3.369260728359222412e-01 -4.250921308994293213e-03 -5.589606985449790955e-02 2.159158140420913696e-01 1.343529969453811646e-01 6.402985006570816040e-02 -9.365220367908477783e-02 -2.289426028728485107e-01 -9.399578720331192017e-02 -3.700842708349227905e-02 8.876827545464038849e-03 5.150087922811508179e-02 7.088454067707061768e-02 3.707730025053024292e-02 -4.021249711513519287e-01 -6.281650066375732422e-02 2.847674787044525146e-01 4.686677083373069763e-02 -2.428371161222457886e-01 2.690148353576660156e-01 1.914261728525161743e-01
1.526327896863222122e-02 -1.044011712074279785e-01 1.635013669729232788e-01 2.110501080751419067e-01 -1.212975904345512390e-01 2.885976731777191162e-01 3.088004589080810547e-01 1.113603338599205017e-01 -4.584697261452674866e-02 3.929826244711875916e-02 -3.229581415653228760e-01 -1.999089568853378296e-01 1.299627684056758881e-02 -2.724663913249969482e-01 2.893012762069702148e-01 8.671185374259948730e-02 2.290819436311721802e-01 -1.202972605824470520e-01 -1.517446041107177734e-01 6.013851240277290344e-02 -3.393702954053878784e-02 -1.652652174234390259e-01 1.993919759988784790e-01 2.929282188415527344e-01 2.114320844411849976e-01 -4.710896313190460205e-02 -3.446893393993377686e-02 9.889018535614013672e-02 -2.070917189121246338e-01 -4.277778789401054382e-02 -1.800721585750579834e-01 1.250782310962677002e-01
-2.846781015396118164e-01 5.290275439620018005e-02 1.064998582005500793e-01 -2.533786930143833160e-02 -2.083454132080078125e-01 -1.205109059810638428e-01 -1.120393276214599609e-01 1.950550675392150879e-01 -1.082986965775489807e-01 1.260426044464111328e-01 -9.470638632774353027e-02 -7.791833486407995224e-03 -1.358611434698104858e-01 -1.790173649787902832e-01 3.877025544643402100e-01 -1.116296574473381042e-01 2.531577274203300476e-02 -2.014027833938598633e-01 3.177937818691134453e-03 1.030276790261268616e-01 -7.737330347299575806e-02 -2.332848757505416870e-01 2.848604321479797363e-01 -9.997604787349700928e-02 3.913903608918190002e-02 -2.540529668331146240e-01 -1.758429557085037231e-01 3.157304599881172180e-02 -3.044338226318359375e-01 -3.411949276924133301e-01 -1.858511120080947876e-01 -2.674840018153190613e-02
-9.856067597866058350e-03 -7.184562832117080688e-02 -2.398827299475669861e-02 -7.705983240157365799e-03 2.861476838588714600e-01 -1.694944500923156738e-01 1.066673398017883301e-01 1.930696070194244385e-01 4.806393699254840612e-04 6.478604674339294434e-02 -1.799491345882415771e-01 -1.920202523469924927e-01 -6.264606118202209473e-02 -2.033944576978683472e-01 4.089762866497039795e-01 1.209751442074775696e-01 -2.600544095039367676e-01 -2.942962348461151123e-01 -5.833905190229415894e-02 -1.565450727939605713e-01 1.588780619204044342e-02 -3.191259205341339111e-01 6.429588794708251953e-02 -1.041105538606643677e-01 -1.206048429012298584e-01 -7.507076114416122437e-02 -1.461967378854751587e-01 1.436802297830581665e-01 -2.375373244285583496e-01 2.378758192062377930e-01 -3.377454727888107300e-02 -2.421544045209884644e-01
-1.579977273941040039e-01 -1.277480870485305786e-01 -1.112132798880338669e-02 3.585368096828460693e-01 -2.265148907899856567e-01 1.197482808493077755e-03 -1.127261389046907425e-02 1.925053447484970093e-01 -4.735742881894111633e-02 2.769027352333068848e-01 -2.436776086688041687e-02 -2.948762774467468262e-01 -2.136766910552978516e-01 4.025884717702865601e-02 4.393226802349090576e-01 9.098457172513008118e-03 3.239774331450462341e-02 -1.146571710705757141e-01 -5.303097888827323914e-02 5.939848721027374268e-02 1.794300377368927002e-01 -1.297879815101623535e-01 3.663526847958564758e-02 8.737502992153167725e-02 -1.248988285660743713e-01 -8.636558800935745239e-02 -1.199794933199882507e-01 -4.467011988162994385e-02 -3.999407589435577393e-01 -1.137794777750968933e-01 1.240045949816703796e-01 -1.686481088399887085e-01
-5.345499143004417419e-02 -2.895683348178863525e-01 2.518911361694335938e-01 1.024015024304389954e-01 -1.164681278169155121e-02 9.457147121429443359e-02 2.945422939956188202e-02 1.907548494637012482e-02 9.531500935554504395e-02 -1.656091958284378052e-01 -3.206174373626708984e-01 4.060686007142066956e-02 -5.255588795989751816e-03 -2.923271358013153076e-01 3.826988637447357178e-01 -2.571658417582511902e-02 5.467421188950538635e-02 1.232504397630691528e-01 1.647142460569739342e-03 2.191228605806827545e-02 3.930444642901420593e-02 -3.723413348197937012e-01 3.025075048208236694e-02 2.300060167908668518e-02 1.887944638729095459e-01 -3.970059752464294434e-01 -2.400890290737152100e-01 -1.433677822351455688e-01 5.313609726727008820e-03 -3.136323019862174988e-02 -1.158192902803421021e-01 9.653366357088088989e-02
-1.608300358057022095e-01 2.322263568639755249e-01 -1.011919602751731873e-01 1.771108210086822510e-01 2.755992114543914795e-01 3.158851563930511475e-01 2.208966314792633057e-01 -1.277910172939300537e-02 7.017658650875091553e-02 1.967014968395233154e-01 -1.338195353746414185e-01 8.047749847173690796e-02 -1.370253711938858032e-01 -2.333686500787734985e-01 2.967844605445861816e-01 8.895007520914077759e-02 1.631404161453247070e-01 -2.381925433874130249e-01 2.987533211708068848e-01 -3.319727629423141479e-02 2.129893749952316284e-02 -6.716170907020568848e-02 2.177599817514419556e-01 4.860436916351318359e-02 -8.174603432416915894e-02 -1.796594411134719849e-01 -1.049143970012664795e-01 1.969045698642730713e-01 -2.840651571750640869e-01 3.049840591847896576e-02 1.331683099269866943e-01 -1.102284807711839676e-02
-1.108088940382003784e-01 -6.140407919883728027e-02 1.333311498165130615e-01 1.591999679803848267e-01 2.451650202274322510e-01 -3.794193640351295471e-02 1.657098978757858276e-01 2.470705509185791016e-01 -1.681587845087051392e-02 5.307544767856597900e-02 -1.470744889229536057e-02 -8.218847215175628662e-02 1.085299775004386902e-01 4.135102778673171997e-02 4.416251182556152344e-01 -1.239744946360588074e-02 1.316568553447723389e-01 -1.693061590194702148e-01 6.511621922254562378e-02 -1.760563254356384277e-01 7.883844524621963501e-02 -1.963994801044464111e-01 1.274574995040893555e-01 4.289992526173591614e-02 -4.292106255888938904e-03 1.126990318298339844e-01 -3.267221152782440186e-01 4.650373458862304688e-01 9.524680674076080322e-02 4.492775537073612213e-03 -2.687550485134124756e-01 -1.042964905500411987e-01
9.938122704625129700e-03 8.411299437284469604e-03 4.022597894072532654e-02 -2.394304797053337097e-02 -6.899831350892782211e-03 1.757139898836612701e-02 6.030195951461791992e-02 1.253897547721862793e-01 -9.431624412536621094e-02 3.983449339866638184e-01 1.593091711401939392e-02 -1.290215849876403809e-01 1.404813956469297409e-02 -6.529807578772306442e-03 3.050563335418701172e-01 -3.433720441535115242e-03 3.370086252689361572e-01 -8.284575492143630981e-02 -1.343971788883209229e-01 -1.325503438711166382e-01 1.851402521133422852e-01 -3.932706117630004883e-01 6.343910098075866699e-02 1.730199754238128662e-01 -7.891093939542770386e-02 -8.810404688119888306e-02 -3.915957212448120117e-01 -1.442253589630126953e-01 -2.768508791923522949e-01 -2.032662779092788696e-01 1.202149018645286560e-01 2.481760643422603607e-02
5.667893216013908386e-02 -1.934747844934463501e-01 1.952263265848159790e-01 4.310969114303588867e-01 -2.746246010065078735e-02 -1.184584796428680420e-01 4.568138718605041504e-01 2.335468120872974396e-02 1.752358488738536835e-02 1.192928403615951538e-01 1.028904616832733154e-01 -1.176002398133277893e-01 2.004558444023132324e-01 -1.258515566587448120e-01 1.547570675611495972e-01 2.426934242248535156e-02 -1.069942191243171692e-01 -2.716188132762908936e-02 5.644727125763893127e-02 4.501147568225860596e-02 3.538386821746826172e-01 -2.465469539165496826e-01 2.653361856937408447e-01 8.018027991056442261e-03 -3.922016918659210205e-02 -1.259303390979766846e-01 4.865572229027748108e-02 1.352282613515853882e-01 -1.579212695360183716e-01 3.417507559061050415e-02 1.943323463201522827e-01 1.268725544214248657e-01
-1.435010880231857300e-01 -2.355265021324157715e-01 2.290624231100082397e-01 1.074583362787961960e-02 -5.416676774621009827e-02 -3.895651921629905701e-02 5.174953863024711609e-02 2.173162847757339478e-01 7.774306833744049072e-02 -2.532667219638824463e-01 -3.977975845336914062e-01 -1.131021305918693542e-01 6.962524354457855225e-02 -2.142864912748336792e-01 3.035617768764495850e-01 -5.567978322505950928e-02 1.997048258781433105e-01 1.582264900207519531e-01 -1.229974906891584396e-02 -9.723497182130813599e-02 1.168161109089851379e-01 -3.053054213523864746e-01 1.409669518470764160e-01 1.459080725908279419e-01 -7.507096976041793823e-02 -4.084073305130004883e-01 3.512392938137054443e-02 -5.732675641775131226e-02 -1.543540507555007935e-01 -7.101343944668769836e-03 -5.333669949322938919e-03 7.972598075866699219e-02
-1.474588811397552490e-01 5.454739555716514587e-02 1.407136917114257812e-01 -7.936319708824157715e-02 2.856123149394989014e-01 -4.791854321956634521e-02 8.110722154378890991e-02 8.080294728279113770e-02 9.292251616716384888e-02 7.941214740276336670e-02 -3.001094758510589600e-01 -9.103640168905258179e-02 2.018710076808929443e-01 -2.041758596897125244e-02 5.245886445045471191e-01 2.850845754146575928e-01 -1.845263093709945679e-01 -2.227907627820968628e-01 -1.128863394260406494e-01 1.370168663561344147e-02 5.648817121982574463e-02 -2.837471067905426025e-01 5.929279327392578125e-02 -2.487255483865737915e-01 -6.981521844863891602e-02 -2.682847715914249420e-02 -1.169883385300636292e-01 1.263989955186843872e-01 -8.439773321151733398e-02 1.072374656796455383e-01 1.157769933342933655e-01 -1.681964695453643799e-01
3.281956166028976440e-02 -2.604833841323852539e-01 6.107880920171737671e-02 2.415719926357269287e-01 -1.469556894153356552e-02 -2.581360191106796265e-02 -1.212631762027740479e-01 1.325297951698303223e-01 -1.073640659451484680e-01 1.753668636083602905e-01 -3.503229320049285889e-01 -8.591447770595550537e-02 5.933062732219696045e-02 -1.739714480936527252e-02 5.385352373123168945e-01 -3.870840743184089661e-02 1.819327026605606079e-01 -2.999003231525421143e-01 -1.471952199935913086e-01 1.202219128608703613e-01 9.192702174186706543e-02 -1.772845536470413208e-01 -6.920201331377029419e-02 7.951474934816360474e-02 -8.629813790321350098e-02 -1.145264320075511932e-02 -7.612242549657821655e-02 1.143248975276947021e-01 -1.957331150770187378e-01 -2.875435054302215576e-01 -1.012471541762351990e-01 -1.626885682344436646e-02
-1.301993280649185181e-01 -1.009670570492744446e-01 2.522682249546051025e-01 2.871688008308410645e-01 1.871976554393768311e-01 3.363287821412086487e-02 4.202162474393844604e-02 1.212718039751052856e-01 -1.208282783627510071e-01 3.333711624145507812e-01 -2.592755258083343506e-01 3.215711936354637146e-02 -1.088411808013916016e-01 6.233718246221542358e-02 1.240615993738174438e-01 1.685055345296859741e-01 3.244125843048095703e-01 -1.721017658710479736e-01 -2.679192721843719482e-01 1.866632886230945587e-02 2.439910024404525757e-01 -3.046494424343109131e-01 8.632612414658069611e-03 1.158150881528854370e-01 -2.162590622901916504e-01 -1.100280135869979858e-01 -8.949828147888183594e-02 -2.174347788095474243e-01 -2.166298776865005493e-02 -1.122369840741157532e-01 1.886122301220893860e-02 -1.420699805021286011e-01
-1.691285073757171631e-01 -1.175203695893287659e-01 1.499137580394744873e-01 7.390195876359939575e-02 -1.221680492162704468e-01 -3.004879131913185120e-02 2.762233018875122070e-01 3.235777318477630615e-01 2.096670418977737427e-01 4.623957723379135132e-02 -3.039399087429046631e-01 -4.386155400425195694e-03 -1.095157675445079803e-02 -1.675174832344055176e-01 2.188692092895507812e-01 1.071822643280029297e-01 1.442648768424987793e-01 1.430664509534835815e-01 -1.133010014891624451e-01 -2.044131606817245483e-01 8.584138751029968262e-02 -3.051289618015289307e-01 4.289366304874420166e-01 2.488474696874618530e-01 5.412314087152481079e-02 -6.055371370166540146e-03 -8.500103838741779327e-03 -8.123043179512023926e-02 -1.131637915968894958e-01 -1.253131330013275146e-01 -6.332611292600631714e-02 1.493510305881500244e-01
6.428608298301696777e-02 -1.086388677358627319e-01 6.729903817176818848e-02 1.632723398506641388e-02 -1.718125306069850922e-02 1.423569023609161377e-02 4.431752860546112061e-01 1.360798031091690063e-01 2.082839161157608032e-01 1.972428858280181885e-01 -9.687061607837677002e-02 -2.185338288545608521e-01 2.284229993820190430e-01 -1.115877926349639893e-01 3.259091377258300781e-01 -2.897278964519500732e-02 7.292657345533370972e-02 -4.598148912191390991e-02 6.938782334327697754e-02 1.479095034301280975e-02 3.123970627784729004e-01 1.851587593555450439e-01 3.574718534946441650e-01 1.097323969006538391e-01 2.306589037179946899e-01 -1.016441062092781067e-01 -1.599625200033187866e-01 1.854328364133834839e-01 -1.115078702569007874e-01 -1.431431621313095093e-02 1.774391829967498779e-01 3.058328293263912201e-02
1.600092351436614990e-01 -2.050149291753768921e-01 -4.301546514034271240e-02 -7.096290588378906250e-03 -2.067207694053649902e-01 1.772771328687667847e-01 1.148246079683303833e-01 1.086211726069450378e-01 -1.737011820077896118e-01 -7.100446522235870361e-02 -3.356946110725402832e-01 -2.156839817762374878e-01 1.286719888448715210e-01 -1.816460490226745605e-01 3.569839894771575928e-01 -1.679698973894119263e-01 1.699874401092529297e-01 -3.289724141359329224e-02 -2.904776036739349365e-01 7.794588059186935425e-02 1.531234383583068848e-01 -3.724858462810516357e-01 6.724499166011810303e-02 -4.923311993479728699e-02 1.431914567947387695e-01 -2.939262390136718750e-01 -9.052111208438873291e-02 -8.345583826303482056e-02 -8.146765828132629395e-02 -2.611827291548252106e-02 -5.540877208113670349e-02 -9.838792681694030762e-02
1.217496767640113831e-01 7.640898972749710083e-02 3.840115070343017578e-01 1.340579837560653687e-01 9.137808531522750854e-02 5.789940431714057922e-02 4.085359349846839905e-02 2.199283428490161896e-02 7.239053398370742798e-02 1.028170622885227203e-02 -5.138458684086799622e-02 4.552850499749183655e-02 -2.952921688556671143e-01 1.335555166006088257e-01 3.282762467861175537e-01 2.010775804519653320e-01 1.255242079496383667e-01 -1.602995693683624268e-01 -2.277198582887649536e-01 1.988161355257034302e-01 2.130007147789001465e-01 -1.188634634017944336e-01 2.224152386188507080e-01 1.367873549461364746e-01 -3.793315589427947998e-01 -9.803040325641632080e-02 -5.776781216263771057e-02 -1.528785973787307739e-01 -2.742140553891658783e-02 -1.365924775600433350e-01 2.286639362573623657e-01 -1.559947878122329712e-01
-4.357372969388961792e-02 -1.533323675394058228e-01 1.716586528345942497e-03 1.272647827863693237e-01 -7.256307452917098999e-02 1.094854250550270081e-01 6.901897490024566650e-02 2.017053812742233276e-01 1.030782144516706467e-02 -2.961455583572387695e-01 -4.311358332633972168e-01 1.549309864640235901e-02 -8.274380862712860107e-02 -1.799858063459396362e-01 3.983616530895233154e-01 -5.208565294742584229e-02 1.259290874004364014e-01 7.010277360677719116e-02 4.751230776309967041e-02 -5.941659212112426758e-02 1.762875020503997803e-01 -3.014532923698425293e-01 1.391807645559310913e-01 6.108511984348297119e-02 6.145286560058593750e-02 -4.559866189956665039e-01 -1.299769878387451172e-01 2.361941337585449219e-02 -2.504116855561733246e-02 -2.855385653674602509e-03 4.450465366244316101e-02 -1.331719756126403809e-01
3.370245918631553650e-02 -2.495158314704895020e-01 9.411225467920303345e-02 1.025951094925403595e-02 8.179411292076110840e-02 1.814110875129699707e-01 9.227076917886734009e-02 1.608021408319473267e-01 1.846105791628360748e-02 -7.796449959278106689e-02 -5.287084579467773438e-01 1.053853332996368408e-01 1.612499952316284180e-01 -2.804165780544281006e-01 2.966608703136444092e-01 -8.469328284263610840e-02 4.103789851069450378e-02 1.070077344775199890e-01 -7.390674203634262085e-03 -1.405044198036193848e-01 7.258903235197067261e-02 -3.828034400939941406e-01 6.689864094369113445e-04 6.666313856840133667e-02 -2.808818034827709198e-02 -3.495786488056182861e-01 -1.554653495550155640e-01 -5.486017465591430664e-02 -1.075702235102653503e-01 1.469739712774753571e-02 7.518640160560607910e-02 1.329869613982737064e-03
-3.250010013580322266e-01 2.183650806546211243e-02 -3.269284591078758240e-02 1.529029458761215210e-01 -8.951242081820964813e-03 4.446922987699508667e-02 5.482627823948860168e-02 2.187388837337493896e-01 1.755605936050415039e-01 2.511098086833953857e-01 -1.512770354747772217e-01 -1.478959172964096069e-01 4.248855635523796082e-02 1.412612348794937134e-01 2.992052733898162842e-01 1.921861171722412109e-01 2.210404723882675171e-01 9.196182340383529663e-02 -2.439588606357574463e-01 -8.755296468734741211e-02 -1.005278080701828003e-01 -2.431137263774871826e-01 1.451463401317596436e-01 -2.724558115005493164e-01 9.168458729982376099e-02 -2.652922272682189941e-01 -1.408247500658035278e-01 1.749999225139617920e-01 -2.209424823522567749e-01 6.702943146228790283e-02 -1.555144786834716797e-01 -1.842320561408996582e-01
-2.779559493064880371e-01 -6.410884857177734375e-02 1.613096296787261963e-01 3.865094482898712158e-01 -1.296991258859634399e-01 -2.642714790999889374e-02 -1.997211426496505737e-01 3.703458309173583984e-01 -4.919169098138809204e-02 3.439455851912498474e-02 -3.250559419393539429e-02 -9.008739888668060303e-02 3.904305398464202881e-02 -1.930625140666961670e-01 4.486141502857208252e-01 -1.128565967082977295e-01 1.115703731775283813e-01 -1.753503456711769104e-03 -1.854327321052551270e-01 2.284516692161560059e-01 -7.714566588401794434e-02 -5.202412232756614685e-02 3.505408391356468201e-02 3.272868320345878601e-02 -7.627402991056442261e-02 -1.151159033179283142e-01 -2.189221382141113281e-01 4.754265770316123962e-02 -2.552337646484375000e-01 -1.895226240158081055e-01 4.700074344873428345e-02 -2.404610812664031982e-02
-1.217535510659217834e-01 -1.463497281074523926e-01 9.399449080228805542e-02 3.376431018114089966e-02 -1.601060777902603149e-01 8.204687386751174927e-02 1.373414546251296997e-01 3.389796018600463867e-01 2.275345474481582642e-01 3.458469510078430176e-01 -7.228191196918487549e-02 -1.404728554189205170e-02 1.447159796953201294e-02 1.541715711355209351e-01 3.426664471626281738e-01 2.409435063600540161e-01 5.423400551080703735e-02 -1.335369795560836792e-01 -2.789135277271270752e-01 -3.482326632365584373e-03 -2.468512952327728271e-02 -2.954808175563812256e-01 -4.649740085005760193e-02 -2.740420997142791748e-01 8.028119802474975586e-02 -1.572040915489196777e-01 -1.069172546267509460e-01 2.913988381624221802e-02 -1.146479174494743347e-01 -5.996739864349365234e-02 -1.195090189576148987e-01 -2.705028355121612549e-01
1.943876445293426514e-01 2.166640199720859528e-02 2.643537223339080811e-01 5.492813885211944580e-02 6.795460730791091919e-02 1.674374192953109741e-01 2.618382573127746582e-01 1.487678736448287964e-01 4.035171493887901306e-02 -8.193016052246093750e-02 -2.124634087085723877e-01 5.045842379331588745e-02 2.517941594123840332e-02 -2.595804631710052490e-01 1.130892187356948853e-01 4.406337812542915344e-02 -2.673372812569141388e-02 -2.219619899988174438e-01 5.535425245761871338e-02 2.453910410404205322e-01 1.951489001512527466e-01 -4.293070137500762939e-01 1.514861881732940674e-01 1.528333574533462524e-01 2.433133684098720551e-02 -2.303034067153930664e-01 1.907559633255004883e-01 7.297604531049728394e-02 -3.341202735900878906e-01 7.682706415653228760e-02 -1.336401998996734619e-01 -1.184297651052474976e-01
1.437123715877532959e-01 -1.109624356031417847e-01 -6.870265305042266846e-02 5.903493613004684448e-02 -3.672282025218009949e-02 9.949099272489547729e-02 4.771617949008941650e-01 2.309687286615371704e-01 2.645114436745643616e-02 2.393373399972915649e-01 -1.461191624402999878e-01 -3.133358657360076904e-01 -6.190666183829307556e-02 -1.801893860101699829e-01 3.252287805080413818e-01 -9.554119408130645752e-02 -1.065928861498832703e-02 1.319833397865295410e-01 -1.941082254052162170e-02 -1.674925535917282104e-01 1.200619116425514221e-01 2.549291960895061493e-02 2.716135978698730469e-01 -2.762707695364952087e-02 -2.534081339836120605e-01 -8.668240904808044434e-02 4.041922837495803833e-02 3.539615124464035034e-02 -1.234324797987937927e-01 2.340069413185119629e-01 2.121000736951828003e-01 1.125805154442787170e-01
2.621896862983703613e-01 -2.702448368072509766e-01 9.329113364219665527e-02 -8.976840227842330933e-02 8.932787925004959106e-02 2.361284345388412476e-01 -1.974299922585487366e-02 3.958292007446289062e-01 1.162638962268829346e-01 5.608210340142250061e-02 -1.750276684761047363e-01 -6.923040491528809071e-04 -1.768077015876770020e-01 -1.598327457904815674e-01 4.350898563861846924e-01 2.461977861821651459e-02 2.355131804943084717e-01 -7.308095693588256836e-03 -6.994647532701492310e-02 -3.262112662196159363e-02 8.112795650959014893e-02 -1.868004500865936279e-01 2.906415760517120361e-01 7.372837513685226440e-02 2.903967797756195068e-01 -1.261935532093048096e-01 -1.283057183027267456e-01 8.728711307048797607e-02 7.637282460927963257e-02 9.599382989108562469e-03 2.014531940221786499e-02 5.579794198274612427e-02
6.372684985399246216e-02 -9.790764003992080688e-02 2.139753997325897217e-01 9.358517080545425415e-02 -2.089187316596508026e-02 1.287399791181087494e-02 4.812517464160919189e-01 1.493314504623413086e-01 -2.724938280880451202e-02 1.201084908097982407e-02 -1.097230687737464905e-01 4.596135020256042480e-02 -3.150506615638732910e-01 -2.012529671192169189e-01 3.523361980915069580e-01 2.473573833703994751e-01 -5.721816793084144592e-02 -1.396579854190349579e-02 2.679286897182464600e-01 -1.505233999341726303e-02 3.013986647129058838e-01 -5.537036806344985962e-02 2.953522801399230957e-01 1.005987152457237244e-01 5.292285978794097900e-02 -1.573765724897384644e-01 -5.835999920964241028e-02 1.810138374567031860e-01 -1.970480754971504211e-02 5.889032781124114990e-02 1.793826185166835785e-02 5.019863322377204895e-02
-1.743974685668945312e-01 4.113114997744560242e-02 2.029203176498413086e-01 -1.434238068759441376e-02 2.345160394906997681e-01 -1.353798061609268188e-01 9.600152075290679932e-02 1.922345347702503204e-02 1.099278628826141357e-01 1.868769526481628418e-01 -3.297748565673828125e-01 -5.760200321674346924e-02 8.787064999341964722e-02 2.897703088819980621e-02 4.626796543598175049e-01 2.078717350959777832e-01 -1.977243870496749878e-01 -2.545274794101715088e-01 -3.338078036904335022e-02 1.351791061460971832e-02 1.600632667541503906e-01 -1.079285144805908203e-01 1.284409966319799423e-02 -1.988909542560577393e-01 -8.284199982881546021e-02 -5.173495039343833923e-02 -8.154439181089401245e-02 3.246644139289855957e-01 -1.538606435060501099e-01 1.031289249658584595e-01 -2.275380492210388184e-02 -2.830014526844024658e-01
-2.086450010538101196e-01 -9.910053759813308716e-02 -1.420204788446426392e-01 -8.883325755596160889e-02 1.367575079202651978e-01 -1.160185784101486206e-01 8.820291608572006226e-02 2.430229038000106812e-01 -1.600009649991989136e-01 1.066900491714477539e-01 -1.495346277952194214e-01 -1.329566389322280884e-01 -5.692199338227510452e-03 -1.433672308921813965e-01 3.177864849567413330e-01 2.129937708377838135e-01 -2.941950410604476929e-02 -1.140939071774482727e-01 -7.404419779777526855e-02 -1.046800240874290466e-01 4.036063253879547119e-01 -1.056504026055335999e-01 7.944425195455551147e-02 1.321610510349273682e-01 -1.888435706496238708e-02 8.292232453823089600e-02 -2.138839960098266602e-01 4.027267992496490479e-01 -1.833212934434413910e-02 1.032923683524131775e-01 -3.318815529346466064e-01 1.055455729365348816e-01
9.833373874425888062e-02 -1.638079732656478882e-01 6.089440733194351196e-02 8.400485664606094360e-02 -4.602873325347900391e-02 1.791656166315078735e-01 6.461108475923538208e-02 4.968929290771484375e-02 -5.793678760528564453e-02 1.240438967943191528e-01 -2.112563997507095337e-01 7.970076985657215118e-04 1.076766252517700195e-01 -2.375467866659164429e-01 5.714213252067565918e-01 2.502801716327667236e-01 2.257638573646545410e-01 -5.452281609177589417e-02 -1.293466389179229736e-01 1.756933480501174927e-01 8.443123847246170044e-02 -1.417794078588485718e-01 7.836529985070228577e-03 2.997799217700958252e-01 6.022106111049652100e-02 -2.393006235361099243e-01 7.451519370079040527e-02 1.423746198415756226e-01 9.897951968014240265e-03 -2.124960422515869141e-01 -1.868197619915008545e-01 7.577895373106002808e-02
1.392595767974853516e-01 -1.480444073677062988e-01 -1.543382182717323303e-02 -3.712268918752670288e-02 7.800092548131942749e-02 6.891456246376037598e-02 -2.024323791265487671e-01 1.878962665796279907e-01 -1.676967740058898926e-02 2.014432251453399658e-01 -1.273463815450668335e-01 -9.473731741309165955e-03 -1.871730685234069824e-01 -3.209897577762603760e-01 4.633299708366394043e-01 1.786746978759765625e-01 2.401162236928939819e-01 1.261463854461908340e-02 7.693293690681457520e-02 2.228831173852086067e-03 1.745729446411132812e-01 -1.864323019981384277e-01 -1.729408279061317444e-02 9.977113455533981323e-02 -1.349857747554779053e-01 1.561616212129592896e-01 -9.368660300970077515e-02 1.361153721809387207e-01 -3.612484037876129150e-01 -2.032424509525299072e-01 -2.136933952569961548e-01 3.887958079576492310e-02
1.843878328800201416e-01 2.657116055488586426e-01 1.054188385605812073e-01 6.302572041749954224e-02 -9.842198342084884644e-03 6.554795056581497192e-02 5.902656167745590210e-02 3.056924603879451752e-02 -7.450642064213752747e-03 2.786169648170471191e-01 -1.410512030124664307e-01 -3.352424800395965576e-01 -1.039331182837486267e-01 -1.310269683599472046e-01 4.820686578750610352e-01 -4.232215508818626404e-02 -6.078097224235534668e-02 1.937496662139892578e-01 -3.940770328044891357e-01 -9.189210832118988037e-02 7.256194949150085449e-02 9.708460420370101929e-02 2.110237032175064087e-01 5.191741138696670532e-02 -1.739626675844192505e-01 1.482512429356575012e-02 -2.344120740890502930e-01 5.569502338767051697e-02 -1.066477969288825989e-02 6.124682258814573288e-03 -3.938112035393714905e-02 -2.055642604827880859e-01
-1.887730062007904053e-01 -1.281409263610839844e-01 1.351545657962560654e-02 1.334450095891952515e-01 -7.518561929464340210e-02 -2.888425439596176147e-02 2.514761686325073242e-01 3.480400741100311279e-01 2.693350613117218018e-01 2.116580754518508911e-01 -6.007709726691246033e-02 -6.173052266240119934e-02 1.404781341552734375e-01 1.816923171281814575e-02 4.324511885643005371e-01 2.128363847732543945e-01 9.060349315404891968e-02 4.745406657457351685e-02 -1.046641021966934204e-01 2.762305736541748047e-01 -1.200956925749778748e-01 -2.973130047321319580e-01 -1.211928054690361023e-01 -1.109118461608886719e-01 8.727446198463439941e-02 -2.594469487667083740e-01 -4.315419122576713562e-02 -8.705316483974456787e-02 -1.804005205631256104e-01 4.823463968932628632e-03 -6.831877678632736206e-02 -1.132519915699958801e-01
-3.018187880516052246e-01 -1.777845621109008789e-01 -3.421753644943237305e-02 -1.728579849004745483e-01 -5.479581654071807861e-02 1.012948155403137207e-01 -1.624836772680282593e-02 1.816193610429763794e-01 1.964399218559265137e-01 2.611771523952484131e-01 2.535855397582054138e-02 -9.218203276395797729e-02 -1.727604568004608154e-01 1.930375397205352783e-02 3.792821466922760010e-01 1.249329075217247009e-01 2.558975815773010254e-01 -1.089839935302734375e-01 -2.374826073646545410e-01 -2.287383377552032471e-02 4.211326688528060913e-02 -5.548164248466491699e-02 1.439617723226547241e-01 7.808003574609756470e-02 -2.379828095436096191e-01 -1.800129115581512451e-01 -1.611041575670242310e-01 1.410081535577774048e-01 -3.057902157306671143e-01 1.433635056018829346e-01 4.897611215710639954e-02 -2.771582305431365967e-01
-2.975925207138061523e-01 2.435223907232284546e-01 8.234747499227523804e-02 -8.962177485227584839e-02 2.120306342840194702e-01 -1.434199810028076172e-01 1.457216441631317139e-01 -1.365880668163299561e-01 -5.126920714974403381e-02 1.177442744374275208e-01 -7.256532460451126099e-02 2.223620191216468811e-02 -8.828227221965789795e-02 3.531681001186370850e-02 5.712228417396545410e-01 6.144931167364120483e-02 3.459097445011138916e-02 -1.628102064132690430e-01 -2.016685605049133301e-01 -1.146764531731605530e-01 1.037180610001087189e-02 -3.303588628768920898e-01 2.703449428081512451e-01 -9.912736713886260986e-02 5.874235928058624268e-02 -6.640589237213134766e-02 4.101031273603439331e-02 2.009957879781723022e-01 -6.792924553155899048e-02 1.845464557409286499e-01 9.054440259933471680e-02 -6.820748560130596161e-03
2.402630746364593506e-01 -1.499157026410102844e-02 2.590554021298885345e-02 5.468053743243217468e-02 -1.802557706832885742e-02 -1.361687034368515015e-01 8.940450847148895264e-03 2.815681993961334229e-01 6.078394874930381775e-02 3.107311725616455078e-01 -1.259498000144958496e-01 -2.017524838447570801e-01 1.424721032381057739e-01 -5.234644189476966858e-02 5.268390178680419922e-01 6.082535535097122192e-02 1.130978241562843323e-01 -4.557841643691062927e-02 3.299435973167419434e-01 -1.619658619165420532e-01 2.295063734054565430e-01 -2.666946053504943848e-01 5.502223595976829529e-02 -4.894018545746803284e-02 -2.099401205778121948e-01 -1.137998234480619431e-02 -1.653579622507095337e-01 1.492552179843187332e-02 -1.174182146787643433e-01 7.559266686439514160e-02 9.114608168601989746e-02 -1.678166538476943970e-02
-1.882046759128570557e-01 -5.419409647583961487e-02 4.404977336525917053e-02 -2.382340468466281891e-02 2.108549028635025024e-01 -1.282770535908639431e-03 1.379419863224029541e-01 -9.386567771434783936e-02 1.020057648420333862e-01 2.294639684259891510e-02 -1.689915210008621216e-01 -1.661925949156284332e-02 6.092159077525138855e-02 -1.402921229600906372e-01 5.574676990509033203e-01 2.013933360576629639e-01 -1.345323920249938965e-01 -2.828599810600280762e-01 -9.763709455728530884e-02 -6.738739460706710815e-02 1.465464383363723755e-01 -1.505747586488723755e-01 -2.071101777255535126e-02 -2.214621752500534058e-01 -1.625086367130279541e-01 1.236264873296022415e-02 -9.134946763515472412e-02 3.264764547348022461e-01 -2.100824266672134399e-01 1.520418077707290649e-01 4.580875113606452942e-02 -2.359995096921920776e-01
-2.908515632152557373e-01 -4.480432346463203430e-02 2.059718817472457886e-01 1.156145259737968445e-01 -1.307976245880126953e-01 3.087034523487091064e-01 6.958463042974472046e-02 1.524042934179306030e-01 1.729599833488464355e-01 2.395401597023010254e-01 -2.377968728542327881e-01 -2.360278815031051636e-01 2.253768732771277428e-03 1.810778528451919556e-01 2.956148684024810791e-01 2.277312278747558594e-01 1.188679561018943787e-01 -2.267612069845199585e-01 8.366972208023071289e-02 -5.020836740732192993e-02 5.250904709100723267e-02 -1.621151715517044067e-01 2.299289405345916748e-01 1.543892472982406616e-01 -6.163306534290313721e-02 -1.478304564952850342e-01 -1.788672953844070435e-01 -1.606748551130294800e-01 -1.294096410274505615e-01 -2.172103822231292725e-01 1.063853055238723755e-01 7.756166905164718628e-02
-2.158151566982269287e-01 -4.382269084453582764e-02 1.433460861444473267e-01 -3.316751867532730103e-02 -1.239894330501556396e-01 2.190710417926311493e-02 -1.017384231090545654e-01 2.178179919719696045e-01 1.738735884428024292e-01 2.413798123598098755e-01 -1.652458310127258301e-01 -6.884228438138961792e-02 2.937650382518768311e-01 6.347170472145080566e-02 4.584152400493621826e-01 1.221651956439018250e-01 3.300353884696960449e-01 -5.276421085000038147e-02 -1.942932605743408203e-01 3.010942228138446808e-02 -1.244275458157062531e-02 -1.743233948945999146e-01 4.457029514014720917e-03 -1.466147303581237793e-01 1.509960368275642395e-02 -2.469575852155685425e-01 -2.661374211311340332e-01 3.904180601239204407e-02 -2.312814891338348389e-01 5.654647480696439743e-03 1.440204679965972900e-01 -1.000589430332183838e-01
-4.765348136425018311e-02 2.799204885959625244e-01 -3.577865287661552429e-02 -1.483145952224731445e-01 2.899151742458343506e-01 -2.065328955650329590e-01 2.376947253942489624e-01 2.048677504062652588e-01 -8.032342046499252319e-02 -1.947389692068099976e-01 -9.024737775325775146e-02 1.110302656888961792e-02 7.677638530731201172e-02 -9.225369989871978760e-02 4.674379229545593262e-01 1.656939685344696045e-01 -1.325806081295013428e-01 -1.205955296754837036e-01 -1.344696134328842163e-01 1.341872960329055786e-01 1.489001214504241943e-01 -2.811997234821319580e-01 -2.898668497800827026e-02 -2.583756446838378906e-01 1.000285372138023376e-01 -1.083377897739410400e-01 -7.852080464363098145e-02 -1.005614176392555237e-01 -2.501339316368103027e-01 1.319623291492462158e-01 -2.204116247594356537e-02 -4.877829924225807190e-02
-1.532227247953414917e-01 -2.367517352104187012e-02 -7.949464768171310425e-02 4.360407963395118713e-02 -1.643743515014648438e-01 1.413067728281021118e-01 3.034215569496154785e-01 1.153477877378463745e-01 2.987457811832427979e-01 1.036576107144355774e-01 -1.928085237741470337e-01 4.398633539676666260e-02 -3.747012838721275330e-02 -1.657364219427108765e-01 1.274902969598770142e-01 1.363873481750488281e-01 2.642804980278015137e-01 -5.477198958396911621e-02 -1.526146978139877319e-01 3.891565278172492981e-02 2.212007343769073486e-01 -7.752578705549240112e-02 2.725491225719451904e-01 3.761525452136993408e-01 -1.921197921037673950e-01 -3.048025965690612793e-01 -2.868104577064514160e-01 1.392834633588790894e-01 -2.847812883555889130e-02 -9.805089980363845825e-02 -1.573006249964237213e-02 -4.519698768854141235e-02
-2.578808963298797607e-01 -1.532886624336242676e-01 1.964931190013885498e-01 -6.724291015416383743e-03 -6.757558137178421021e-02 -2.478265669196844101e-03 2.966489270329475403e-02 4.544911682605743408e-01 2.686997354030609131e-01 1.329650580883026123e-01 -4.064490199089050293e-01 -3.563443422317504883e-01 1.344046741724014282e-02 -1.500280201435089111e-01 1.850333660840988159e-01 2.784295082092285156e-01 2.862621247768402100e-01 2.886982262134552002e-02 -1.337481383234262466e-02 6.773842871189117432e-02 3.603950515389442444e-02 7.018579542636871338e-02 -5.161936394870281219e-03 5.745487660169601440e-02 1.105118170380592346e-02 -7.162165641784667969e-02 -1.637952923774719238e-01 -1.058409363031387329e-02 -7.467979192733764648e-02 -6.847459822893142700e-02 -2.242338843643665314e-02 -5.252523347735404968e-02
1.230681687593460083e-01 3.441110849380493164e-01 1.356509923934936523e-01 2.643146216869354248e-01 7.902354001998901367e-03 1.895365267992019653e-01 1.436035633087158203e-01 2.015619128942489624e-01 3.400575369596481323e-02 -1.834424794651567936e-03 -3.366755321621894836e-02 -4.839118942618370056e-02 -7.741177827119827271e-02 -1.845464408397674561e-01 2.385060787200927734e-01 2.155113071203231812e-01 2.095807343721389771e-01 -1.246567144989967346e-01 -6.486300262622535229e-04 -1.494844108819961548e-01 4.687133133411407471e-01 -2.667927742004394531e-01 8.866838365793228149e-02 5.708825215697288513e-02 -7.145626842975616455e-02 -1.449387818574905396e-01 1.955048181116580963e-02 7.496137171983718872e-02 -2.087659835815429688e-01 1.590617895126342773e-01 -1.400698572397232056e-01 1.688439399003982544e-01
-1.814186125993728638e-01 4.479467868804931641e-02 2.510621547698974609e-01 7.235309481620788574e-02 1.045299991965293884e-01 3.063341975212097168e-01 2.851355373859405518e-01 2.930124104022979736e-01 1.876887232065200806e-01 1.662382781505584717e-01 -1.838615685701370239e-01 -1.230508089065551758e-01 -1.425456702709197998e-01 -2.046212553977966309e-01 8.349152654409408569e-02 9.958010911941528320e-02 1.162831112742424011e-01 6.365293264389038086e-02 1.388889104127883911e-01 -1.321259792894124985e-02 3.416787087917327881e-01 -3.316389024257659912e-01 9.200052171945571899e-02 5.763833969831466675e-02 8.295609056949615479e-02 -1.471857279539108276e-01 3.354078531265258789e-02 2.289696931838989258e-01 7.524970173835754395e-02 5.733565613627433777e-02 9.638492763042449951e-02 2.410648465156555176e-01
-1.447109878063201904e-02 8.382848650217056274e-02 2.113782316446304321e-01 5.325561389327049255e-02 6.817802786827087402e-02 2.902495674788951874e-03 4.188486635684967041e-01 3.874255344271659851e-02 2.033872902393341064e-01 1.710152179002761841e-01 -1.132623851299285889e-02 1.929956972599029541e-01 -1.783613860607147217e-01 -3.897001594305038452e-02 4.248606562614440918e-01 3.248845413327217102e-02 1.603814810514450073e-01 1.864923238754272461e-01 8.277458697557449341e-02 -7.782287150621414185e-02 4.495597630739212036e-02 -8.831117302179336548e-02 1.434465348720550537e-01 2.977688312530517578e-01 -2.087456732988357544e-02 -7.595373690128326416e-02 -1.563013046979904175e-01 3.824287056922912598e-01 -2.077376097440719604e-01 -4.314480349421501160e-02 -1.395425498485565186e-01 8.321692049503326416e-02
-1.024079248309135437e-01 -9.194746613502502441e-02 2.102184593677520752e-01 4.292508587241172791e-02 2.870934605598449707e-01 -1.048681959509849548e-01 6.479839980602264404e-02 6.197939813137054443e-02 -8.268990786746144295e-04 3.587455302476882935e-02 -3.207735717296600342e-01 -1.405857801437377930e-01 4.038397595286369324e-02 -1.364776045083999634e-01 4.814026951789855957e-01 2.664429843425750732e-01 -7.096344977617263794e-02 -2.843706309795379639e-01 3.715319186449050903e-02 8.637166023254394531e-02 8.481876552104949951e-02 -2.756202220916748047e-01 5.780461803078651428e-02 -1.605878770351409912e-01 -1.617079675197601318e-01 5.907053872942924500e-02 -9.873068332672119141e-02 2.444956004619598389e-01 -1.099785417318344116e-01 2.017287015914916992e-01 4.259385168552398682e-02 -1.606751978397369385e-01
-1.542282551527023315e-01 -8.380267769098281860e-03 1.794112622737884521e-01 -5.677459388971328735e-02 -5.821258947253227234e-02 5.648479610681533813e-02 7.013993710279464722e-02 9.894657880067825317e-02 1.575581878423690796e-01 6.833785772323608398e-02 -4.647827148437500000e-02 -1.256591528654098511e-01 -1.501089185476303101e-01 -1.295488774776458740e-01 2.476254999637603760e-01 6.698583066463470459e-02 -1.999994963407516479e-01 -1.582674533128738403e-01 5.389489233493804932e-03 -1.936805099248886108e-01 2.068148702383041382e-01 -4.377207458019256592e-01 2.031788676977157593e-01 -1.161545813083648682e-01 -7.241849601268768311e-02 -4.028980433940887451e-01 2.533770501613616943e-01 2.266119867563247681e-01 7.901028543710708618e-02 -1.230929326266050339e-02 1.267073005437850952e-01 2.637581229209899902e-01
6.351080257445573807e-03 -1.377137899398803711e-01 1.431113034486770630e-01 -1.180511116981506348e-01 -4.610291719436645508e-01 -1.664769351482391357e-01 3.158097863197326660e-01 -2.428013272583484650e-02 -3.866750746965408325e-03 9.306945651769638062e-02 -9.895143657922744751e-02 -1.749414354562759399e-01 1.041073650121688843e-01 -1.495018154382705688e-01 3.294481039047241211e-01 -4.411950707435607910e-02 -1.159898415207862854e-01 -5.545215215533971786e-03 -2.636976167559623718e-02 -1.867375895380973816e-02 1.792882829904556274e-01 1.399878226220607758e-02 2.959298789501190186e-01 -3.577583283185958862e-02 -8.949227631092071533e-02 -1.524678915739059448e-01 -3.376450240612030029e-01 1.131034195423126221e-01 -2.609284520149230957e-01 -9.647318720817565918e-02 1.556756049394607544e-01 -1.335837543010711670e-01
-3.528458476066589355e-01 5.340947583317756653e-02 7.985105365514755249e-02 -5.545890331268310547e-02 -1.134196370840072632e-01 6.823550909757614136e-02 -1.291574677452445030e-03 7.521955668926239014e-02 1.636436283588409424e-01 3.097516894340515137e-01 6.776226800866425037e-04 -1.357480138540267944e-02 2.365997433662414551e-01 -2.069925330579280853e-02 3.870667815208435059e-01 2.656918168067932129e-01 1.489963382482528687e-01 -3.506943583488464355e-03 -2.392639219760894775e-01 7.533330470323562622e-02 1.319684833288192749e-02 -2.384176552295684814e-01 1.378176510334014893e-01 -1.481799483299255371e-01 -1.398388762027025223e-03 -2.240926921367645264e-01 -2.684729993343353271e-01 -3.955057263374328613e-02 -3.032878637313842773e-01 -6.065823254175484180e-04 -1.882203221321105957e-01 -7.687612622976303101e-02
-4.605299234390258789e-02 -1.773615777492523193e-01 2.420390490442514420e-03 2.297006100416183472e-01 9.538567811250686646e-02 1.620963960886001587e-01 -1.219515278935432434e-01 1.722760498523712158e-01 -7.478862255811691284e-02 1.361784785985946655e-01 -1.792187988758087158e-01 -1.963148862123489380e-01 1.905758678913116455e-02 -8.669009059667587280e-02 4.959887266159057617e-01 -4.228639602661132812e-02 1.466029882431030273e-01 -3.079889416694641113e-01 -3.557203337550163269e-02 7.559975981712341309e-02 1.123017445206642151e-01 -2.132976353168487549e-01 -1.870813071727752686e-01 3.574522212147712708e-02 -3.012167811393737793e-01 -7.752375304698944092e-02 -1.221365258097648621e-01 -4.870126023888587952e-02 -2.448911368846893311e-01 -2.076984196901321411e-01 -2.101000994443893433e-01 6.528872251510620117e-02
7.942196726799011230e-02 1.622118353843688965e-01 2.189757823944091797e-01 3.944008350372314453e-01 -9.477857500314712524e-02 2.139647752046585083e-01 2.358307689428329468e-01 2.709181308746337891e-01 -1.367408968508243561e-02 1.639486104249954224e-01 -2.320890277624130249e-01 -1.672909855842590332e-01 -4.793523624539375305e-02 -3.123093247413635254e-01 1.979728937149047852e-01 9.520877897739410400e-02 1.718608140945434570e-01 -1.189666911959648132e-01 -6.707461923360824585e-02 -3.644329309463500977e-02 3.328685462474822998e-01 -1.469060480594635010e-01 -1.059114634990692139e-01 1.215176433324813843e-01 -1.137819215655326843e-01 3.464305028319358826e-02 7.530985772609710693e-02 1.341258734464645386e-01 -7.674091309309005737e-02 1.765806376934051514e-01 -6.025679782032966614e-02 1.915677785873413086e-01
-2.442408800125122070e-01 1.561684459447860718e-01 -4.478772729635238647e-02 1.754252463579177856e-01 2.747368812561035156e-01 2.458989173173904419e-01 3.071771562099456787e-01 -1.436464935541152954e-01 6.161412969231605530e-02 2.643280625343322754e-01 6.418840028345584869e-03 -1.688308119773864746e-01 7.816531509160995483e-02 -2.355270087718963623e-01 1.646539270877838135e-01 2.034476846456527710e-01 -7.087709754705429077e-02 -1.808523088693618774e-01 1.334461718797683716e-01 -9.924073517322540283e-02 1.279781907796859741e-01 -6.247771903872489929e-02 2.755972146987915039e-01 1.042587384581565857e-01 8.974154479801654816e-03 -3.475705683231353760e-01 -1.419977098703384399e-01 1.470907181501388550e-01 -2.011428475379943848e-01 -4.615458659827709198e-03 -1.142022684216499329e-01 1.060358658432960510e-01
-1.127568259835243225e-01 -2.138864807784557343e-02 9.509215503931045532e-02 3.207800909876823425e-02 2.521194219589233398e-01 -2.902244031429290771e-01 -3.456246852874755859e-02 1.785860359668731689e-01 -4.843891074415296316e-04 -3.976272791624069214e-02 -1.089497655630111694e-01 6.476853508502244949e-03 -1.451093703508377075e-01 -1.399399638175964355e-01 4.561079740524291992e-01 2.781272828578948975e-01 -5.340081453323364258e-02 -2.839128971099853516e-01 1.195875331759452820e-01 -2.924823667854070663e-03 1.857777684926986694e-01 -3.312034010887145996e-01 1.628861390054225922e-02 -1.877059489488601685e-01 -1.173688769340515137e-01 -7.354377955198287964e-02 -1.420499682426452637e-01 -5.188198015093803406e-02 -1.650307178497314453e-01 2.458413541316986084e-01 4.528376832604408264e-02 -2.170231789350509644e-01
-2.118246704339981079e-01 -1.798779517412185669e-01 -2.041358128190040588e-02 1.849072519689798355e-03 -1.390663236379623413e-01 1.406638920307159424e-01 -1.482860594987869263e-01 1.318579763174057007e-01 1.217964738607406616e-01 2.627032697200775146e-01 -1.411938518285751343e-01 -2.548775821924209595e-02 8.526423573493957520e-02 -1.521690487861633301e-01 3.386286795139312744e-01 3.709886595606803894e-02 1.852375417947769165e-01 -3.055485486984252930e-01 -2.886263132095336914e-01 -2.195369452238082886e-03 4.832754656672477722e-02 -1.299274712800979614e-01 9.590687602758407593e-02 8.803207427263259888e-03 -1.145950108766555786e-01 -3.364827632904052734e-01 -3.152085244655609131e-01 5.931816995143890381e-02 -2.211653292179107666e-01 1.025791931897401810e-02 2.599322423338890076e-02 -2.730409204959869385e-01
1.264018006622791290e-02 -5.970513075590133667e-02 2.029003798961639404e-01 1.463385522365570068e-01 3.700326085090637207e-01 -9.690756909549236298e-03 1.190228685736656189e-01 -1.328940987586975098e-01 5.072938650846481323e-02 -2.234249413013458252e-01 -1.724127680063247681e-01 -2.009185776114463806e-02 -1.612924225628376007e-02 -1.957982033491134644e-01 3.447822630405426025e-01 2.674056291580200195e-01 -8.540488779544830322e-02 -1.475611478090286255e-01 -1.763115823268890381e-01 9.070108830928802490e-02 1.894842386245727539e-01 -3.892278969287872314e-01 -2.048351243138313293e-02 -3.069709837436676025e-01 8.619536459445953369e-02 -9.233570098876953125e-02 -1.002943366765975952e-01 2.050432413816452026e-01 -3.473293781280517578e-02 9.643540531396865845e-02 9.351524524390697479e-03 1.554410904645919800e-01
4.198971390724182129e-02 -6.872268021106719971e-02 2.172479331493377686e-01 1.876249015331268311e-01 2.238964885473251343e-01 1.547976583242416382e-01 3.786661326885223389e-01 3.978731334209442139e-01 5.817836895585060120e-02 2.633305788040161133e-01 -2.858026325702667236e-01 -5.391899868845939636e-02 -1.319324672222137451e-01 -1.324102878570556641e-01 1.967966109514236450e-01 1.659114062786102295e-01 2.067449092864990234e-01 -8.569397032260894775e-02 5.912221595644950867e-02 -1.895468533039093018e-01 2.083171010017395020e-01 -3.082583472132682800e-02 7.747418247163295746e-03 1.675626486539840698e-01 -7.554846256971359253e-02 -1.656238585710525513e-01 5.149748921394348145e-02 1.847720891237258911e-01 3.620488196611404419e-02 -8.586405217647552490e-02 2.428847923874855042e-02 1.887329667806625366e-01
1.327959150075912476e-01 -4.309882968664169312e-02 1.651904173195362091e-02 -9.334143251180648804e-02 9.697673469781875610e-02 -1.701174676418304443e-01 1.643738299608230591e-01 1.785149276256561279e-01 1.015468612313270569e-01 8.585839532315731049e-03 -2.943680882453918457e-01 2.210390865802764893e-01 9.917511790990829468e-02 -3.117873668670654297e-01 4.607976675033569336e-01 1.992368847131729126e-01 1.509038507938385010e-01 -1.693625003099441528e-01 -2.563843131065368652e-01 1.867551058530807495e-01 5.611092597246170044e-02 -8.042267709970474243e-02 5.831575393676757812e-02 1.966596990823745728e-01 -1.408462971448898315e-01 -6.009065359830856323e-02 6.709389388561248779e-03 9.313780069351196289e-02 -4.674155637621879578e-02 -2.359845787286758423e-01 -2.033765166997909546e-01 1.848148107528686523e-01
-8.725650608539581299e-02 -6.720294803380966187e-02 1.495998799800872803e-01 -4.366363957524299622e-02 7.534924149513244629e-02 -1.278127431869506836e-01 -7.192829251289367676e-02 3.492260277271270752e-01 -3.458172082901000977e-02 -1.106811538338661194e-01 -1.762564480304718018e-01 -1.811856031417846680e-01 1.308234930038452148e-01 -9.045632183551788330e-02 4.996228814125061035e-01 2.839070260524749756e-01 -2.296008020639419556e-01 -2.842880785465240479e-01 7.975286245346069336e-02 -6.422107666730880737e-02 6.171436980366706848e-02 -2.964165508747100830e-01 6.054890900850296021e-02 -1.643997132778167725e-01 -1.085811555385589600e-01 -1.614896655082702637e-01 -1.193647012114524841e-01 2.901535481214523315e-02 -6.690807640552520752e-02 1.522880792617797852e-01 1.251756250858306885e-01 -1.374456882476806641e-01
-1.246785968542098999e-01 9.242052584886550903e-02 -1.657040864229202271e-01 6.903740763664245605e-02 2.267463654279708862e-01 -1.133641600608825684e-01 1.384283602237701416e-01 2.225257903337478638e-01 -3.767534717917442322e-02 -1.394542455673217773e-01 -3.127515017986297607e-01 -1.487968415021896362e-01 1.511591137386858463e-03 -1.301145851612091064e-01 5.141552686691284180e-01 1.622421443462371826e-01 -1.722689568996429443e-01 -1.519160419702529907e-01 6.217546015977859497e-02 -1.368270665407180786e-01 1.155043914914131165e-01 -3.245378434658050537e-01 1.338723152875900269e-01 -2.640529274940490723e-01 2.818302810192108154e-02 -1.382184475660324097e-01 1.395736471749842167e-03 -7.082522660493850708e-02 -1.181731000542640686e-01 8.269767463207244873e-02 5.102498084306716919e-02 -1.798182129859924316e-01
-3.063484281301498413e-02 -2.457709610462188721e-02 1.886734664440155029e-01 2.131829261779785156e-01 -2.776174247264862061e-01 1.490655075758695602e-02 3.054248690605163574e-01 1.718204021453857422e-01 1.200526300817728043e-02 2.169432789087295532e-01 -4.835198447108268738e-02 -4.703429713845252991e-02 -1.258161216974258423e-01 -3.434370458126068115e-02 2.026884555816650391e-01 -2.112950831651687622e-01 1.587119996547698975e-01 9.725170582532882690e-02 2.478792145848274231e-02 1.437400653958320618e-02 -1.667959541082382202e-01 -3.338506519794464111e-01 3.043015003204345703e-01 3.110435046255588531e-02 7.224758714437484741e-02 -2.261194586753845215e-01 -3.522621095180511475e-01 1.645690798759460449e-01 -1.592096388339996338e-01 -2.293760180473327637e-01 7.549418509006500244e-02 -5.764069035649299622e-02
-4.091516137123107910e-02 -6.880393717437982559e-03 1.493629813194274902e-01 9.824662655591964722e-02 2.554287016391754150e-01 1.313198655843734741e-01 4.056819975376129150e-01 4.122358858585357666e-01 -3.932644054293632507e-02 2.008317708969116211e-01 -3.506459295749664307e-01 4.508373141288757324e-02 -9.808525443077087402e-02 -3.885275125503540039e-02 2.123506963253021240e-01 1.517292410135269165e-01 8.730274438858032227e-02 -1.416869834065437317e-02 1.131500229239463806e-01 -1.703625321388244629e-01 1.870445162057876587e-01 -6.754031777381896973e-02 9.470344334840774536e-02 1.198603808879852295e-01 -5.157249048352241516e-03 -1.822429299354553223e-01 -2.221329510211944580e-02 2.744641900062561035e-01 -5.470291152596473694e-02 6.685888767242431641e-02 1.006025597453117371e-01 2.530300617218017578e-01
-1.559562385082244873e-01 -6.477738171815872192e-02 3.091554045677185059e-01 6.889049708843231201e-02 3.688517957925796509e-02 -2.713565947487950325e-03 2.596640884876251221e-01 1.023009493947029114e-01 1.108184158802032471e-01 2.720327377319335938e-01 -6.516366451978683472e-02 -1.071402654051780701e-01 -4.902777075767517090e-01 -2.617382071912288666e-02 2.593668997287750244e-01 2.112411409616470337e-01 -6.016552448272705078e-02 7.518480718135833740e-02 1.101814210414886475e-01 -1.210161671042442322e-02 2.064991891384124756e-01 -4.023590683937072754e-02 2.430248856544494629e-01 7.913836091756820679e-02 -5.696979537606239319e-02 -3.127717375755310059e-01 -5.724654998630285263e-03 2.510652840137481689e-01 -3.554087877273559570e-02 1.824720203876495361e-01 9.716911241412162781e-03 -8.369465172290802002e-02
8.175300061702728271e-02 -9.264902770519256592e-02 3.118536174297332764e-01 2.638105116784572601e-02 -4.311821982264518738e-02 -1.580859422683715820e-01 2.230844795703887939e-01 1.689490228891372681e-01 -1.935620605945587158e-01 1.122962832450866699e-01 1.250515729188919067e-01 1.238592118024826050e-01 1.036835368722677231e-03 -2.048170119524002075e-01 1.879300773143768311e-01 2.326802611351013184e-01 1.431477665901184082e-01 -1.128204315900802612e-01 -1.083653792738914490e-01 -2.932385504245758057e-01 2.293755710124969482e-01 -6.984455883502960205e-02 5.051074922084808350e-02 -2.542713284492492676e-01 2.926545962691307068e-02 -2.899214625358581543e-01 -4.241581261157989502e-02 8.661198616027832031e-02 -2.084616571664810181e-01 2.692930996417999268e-01 3.145814239978790283e-01 -6.604541093111038208e-02
-1.983967721462249756e-01 -8.689552545547485352e-02 1.747267991304397583e-01 8.026091754436492920e-02 -2.241304814815521240e-01 -2.450869083404541016e-01 2.311568260192871094e-01 1.179885938763618469e-01 1.076550707221031189e-01 1.769580096006393433e-01 5.991112813353538513e-02 -1.218378022313117981e-01 -1.027716547250747681e-01 -1.529835611581802368e-01 4.658235609531402588e-01 -3.276096284389495850e-01 -2.410508841276168823e-01 6.910909712314605713e-02 1.437647920101881027e-02 -5.334581807255744934e-02 -5.032561719417572021e-02 -2.127234786748886108e-01 5.218603089451789856e-02 1.957135461270809174e-02 1.026189420372247696e-02 -2.175345271825790405e-01 -3.586191236972808838e-01 1.311506330966949463e-02 -1.541055738925933838e-01 -5.500994157046079636e-03 -2.194600738584995270e-02 -3.931606933474540710e-02
-7.423309981822967529e-02 -3.077169135212898254e-02 -2.320319414138793945e-02 1.199090853333473206e-02 9.315989911556243896e-02 -8.668077178299427032e-03 8.904743939638137817e-02 1.113105714321136475e-01 3.142490983009338379e-01 -1.515712887048721313e-01 -4.864947870373725891e-02 7.121815811842679977e-03 -1.344802603125572205e-02 -2.852219939231872559e-01 1.375055313110351562e-01 2.005150020122528076e-01 2.039833366870880127e-01 2.288949787616729736e-01 -6.463416665792465210e-02 4.908519331365823746e-03 4.597707986831665039e-01 8.990478515625000000e-02 3.515698388218879700e-02 -1.495561897754669189e-01 -3.882450759410858154e-01 -1.186075806617736816e-01 -3.815896511077880859e-01 1.510695815086364746e-01 -1.364686489105224609e-01 -1.024657860398292542e-03 -5.247153714299201965e-02 -5.572371184825897217e-02
-2.155821323394775391e-01 -8.839238435029983521e-02 1.877397298812866211e-01 -1.251037269830703735e-01 3.068730235099792480e-01 -3.177103400230407715e-02 6.295005232095718384e-02 -8.407997898757457733e-03 -1.652135550975799561e-01 1.946033388376235962e-01 -1.610829532146453857e-01 4.696584492921829224e-02 2.149390876293182373e-01 -8.909278362989425659e-02 5.398702621459960938e-01 1.426836699247360229e-01 -1.790769547224044800e-01 -1.336339116096496582e-01 -6.954750418663024902e-02 -3.693582955747842789e-03 2.212592065334320068e-01 -1.537418365478515625e-01 1.838987171649932861e-01 -2.189215570688247681e-01 4.267651960253715515e-02 -6.692021340131759644e-02 -1.108302697539329529e-01 2.664053738117218018e-01 -7.834587991237640381e-02 1.605321913957595825e-01 9.540171013213694096e-04 7.580774277448654175e-02
4.808586835861206055e-02 -2.077335715293884277e-01 2.773101329803466797e-01 1.690828800201416016e-01 1.607307046651840210e-02 1.091796457767486572e-01 2.678695023059844971e-01 4.571132659912109375e-01 -1.240702793002128601e-01 1.647667586803436279e-01 4.585677757859230042e-03 -1.832704097032546997e-01 5.535268411040306091e-02 -1.279166787862777710e-01 2.630088925361633301e-01 -2.330198436975479126e-01 -1.422651261091232300e-01 1.731476485729217529e-01 -3.800980374217033386e-02 -2.262066602706909180e-01 1.497857719659805298e-01 8.124483749270439148e-03 9.330725297331809998e-03 -4.743029177188873291e-02 -2.290799021720886230e-01 -2.998050749301910400e-01 4.889008589088916779e-03 7.654333952814340591e-03 -5.982175096869468689e-02 7.512618601322174072e-02 -2.594748884439468384e-02 -2.389542758464813232e-01
-5.873716436326503754e-03 -3.700006008148193359e-02 1.161060482263565063e-02 7.428924739360809326e-02 -3.894990310072898865e-02 -1.772317886352539062e-01 -4.196774959564208984e-02 4.128829538822174072e-01 -2.750052139163017273e-02 1.876924335956573486e-01 1.340374797582626343e-01 2.499519139528274536e-01 -3.633828833699226379e-02 -2.711804807186126709e-01 4.641059935092926025e-01 -2.194459140300750732e-01 -2.477371990680694580e-01 9.690905362367630005e-02 -7.587413489818572998e-02 -7.162414491176605225e-02 6.651892513036727905e-02 -4.580944031476974487e-02 1.683316677808761597e-01 -1.382874399423599243e-01 -5.706262215971946716e-02 -2.753206491470336914e-01 -8.849062025547027588e-02 8.188013732433319092e-02 -2.724795639514923096e-01 1.052785292267799377e-02 -3.480348363518714905e-02 -1.677796840667724609e-01
-6.696756463497877121e-03 -7.613530009984970093e-02 1.720185130834579468e-01 9.404794126749038696e-02 1.376297026872634888e-01 2.670956850051879883e-01 3.219881057739257812e-01 3.322281241416931152e-01 -8.061545342206954956e-02 2.138197571039199829e-01 -3.304524719715118408e-01 3.996045794337987900e-03 -2.537271380424499512e-01 -2.001990824937820435e-01 7.029297202825546265e-02 1.788207590579986572e-01 1.683962494134902954e-01 -1.800827383995056152e-01 3.090124204754829407e-02 -7.015497982501983643e-02 2.031492441892623901e-01 -1.873134225606918335e-01 1.763873919844627380e-02 1.598694473505020142e-01 6.432481110095977783e-02 -2.383134067058563232e-01 5.410109460353851318e-02 2.980339527130126953e-01 -3.674491122364997864e-02 4.326355829834938049e-02 -9.440626949071884155e-03 1.539467424154281616e-01
4.212207719683647156e-02 6.703942269086837769e-02 -1.816842891275882721e-02 -4.612958058714866638e-03 2.846002280712127686e-01 -5.758494138717651367e-02 4.146524891257286072e-02 2.751810252666473389e-01 -1.566717475652694702e-01 -3.033929504454135895e-02 3.661384806036949158e-02 -1.923774331808090210e-01 9.469971060752868652e-02 -1.906673759222030640e-01 5.320502519607543945e-01 2.274393737316131592e-01 -5.627786368131637573e-02 -1.913020759820938110e-02 2.691072523593902588e-01 1.217752322554588318e-01 2.789153754711151123e-01 -2.268498986959457397e-01 2.007075957953929901e-02 -1.601173281669616699e-01 -2.599561512470245361e-01 -1.711945384740829468e-01 3.434270247817039490e-02 -1.190237849950790405e-01 -6.800707429647445679e-02 -1.225242465734481812e-01 -7.586391270160675049e-02 6.307896226644515991e-02
-2.366152778267860413e-02 -2.382390946149826050e-01 2.033636271953582764e-01 8.101607114076614380e-02 8.647668175399303436e-03 1.854929327964782715e-01 1.842678785324096680e-01 2.297759205102920532e-01 1.167804002761840820e-02 -1.120883822441101074e-01 -1.292263418436050415e-01 1.041210144758224487e-01 -2.517380751669406891e-02 -2.061474621295928955e-01 4.626329243183135986e-01 3.583369776606559753e-02 2.476175427436828613e-01 -8.871826529502868652e-02 -3.234817087650299072e-01 1.105202808976173401e-01 -3.024673834443092346e-02 -1.591281294822692871e-01 1.664694994688034058e-01 3.506883382797241211e-01 -3.930652141571044922e-02 -1.641776859760284424e-01 -4.117346927523612976e-02 -8.450056426227092743e-03 -6.576450914144515991e-02 -1.018086634576320648e-02 -2.501618266105651855e-01 1.208143681287765503e-01
8.960199356079101562e-02 -7.648050040006637573e-02 1.811209321022033691e-01 2.820254862308502197e-02 2.976706922054290771e-01 2.061490863561630249e-01 3.038292527198791504e-01 3.626976311206817627e-01 2.028279192745685577e-02 2.657947540283203125e-01 -3.805260360240936279e-01 -8.799998462200164795e-02 -2.314484715461730957e-01 -1.610356867313385010e-01 1.828994750976562500e-01 1.961213092727120966e-05 7.187057286500930786e-02 -1.038813292980194092e-01 1.327383816242218018e-01 -1.426179707050323486e-01 2.413695156574249268e-01 -1.282431930303573608e-01 4.903354123234748840e-02 2.220785766839981079e-01 4.040667787194252014e-02 -6.928750872611999512e-02 -5.899007990956306458e-02 1.574954390525817871e-01 6.684804800897836685e-03 -1.272716969251632690e-01 -3.031385131180286407e-02 1.696324795484542847e-01
4.291471838951110840e-02 1.136796250939369202e-01 8.670353144407272339e-02 2.353015094995498657e-01 8.460966497659683228e-02 7.216483354568481445e-02 1.598233282566070557e-01 2.518519759178161621e-01 6.469939649105072021e-02 1.094920933246612549e-01 -2.150707393884658813e-01 -8.709558844566345215e-02 3.747591376304626465e-02 -1.311499774456024170e-01 2.902506589889526367e-01 1.060447096824645996e-01 -8.850547671318054199e-02 -1.373899281024932861e-01 -3.110601752996444702e-02 -1.807483732700347900e-01 4.763559401035308838e-01 -2.708140611648559570e-01 1.157253682613372803e-01 2.343746721744537354e-01 -1.439036279916763306e-01 -1.673164963722229004e-01 1.627352535724639893e-01 3.061620593070983887e-01 1.465494930744171143e-01 3.936786949634552002e-02 2.367417886853218079e-02 1.243638321757316589e-01
2.099224366247653961e-02 -2.345823645591735840e-01 2.476925402879714966e-01 5.480148643255233765e-02 -8.068726211786270142e-02 1.004702597856521606e-01 4.848019778728485107e-02 2.556307315826416016e-01 -8.060741238296031952e-03 -1.854943484067916870e-01 -3.639411628246307373e-01 1.578279435634613037e-01 6.782116740942001343e-02 -3.172050416469573975e-01 4.197196960449218750e-01 3.977255895733833313e-02 2.501112222671508789e-02 1.694091036915779114e-02 -3.586684167385101318e-02 -5.779152736067771912e-02 4.766496643424034119e-02 -1.963535547256469727e-01 1.677554696798324585e-01 2.711398005485534668e-01 8.895663172006607056e-02 -3.812328279018402100e-01 -9.995649755001068115e-02 2.669618651270866394e-02 -8.623892068862915039e-02 3.016752563416957855e-02 -2.700039558112621307e-02 4.017401952296495438e-03
6.531687825918197632e-02 6.573410332202911377e-02 1.021275371313095093e-01 1.197307184338569641e-01 -7.153792306780815125e-03 4.390336200594902039e-02 2.791019678115844727e-01 3.354810178279876709e-01 3.886875929310917854e-03 1.772621870040893555e-01 -2.256806939840316772e-01 -8.654377609491348267e-02 -1.596751622855663300e-02 -1.541147679090499878e-01 3.193896710872650146e-01 1.185818761587142944e-01 6.050784513354301453e-02 -2.331087440252304077e-01 1.999161764979362488e-02 -3.222603350877761841e-02 4.068244099617004395e-01 -2.583007514476776123e-01 1.790013909339904785e-01 2.361013144254684448e-01 -1.765052378177642822e-01 -1.319628804922103882e-01 1.400052458047866821e-01 1.566926091909408569e-01 8.905191719532012939e-02 4.684199765324592590e-02 5.190151929855346680e-02 2.435085475444793701e-01
9.883517771959304810e-02 8.961337059736251831e-02 3.397016823291778564e-01 2.043326050043106079e-01 2.664246857166290283e-01 -9.854777902364730835e-02 8.617345988750457764e-02 1.296672672033309937e-01 -1.059294790029525757e-01 4.046646505594253540e-02 2.581122890114784241e-02 -6.365087628364562988e-02 1.033258959650993347e-01 -3.073030114173889160e-01 3.297923505306243896e-01 2.513773739337921143e-01 1.459774374961853027e-01 3.878829255700111389e-02 1.045648753643035889e-01 -2.218207716941833496e-01 3.352706730365753174e-01 -1.631412506103515625e-01 2.033899426460266113e-01 -1.298781484365463257e-01 -1.406301110982894897e-01 -1.621582359075546265e-01 1.430664807558059692e-01 -9.272887557744979858e-02 -4.067369922995567322e-02 1.475569605827331543e-01 -1.783607602119445801e-01 -1.220216527581214905e-01
3.629777347669005394e-03 -4.616524092853069305e-03 -2.261925861239433289e-02 -4.267735034227371216e-02 -1.279371529817581177e-01 -5.121648311614990234e-02 2.801174819469451904e-01 1.502148658037185669e-01 1.530503183603286743e-01 -9.997110813856124878e-02 -1.186754480004310608e-01 -1.823025941848754883e-01 -8.848263323307037354e-02 -1.483914554119110107e-01 2.412074357271194458e-01 -1.666049063205718994e-01 6.055314559489488602e-03 3.486962243914604187e-02 -1.473399400711059570e-01 1.847488582134246826e-01 4.133470654487609863e-01 -4.106556773185729980e-01 2.537893354892730713e-01 1.040252149105072021e-01 -2.039448916912078857e-01 -1.674557030200958252e-01 -1.966230869293212891e-01 -2.412656992673873901e-01 -1.355870515108108521e-01 -3.633311763405799866e-02 1.313615292310714722e-01 -7.618968188762664795e-02
-1.992726176977157593e-01 -1.476847659796476364e-02 5.908264964818954468e-02 3.469957411289215088e-02 -1.363790333271026611e-01 1.519554853439331055e-01 -7.202512770891189575e-02 1.360038965940475464e-01 2.417108863592147827e-01 2.417421936988830566e-01 -9.628745913505554199e-02 -1.466960906982421875e-01 1.099183484911918640e-01 2.085160017013549805e-01 4.191548228263854980e-01 2.361917793750762939e-01 1.152437254786491394e-01 -3.953542560338973999e-03 -2.793766558170318604e-01 1.425106525421142578e-01 8.171151578426361084e-02 -2.294116616249084473e-01 -3.797654807567596436e-02 -1.676364839076995850e-01 7.625799626111984253e-02 -2.200602442026138306e-01 -2.173575460910797119e-01 1.624964475631713867e-01 -2.831648588180541992e-01 1.812403351068496704e-01 4.643652960658073425e-02 -1.082789823412895203e-01
-1.532573997974395752e-01 9.706559777259826660e-02 -3.064820170402526855e-02 1.294084638357162476e-01 3.100031018257141113e-01 1.622440814971923828e-01 3.382816910743713379e-01 -1.431877315044403076e-01 1.638996601104736328e-01 1.762447506189346313e-01 -3.256249055266380310e-02 -2.185080200433731079e-01 -1.767065376043319702e-01 1.473275106400251389e-02 2.497948408126831055e-01 1.225064322352409363e-01 1.539827734231948853e-01 -2.026480287313461304e-01 2.607423663139343262e-01 -7.087285071611404419e-02 7.545839995145797729e-02 -2.523395717144012451e-01 2.931334078311920166e-02 1.172265484929084778e-01 -1.603704243898391724e-01 -3.929219245910644531e-01 -7.904080301523208618e-02 1.537298709154129028e-01 -2.059991657733917236e-01 -2.818783558905124664e-02 1.061705499887466431e-02 -3.710707649588584900e-02
-1.946143507957458496e-01 1.545695215463638306e-01 1.757448613643646240e-01 2.984911203384399414e-02 -1.873185187578201294e-01 7.387107610702514648e-02 1.149931102991104126e-01 1.938272118568420410e-01 -8.051706850528717041e-02 1.267001926898956299e-01 -1.564309149980545044e-01 -1.410349179059267044e-02 -1.929238736629486084e-01 -1.409296393394470215e-01 1.907899826765060425e-01 1.498574018478393555e-01 -1.437472403049468994e-01 -1.745144724845886230e-01 -8.869354426860809326e-02 -1.215703114867210388e-01 2.495132982730865479e-01 -3.622875213623046875e-01 1.986075192689895630e-01 -5.774826183915138245e-02 -1.516933441162109375e-01 -3.111709654331207275e-01 2.753217816352844238e-01 3.317732214927673340e-01 4.467203095555305481e-02 9.191718697547912598e-02 1.536646038293838501e-01 4.636891186237335205e-02
1.260907500982284546e-01 7.653627544641494751e-02 1.127223744988441467e-01 4.594013839960098267e-02 2.696454524993896484e-01 -9.383077174425125122e-02 -6.899590045213699341e-02 2.047772109508514404e-01 -1.449739676900207996e-03 1.670769751071929932e-01 1.198523715138435364e-01 -2.700962722301483154e-01 1.128042191267013550e-01 -1.715382784605026245e-01 5.872347354888916016e-01 1.342551261186599731e-01 2.450137026607990265e-02 2.379969879984855652e-02 2.041137218475341797e-01 -2.317444980144500732e-01 3.017232939600944519e-02 -2.526393234729766846e-01 7.338710129261016846e-02 8.155013620853424072e-02 -2.561354637145996094e-01 -2.660264447331428528e-02 -8.981350064277648926e-02 -7.552520185708999634e-02 -1.937147676944732666e-01 7.016200572252273560e-02 -6.320422887802124023e-02 1.230145394802093506e-01
1.830664835870265961e-02 -1.857959330081939697e-01 1.134848147630691528e-01 4.076749458909034729e-02 -1.120994687080383301e-01 2.327338457107543945e-01 1.180099323391914368e-02 1.639061570167541504e-01 2.565995045006275177e-02 -2.992635071277618408e-01 -3.844261169433593750e-01 -3.472716733813285828e-02 1.187054142355918884e-01 -2.151816636323928833e-01 3.221227824687957764e-01 -2.435313351452350616e-02 7.911757379770278931e-02 -2.020876295864582062e-02 -1.077080965042114258e-01 -1.743385493755340576e-01 1.186036393046379089e-01 -1.770860105752944946e-01 1.714732646942138672e-01 1.538347303867340088e-01 8.925958722829818726e-02 -4.221739172935485840e-01 -2.606614828109741211e-01 -3.922715783119201660e-02 -1.536217480897903442e-01 -6.701169162988662720e-02 1.423143148422241211e-01 -4.158490151166915894e-02
-1.260444670915603638e-01 4.490157589316368103e-02 8.407668769359588623e-02 -3.829271718859672546e-02 1.740228831768035889e-01 -7.197120785713195801e-02 1.252898722887039185e-01 1.045530941337347031e-02 2.966747805476188660e-02 1.575889438390731812e-02 -3.877812623977661133e-01 -2.792742848396301270e-01 1.198105365037918091e-01 -1.393276304006576538e-01 5.062766075134277344e-01 2.539093494415283203e-01 -1.841297447681427002e-01 -1.699957996606826782e-01 -8.253433555364608765e-02 -1.048850826919078827e-03 1.684850305318832397e-01 -7.582546025514602661e-02 -2.469077333807945251e-02 -2.171301692724227905e-01 -8.685240894556045532e-02 2.560280496254563332e-03 -2.119114436209201813e-02 3.167841434478759766e-01 -7.340073585510253906e-02 1.452088207006454468e-01 1.692973077297210693e-02 -2.272066473960876465e-01
-2.375247180461883545e-01 -4.523614048957824707e-02 1.054793447256088257e-01 2.604708373546600342e-01 -2.786927297711372375e-02 -1.464724540710449219e-02 1.254200637340545654e-01 2.987543940544128418e-01 1.168686226010322571e-01 1.420890241861343384e-01 -2.497925013303756714e-01 2.151755690574645996e-01 -4.179700464010238647e-02 -1.343647539615631104e-01 1.867259889841079712e-01 -7.528504729270935059e-02 7.848844677209854126e-02 1.564807593822479248e-01 2.093001455068588257e-01 9.370724111795425415e-02 -8.157682418823242188e-02 -2.845817506313323975e-01 -1.596914231777191162e-01 -3.786642476916313171e-02 -2.812210917472839355e-01 -1.846746169030666351e-02 -1.924828886985778809e-01 2.880394160747528076e-01 -1.406341940164566040e-01 -3.362101912498474121e-01 -7.146254926919937134e-02 -1.361375898122787476e-01
-1.009320020675659180e-01 -1.291717141866683960e-01 1.289451420307159424e-01 -1.038170605897903442e-01 2.049826383590698242e-01 3.339979052543640137e-02 2.952176928520202637e-01 1.408320218324661255e-01 1.765317469835281372e-01 7.912722975015640259e-02 -2.737553715705871582e-01 -9.310092777013778687e-02 -5.709287524223327637e-02 -1.887214481830596924e-01 4.383769035339355469e-01 -1.868339329957962036e-01 2.641030848026275635e-01 -1.167678311467170715e-01 -2.096823602914810181e-01 2.259457409381866455e-01 -1.359594017267227173e-01 -1.479484140872955322e-01 -3.874813439324498177e-03 2.269734591245651245e-01 -1.747505664825439453e-01 -3.946039651054888964e-04 -2.732172980904579163e-02 3.910882025957107544e-02 -2.469172030687332153e-01 -7.967492565512657166e-03 -4.302902519702911377e-02 2.064104378223419189e-01
-1.326690167188644409e-01 -1.719909310340881348e-01 8.828379213809967041e-02 -6.530722603201866150e-03 2.974682748317718506e-01 8.665326237678527832e-02 7.956915348768234253e-02 1.890214085578918457e-01 -4.676538333296775818e-02 5.015053600072860718e-02 7.748073898255825043e-03 -2.850675284862518311e-01 1.158131211996078491e-01 1.689860522747039795e-01 3.872744143009185791e-01 3.167491406202316284e-02 1.996043026447296143e-01 -3.432649672031402588e-01 -1.340830605477094650e-02 -4.765702784061431885e-02 1.407373398542404175e-01 -2.776234447956085205e-01 1.390864998102188110e-01 4.595698043704032898e-02 -1.106538549065589905e-01 -6.635209172964096069e-02 -2.999977767467498779e-01 2.481477856636047363e-01 3.687449032440781593e-03 -1.098010912537574768e-01 -1.750775128602981567e-01 1.963112354278564453e-01
6.481540948152542114e-02 -1.006548777222633362e-01 2.912549078464508057e-01 3.690229654312133789e-01 -2.008901834487915039e-01 -2.695749104022979736e-01 9.259264171123504639e-02 3.686411380767822266e-01 -5.853615701198577881e-02 1.859791278839111328e-01 -1.439566165208816528e-01 -1.318508237600326538e-01 2.586929500102996826e-02 -9.852065891027450562e-02 1.221553534269332886e-01 2.363527417182922363e-01 -1.014563292264938354e-01 1.476198285818099976e-01 -1.956801628693938255e-03 -3.296304494142532349e-02 2.902965247631072998e-01 -4.429784789681434631e-02 -8.538328111171722412e-02 1.026182472705841064e-01 4.228882491588592529e-03 -2.765331268310546875e-01 -3.430192917585372925e-02 1.272328943014144897e-01 -1.100249513983726501e-01 1.949487626552581787e-01 -1.307501494884490967e-01 2.271342575550079346e-01
-2.211906574666500092e-02 -1.370088458061218262e-01 1.365756690502166748e-01 8.595927804708480835e-02 -4.271784797310829163e-02 -1.437349170446395874e-01 3.520918786525726318e-01 1.673877090215682983e-01 2.065993100404739380e-01 -1.253409534692764282e-01 -2.223223634064197540e-02 -5.326556414365768433e-02 -1.434154156595468521e-02 -1.317380815744400024e-01 2.401023060083389282e-01 -1.870399415493011475e-01 -9.176913648843765259e-02 -1.260894089937210083e-01 -2.826730310916900635e-01 -9.223262220621109009e-02 2.635466456413269043e-01 -1.433912366628646851e-01 3.372977674007415771e-02 -1.550622731447219849e-01 -9.006349742412567139e-02 -1.636153012514114380e-01 -5.129752755165100098e-01 -4.600922018289566040e-02 8.402138017117977142e-03 -3.580838069319725037e-02 -1.754892170429229736e-01 2.192819267511367798e-01
1.570318243466317654e-03 -5.611896631307899952e-04 3.102373182773590088e-01 1.282833814620971680e-01 -2.479580976068973541e-02 -2.375243976712226868e-02 1.665865033864974976e-01 8.527549356222152710e-02 3.561366498470306396e-01 -1.102459505200386047e-01 2.008918672800064087e-02 2.076212316751480103e-02 -1.673119217157363892e-01 1.355251371860504150e-01 1.588598191738128662e-01 -1.446167826652526855e-01 1.546672582626342773e-01 4.354079440236091614e-02 -1.400286257266998291e-01 -3.176904842257499695e-02 4.737492799758911133e-01 -2.128705978393554688e-01 1.290633808821439743e-02 -2.312090247869491577e-01 7.581333070993423462e-02 -4.164004325866699219e-02 -1.389774978160858154e-01 4.105690121650695801e-01 -1.450190246105194092e-01 -4.212611354887485504e-03 -8.897416293621063232e-02 -1.569042950868606567e-01
1.201508790254592896e-01 -4.348633810877799988e-02 1.810828298330307007e-01 -3.662998601794242859e-02 -9.930489957332611084e-02 1.598870307207107544e-01 3.837168812751770020e-01 2.752397656440734863e-01 1.538975983858108521e-01 1.336373090744018555e-01 -1.751716136932373047e-01 2.365820668637752533e-02 7.325608283281326294e-02 -1.294802427291870117e-01 3.626867532730102539e-01 -1.538643687963485718e-01 -1.115322858095169067e-01 -4.202519729733467102e-02 -3.737542405724525452e-02 2.167846411466598511e-01 3.331734538078308105e-01 -1.604531556367874146e-01 2.504062354564666748e-01 -8.317424217239022255e-04 -3.380927816033363342e-02 -4.937114939093589783e-02 -1.674052029848098755e-01 -3.300519585609436035e-01 -1.198121905326843262e-01 -1.266962736845016479e-01 -5.068070068955421448e-02 -7.359910011291503906e-02
-4.719496145844459534e-02 -6.750337779521942139e-02 2.462562471628189087e-01 -1.194397360086441040e-02 -7.237528264522552490e-02 9.698779881000518799e-02 7.958288490772247314e-02 -7.216717302799224854e-02 2.020340859889984131e-01 -7.891005277633666992e-02 -2.128867357969284058e-01 1.271157413721084595e-01 -2.898083534091711044e-03 -8.264080435037612915e-02 2.750931084156036377e-01 2.596136927604675293e-01 2.025122195482254028e-01 -6.561766564846038818e-02 4.227955825626850128e-03 -2.024982124567031860e-01 1.177173480391502380e-02 -7.885222136974334717e-02 -1.858372390270233154e-01 -4.188319295644760132e-02 -1.870995908975601196e-01 -4.485308527946472168e-01 -2.437989562749862671e-01 2.800565659999847412e-01 2.482956461608409882e-02 -2.096723765134811401e-01 4.807469248771667480e-02 3.128504753112792969e-01
-1.069677993655204773e-01 -6.450320035219192505e-02 -2.104688808321952820e-02 4.669733718037605286e-02 -9.225817769765853882e-02 1.755264401435852051e-01 -3.175074467435479164e-03 2.642101943492889404e-01 -1.121148765087127686e-01 2.524348497390747070e-01 -1.815421581268310547e-01 -2.972288131713867188e-01 1.115859299898147583e-01 -1.002252995967864990e-01 3.585008680820465088e-01 -6.123316008597612381e-03 2.702141106128692627e-01 -8.048935234546661377e-02 1.273758113384246826e-01 2.319265156984329224e-02 2.325214631855487823e-02 -1.616130620241165161e-01 1.526168435811996460e-01 -7.360412925481796265e-02 -2.850673496723175049e-01 -2.558015882968902588e-01 -3.600044548511505127e-01 -5.740012973546981812e-03 -2.412729561328887939e-01 -2.641867287456989288e-02 -1.371138244867324829e-01 -1.353234797716140747e-01
-2.518042027950286865e-01 -3.310745060443878174e-01 2.175268977880477905e-01 1.011501327157020569e-01 8.176635205745697021e-02 1.117134913802146912e-01 2.441175049170851707e-03 3.261532187461853027e-01 2.187239080667495728e-01 1.785380542278289795e-01 -1.870912462472915649e-01 -2.847730815410614014e-01 1.021572425961494446e-01 3.940768167376518250e-02 1.912479698657989502e-01 1.280059218406677246e-01 2.005013525485992432e-01 -9.729477763175964355e-02 2.151854895055294037e-02 -4.638249985873699188e-03 4.800312221050262451e-03 -1.697923392057418823e-01 2.585863769054412842e-01 -8.357452228665351868e-03 -2.049556560814380646e-02 -1.529128104448318481e-01 -1.942965835332870483e-01 -1.505884230136871338e-01 -1.643791347742080688e-01 -3.130620121955871582e-01 1.649538725614547729e-01 -2.669971436262130737e-02
-6.995680183172225952e-02 -2.477713823318481445e-01 2.494768053293228149e-01 1.536243110895156860e-01 2.200363278388977051e-01 -9.860566258430480957e-02 1.491402536630630493e-01 -9.508566558361053467e-02 9.336986392736434937e-02 -4.894814640283584595e-02 -3.940603733062744141e-01 -3.745473921298980713e-02 1.372474879026412964e-01 -1.636551916599273682e-01 3.847935497760772705e-01 2.163991779088973999e-01 -4.832633584737777710e-02 -2.725563645362854004e-01 -1.416545659303665161e-01 1.747851669788360596e-01 6.703499704599380493e-03 -2.296621054410934448e-01 5.912694614380598068e-03 -1.787684410810470581e-01 -3.176368772983551025e-02 -2.084916532039642334e-01 1.001236140727996826e-01 1.242596358060836792e-01 -1.539829671382904053e-01 1.796113699674606323e-01 -4.893324896693229675e-02 -9.903982281684875488e-02
-1.040480583906173706e-01 3.287215903401374817e-02 2.742291986942291260e-01 8.199241757392883301e-02 1.178200840950012207e-01 -8.351001143455505371e-02 2.330084741115570068e-01 1.415680497884750366e-01 1.179225184023380280e-02 4.750154167413711548e-02 -1.814303696155548096e-01 -2.503397688269615173e-02 -3.315272033214569092e-01 -2.751756832003593445e-02 4.731318652629852295e-01 2.674703001976013184e-01 -1.849276423454284668e-01 -1.696002297103404999e-02 5.796768516302108765e-02 -8.771885931491851807e-02 2.267558574676513672e-01 -9.668638557195663452e-02 3.527901470661163330e-01 5.475667119026184082e-02 -1.041474491357803345e-01 -1.519239991903305054e-01 1.081120744347572327e-01 1.530582606792449951e-01 -1.227622572332620621e-02 2.187312543392181396e-01 -1.230945959687232971e-01 5.498188734054565430e-02
1.913942769169807434e-02 2.147476971149444580e-01 2.966492772102355957e-01 1.667739301919937134e-01 -6.806996464729309082e-02 4.384032264351844788e-02 1.575640887022018433e-01 1.815904825925827026e-01 -1.970863938331604004e-01 9.114486724138259888e-02 -1.733601242303848267e-01 -9.376135468482971191e-02 -3.159385025501251221e-01 6.779782474040985107e-03 3.078306317329406738e-01 2.790960967540740967e-01 9.778822958469390869e-02 1.524199917912483215e-02 1.326153278350830078e-01 -2.775956690311431885e-01 1.856119483709335327e-01 -2.393729090690612793e-01 1.533580869436264038e-01 -1.090180724859237671e-01 9.382433444261550903e-02 -1.736209839582443237e-01 1.531723290681838989e-01 2.242050766944885254e-01 -1.704505383968353271e-01 1.170076280832290649e-01 1.227639541029930115e-01 1.128940880298614502e-01
-8.494173735380172729e-02 1.234236061573028564e-01 2.178974635899066925e-02 -4.148931708186864853e-03 2.662785351276397705e-01 -2.604212239384651184e-02 1.111245304346084595e-01 3.633342385292053223e-01 -2.380763180553913116e-02 -6.829287111759185791e-02 -2.625925540924072266e-01 -2.891575992107391357e-01 7.496181130409240723e-02 -2.520156204700469971e-01 4.159396290779113770e-01 1.910806447267532349e-01 -2.413125932216644287e-01 -9.882906079292297363e-02 6.858615204691886902e-03 -5.070460215210914612e-02 6.116467341780662537e-02 -2.610583603382110596e-01 -2.450703084468841553e-02 -7.985569536685943604e-02 -6.184555590152740479e-02 -7.174641638994216919e-02 -8.086926490068435669e-02 -7.188498973846435547e-02 -1.096917763352394104e-01 2.472606599330902100e-01 1.311955302953720093e-01 -2.532210946083068848e-01
1.693429984152317047e-02 7.676431536674499512e-02 2.517448067665100098e-01 1.295304298400878906e-01 1.391710788011550903e-01 -4.285963252186775208e-03 -1.034981906414031982e-01 1.588005572557449341e-01 -3.599853441119194031e-02 1.412311568856239319e-02 4.297266900539398193e-02 -2.798674106597900391e-01 -2.666012756526470184e-02 -5.630802363157272339e-02 4.940212666988372803e-01 -3.469885513186454773e-02 3.021216019988059998e-02 -4.720195233821868896e-01 -5.344238504767417908e-02 2.181746810674667358e-01 4.188636317849159241e-02 -9.646431356668472290e-02 2.451394200325012207e-01 1.392473876476287842e-01 -1.381301283836364746e-01 -4.320166073739528656e-03 -1.961718946695327759e-01 1.770783513784408569e-01 -1.020063832402229309e-01 3.211318701505661011e-02 -2.038339078426361084e-01 1.445758193731307983e-01
-2.117621526122093201e-02 -1.373497694730758667e-01 3.794133663177490234e-01 1.348970234394073486e-01 2.534862160682678223e-01 3.807346522808074951e-02 2.492001056671142578e-01 1.327399164438247681e-01 8.994467556476593018e-02 1.184867098927497864e-01 5.642046034336090088e-02 4.823483154177665710e-02 -3.870544433593750000e-01 -7.664847373962402344e-02 4.016529619693756104e-01 1.776269972324371338e-01 -4.982138797640800476e-02 1.434167623519897461e-01 1.086194068193435669e-01 -7.812130451202392578e-02 8.842851966619491577e-02 -5.269545689225196838e-02 2.169730514287948608e-01 2.266597002744674683e-01 6.136025115847587585e-02 -2.190309464931488037e-01 -1.795881390571594238e-01 1.644735485315322876e-01 1.432210206985473633e-01 1.056950688362121582e-01 -1.299975998699665070e-02 6.334082037210464478e-02
-7.893595099449157715e-02 -1.416899561882019043e-01 3.411974012851715088e-01 1.504399776458740234e-01 1.459483653306961060e-01 1.218079403042793274e-02 1.595590859651565552e-01 2.842600643634796143e-01 2.559731006622314453e-01 1.131669506430625916e-01 1.648933440446853638e-02 -2.164673805236816406e-02 -7.419250160455703735e-02 -1.516977250576019287e-01 9.866574779152870178e-03 1.110819652676582336e-01 7.370439916849136353e-02 2.592301666736602783e-01 -2.632471621036529541e-01 2.245811745524406433e-03 3.361518383026123047e-01 -3.280154466629028320e-01 -3.646935150027275085e-02 4.095566645264625549e-02 1.697641611099243164e-01 1.495926361531019211e-02 -1.487068235874176025e-01 2.041784375905990601e-01 -1.913635134696960449e-01 2.288030236959457397e-01 1.884124279022216797e-01 -6.370066851377487183e-02
-3.946940302848815918e-01 -1.923100091516971588e-02 1.493703871965408325e-01 -7.978205382823944092e-02 -9.378890693187713623e-02 1.268038153648376465e-02 -3.907208144664764404e-02 1.340527236461639404e-01 5.828087404370307922e-02 2.353461235761642456e-01 -1.299281269311904907e-01 -1.228093635290861130e-02 5.298425629734992981e-02 1.938558220863342285e-01 4.412295520305633545e-01 1.510005146265029907e-01 1.791368573904037476e-01 -4.696153104305267334e-02 -3.041242063045501709e-01 -4.541211761534214020e-03 3.108808584511280060e-02 -1.632637381553649902e-01 1.843122988939285278e-01 -2.686393447220325470e-03 -2.435260079801082611e-02 -2.454639077186584473e-01 -2.394291013479232788e-01 1.373121142387390137e-01 -2.860835492610931396e-01 -7.315813004970550537e-02 -3.214560076594352722e-02 -1.984049528837203979e-01
-7.255377620458602905e-02 -1.812856458127498627e-02 2.423949092626571655e-01 -1.146662533283233643e-01 -2.526999451220035553e-03 1.563052833080291748e-01 1.707985997200012207e-01 1.967587918043136597e-01 8.720511943101882935e-02 -2.708052657544612885e-02 -6.618119776248931885e-02 1.508683245629072189e-02 2.611300675198435783e-03 -1.244929283857345581e-01 5.157254338264465332e-01 3.428828120231628418e-01 4.281582310795783997e-02 -5.920812860131263733e-02 8.848613128066062927e-03 -5.007071420550346375e-03 2.865716814994812012e-02 -1.553526222705841064e-01 1.462311148643493652e-01 2.851605415344238281e-01 -3.110582008957862854e-02 -2.420465946197509766e-01 2.387339323759078979e-01 1.927722692489624023e-01 1.432163361459970474e-02 4.648619890213012695e-02 -1.827392131090164185e-01 3.092257678508758545e-01
-1.058620866388082504e-03 -1.058103591203689575e-01 1.600137203931808472e-01 -4.463231936097145081e-02 -4.177967458963394165e-02 4.950496181845664978e-02 1.262436211109161377e-01 5.351915210485458374e-02 -1.145350784063339233e-01 1.585603505373001099e-01 -1.169828325510025024e-01 6.478399038314819336e-02 -2.776670455932617188e-01 -1.013981178402900696e-01 4.038712978363037109e-01 5.176062583923339844e-01 -9.009954333305358887e-02 -8.728604018688201904e-02 -2.283710055053234100e-02 -1.474602073431015015e-01 4.122280180454254150e-01 -1.780286282300949097e-01 1.843418627977371216e-01 2.314648963510990143e-02 -1.253588646650314331e-01 -1.322712898254394531e-01 9.279100596904754639e-02 1.402657330036163330e-01 -5.373701453208923340e-02 1.400852501392364502e-01 -7.392233610153198242e-02 6.346953101456165314e-03
1.139005571603775024e-01 -5.919491499662399292e-02 -4.116564989089965820e-02 -8.221255242824554443e-02 -1.611040234565734863e-01 9.180223941802978516e-02 -1.346292626112699509e-02 2.529939115047454834e-01 2.204209379851818085e-02 5.924333259463310242e-02 -2.680230699479579926e-02 -1.351253092288970947e-01 7.437241822481155396e-02 -2.445513941347599030e-02 4.848940670490264893e-01 1.470739692449569702e-01 3.218394815921783447e-01 5.684525519609451294e-02 9.612151235342025757e-02 2.512018978595733643e-01 -3.460800647735595703e-02 -2.417762577533721924e-01 -1.283943373709917068e-02 -7.236095517873764038e-02 -8.115369826555252075e-02 -2.385172247886657715e-01 -4.268537759780883789e-01 4.180609062314033508e-02 -2.856297194957733154e-01 -4.536198452115058899e-02 7.782558351755142212e-02 -9.648420661687850952e-02
1.057008132338523865e-01 1.009977534413337708e-01 9.219074249267578125e-02 2.316263765096664429e-01 1.461809277534484863e-01 1.465210318565368652e-01 2.293610572814941406e-01 2.678506374359130859e-01 8.700710535049438477e-02 1.268402934074401855e-01 -2.393183857202529907e-01 -8.218060433864593506e-02 -2.015501447021961212e-02 -1.520573496818542480e-01 2.746424973011016846e-01 4.109463840723037720e-02 -6.337953358888626099e-02 -1.334888637065887451e-01 -1.121324002742767334e-01 -1.699015796184539795e-01 4.568449258804321289e-01 -3.028051555156707764e-01 1.001287549734115601e-01 1.993582248687744141e-01 -1.132859289646148682e-01 -1.229800730943679810e-01 1.452799588441848755e-01 2.007635533809661865e-01 2.166777104139328003e-01 -3.330081235617399216e-03 -3.511136025190353394e-02 9.975630789995193481e-02
-1.937026232481002808e-01 -1.015035435557365417e-01 1.764955073595046997e-01 -1.463043540716171265e-01 1.864162981510162354e-01 1.684649474918842316e-02 1.268834322690963745e-01 -1.195112690329551697e-01 7.109002023935317993e-02 1.006692871451377869e-01 -3.297668993473052979e-01 -8.973843604326248169e-02 1.113080978393554688e-01 -1.029119193553924561e-01 5.091909170150756836e-01 3.095873296260833740e-01 -1.759516745805740356e-01 -3.189118504524230957e-01 -4.433916136622428894e-02 -2.425624057650566101e-02 1.576066166162490845e-01 -1.171646043658256531e-01 -4.562913253903388977e-02 -2.374749332666397095e-01 -8.387088030576705933e-02 -1.980381458997726440e-02 -5.963887274265289307e-02 1.930336058139801025e-01 -1.463381350040435791e-01 2.250611782073974609e-02 -3.599544288590550423e-03 -1.472240835428237915e-01
9.209640324115753174e-02 1.922909170389175415e-02 3.444629907608032227e-01 2.201865762472152710e-01 -9.739110618829727173e-02 -1.262291371822357178e-01 1.681597232818603516e-01 1.204142570495605469e-01 8.977469801902770996e-02 1.590945124626159668e-01 -1.189267337322235107e-01 -1.421933472156524658e-01 -1.360688507556915283e-01 -2.568592131137847900e-01 1.343975365161895752e-01 1.338722258806228638e-01 1.322193741798400879e-01 -1.524024307727813721e-01 5.286817322485148907e-04 -6.179608777165412903e-02 3.030788302421569824e-01 -2.186091542243957520e-01 4.249342978000640869e-01 5.824967846274375916e-02 1.406502574682235718e-01 -2.053023129701614380e-01 4.803125557373277843e-05 9.760785102844238281e-02 -9.075132757425308228e-02 2.597810626029968262e-01 1.578034907579421997e-01 1.654917150735855103e-01
-5.629701912403106689e-02 2.040165290236473083e-02 3.347648680210113525e-01 9.368243813514709473e-02 3.050626441836357117e-02 -5.332300066947937012e-02 2.775564193725585938e-01 8.926873654127120972e-02 4.549665376543998718e-02 9.291104972362518311e-02 -1.924521327018737793e-01 4.541648179292678833e-02 -3.458196520805358887e-01 -1.697024554014205933e-01 3.930878639221191406e-01 1.576658189296722412e-01 -3.662171959877014160e-02 -1.847063377499580383e-02 1.228220164775848389e-01 -2.550688199698925018e-02 2.336172461509704590e-01 -8.949580788612365723e-02 3.704903423786163330e-01 4.509995505213737488e-02 3.156907856464385986e-02 -1.833831369876861572e-01 2.265493273735046387e-01 2.776312530040740967e-01 -2.111858129501342773e-02 1.390581876039505005e-01 -7.851137220859527588e-02 3.068637475371360779e-02
-7.887412607669830322e-02 -1.962049603462219238e-01 2.378315478563308716e-02 -1.933098435401916504e-01 1.771434843540191650e-01 -8.941661566495895386e-02 -1.239851489663124084e-02 2.303187549114227295e-01 -1.248856261372566223e-01 -8.001346886157989502e-02 -6.901886314153671265e-02 -2.004548907279968262e-01 -1.321777999401092529e-01 9.756256639957427979e-02 4.456194937229156494e-01 8.445998281240463257e-02 3.655230998992919922e-01 -1.620031446218490601e-01 2.833116427063941956e-02 -4.659700207412242889e-03 1.868647783994674683e-01 -2.426511198282241821e-01 1.852511614561080933e-02 9.794964641332626343e-02 -1.450275182723999023e-01 -2.302828878164291382e-01 -1.708201467990875244e-01 2.404351830482482910e-01 8.910996466875076294e-02 -3.343464806675910950e-02 -3.007090687751770020e-01 1.343675144016742706e-02
9.429766982793807983e-02 6.775838136672973633e-02 1.140878200531005859e-01 1.234430447220802307e-01 -1.592758595943450928e-01 -3.634420782327651978e-02 2.217743545770645142e-01 2.309746593236923218e-01 1.258342713117599487e-01 -4.241683706641197205e-02 -4.279519617557525635e-01 -1.058022677898406982e-01 -2.030082605779170990e-02 -1.570547521114349365e-01 1.708928793668746948e-01 1.066827625036239624e-01 2.065332680940628052e-01 1.290016323328018188e-01 -1.606302708387374878e-02 -2.220712602138519287e-02 2.250701934099197388e-01 -3.861936330795288086e-01 1.957246661186218262e-01 2.138969302177429199e-02 7.404426485300064087e-02 -1.540212482213973999e-01 -1.193738076835870743e-02 -1.715278178453445435e-01 -3.381046354770660400e-01 -2.118005007505416870e-01 -1.681696921586990356e-01 8.102066069841384888e-02
-1.269983202219009399e-01 1.658108383417129517e-01 7.698123157024383545e-02 -2.638011984527111053e-02 -1.038108859211206436e-02 1.539109200239181519e-01 2.458212822675704956e-01 1.657207459211349487e-01 -2.296321094036102295e-02 -1.766825839877128601e-02 -8.868335135048255324e-05 -2.455754391849040985e-02 1.682310253381729126e-01 2.818322391249239445e-04 1.716916561126708984e-01 -7.934848964214324951e-02 1.979049891233444214e-01 1.589970439672470093e-01 -2.059623748064041138e-01 -1.238340288400650024e-01 2.384294271469116211e-01 -1.813430637121200562e-01 9.882544726133346558e-02 -7.213227450847625732e-02 -3.173721730709075928e-01 -4.391402602195739746e-01 -2.067083418369293213e-01 3.034416735172271729e-01 -5.713663995265960693e-02 -1.796543896198272705e-01 2.853550910949707031e-01 1.739044673740863800e-02
-1.787382513284683228e-01 -1.073409616947174072e-01 1.607206165790557861e-01 -5.548872798681259155e-02 -8.113927394151687622e-02 -2.744277119636535645e-01 1.585292220115661621e-01 2.855373024940490723e-01 4.324494600296020508e-01 5.155313294380903244e-03 6.467246264219284058e-02 5.301066674292087555e-03 1.436241567134857178e-01 -2.025287300348281860e-01 1.705954074859619141e-01 1.497612893581390381e-02 -1.042342633008956909e-01 -1.513363718986511230e-01 -1.915523707866668701e-01 -1.681037396192550659e-01 3.025168478488922119e-01 -1.414215862751007080e-01 1.792858093976974487e-01 -1.977453082799911499e-01 -1.767285317182540894e-01 -1.412077397108078003e-01 -3.010561764240264893e-01 2.763346396386623383e-02 -1.074620895087718964e-02 -2.405912429094314575e-02 -1.791251599788665771e-01 2.762373536825180054e-03
2.066751420497894287e-01 6.470804661512374878e-02 3.201220333576202393e-01 1.755533218383789062e-01 -8.292260766029357910e-02 3.553563356399536133e-02 5.813313275575637817e-02 9.144142270088195801e-02 -6.532517075538635254e-02 -1.071944087743759155e-01 -2.989464402198791504e-01 -2.784154117107391357e-01 1.529914513230323792e-02 -1.525325477123260498e-01 2.856721878051757812e-01 1.397909820079803467e-01 -8.136415854096412659e-03 -2.556975781917572021e-01 1.309279948472976685e-01 1.892874836921691895e-01 1.063240692019462585e-01 -2.551125288009643555e-01 1.348343640565872192e-01 -6.365463137626647949e-02 1.440863013267517090e-01 -3.159644305706024170e-01 2.927163541316986084e-01 1.588662862777709961e-01 -1.766548454761505127e-01 3.879694640636444092e-02 -1.054323762655258179e-01 -1.568929105997085571e-02
1.232160255312919617e-01 -1.257311105728149414e-01 -1.135873794555664062e-02 -8.597763255238533020e-03 -6.354817003011703491e-02 1.519692689180374146e-01 -8.458130806684494019e-02 2.467247098684310913e-01 3.967926651239395142e-02 1.662957370281219482e-01 -5.724272504448890686e-02 -1.067923307418823242e-01 -1.473176777362823486e-01 1.184572130441665649e-01 4.398002922534942627e-01 2.654887139797210693e-01 2.731057107448577881e-01 -9.240283071994781494e-02 -2.463526427745819092e-01 -1.936650276184082031e-02 6.292673945426940918e-02 -2.110754996538162231e-01 7.696547359228134155e-02 -1.097813807427883148e-02 2.736608982086181641e-01 -4.128116667270660400e-01 -1.651162952184677124e-01 -1.973943561315536499e-01 2.198640443384647369e-02 5.798471719026565552e-02 -1.060929521918296814e-01 6.865502148866653442e-02
-7.571583986282348633e-02 -1.559202373027801514e-01 -1.265665143728256226e-01 3.157981038093566895e-01 -6.123289931565523148e-03 5.843465030193328857e-02 2.992402911186218262e-01 4.070813655853271484e-01 1.437756717205047607e-01 1.230905055999755859e-01 -1.911794245243072510e-01 -1.353257000446319580e-01 1.150103472173213959e-02 2.370273023843765259e-01 3.219359219074249268e-01 5.860663577914237976e-02 9.503418952226638794e-02 -1.502061933279037476e-01 -2.014625221490859985e-01 7.090378552675247192e-03 2.486832439899444580e-02 -1.904237568378448486e-01 -2.479976117610931396e-01 2.139192074537277222e-01 -1.657591462135314941e-01 -1.037092432379722595e-01 5.506197735667228699e-02 7.986816763877868652e-02 -2.346383780241012573e-01 -9.718218445777893066e-02 7.472077757120132446e-02 -8.555398881435394287e-02
-8.767518401145935059e-02 -3.191034123301506042e-02 4.318023845553398132e-02 -3.643202781677246094e-02 2.259749919176101685e-01 -5.144116654992103577e-02 8.198463171720504761e-02 -1.483695805072784424e-01 -1.836439594626426697e-02 1.764355301856994629e-01 -1.812871843576431274e-01 -5.389931052923202515e-02 1.145841106772422791e-01 -1.628552675247192383e-01 5.473061800003051758e-01 2.859514355659484863e-01 -2.070046663284301758e-01 -2.204318195581436157e-01 -1.600288152694702148e-01 6.071997061371803284e-02 2.136678695678710938e-01 -2.380665764212608337e-02 4.051902797073125839e-03 -1.993242502212524414e-01 -1.112444847822189331e-01 -2.829096093773841858e-02 -1.517164409160614014e-01 3.333549499511718750e-01 -1.432644128799438477e-01 7.529053092002868652e-02 7.339500635862350464e-02 -1.784732341766357422e-01
-2.727106586098670959e-02 -1.032597273588180542e-01 -3.178117424249649048e-02 1.519056260585784912e-01 1.714427471160888672e-01 2.010423988103866577e-01 8.948882669210433960e-02 2.360200136899948120e-01 1.477104574441909790e-01 6.852132081985473633e-02 -2.104987949132919312e-01 5.288107693195343018e-02 2.805335260927677155e-02 -1.447026431560516357e-01 5.782656669616699219e-01 -3.360589966177940369e-02 2.380099445581436157e-01 -3.363357186317443848e-01 -4.086390137672424316e-02 2.230339348316192627e-01 1.126114055514335632e-01 -1.110210716724395752e-01 -9.435194730758666992e-02 7.894680649042129517e-02 -8.089476078748703003e-02 -2.105889916419982910e-01 9.436676651239395142e-02 -1.265475898981094360e-01 -1.790937334299087524e-01 -9.448898583650588989e-02 -1.481333673000335693e-01 -5.864711944013834000e-03
2.863604202866554260e-02 6.192354112863540649e-02 6.521983444690704346e-02 2.801402658224105835e-02 2.465106844902038574e-01 -2.570046298205852509e-02 2.881288528442382812e-01 9.673845767974853516e-02 -1.028346419334411621e-01 1.219631060957908630e-01 1.192283909767866135e-02 8.745151758193969727e-02 1.321020722389221191e-01 -1.071654409170150757e-01 4.276893436908721924e-01 3.689258992671966553e-01 -1.203730702400207520e-01 3.042435348033905029e-01 -2.881444692611694336e-01 4.961079731583595276e-02 7.648287713527679443e-02 -1.994218677282333374e-01 -1.004375740885734558e-01 5.663969740271568298e-02 -6.159605458378791809e-02 -3.312401175498962402e-01 9.990368783473968506e-02 -2.336929440498352051e-01 -1.359671950340270996e-01 6.865972280502319336e-02 -1.641283929347991943e-02 -4.762380197644233704e-02
-4.975511506199836731e-02 -1.409543156623840332e-01 1.374510079622268677e-01 1.180660873651504517e-01 -1.864890158176422119e-01 -2.064798921346664429e-01 3.230013251304626465e-01 1.578895151615142822e-01 1.011504009366035461e-01 -3.673922736197710037e-03 -2.589021995663642883e-02 9.970090351998806000e-03 -6.878644227981567383e-02 -1.705145984888076782e-01 2.965345680713653564e-01 -1.598930060863494873e-01 -3.090316653251647949e-01 1.432485692203044891e-02 -3.663739934563636780e-02 -9.028182178735733032e-02 8.401213586330413818e-02 -1.305093523114919662e-02 1.832073777914047241e-01 -1.576039567589759827e-02 -1.676473766565322876e-01 -1.991275995969772339e-01 -4.663584530353546143e-01 1.179981790482997894e-02 -3.357044160366058350e-01 -1.124111190438270569e-01 9.422683715820312500e-02 -1.182923167943954468e-01
-1.336933970451354980e-01 -1.186294108629226685e-01 -4.507504776120185852e-02 -8.876699954271316528e-02 7.791343331336975098e-02 3.885532319545745850e-01 1.290558576583862305e-01 1.820779591798782349e-01 -6.731671094894409180e-02 -2.569231092929840088e-01 -2.089221328496932983e-01 7.155832368880510330e-03 7.638215273618698120e-02 -1.652448326349258423e-01 3.256562650203704834e-01 -7.715171575546264648e-02 1.302153617143630981e-01 -4.063596948981285095e-03 -9.703097492456436157e-02 -4.068344831466674805e-02 1.419373787939548492e-02 -2.655833661556243896e-01 1.845926493406295776e-01 5.026037618517875671e-02 -5.686903372406959534e-02 -4.635775685310363770e-01 -3.075833320617675781e-01 -8.566784672439098358e-03 -1.550927460193634033e-01 -2.581362612545490265e-03 -2.533166902139782906e-03 1.401404589414596558e-01
1.002213433384895325e-01 2.800397574901580811e-01 1.070535257458686829e-01 -2.659618258476257324e-01 4.094298928976058960e-02 -3.302343934774398804e-02 1.911788880825042725e-01 -5.850817635655403137e-02 -1.203382387757301331e-02 1.907812431454658508e-02 4.022876173257827759e-02 -9.240417927503585815e-02 -1.237040311098098755e-01 -3.659983575344085693e-01 4.044626653194427490e-01 4.380029812455177307e-02 2.333630621433258057e-01 4.805169627070426941e-02 -2.157814353704452515e-01 9.690274298191070557e-02 2.212941944599151611e-01 -1.578328311443328857e-01 -7.036849390715360641e-03 1.118821650743484497e-01 -1.331888735294342041e-01 -3.619925975799560547e-01 -6.777001172304153442e-02 -2.427877858281135559e-02 -7.733896374702453613e-03 -4.284333065152168274e-02 6.084958091378211975e-02 3.200616836547851562e-01
-1.591474562883377075e-01 -4.954112693667411804e-02 1.152947545051574707e-01 -9.798624366521835327e-02 1.952999830245971680e-01 -3.378551080822944641e-02 1.026374697685241699e-01 1.490220148116350174e-02 5.812648218125104904e-03 1.197884697467088699e-02 -3.600435256958007812e-01 -8.826623857021331787e-02 1.281688660383224487e-01 -1.336089074611663818e-01 5.665568113327026367e-01 2.975147068500518799e-01 -9.892626851797103882e-02 -2.931161820888519287e-01 -5.716695636510848999e-02 4.044343531131744385e-02 1.355197280645370483e-01 -1.382995247840881348e-01 3.148065134882926941e-02 -7.073952257633209229e-02 -1.966988444328308105e-01 -4.288391396403312683e-02 7.975653745234012604e-03 3.116357624530792236e-01 -5.349892750382423401e-02 1.020434349775314331e-01 -3.404017165303230286e-02 -1.471915990114212036e-01
3.425190225243568420e-02 -5.566773936152458191e-02 2.302259504795074463e-01 4.299546126276254654e-03 -6.049025058746337891e-02 1.307071745395660400e-02 8.603594452142715454e-02 3.110598623752593994e-01 3.834950923919677734e-01 1.691917926073074341e-01 -2.020588815212249756e-01 -1.952821016311645508e-02 -2.262465097010135651e-02 -1.735918074846267700e-01 1.944988220930099487e-01 3.441007435321807861e-02 -7.800858467817306519e-02 2.219436317682266235e-01 -1.367807984352111816e-01 2.340450696647167206e-02 3.409381955862045288e-02 -3.469960987567901611e-01 2.337536215782165527e-01 1.153584048151969910e-01 -3.306769728660583496e-01 -5.588225275278091431e-02 -1.604115366935729980e-01 -1.029045581817626953e-01 -5.953346192836761475e-02 3.468082547187805176e-01 8.201051503419876099e-02 -6.853196024894714355e-02
-1.992972046136856079e-01 6.436999142169952393e-02 3.144560009241104126e-02 -6.871492415666580200e-02 -1.508871614933013916e-01 -7.979725301265716553e-02 1.559440046548843384e-01 1.683033108711242676e-01 1.352980136871337891e-01 1.250556856393814087e-01 -4.551117718219757080e-01 -7.233686000108718872e-02 3.658654168248176575e-02 -1.642978489398956299e-01 3.344900012016296387e-01 7.095591723918914795e-02 3.301805257797241211e-01 -1.124982386827468872e-01 1.299687772989273071e-01 -2.466715723276138306e-01 2.958874963223934174e-02 -1.562488675117492676e-01 3.767205178737640381e-01 3.440443798899650574e-02 7.280369102954864502e-02 -5.029989033937454224e-02 -2.388480454683303833e-01 7.492898404598236084e-02 -2.079779468476772308e-02 -9.119725972414016724e-02 1.500057131052017212e-01 -8.685369789600372314e-02
-8.124065585434436798e-03 1.366747766733169556e-01 7.207602262496948242e-02 2.875855863094329834e-01 -1.664015501737594604e-01 -7.147160917520523071e-02 1.679174005985260010e-01 1.217000111937522888e-01 3.010173439979553223e-01 -2.207216620445251465e-02 -1.207188144326210022e-01 8.963400870561599731e-02 -3.563404083251953125e-02 1.386689990758895874e-01 4.399610161781311035e-01 2.068550586700439453e-01 -7.841364294290542603e-02 -5.667599290609359741e-02 -6.722772866487503052e-02 1.213803887367248535e-01 2.026006132364273071e-01 -3.056165874004364014e-01 1.114973649382591248e-01 1.346111744642257690e-01 1.760030537843704224e-01 2.408542484045028687e-02 -8.802943630144000053e-04 -6.836277991533279419e-02 -4.444831013679504395e-01 -6.608524918556213379e-02 -3.247219696640968323e-02 -1.189828664064407349e-01
-3.020856380462646484e-01 1.202665045857429504e-01 -1.091336552053689957e-02 -9.002424031496047974e-02 -1.035603433847427368e-01 2.979819849133491516e-02 -8.142335712909698486e-02 2.058145105838775635e-01 9.441126883029937744e-02 2.207024842500686646e-01 -1.367205083370208740e-01 -3.345058113336563110e-02 9.089034795761108398e-02 1.666659414768218994e-01 5.677082538604736328e-01 1.223547533154487610e-01 1.116493791341781616e-01 3.182709449902176857e-03 -3.300077617168426514e-01 -2.211574092507362366e-02 8.675619959831237793e-02 -1.523961722850799561e-01 1.177339479327201843e-01 -2.024540901184082031e-01 8.371596038341522217e-02 -2.028269171714782715e-01 -1.610610187053680420e-01 4.420390352606773376e-02 -1.978612840175628662e-01 7.970852404832839966e-02 -6.445933133363723755e-03 -2.136875987052917480e-01
-2.280837148427963257e-01 -2.222787737846374512e-01 2.035160362720489502e-01 7.322354614734649658e-02 3.310041874647140503e-02 2.914032936096191406e-01 9.221679531037807465e-03 1.998673677444458008e-01 1.925911456346511841e-01 2.502970993518829346e-01 -1.536100655794143677e-01 -2.321268320083618164e-01 -3.023681789636611938e-02 -1.049298495054244995e-01 3.440188765525817871e-01 2.086647301912307739e-01 2.358942329883575439e-01 -2.069266736507415771e-01 6.340744346380233765e-02 9.943623095750808716e-02 4.220390692353248596e-03 -2.106263190507888794e-01 2.044581621885299683e-01 -1.569074229337275028e-03 -9.223231673240661621e-02 -3.186158463358879089e-02 -1.561091542243957520e-01 -2.087901383638381958e-01 -1.273694187402725220e-01 -2.574507296085357666e-01 1.146116405725479126e-01 5.502698197960853577e-02
-1.317183673381805420e-01 -2.140498310327529907e-01 2.760499902069568634e-02 6.150584295392036438e-02 -8.402263373136520386e-02 3.135739862918853760e-01 6.243946403264999390e-02 2.045981734991073608e-01 7.389478385448455811e-02 -5.856941640377044678e-02 -4.811479896306991577e-02 1.269719451665878296e-01 -2.359222620725631714e-02 -2.266595065593719482e-01 5.348005294799804688e-01 1.324127018451690674e-01 1.928406804800033569e-01 -2.481514662504196167e-01 8.456650190055370331e-03 9.963594377040863037e-02 5.370079353451728821e-02 -7.824143022298812866e-02 -1.399602144956588745e-01 1.027804762125015259e-01 -7.262801378965377808e-02 -9.838818758726119995e-02 7.374569308012723923e-03 1.453246027231216431e-01 -2.921034991741180420e-01 3.160243481397628784e-02 -3.568633496761322021e-01 2.469322830438613892e-02
-4.849560931324958801e-02 -2.536916434764862061e-01 2.631297707557678223e-01 5.442911386489868164e-02 9.216342004947364330e-05 1.090907081961631775e-01 8.537907153367996216e-02 2.465828955173492432e-01 -9.403152763843536377e-02 -2.344895452260971069e-01 -3.296308219432830811e-01 1.581220030784606934e-01 1.193122416734695435e-01 -2.057920098304748535e-01 4.178965985774993896e-01 -3.695096820592880249e-02 1.075566858053207397e-01 -3.174524381756782532e-02 1.748101599514484406e-02 3.483844548463821411e-02 2.060287594795227051e-01 -3.037289679050445557e-01 -9.825913235545158386e-03 1.528891324996948242e-01 1.297870427370071411e-01 -3.379456698894500732e-01 -1.524073332548141479e-01 -3.111080825328826904e-02 4.163759760558605194e-03 -4.514737427234649658e-02 -1.761147752404212952e-02 1.453973799943923950e-01
-5.642564594745635986e-02 3.637823835015296936e-02 3.856420982629060745e-03 -1.567905396223068237e-02 2.667452394962310791e-01 1.254445314407348633e-01 3.850977635011076927e-03 -3.311344189569354057e-03 -2.504537254571914673e-02 2.164985537528991699e-01 -1.607676409184932709e-02 -3.362326025962829590e-01 -2.059002965688705444e-02 9.214255958795547485e-02 4.049417078495025635e-01 4.809742793440818787e-02 2.572327852249145508e-02 -7.034686207771301270e-02 3.735742717981338501e-02 5.339122563600540161e-02 1.553319990634918213e-01 -2.707850635051727295e-01 2.882204055786132812e-01 -1.099222749471664429e-01 -2.244472652673721313e-01 1.410898193717002869e-02 -2.697160542011260986e-01 4.248172044754028320e-01 1.995689421892166138e-02 -3.732105717062950134e-02 -2.226385623216629028e-01 1.211922094225883484e-01
1.487855613231658936e-01 4.795383661985397339e-02 2.094869613647460938e-01 1.817673295736312866e-01 -4.595394432544708252e-02 1.234167516231536865e-01 6.286008656024932861e-02 -8.778249472379684448e-02 1.701403409242630005e-01 1.574783921241760254e-01 -1.364142983220517635e-03 -2.742806077003479004e-01 -3.256155252456665039e-01 -8.181446790695190430e-02 1.613871455192565918e-01 -2.596180699765682220e-02 5.997299216687679291e-03 1.831331700086593628e-01 -1.795811206102371216e-01 -2.550018131732940674e-01 3.592080175876617432e-01 -9.470842033624649048e-02 2.062289863824844360e-01 -4.959328100085258484e-02 6.930743902921676636e-02 -2.883970737457275391e-01 -2.229117602109909058e-01 2.904525995254516602e-01 3.299248591065406799e-02 -6.740023940801620483e-02 -2.443719059228897095e-01 2.013585763052105904e-03
-2.705739438533782959e-01 2.148795723915100098e-01 1.265579015016555786e-01 2.180720418691635132e-01 1.618678569793701172e-01 -5.655300244688987732e-02 2.016731053590774536e-01 -2.603856027126312256e-01 1.526201963424682617e-01 4.022035002708435059e-02 -5.977401882410049438e-02 -2.576029486954212189e-02 2.312359511852264404e-01 -1.943033188581466675e-02 6.221398711204528809e-01 5.329906195402145386e-02 -1.046911105513572693e-01 7.217656821012496948e-02 5.158663541078567505e-02 1.195331290364265442e-01 2.287499457597732544e-01 -1.189874857664108276e-01 5.107838287949562073e-02 -1.143914759159088135e-01 4.276203736662864685e-02 -1.794934868812561035e-01 -7.569567114114761353e-02 5.776572227478027344e-02 -3.813217207789421082e-02 1.533942371606826782e-01 7.625134289264678955e-02 -1.306487470865249634e-01
-5.627810209989547729e-02 1.642554998397827148e-01 3.515654057264328003e-02 2.690576612949371338e-01 -1.318538933992385864e-01 2.075318992137908936e-01 2.811567485332489014e-01 -1.489668805152177811e-02 2.449712455272674561e-01 -2.310719899833202362e-02 -1.769041717052459717e-01 -2.804457023739814758e-02 2.064968645572662354e-02 -4.213982447981834412e-02 3.863932192325592041e-01 1.428860127925872803e-01 1.307238489389419556e-01 -1.500553488731384277e-01 -2.930814623832702637e-01 -1.829295791685581207e-02 1.081324808183126152e-04 -4.203349947929382324e-01 1.690908670425415039e-01 7.581845391541719437e-03 7.365529239177703857e-02 4.664784297347068787e-02 1.145790610462427139e-02 -2.375588119029998779e-01 -2.443057000637054443e-01 -1.110390722751617432e-01 9.196645021438598633e-02 -1.270727515220642090e-01
-2.610480189323425293e-01 -1.037268266081809998e-01 5.133668892085552216e-03 -1.351922284811735153e-02 -1.262349933385848999e-01 9.806505590677261353e-02 3.926958516240119934e-02 2.292672544717788696e-01 2.552825212478637695e-01 1.875144094228744507e-01 -1.771780997514724731e-01 -9.055188298225402832e-02 2.616046965122222900e-01 1.778228580951690674e-01 4.404342174530029297e-01 1.976414024829864502e-01 -4.431242868304252625e-02 3.340668603777885437e-02 -2.106678336858749390e-01 1.254483461380004883e-01 -4.768630489706993103e-02 -2.437400668859481812e-01 1.069472581148147583e-01 -2.564508616924285889e-01 2.407688088715076447e-02 -2.407224923372268677e-01 -2.416746765375137329e-01 9.830245375633239746e-02 -1.401292979717254639e-01 -4.107277840375900269e-02 -7.467186450958251953e-02 -1.123437657952308655e-01
9.692544490098953247e-02 1.081437245011329651e-01 1.106602549552917480e-01 1.160447001457214355e-01 -3.487521037459373474e-02 2.421840578317642212e-01 4.048661515116691589e-02 1.600689589977264404e-01 9.234572201967239380e-02 2.829674780368804932e-01 -1.351703852415084839e-01 -2.120026014745235443e-02 -7.968705147504806519e-03 -1.239238083362579346e-01 3.136027157306671143e-01 5.018583312630653381e-02 -1.778961420059204102e-01 4.782651551067829132e-03 1.307359337806701660e-02 -1.573530882596969604e-01 3.407401442527770996e-01 -3.288134038448333740e-01 1.460331976413726807e-01 1.413915306329727173e-01 -1.774556487798690796e-01 -2.283895760774612427e-01 2.328654080629348755e-01 3.898001015186309814e-01 1.646977066993713379e-01 -4.151517525315284729e-03 2.513742819428443909e-02 5.220591649413108826e-02
-1.166554242372512817e-01 1.125157698988914490e-01 1.027030497789382935e-02 3.100892305374145508e-01 1.639046818017959595e-01 -1.598760783672332764e-01 1.885585039854049683e-01 1.650062650442123413e-01 8.551852405071258545e-02 2.723742276430130005e-03 3.643909841775894165e-02 -7.117477804422378540e-02 -3.732884302735328674e-02 -1.156915873289108276e-01 4.720977842807769775e-01 -3.300466760993003845e-02 -1.578513681888580322e-01 1.017434671521186829e-01 -5.591069161891937256e-02 -2.909488417208194733e-02 1.651107668876647949e-01 -6.412915140390396118e-02 -1.373933404684066772e-01 -5.272541940212249756e-02 9.966008365154266357e-02 -4.867470264434814453e-01 2.321731448173522949e-01 -8.406624197959899902e-02 -2.780138254165649414e-01 1.361595839262008667e-01 1.141060069203376770e-01 2.926739677786827087e-02
-1.561111211776733398e-01 6.209472939372062683e-02 -1.187913678586483002e-02 1.032919287681579590e-01 5.991455912590026855e-02 1.137189045548439026e-01 1.354797631502151489e-01 -2.398580685257911682e-02 1.094462722539901733e-01 1.742853075265884399e-01 2.455661445856094360e-01 -3.631611764430999756e-01 -2.313883453607559204e-01 -2.812172286212444305e-02 4.154884815216064453e-01 1.669555902481079102e-01 -4.405043646693229675e-02 9.731476008892059326e-02 -1.564521193504333496e-01 2.996096201241016388e-02 3.651643097400665283e-01 -9.833475202322006226e-02 1.470262110233306885e-01 -3.390773832798004150e-01 9.974022209644317627e-02 -5.290802940726280212e-02 -2.130303531885147095e-01 -7.138960063457489014e-02 -1.065882444381713867e-01 -3.934397548437118530e-02 8.748426288366317749e-02 1.896150708198547363e-01
-7.665809243917465210e-02 -1.334230303764343262e-01 2.523876260966062546e-03 1.749307475984096527e-02 -1.854102760553359985e-01 2.105747759342193604e-01 7.247991114854812622e-02 2.897594571113586426e-01 2.172077596187591553e-01 2.973018288612365723e-01 3.785913065075874329e-02 4.969484359025955200e-02 1.307666003704071045e-01 1.249557733535766602e-01 3.856368064880371094e-01 1.685890257358551025e-01 1.725329160690307617e-01 -6.732886284589767456e-02 -2.472527921199798584e-01 3.748496621847152710e-02 8.268746547400951385e-03 -3.279946744441986084e-01 1.436049118638038635e-02 -1.906715333461761475e-01 3.714711219072341919e-02 -3.341227769851684570e-01 -5.617226287722587585e-02 9.326967597007751465e-02 -2.468329071998596191e-01 8.592871576547622681e-02 4.218325763940811157e-02 -1.508035063743591309e-01
-7.396209985017776489e-02 -5.722599849104881287e-02 9.155389666557312012e-02 4.359802976250648499e-02 3.847871720790863037e-01 -1.685915589332580566e-01 1.894016414880752563e-01 1.375116556882858276e-01 -1.030591875314712524e-01 1.157859638333320618e-01 5.494124814867973328e-02 -1.918365061283111572e-01 1.544872075319290161e-01 -3.217522799968719482e-02 3.894236683845520020e-01 2.340551316738128662e-01 -3.063856996595859528e-02 2.579953670501708984e-01 4.138377681374549866e-02 9.890090674161911011e-02 2.550626397132873535e-01 -2.585262060165405273e-01 5.035391543060541153e-03 -1.160431131720542908e-01 6.966637820005416870e-02 -3.568828701972961426e-01 5.630071088671684265e-02 -1.349849551916122437e-01 -4.006278887391090393e-02 -1.337852180004119873e-01 2.386337965726852417e-01 9.285450913012027740e-03
7.610338181257247925e-02 -1.619270145893096924e-01 6.311113387346267700e-02 -1.540030837059020996e-01 -6.633782386779785156e-02 -8.222287520766258240e-03 2.282309085130691528e-01 1.960203498601913452e-01 -8.506006002426147461e-02 2.531664967536926270e-01 -2.099178545176982880e-02 -1.096351593732833862e-01 1.222114190459251404e-01 -2.356362640857696533e-01 1.794851869344711304e-01 9.049231559038162231e-02 -5.993190780282020569e-02 -2.127987332642078400e-02 -2.897527217864990234e-01 1.233841255307197571e-01 3.178011178970336914e-01 -1.862277686595916748e-01 3.999518454074859619e-01 -6.104904785752296448e-02 -1.163855008780956268e-02 -1.078354343771934509e-01 -3.131697177886962891e-01 -2.916025817394256592e-01 -1.742301285266876221e-01 -8.728311210870742798e-02 9.784072637557983398e-02 -7.512018084526062012e-02
-1.163088604807853699e-01 2.030664309859275818e-02 1.428746134042739868e-01 1.412121299654245377e-02 3.098309040069580078e-01 2.035403847694396973e-01 1.368007063865661621e-01 1.881514936685562134e-01 -2.806972861289978027e-01 -2.962144277989864349e-02 -9.424595534801483154e-02 -1.002073660492897034e-01 2.623386085033416748e-01 -1.525264978408813477e-01 2.076625376939773560e-01 -1.085292026400566101e-01 1.534615755081176758e-01 -4.134637489914894104e-02 -1.393968313932418823e-01 -3.212625980377197266e-01 1.509212702512741089e-01 -2.194118499755859375e-01 2.770463228225708008e-01 4.114006832242012024e-02 -1.322995722293853760e-01 -3.317964971065521240e-01 8.958413265645503998e-03 1.327135264873504639e-01 -2.498485893011093140e-02 1.087981685996055603e-01 2.531683146953582764e-01 -9.602040797472000122e-02
-8.362127095460891724e-02 -8.825416862964630127e-02 6.140673160552978516e-02 7.533088792115449905e-03 2.794873714447021484e-01 -2.375701963901519775e-01 7.561651617288589478e-02 2.069075405597686768e-01 -5.960465222597122192e-02 1.252033412456512451e-01 -2.781164348125457764e-01 -2.233895361423492432e-01 9.186117351055145264e-02 -1.813357025384902954e-01 4.140531420707702637e-01 3.127473592758178711e-01 -1.366130709648132324e-01 -2.639056146144866943e-01 -3.466173261404037476e-02 -4.188790172338485718e-02 6.825004518032073975e-02 -3.607027530670166016e-01 4.750649631023406982e-02 -1.414122879505157471e-01 4.020559787750244141e-02 -4.206762462854385376e-02 -2.193793058395385742e-01 6.284679472446441650e-02 -6.966499984264373779e-02 1.794217675924301147e-01 -1.211414765566587448e-02 -1.784061454236507416e-02
1.929720640182495117e-01 -1.628269851207733154e-01 2.541925311088562012e-01 -1.376886200159788132e-02 -3.588292375206947327e-02 8.863871917128562927e-03 3.512327373027801514e-02 2.547746300697326660e-01 1.303557604551315308e-01 1.797932833433151245e-01 -2.078537493944168091e-01 2.244724780321121216e-01 4.017790034413337708e-02 -7.817834615707397461e-02 4.810247719287872314e-01 1.373937875032424927e-01 3.211010396480560303e-01 -2.164764553308486938e-01 -1.034570634365081787e-01 4.792574048042297363e-02 2.727877497673034668e-01 -3.412096574902534485e-02 -5.653012543916702271e-03 -1.383748184889554977e-02 -3.475970774888992310e-02 -1.996742635965347290e-01 5.212399736046791077e-02 -7.458928227424621582e-02 4.096292331814765930e-02 -1.970019936561584473e-01 -2.723795175552368164e-01 1.525133568793535233e-02
-2.971020340919494629e-01 -2.135304212570190430e-01 2.874653935432434082e-01 4.727184027433395386e-02 4.087859269930049777e-05 2.483998090028762817e-01 -2.663519047200679779e-02 -4.808691143989562988e-02 -1.771926432847976685e-01 5.343328416347503662e-02 3.950625285506248474e-02 -1.370395869016647339e-01 -9.062644839286804199e-02 7.160976529121398926e-02 4.843976497650146484e-01 1.296060681343078613e-01 1.069522127509117126e-01 -5.545261129736900330e-02 1.980452425777912140e-02 6.797739863395690918e-02 1.295231431722640991e-01 -7.259242981672286987e-02 2.427906543016433716e-01 -1.683145202696323395e-02 -7.507839798927307129e-02 -9.086888283491134644e-02 -1.779787242412567139e-01 -2.372040040791034698e-02 -3.610407412052154541e-01 -2.467700690031051636e-01 2.180817574262619019e-01 -1.068883538246154785e-01
6.443863362073898315e-02 -3.122599236667156219e-02 1.502009183168411255e-01 1.469978392124176025e-01 1.643809974193572998e-01 -1.353183984756469727e-01 2.701852917671203613e-01 2.575330138206481934e-01 5.554126575589179993e-02 1.571633517742156982e-01 -8.088046312332153320e-02 -1.365285217761993408e-01 -1.650112681090831757e-02 -7.437973469495773315e-02 3.288991749286651611e-01 -5.665491893887519836e-02 6.483892351388931274e-02 -6.013821810483932495e-02 6.155436276458203793e-04 -3.383328914642333984e-01 3.557598888874053955e-01 1.747640781104564667e-02 1.505701839923858643e-01 6.025615334510803223e-02 -3.178947791457176208e-02 -2.074119895696640015e-01 2.335209697484970093e-01 -2.576217520982027054e-03 -3.060099780559539795e-01 3.509788811206817627e-01 1.308762189000844955e-02 6.972057372331619263e-02
-6.940095871686935425e-02 -4.614260792732238770e-02 2.793542146682739258e-01 1.285414863377809525e-02 2.162699252367019653e-01 4.897961043752729893e-04 5.961368232965469360e-02 -1.786375939846038818e-01 -1.006532162427902222e-01 1.611620783805847168e-01 -1.520786732435226440e-01 -9.360740333795547485e-02 5.574858188629150391e-02 -1.899668574333190918e-01 3.545056581497192383e-01 8.524323999881744385e-02 2.054687887430191040e-01 2.320799231529235840e-01 -2.091226428747177124e-01 2.646024823188781738e-01 2.456298172473907471e-01 1.280618309974670410e-01 1.747961789369583130e-01 -8.132036030292510986e-02 -2.585514187812805176e-01 -3.317609727382659912e-01 -1.490522772073745728e-01 -1.910813003778457642e-01 -1.095468625426292419e-01 6.552295386791229248e-02 6.791854649782180786e-02 1.104818880558013916e-01
1.193252354860305786e-01 1.457961499691009521e-01 8.678580820560455322e-02 1.241173222661018372e-01 1.308546066284179688e-01 2.042372338473796844e-02 2.707085609436035156e-01 2.999856835231184959e-03 2.519550025463104248e-01 1.726330667734146118e-01 -2.116644233465194702e-01 3.160185515880584717e-01 -1.691600680351257324e-01 -1.177741959691047668e-01 4.724441468715667725e-01 2.565344870090484619e-01 1.023874618113040924e-02 1.097170189023017883e-01 -4.157828539609909058e-02 8.348347246646881104e-02 7.678313553333282471e-02 -6.389868259429931641e-02 -9.598535299301147461e-02 2.492186427116394043e-01 -9.431905299425125122e-02 1.020463779568672180e-01 -2.616456151008605957e-01 1.339238733053207397e-01 -2.809376083314418793e-02 2.585842274129390717e-02 1.400360837578773499e-02 2.679240703582763672e-01
4.662390425801277161e-02 -2.320397198200225830e-01 2.153502851724624634e-01 7.663252204656600952e-02 -7.243569940328598022e-02 -1.805807203054428101e-01 8.271667361259460449e-02 3.223735690116882324e-01 2.977702319622039795e-01 5.375618487596511841e-02 -1.525486558675765991e-01 -2.107001990079879761e-01 -2.746072411537170410e-01 -2.512118518352508545e-01 1.034625340253114700e-02 2.652010023593902588e-01 2.061688899993896484e-02 -6.496239453554153442e-02 -1.068875566124916077e-02 -5.227313190698623657e-02 1.155238039791584015e-02 -6.169799342751502991e-02 4.246534407138824463e-01 5.477580055594444275e-02 -1.109469085931777954e-01 -3.293330967426300049e-01 -1.419939994812011719e-01 1.076588407158851624e-01 5.262181535363197327e-02 8.587134629487991333e-02 1.193848848342895508e-01 -5.704219639301300049e-02
1.060804128646850586e-01 -3.467493131756782532e-02 2.480759769678115845e-01 -9.813021868467330933e-03 1.175148114562034607e-01 2.407732605934143066e-01 6.005343049764633179e-02 1.960895508527755737e-01 9.734725952148437500e-02 2.702697515487670898e-01 -9.592277556657791138e-02 2.492308989167213440e-02 1.233261823654174805e-02 -2.222331166267395020e-01 3.561134040355682373e-01 -5.605376791208982468e-03 2.251764833927154541e-01 -5.929674953222274780e-02 -1.894888468086719513e-02 -1.795272380113601685e-01 3.200947940349578857e-01 -2.731027901172637939e-01 -4.672671481966972351e-02 2.541256546974182129e-01 1.598834395408630371e-01 1.084700301289558411e-01 -2.052120119333267212e-01 -8.242368698120117188e-02 -1.103794351220130920e-01 -5.810095928609371185e-03 -1.496736407279968262e-01 3.030889332294464111e-01
-5.904046446084976196e-02 -8.005572110414505005e-02 3.983060121536254883e-01 1.408045589923858643e-01 -9.675587713718414307e-02 5.592835694551467896e-02 4.321974888443946838e-02 8.028835058212280273e-02 2.063129097223281860e-02 3.776522278785705566e-01 -3.167419433593750000e-01 2.219320535659790039e-01 4.759905859827995300e-02 -3.138584643602371216e-02 3.424364030361175537e-01 1.833747774362564087e-01 -1.904636025428771973e-01 -2.708639800548553467e-01 -9.216570109128952026e-02 -1.129033565521240234e-01 2.354648262262344360e-01 -1.356423050165176392e-01 1.524403244256973267e-01 -5.816124007105827332e-02 3.248375281691551208e-02 -1.343386769294738770e-01 2.071806192398071289e-01 -7.058092206716537476e-02 6.569495797157287598e-02 -9.728990495204925537e-02 -1.177261844277381897e-01 1.344058662652969360e-01
-3.269354701042175293e-01 1.049730405211448669e-01 1.140596196055412292e-01 -3.430547937750816345e-02 -2.968707494437694550e-02 1.272823512554168701e-01 1.048156991600990295e-02 1.525952666997909546e-01 2.384332567453384399e-01 3.251542150974273682e-01 -2.312846481800079346e-01 2.498559094965457916e-02 2.070526480674743652e-01 1.564224511384963989e-01 3.673835694789886475e-01 1.206611692905426025e-01 1.310429275035858154e-01 4.552750289440155029e-02 -1.918006241321563721e-01 6.559504568576812744e-02 -7.283718883991241455e-02 -2.234194874763488770e-01 -2.049804292619228363e-02 -7.766123116016387939e-02 -3.462463244795799255e-02 -2.247152179479598999e-01 -2.796431779861450195e-01 1.404000818729400635e-01 -2.977610826492309570e-01 7.268218696117401123e-02 3.894779831171035767e-02 -1.636805981397628784e-01
1.000754684209823608e-01 2.821107208728790283e-01 1.987909674644470215e-01 9.595407173037528992e-03 1.226773485541343689e-01 -1.978273876011371613e-02 3.739903494715690613e-02 -1.491324603557586670e-01 -9.511784464120864868e-02 2.674479782581329346e-01 -2.555131614208221436e-01 5.848408117890357971e-02 9.893796406686306000e-03 -1.957798749208450317e-01 3.002703487873077393e-01 2.113259881734848022e-01 3.362527787685394287e-01 2.065019756555557251e-01 -1.611849665641784668e-01 1.166369840502738953e-01 7.318720221519470215e-02 -3.674414381384849548e-02 -1.220800261944532394e-02 -6.043494120240211487e-02 -3.455431461334228516e-01 -3.609828054904937744e-01 -1.780676245689392090e-01 8.518273942172527313e-03 -5.444058775901794434e-02 1.211819574236869812e-01 6.466851383447647095e-02 -7.402054499834775925e-03
-2.661904878914356232e-02 -8.136163651943206787e-02 3.525679111480712891e-01 9.825988858938217163e-02 1.306524723768234253e-01 4.925550147891044617e-02 2.155726701021194458e-01 1.268288344144821167e-01 6.974998861551284790e-02 1.656082570552825928e-01 -3.639726042747497559e-01 1.441021859645843506e-01 -3.160814195871353149e-02 1.818412095308303833e-01 2.228765785694122314e-01 1.451580226421356201e-01 -3.790835151448845863e-03 -2.777485251426696777e-01 -3.013359606266021729e-01 -1.011371165513992310e-01 1.303017288446426392e-01 -2.119786292314529419e-01 1.898833811283111572e-01 6.038345023989677429e-02 -1.356476098299026489e-01 -1.180265322327613831e-01 2.611808776855468750e-01 1.083247065544128418e-01 -3.523588553071022034e-02 -2.135158330202102661e-01 6.655418779700994492e-03 2.176125496625900269e-01
-2.483278065919876099e-01 -4.713379219174385071e-02 5.669714882969856262e-02 -2.400818839669227600e-02 3.898684680461883545e-02 7.038547098636627197e-02 6.576070189476013184e-02 3.527701795101165771e-01 3.044506609439849854e-01 2.126976400613784790e-01 -7.704208139330148697e-03 -1.528447717428207397e-01 8.909887820482254028e-02 1.016207635402679443e-01 3.722784519195556641e-01 2.010021060705184937e-01 3.887017071247100830e-02 7.355482876300811768e-02 -2.466646879911422729e-01 1.793096065521240234e-01 7.927175611257553101e-03 -2.902306914329528809e-01 1.283423900604248047e-01 -3.088117837905883789e-01 4.822786897420883179e-03 -3.023813962936401367e-01 4.930006712675094604e-02 6.164757162332534790e-02 -4.635087028145790100e-02 -3.695851191878318787e-02 -1.044088155031204224e-01 -1.741021424531936646e-01
-2.366618961095809937e-01 -6.513170897960662842e-02 -1.535742823034524918e-02 1.957465335726737976e-02 5.603001639246940613e-02 7.368624955415725708e-02 -1.245053857564926147e-01 1.359432190656661987e-01 8.620375394821166992e-02 1.444559097290039062e-01 -2.459314614534378052e-01 -1.686636209487915039e-01 6.378661096096038818e-02 2.477803528308868408e-01 4.165666401386260986e-01 1.216627433896064758e-01 1.676935255527496338e-01 -7.129906862974166870e-02 -2.669590413570404053e-01 6.464841216802597046e-02 9.828842431306838989e-02 -4.781033843755722046e-02 6.505460292100906372e-02 -1.232408732175827026e-01 -6.566675752401351929e-02 -3.020938932895660400e-01 -2.677726447582244873e-01 -1.085473075509071350e-01 -3.970972001552581787e-01 -1.146364286541938782e-01 1.239076480269432068e-01 -1.424802839756011963e-01
3.158673644065856934e-02 -6.613615900278091431e-02 2.071612477302551270e-01 -6.797189265489578247e-02 1.659032329916954041e-02 1.595480889081954956e-01 7.976365089416503906e-02 1.077788975089788437e-02 2.566528134047985077e-02 1.774292439222335815e-01 6.251074373722076416e-02 -1.531751900911331177e-01 1.306093186140060425e-01 -9.115536510944366455e-02 1.817022860050201416e-01 -1.848333775997161865e-01 2.859639525413513184e-01 -6.428290903568267822e-02 -3.641027510166168213e-01 -4.389109462499618530e-02 1.750068366527557373e-01 -2.020018845796585083e-01 3.309919536113739014e-01 -1.229671016335487366e-01 -3.694434165954589844e-01 -3.610081076622009277e-01 -1.198589950799942017e-01 4.284508526325225830e-02 -7.162953913211822510e-02 -1.361406296491622925e-01 1.979397088289260864e-01 -2.120893821120262146e-02
1.042581275105476379e-01 6.588076800107955933e-02 1.019742898643016815e-02 -4.967624694108963013e-02 -6.828150898218154907e-02 2.537087202072143555e-01 3.101894855499267578e-01 1.977866739034652710e-01 1.777472198009490967e-01 -1.583525165915489197e-02 -2.928365468978881836e-01 -8.969498425722122192e-02 -5.616564676165580750e-02 -1.731497496366500854e-01 1.969315260648727417e-01 -9.728698432445526123e-02 6.772217899560928345e-02 1.098305881023406982e-01 -1.424874514341354370e-01 2.222698032855987549e-01 3.266032636165618896e-01 -3.374841809272766113e-01 3.201989233493804932e-01 -5.050182342529296875e-02 -8.447471261024475098e-02 2.627121657133102417e-02 -2.921569943428039551e-01 -6.100008636713027954e-02 -1.671473383903503418e-01 -2.036098856478929520e-03 -1.212724298238754272e-02 -1.839408874511718750e-01
8.851039409637451172e-02 7.307361811399459839e-02 1.452926360070705414e-02 4.916721954941749573e-02 -1.722305119037628174e-01 1.657116413116455078e-01 2.021187245845794678e-01 2.564714848995208740e-01 -2.607478946447372437e-02 7.076431065797805786e-02 -1.965161114931106567e-01 -6.617727875709533691e-02 -2.021610736846923828e-01 -1.191223636269569397e-01 3.422438502311706543e-01 3.361304476857185364e-02 2.216113507747650146e-01 2.472926490008831024e-02 -1.565748453140258789e-01 2.424605786800384521e-01 1.937840282917022705e-01 -3.572985231876373291e-01 7.201261818408966064e-02 1.760611981153488159e-01 6.066717207431793213e-02 -1.196472421288490295e-01 -3.125924766063690186e-01 -2.405813783407211304e-01 -1.936326622962951660e-01 3.256282582879066467e-02 -1.367516070604324341e-01 -1.821284145116806030e-01
4.552084580063819885e-02 -1.355994194746017456e-01 2.523019909858703613e-01 1.163127794861793518e-01 1.909292191267013550e-01 -8.276231586933135986e-02 3.775223493576049805e-01 1.721265763044357300e-01 1.349794864654541016e-01 -5.258630961179733276e-02 -2.030293047428131104e-01 -2.610816806554794312e-02 -1.083028092980384827e-01 3.182879649102687836e-03 2.520194351673126221e-01 -2.420499771833419800e-01 3.213079273700714111e-02 -1.229409500956535339e-01 7.149514276534318924e-03 1.690370291471481323e-01 -7.574212551116943359e-02 1.613188721239566803e-02 1.201486662030220032e-01 -9.790927916765213013e-02 -5.956716090440750122e-02 -2.902401983737945557e-01 -3.033836483955383301e-01 2.317516207695007324e-01 -1.380987465381622314e-01 -2.679260373115539551e-01 -2.849184870719909668e-01 -9.904494881629943848e-02
2.583363950252532959e-01 2.831311523914337158e-01 -1.519195735454559326e-01 3.603644669055938721e-01 2.066429853439331055e-01 1.048122495412826538e-01 6.204934045672416687e-02 2.012563683092594147e-02 1.080806646496057510e-02 -1.974919587373733521e-01 -3.998941928148269653e-02 3.055535443127155304e-02 -2.090906910598278046e-02 -1.670712828636169434e-01 4.367258846759796143e-01 1.497226059436798096e-01 1.697195023298263550e-01 4.830605164170265198e-02 -1.281640529632568359e-01 -3.273917138576507568e-01 2.014415264129638672e-01 -2.746196389198303223e-01 1.686059385538101196e-01 5.359651520848274231e-02 -5.511493608355522156e-02 -1.718059927225112915e-01 -4.872492700815200806e-02 9.833794832229614258e-02 -1.056339517235755920e-01 -2.955658826977014542e-03 1.332884281873703003e-02 -3.281380236148834229e-02
-4.908525049686431885e-01 -1.112267971038818359e-01 9.503656625747680664e-02 8.547306060791015625e-02 7.371605187654495239e-02 2.197587788105010986e-01 -9.724701754748821259e-03 4.021460562944412231e-02 -7.664130628108978271e-02 2.146037220954895020e-01 -1.943771392107009888e-01 -1.396198719739913940e-01 -1.876014024019241333e-01 5.614011734724044800e-02 4.180773794651031494e-01 3.772940486669540405e-02 1.397680044174194336e-01 -1.594330519437789917e-01 -2.413486875593662262e-02 -2.001567929983139038e-02 8.226305246353149414e-02 -1.025450825691223145e-01 1.586262732744216919e-01 -1.265261769294738770e-01 3.099955804646015167e-02 -1.268169730901718140e-01 -2.311887890100479126e-01 -9.411209076642990112e-02 -2.319448590278625488e-01 -2.580491602420806885e-01 2.066805362701416016e-01 -6.563219428062438965e-02
-8.619282394647598267e-02 1.549523770809173584e-01 -1.779778152704238892e-01 9.647047519683837891e-02 2.167023271322250366e-01 -9.092358499765396118e-02 1.250236928462982178e-01 4.270091652870178223e-02 -1.151943281292915344e-01 -2.265765219926834106e-01 -2.190062999725341797e-01 -2.793726921081542969e-01 -1.166662797331809998e-01 -1.895409673452377319e-01 1.305273473262786865e-01 3.654055297374725342e-01 -5.938708409667015076e-02 -1.140631288290023804e-01 4.592185374349355698e-03 7.542940787971019745e-03 3.408820033073425293e-01 -2.745626866817474365e-01 4.476295411586761475e-02 -1.591150760650634766e-01 -6.876895576715469360e-02 -1.844080090522766113e-01 -2.521838247776031494e-01 8.357413858175277710e-02 -2.345896959304809570e-01 4.111637175083160400e-02 2.202056497335433960e-01 -1.188686713576316833e-01
-1.455900669097900391e-01 -1.343737542629241943e-02 1.911469697952270508e-01 1.067870631814002991e-01 7.851104438304901123e-02 2.610715851187705994e-02 2.962349653244018555e-01 1.145058050751686096e-01 2.969934139400720596e-03 1.172644942998886108e-01 -2.214247584342956543e-01 7.385885715484619141e-02 -4.050249457359313965e-01 -8.117184787988662720e-02 4.165477454662322998e-01 1.970329731702804565e-01 -6.131044402718544006e-02 8.311396092176437378e-02 1.864555478096008301e-01 -2.031095093116164207e-03 1.266759783029556274e-01 -5.725404247641563416e-02 3.402089774608612061e-01 1.004920154809951782e-01 -4.723411053419113159e-02 -2.712352275848388672e-01 2.961026038974523544e-03 2.127666473388671875e-01 3.726447001099586487e-02 2.080747932195663452e-01 3.825140744447708130e-02 -1.180296316742897034e-01
-2.420031875371932983e-01 4.550408106297254562e-03 -1.695643737912178040e-02 -1.808513142168521881e-02 -1.885548382997512817e-01 -2.204751223325729370e-02 8.488124608993530273e-02 2.295950651168823242e-01 1.715112328529357910e-01 2.249518185853958130e-01 -2.086684852838516235e-01 -6.403379142284393311e-02 2.377922385931015015e-01 -1.317029353231191635e-03 3.627435863018035889e-01 2.350437343120574951e-01 2.227715104818344116e-01 -2.697069942951202393e-02 -2.356515377759933472e-01 1.456289887428283691e-01 1.150600686669349670e-01 -1.221170723438262939e-01 1.580042764544487000e-02 -2.204007804393768311e-01 -8.508495241403579712e-02 -2.602829933166503906e-01 -2.318027317523956299e-01 -3.208493813872337341e-02 -2.380138933658599854e-01 1.551853120326995850e-01 -1.045335382223129272e-01 -2.198252677917480469e-01
-9.053737670183181763e-02 -2.016838043928146362e-01 5.243278294801712036e-02 5.020821094512939453e-02 -2.590242028236389160e-01 -4.638330265879631042e-02 2.077441066503524780e-01 1.759179979562759399e-01 1.617242991924285889e-01 2.431610822677612305e-01 -8.873620629310607910e-02 -1.068783551454544067e-01 2.407949790358543396e-02 -2.958614230155944824e-01 3.477841019630432129e-01 -1.207016929984092712e-01 -3.654460012912750244e-01 1.177413538098335266e-01 9.093202650547027588e-03 -5.618932843208312988e-02 1.455817073583602905e-01 -3.537745773792266846e-02 1.552373766899108887e-01 -9.606635197997093201e-03 -9.071079082787036896e-03 -9.030865132808685303e-02 -3.922534584999084473e-01 4.247332364320755005e-02 -2.720765769481658936e-01 -1.939691454172134399e-01 -2.144127525389194489e-02 3.141293302178382874e-02
1.140428110957145691e-01 3.619341179728507996e-02 1.611581891775131226e-01 -7.153234630823135376e-02 2.469188272953033447e-01 -1.520782858133316040e-01 2.998019754886627197e-01 2.447798103094100952e-01 -1.243386417627334595e-01 1.128599569201469421e-01 8.069545775651931763e-02 4.324182495474815369e-02 1.096371263265609741e-01 -1.034120544791221619e-01 3.559685349464416504e-01 2.375506758689880371e-01 -2.659399807453155518e-01 2.228349447250366211e-02 -6.668689101934432983e-02 -1.747902631759643555e-01 1.149670332670211792e-01 -1.869929879903793335e-01 1.326767057180404663e-01 -7.571861892938613892e-02 -1.384485810995101929e-01 -3.657188713550567627e-01 9.274310618638992310e-02 1.142349913716316223e-01 -1.930624246597290039e-01 2.949197590351104736e-01 2.944507263600826263e-02 -2.892276458442211151e-02
1.246394496411085129e-02 -1.410446465015411377e-01 1.567992419004440308e-01 4.550731182098388672e-02 -1.273730993270874023e-01 -1.417470350861549377e-02 5.624347552657127380e-02 3.116956651210784912e-01 -9.938763082027435303e-02 3.423035740852355957e-01 7.624700665473937988e-02 1.053974628448486328e-01 -5.513830110430717468e-03 -1.884631365537643433e-01 4.793923497200012207e-01 -1.839026659727096558e-01 -2.937929034233093262e-01 7.281972467899322510e-02 -3.359303995966911316e-02 -4.507293179631233215e-02 9.524417668581008911e-02 1.841303333640098572e-02 2.312908880412578583e-02 -7.926317304372787476e-02 3.084370307624340057e-02 -2.733604907989501953e-01 -2.911774814128875732e-01 7.171404361724853516e-02 -2.977189421653747559e-01 -2.356895431876182556e-02 -2.903800457715988159e-02 -1.635512262582778931e-01
-3.237935528159141541e-02 1.275774985551834106e-01 1.137735620141029358e-01 -1.485010385513305664e-01 -6.942070275545120239e-02 -2.885520160198211670e-01 1.699392646551132202e-01 1.916003078222274780e-01 1.719706207513809204e-01 1.653268933296203613e-01 -3.060140609741210938e-01 -5.770760402083396912e-02 -1.764729246497154236e-02 -3.363981544971466064e-01 1.432305723428726196e-01 1.633224487304687500e-01 2.499214410781860352e-01 -1.670162975788116455e-01 -3.359696827828884125e-03 -1.550685912370681763e-01 1.448979135602712631e-02 -3.219626843929290771e-01 3.675949573516845703e-01 1.527642272412776947e-02 -2.157855220139026642e-02 -2.118742465972900391e-01 -2.313503623008728027e-01 -5.279316101223230362e-03 4.700710996985435486e-02 -9.237576276063919067e-02 1.267829388380050659e-01 9.744667448103427887e-03
-6.913398951292037964e-02 -1.648491024971008301e-01 4.189613088965415955e-02 2.347871661186218262e-01 2.254045307636260986e-01 -8.990147709846496582e-02 2.587198019027709961e-01 1.340698301792144775e-01 9.541572630405426025e-02 -1.646145582199096680e-01 -3.381305634975433350e-01 -8.131556212902069092e-02 9.998885542154312134e-02 -8.121181279420852661e-02 2.815464437007904053e-01 1.513644456863403320e-01 4.925269261002540588e-02 1.432500481605529785e-01 -2.014813572168350220e-02 6.794080138206481934e-02 -1.544279903173446655e-01 1.279283910989761353e-01 2.348247766494750977e-01 -6.313515454530715942e-02 1.181593835353851318e-01 -1.373572796583175659e-01 -2.971389293670654297e-01 2.600041925907135010e-01 -2.229687869548797607e-01 -2.073959112167358398e-01 -2.872138917446136475e-01 1.387027092278003693e-02
3.592114895582199097e-02 3.719213977456092834e-02 -3.317330777645111084e-02 -4.320989921689033508e-02 9.410943090915679932e-02 -4.930083081126213074e-02 1.529399156570434570e-01 2.557411789894104004e-01 2.292083203792572021e-01 2.542164921760559082e-01 -2.478029429912567139e-01 1.885292679071426392e-02 -2.818782031536102295e-01 -3.184944987297058105e-01 1.378076821565628052e-01 3.349262103438377380e-02 3.639099001884460449e-01 4.070217534899711609e-02 -6.427657604217529297e-02 8.873072266578674316e-02 4.476717486977577209e-02 -2.755452692508697510e-02 2.633958160877227783e-01 -4.882696643471717834e-02 6.007827073335647583e-02 -3.351026773452758789e-01 -3.116548061370849609e-01 1.567650288343429565e-01 -2.430822700262069702e-02 -2.225106023252010345e-02 2.345651686191558838e-01 3.986306022852659225e-03
-1.023998856544494629e-01 -4.170830175280570984e-02 3.005289733409881592e-01 1.188972666859626770e-01 -6.843427568674087524e-02 1.517111212015151978e-01 -3.661776334047317505e-02 -4.641414433717727661e-02 2.843806445598602295e-01 4.147337749600410461e-02 6.341590732336044312e-02 -6.814524531364440918e-02 1.553264912217855453e-02 -3.455919027328491211e-01 3.343526273965835571e-02 1.580962687730789185e-01 1.782559975981712341e-02 1.192961260676383972e-01 -2.818806469440460205e-01 -2.042589336633682251e-01 2.764129936695098877e-01 -2.583828568458557129e-01 -4.150946810841560364e-02 1.104025244712829590e-01 -8.822131156921386719e-02 -5.111923813819885254e-02 -2.209234833717346191e-01 2.213786989450454712e-01 -3.152210414409637451e-01 2.936652004718780518e-01 1.568939089775085449e-01 -6.200211495161056519e-02
4.904280602931976318e-02 1.498379409313201904e-01 -7.102048397064208984e-02 -1.799601130187511444e-02 -1.423651427030563354e-01 9.313914924860000610e-02 2.902072668075561523e-01 2.168169617652893066e-01 -2.765659801661968231e-02 2.303297445178031921e-02 -1.955352127552032471e-01 -6.263986229896545410e-02 5.338080227375030518e-04 -3.701570630073547363e-02 3.221561312675476074e-01 -9.567891061305999756e-02 2.825262956321239471e-02 -8.365487307310104370e-02 -1.445239335298538208e-01 2.315247356891632080e-01 4.840465486049652100e-01 -3.299074769020080566e-01 1.106394976377487183e-01 -3.147583827376365662e-02 -2.045083045959472656e-02 -1.008393317461013794e-01 -1.783826053142547607e-01 -3.212044239044189453e-01 -2.484917640686035156e-01 5.984740331768989563e-02 1.973591931164264679e-02 -4.338996857404708862e-02
-1.566970795392990112e-01 -5.196067690849304199e-02 6.243113800883293152e-02 2.156186401844024658e-01 3.914474248886108398e-01 2.141578048467636108e-01 1.058683320879936218e-01 -3.006512820720672607e-01 1.038933321833610535e-01 1.386760473251342773e-01 3.288606926798820496e-02 -2.042775601148605347e-01 -9.797964990139007568e-02 1.677552461624145508e-01 2.929594218730926514e-01 -5.541368946433067322e-02 6.583727896213531494e-02 -1.881709992885589600e-01 5.345575511455535889e-02 -7.568196207284927368e-02 2.128476351499557495e-01 -3.006037175655364990e-01 1.732992827892303467e-01 1.819500625133514404e-01 -1.646104753017425537e-01 -3.096224367618560791e-01 -1.191309541463851929e-01 1.669171005487442017e-01 -2.060816064476966858e-02 -4.561569914221763611e-02 6.098544597625732422e-02 -6.176991015672683716e-02
-1.094595566391944885e-01 8.493610471487045288e-02 -2.319440618157386780e-02 2.698586881160736084e-01 1.662961840629577637e-01 -1.257857531309127808e-01 -2.503207325935363770e-02 -8.884228020906448364e-02 2.631147950887680054e-02 1.488841474056243896e-01 -1.310808062553405762e-01 -1.285798698663711548e-01 -5.415767058730125427e-02 -3.403854966163635254e-01 2.907221019268035889e-01 2.216162383556365967e-01 3.478318452835083008e-02 -1.242228448390960693e-01 -6.787427701056003571e-03 -2.384560555219650269e-01 2.862550318241119385e-01 -6.743403524160385132e-02 7.412434369325637817e-02 2.156980931758880615e-01 -4.896543547511100769e-02 5.067263916134834290e-02 -1.407898366451263428e-01 2.540025487542152405e-02 -4.890112280845642090e-01 -2.584088146686553955e-01 -4.003166407346725464e-02 3.801205009222030640e-02
3.499761596322059631e-02 3.556576743721961975e-02 2.052517533302307129e-01 -1.531020104885101318e-01 1.171137690544128418e-01 2.318022698163986206e-01 8.607389777898788452e-02 2.518784701824188232e-01 1.411464810371398926e-01 -6.671897321939468384e-02 -5.666545405983924866e-02 -2.206331938505172729e-01 -5.938985943794250488e-02 -4.219429492950439453e-01 3.004672527313232422e-01 1.837694793939590454e-01 1.205156967043876648e-01 -1.128229722380638123e-01 -8.462976664304733276e-02 -2.041744999587535858e-02 7.826682180166244507e-02 1.513594985008239746e-01 -1.901883482933044434e-01 6.631697714328765869e-02 -5.420307815074920654e-02 -3.569103777408599854e-01 -1.025211513042449951e-01 3.100615739822387695e-01 1.288344431668519974e-02 -1.583631485700607300e-01 2.083743512630462646e-01 4.111064970493316650e-02
-1.203313171863555908e-01 1.004717871546745300e-01 7.518683373928070068e-02 7.632779330015182495e-02 -6.706406176090240479e-02 8.180574327707290649e-02 2.338256239891052246e-01 3.720235824584960938e-01 3.037171065807342529e-01 8.523298799991607666e-02 -5.132324621081352234e-02 5.201809853315353394e-02 -2.471277117729187012e-01 -2.200379669666290283e-01 3.067710697650909424e-01 -8.090661466121673584e-02 -4.118186235427856445e-02 -8.149208128452301025e-02 -2.740512788295745850e-01 -2.789932787418365479e-01 2.159694731235504150e-01 1.376082152128219604e-01 1.015542522072792053e-01 -1.605604290962219238e-01 2.049785256385803223e-01 -1.255522072315216064e-01 -1.536200791597366333e-01 1.350366771221160889e-01 2.996991388499736786e-02 -2.517395317554473877e-01 -1.168529167771339417e-01 6.480708718299865723e-02
-8.067269623279571533e-02 1.679258071817457676e-03 4.657847434282302856e-02 -3.232636302709579468e-02 2.294077165424823761e-02 1.472497545182704926e-02 1.199251115322113037e-01 3.207740187644958496e-01 -1.225910410284996033e-01 1.102773547172546387e-01 -1.482493430376052856e-01 -1.219928190112113953e-01 2.103725969791412354e-01 1.830922625958919525e-02 3.536449968814849854e-01 2.648245096206665039e-01 7.768359780311584473e-02 -2.240720987319946289e-01 -7.282889634370803833e-02 9.764380007982254028e-02 1.605622470378875732e-01 -1.187269091606140137e-01 4.642895460128784180e-01 4.086296260356903076e-02 -5.165375396609306335e-02 7.666937261819839478e-02 -3.684536814689636230e-01 2.486717700958251953e-01 1.572959572076797485e-01 2.352860197424888611e-02 -4.014006257057189941e-02 -8.469749242067337036e-02
-1.043745055794715881e-01 4.020741209387779236e-02 6.788773834705352783e-02 -7.856881245970726013e-03 2.536334656178951263e-02 1.759004145860671997e-01 2.550015747547149658e-01 1.876711994409561157e-01 -8.350709825754165649e-02 2.730753421783447266e-01 -2.839934825897216797e-01 5.929085984826087952e-02 -3.834409713745117188e-01 -2.236770093441009521e-01 4.915780574083328247e-02 3.106954991817474365e-01 -3.939247876405715942e-02 -2.597684860229492188e-01 4.387372639030218124e-03 -1.448402851819992065e-01 1.169161275029182434e-01 -2.239347100257873535e-01 2.318137884140014648e-01 9.065406769514083862e-02 1.886816173791885376e-01 -1.032137125730514526e-01 -5.519453436136245728e-02 1.829464137554168701e-01 -2.655846178531646729e-01 -6.117555126547813416e-02 4.270390048623085022e-02 1.208229288458824158e-01
-1.346122175455093384e-01 -1.906212121248245239e-01 -2.193232066929340363e-02 -6.502444297075271606e-02 3.436087444424629211e-02 2.177902907133102417e-01 1.206086650490760803e-01 1.064701750874519348e-01 -2.158553600311279297e-01 -4.894964769482612610e-02 1.239796355366706848e-01 -2.180753201246261597e-01 -1.989715695381164551e-01 -1.213393956422805786e-01 4.174055755138397217e-01 2.445257753133773804e-01 -2.333902567625045776e-02 -1.330800056457519531e-01 -2.649553418159484863e-01 2.405617237091064453e-01 6.159765645861625671e-02 -2.384868860244750977e-01 6.628084182739257812e-02 1.809760481119155884e-01 3.841515257954597473e-02 -1.221543997526168823e-01 -1.761264950037002563e-01 -3.712598001584410667e-03 -2.433065026998519897e-01 -2.546576559543609619e-01 -7.920744270086288452e-02 -2.102180123329162598e-01
-8.665983378887176514e-02 8.927053213119506836e-02 4.937855154275894165e-02 1.820941716432571411e-01 4.082032442092895508e-01 1.022816747426986694e-01 4.458656907081604004e-02 1.208514496684074402e-01 -3.180541992187500000e-01 -1.858557574450969696e-02 -3.101939894258975983e-02 -2.259488590061664581e-02 2.149907946586608887e-01 -1.615297496318817139e-01 3.441356718540191650e-01 1.877544075250625610e-01 2.357474565505981445e-01 5.097554530948400497e-03 -2.597149275243282318e-02 -1.352437436580657959e-01 3.440833184868097305e-03 -3.543209433555603027e-01 1.646553725004196167e-01 7.192859053611755371e-02 -1.963630467653274536e-01 -2.568458914756774902e-01 -1.069138199090957642e-01 2.341321855783462524e-01 -1.681162603199481964e-02 1.483824849128723145e-01 -2.569039538502693176e-02 -1.113818027079105377e-02
-1.999983042478561401e-01 2.459406107664108276e-01 -1.746109724044799805e-01 -2.825042791664600372e-02 -8.614146709442138672e-02 2.213307917118072510e-01 2.520295977592468262e-01 4.862075150012969971e-01 2.094505913555622101e-02 -2.879062108695507050e-02 -2.040534019470214844e-01 -3.158488869667053223e-02 -4.391406103968620300e-02 -7.855432480573654175e-02 4.680822789669036865e-01 -5.970187112689018250e-02 1.347786486148834229e-01 -1.572974473237991333e-01 -1.980891376733779907e-01 -1.046766936779022217e-01 -1.207115873694419861e-01 4.440212994813919067e-02 2.591393589973449707e-01 1.863712631165981293e-02 -6.970471143722534180e-02 -1.234889999032020569e-01 -1.117250919342041016e-01 8.669468760490417480e-02 -1.006475910544395447e-01 -4.645638912916183472e-02 -8.728545904159545898e-02 8.585186675190925598e-03
-3.336174413561820984e-02 3.381580486893653870e-02 1.389474868774414062e-01 2.134329229593276978e-01 4.324393272399902344e-01 -6.667912472039461136e-03 2.326950728893280029e-01 1.585620455443859100e-02 -1.590124368667602539e-01 -1.393879503011703491e-01 1.412295922636985779e-02 5.584163591265678406e-02 -8.583794534206390381e-02 -1.316608637571334839e-01 3.053281307220458984e-01 5.996843799948692322e-02 -1.230270490050315857e-01 -2.416612803936004639e-01 -1.441294550895690918e-01 -3.733411803841590881e-02 2.057737857103347778e-01 -2.488808035850524902e-01 -8.349820272997021675e-04 -1.758553534746170044e-01 9.795065224170684814e-02 -1.489562243223190308e-01 1.170776709914207458e-01 3.931459188461303711e-01 -1.598840951919555664e-01 7.148569077253341675e-02 2.157609909772872925e-01 1.169978976249694824e-01
-5.755837261676788330e-02 1.493783015757799149e-02 6.085088849067687988e-02 2.839364111423492432e-01 2.187722772359848022e-01 -1.788220368325710297e-02 7.346322387456893921e-02 3.877241909503936768e-01 -5.921545997262001038e-02 1.541164517402648926e-01 -1.247888896614313126e-02 -4.774929583072662354e-02 2.663147151470184326e-01 -1.547186970710754395e-01 2.014926522970199585e-01 1.661335933022201061e-03 1.805962994694709778e-02 9.525899589061737061e-02 -9.034038335084915161e-02 -4.226455688476562500e-01 2.207569777965545654e-01 1.002878025174140930e-01 1.818774193525314331e-01 -9.827400557696819305e-03 -1.003532707691192627e-01 -4.304624199867248535e-01 -2.237001061439514160e-01 3.835406899452209473e-02 -2.429576590657234192e-02 -7.256327569484710693e-02 -4.743488505482673645e-03 4.644956067204475403e-02
-1.274272799491882324e-01 -1.174247935414314270e-01 1.629151850938796997e-01 1.378072053194046021e-01 -2.092913985252380371e-01 -6.688176840543746948e-02 2.244049906730651855e-01 2.884382307529449463e-01 4.135112762451171875e-01 -1.358301341533660889e-01 -4.544860124588012695e-02 3.427301719784736633e-02 -6.002033874392509460e-02 -1.438393592834472656e-01 2.396941184997558594e-01 -3.721719607710838318e-02 9.362119436264038086e-02 -3.870595991611480713e-02 -1.839576512575149536e-01 -1.836642473936080933e-01 2.346851527690887451e-01 -1.558382213115692139e-01 1.458199322223663330e-01 -2.663119733333587646e-01 -2.109600454568862915e-01 -7.788381725549697876e-02 -3.714667260646820068e-01 1.144632622599601746e-01 1.183741688728332520e-01 -3.063854575157165527e-02 2.317932434380054474e-02 -1.633535698056221008e-02
1.362479198724031448e-02 1.656921654939651489e-01 3.449229300022125244e-01 1.799024045467376709e-01 -8.003541827201843262e-02 6.532538682222366333e-02 1.050281822681427002e-01 2.930709719657897949e-01 3.470595777034759521e-01 1.161655783653259277e-01 -3.882921114563941956e-02 1.216038763523101807e-01 9.683686308562755585e-03 1.832595914602279663e-01 3.790348172187805176e-01 -6.603553425520658493e-03 2.833800315856933594e-01 -1.219562515616416931e-01 -2.235391922295093536e-02 -1.544460952281951904e-01 7.827113382518291473e-03 -3.479177653789520264e-01 7.814233005046844482e-02 1.162220090627670288e-01 -7.278747111558914185e-02 5.867968499660491943e-02 1.266783624887466431e-01 2.702056169509887695e-01 -5.490812659263610840e-02 4.840133711695671082e-02 1.464103162288665771e-01 -3.088987246155738831e-02
-1.246812939643859863e-01 -1.879639029502868652e-01 1.097510457038879395e-01 -2.955127879977226257e-02 1.898365281522274017e-02 1.291744410991668701e-02 -3.676005289889872074e-04 2.817135453224182129e-01 8.727975189685821533e-02 1.951287537813186646e-01 -3.543035686016082764e-02 -3.182497918605804443e-01 -1.708315908908843994e-01 2.139157615602016449e-02 3.981702625751495361e-01 1.429635286331176758e-01 -1.875783950090408325e-01 9.311162680387496948e-02 -2.697961404919624329e-02 -7.289689779281616211e-02 1.627836227416992188e-01 -7.033407688140869141e-02 -1.784000247716903687e-01 4.937289655208587646e-02 1.502685397863388062e-01 -3.813898265361785889e-01 1.887023150920867920e-01 2.570259273052215576e-01 -8.967200666666030884e-02 3.482514584902673960e-04 2.294209748506546021e-01 2.312433570623397827e-01
1.418328471481800079e-02 5.575148016214370728e-02 -1.602671854197978973e-02 1.842090860009193420e-02 1.671752035617828369e-01 1.880613267421722412e-01 1.335675269365310669e-01 2.851400673389434814e-01 1.298633962869644165e-01 1.033921390771865845e-01 -2.402827441692352295e-01 -2.693303227424621582e-01 -1.757782250642776489e-01 -1.557290554046630859e-01 1.777480095624923706e-01 4.435560852289199829e-02 2.857235968112945557e-01 2.588865347206592560e-02 -1.346120983362197876e-02 -9.629021584987640381e-02 1.588127315044403076e-01 -1.364520937204360962e-01 2.463069930672645569e-02 9.413260966539382935e-02 -1.144824177026748657e-02 -2.214433848857879639e-01 -4.424628317356109619e-01 2.241581827402114868e-01 -4.249791800975799561e-02 -1.986897885799407959e-01 -3.150566518306732178e-01 7.932279258966445923e-02
-1.953196674585342407e-01 1.516808122396469116e-01 2.796550989151000977e-01 -2.083369344472885132e-01 1.235219091176986694e-01 -1.115694269537925720e-01 1.616505086421966553e-01 2.614668905735015869e-01 1.101125329732894897e-01 2.500671893358230591e-02 -2.739194035530090332e-01 1.369616389274597168e-01 -1.370393633842468262e-01 2.584258466958999634e-02 3.535835146903991699e-01 3.461969494819641113e-01 5.725784227252006531e-02 -2.374588744714856148e-03 4.875915497541427612e-02 -1.250076740980148315e-01 2.053767889738082886e-01 -1.117513328790664673e-01 2.542824745178222656e-01 -3.342079743742942810e-02 1.112183704972267151e-01 -1.346221864223480225e-01 1.771569699048995972e-01 3.228952884674072266e-01 -4.708819091320037842e-03 -9.239247441291809082e-02 2.425426803529262543e-02 -8.456031978130340576e-02
-1.875543296337127686e-01 -2.625681161880493164e-01 7.087163627147674561e-02 2.250290103256702423e-02 6.276337057352066040e-02 9.672811627388000488e-02 1.435510069131851196e-01 -5.736119672656059265e-02 -2.673104703426361084e-01 7.631713151931762695e-02 -2.716244459152221680e-01 -1.188873499631881714e-01 -9.242054075002670288e-02 -3.424856066703796387e-01 3.057329356670379639e-01 3.839469552040100098e-01 2.002101540565490723e-01 6.570357829332351685e-02 1.687462255358695984e-02 -1.687877625226974487e-01 1.779185980558395386e-01 -1.640704274177551270e-01 1.108744069933891296e-01 -2.459448873996734619e-01 1.150510832667350769e-01 -8.094303309917449951e-02 1.325083673000335693e-01 1.744995713233947754e-01 -1.185142919421195984e-01 1.646404713392257690e-01 2.177128195762634277e-02 -8.535666763782501221e-02
-2.173732072114944458e-01 3.567115589976310730e-02 2.257486246526241302e-02 -3.424711897969245911e-02 -1.140580251812934875e-01 5.910193547606468201e-02 4.800157248973846436e-02 8.505000174045562744e-02 1.711859703063964844e-01 2.104511857032775879e-01 -1.763017326593399048e-01 -1.260555684566497803e-01 6.872216612100601196e-02 1.152518689632415771e-01 4.145856499671936035e-01 1.746696531772613525e-01 1.573974937200546265e-01 -1.509829163551330566e-01 -3.868997991085052490e-01 9.082219749689102173e-02 -4.432334378361701965e-02 -1.308601200580596924e-01 1.106506958603858948e-01 -1.996005177497863770e-01 -8.360931277275085449e-02 -1.753879040479660034e-01 -2.045986205339431763e-01 1.210166141390800476e-01 -4.152772128582000732e-01 6.517661362886428833e-02 -3.094384819269180298e-02 -1.849069148302078247e-01
-1.835373938083648682e-01 5.360469967126846313e-02 8.318281918764114380e-02 1.187393069267272949e-01 1.372096389532089233e-01 3.646152094006538391e-02 4.970888048410415649e-02 2.797748446464538574e-01 2.687838487327098846e-02 -2.812670357525348663e-02 -2.144856005907058716e-01 -1.414341330528259277e-01 1.223324090242385864e-01 -1.310706231743097305e-02 3.877491056919097900e-01 2.878463268280029297e-01 -2.122159153223037720e-01 -1.656804233789443970e-02 7.888761162757873535e-02 -1.517926752567291260e-01 2.456011623144149780e-01 -9.664373844861984253e-02 -4.505067691206932068e-02 -8.544778823852539062e-02 -2.332454361021518707e-02 -1.143439859151840210e-02 -8.249516785144805908e-02 3.483916819095611572e-01 4.369823262095451355e-02 2.940872311592102051e-01 -2.808516919612884521e-01 2.756109237670898438e-01
-2.053386569023132324e-01 -1.482619941234588623e-01 -2.152862772345542908e-02 -9.876741468906402588e-02 -1.640009582042694092e-01 1.497350037097930908e-01 -7.218295242637395859e-03 1.905881762504577637e-01 1.762561649084091187e-01 2.009547203779220581e-01 -2.306172698736190796e-01 -3.171828985214233398e-01 -7.080629002302885056e-04 -5.465570092201232910e-02 1.667407602071762085e-01 1.552223265171051025e-01 2.789693176746368408e-01 -2.086619734764099121e-01 1.373492330312728882e-01 3.225195780396461487e-02 1.174580901861190796e-01 -2.145095318555831909e-01 6.149450317025184631e-02 -3.735978528857231140e-02 -2.347400784492492676e-01 -3.359731733798980713e-01 -2.047302871942520142e-01 3.175495192408561707e-02 -2.630550861358642578e-01 -2.363032847642898560e-01 -1.033671349287033081e-01 8.329584449529647827e-02
-2.965109348297119141e-01 -1.813015639781951904e-01 2.932355180382728577e-02 1.339306496083736420e-02 -1.304901391267776489e-01 1.953809857368469238e-01 4.665268212556838989e-02 1.646993756294250488e-01 6.043302640318870544e-02 2.287621051073074341e-01 -1.267291903495788574e-01 -1.853716671466827393e-01 -2.367941103875637054e-02 -8.272759616374969482e-03 4.248355627059936523e-01 2.502579391002655029e-01 1.475288271903991699e-01 -8.110085874795913696e-02 -2.960138022899627686e-01 1.048325002193450928e-01 -6.304252147674560547e-02 -1.281487941741943359e-01 1.825416088104248047e-01 -7.572779059410095215e-02 1.970012672245502472e-03 -2.478726208209991455e-01 -2.419255077838897705e-01 -4.950748011469841003e-02 -2.681272327899932861e-01 -5.023909034207463264e-04 -9.608510881662368774e-02 -2.314309477806091309e-01
-8.440365642309188843e-02 2.267039418220520020e-01 2.913803160190582275e-01 -6.177891045808792114e-02 2.074100077152252197e-01 4.765707533806562424e-03 8.368498831987380981e-02 -8.666917681694030762e-02 1.224803552031517029e-01 1.867632716894149780e-01 -1.288596540689468384e-01 -2.876620888710021973e-01 1.352352797985076904e-01 -2.394415438175201416e-01 2.084332555532455444e-01 7.887814939022064209e-02 3.925262764096260071e-02 2.061079740524291992e-01 1.618107855319976807e-01 6.844892352819442749e-02 -3.889688849449157715e-02 -8.747729659080505371e-02 1.330592781305313110e-01 -1.074024010449647903e-02 3.605955839157104492e-02 -3.537273108959197998e-01 -3.382310569286346436e-01 -8.142055571079254150e-02 -2.807561159133911133e-01 2.254527658224105835e-01 -1.570292115211486816e-01 1.305534541606903076e-01
1.699125468730926514e-01 8.650477230548858643e-02 2.698102891445159912e-01 2.556501626968383789e-01 1.350433826446533203e-01 -8.009080588817596436e-02 1.837162524461746216e-01 4.423988163471221924e-01 -6.665207445621490479e-02 2.810310944914817810e-02 -7.959514856338500977e-02 3.052574954926967621e-02 -9.155889041721820831e-03 -1.861317902803421021e-01 3.358746469020843506e-01 1.027765423059463501e-01 1.693800091743469238e-02 -1.804919838905334473e-01 4.067580029368400574e-02 -5.117310583591461182e-02 3.948173820972442627e-01 -6.464368849992752075e-02 1.723307371139526367e-01 -4.214168712496757507e-02 1.264007296413183212e-02 -8.137535303831100464e-02 1.485779285430908203e-01 9.107787907123565674e-02 -1.590520888566970825e-01 2.970138788223266602e-01 -1.406255830079317093e-02 1.457175165414810181e-01
-1.108901351690292358e-01 -1.354040056467056274e-01 4.048220068216323853e-02 -8.577004075050354004e-03 -1.854169219732284546e-01 -9.882933646440505981e-02 8.075369149446487427e-02 9.296931326389312744e-02 4.964673146605491638e-02 1.634933948516845703e-01 1.189857646822929382e-01 -1.699465662240982056e-01 -3.415299952030181885e-01 4.048671573400497437e-02 3.778918087482452393e-01 -4.603066667914390564e-02 -3.920152485370635986e-01 9.076114743947982788e-02 -2.043868601322174072e-01 3.080012975260615349e-03 1.437855064868927002e-01 -8.820395916700363159e-02 3.559402376413345337e-02 6.255140155553817749e-02 -6.457909196615219116e-02 -2.167623341083526611e-01 -3.965584635734558105e-01 1.898354738950729370e-01 -1.955299526453018188e-01 -1.944846361875534058e-01 1.211854070425033569e-01 -1.957141607999801636e-02
4.177967086434364319e-02 -4.680748283863067627e-02 3.717813789844512939e-01 2.310093343257904053e-01 2.813227288424968719e-02 -1.105317026376724243e-01 1.351123601198196411e-01 1.783311069011688232e-01 2.593372464179992676e-01 1.116986200213432312e-01 4.204711690545082092e-02 -7.336550205945968628e-02 -1.704466044902801514e-01 -2.575402259826660156e-01 6.847254931926727295e-02 2.216447591781616211e-01 2.450324743986129761e-01 -1.584617346525192261e-01 1.049477159976959229e-01 -2.389144897460937500e-02 2.062495201826095581e-01 -2.060399800539016724e-01 4.068001806735992432e-01 5.679939314723014832e-02 -5.978432670235633850e-02 -1.783789247274398804e-01 -1.179983541369438171e-01 1.370832026004791260e-01 -8.182314038276672363e-02 2.129155695438385010e-01 6.932628899812698364e-02 1.730649620294570923e-01
-8.663918823003768921e-02 -2.577002346515655518e-01 1.934343427419662476e-01 8.941295742988586426e-02 -7.631499320268630981e-02 7.355639711022377014e-03 -2.077311277389526367e-02 6.388115882873535156e-02 2.210519611835479736e-01 1.852979212999343872e-01 -2.135540246963500977e-01 -2.138570696115493774e-02 -1.720418483018875122e-01 -1.832577139139175415e-01 2.406298927962779999e-02 7.759454846382141113e-02 8.365261554718017578e-02 -1.024221554398536682e-01 -4.453473910689353943e-02 9.847405552864074707e-02 -1.436720341444015503e-01 -8.090271800756454468e-02 -8.773873560130596161e-03 -5.905368179082870483e-02 -3.318619430065155029e-01 -4.592493474483489990e-01 -3.350228071212768555e-01 2.876416146755218506e-01 -2.722942829132080078e-01 -1.223521307110786438e-01 6.002363190054893494e-02 -5.080897361040115356e-02
-9.166527539491653442e-02 -1.637784540653228760e-01 2.446364015340805054e-01 2.434274256229400635e-01 -1.940398514270782471e-01 1.807349547743797302e-02 -8.164818398654460907e-03 3.453530669212341309e-01 -3.046978451311588287e-02 -1.353149488568305969e-02 -3.608515560626983643e-01 6.490098685026168823e-02 -1.086639054119586945e-02 -1.358152031898498535e-01 2.242102026939392090e-01 -2.129087001085281372e-01 1.259451955556869507e-01 -3.571106493473052979e-02 1.954765468835830688e-01 7.762466371059417725e-02 1.726403459906578064e-02 -2.808788418769836426e-01 2.753149531781673431e-02 3.286836296319961548e-02 2.568444795906543732e-02 -3.297998011112213135e-01 -2.812233865261077881e-01 3.311577439308166504e-02 -1.723776012659072876e-01 -2.516106963157653809e-01 -1.139240264892578125e-01 -2.529928833246231079e-02
-5.326150357723236084e-02 1.702032051980495453e-02 2.526537775993347168e-01 1.663284599781036377e-01 1.378656923770904541e-01 1.906950026750564575e-01 3.530081510543823242e-01 3.507305979728698730e-01 2.572519937530159950e-03 2.063811384141445160e-02 -2.768403887748718262e-01 -1.242174953222274780e-01 -1.501150578260421753e-01 -2.092808634042739868e-01 1.127549335360527039e-01 1.421268135309219360e-01 1.351205259561538696e-01 -1.684116125106811523e-01 1.014277189970016479e-01 -7.270768284797668457e-02 2.592253088951110840e-01 -1.509596407413482666e-01 -1.658043824136257172e-02 9.937201440334320068e-02 -7.876100391149520874e-02 -2.101857513189315796e-01 1.422650665044784546e-01 2.201883196830749512e-01 -6.633242219686508179e-02 1.512582600116729736e-01 -2.763739787042140961e-02 3.180404901504516602e-01
9.985897690057754517e-02 -8.775759488344192505e-02 6.246326863765716553e-02 -1.048978492617607117e-01 1.191467866301536560e-01 -4.954052716493606567e-02 3.143557906150817871e-01 2.462253868579864502e-01 3.679187968373298645e-02 -7.676231116056442261e-02 -7.039440423250198364e-02 -5.860801413655281067e-02 5.438195168972015381e-02 -2.020568549633026123e-01 2.071039974689483643e-01 -3.326139226555824280e-02 1.055784970521926880e-01 3.858115896582603455e-02 -3.731462955474853516e-01 1.471272855997085571e-01 3.142868578433990479e-01 -1.897396445274353027e-01 7.826898992061614990e-02 -3.279226124286651611e-01 3.259670734405517578e-02 -1.610687226057052612e-01 -3.046273291110992432e-01 -1.722898781299591064e-01 -2.030718475580215454e-01 -1.095812022686004639e-01 8.867318183183670044e-02 2.352717816829681396e-01
3.645312041044235229e-02 1.206024363636970520e-01 1.726455390453338623e-01 1.703764945268630981e-01 -8.240479230880737305e-02 -7.347614318132400513e-02 1.615676879882812500e-01 3.867694735527038574e-01 1.210206523537635803e-01 6.453218311071395874e-02 -3.029055297374725342e-01 -9.570223093032836914e-02 8.963757008314132690e-02 1.670759916305541992e-01 5.310657620429992676e-01 -1.556455045938491821e-01 1.984127014875411987e-01 9.643770009279251099e-02 -2.493659034371376038e-02 -2.582413144409656525e-02 2.572476267814636230e-01 -4.067541658878326416e-02 1.310161650180816650e-01 -1.353259384632110596e-01 -1.065220907330513000e-01 2.176021225750446320e-02 5.747149139642715454e-02 -9.918449446558952332e-03 1.629880256950855255e-02 -1.516566574573516846e-01 -1.836620420217514038e-01 2.235980778932571411e-01
-4.034695029258728027e-02 -7.160723954439163208e-02 2.542540431022644043e-01 -6.302229315042495728e-02 1.779093779623508453e-02 2.541781589388847351e-02 1.258981525897979736e-01 1.817201077938079834e-01 -9.756360948085784912e-02 1.519270092248916626e-01 -1.349798440933227539e-01 -1.827330514788627625e-02 -4.352246522903442383e-01 -5.328242108225822449e-02 4.986311495304107666e-01 2.151489853858947754e-01 -8.520535379648208618e-02 -4.861110448837280273e-02 -1.093553565442562103e-02 -1.324146538972854614e-01 1.295879930257797241e-01 -1.024479195475578308e-01 3.592704534530639648e-01 1.098364070057868958e-01 3.527958691120147705e-02 -2.022179663181304932e-01 9.249002486467361450e-02 2.041726261377334595e-01 -1.028979383409023285e-02 1.685945540666580200e-01 -1.111229285597801208e-01 8.658468723297119141e-02
2.117845043540000916e-02 -5.796820297837257385e-02 2.499181628227233887e-01 1.937683522701263428e-01 -9.199510514736175537e-02 5.139211565256118774e-02 2.366241216659545898e-01 2.926304936408996582e-01 2.124049216508865356e-01 6.626340001821517944e-02 8.509547263383865356e-02 2.619435191154479980e-01 -1.712518036365509033e-01 -8.408212661743164062e-02 5.008479952812194824e-01 1.892649978399276733e-01 1.950086653232574463e-01 -2.872524261474609375e-01 -3.358297795057296753e-02 -1.138479355722665787e-02 -1.091291680932044983e-01 -1.885974109172821045e-01 4.700539261102676392e-02 1.676962524652481079e-01 -5.228192359209060669e-02 -1.008425876498222351e-01 1.793239414691925049e-01 5.146120861172676086e-02 1.558709423989057541e-03 -4.996173083782196045e-02 2.126329839229583740e-01 -1.908298727357760072e-04
-1.808002442121505737e-01 -4.529998078942298889e-02 3.019965998828411102e-02 -6.813316792249679565e-02 4.640681445598602295e-01 -1.390191027894616127e-03 2.338659763336181641e-01 2.915947437286376953e-01 -2.234793156385421753e-01 2.172977924346923828e-01 -2.948101758956909180e-01 -2.070468366146087646e-01 -8.809516578912734985e-02 1.949159651994705200e-01 2.610299289226531982e-01 1.484495103359222412e-01 -4.935054853558540344e-02 -1.440840512514114380e-01 6.909773219376802444e-03 -9.793593734502792358e-02 8.210551738739013672e-02 -1.523408144712448120e-01 1.282238960266113281e-01 2.147544175386428833e-01 -6.012182310223579407e-02 -2.975510992109775543e-02 -8.565002679824829102e-02 2.855793833732604980e-01 -1.088801249861717224e-01 6.422672420740127563e-03 -9.347180277109146118e-02 -4.882594197988510132e-02
1.262199729681015015e-01 -7.435218896716833115e-03 1.135892868041992188e-01 -2.916785888373851776e-02 -2.214430272579193115e-01 -1.167657747864723206e-01 3.549409210681915283e-01 -1.477870391681790352e-04 -3.206190466880798340e-02 2.032947391271591187e-01 -5.486684665083885193e-02 -9.468255937099456787e-02 3.092161566019058228e-02 -2.438451051712036133e-01 1.686179339885711670e-01 3.266991302371025085e-02 -2.284455578774213791e-03 -2.179714664816856384e-02 -1.185777634382247925e-01 1.591066271066665649e-01 1.476743966341018677e-01 -4.935553073883056641e-01 2.910373210906982422e-01 -6.390481139533221722e-04 -1.182082295417785645e-01 -9.670814871788024902e-02 -3.796973526477813721e-01 -1.606877893209457397e-01 -2.203119993209838867e-01 -5.295888986438512802e-04 -1.948311738669872284e-02 -7.183734327554702759e-02
4.805969446897506714e-02 5.591443926095962524e-02 2.528597712516784668e-01 -7.111342251300811768e-02 2.337502241134643555e-01 1.654681712388992310e-01 -9.655124694108963013e-02 2.381423711776733398e-01 -2.298745214939117432e-01 -1.533965487033128738e-02 -3.623899519443511963e-01 -1.187446638941764832e-01 2.138611078262329102e-01 1.202215105295181274e-01 4.282969236373901367e-01 1.040468886494636536e-01 8.636958152055740356e-02 -1.330730617046356201e-01 -8.153031021356582642e-02 -2.963571809232234955e-02 1.004610508680343628e-01 -1.108795404434204102e-01 3.536946475505828857e-01 -3.061355650424957275e-02 -6.209177523851394653e-02 3.496488556265830994e-02 -2.351283729076385498e-01 9.554716944694519043e-02 -3.996053338050842285e-02 1.001007929444313049e-01 -2.490476518869400024e-01 -1.749417185783386230e-02
-1.122455969452857971e-01 1.778021007776260376e-01 -6.782785523682832718e-03 1.676844991743564606e-02 3.567361235618591309e-01 1.783058978617191315e-02 1.131425127387046814e-01 2.377745062112808228e-01 -1.474635303020477295e-01 1.478349417448043823e-02 -2.637029588222503662e-01 -2.162549411877989769e-03 3.251259215176105499e-03 -3.729746937751770020e-01 1.580455899238586426e-01 1.092479899525642395e-01 9.776987135410308838e-02 -1.974247395992279053e-02 -7.704765349626541138e-02 7.638000696897506714e-02 2.264083474874496460e-01 -4.213921725749969482e-02 -8.576439321041107178e-02 1.191546246409416199e-01 1.156303808093070984e-01 -4.002755284309387207e-01 -1.906863451004028320e-01 -2.609773911535739899e-02 -1.367484629154205322e-01 -2.146659791469573975e-01 3.085067868232727051e-01 1.552456915378570557e-01
-1.697317510843276978e-01 1.277376413345336914e-01 -7.764019817113876343e-02 -9.778097271919250488e-02 2.970605790615081787e-01 -9.007487446069717407e-02 -2.117199823260307312e-02 1.878700256347656250e-01 -1.933458447456359863e-01 -1.935753971338272095e-02 -3.013719618320465088e-01 -1.004240568727254868e-02 -3.879534080624580383e-02 -3.241257667541503906e-01 3.040679395198822021e-01 1.299497038125991821e-01 1.182820089161396027e-02 1.159835327416658401e-02 8.193241804838180542e-02 -4.099667072296142578e-03 9.204875677824020386e-02 -2.015865892171859741e-01 -3.377588689327239990e-01 -9.509300440549850464e-02 1.002068351954221725e-02 -2.585069835186004639e-01 -1.231793873012065887e-02 1.785375922918319702e-01 -2.821083664894104004e-01 -1.960081160068511963e-01 2.493766099214553833e-01 6.487365067005157471e-02
2.035247236490249634e-01 2.237757593393325806e-01 1.672958582639694214e-01 2.966732382774353027e-01 -4.097739234566688538e-03 7.954726368188858032e-02 2.438797950744628906e-01 2.593401372432708740e-01 -6.658483296632766724e-02 -2.764549935818649828e-05 -2.855703532695770264e-01 -2.437440752983093262e-01 -8.601900935173034668e-02 2.011883631348609924e-02 2.661839127540588379e-01 6.995949894189834595e-02 -3.901471942663192749e-02 7.898388803005218506e-02 -6.044467911124229431e-02 -9.002926200628280640e-02 8.249460160732269287e-02 -1.995106339454650879e-01 -1.179204061627388000e-01 1.520674526691436768e-01 6.542582809925079346e-02 -1.789142191410064697e-01 1.485085021704435349e-02 -1.166907250881195068e-01 -3.706718087196350098e-01 2.747967541217803955e-01 5.737609788775444031e-02 2.469463795423507690e-01
-2.401736229658126831e-01 -4.618011880666017532e-04 1.871817708015441895e-01 -1.203523129224777222e-01 -1.319766640663146973e-01 1.316322833299636841e-01 -1.127257347106933594e-01 2.640764117240905762e-01 -2.324092760682106018e-02 2.938906252384185791e-01 -1.098863109946250916e-01 -2.082774639129638672e-01 -2.413306571543216705e-02 -1.085980329662561417e-02 3.298788964748382568e-01 -1.955869942903518677e-01 2.117745876312255859e-01 -2.179017513990402222e-01 9.701844304800033569e-02 1.033964380621910095e-01 3.116435185074806213e-02 -1.746823638677597046e-01 -1.216448992490768433e-01 -5.689419433474540710e-02 -1.950220912694931030e-01 -4.227063059806823730e-01 -2.942955791950225830e-01 5.845043808221817017e-02 -1.227637007832527161e-01 3.236988559365272522e-02 -2.272698283195495605e-02 -1.170127466320991516e-02
-4.744882881641387939e-02 -6.036381796002388000e-02 2.717604041099548340e-01 1.480487138032913208e-01 -1.145407482981681824e-01 -1.138274148106575012e-01 3.341138660907745361e-01 4.624973982572555542e-02 1.976287364959716797e-01 2.117847204208374023e-01 -2.405371218919754028e-01 1.537825725972652435e-02 6.525392830371856689e-02 -1.866914182901382446e-01 1.426835954189300537e-01 -1.309681236743927002e-01 1.379033327102661133e-01 2.708024345338344574e-02 1.175328716635704041e-01 6.033336743712425232e-02 1.715097725391387939e-01 5.852296203374862671e-02 -2.240668684244155884e-01 5.938253365457057953e-03 1.192776337265968323e-01 -3.644943237304687500e-01 -1.847787797451019287e-01 3.526116907596588135e-01 -1.420843452215194702e-01 -2.790635526180267334e-01 -5.405997112393379211e-02 -1.141177490353584290e-01
-5.059561505913734436e-02 -2.895859181880950928e-01 1.742334812879562378e-01 1.039799153804779053e-01 2.665057778358459473e-01 -7.380305230617523193e-02 1.263835281133651733e-01 -1.328885257244110107e-01 1.531527489423751831e-01 -8.452622592449188232e-02 -3.617200255393981934e-01 -1.301645487546920776e-01 -5.358532071113586426e-02 -9.717692434787750244e-02 3.209029734134674072e-01 2.690031826496124268e-01 -1.321942657232284546e-01 -2.562173604965209961e-01 -1.268653124570846558e-01 1.049888506531715393e-01 -1.652439497411251068e-02 -1.815182417631149292e-01 8.104100078344345093e-02 -2.897064685821533203e-01 -8.118506520986557007e-02 -1.871912628412246704e-01 3.558121994137763977e-02 1.810308247804641724e-01 -2.558408677577972412e-01 1.177354753017425537e-01 -6.453695893287658691e-02 -5.617288872599601746e-02
7.055714726448059082e-02 -3.205931782722473145e-01 8.183089643716812134e-02 1.893430501222610474e-01 -6.196146830916404724e-03 9.135872870683670044e-02 6.057599186897277832e-02 2.035767883062362671e-01 -7.281140238046646118e-02 -1.246495917439460754e-01 -1.864957362413406372e-01 6.749015301465988159e-02 4.871742427349090576e-02 -3.261317312717437744e-01 3.447526693344116211e-01 1.139561310410499573e-01 1.685352623462677002e-01 -9.463627636432647705e-02 7.164843380451202393e-02 -2.678277716040611267e-02 7.756020873785018921e-02 -1.863341033458709717e-01 5.079580470919609070e-02 3.404150605201721191e-01 1.099558249115943909e-01 -4.842954576015472412e-01 -1.952491700649261475e-01 7.784830778837203979e-02 -2.447136119008064270e-02 3.812332823872566223e-02 -1.243494916707277298e-02 3.913974389433860779e-03
-9.684933722019195557e-02 5.345903337001800537e-02 -1.482737511396408081e-01 3.008157573640346527e-02 2.492698580026626587e-01 -1.189950406551361084e-01 1.479816585779190063e-01 1.774425208568572998e-01 -1.733928769826889038e-01 2.159348428249359131e-01 9.789878875017166138e-02 -1.939062625169754028e-01 9.607641398906707764e-02 8.089510351419448853e-02 5.325377583503723145e-01 2.051482349634170532e-01 -6.739569455385208130e-02 1.498033478856086731e-02 -6.371907889842987061e-02 -8.696108311414718628e-02 1.585410833358764648e-01 -5.173332989215850830e-02 2.780019640922546387e-01 9.393523447215557098e-03 -9.423386305570602417e-02 -7.320561259984970093e-02 -3.355522751808166504e-01 2.117275446653366089e-01 9.235668927431106567e-03 8.593796193599700928e-02 -2.517930567264556885e-01 7.583948969841003418e-02
-1.059075724333524704e-02 -6.779115647077560425e-02 -1.764504238963127136e-02 -1.993429847061634064e-02 2.568566203117370605e-01 6.431451439857482910e-02 2.150528877973556519e-01 2.121202200651168823e-01 8.165989071130752563e-02 8.703527599573135376e-02 -5.024769157171249390e-02 -2.342396676540374756e-01 -6.545847654342651367e-02 4.834409430623054504e-02 3.775936663150787354e-01 5.494451522827148438e-02 -2.731730602681636810e-02 -2.036695629358291626e-01 3.890514001250267029e-02 -1.247307285666465759e-02 2.623457908630371094e-01 -1.513780057430267334e-01 8.073459565639495850e-02 8.173689246177673340e-02 -3.949810285121202469e-03 -3.638308122754096985e-02 -3.395969271659851074e-01 4.145582020282745361e-01 1.018944531679153442e-01 8.234049379825592041e-02 -3.904321491718292236e-01 -4.913842305541038513e-02
-8.169092237949371338e-02 -1.664496362209320068e-01 2.682821452617645264e-01 7.806083559989929199e-02 1.771766096353530884e-01 -1.996502578258514404e-01 1.389090716838836670e-01 2.216763049364089966e-02 1.575329899787902832e-01 -3.177735954523086548e-02 -4.009856879711151123e-01 -1.062931865453720093e-01 -5.018909461796283722e-03 -1.819752007722854614e-01 2.963515818119049072e-01 1.845645308494567871e-01 -7.657185196876525879e-02 -2.145610153675079346e-01 -1.826058626174926758e-01 1.968258917331695557e-01 2.522004395723342896e-02 -2.943041324615478516e-01 8.430033922195434570e-02 -2.994181513786315918e-01 7.002457231283187866e-02 -8.966571837663650513e-02 1.448558717966079712e-01 2.427338808774948120e-01 -6.412614136934280396e-02 1.259051114320755005e-01 -1.393067538738250732e-01 -5.796573311090469360e-02
9.428379684686660767e-02 2.507804930210113525e-01 1.775996834039688110e-01 2.180582731962203979e-01 1.607660949230194092e-01 -5.657381843775510788e-04 8.849150687456130981e-02 5.316974595189094543e-02 -1.564986705780029297e-01 1.254589557647705078e-01 -4.715985655784606934e-01 -1.177280768752098083e-01 7.208887953311204910e-03 9.912514686584472656e-02 1.454897671937942505e-01 1.260685361921787262e-02 2.371001541614532471e-01 1.679724156856536865e-01 1.208869665861129761e-01 1.111240610480308533e-01 2.521927058696746826e-01 -1.209386438131332397e-01 2.950612902641296387e-01 1.035671383142471313e-01 -1.799566149711608887e-01 -2.470472902059555054e-01 -2.801020145416259766e-01 1.231674328446388245e-01 -1.037662848830223083e-01 1.068773306906223297e-02 4.844793304800987244e-02 1.313119679689407349e-01
4.788145050406455994e-02 -1.190801635384559631e-01 2.123393118381500244e-01 -1.130320131778717041e-01 1.258325725793838501e-01 -1.324324458837509155e-01 1.904780268669128418e-01 2.678493559360504150e-01 -1.138478051871061325e-02 7.727590203285217285e-02 -2.413757704198360443e-02 -1.722017526626586914e-01 -2.651574611663818359e-01 -1.551069319248199463e-01 2.181387692689895630e-02 -5.468143150210380554e-02 1.222734674811363220e-01 7.977081090211868286e-02 -3.384200632572174072e-01 -9.618049114942550659e-02 2.170990109443664551e-01 -3.127341270446777344e-01 -2.084347419440746307e-02 -2.456967532634735107e-01 1.220142096281051636e-01 -1.429259330034255981e-01 -3.520208001136779785e-01 1.217495091259479523e-02 -2.176270782947540283e-01 -1.619596779346466064e-01 -6.977020204067230225e-02 2.478395104408264160e-01
2.584224343299865723e-01 -4.390564933419227600e-02 -3.550497815012931824e-02 2.746138721704483032e-02 -3.161697089672088623e-01 -3.849795088171958923e-02 1.431634724140167236e-01 1.135457530617713928e-01 1.275350749492645264e-01 2.346125990152359009e-01 -6.727775931358337402e-02 -2.507198750972747803e-01 4.013712704181671143e-02 -1.750697754323482513e-02 3.072323203086853027e-01 4.369327425956726074e-02 7.202424108982086182e-02 -1.253556311130523682e-01 5.158424004912376404e-02 6.265425682067871094e-02 2.873489260673522949e-01 -4.194904565811157227e-01 2.278725355863571167e-01 -9.453960694372653961e-03 3.399349749088287354e-02 -1.625946462154388428e-01 -3.280034065246582031e-01 6.890382617712020874e-02 -1.901606172323226929e-01 1.105059459805488586e-01 5.496419034898281097e-03 -1.765051335096359253e-01
-1.629764884710311890e-01 1.535647809505462646e-01 2.201044857501983643e-01 3.532870439812541008e-03 8.704676479101181030e-02 -6.050939112901687622e-02 1.550983786582946777e-01 -2.040485590696334839e-01 -9.194307029247283936e-02 1.008969023823738098e-01 -7.620073109865188599e-02 -1.231487914919853210e-01 -1.529858857393264771e-01 1.262243539094924927e-01 5.961915254592895508e-01 1.120997890830039978e-01 -3.642852604389190674e-02 -1.247106939554214478e-01 -1.918238550424575806e-01 -1.706327199935913086e-01 3.443051129579544067e-03 -4.395688176155090332e-01 1.305883228778839111e-01 -3.556242212653160095e-02 1.046344339847564697e-01 -6.834720820188522339e-02 5.956603214144706726e-02 1.550347805023193359e-01 6.515856087207794189e-02 4.093082994222640991e-02 1.836950480937957764e-01 -1.742887310683727264e-02
-1.620460115373134613e-02 2.163670808076858521e-01 1.123310439288616180e-02 1.778445839881896973e-01 2.775313854217529297e-01 -1.620350033044815063e-01 1.200446709990501404e-01 1.993338465690612793e-01 -7.903067022562026978e-02 3.390834331512451172e-01 1.897114217281341553e-01 -6.854319572448730469e-02 1.417433023452758789e-01 -1.555024236440658569e-01 3.347016572952270508e-01 2.581773102283477783e-01 -4.483456723392009735e-03 3.223449289798736572e-01 -1.332347244024276733e-01 -8.015037328004837036e-02 8.593111485242843628e-02 -8.412195742130279541e-02 1.864157021045684814e-01 1.017952561378479004e-01 6.885616481304168701e-02 -3.100441098213195801e-01 -2.528441548347473145e-01 5.527880415320396423e-02 -1.201512012630701065e-02 -2.192337624728679657e-02 3.163695707917213440e-02 -1.473878473043441772e-01
-2.558951079845428467e-01 -3.261110559105873108e-02 -8.624020963907241821e-02 1.116767600178718567e-01 -3.483722358942031860e-02 -5.754368752241134644e-02 1.899534761905670166e-01 3.137455284595489502e-01 1.633750945329666138e-01 1.053990721702575684e-01 2.188781835138797760e-02 3.983806446194648743e-02 -9.448602050542831421e-02 1.092431768774986267e-01 4.362401962280273438e-01 1.292545944452285767e-01 7.479880750179290771e-02 -2.781062424182891846e-01 -2.003154754638671875e-01 6.339184194803237915e-02 -8.672454208135604858e-02 -2.596933245658874512e-01 -6.326306611299514771e-03 2.564237117767333984e-01 -1.358581930398941040e-01 -9.810870885848999023e-02 1.068960502743721008e-01 1.891091763973236084e-01 -3.169398903846740723e-01 -1.627129167318344116e-01 1.905101984739303589e-01 2.076441422104835510e-02
-6.294501572847366333e-02 1.056677103042602539e-01 2.694664597511291504e-01 -1.412404235452413559e-02 7.096224278211593628e-02 1.740845292806625366e-01 2.930288016796112061e-01 2.343278676271438599e-01 -8.799167722463607788e-02 6.250410526990890503e-02 -1.887250244617462158e-01 -1.501786261796951294e-01 -7.246356457471847534e-02 -1.706291735172271729e-01 2.747710347175598145e-01 1.893752515316009521e-01 7.309319078922271729e-02 -1.055583357810974121e-02 -9.400113672018051147e-02 -5.501194670796394348e-02 1.346604675054550171e-01 -3.841086477041244507e-02 -1.560210902243852615e-02 2.791102230548858643e-02 1.622029691934585571e-01 -3.471932113170623779e-01 -2.565069124102592468e-02 2.819109261035919189e-01 1.376688033342361450e-01 -3.086075186729431152e-01 3.190960884094238281e-01 1.986212283372879028e-01
3.986054658889770508e-02 6.085472647100687027e-03 2.258774042129516602e-01 7.984773069620132446e-02 8.584684133529663086e-02 1.536002457141876221e-01 5.943642184138298035e-02 2.320339530706405640e-01 -1.044141650199890137e-01 -2.253995239734649658e-01 -2.465982139110565186e-01 9.822915494441986084e-02 1.196146979928016663e-01 -3.273369669914245605e-01 3.380668759346008301e-01 -1.672697514295578003e-01 1.346278190612792969e-01 1.167569775134325027e-02 -1.015941798686981201e-01 -8.531798422336578369e-02 2.305164700374007225e-03 -3.061938881874084473e-01 1.360446810722351074e-01 7.288102805614471436e-02 1.007205154746770859e-02 -4.343768656253814697e-01 -2.609506249427795410e-01 -7.943452894687652588e-02 -1.651318669319152832e-01 -1.037931144237518311e-01 2.826184220612049103e-02 -3.576228395104408264e-02
1.092321425676345825e-01 5.120454356074333191e-02 1.839699447154998779e-01 2.034676447510719299e-02 3.906629383563995361e-01 2.110320888459682465e-02 3.360284268856048584e-01 2.002601325511932373e-01 1.121989339590072632e-01 3.499435484409332275e-01 -1.822479516267776489e-01 -4.674753919243812561e-02 -1.714239865541458130e-01 -1.669046282768249512e-01 2.180838286876678467e-01 9.594135731458663940e-02 1.680459380149841309e-01 1.057016551494598389e-01 1.664364784955978394e-01 -8.690875768661499023e-02 1.870948374271392822e-01 -2.103045433759689331e-01 6.633707135915756226e-02 2.018777877092361450e-01 -5.118191475048661232e-04 -7.722271233797073364e-02 -1.587652266025543213e-01 2.038248777389526367e-01 5.639295652508735657e-02 -2.495457977056503296e-01 -1.452142447233200073e-01 4.836305603384971619e-02
-1.857941448688507080e-01 5.705001577734947205e-02 2.487620562314987183e-01 -2.494671940803527832e-02 -1.334916502237319946e-01 -5.085567384958267212e-02 2.392874062061309814e-01 1.036860197782516479e-01 9.307983517646789551e-02 -1.869722753763198853e-01 1.050055772066116333e-01 -4.928847029805183411e-02 -2.657000422477722168e-01 -7.298284769058227539e-02 2.959832549095153809e-01 -1.184525340795516968e-01 -1.188746020197868347e-01 9.578800946474075317e-02 -1.846190690994262695e-01 -8.352517336606979370e-02 3.627569675445556641e-01 -4.156946018338203430e-02 -5.614040046930313110e-02 -3.840396925806999207e-02 2.039961144328117371e-02 -1.191247031092643738e-01 -5.076351761817932129e-01 1.533503085374832153e-01 -2.068575024604797363e-01 -1.806781738996505737e-01 2.567573683336377144e-03 5.563158169388771057e-02
-9.244227409362792969e-02 -3.538287058472633362e-02 -6.666626036167144775e-02 1.270332038402557373e-01 -1.135364696383476257e-01 1.450755149126052856e-01 6.892658770084381104e-02 4.212684333324432373e-01 2.124133259057998657e-01 7.446444779634475708e-02 -3.193626180291175842e-02 -5.770610272884368896e-02 -8.214914798736572266e-02 2.902730368077754974e-02 3.156543672084808350e-01 3.217117190361022949e-01 5.250721052289009094e-02 3.011113964021205902e-02 -1.720296293497085571e-01 1.575361937284469604e-01 1.726144179701805115e-02 -2.995267510414123535e-01 1.451240628957748413e-01 -1.695869117975234985e-01 9.679178893566131592e-02 -3.194405436515808105e-01 -5.502679571509361267e-02 -9.449479728937149048e-02 -2.213253378868103027e-01 8.104491978883743286e-02 -1.570125371217727661e-01 -2.936650812625885010e-01
1.178963035345077515e-01 -1.221563294529914856e-01 1.537889689207077026e-01 -1.498632971197366714e-02 5.738916993141174316e-02 1.230803206562995911e-01 1.296277195215225220e-01 1.929879635572433472e-01 2.158990874886512756e-02 -2.002085186541080475e-02 -2.743655443191528320e-01 9.539751708507537842e-02 1.547033246606588364e-02 -2.428878098726272583e-01 6.389625072479248047e-01 1.387193948030471802e-01 1.769465506076812744e-01 1.329320203512907028e-02 -8.016702532768249512e-02 8.696455508470535278e-02 3.071800060570240021e-02 -8.149851113557815552e-02 -3.264696896076202393e-02 3.680588006973266602e-01 -2.449252642691135406e-02 -4.385029152035713196e-02 1.030820682644844055e-01 1.693349182605743408e-01 -1.874198392033576965e-02 -1.213527321815490723e-01 -1.070077121257781982e-01 2.118306756019592285e-01
-1.425426304340362549e-01 -1.484855711460113525e-01 2.492412626743316650e-01 8.632023632526397705e-02 1.804032130166888237e-03 8.242952823638916016e-02 -1.356221735477447510e-01 2.087539620697498322e-02 3.340455591678619385e-01 3.699822816997766495e-03 6.344746798276901245e-03 -2.486061006784439087e-01 3.840951994061470032e-02 -2.255155742168426514e-01 6.014269590377807617e-02 2.018845975399017334e-01 -2.934921719133853912e-02 2.748924493789672852e-01 -2.099956870079040527e-01 -4.388369247317314148e-02 3.569982945919036865e-01 -2.983585894107818604e-01 6.306780502200126648e-03 1.486054509878158569e-01 1.214478835463523865e-01 -1.598362028598785400e-01 -2.258159071207046509e-01 1.238116472959518433e-01 -2.138416320085525513e-01 2.247299551963806152e-01 -9.691828861832618713e-03 1.682160347700119019e-01
4.029453918337821960e-02 1.085911765694618225e-01 2.812437415122985840e-01 -1.358112413436174393e-02 1.068443730473518372e-01 1.814131885766983032e-01 2.144106328487396240e-01 2.987075746059417725e-01 -4.266617447137832642e-02 8.611862361431121826e-02 -6.305111944675445557e-02 -1.116197556257247925e-01 -2.086177021265029907e-01 -2.385637611150741577e-01 3.171205222606658936e-01 1.866139620542526245e-01 5.467404425144195557e-02 -5.869951471686363220e-02 -1.220555678009986877e-01 -1.041779592633247375e-01 -1.548001170158386230e-02 1.202838867902755737e-01 -2.036896347999572754e-01 1.165284290909767151e-01 7.648798823356628418e-02 -3.922293484210968018e-01 -1.353128701448440552e-01 2.208075970411300659e-01 6.113694980740547180e-02 -1.180753633379936218e-01 2.843635678291320801e-01 1.975303590297698975e-01
2.188752144575119019e-01 1.251925975084304810e-01 -1.036293432116508484e-02 3.702464997768402100e-01 9.848795831203460693e-02 1.825618296861648560e-01 1.012262627482414246e-01 1.794436201453208923e-02 -9.967982769012451172e-04 1.754950731992721558e-01 -2.486167401075363159e-01 -6.036909297108650208e-02 -1.246210653334856033e-02 -3.468601033091545105e-02 3.169155418872833252e-01 5.546107888221740723e-02 -9.502001106739044189e-02 -4.868361167609691620e-03 -1.629524677991867065e-01 -1.052199825644493103e-01 4.504710435867309570e-01 -2.789369821548461914e-01 2.457209862768650055e-02 2.591188251972198486e-01 -2.411593347787857056e-01 -2.259024977684020996e-02 1.363374739885330200e-01 2.120852470397949219e-01 4.703314602375030518e-02 -1.253835409879684448e-01 -9.577459841966629028e-02 3.692882135510444641e-03
-1.269568800926208496e-01 -2.476241290569305420e-01 2.858362197875976562e-01 4.627978056669235229e-02 -9.082375466823577881e-02 -8.344405889511108398e-02 2.806728482246398926e-01 -3.074184618890285492e-02 2.740508690476417542e-02 9.319650940597057343e-03 -4.023339226841926575e-02 -1.058420911431312561e-02 -2.836035005748271942e-02 -1.713713258504867554e-01 3.665411472320556641e-01 3.604680299758911133e-01 1.782425642013549805e-01 -6.518135964870452881e-02 2.587813138961791992e-02 -1.462144404649734497e-01 1.535174548625946045e-01 -2.358660548925399780e-01 3.872352093458175659e-02 -3.091606497764587402e-01 -1.607818342745304108e-02 -1.655486971139907837e-01 1.787675321102142334e-01 6.769361346960067749e-02 -1.539565175771713257e-01 2.123683989048004150e-01 1.666990816593170166e-01 -2.271809726953506470e-01
-1.276165544986724854e-01 -8.784537762403488159e-02 2.557234838604927063e-02 1.129499524831771851e-01 -1.456222087144851685e-01 5.124355480074882507e-02 -2.067536860704421997e-02 1.378428190946578979e-01 1.665852367877960205e-01 8.037329465150833130e-02 -1.934488415718078613e-01 -2.346008270978927612e-01 -1.483019441366195679e-01 -1.624084413051605225e-01 4.247184097766876221e-01 -3.199809193611145020e-01 -3.075076937675476074e-01 5.398049578070640564e-02 -3.270625136792659760e-03 -7.602990139275789261e-03 -2.061594650149345398e-02 -1.577533185482025146e-01 8.104620873928070068e-02 2.746423333883285522e-02 -1.418940126895904541e-01 -1.066972166299819946e-01 -2.236432731151580811e-01 6.677453219890594482e-02 -2.818261086940765381e-01 -3.447086215019226074e-01 -1.459565907716751099e-01 -1.605858951807022095e-01
3.289534896612167358e-02 2.639664113521575928e-01 1.837274581193923950e-01 3.230729699134826660e-02 3.336530029773712158e-01 5.164088308811187744e-02 1.729495972394943237e-01 1.805219203233718872e-01 -1.855867565609514713e-03 -9.934256225824356079e-02 3.672437742352485657e-02 -8.738648146390914917e-02 -8.893845975399017334e-02 8.034925162792205811e-02 3.472107946872711182e-01 1.581404656171798706e-01 2.499236166477203369e-01 3.628173470497131348e-01 -1.313544362783432007e-01 1.127610504627227783e-01 -1.457378119230270386e-01 -1.773447394371032715e-01 9.163738787174224854e-02 -1.044221207848750055e-04 -2.159617543220520020e-01 -3.460252583026885986e-01 -1.609642989933490753e-02 6.763175129890441895e-02 -1.188163533806800842e-01 -1.781209856271743774e-01 1.190816834568977356e-01 -1.509162634611129761e-01
7.501342147588729858e-02 1.552971359342336655e-02 5.786114558577537537e-02 -8.416528254747390747e-02 3.549823909997940063e-02 2.246736735105514526e-01 -6.736776791512966156e-03 1.604986637830734253e-01 -7.544533908367156982e-02 8.663097769021987915e-02 -1.647709161043167114e-01 8.194983005523681641e-02 -3.121418952941894531e-01 -3.143400652334094048e-03 4.612359106540679932e-01 3.661397099494934082e-01 -1.099430844187736511e-01 1.684037409722805023e-02 -1.033838242292404175e-01 -1.983643174171447754e-01 4.015325009822845459e-01 -1.238173693418502808e-01 2.283703535795211792e-01 -1.264485269784927368e-01 1.621930897235870361e-01 -8.294502273201942444e-03 1.399120539426803589e-01 1.481630653142929077e-01 -8.245211839675903320e-02 1.214601099491119385e-01 -1.271766573190689087e-01 4.602335765957832336e-02
-2.443696707487106323e-01 -3.000036478042602539e-01 -2.697529830038547516e-02 2.213297039270401001e-02 4.603242129087448120e-02 2.998509407043457031e-01 -7.455663383007049561e-02 -4.639469459652900696e-02 -5.547175183892250061e-02 9.499338269233703613e-02 1.077022030949592590e-01 -1.744285970926284790e-01 -2.014770507812500000e-01 -1.714346855878829956e-01 2.818278968334197998e-01 -6.669607944786548615e-03 -1.980484127998352051e-01 -1.449224650859832764e-01 -3.491971194744110107e-01 9.212255477905273438e-02 2.118937820196151733e-01 -4.329631328582763672e-01 1.376321613788604736e-01 7.338774949312210083e-02 5.887495353817939758e-03 -2.142616212368011475e-01 -1.182922050356864929e-01 -6.753962021321058273e-03 -7.251868396997451782e-02 -1.630234867334365845e-01 8.079727739095687866e-02 -7.888944819569587708e-03
-2.036964744329452515e-01 -1.249275803565979004e-01 -1.715881051495671272e-03 -2.526136301457881927e-02 -3.650180250406265259e-02 7.772109657526016235e-02 1.212435141205787659e-01 1.856552660465240479e-01 5.017964169383049011e-02 2.275696396827697754e-01 7.243089843541383743e-03 -7.015334814786911011e-02 -1.504431664943695068e-01 9.560489654541015625e-02 5.545018911361694336e-01 7.312832772731781006e-02 2.156928479671478271e-01 -2.073080390691757202e-01 -2.555783390998840332e-01 2.163930535316467285e-01 1.503929030150175095e-02 -2.296523004770278931e-01 -1.616063266992568970e-01 1.545523256063461304e-01 2.351056225597858429e-02 -2.501170337200164795e-01 -7.493958622217178345e-02 5.262786149978637695e-02 -3.184688091278076172e-01 -6.088206171989440918e-02 -2.248422801494598389e-02 -9.917469695210456848e-03
-4.154158756136894226e-03 -8.052677661180496216e-02 2.614163756370544434e-01 2.854737266898155212e-02 -7.457404583692550659e-02 6.443189084529876709e-02 3.008664846420288086e-01 2.495834529399871826e-01 -9.417679160833358765e-03 3.493151813745498657e-02 2.202107757329940796e-01 4.894714057445526123e-02 1.001106128096580505e-01 -3.029663860797882080e-01 2.470607459545135498e-01 2.258265316486358643e-01 5.105919763445854187e-02 -5.188415199518203735e-02 -4.078312311321496964e-03 -3.106790781021118164e-01 2.741554677486419678e-01 -9.325756877660751343e-02 3.814920783042907715e-02 -2.849086821079254150e-01 9.543958306312561035e-02 -3.285431265830993652e-01 2.978600747883319855e-02 1.081015616655349731e-01 -1.256146728992462158e-01 2.555612027645111084e-01 1.293578296899795532e-01 2.116789575666189194e-03
-1.079351603984832764e-01 3.349659144878387451e-01 8.460026979446411133e-02 8.891896903514862061e-02 1.277544349431991577e-01 2.125286459922790527e-01 3.709616959095001221e-01 -1.110255941748619080e-01 -1.194086745381355286e-01 3.364599123597145081e-02 -1.757665723562240601e-01 -1.699336320161819458e-01 -3.982567787170410156e-02 -7.270722836256027222e-02 1.788589060306549072e-01 -9.916917420923709869e-03 2.412263900041580200e-01 1.608633249998092651e-01 4.968452453613281250e-02 1.717717945575714111e-01 1.582120656967163086e-01 -8.681429922580718994e-02 5.238369107246398926e-02 6.390103697776794434e-02 1.377525329589843750e-01 -2.794487476348876953e-01 -1.719569861888885498e-01 1.486444026231765747e-01 -4.363410472869873047e-01 1.572646200656890869e-01 -1.030436977744102478e-01 -7.496815919876098633e-02
-4.856636002659797668e-02 -6.448142975568771362e-02 2.287950366735458374e-01 -3.390854457393288612e-03 7.562114298343658447e-02 -2.396816164255142212e-01 4.066990315914154053e-01 3.488142043352127075e-02 -1.079877540469169617e-01 1.677384674549102783e-01 -1.798258572816848755e-01 9.674586355686187744e-02 -1.991483420133590698e-01 -1.109029874205589294e-01 3.472923934459686279e-01 3.128407597541809082e-01 -6.179624050855636597e-02 7.846193760633468628e-02 2.144935876131057739e-01 -2.478553652763366699e-01 1.326911002397537231e-01 -1.071042492985725403e-01 2.137796133756637573e-01 -3.306547179818153381e-02 1.964595168828964233e-02 -2.700570523738861084e-01 -6.783618032932281494e-02 2.590309381484985352e-01 4.614877048879861832e-03 5.027668178081512451e-02 3.558739647269248962e-02 1.314661949872970581e-01
-9.830559790134429932e-02 -1.493624299764633179e-01 1.085698604583740234e-01 1.853785663843154907e-02 -2.213386744260787964e-01 5.094619467854499817e-02 -8.926836401224136353e-02 3.451071977615356445e-01 3.269335031509399414e-01 2.778237760066986084e-01 -1.896303147077560425e-01 -2.013647705316543579e-01 1.287385076284408569e-01 7.012207806110382080e-02 4.153078496456146240e-01 1.570527553558349609e-01 5.966645851731300354e-02 3.531206771731376648e-02 -1.386173367500305176e-01 5.931875482201576233e-02 -5.733049288392066956e-02 -1.508567035198211670e-01 1.980148851871490479e-01 -3.773308545351028442e-02 -6.583410780876874924e-03 -2.671249508857727051e-01 -5.567954853177070618e-02 -8.405545726418495178e-03 -2.231182903051376343e-01 3.281583264470100403e-02 -1.672256290912628174e-01 -2.245304733514785767e-01
-3.639554604887962341e-02 -1.136787831783294678e-01 1.836144924163818359e-01 8.231845498085021973e-02 8.837725967168807983e-02 -3.179037198424339294e-02 -8.420152217149734497e-02 1.729868203401565552e-01 3.058935143053531647e-02 4.760440066456794739e-02 -2.443018406629562378e-01 -6.646613031625747681e-02 3.131218720227479935e-03 5.683894455432891846e-02 5.140067338943481445e-01 8.186598308384418488e-03 1.402327120304107666e-01 -4.356029629707336426e-01 -2.223293334245681763e-01 1.750715821981430054e-01 7.846037298440933228e-02 -1.968042403459548950e-01 -1.361744944006204605e-02 4.552174732089042664e-02 -9.317456185817718506e-02 -1.029429659247398376e-01 -4.618538171052932739e-02 9.511212818324565887e-03 -1.592983156442642212e-01 -3.090751767158508301e-01 -2.888100743293762207e-01 4.641945660114288330e-02
2.102651000022888184e-01 3.531213700771331787e-01 1.265516579151153564e-01 6.119423732161521912e-02 -7.370166480541229248e-02 1.976475417613983154e-01 1.616724729537963867e-01 3.988994657993316650e-02 -3.683365136384963989e-02 1.667153835296630859e-01 7.337157614529132843e-03 -1.266099065542221069e-01 -8.363585174083709717e-02 -3.181460872292518616e-02 4.115202724933624268e-01 1.331395208835601807e-01 -8.841276168823242188e-02 2.985223531723022461e-01 -3.528712987899780273e-01 2.473936602473258972e-02 2.273289710283279419e-01 -3.067427687346935272e-02 6.889218091964721680e-02 1.154967769980430603e-01 -1.920448392629623413e-01 -1.201319918036460876e-01 -1.452706754207611084e-01 2.066772729158401489e-01 -1.177453175187110901e-01 -8.705770969390869141e-02 3.242384642362594604e-02 -2.615292072296142578e-01
6.851017475128173828e-02 1.537118386477231979e-02 1.399035453796386719e-01 1.275564730167388916e-02 3.758567571640014648e-02 -6.188776344060897827e-02 1.746989041566848755e-01 2.665847241878509521e-01 3.276320993900299072e-01 8.622803539037704468e-02 -2.750185132026672363e-01 -7.866331934928894043e-02 3.424092754721641541e-02 -7.937490940093994141e-02 1.288924515247344971e-01 1.069335415959358215e-01 2.643461227416992188e-01 -1.904638856649398804e-01 4.969260469079017639e-02 -2.868446111679077148e-01 1.134497746825218201e-01 -3.812289535999298096e-01 3.841281533241271973e-01 1.009601876139640808e-01 1.123698800802230835e-01 -5.875832960009574890e-02 -3.056117892265319824e-01 9.686437994241714478e-02 -4.305683076381683350e-02 -3.190559102222323418e-03 -9.350058622658252716e-03 -9.333850443363189697e-02
-6.057984754443168640e-02 -3.495071828365325928e-02 7.037660479545593262e-02 -1.258113384246826172e-01 3.239909559488296509e-02 -1.182563900947570801e-01 9.790934622287750244e-02 8.655174076557159424e-02 1.074899286031723022e-01 1.027441099286079407e-01 4.986716061830520630e-02 -9.161113761365413666e-03 -2.918656468391418457e-01 -3.708488047122955322e-01 2.692585587501525879e-01 4.879720881581306458e-02 2.041122317314147949e-01 2.477519363164901733e-01 -1.463548988103866577e-01 -2.145445793867111206e-01 4.023516178131103516e-01 -1.816082894802093506e-01 -1.988093256950378418e-01 1.487169135361909866e-02 -2.781058251857757568e-01 -1.603832840919494629e-01 -2.034848481416702271e-01 1.236974820494651794e-01 -4.124335199594497681e-02 1.742354333400726318e-01 -1.501127183437347412e-01 -2.159635163843631744e-02
-1.550499200820922852e-01 1.240132525563240051e-01 2.212795428931713104e-02 1.456075310707092285e-01 3.272079229354858398e-01 1.652507483959197998e-01 2.924076318740844727e-01 -2.454328238964080811e-01 2.846998870372772217e-01 1.798738390207290649e-01 -4.447548184543848038e-03 -8.211920410394668579e-02 -1.254918724298477173e-01 -2.696351148188114166e-02 3.315465450286865234e-01 1.541930139064788818e-01 4.319676384329795837e-02 -9.044909477233886719e-02 1.839781105518341064e-01 1.851100288331508636e-02 1.308086328208446503e-02 -6.980475783348083496e-02 1.591154336929321289e-01 8.910184353590011597e-02 -1.002630293369293213e-01 -3.417387604713439941e-01 -2.267039567232131958e-02 2.855631411075592041e-01 -2.469301968812942505e-01 -3.598868101835250854e-02 -1.012600585818290710e-01 1.564323902130126953e-01
7.727826386690139771e-02 -1.206684038043022156e-01 2.608684301376342773e-01 3.266339749097824097e-02 1.429488807916641235e-01 -1.569949239492416382e-01 8.418291062116622925e-02 -1.804252862930297852e-01 1.278823018074035645e-01 -1.295393258333206177e-01 -3.851046264171600342e-01 -9.511231631040573120e-02 5.737693607807159424e-02 -1.149225383996963501e-01 3.327372372150421143e-01 2.875759899616241455e-01 -4.224560409784317017e-02 -2.302603572607040405e-01 -2.128246724605560303e-01 1.787361949682235718e-01 8.376765996217727661e-02 -3.586001992225646973e-01 8.518480509519577026e-02 -1.956100016832351685e-01 -5.585181713104248047e-02 -1.331450343132019043e-01 8.471035212278366089e-02 1.450856775045394897e-01 -1.262038648128509521e-01 1.873520165681838989e-01 -1.091727390885353088e-01 -5.527704954147338867e-03
8.231509476900100708e-02 2.569979429244995117e-01 2.748862206935882568e-01 -1.581638604402542114e-01 2.792065963149070740e-02 1.706392616033554077e-01 1.191026866436004639e-01 6.382553279399871826e-02 6.046149879693984985e-02 1.605516970157623291e-01 5.482382327318191528e-02 -7.638722658157348633e-02 2.076144888997077942e-02 -1.414690464735031128e-01 1.547329574823379517e-01 2.037043571472167969e-01 7.433760911226272583e-02 -2.348144501447677612e-01 -3.352221101522445679e-02 -1.500041037797927856e-01 3.525091111660003662e-01 -7.361619919538497925e-02 -1.059492155909538269e-01 3.853567317128181458e-02 -5.822767689824104309e-02 2.173997054342180490e-04 -2.420113384723663330e-01 2.027870714664459229e-01 -4.805253148078918457e-01 -1.525366604328155518e-01 -2.648755908012390137e-01 1.383361034095287323e-02
9.309525787830352783e-02 1.097810789942741394e-01 -1.031699404120445251e-01 -1.138527914881706238e-01 3.733386518433690071e-03 1.299765408039093018e-01 2.102707922458648682e-01 4.165546000003814697e-01 2.769521176815032959e-01 8.202274143695831299e-02 -1.978704184293746948e-01 -7.922080904245376587e-02 -8.296830207109451294e-02 -5.713108927011489868e-02 4.281062781810760498e-01 3.403712809085845947e-02 4.957257956266403198e-02 5.422212556004524231e-02 -5.204403027892112732e-02 1.457343101501464844e-01 1.386737674474716187e-01 -1.076715588569641113e-01 1.160082221031188965e-01 3.674787282943725586e-02 1.662642210721969604e-01 -1.461209952831268311e-01 5.866620922461152077e-04 -1.312530189752578735e-01 -2.573553621768951416e-01 -2.017851360142230988e-02 -2.653593122959136963e-01 -3.454585969448089600e-01
-2.213322371244430542e-01 -7.858935743570327759e-02 1.063897386193275452e-01 -4.895991086959838867e-02 -3.016065359115600586e-01 2.782356142997741699e-01 1.314502954483032227e-01 2.278808802366256714e-01 2.567145526409149170e-01 1.647223383188247681e-01 -2.243105173110961914e-01 -2.733045220375061035e-01 1.294075995683670044e-01 3.739256039261817932e-02 3.240003585815429688e-01 2.797085642814636230e-01 6.618320196866989136e-02 -1.190434023737907410e-01 4.557485133409500122e-02 1.646644920110702515e-01 2.678992040455341339e-02 -7.341709733009338379e-02 9.512267261743545532e-02 4.922891035676002502e-02 -2.379371523857116699e-01 -1.773380190134048462e-01 -1.909224390983581543e-01 -9.860499203205108643e-02 -2.363839149475097656e-01 -3.132573515176773071e-02 8.020424097776412964e-02 -1.061797142028808594e-01
4.378972202539443970e-02 -1.789757758378982544e-01 3.346508145332336426e-01 1.810327172279357910e-01 -9.532028436660766602e-02 1.713766008615493774e-01 8.464575558900833130e-02 6.401774287223815918e-02 2.142051905393600464e-01 -1.301135569810867310e-01 5.511377379298210144e-02 -8.731780573725700378e-03 -1.658722609281539917e-01 1.477689575403928757e-02 2.846238017082214355e-01 -1.097899377346038818e-01 -7.157208025455474854e-02 4.132125526666641235e-02 -1.733194887638092041e-01 -2.094410508871078491e-01 3.921567201614379883e-01 -2.953837513923645020e-01 -8.755700290203094482e-02 -3.013766705989837646e-01 6.129821762442588806e-02 8.215651847422122955e-03 -2.157568335533142090e-01 2.535689175128936768e-01 1.838136650621891022e-02 -1.605949252843856812e-01 -1.421830803155899048e-01 -5.964591726660728455e-02
4.221919551491737366e-02 5.121044069528579712e-02 2.462970279157161713e-02 -9.236790239810943604e-03 -2.634718120098114014e-01 4.153167083859443665e-02 -1.427621245384216309e-01 2.168753147125244141e-01 2.015861123800277710e-01 -3.735075145959854126e-02 -5.410500615835189819e-02 -1.789608895778656006e-01 -1.862129718065261841e-01 1.484643202275037766e-02 4.570178687572479248e-01 1.270334124565124512e-01 5.317714065313339233e-02 -2.482025772333145142e-01 1.423387825489044189e-01 8.425105363130569458e-02 2.792460918426513672e-01 -2.356254309415817261e-01 2.348684668540954590e-01 -1.053287833929061890e-01 -2.700870633125305176e-01 1.048970893025398254e-01 -3.102845549583435059e-01 1.876557320356369019e-01 -3.277693316340446472e-02 1.032583937048912048e-01 -2.186179347336292267e-02 -1.605710387229919434e-02
2.351290732622146606e-02 4.667190834879875183e-02 1.836943626403808594e-01 3.079206869006156921e-02 -1.757222600281238556e-02 1.032497361302375793e-01 1.641595959663391113e-01 1.099384501576423645e-01 8.642642758786678314e-03 2.793882489204406738e-01 -3.036432862281799316e-01 1.756376400589942932e-02 -3.678176999092102051e-01 -1.209184750914573669e-01 1.328264623880386353e-01 2.686154246330261230e-01 -1.641121804714202881e-01 -4.928633570671081543e-02 -1.181560009717941284e-02 -4.878035187721252441e-02 1.073599457740783691e-01 -4.010832011699676514e-01 1.803986132144927979e-01 -1.343011576682329178e-02 3.375806808471679688e-01 -1.845595240592956543e-01 6.520271301269531250e-02 1.590403914451599121e-01 -1.933528482913970947e-01 -1.255232393741607666e-01 1.582180559635162354e-01 9.738021343946456909e-02
-6.207706779241561890e-02 -7.976154983043670654e-02 2.811440527439117432e-01 -3.610305860638618469e-02 -6.082158535718917847e-03 1.224727034568786621e-01 2.759987413883209229e-01 2.395228892564773560e-01 -8.537501841783523560e-02 4.257623106241226196e-02 1.781454086303710938e-01 8.567976951599121094e-02 1.381106227636337280e-01 -3.272882997989654541e-01 2.677705585956573486e-01 1.467440873384475708e-01 -6.265023350715637207e-02 -2.204459346830844879e-02 -3.647339344024658203e-02 -3.665238618850708008e-01 2.602867782115936279e-01 -9.385154396295547485e-02 9.391905367374420166e-02 -9.646292030811309814e-02 -2.182715386152267456e-02 -3.713650107383728027e-01 3.624371811747550964e-02 1.911390572786331177e-02 -1.564254909753799438e-01 1.792118400335311890e-01 2.348900586366653442e-01 8.160721510648727417e-02
-1.650831401348114014e-01 -9.864827245473861694e-02 1.203623265027999878e-01 3.753016144037246704e-02 2.928554415702819824e-01 9.613548219203948975e-02 1.748610436916351318e-01 2.901044189929962158e-01 -2.713024616241455078e-01 5.254759266972541809e-02 -1.439485698938369751e-01 -8.888923376798629761e-02 5.180341005325317383e-02 1.563677340745925903e-01 2.311613261699676514e-01 2.017288953065872192e-01 -1.513418182730674744e-02 7.619544630870223045e-04 -1.785798184573650360e-02 2.045234665274620056e-02 -2.720897085964679718e-02 -1.772494316101074219e-01 1.309537887573242188e-01 -9.522875398397445679e-02 -5.519754253327846527e-03 4.592732060700654984e-03 -4.182933270931243896e-01 4.703568220138549805e-01 -1.074951067566871643e-01 -1.141614168882369995e-01 -1.358053386211395264e-01 1.117784157395362854e-01
-2.249264391139149666e-03 -2.044812440872192383e-01 3.523089885711669922e-01 7.278506457805633545e-02 8.492960035800933838e-02 2.017308771610260010e-01 2.263484746217727661e-01 1.306253820657730103e-01 -9.545561671257019043e-02 -2.490865439176559448e-01 -1.775870472192764282e-01 1.919791549444198608e-01 1.678177714347839355e-02 -3.497610986232757568e-01 3.752799928188323975e-01 3.189093433320522308e-03 9.919230639934539795e-02 -4.393285606056451797e-03 6.713131070137023926e-02 -2.915041521191596985e-03 1.385121643543243408e-01 -2.409585565328598022e-01 8.973232656717300415e-02 2.184744179248809814e-01 -1.624649018049240112e-02 -3.868380784988403320e-01 -5.053099244832992554e-02 -4.214305058121681213e-02 -5.109187960624694824e-02 2.500099316239356995e-02 2.655939012765884399e-02 -6.299421191215515137e-02
-6.374093145132064819e-02 1.587840765714645386e-01 -7.421977072954177856e-02 2.307299524545669556e-01 2.198017388582229614e-01 -2.337694466114044189e-01 9.773420542478561401e-02 1.028745174407958984e-01 -5.838613212108612061e-02 1.616955548524856567e-01 2.567829564213752747e-02 -2.229145318269729614e-01 -2.696401998400688171e-02 -1.499919742345809937e-01 2.913377285003662109e-01 1.906388550996780396e-01 -2.070019841194152832e-01 1.603449434041976929e-01 -1.269643455743789673e-01 -1.976885646581649780e-02 9.271093457937240601e-02 -2.215457856655120850e-01 -1.168278828263282776e-01 -5.808160081505775452e-02 -5.298547074198722839e-02 -5.729495882987976074e-01 1.657618731260299683e-01 -1.086842194199562073e-01 -1.733064800500869751e-01 2.036671503446996212e-04 -5.954609066247940063e-02 -2.852366119623184204e-02
-1.485674232244491577e-01 -1.889083683490753174e-01 9.442903101444244385e-04 2.298145368695259094e-02 -1.297398507595062256e-01 -1.811491101980209351e-01 2.149187326431274414e-01 2.499364316463470459e-01 -3.409884497523307800e-02 2.793155312538146973e-01 -5.282622203230857849e-02 -6.694503128528594971e-02 -7.552272081375122070e-02 -2.491570413112640381e-01 4.432111084461212158e-01 -1.664212495088577271e-01 -2.464495748281478882e-01 1.787090003490447998e-01 -7.902166992425918579e-02 -9.689418226480484009e-02 6.871358305215835571e-02 -1.257486268877983093e-02 -2.850251644849777222e-02 5.703610181808471680e-02 -1.580011248588562012e-01 -2.280180603265762329e-01 -3.675686717033386230e-01 1.058627888560295105e-01 -2.328642606735229492e-01 -6.295295804738998413e-02 5.121104791760444641e-02 -6.087297201156616211e-02
-2.875865399837493896e-01 9.043396264314651489e-02 1.743433177471160889e-01 2.345131188631057739e-01 4.502072930335998535e-01 2.090828269720077515e-01 2.878557443618774414e-01 -6.066775694489479065e-02 5.718906223773956299e-02 2.276827543973922729e-01 3.951917961239814758e-02 -1.955379396677017212e-01 -1.306322682648897171e-02 -1.536093205213546753e-01 1.963180303573608398e-01 1.896212548017501831e-01 1.635909266769886017e-02 -2.006237357854843140e-01 2.127048671245574951e-01 -5.918594077229499817e-02 5.522032454609870911e-02 -1.374338120222091675e-01 1.163713708519935608e-01 7.128128409385681152e-02 -1.578985154628753662e-02 -2.878796458244323730e-01 -1.708873063325881958e-01 1.730156093835830688e-01 -1.438216418027877808e-01 -8.030600845813751221e-03 -1.525933947414159775e-02 -6.739667057991027832e-02
1.275488883256912231e-01 -8.549472689628601074e-02 2.920408844947814941e-01 2.644397318363189697e-01 -6.755932420492172241e-02 2.222386598587036133e-01 -5.878558009862899780e-02 5.000688880681991577e-02 2.490773200988769531e-01 4.798329249024391174e-02 -2.586668431758880615e-01 -1.510282009840011597e-01 1.181889772415161133e-01 -1.198430284857749939e-01 2.482396364212036133e-01 1.083841640502214432e-02 1.018643006682395935e-01 -1.326954513788223267e-01 -1.094588637351989746e-01 -8.765585720539093018e-02 6.921982765197753906e-02 -2.937953770160675049e-01 2.346045821905136108e-01 2.534776926040649414e-01 6.503266841173171997e-02 -3.444072902202606201e-01 9.656837582588195801e-02 3.658148646354675293e-02 -1.960030049085617065e-01 2.140952050685882568e-01 -1.648640483617782593e-01 1.190531030297279358e-01
-1.085382103919982910e-01 8.118379116058349609e-02 3.190888166427612305e-01 -6.077654287219047546e-02 -2.647445723414421082e-02 -1.496718823909759521e-02 2.351562082767486572e-01 -2.148554660379886627e-02 -1.229341253638267517e-01 -3.483942523598670959e-02 -1.666211336851119995e-01 -2.780186235904693604e-01 1.125036105513572693e-01 -1.248162984848022461e-01 1.672582775354385376e-01 -8.192276954650878906e-02 2.826575338840484619e-01 2.384975403547286987e-01 -9.453929960727691650e-02 -2.388068586587905884e-01 -4.741134867072105408e-02 -1.111068725585937500e-01 1.079940237104892731e-02 1.952793151140213013e-01 -1.472916007041931152e-01 -3.512451350688934326e-01 -1.915266960859298706e-01 1.969352662563323975e-01 -2.870495915412902832e-01 2.481817007064819336e-01 -4.845264926552772522e-02 -1.125462576746940613e-01
2.029004842042922974e-01 4.102621972560882568e-02 -8.797277510166168213e-02 -3.139206022024154663e-02 -1.231852397322654724e-01 -1.244221720844507217e-02 3.432923853397369385e-01 5.415052548050880432e-02 -3.220526874065399170e-02 2.032343745231628418e-01 -3.442285358905792236e-01 4.038697853684425354e-02 8.295954018831253052e-02 -1.851426810026168823e-01 3.294539749622344971e-01 6.697275489568710327e-02 1.773729473352432251e-01 3.383501246571540833e-02 -2.344218455255031586e-02 1.514507681131362915e-01 1.162562817335128784e-01 -3.797674179077148438e-01 1.014935523271560669e-01 1.261751633137464523e-02 1.854993402957916260e-02 -6.542739458382129669e-03 -4.089168012142181396e-01 -1.515146493911743164e-01 -1.986679732799530029e-01 5.020406842231750488e-02 1.013058051466941833e-01 -1.689984053373336792e-01
-1.225742772221565247e-01 -8.710452169179916382e-02 3.074638247489929199e-01 6.884664297103881836e-02 3.885081410408020020e-02 -5.353193357586860657e-02 3.100479245185852051e-01 1.832746863365173340e-01 5.186921358108520508e-02 2.760406397283077240e-02 -2.255229204893112183e-01 4.240472242236137390e-02 -4.290607571601867676e-01 -1.273579895496368408e-01 4.070405960083007812e-01 -8.304443210363388062e-03 -7.791227102279663086e-02 1.437866985797882080e-01 8.006660640239715576e-02 -3.603821620345115662e-02 2.217175364494323730e-01 1.384472101926803589e-02 3.323303461074829102e-01 -1.550019346177577972e-02 2.799985371530056000e-02 -2.337004244327545166e-01 1.432733237743377686e-02 9.337130188941955566e-02 -3.571732086129486561e-04 1.261239498853683472e-01 -5.016981437802314758e-02 2.112076431512832642e-01
-4.912420362234115601e-02 -1.864882558584213257e-01 2.489360570907592773e-01 -1.432196050882339478e-01 -2.272801660001277924e-02 1.394846886396408081e-01 4.383108019828796387e-02 6.293325871229171753e-02 -1.860240660607814789e-02 1.573430150747299194e-01 -2.208676338195800781e-01 -3.978159278631210327e-02 1.075138617306947708e-02 -2.873032391071319580e-01 1.693153828382492065e-01 1.801421642303466797e-01 2.087513208389282227e-01 -9.001996368169784546e-02 -2.097349017858505249e-01 -2.983450293540954590e-01 1.130772568285465240e-02 7.028625812381505966e-03 -3.754848986864089966e-02 -3.146837279200553894e-02 -1.941189318895339966e-01 -5.028970241546630859e-01 -2.031514048576354980e-01 1.936383545398712158e-01 1.264275163412094116e-01 -2.234126329421997070e-01 -6.469140946865081787e-02 9.238766133785247803e-02
3.519553840160369873e-01 -1.701502315700054169e-02 9.941822290420532227e-02 4.528499022126197815e-02 7.869628071784973145e-02 -4.736689850687980652e-02 5.184806068427860737e-04 3.736226558685302734e-01 1.124434769153594971e-01 1.207537651062011719e-01 -3.432594239711761475e-01 -2.207471244037151337e-02 -8.821380883455276489e-02 5.237634852528572083e-02 3.149300813674926758e-01 1.382956504821777344e-01 2.802705466747283936e-01 -4.033353924751281738e-02 -1.215349212288856506e-01 -3.728884831070899963e-02 1.972157657146453857e-01 -1.978614330291748047e-01 -3.296275436878204346e-02 1.022114157676696777e-01 2.558059990406036377e-01 -3.101030588150024414e-01 2.559122443199157715e-02 -6.523089110851287842e-02 -2.036460638046264648e-01 -6.002878025174140930e-02 -1.554313451051712036e-01 1.408553719520568848e-01
1.703896969556808472e-01 3.468822836875915527e-01 1.955656707286834717e-01 -2.241699025034904480e-03 7.607047259807586670e-02 4.521630331873893738e-02 8.027874678373336792e-02 1.146429851651191711e-01 1.262083202600479126e-01 2.649502158164978027e-01 9.514424949884414673e-02 -5.360248312354087830e-02 -1.065886244177818298e-01 -9.738992154598236084e-02 4.098598957061767578e-01 2.033519372344017029e-02 -2.163407206535339355e-01 2.270488291978836060e-01 -3.158157765865325928e-01 6.350551545619964600e-02 1.554184257984161377e-01 3.946392796933650970e-03 4.101012274622917175e-02 4.863621667027473450e-02 -3.691605925559997559e-01 -1.642429232597351074e-01 -8.091152459383010864e-02 9.120726585388183594e-02 -1.956950575113296509e-01 -1.040938962250947952e-02 2.570602670311927795e-02 -2.239230722188949585e-01
-2.709127366542816162e-01 -4.074781388044357300e-02 -2.086978778243064880e-02 1.236449852585792542e-01 -2.091686129570007324e-01 1.309788078069686890e-01 2.984037995338439941e-01 1.749673485755920410e-01 1.149779036641120911e-01 8.195306360721588135e-02 -2.701105773448944092e-01 4.877864569425582886e-02 -1.226260587573051453e-01 -2.392529696226119995e-01 3.618842959403991699e-01 -7.227352261543273926e-02 2.069171220064163208e-01 -6.050433963537216187e-02 2.134637534618377686e-02 2.088392227888107300e-01 -1.632595360279083252e-01 -1.268299371004104614e-01 -1.377580780535936356e-02 4.869089648127555847e-02 -1.316472589969635010e-01 -1.653968393802642822e-01 -2.121829837560653687e-01 2.498178929090499878e-01 -8.037365227937698364e-02 -2.943567335605621338e-01 -1.905305534601211548e-01 -8.688063174486160278e-02
-1.646154075860977173e-01 1.634024977684020996e-01 3.004722893238067627e-01 1.521912068128585815e-01 -1.320734340697526932e-02 -8.486213535070419312e-02 1.957542151212692261e-01 1.079118326306343079e-01 -9.518650174140930176e-02 2.789556682109832764e-01 -1.145561933517456055e-01 6.334833800792694092e-02 8.662671595811843872e-02 -3.374769687652587891e-01 2.501972019672393799e-01 -2.402379065752029419e-01 1.756271272897720337e-01 1.324070096015930176e-01 -7.521824538707733154e-02 4.477009549736976624e-02 4.091907665133476257e-02 8.350532501935958862e-02 2.230093032121658325e-01 -9.046050906181335449e-02 -3.064320683479309082e-01 -1.338045895099639893e-01 -3.379790484905242920e-01 1.702976673841476440e-01 -6.708683818578720093e-02 -2.058225572109222412e-01 7.200445234775543213e-02 2.871157135814428329e-03
-6.684423238039016724e-02 -3.680600970983505249e-02 -7.232266664505004883e-02 8.070559799671173096e-02 7.561667263507843018e-02 -1.761722713708877563e-01 3.170758858323097229e-02 2.555624842643737793e-01 -9.551364928483963013e-02 5.995129421353340149e-02 -2.068157941102981567e-01 -2.864807546138763428e-01 -9.857827797532081604e-03 -8.384769409894943237e-02 4.979421794414520264e-01 3.864783942699432373e-01 -2.079766243696212769e-01 -1.045522913336753845e-01 1.210429370403289795e-01 -2.041721642017364502e-01 2.266234159469604492e-02 -1.879800260066986084e-01 7.759892195463180542e-02 3.330575302243232727e-02 -5.836950987577438354e-02 -9.392666816711425781e-02 -2.651168219745159149e-02 9.171167016029357910e-02 -1.769598722457885742e-01 2.688311934471130371e-01 8.677313476800918579e-02 -2.267129123210906982e-01
-7.268038392066955566e-02 -1.898884773254394531e-02 -1.649662554264068604e-01 -8.763362467288970947e-02 9.477391839027404785e-02 -2.485250681638717651e-02 2.752078473567962646e-01 6.296327710151672363e-02 1.574104577302932739e-01 -2.726946175098419189e-01 -6.979733705520629883e-02 -2.161769270896911621e-01 -2.051023542881011963e-01 -1.584750860929489136e-01 2.011117488145828247e-01 9.004914760589599609e-02 3.804979920387268066e-01 -2.106814682483673096e-01 -2.022413760423660278e-01 5.991578847169876099e-02 1.328317373991012573e-01 3.095017746090888977e-03 8.963916450738906860e-03 3.204555213451385498e-01 -1.067768037319183350e-01 -3.148267269134521484e-01 -1.926326453685760498e-01 1.936582177877426147e-01 -1.948325634002685547e-01 -1.050409600138664246e-01 -1.209401339292526245e-01 -2.913172543048858643e-02
6.190864741802215576e-02 1.299064010381698608e-01 1.265289783477783203e-01 2.578365802764892578e-01 -1.245491504669189453e-01 8.999282866716384888e-02 2.115574777126312256e-01 1.042857095599174500e-01 2.925898730754852295e-01 -4.625407233834266663e-02 -1.492271572351455688e-01 -9.974371641874313354e-04 3.196495771408081055e-02 1.178008466958999634e-01 4.551241099834442139e-01 3.294126689434051514e-01 7.055452466011047363e-02 -1.237653344869613647e-01 -1.342654377222061157e-01 -2.102747187018394470e-02 9.759998321533203125e-02 -2.089080512523651123e-01 4.869398847222328186e-02 9.518124163150787354e-02 2.343723736703395844e-02 1.479149907827377319e-01 -1.104620024561882019e-01 -1.604243516921997070e-01 -3.729425370693206787e-01 -4.836389422416687012e-02 -7.466725539416074753e-03 -2.679195106029510498e-01
-7.230760902166366577e-02 3.798663243651390076e-02 1.608830690383911133e-01 2.579583525657653809e-01 4.246489107608795166e-01 -1.156175285577774048e-01 1.240410208702087402e-01 -1.815714314579963684e-02 6.213948875665664673e-02 -1.715895347297191620e-02 -8.109317719936370850e-02 1.502767205238342285e-01 5.601265281438827515e-02 -2.369800508022308350e-01 2.230700254440307617e-01 1.647057086229324341e-01 -3.490178612992167473e-03 -2.669954895973205566e-01 -1.364513337612152100e-01 -2.198402583599090576e-02 9.508054703474044800e-02 -4.072983860969543457e-01 -6.429732590913772583e-02 -1.542139053344726562e-01 4.291746765375137329e-02 -2.809698581695556641e-01 9.195134788751602173e-02 1.865689605474472046e-01 -1.035182923078536987e-01 4.446412995457649231e-02 2.883358597755432129e-01 -9.414722025394439697e-02
-5.185741931200027466e-02 2.173359990119934082e-01 -8.304195851087570190e-02 1.032955050468444824e-01 2.574702203273773193e-01 -4.355032369494438171e-02 1.886338889598846436e-01 1.785064786672592163e-01 8.721709996461868286e-02 8.101909421384334564e-03 -8.423767238855361938e-02 -2.517585456371307373e-01 -1.423770040273666382e-01 -1.229605302214622498e-01 5.045806169509887695e-01 1.695099771022796631e-01 -7.074864208698272705e-02 -1.139531210064888000e-01 1.953376531600952148e-01 8.917360007762908936e-02 2.806998491287231445e-01 -2.944141328334808350e-01 -5.264303833246231079e-02 -3.174997866153717041e-01 1.028117462992668152e-01 -1.027061883360147476e-02 8.671150542795658112e-03 -1.212870515882968903e-02 -9.572613984346389771e-02 1.690692901611328125e-01 -5.298518761992454529e-02 -1.240823343396186829e-01
1.621199101209640503e-01 -4.317987337708473206e-02 1.927679777145385742e-01 3.957146406173706055e-02 -1.234288737177848816e-01 1.650858074426651001e-01 1.450419127941131592e-01 -4.611506685614585876e-02 2.399650365114212036e-01 2.125264257192611694e-01 -2.091100066900253296e-01 -4.215687140822410583e-02 2.873439341783523560e-02 -3.596407175064086914e-01 1.808604598045349121e-01 1.967696994543075562e-01 2.439013570547103882e-01 -1.100325211882591248e-02 -2.345439344644546509e-01 7.756493985652923584e-02 9.224662557244300842e-03 -1.345414817333221436e-01 2.473516464233398438e-01 3.686326369643211365e-02 -1.097352206707000732e-01 -2.307578325271606445e-01 -4.344445765018463135e-01 -1.677619107067584991e-02 4.262492805719375610e-02 1.283468604087829590e-01 1.766762584447860718e-01 -1.115419566631317139e-01
-2.049448937177658081e-01 1.339951753616333008e-01 -1.059447135776281357e-02 4.493365809321403503e-02 2.619667649269104004e-01 -7.910185307264328003e-02 2.580729126930236816e-01 1.741042286157608032e-01 -1.188867166638374329e-02 -2.984121255576610565e-02 -1.267526596784591675e-01 -2.057346999645233154e-01 -3.677817061543464661e-02 -9.348773211240768433e-02 3.198471367359161377e-01 2.493655234575271606e-01 3.037018701434135437e-02 7.426393567584455013e-04 1.735930517315864563e-02 -9.502313286066055298e-02 1.926327347755432129e-01 -4.184057116508483887e-01 -3.445535898208618164e-02 -2.737278044223785400e-01 1.661372333765029907e-01 -1.983773261308670044e-01 8.797034621238708496e-02 -1.817496567964553833e-01 -6.234641373157501221e-02 1.204730719327926636e-01 -3.740369156002998352e-02 -3.256471753120422363e-01
-2.771345153450965881e-02 -1.055949106812477112e-01 2.386645972728729248e-01 1.022994797676801682e-02 -3.152658417820930481e-02 7.898335158824920654e-02 -6.730224192142486572e-02 3.510757386684417725e-01 1.459508389234542847e-01 8.261051774024963379e-02 -1.406814157962799072e-01 -2.107027471065521240e-01 1.124200373888015747e-01 -1.079391762614250183e-01 4.311690330505371094e-01 2.006597071886062622e-01 5.079752765595912933e-03 1.159399971365928650e-01 -1.464236825704574585e-01 1.873568743467330933e-01 2.524121664464473724e-02 -1.831241101026535034e-01 2.937570028007030487e-02 -1.843900606036186218e-02 -1.581636816263198853e-01 -6.571687757968902588e-02 -6.477455049753189087e-02 -6.038981676101684570e-02 1.101905386894941330e-02 -3.604953885078430176e-01 -4.126414656639099121e-01 -1.015563011169433594e-01
8.781863749027252197e-02 9.793142974376678467e-02 1.655456274747848511e-01 8.717629313468933105e-02 2.778334617614746094e-01 -1.712073832750320435e-01 -8.906419575214385986e-02 1.567795276641845703e-01 1.863012090325355530e-03 2.156207263469696045e-01 1.096456944942474365e-01 -1.484585106372833252e-01 8.904055505990982056e-02 -1.756167113780975342e-01 5.021508932113647461e-01 2.194443047046661377e-01 1.249348372220993042e-01 -1.642298419028520584e-03 2.512158453464508057e-01 -1.388060003519058228e-01 1.341610699892044067e-01 -3.060385584831237793e-01 1.403019428253173828e-01 -3.699568565934896469e-03 -2.860344350337982178e-01 -7.205946743488311768e-02 -8.080131560564041138e-02 -9.664887934923171997e-02 -5.861226096749305725e-02 -1.957905739545822144e-01 -4.625057056546211243e-02 -1.136057972908020020e-01
-8.201090618968009949e-03 -2.195744663476943970e-01 2.312548309564590454e-01 1.965968124568462372e-02 3.460228815674781799e-02 -1.754893809556961060e-01 1.387903988361358643e-01 -1.059126928448677063e-01 1.081447526812553406e-01 1.058584824204444885e-01 -4.005193114280700684e-01 -3.432795405387878418e-02 2.093037404119968414e-02 -2.324955314397811890e-01 2.878963053226470947e-01 2.235229164361953735e-01 -1.387120634317398071e-01 -3.056867420673370361e-01 -1.113469451665878296e-01 1.448567211627960205e-01 2.457890957593917847e-01 -3.212098479270935059e-01 -2.283893153071403503e-02 -1.547417640686035156e-01 -3.935395181179046631e-02 -1.367867588996887207e-01 -1.434922777116298676e-02 1.348468661308288574e-01 -6.352458894252777100e-02 2.922633886337280273e-01 3.606759756803512573e-02 4.610459320247173309e-03
-2.580797374248504639e-01 2.046624198555946350e-02 1.755344718694686890e-01 1.189664602279663086e-01 3.402551412582397461e-01 1.711872369050979614e-01 4.687169492244720459e-01 2.357399649918079376e-02 9.783972799777984619e-02 1.816723793745040894e-01 -2.237976789474487305e-01 -1.316248476505279541e-01 -1.432687044143676758e-01 -2.163715660572052002e-01 1.570964008569717407e-01 1.031789928674697876e-01 -6.965427100658416748e-02 -1.773081719875335693e-01 2.118197828531265259e-01 -1.168276369571685791e-01 6.432120501995086670e-02 -1.278988569974899292e-01 1.581628620624542236e-01 1.159380525350570679e-01 -3.655814751982688904e-02 -2.251559942960739136e-01 6.041593104600906372e-02 2.553056478500366211e-01 -7.832559198141098022e-02 1.356752868741750717e-02 -1.007737740874290466e-01 1.375833600759506226e-01
-2.402753978967666626e-01 2.802850604057312012e-01 -7.717701140791177750e-03 1.468104422092437744e-01 2.608167827129364014e-01 -1.784642599523067474e-02 1.643083840608596802e-01 -1.192470565438270569e-01 3.814972192049026489e-02 7.934276014566421509e-03 -1.461693644523620605e-01 -7.476881146430969238e-02 2.837764620780944824e-01 -2.234243750572204590e-01 3.788616955280303955e-01 -5.039350688457489014e-02 -1.329178921878337860e-02 1.583705395460128784e-01 1.895384043455123901e-01 -1.422495692968368530e-01 3.239527344703674316e-02 -2.825653254985809326e-01 2.356954962015151978e-01 -1.294063776731491089e-01 1.709025353193283081e-02 -2.417216598987579346e-01 -1.063751578330993652e-01 2.552632987499237061e-01 -1.630467176437377930e-01 7.715410739183425903e-02 1.454250812530517578e-01 6.360957026481628418e-02
-3.289034664630889893e-01 -8.835138380527496338e-02 1.520029362291097641e-02 1.256331056356430054e-01 3.746669590473175049e-01 3.049215972423553467e-01 1.724102497100830078e-01 -5.785076413303613663e-03 2.213280647993087769e-01 1.261869370937347412e-01 -1.638648808002471924e-01 -1.596773117780685425e-01 -9.297139197587966919e-02 -2.250496894121170044e-01 1.321363300085067749e-01 2.028836309909820557e-01 9.806177578866481781e-03 -1.728069484233856201e-01 2.831454873085021973e-01 -1.585775315761566162e-01 9.723809361457824707e-02 -1.109348535537719727e-01 4.865331947803497314e-02 8.804950863122940063e-02 -1.882736831903457642e-01 -3.270239531993865967e-01 -6.204927340149879456e-02 8.028908818960189819e-02 -1.776346117258071899e-01 -4.441488534212112427e-02 -2.570738829672336578e-02 -1.252440363168716431e-01
7.284826040267944336e-02 5.663049593567848206e-02 1.786979585886001587e-01 1.031418740749359131e-01 -1.116920933127403259e-01 -6.964099407196044922e-02 1.545930951833724976e-01 1.601122915744781494e-01 6.844448391348123550e-03 1.367828398942947388e-01 -2.085529118776321411e-01 2.776104398071765900e-02 -6.772485375404357910e-02 -2.505483627319335938e-01 2.108695805072784424e-01 -2.654296904802322388e-02 2.100794315338134766e-01 -1.540108770132064819e-01 -1.723289340734481812e-01 1.993058472871780396e-01 3.338144719600677490e-02 -3.516867756843566895e-01 3.356584906578063965e-02 2.670271992683410645e-01 8.466933667659759521e-02 -1.934648901224136353e-01 -4.717128574848175049e-01 3.710265085101127625e-02 5.421287193894386292e-02 1.765094399452209473e-01 1.831329613924026489e-01 -1.894247233867645264e-01
-1.653572767972946167e-01 3.568081185221672058e-02 3.843898475170135498e-01 1.247845515608787537e-01 1.343956589698791504e-02 -2.080085873603820801e-01 1.645922064781188965e-01 1.302883476018905640e-01 1.716490685939788818e-01 2.803912572562694550e-02 -1.605051606893539429e-01 2.240695059299468994e-02 -4.692105650901794434e-01 -8.397166617214679718e-03 3.630392253398895264e-01 1.324265152215957642e-01 -1.523176580667495728e-02 1.222509965300559998e-01 1.351499706506729126e-01 -7.148242741823196411e-02 1.507367938756942749e-02 -4.971213266253471375e-02 3.367424011230468750e-01 -1.143852714449167252e-02 -1.625910252332687378e-01 -2.355921268463134766e-01 -2.779786102473735809e-02 2.328008562326431274e-01 -4.794491920620203018e-03 1.853033085353672504e-03 2.859555371105670929e-02 4.400310292840003967e-02
-1.125681176781654358e-01 3.383972123265266418e-02 2.224738895893096924e-02 -9.308125078678131104e-02 1.839474439620971680e-01 1.548168659210205078e-01 2.157917916774749756e-01 -1.607683897018432617e-01 1.831349283456802368e-01 2.916809320449829102e-01 -3.443349301815032959e-01 7.723289728164672852e-02 1.875967681407928467e-01 -2.897915542125701904e-01 1.600361615419387817e-01 -4.941405728459358215e-02 3.976716101169586182e-02 3.325592726469039917e-02 -1.514409333467483521e-01 -2.914070487022399902e-01 -6.026307865977287292e-02 -1.404258608818054199e-01 8.666016906499862671e-02 -1.825061254203319550e-02 -3.502844572067260742e-01 -3.000203967094421387e-01 -5.419551581144332886e-02 1.179854571819305420e-01 -2.514077425003051758e-01 -1.025917306542396545e-01 9.403437376022338867e-02 5.057233199477195740e-02
3.885305300354957581e-02 2.894403412938117981e-02 2.775814533233642578e-01 -1.205749716609716415e-02 4.592966288328170776e-02 -8.163483440876007080e-02 -9.998631477355957031e-02 4.015908241271972656e-01 4.546230435371398926e-01 -6.939522922039031982e-03 -2.436294406652450562e-02 7.081035058945417404e-03 -7.567277550697326660e-02 1.683648675680160522e-02 1.437850445508956909e-01 9.982703626155853271e-02 -4.128846153616905212e-02 -2.090200036764144897e-02 -1.721411198377609253e-01 1.327479034662246704e-01 2.670085132122039795e-01 -2.673875987529754639e-01 2.084714174270629883e-01 1.552943438291549683e-01 -1.507375240325927734e-01 1.957438886165618896e-02 -2.495117485523223877e-01 4.773250967264175415e-02 -2.028930336236953735e-01 2.698789536952972412e-01 1.350039243698120117e-01 1.294514983892440796e-01
7.230933010578155518e-02 -2.319807708263397217e-01 1.860697269439697266e-01 1.279604136943817139e-01 1.162185892462730408e-01 -2.623764425516128540e-02 2.511100172996520996e-01 -1.900098025798797607e-01 5.656997859477996826e-02 -1.655958145856857300e-01 -4.253386557102203369e-01 -1.998093128204345703e-01 -2.388450317084789276e-02 -1.006146892905235291e-01 3.334382772445678711e-01 2.244877368211746216e-01 -1.140224933624267578e-01 -3.148322403430938721e-01 -1.913107633590698242e-01 2.040413022041320801e-02 2.622622996568679810e-02 -1.848058104515075684e-01 4.768363013863563538e-02 -1.592357307672500610e-01 -5.907616764307022095e-02 -1.320733875036239624e-01 -1.050974987447261810e-02 1.590754985809326172e-01 -1.827582418918609619e-01 1.854074448347091675e-01 8.366360515356063843e-02 -1.419312208890914917e-01
-4.042950645089149475e-02 2.093516588211059570e-01 -2.689244598150253296e-02 2.229221165180206299e-01 7.909630984067916870e-02 2.956471033394336700e-02 1.165205463767051697e-01 -2.593782171607017517e-02 -2.813701629638671875e-01 -2.260104715824127197e-01 -8.698234707117080688e-02 -1.070446241647005081e-02 -2.131936997175216675e-01 7.110683363862335682e-04 4.454635381698608398e-01 2.538405954837799072e-01 1.101946234703063965e-01 -2.346109598875045776e-02 -3.669069707393646240e-02 -2.163583636283874512e-01 2.088554948568344116e-01 -3.829059302806854248e-01 1.510977447032928467e-01 -7.759132981300354004e-02 2.911116741597652435e-02 -5.893832072615623474e-02 -3.190255165100097656e-02 2.659067809581756592e-01 2.594261243939399719e-02 1.726966351270675659e-01 2.234303653240203857e-01 -9.050503373146057129e-03
2.901235818862915039e-01 1.733167655766010284e-02 -1.197050139307975769e-01 1.118771955370903015e-01 -1.880400478839874268e-01 1.453210264444351196e-01 1.518438160419464111e-01 2.369819879531860352e-01 2.071946859359741211e-01 3.252625167369842529e-01 -2.516630589962005615e-01 -1.715531200170516968e-01 -9.698892012238502502e-03 -1.317386776208877563e-01 2.109434008598327637e-01 1.091852039098739624e-01 1.326953712850809097e-02 -1.546891778707504272e-01 8.441165089607238770e-02 -2.376695126295089722e-01 2.425845526158809662e-02 -4.367655217647552490e-01 2.249087989330291748e-01 -3.814769536256790161e-02 4.428229108452796936e-02 -6.144513189792633057e-02 -1.908561587333679199e-01 9.488859027624130249e-02 -2.085970789194107056e-01 -7.975971698760986328e-02 4.811601340770721436e-02 -5.626279860734939575e-02
-6.613369286060333252e-02 -1.485540419816970825e-01 2.254085093736648560e-01 2.326092123985290527e-02 1.986628174781799316e-01 -1.122156381607055664e-01 1.172511801123619080e-01 -6.135115027427673340e-02 1.643569767475128174e-01 -1.653538048267364502e-01 -3.911746442317962646e-01 -4.445436596870422363e-02 1.402478665113449097e-01 -2.807678580284118652e-01 2.714730203151702881e-01 2.138988226652145386e-01 -6.358082592487335205e-02 -3.231242299079895020e-01 -2.047985345125198364e-01 2.800850011408329010e-02 3.870427981019020081e-02 -2.152182608842849731e-01 4.405913129448890686e-02 -1.304006576538085938e-01 -1.308515965938568115e-01 -1.826999187469482422e-01 1.327703986316919327e-02 2.615665495395660400e-01 -2.133325338363647461e-01 1.572987884283065796e-01 -1.368968002498149872e-02 -1.336444169282913208e-01
-1.663135588169097900e-01 1.937429904937744141e-01 2.639576792716979980e-01 -8.466796576976776123e-02 1.456952840089797974e-01 1.683158278465270996e-01 9.507143497467041016e-02 1.351159512996673584e-01 6.801549345254898071e-02 -2.306827157735824585e-02 1.151999011635780334e-01 -1.244749948382377625e-01 2.279060631990432739e-01 -2.004608213901519775e-01 2.226694822311401367e-01 -2.087836563587188721e-01 2.179137617349624634e-01 -2.753815241158008575e-02 -3.199269175529479980e-01 -9.813388437032699585e-02 2.347037345170974731e-01 -1.256307810544967651e-01 2.849596738815307617e-01 -1.179325953125953674e-01 -2.730212509632110596e-01 -3.471588790416717529e-01 -1.411031633615493774e-01 7.210257649421691895e-02 4.621986299753189087e-02 -1.068964824080467224e-01 -9.376347996294498444e-03 4.313267394900321960e-02
1.085259839892387390e-01 1.921843290328979492e-01 3.962790966033935547e-02 3.040598928928375244e-01 1.514306664466857910e-01 8.312961459159851074e-02 1.325995922088623047e-01 1.437946856021881104e-01 3.819907456636428833e-02 1.622265875339508057e-01 -2.593827545642852783e-01 3.583848103880882263e-02 2.413957566022872925e-02 -7.849126309156417847e-02 3.501212596893310547e-01 1.260216981172561646e-01 -6.938469409942626953e-02 -1.788667738437652588e-01 -2.668731510639190674e-01 -1.849017143249511719e-01 4.215320944786071777e-01 -1.565697491168975830e-01 5.075959861278533936e-02 2.715804576873779297e-01 -6.193030998110771179e-02 -7.488777488470077515e-02 3.565904498100280762e-02 7.473814487457275391e-02 2.325715422630310059e-01 -1.379377394914627075e-01 -1.934980154037475586e-01 7.591947214677929878e-04
2.677593827247619629e-01 3.865311294794082642e-02 7.385509088635444641e-03 -1.430442780256271362e-01 -7.983183115720748901e-02 1.414522975683212280e-01 3.651357293128967285e-01 2.566396445035934448e-02 3.546199062839150429e-03 -5.050058662891387939e-02 -8.602298796176910400e-02 -1.986130625009536743e-01 -1.043061017990112305e-01 -2.894356250762939453e-01 3.296460211277008057e-01 2.150185592472553253e-02 1.553119719028472900e-01 -7.945658266544342041e-02 -2.081803232431411743e-01 1.258668005466461182e-01 3.072538785636425018e-02 -2.404267936944961548e-01 8.918629586696624756e-02 -4.982028156518936157e-02 -6.357979029417037964e-02 -2.593105137348175049e-01 -3.035209774971008301e-01 -1.566214412450790405e-01 -6.639370322227478027e-02 -9.482387453317642212e-02 5.934802070260047913e-02 3.592703640460968018e-01
-4.071421176195144653e-02 5.769830942153930664e-02 3.973531126976013184e-01 1.107459217309951782e-01 -8.406833745539188385e-03 6.834162026643753052e-02 1.225455775856971741e-01 2.594344317913055420e-01 3.691869601607322693e-02 2.130976170301437378e-01 -1.460408717393875122e-01 -1.610862612724304199e-01 -1.169316843152046204e-01 -2.935241758823394775e-01 -2.072243578732013702e-02 2.868531942367553711e-01 2.335380017757415771e-01 -1.324611455202102661e-01 -5.900591239333152771e-02 -4.896033555269241333e-02 7.177594304084777832e-02 -2.741544842720031738e-01 3.188269138336181641e-01 7.828916609287261963e-02 -8.714791387319564819e-02 -1.224060207605361938e-01 -6.108943000435829163e-02 9.151085279881954193e-03 -6.517052650451660156e-02 2.565993666648864746e-01 1.911752372980117798e-01 2.492209970951080322e-01
-3.497691452503204346e-02 -2.536364272236824036e-02 1.270764917135238647e-01 2.748205326497554779e-02 4.242214858531951904e-01 2.644918859004974365e-01 2.806108593940734863e-01 -1.172350719571113586e-01 1.255372315645217896e-01 2.281202673912048340e-01 -5.876049026846885681e-02 -4.125309735536575317e-02 5.329681187868118286e-02 -1.855777576565742493e-02 2.525452673435211182e-01 -3.960812091827392578e-02 1.368291378021240234e-01 -2.742365002632141113e-02 2.924216687679290771e-01 9.018394351005554199e-02 1.181029528379440308e-01 -1.275745928287506104e-01 3.786033717915415764e-03 -3.494388982653617859e-02 -1.874953061342239380e-01 -3.263534903526306152e-01 -5.934007093310356140e-02 2.657163143157958984e-01 -3.412547707557678223e-01 -3.470332548022270203e-02 -1.208751127123832703e-01 -6.857907027006149292e-02
3.345646262168884277e-01 -2.155017852783203125e-01 1.167805418372154236e-01 1.209607869386672974e-01 -1.174324154853820801e-01 -9.298842400312423706e-02 -1.994566991925239563e-02 2.997221946716308594e-01 1.997871845960617065e-01 1.718385070562362671e-01 1.327372491359710693e-01 -5.116342008113861084e-02 -2.779727578163146973e-01 -1.252651959657669067e-01 2.530549764633178711e-01 2.215680480003356934e-02 3.369737789034843445e-02 -1.750365644693374634e-01 -1.330160051584243774e-01 4.477513954043388367e-02 1.560522466897964478e-01 -3.471500873565673828e-01 1.726055890321731567e-01 -8.171564550139009953e-04 -7.447081804275512695e-02 -1.827164739370346069e-01 -2.434446811676025391e-01 1.024314910173416138e-01 -6.460162252187728882e-02 -1.745866090059280396e-01 -2.894205152988433838e-01 1.680885814130306244e-02
1.869742721319198608e-01 1.280750613659620285e-02 2.434033751487731934e-01 2.638184428215026855e-01 -3.207601606845855713e-02 -4.237580671906471252e-02 4.646902382373809814e-01 -3.355535119771957397e-02 -1.444354653358459473e-02 5.187976732850074768e-02 6.909306347370147705e-02 2.289272844791412354e-02 5.359112843871116638e-02 -2.270330488681793213e-01 3.598343133926391602e-01 -2.966137975454330444e-02 1.319947987794876099e-01 3.558619692921638489e-02 4.873009398579597473e-02 -1.965488791465759277e-01 2.960689365863800049e-01 -8.422940969467163086e-02 -5.494835227727890015e-02 -2.776180505752563477e-01 -1.561611741781234741e-01 -3.046447634696960449e-01 3.111687675118446350e-02 -1.257994323968887329e-01 -2.466925978660583496e-02 1.847837269306182861e-01 1.150689125061035156e-01 -8.153811842203140259e-02
-6.495755910873413086e-02 1.552640944719314575e-01 -7.030505686998367310e-02 1.374552845954895020e-01 2.435742318630218506e-01 -8.565548807382583618e-02 2.813268080353736877e-02 2.449987083673477173e-01 -6.812451034784317017e-02 -1.061591953039169312e-01 -3.089308738708496094e-01 -1.013739183545112610e-01 -4.155948408879339695e-04 -3.006509542465209961e-01 6.691616773605346680e-02 2.797563374042510986e-01 -2.105370312929153442e-01 -6.007884070277214050e-02 6.885348819196224213e-03 -7.503820955753326416e-02 3.444244563579559326e-01 -2.971831858158111572e-01 7.089325040578842163e-02 -1.461754441261291504e-01 1.081003621220588684e-01 -2.217503450810909271e-02 -2.919853925704956055e-01 -5.837522912770509720e-03 -2.466521412134170532e-01 -7.346018403768539429e-02 2.494635432958602905e-01 -1.127479970455169678e-01
1.774166673421859741e-01 7.016494125127792358e-02 7.208430673927068710e-03 2.046734094619750977e-02 3.364166617393493652e-01 1.370233446359634399e-01 3.954109549522399902e-02 9.071999043226242065e-02 7.885682582855224609e-02 -3.095388226211071014e-02 -3.825792297720909119e-02 -4.504698887467384338e-02 1.336668729782104492e-01 1.007858887314796448e-01 5.336813330650329590e-01 -1.492796093225479126e-01 2.261836454272270203e-02 2.494332790374755859e-01 -2.093364298343658447e-01 1.363019109703600407e-03 4.302893280982971191e-01 -8.990588039159774780e-02 1.172680407762527466e-01 2.222177237272262573e-01 -4.580551013350486755e-02 -2.483295500278472900e-01 -2.846832759678363800e-02 1.560582965612411499e-01 5.242554470896720886e-02 -1.121292635798454285e-01 -1.660406030714511871e-02 -9.025535732507705688e-02
-1.238122582435607910e-01 1.472340524196624756e-01 1.250698566436767578e-01 2.602339386940002441e-01 -3.780295699834823608e-02 -9.428481012582778931e-02 2.304789721965789795e-01 2.680570781230926514e-01 1.201281324028968811e-01 2.831846289336681366e-02 2.141304314136505127e-02 -2.327969223260879517e-01 -3.354709744453430176e-01 3.403432201594114304e-03 1.000240445137023926e-01 -2.368574142456054688e-01 -1.018156409263610840e-01 -9.256903082132339478e-02 -1.272705942392349243e-01 -2.813789620995521545e-02 1.905720978975296021e-01 -4.050151109695434570e-01 1.371834278106689453e-01 -1.431588977575302124e-01 -1.556380242109298706e-01 -9.220198541879653931e-02 -2.221994400024414062e-01 8.983525633811950684e-02 -1.248283460736274719e-01 -3.264480531215667725e-01 -3.002633806318044662e-03 -8.871197700500488281e-02
-1.268738806247711182e-01 -2.224403806030750275e-02 2.463552951812744141e-01 5.210615694522857666e-02 -1.011149138212203979e-01 -5.617926642298698425e-02 2.828613817691802979e-01 1.794813722372055054e-01 3.179835081100463867e-01 -2.046963013708591461e-02 -3.299553096294403076e-01 -1.620355620980262756e-02 -3.699908554553985596e-01 -1.266588568687438965e-01 3.167790472507476807e-01 8.662006258964538574e-02 -2.459426037967205048e-02 1.410244405269622803e-01 1.155213937163352966e-01 -1.945461481809616089e-01 2.248296588659286499e-01 -1.808118671178817749e-01 2.240209877490997314e-01 -5.231562629342079163e-02 1.654965728521347046e-01 -1.417117267847061157e-01 2.055568546056747437e-01 1.339291036128997803e-01 -5.027376115322113037e-02 1.922600157558917999e-02 -6.580437719821929932e-02 1.433238480240106583e-02
1.710755564272403717e-02 3.824828565120697021e-02 3.177247345447540283e-01 2.186901718378067017e-01 5.102260708808898926e-01 1.122975274920463562e-01 6.638325750827789307e-02 4.496255144476890564e-02 -2.630036883056163788e-02 1.210204884409904480e-01 -7.723025977611541748e-02 -2.197143733501434326e-01 3.872990235686302185e-02 -8.668719232082366943e-02 3.967196643352508545e-01 1.110896542668342590e-01 -5.155051499605178833e-02 2.426695823669433594e-01 -1.141344010829925537e-01 -1.974795013666152954e-01 3.128648698329925537e-01 -6.863094866275787354e-02 2.557138502597808838e-01 -8.104179799556732178e-02 -1.980926841497421265e-02 -6.807883828878402710e-02 1.336219906806945801e-02 -1.461355835199356079e-01 3.751304373145103455e-02 -3.012976050376892090e-02 1.180490106344223022e-02 -6.814088672399520874e-02
-3.018962778151035309e-02 1.089917272329330444e-01 3.062374293804168701e-01 1.585290580987930298e-02 -8.014834672212600708e-02 -4.531278833746910095e-02 1.223811134696006775e-01 1.351396180689334869e-02 9.489640593528747559e-02 8.414737880229949951e-02 -2.719859778881072998e-01 3.838089853525161743e-02 -4.189797341823577881e-01 -8.101025223731994629e-02 4.035765826702117920e-01 1.347159743309020996e-01 -8.185003697872161865e-02 7.278303802013397217e-02 1.882785707712173462e-01 -1.396590769290924072e-01 1.717402338981628418e-01 -2.593396604061126709e-01 2.443442791700363159e-01 1.129091009497642517e-01 2.547881379723548889e-02 -2.717119157314300537e-01 1.438836604356765747e-01 1.209604740142822266e-01 -9.794099628925323486e-02 2.292034327983856201e-01 8.194319158792495728e-02 8.294764906167984009e-03
-3.497591242194175720e-02 -1.205878257751464844e-01 2.745303697884082794e-02 2.161714285612106323e-01 3.980488777160644531e-01 -4.613735899329185486e-02 2.010711133480072021e-01 -8.125743269920349121e-02 1.211093962192535400e-01 -5.571895465254783630e-02 -5.422110110521316528e-02 1.053790301084518433e-01 -7.302853465080261230e-02 -2.324304580688476562e-01 3.089886307716369629e-01 1.001742035150527954e-01 -9.252619743347167969e-02 -3.235733509063720703e-01 -1.856667250394821167e-01 -9.073211997747421265e-02 1.165155544877052307e-01 -4.360775351524353027e-01 -1.422099620103836060e-01 -1.986732184886932373e-01 1.019717976450920105e-01 -2.224048525094985962e-01 1.070814579725265503e-02 6.829296797513961792e-02 -3.284534439444541931e-02 -3.270321711897850037e-02 2.112092971801757812e-01 -4.082839936017990112e-02
-2.183485329151153564e-01 -2.538075745105743408e-01 3.666442632675170898e-01 6.650164723396301270e-02 9.875243157148361206e-02 4.194231331348419189e-01 2.646472156047821045e-01 1.685308106243610382e-02 -8.521406911313533783e-03 2.124780863523483276e-01 -1.645991206169128418e-01 1.975706405937671661e-02 -4.400882497429847717e-02 -7.156746834516525269e-02 2.536346316337585449e-01 2.105590999126434326e-01 -1.834683120250701904e-02 -1.442949920892715454e-01 6.971134990453720093e-02 1.618329286575317383e-01 -1.817077980376780033e-03 -2.046058177947998047e-01 1.135788336396217346e-01 1.228571310639381409e-01 -7.032538950443267822e-02 -3.509123623371124268e-02 1.628347784280776978e-01 1.615058816969394684e-02 -1.429147124290466309e-01 -2.945385873317718506e-01 1.629593521356582642e-01 1.260302066802978516e-01
2.100334689021110535e-02 1.946900412440299988e-02 3.526253253221511841e-02 -4.512898623943328857e-02 -2.144038304686546326e-02 -2.442572563886642456e-01 2.118724733591079712e-01 1.320983022451400757e-01 1.708967536687850952e-01 1.628770381212234497e-01 -3.895682394504547119e-01 -3.775954991579055786e-02 6.622921209782361984e-03 -6.952991336584091187e-02 2.911888957023620605e-01 1.612745523452758789e-01 2.126199156045913696e-01 -1.603665649890899658e-01 -1.447090655565261841e-01 -1.512137204408645630e-01 -6.924374401569366455e-02 -2.495799809694290161e-01 3.425560295581817627e-01 1.322285830974578857e-01 1.234894096851348877e-01 -1.577064394950866699e-01 -3.146190941333770752e-01 6.278971582651138306e-02 9.797801822423934937e-02 -1.575458794832229614e-01 1.632824540138244629e-01 -1.675139367580413818e-01
7.800985127687454224e-02 -1.023732572793960571e-01 7.446938753128051758e-02 -1.481595635414123535e-01 -1.268999725580215454e-01 2.751258909702301025e-01 4.197042062878608704e-02 -2.521924488246440887e-02 7.742239534854888916e-02 9.284973889589309692e-02 -1.638097167015075684e-01 8.614029735326766968e-02 3.763670846819877625e-02 -3.674445450305938721e-01 2.315608114004135132e-01 1.594133079051971436e-01 6.286197155714035034e-02 -1.843575686216354370e-01 -1.093973889946937561e-01 -1.587522029876708984e-01 1.153126284480094910e-01 -6.124490872025489807e-02 6.189467385411262512e-02 -1.458639055490493774e-01 -4.600808769464492798e-02 -4.346983134746551514e-01 -2.232367843389511108e-01 2.761568725109100342e-01 3.399237245321273804e-02 -3.817076981067657471e-01 7.460036780685186386e-03 1.267075985670089722e-01
-2.129363268613815308e-01 -9.546916931867599487e-02 2.622674107551574707e-01 -2.403837628662586212e-02 -1.642694622278213501e-01 -4.439108539372682571e-03 -1.801916807889938354e-01 2.462582141160964966e-01 1.690732687711715698e-01 1.125339195132255554e-01 -1.140542477369308472e-01 -2.550535798072814941e-01 7.496900111436843872e-02 -6.933329254388809204e-02 5.175927281379699707e-01 1.418058872222900391e-01 9.025468677282333374e-02 3.016082011163234711e-02 6.006786599755287170e-02 1.154588386416435242e-01 2.461512573063373566e-02 -1.135166734457015991e-01 -1.411607861518859863e-01 -4.514919966459274292e-02 -2.444951795041561127e-02 -1.126016750931739807e-01 -2.575187087059020996e-01 -1.108334586024284363e-01 -1.093754097819328308e-01 -2.955456972122192383e-01 -2.927009463310241699e-01 -2.069375943392515182e-03
-1.208856850862503052e-01 1.351778507232666016e-01 7.671240717172622681e-02 -2.909777127206325531e-02 1.262481957674026489e-01 1.356945484876632690e-01 1.633943617343902588e-01 2.317992001771926880e-01 -3.247239813208580017e-02 -4.398598149418830872e-02 -3.128834441304206848e-02 -2.463241368532180786e-01 3.095537126064300537e-01 -1.705875992774963379e-01 2.230301201343536377e-01 -3.053539246320724487e-02 3.628382384777069092e-01 1.090975254774093628e-01 -1.895576566457748413e-01 -1.883752048015594482e-01 2.522220611572265625e-01 3.157406672835350037e-02 9.167750179767608643e-02 -1.463218964636325836e-02 -1.542141884565353394e-01 -3.942520618438720703e-01 -1.893265545368194580e-01 1.779871731996536255e-01 -7.215108489617705345e-04 -1.654321700334548950e-01 2.073563486337661743e-01 -7.136683911085128784e-03
-1.142359375953674316e-01 -1.588257104158401489e-01 2.473980635404586792e-01 -6.470918655395507812e-02 1.898531019687652588e-01 2.605630457401275635e-02 2.564448714256286621e-01 2.158912718296051025e-01 5.483490973711013794e-02 -2.824700670316815376e-03 -1.085907295346260071e-01 1.388923972845077515e-01 -2.398580014705657959e-01 -1.209425181150436401e-01 5.216457247734069824e-01 2.102676779031753540e-01 -5.243153497576713562e-02 -1.097723096609115601e-01 2.902301251888275146e-01 -7.958209514617919922e-02 2.506999373435974121e-01 -1.582631841301918030e-02 1.701778173446655273e-01 2.098880242556333542e-03 -4.509718716144561768e-02 -1.057067066431045532e-01 1.915757954120635986e-01 1.707767993211746216e-01 4.655316472053527832e-02 1.220813095569610596e-01 -9.189467877149581909e-02 -1.504355072975158691e-01
-7.109768688678741455e-02 3.200896084308624268e-02 1.107111796736717224e-01 -1.991107761859893799e-01 -8.334878087043762207e-02 1.568914502859115601e-01 2.134631946682929993e-02 1.438357084989547729e-01 -7.280553132295608521e-02 2.192980349063873291e-01 -1.150320619344711304e-01 7.503196597099304199e-02 -1.638856232166290283e-01 -7.019048184156417847e-02 2.560124099254608154e-01 1.216355413198471069e-01 -2.275041639804840088e-01 -2.130068751284852624e-04 -7.697799801826477051e-02 -1.830741316080093384e-01 3.162804841995239258e-01 -4.167820215225219727e-01 1.720985323190689087e-01 -2.100828103721141815e-02 -2.536059916019439697e-01 -3.129638433456420898e-01 2.425285130739212036e-01 2.811298966407775879e-01 -5.097116902470588684e-02 -7.615741342306137085e-02 -2.011635527014732361e-02 3.187616541981697083e-02
-1.608519256114959717e-02 -3.914326429367065430e-02 1.245383545756340027e-01 1.757821738719940186e-01 2.664793133735656738e-01 1.593756377696990967e-01 1.516625583171844482e-01 -1.221636906266212463e-01 1.457536667585372925e-01 4.000639617443084717e-01 7.373993843793869019e-02 -3.141022920608520508e-01 -1.529793739318847656e-01 -3.386391103267669678e-01 2.353191673755645752e-01 2.449954114854335785e-02 1.048742830753326416e-01 1.090132221579551697e-01 -4.222577437758445740e-03 -1.796100139617919922e-01 -6.534690409898757935e-02 2.713868021965026855e-02 -5.558067560195922852e-02 9.486982226371765137e-02 -1.462260633707046509e-01 -3.460967242717742920e-01 -4.173359367996454239e-03 1.380612850189208984e-01 -2.406448423862457275e-01 -6.220445781946182251e-02 2.019692510366439819e-01 -5.426214635372161865e-02
-2.671318948268890381e-01 -8.932831138372421265e-02 3.164666891098022461e-01 6.717201322317123413e-02 -2.403395324945449829e-01 2.566199004650115967e-01 -1.186097562313079834e-01 -2.091341884806752205e-03 -5.136915668845176697e-02 6.949700415134429932e-02 7.914762943983078003e-03 -8.571454137563705444e-02 5.480158608406782150e-03 -2.663195133209228516e-01 4.172799885272979736e-01 -4.592015594244003296e-02 -5.087167024612426758e-03 1.038480829447507858e-02 -2.281745225191116333e-01 1.178215667605400085e-01 -3.043928369879722595e-02 -1.080135926604270935e-01 8.911852538585662842e-02 1.385582983493804932e-01 -2.628194391727447510e-01 -1.873436570167541504e-02 -2.064201384782791138e-01 2.325593531131744385e-01 -2.876659333705902100e-01 -1.719907671213150024e-01 -1.565747708082199097e-01 -8.638940006494522095e-02
2.969801798462867737e-02 -1.702111512422561646e-01 1.776591092348098755e-01 1.494849799200892448e-03 -6.935832649469375610e-02 -7.685581594705581665e-02 4.312900304794311523e-01 -1.845249347388744354e-02 -5.430600792169570923e-02 1.230903342366218567e-01 -2.410890907049179077e-02 -6.530642975121736526e-03 -3.210710361599922180e-02 -1.154244542121887207e-01 2.048439532518386841e-01 3.832288384437561035e-01 1.040889397263526917e-01 -5.793545395135879517e-02 -2.002434432506561279e-02 -9.408566355705261230e-02 2.784221470355987549e-01 -1.073055192828178406e-01 8.302994072437286377e-02 -3.746951520442962646e-01 -1.568934507668018341e-02 -2.628727853298187256e-01 2.021097391843795776e-01 2.388547211885452271e-01 -2.125297635793685913e-01 1.534309834241867065e-01 1.070089116692543030e-01 -1.114996522665023804e-01
1.430810689926147461e-01 1.790922507643699646e-02 7.625150680541992188e-02 -2.515144348144531250e-01 1.315823495388031006e-01 1.427558213472366333e-01 -2.236663103103637695e-01 2.589512765407562256e-01 -8.701066672801971436e-02 1.846699416637420654e-01 2.843862585723400116e-02 5.052943155169487000e-02 -4.751820582896471024e-03 -1.661469042301177979e-01 4.718874394893646240e-01 -7.803341723047196865e-04 1.183665022253990173e-01 -2.596807181835174561e-01 -3.957335837185382843e-03 -7.463002949953079224e-02 2.928337156772613525e-01 -3.417886793613433838e-01 2.862974703311920166e-01 8.849667385220527649e-03 -9.766221046447753906e-02 -1.601327955722808838e-01 1.877239942550659180e-01 -1.685300469398498535e-02 -4.205392673611640930e-02 -1.106543987989425659e-01 -4.227465018630027771e-02 4.319284856319427490e-02
-3.557198941707611084e-01 3.136288747191429138e-02 1.128399372100830078e-01 5.176737159490585327e-02 2.963580489158630371e-01 -1.936245411634445190e-01 2.293153405189514160e-01 -7.850058376789093018e-03 -1.562261115759611130e-02 5.808151140809059143e-02 -1.419265866279602051e-01 -2.115062177181243896e-01 1.595825105905532837e-01 -1.276078820228576660e-01 5.465964078903198242e-01 8.526491373777389526e-02 -2.602956593036651611e-01 -8.127572387456893921e-02 8.570992201566696167e-02 9.195675700902938843e-02 1.515742838382720947e-01 -9.932342171669006348e-02 -9.943777322769165039e-02 -2.917359210550785065e-02 6.056679040193557739e-02 -2.151656746864318848e-01 -1.635995134711265564e-02 -1.015965491533279419e-01 -4.793935269117355347e-02 6.492108851671218872e-02 2.293189913034439087e-01 -9.707000106573104858e-02
-1.046887189149856567e-01 -2.410646378993988037e-01 2.838101685047149658e-01 -1.303388029336929321e-01 -1.276378333568572998e-01 1.741602867841720581e-01 2.882888913154602051e-01 1.865984499454498291e-01 -6.742743402719497681e-02 -6.656754761934280396e-02 -1.439240872859954834e-01 -5.001299828290939331e-02 3.815630078315734863e-02 -3.175904452800750732e-01 1.878235191106796265e-01 -6.582364905625581741e-03 5.804365500807762146e-02 -1.482110470533370972e-01 -1.892018131911754608e-02 6.911280751228332520e-02 8.867272734642028809e-02 -1.872514337301254272e-01 1.672085821628570557e-01 2.631895542144775391e-01 1.927874386310577393e-01 -4.329583048820495605e-01 -9.843349456787109375e-02 4.072535410523414612e-02 -1.508579999208450317e-01 -2.300701886415481567e-01 -1.184837818145751953e-01 5.182062461972236633e-02
-3.495891019701957703e-02 -2.436105161905288696e-01 3.050298094749450684e-01 -2.855693735182285309e-02 1.236501112580299377e-01 -9.780779480934143066e-02 2.843331098556518555e-01 -1.459024995565414429e-01 -2.333611622452735901e-02 -2.109145186841487885e-02 -2.940354049205780029e-01 -1.841879040002822876e-01 1.112203225493431091e-01 -2.388911843299865723e-01 3.303312659263610840e-01 2.280603796243667603e-01 3.349958732724189758e-02 -2.625648081302642822e-01 -1.966533064842224121e-01 -5.039964802563190460e-03 4.734577238559722900e-02 -2.022524774074554443e-01 8.591902256011962891e-02 -1.811982840299606323e-01 -4.309608601033687592e-03 -1.677878350019454956e-01 1.651234179735183716e-01 1.939882040023803711e-01 -1.959053277969360352e-01 1.999802291393280029e-01 -1.532799471169710159e-02 -5.335108563303947449e-02
-1.706302016973495483e-01 -2.228346094489097595e-02 3.198026418685913086e-01 8.725848048925399780e-02 -1.904548960737884045e-03 -1.686456054449081421e-01 1.196556612849235535e-01 1.009621471166610718e-01 7.561314851045608521e-03 1.862630248069763184e-01 -2.207167595624923706e-01 1.306493878364562988e-01 -3.890660107135772705e-01 -9.065651148557662964e-02 3.595728278160095215e-01 5.531007796525955200e-02 -1.447535455226898193e-01 -1.947228424251079559e-02 1.172448098659515381e-01 -7.289282232522964478e-02 2.231982052326202393e-01 -4.613498598337173462e-02 2.964728772640228271e-01 -7.108502835035324097e-02 -4.260464012622833252e-02 -3.145481050014495850e-01 8.050142973661422729e-02 3.242538869380950928e-02 -9.596912562847137451e-02 1.926610916852951050e-01 -6.081193685531616211e-02 2.673283517360687256e-01
-3.489029407501220703e-02 -1.034180968999862671e-01 1.525578349828720093e-01 -1.980140991508960724e-02 1.466278582811355591e-01 -3.781078383326530457e-02 6.221160292625427246e-02 1.131970062851905823e-01 2.980458438396453857e-01 3.832262300420552492e-04 -2.163332700729370117e-01 -1.537964195013046265e-01 -1.928857862949371338e-01 -9.230168163776397705e-02 4.986633360385894775e-01 -7.998465001583099365e-02 1.832003891468048096e-01 -2.012657076120376587e-01 -2.144976109266281128e-01 2.311432212591171265e-01 -9.782571345567703247e-02 -1.520056575536727905e-01 -4.792201798409223557e-03 3.302464187145233154e-01 -2.752087712287902832e-01 -8.851389586925506592e-02 -7.102834526449441910e-03 7.898970693349838257e-02 -1.895012408494949341e-01 -5.733422562479972839e-02 -1.248405054211616516e-01 -6.943201273679733276e-02
2.040707021951675415e-01 -1.537175327539443970e-01 2.122857980430126190e-02 1.668294668197631836e-01 -9.990244358777999878e-02 -7.770503312349319458e-02 -4.070270061492919922e-02 3.826205134391784668e-01 1.255855411291122437e-01 1.856661289930343628e-01 -9.623160003684461117e-04 -1.794496178627014160e-01 -3.026826083660125732e-01 -1.673252731561660767e-01 3.739475309848785400e-01 1.982529275119304657e-02 1.401758790016174316e-01 -6.628151983022689819e-02 -8.388797938823699951e-02 4.221369326114654541e-02 1.589114218950271606e-01 -3.325108289718627930e-01 2.754333429038524628e-02 -6.305710226297378540e-02 -1.791134029626846313e-01 9.810306876897811890e-02 -2.940246760845184326e-01 1.286330223083496094e-01 -1.661241799592971802e-01 -1.500768065452575684e-01 -1.625213325023651123e-01 -7.368483394384384155e-02
-2.909533977508544922e-01 -4.917059466242790222e-02 7.809705287218093872e-02 3.266441449522972107e-02 -2.118462510406970978e-02 3.024243935942649841e-02 6.051953509449958801e-02 1.779812574386596680e-01 1.475353986024856567e-01 3.080447614192962646e-01 -2.257092744112014771e-01 -1.562887243926525116e-02 2.351324409246444702e-01 1.456337422132492065e-01 4.244337379932403564e-01 1.991942375898361206e-01 2.667757272720336914e-01 2.283018454909324646e-02 -2.419283837080001831e-01 8.326357603073120117e-02 -8.598789572715759277e-03 -1.379000842571258545e-01 1.528980210423469543e-02 -1.269655227661132812e-01 -3.834109753370285034e-02 -2.328325361013412476e-01 -2.836941480636596680e-01 1.862076856195926666e-02 -2.144688963890075684e-01 1.346096210181713104e-02 2.586177363991737366e-02 -2.212214469909667969e-01
-3.213259875774383545e-01 -3.755545243620872498e-02 1.613540202379226685e-01 -1.280895713716745377e-02 -1.882538348436355591e-01 9.992573410272598267e-02 -2.720433473587036133e-01 2.664868831634521484e-01 8.698538690805435181e-02 1.799273192882537842e-01 -6.795771420001983643e-02 -1.755765527486801147e-01 2.043732628226280212e-02 -1.268612742424011230e-01 3.283777832984924316e-01 1.891627907752990723e-01 1.370167285203933716e-01 1.096699833869934082e-01 -1.703501194715499878e-01 3.184760734438896179e-02 -2.958730235695838928e-02 -1.952209919691085815e-01 1.342208534479141235e-01 -3.776886314153671265e-02 -2.673166394233703613e-01 -1.134310588240623474e-01 -9.797081351280212402e-02 5.453449860215187073e-02 -3.387174606323242188e-01 -1.860121041536331177e-01 -2.753230631351470947e-01 -4.345383867621421814e-02
-5.716523528099060059e-02 1.325696855783462524e-01 4.291577935218811035e-01 -1.889374852180480957e-02 2.303701788187026978e-01 -2.801432460546493530e-02 2.102572023868560791e-01 1.823224686086177826e-02 -6.623853114433586597e-04 -9.688698686659336090e-03 -1.012529507279396057e-01 9.462426416575908661e-03 -1.589304655790328979e-01 -1.249132230877876282e-01 2.556281685829162598e-01 2.345360666513442993e-01 -1.112360283732414246e-01 -2.873139679431915283e-01 1.702862232923507690e-02 -2.135076373815536499e-01 1.204539909958839417e-01 -1.511320173740386963e-01 -2.372751981019973755e-01 3.504656553268432617e-01 -7.099370472133159637e-03 -7.832472026348114014e-02 -2.198195308446884155e-01 -1.693253815174102783e-01 -1.846674531698226929e-01 -1.487287133932113647e-01 -1.200352907180786133e-01 -1.161701157689094543e-01
2.571945823729038239e-02 -8.492437750101089478e-02 1.465449780225753784e-01 -9.264217317104339600e-02 6.875372678041458130e-02 -1.072227731347084045e-01 1.026535257697105408e-01 7.224418967962265015e-02 1.951294541358947754e-01 1.205026358366012573e-01 1.605049706995487213e-02 -2.724950760602951050e-02 -1.787503063678741455e-01 -3.043916821479797363e-01 2.131511420011520386e-01 5.965000763535499573e-02 1.860718727111816406e-01 3.235245048999786377e-01 -1.216569319367408752e-01 -1.101348623633384705e-01 4.191036224365234375e-01 -2.671518921852111816e-01 -2.005153745412826538e-01 -3.365555033087730408e-02 -1.661060303449630737e-01 -1.624170094728469849e-01 -2.955256700515747070e-01 2.139986306428909302e-01 -5.694768577814102173e-02 1.309464126825332642e-01 -2.017777562141418457e-01 -1.048434805124998093e-02
-1.914484798908233643e-01 1.413505077362060547e-01 7.609294354915618896e-02 -5.282319709658622742e-02 9.929586201906204224e-02 1.016670912504196167e-01 -1.742555177770555019e-03 3.745102286338806152e-01 -1.376415193080902100e-01 -1.396516151726245880e-02 2.699106931686401367e-02 -1.297694593667984009e-01 9.610915929079055786e-02 -1.158073768019676208e-01 4.942631721496582031e-01 3.646154701709747314e-02 1.590151786804199219e-01 -2.143162488937377930e-01 -2.877906709909439087e-02 1.260258108377456665e-01 1.770906746387481689e-01 -1.996845602989196777e-01 2.455910146236419678e-01 -1.190309077501296997e-01 -1.654865443706512451e-01 1.460203975439071655e-01 -1.530672311782836914e-01 1.981340795755386353e-01 6.551024317741394043e-02 -2.171062827110290527e-01 -2.291004061698913574e-01 1.428045332431793213e-01
-1.860901862382888794e-01 -4.534436855465173721e-03 1.386958956718444824e-01 -1.105214878916740417e-01 -1.453579962253570557e-01 2.140482217073440552e-01 1.627862602472305298e-01 3.316204547882080078e-01 2.862330377101898193e-01 1.093795299530029297e-01 -2.677152156829833984e-01 -5.066375806927680969e-02 -1.124349460005760193e-01 -1.385095864534378052e-01 1.124555617570877075e-01 1.882961243391036987e-01 3.153378665447235107e-01 -1.640515285544097424e-03 -7.077554613351821899e-02 -2.272601611912250519e-02 1.838207095861434937e-01 -1.504531055688858032e-01 3.247551918029785156e-01 3.199920058250427246e-01 -1.334504038095474243e-01 -2.252497524023056030e-01 -6.745544821023941040e-02 1.125175803899765015e-01 -9.550976753234863281e-02 1.284956336021423340e-01 -2.793474495410919189e-02 3.158688545227050781e-02
-5.184412468224763870e-03 -5.494385957717895508e-02 1.454362869262695312e-01 1.162500008940696716e-01 2.891885936260223389e-01 9.394142031669616699e-02 2.751389741897583008e-01 3.814691603183746338e-01 -1.646826229989528656e-02 2.902629971504211426e-01 -3.280073404312133789e-01 -1.511517167091369629e-01 -2.072533369064331055e-01 -1.423748582601547241e-01 1.825228333473205566e-01 7.920991629362106323e-02 1.844204664230346680e-01 -6.869985908269882202e-02 1.099060773849487305e-01 -1.639141738414764404e-01 1.697627454996109009e-01 -2.465531677007675171e-01 2.742951922118663788e-02 2.207998782396316528e-01 4.598429799079895020e-02 -3.645091201178729534e-04 -5.989603698253631592e-02 7.262461632490158081e-02 2.389624528586864471e-02 -1.547963023185729980e-01 -8.359529823064804077e-02 2.674928307533264160e-01
2.201577872037887573e-01 7.649219781160354614e-02 8.388891071081161499e-02 2.143347412347793579e-01 6.184798106551170349e-02 1.401649266481399536e-01 -3.387566208839416504e-01 7.237932085990905762e-02 1.365276724100112915e-01 1.173341572284698486e-01 -1.547108739614486694e-01 -2.107825279235839844e-01 1.668416261672973633e-01 -2.426662482321262360e-02 4.843356013298034668e-01 -2.112280204892158508e-02 3.030075319111347198e-02 -1.964852958917617798e-01 1.830440945923328400e-02 4.443164542317390442e-02 2.952132523059844971e-01 -2.041622549295425415e-01 5.993645638227462769e-02 -3.877953439950942993e-02 -1.468281596899032593e-01 -2.699047792702913284e-03 -6.861335784196853638e-02 9.564266353845596313e-02 -3.316029012203216553e-01 -3.875287249684333801e-02 -1.848884224891662598e-01 1.678761392831802368e-01
-1.472607906907796860e-02 -1.302825361490249634e-01 1.431290954351425171e-01 -4.549317061901092529e-02 1.231571808457374573e-01 -8.829304575920104980e-02 1.568510830402374268e-01 2.630259096622467041e-01 -1.867059618234634399e-01 5.571668595075607300e-02 -7.189232856035232544e-02 -9.654262661933898926e-02 2.838544845581054688e-01 9.730409085750579834e-02 3.108604252338409424e-01 3.232958540320396423e-02 2.538024261593818665e-02 -2.406331002712249756e-01 -6.961593031883239746e-02 -9.225263260304927826e-03 3.072234392166137695e-01 -2.431485801935195923e-01 2.740973234176635742e-01 4.856408387422561646e-02 -8.881389349699020386e-02 -9.112428873777389526e-02 -1.946175247430801392e-01 2.212864011526107788e-01 -8.062587678432464600e-02 1.682624407112598419e-02 -4.247820675373077393e-01 1.363771706819534302e-01
5.426314845681190491e-02 2.145744115114212036e-02 -3.186387568712234497e-02 9.272430837154388428e-02 -7.811363786458969116e-02 8.068948239088058472e-02 6.089103594422340393e-02 2.006672918796539307e-01 5.664984136819839478e-02 3.134611546993255615e-01 -2.345595061779022217e-01 -9.169585071504116058e-03 -1.229662168771028519e-02 -2.656776607036590576e-01 3.983980119228363037e-01 -8.799853920936584473e-02 -2.566810846328735352e-01 3.009167313575744629e-01 -6.262171268463134766e-02 -2.206301689147949219e-01 2.177515178918838501e-01 9.052705764770507812e-02 2.604302205145359039e-02 -1.583109200000762939e-01 -2.573282718658447266e-01 -3.503580987453460693e-01 -1.565385907888412476e-01 -1.934028230607509613e-02 -9.797815233469009399e-02 1.212485227733850479e-02 -8.289429545402526855e-02 -1.255888789892196655e-01
-2.379718609154224396e-02 4.697041586041450500e-02 4.614102840423583984e-01 1.685051470994949341e-01 -8.565482683479785919e-03 -1.406162045896053314e-03 6.711466610431671143e-02 2.153993695974349976e-01 1.343816369771957397e-01 2.891932129859924316e-01 -4.429370909929275513e-02 9.551600366830825806e-02 1.095079258084297180e-01 -3.007675409317016602e-01 3.356186673045158386e-02 8.897993713617324829e-02 -3.895391523838043213e-02 1.781490147113800049e-01 2.716979011893272400e-02 2.134957760572433472e-01 2.450959384441375732e-01 -2.590743005275726318e-01 5.228316411375999451e-03 -1.053883582353591919e-01 1.131151393055915833e-01 -1.788659840822219849e-01 2.363769896328449249e-02 1.497858762741088867e-01 -3.635370731353759766e-01 1.643980890512466431e-01 2.445515431463718414e-02 1.876669675111770630e-01
8.721245825290679932e-02 -4.100630432367324829e-02 -1.552559714764356613e-02 -7.733598351478576660e-02 1.188128069043159485e-01 1.627758741378784180e-01 3.067804733291268349e-03 2.846240997314453125e-01 1.592148244380950928e-01 1.757541298866271973e-02 -2.047476544976234436e-02 -2.153136730194091797e-01 -1.846823096275329590e-01 -1.844986677169799805e-01 3.734216988086700439e-01 1.987712383270263672e-01 1.490778028964996338e-01 -2.645535208284854889e-02 -2.388676404953002930e-01 -1.889898180961608887e-01 -5.314657930284738541e-03 4.957371205091476440e-02 -1.771287769079208374e-01 5.627751350402832031e-02 2.296438664197921753e-01 -1.836708486080169678e-01 -2.514908909797668457e-01 3.182937800884246826e-01 -1.727515310049057007e-01 -1.587198674678802490e-01 2.814781069755554199e-01 7.278674840927124023e-02
-2.497418411076068878e-02 -1.354377269744873047e-01 1.463412046432495117e-01 -7.938569039106369019e-02 1.388527359813451767e-02 9.725765138864517212e-02 1.466133147478103638e-01 2.334004789590835571e-01 -8.577474206686019897e-02 -2.974301874637603760e-01 -1.303134858608245850e-01 3.214114904403686523e-02 1.771265827119350433e-02 -1.621563881635665894e-01 2.910627424716949463e-01 -8.658159524202346802e-02 7.846796512603759766e-02 -8.813296258449554443e-02 -9.519892930984497070e-02 1.794326119124889374e-02 1.118392199277877808e-01 -2.372537255287170410e-01 1.980985701084136963e-01 -1.167765632271766663e-01 1.206044778227806091e-01 -5.182625651359558105e-01 -2.963221669197082520e-01 -1.874122023582458496e-01 -1.602410674095153809e-01 -8.972607553005218506e-02 1.421505305916070938e-02 2.237064987421035767e-01
2.816534228622913361e-02 -1.766725257039070129e-02 1.110675036907196045e-01 -3.863541036844253540e-02 5.723048374056816101e-02 -1.085493713617324829e-01 -1.740899384021759033e-01 6.919240206480026245e-02 -7.399539649486541748e-02 3.235273361206054688e-01 -9.671719372272491455e-02 -1.764247864484786987e-01 2.135588079690933228e-01 -1.536859869956970215e-01 6.020677685737609863e-01 1.589388400316238403e-01 -6.337045878171920776e-02 2.575505152344703674e-02 1.460916548967361450e-01 -1.486110985279083252e-01 2.280560433864593506e-01 -8.380612730979919434e-02 1.984467357397079468e-01 -3.165394365787506104e-01 -1.565023958683013916e-01 -7.415533065795898438e-02 7.947800308465957642e-02 1.799105107784271240e-01 -1.940934360027313232e-02 1.925478130578994751e-02 6.500263512134552002e-02 -8.334072679281234741e-02
-1.830675154924392700e-01 1.412859410047531128e-01 -2.263263911008834839e-01 3.276546299457550049e-02 -2.031365334987640381e-01 1.367191672325134277e-01 2.382314354181289673e-01 4.480963349342346191e-01 6.631263345479965210e-02 -8.779838681221008301e-02 -4.635395109653472900e-02 -1.306489855051040649e-01 4.912746325135231018e-02 -2.108924686908721924e-01 4.156300425529479980e-01 6.861492246389389038e-02 2.853109873831272125e-02 -1.221370175480842590e-01 -2.455087006092071533e-01 6.681370735168457031e-02 -8.176632225513458252e-02 -1.545514911413192749e-01 4.063650593161582947e-02 7.887561619281768799e-02 -1.773826777935028076e-01 -2.768838107585906982e-01 -5.138689279556274414e-02 2.935957349836826324e-02 -6.808496266603469849e-02 -6.201461702585220337e-02 -1.133223399519920349e-01 -2.630346715450286865e-01
-2.563438415527343750e-01 -3.069123625755310059e-01 2.485710978507995605e-01 7.439676672220230103e-03 1.678972840309143066e-01 3.376612365245819092e-01 1.929207891225814819e-01 3.274294734001159668e-02 1.320708245038986206e-01 3.245751559734344482e-01 -1.183087602257728577e-01 -3.974904119968414307e-02 -9.200481325387954712e-02 -1.006703525781631470e-01 1.466882377862930298e-01 2.625998556613922119e-01 1.615439951419830322e-01 -2.164501249790191650e-01 1.667138636112213135e-01 -3.459093160927295685e-03 -5.045542865991592407e-02 -1.654356420040130615e-01 2.509901821613311768e-01 5.173032730817794800e-02 -2.569866366684436798e-02 -1.559938341379165649e-01 1.911466196179389954e-02 8.930636197328567505e-02 -1.448988020420074463e-01 -2.144490331411361694e-01 3.156200051307678223e-02 2.294669896364212036e-01
3.082618117332458496e-01 -2.221161872148513794e-01 1.320993751287460327e-01 -4.111571609973907471e-02 -8.600067347288131714e-03 1.394686996936798096e-01 -6.114311050623655319e-03 3.910197019577026367e-01 7.438993453979492188e-02 1.077282205224037170e-01 -8.175225555896759033e-02 -1.468159630894660950e-02 6.891339272260665894e-02 -6.110162660479545593e-02 3.714622557163238525e-01 2.755252420902252197e-01 8.341746032238006592e-02 -7.147762179374694824e-02 -1.745332777500152588e-01 -1.262050401419401169e-02 3.008483052253723145e-01 -2.228837907314300537e-01 -3.687835484743118286e-02 2.007613629102706909e-01 1.838674694299697876e-01 -2.603190839290618896e-01 -8.142696321010589600e-02 -1.261402368545532227e-01 -5.505428090691566467e-02 -5.638757348060607910e-02 -1.966031044721603394e-01 1.552450954914093018e-01
2.288626581430435181e-01 2.451536012813448906e-03 1.029297858476638794e-01 1.633748263120651245e-01 -6.372335553169250488e-02 -1.010298728942871094e-01 5.391287207603454590e-01 1.375331580638885498e-01 2.465516030788421631e-01 9.972994774580001831e-02 -1.336022317409515381e-01 -2.250841259956359863e-01 1.773074455559253693e-02 -2.162165492773056030e-01 2.309650629758834839e-01 -1.019070893526077271e-01 -1.074603348970413208e-01 -9.936752170324325562e-02 -1.183269321918487549e-01 9.760683029890060425e-02 6.741915643215179443e-02 -2.610282003879547119e-01 2.730403244495391846e-01 -6.517376005649566650e-02 9.824046492576599121e-02 -9.825974702835083008e-02 7.523463666439056396e-02 1.489409953355789185e-01 -1.175428107380867004e-01 1.410125941038131714e-01 4.709401354193687439e-02 2.386398613452911377e-01
-4.911953955888748169e-02 -1.404184401035308838e-01 2.381385862827301025e-01 8.748991787433624268e-02 1.796801201999187469e-02 -4.164652153849601746e-02 3.011087477207183838e-01 3.281933367252349854e-01 4.761642217636108398e-01 1.912320852279663086e-01 -1.194469183683395386e-01 -1.492915004491806030e-01 -5.790728330612182617e-02 -1.447681933641433716e-01 7.792260497808456421e-02 3.810769319534301758e-02 -5.062648653984069824e-02 -1.657133847475051880e-01 -2.152654230594635010e-01 -8.811563998460769653e-02 1.941359937191009521e-01 -1.145317256450653076e-01 9.208350628614425659e-02 -9.485729038715362549e-02 -2.589837610721588135e-01 8.511895686388015747e-02 -2.954274117946624756e-01 2.784620597958564758e-02 1.125370338559150696e-02 1.462118029594421387e-01 -1.943933218717575073e-01 8.545766025781631470e-02
-3.814423689618706703e-03 -1.510300487279891968e-01 1.934030801057815552e-01 -4.006768018007278442e-02 3.050593100488185883e-02 1.458743810653686523e-01 3.344788253307342529e-01 1.161661148071289062e-01 -9.636360406875610352e-02 -7.893117517232894897e-02 -9.137738496065139771e-02 3.163861110806465149e-03 -1.186953037977218628e-01 -8.250521123409271240e-02 3.538704216480255127e-01 1.519482582807540894e-01 1.669421643018722534e-01 8.243080228567123413e-02 1.190145909786224365e-01 -9.640152752399444580e-02 3.674777224659919739e-02 -2.775028645992279053e-01 1.625756770372390747e-01 -3.877544999122619629e-01 2.069986015558242798e-01 -1.910026222467422485e-01 1.232129633426666260e-01 2.033204734325408936e-01 -9.390670061111450195e-02 7.091166079044342041e-02 7.312969118356704712e-02 -3.594294488430023193e-01
2.996391654014587402e-01 2.765246294438838959e-02 3.249246254563331604e-02 -9.380101412534713745e-02 -1.671713776886463165e-02 6.202974542975425720e-02 -1.054599806666374207e-01 1.746384799480438232e-01 8.046270906925201416e-02 1.901557594537734985e-01 -9.801602363586425781e-02 -9.659513831138610840e-02 1.308784782886505127e-01 -2.581011354923248291e-01 5.738536119461059570e-01 5.353256314992904663e-02 2.162242829799652100e-01 -2.318643182516098022e-01 -1.065449882298707962e-02 9.925558418035507202e-02 2.132804542779922485e-01 -2.651146054267883301e-01 1.448513567447662354e-01 1.041854470968246460e-01 -5.931597948074340820e-02 -1.919462829828262329e-01 1.326548680663108826e-02 -5.515193194150924683e-02 -1.496660262346267700e-01 -5.136438831686973572e-02 -1.821397542953491211e-01 1.283633559942245483e-01
7.587032858282327652e-03 -1.920366436243057251e-01 2.287026494741439819e-01 8.242292702198028564e-02 -4.355986788868904114e-02 1.761146634817123413e-01 -1.494953408837318420e-03 1.139772459864616394e-01 -6.178114563226699829e-02 -2.556563913822174072e-01 -3.889324665069580078e-01 -4.856921359896659851e-02 6.099014356732368469e-02 -2.555781304836273193e-01 2.979724407196044922e-01 6.945442408323287964e-02 1.319154500961303711e-01 1.440179646015167236e-01 -5.275532975792884827e-02 -3.838369250297546387e-02 1.189189478754997253e-01 -3.073555529117584229e-01 1.137771978974342346e-01 9.877993166446685791e-02 4.606819152832031250e-02 -4.472310543060302734e-01 -2.313897609710693359e-01 -1.011526137590408325e-01 -9.598305821418762207e-02 4.964220896363258362e-02 1.459460258483886719e-01 -1.866391627117991447e-03
1.570510119199752808e-01 -2.128584682941436768e-01 1.121793091297149658e-01 4.704932495951652527e-02 1.032295152544975281e-01 3.809411823749542236e-02 1.164446026086807251e-01 2.001453787088394165e-01 1.439591646194458008e-01 1.999181061983108521e-01 -3.176045715808868408e-01 1.147969737648963928e-01 8.677113801240921021e-02 -1.755354106426239014e-01 5.166835784912109375e-01 1.498786211013793945e-01 2.162025868892669678e-01 -8.957213163375854492e-02 -8.645408600568771362e-02 1.948082894086837769e-01 -8.241335302591323853e-02 -2.235190719366073608e-01 -1.406117826700210571e-01 2.138211429119110107e-01 -1.796600371599197388e-01 -1.456598937511444092e-01 5.943758040666580200e-02 2.173801362514495850e-01 5.239754915237426758e-02 1.868469826877117157e-02 -3.976174443960189819e-02 1.249047741293907166e-01
-2.585569024085998535e-01 -1.240203678607940674e-01 1.383001059293746948e-01 1.896998286247253418e-01 -1.288232654333114624e-01 -1.713303327560424805e-01 2.340271472930908203e-01 1.700551211833953857e-01 1.287682950496673584e-01 -6.701018661260604858e-02 -3.693582839332520962e-04 -2.435036748647689819e-01 -2.562976777553558350e-01 -2.453623898327350616e-02 2.666954994201660156e-01 -1.437075436115264893e-01 -2.489963918924331665e-01 5.418708547949790955e-02 -8.463373035192489624e-02 -1.391660273075103760e-01 2.074212580919265747e-01 -6.006431952118873596e-02 5.612411350011825562e-02 -5.924334004521369934e-02 1.509532630443572998e-01 -2.186544537544250488e-01 -4.062805473804473877e-01 1.788146644830703735e-01 -1.194220557808876038e-01 -2.152619212865829468e-01 1.287013590335845947e-01 -7.090595364570617676e-02
-3.343211859464645386e-02 1.779277995228767395e-02 1.270808130502700806e-01 1.963466219604015350e-02 1.248037368059158325e-01 1.055190786719322205e-01 3.636315166950225830e-01 1.500082612037658691e-01 -6.232513114809989929e-02 1.686560511589050293e-01 -1.719076931476593018e-01 -3.430558741092681885e-02 -1.950216740369796753e-01 -1.271107345819473267e-01 3.675996065139770508e-01 1.785878390073776245e-01 4.206474497914314270e-02 -8.807867765426635742e-02 1.514517664909362793e-01 -8.503670990467071533e-02 3.386598527431488037e-01 -2.527781724929809570e-01 2.438723891973495483e-01 1.735675036907196045e-01 -1.739276386797428131e-02 -2.247527688741683960e-01 1.819933205842971802e-01 2.334841638803482056e-01 1.140167713165283203e-01 4.949800297617912292e-02 -1.666658818721771240e-01 1.635692715644836426e-01
-1.172275021672248840e-01 -7.903183251619338989e-02 1.475459635257720947e-01 5.489726085215806961e-03 -2.871576137840747833e-02 -2.647815505042672157e-03 3.416093885898590088e-01 -4.564652219414710999e-02 -7.308094203472137451e-02 -1.074806228280067444e-01 -6.443925946950912476e-02 -3.321956843137741089e-02 -3.409322798252105713e-01 -2.978318184614181519e-02 3.357261717319488525e-01 -1.645821630954742432e-01 -1.642944850027561188e-02 -1.037286594510078430e-03 -2.721029222011566162e-01 -1.787659376859664917e-01 3.791860640048980713e-01 -8.643785864114761353e-02 3.725516796112060547e-02 -8.688145875930786133e-02 -7.593023777008056641e-02 -6.266658310778439045e-04 -3.863610029220581055e-01 1.469153910875320435e-01 -1.351453661918640137e-01 -3.001115024089813232e-01 -3.959992155432701111e-02 8.091634511947631836e-02
-7.755261659622192383e-02 3.769646212458610535e-02 9.168735891580581665e-02 2.098016291856765747e-01 2.385763227939605713e-01 -9.806496649980545044e-02 3.548937439918518066e-01 4.082454144954681396e-01 -1.371920555830001831e-01 2.403440624475479126e-01 8.456975966691970825e-02 8.765653520822525024e-02 1.867414712905883789e-01 -6.784425675868988037e-02 2.293375730514526367e-01 1.683080941438674927e-01 -1.585952788591384888e-01 1.425251513719558716e-01 -2.006693743169307709e-02 -3.414642512798309326e-01 2.484333515167236328e-01 1.307069789618253708e-02 4.266311973333358765e-02 9.987188130617141724e-02 -4.274344071745872498e-02 -2.844004333019256592e-01 -5.607103928923606873e-02 1.602429896593093872e-01 -7.410403341054916382e-02 -5.349030718207359314e-02 1.137707233428955078e-01 1.382520422339439392e-02
4.197725653648376465e-02 1.455712020397186279e-01 9.821867942810058594e-02 2.254563421010971069e-01 -1.897534728050231934e-01 2.056006342172622681e-01 2.248602211475372314e-01 2.127192616462707520e-01 1.685653030872344971e-01 2.335203588008880615e-01 -1.163341552019119263e-01 -5.503950640559196472e-02 6.031074747443199158e-02 -1.086325570940971375e-01 4.287155270576477051e-01 -3.329673781991004944e-03 -2.128908038139343262e-02 -8.559397608041763306e-02 -1.182174533605575562e-01 1.364835649728775024e-01 1.826560348272323608e-01 -3.289002776145935059e-01 1.371339857578277588e-01 1.112228706479072571e-01 1.547090262174606323e-01 5.836288910359144211e-03 -1.041143611073493958e-01 -2.597737908363342285e-01 -2.035797536373138428e-01 -6.092368159443140030e-03 -1.438941657543182373e-01 -2.571932673454284668e-01
6.213080137968063354e-02 -3.576785698533058167e-02 2.922725677490234375e-01 5.068689212203025818e-02 2.390686050057411194e-02 1.086237281560897827e-01 4.299594163894653320e-01 2.782464325428009033e-01 -1.268501281738281250e-01 7.064943760633468628e-02 1.083055436611175537e-01 5.068039149045944214e-02 5.797512829303741455e-02 -1.963147819042205811e-01 2.876982688903808594e-01 2.168648391962051392e-01 3.819514811038970947e-02 -3.036825358867645264e-02 -1.665371097624301910e-02 -2.479003518819808960e-01 2.174498438835144043e-01 -1.368626952171325684e-01 5.439267028123140335e-03 -1.953737735748291016e-01 9.091675281524658203e-02 -2.877859771251678467e-01 1.200595498085021973e-01 6.170843169093132019e-02 -1.630751788616180420e-01 2.901207506656646729e-01 1.867413967847824097e-01 -4.306795075535774231e-02
-1.553077399730682373e-01 2.696200311183929443e-01 2.467246800661087036e-01 -5.239864066243171692e-02 1.812923885881900787e-02 1.291076093912124634e-01 1.746289283037185669e-01 -6.448870897293090820e-02 4.759760946035385132e-02 8.115098625421524048e-02 -9.109102189540863037e-02 3.584841324482113123e-04 7.560738921165466309e-02 -1.336504817008972168e-01 2.317441999912261963e-01 -2.530393302440643311e-01 1.685748808085918427e-02 1.308796703815460205e-01 -2.663046121597290039e-01 1.124956905841827393e-01 1.508280634880065918e-01 -3.566796779632568359e-01 2.538638114929199219e-01 -3.727662563323974609e-01 -3.180700242519378662e-01 -2.229609936475753784e-01 -6.205282732844352722e-02 9.461911022663116455e-02 -4.491086304187774658e-02 -3.587140142917633057e-02 -8.950490504503250122e-02 9.799188934266567230e-03
-7.478270679712295532e-02 2.055446058511734009e-02 2.106601446866989136e-01 4.725986346602439880e-02 4.046563059091567993e-03 3.670431673526763916e-02 3.645678237080574036e-02 2.323813736438751221e-01 -2.419432997703552246e-02 1.341098099946975708e-01 -1.395659893751144409e-01 -2.957725524902343750e-01 -1.241054758429527283e-01 3.160884231328964233e-02 4.666052162647247314e-01 3.248257562518119812e-02 -1.898185312747955322e-01 1.066190842539072037e-02 -1.093587055802345276e-01 4.595865961164236069e-03 3.255759179592132568e-01 1.990204900503158569e-01 -7.509077340364456177e-02 2.385766059160232544e-02 5.333257373422384262e-03 -3.551418185234069824e-01 2.443935126066207886e-01 2.491201758384704590e-01 -1.170205473899841309e-01 -7.849267870187759399e-02 1.277440339326858521e-01 2.142754346132278442e-01
-1.890341937541961670e-01 -4.919192939996719360e-02 8.260889351367950439e-02 2.253788560628890991e-01 -1.681139469146728516e-01 2.900928817689418793e-02 4.991457611322402954e-02 1.839486211538314819e-01 -1.164497211575508118e-01 1.341793388128280640e-01 -2.602869272232055664e-01 1.290845274925231934e-01 -1.863256394863128662e-01 -3.074148595333099365e-01 2.462304085493087769e-01 1.766930818557739258e-01 2.559091448783874512e-01 -1.621547155082225800e-02 -2.473574578762054443e-01 2.075396925210952759e-01 5.071432515978813171e-02 -1.534893065690994263e-01 1.699797660112380981e-01 2.835436761379241943e-01 9.974575042724609375e-02 -1.677393019199371338e-01 -3.787269592285156250e-01 4.799074493348598480e-03 3.109118901193141937e-02 9.827046841382980347e-02 1.025374885648488998e-02 -6.358310580253601074e-02
4.421321302652359009e-02 1.353536844253540039e-01 -7.918588072061538696e-02 -5.038264207541942596e-03 9.181588143110275269e-02 1.335756182670593262e-01 2.060822099447250366e-01 1.166819781064987183e-01 2.811393737792968750e-01 2.076525539159774780e-01 -2.371486574411392212e-01 -1.952769756317138672e-01 -9.039650112390518188e-02 -5.108825489878654480e-02 6.697667390108108521e-02 1.168258711695671082e-01 2.134836763143539429e-01 -6.409746408462524414e-02 3.534316644072532654e-02 -3.615501224994659424e-01 2.817389369010925293e-01 -7.943750917911529541e-02 4.433334991335868835e-02 1.117846220731735229e-01 -1.231801658868789673e-01 -1.138437986373901367e-01 -4.194541275501251221e-01 1.964980363845825195e-01 -2.844944596290588379e-01 -1.159230470657348633e-01 -1.633640974760055542e-01 -8.632970042526721954e-03
2.671574652194976807e-01 -1.071007624268531799e-01 1.711712479591369629e-01 -1.276164203882217407e-01 -1.245791018009185791e-01 2.959351241588592529e-01 1.607985235750675201e-02 8.980973623692989349e-03 1.333235204219818115e-01 -6.005325913429260254e-02 -3.939401209354400635e-01 -1.449135541915893555e-01 9.856375865638256073e-03 -9.730692952871322632e-02 2.849325835704803467e-01 -1.538113951683044434e-01 -1.403040345758199692e-02 -6.113818287849426270e-02 -1.157779172062873840e-01 1.778575181961059570e-01 2.129323184490203857e-01 -3.204360008239746094e-01 2.031445205211639404e-01 5.701063573360443115e-02 -9.600050002336502075e-02 -3.353848755359649658e-01 -1.358122825622558594e-01 -1.106485277414321899e-01 -1.500682234764099121e-01 8.595410734415054321e-02 -1.350446045398712158e-01 -1.187884360551834106e-01
-1.075896322727203369e-01 1.836216598749160767e-01 4.129010140895843506e-01 -1.911364961415529251e-04 2.623125016689300537e-01 9.734881110489368439e-03 1.280173212289810181e-01 1.488168090581893921e-01 -1.002881303429603577e-01 4.577574506402015686e-02 -1.561902463436126709e-01 3.001366369426250458e-02 -1.491432338953018188e-01 -1.579924523830413818e-01 3.068186342716217041e-01 1.895942091941833496e-01 3.707326948642730713e-02 -2.362355142831802368e-01 1.221016701310873032e-02 -2.498779594898223877e-01 1.405112743377685547e-01 8.359954506158828735e-02 -1.909897625446319580e-01 3.514134585857391357e-01 1.014550998806953430e-01 -2.348423935472965240e-02 -2.791106402873992920e-01 -1.342228502035140991e-01 -1.867146790027618408e-01 1.326672639697790146e-02 -1.936647109687328339e-02 -1.157476082444190979e-01
-1.612656712532043457e-01 -1.646177470684051514e-01 1.963617801666259766e-01 1.435056328773498535e-01 7.336026430130004883e-02 3.046981096267700195e-01 -4.692260175943374634e-02 2.032802700996398926e-01 -1.147566642612218857e-02 2.471078932285308838e-02 1.310994774103164673e-01 -2.055722028017044067e-01 2.969201840460300446e-02 -1.137833446264266968e-01 4.851627647876739502e-01 3.589101880788803101e-02 1.616850495338439941e-01 -2.321295589208602905e-01 -8.151827752590179443e-02 2.846837043762207031e-01 1.817215085029602051e-01 -1.333307772874832153e-01 -3.915166854858398438e-02 1.753179579973220825e-01 -7.143105566501617432e-02 -2.123922668397426605e-02 -7.843312621116638184e-02 9.651055186986923218e-02 -2.621686458587646484e-01 -1.344070434570312500e-01 -2.608543932437896729e-01 9.305472671985626221e-02
-1.748772710561752319e-01 -4.332936182618141174e-02 3.125739395618438721e-01 1.292429398745298386e-02 1.693703467026352882e-03 6.669164448976516724e-02 1.254602968692779541e-01 2.817479074001312256e-01 -1.456470340490341187e-01 -8.784447610378265381e-02 -3.385565876960754395e-01 3.632799983024597168e-01 -5.766617879271507263e-02 -1.228484585881233215e-01 1.700930744409561157e-01 2.683441638946533203e-01 -1.523779332637786865e-01 3.337493108119815588e-04 -1.139863729476928711e-01 -2.350179012864828110e-03 7.307502627372741699e-02 1.120810061693191528e-01 1.255975514650344849e-01 -2.712654508650302887e-02 -2.693676650524139404e-01 -6.868690997362136841e-02 -2.408874481916427612e-01 2.936174869537353516e-01 -2.032160013914108276e-01 1.049001589417457581e-01 -1.702053695917129517e-01 4.245612770318984985e-02
1.433827131986618042e-01 3.164851367473602295e-01 2.036803513765335083e-01 -3.107781149446964264e-02 7.347746193408966064e-02 2.996498718857765198e-03 4.646953940391540527e-02 9.229029528796672821e-03 8.445330709218978882e-02 1.347423046827316284e-01 -1.566178165376186371e-02 -2.731061577796936035e-01 -5.762097891420125961e-03 2.134232223033905029e-02 4.792767763137817383e-01 2.402353286743164062e-02 -1.013779640197753906e-01 3.604785799980163574e-01 -2.959195971488952637e-01 -2.117713913321495056e-02 1.633104979991912842e-01 -1.180700957775115967e-01 1.751077547669410706e-02 8.073148131370544434e-02 -2.845555841922760010e-01 -1.722381263971328735e-01 -2.608520388603210449e-01 1.703149639070034027e-02 -1.720236837863922119e-01 -3.017128212377429008e-03 -2.375146932899951935e-02 -1.160649359226226807e-01
-1.202172264456748962e-01 -1.113773435354232788e-01 -6.238095089793205261e-02 -8.601860702037811279e-02 -1.231025382876396179e-01 2.386090755462646484e-01 2.114106565713882446e-01 3.452294766902923584e-01 2.205562889575958252e-01 3.232338130474090576e-01 -5.124710127711296082e-02 -6.474192440509796143e-02 -4.969771951436996460e-02 -6.307097524404525757e-02 2.769587039947509766e-01 1.176080852746963501e-01 1.409478932619094849e-01 -1.237010136246681213e-01 -1.346960961818695068e-01 1.630288362503051758e-01 -5.915492400527000427e-02 -3.376038968563079834e-01 1.212316676974296570e-01 -4.295092821121215820e-02 -1.017154678702354431e-01 -2.720751464366912842e-01 -2.364212274551391602e-01 -9.075631201267242432e-02 -1.737363040447235107e-01 1.964513659477233887e-01 -6.005739048123359680e-02 -1.848328560590744019e-01
9.891376644372940063e-02 4.510021954774856567e-02 3.112549781799316406e-01 3.367051780223846436e-01 2.966141328215599060e-02 2.742284834384918213e-01 1.681067198514938354e-01 1.953898370265960693e-01 1.020441874861717224e-01 2.139437943696975708e-01 -1.684683412313461304e-01 1.129507422447204590e-01 3.385842964053153992e-02 -1.237222403287887573e-01 2.585456967353820801e-01 1.424051672220230103e-01 2.111077681183815002e-02 -1.681415438652038574e-01 -5.640438944101333618e-02 -1.433735340833663940e-01 8.204284310340881348e-02 -2.727504670619964600e-01 3.203097730875015259e-02 3.150788545608520508e-01 -9.879498183727264404e-02 -1.689972728490829468e-01 9.127249568700790405e-02 1.286102384328842163e-01 2.198954857885837555e-02 -1.601295322179794312e-01 2.794317901134490967e-01 1.822985410690307617e-01
2.372633218765258789e-01 5.021242797374725342e-02 5.302524566650390625e-02 8.192761801183223724e-03 1.102479100227355957e-01 -1.003938913345336914e-01 -3.921025991439819336e-02 1.040368676185607910e-01 9.578534960746765137e-02 6.841174513101577759e-02 -1.576479524374008179e-01 -2.873019278049468994e-01 2.641296712681651115e-03 4.512165114283561707e-02 5.029497742652893066e-01 -2.286326885223388672e-02 1.906971484422683716e-01 -4.541692137718200684e-01 -9.821096062660217285e-02 1.240189298987388611e-01 1.767866760492324829e-01 -1.924546957015991211e-01 -1.853306312114000320e-03 3.316381201148033142e-02 -3.410018235445022583e-02 -5.327909067273139954e-02 -1.636263132095336914e-01 4.745977930724620819e-03 -2.462319284677505493e-01 1.457182019948959351e-01 -1.102045699954032898e-01 2.550954520702362061e-01
-3.358145058155059814e-01 -1.668668389320373535e-01 6.092543900012969971e-02 -2.169414237141609192e-02 1.890043616294860840e-01 1.823717914521694183e-02 1.541655212640762329e-01 2.451628893613815308e-01 -2.722197771072387695e-01 1.067383214831352234e-02 -2.922536134719848633e-01 1.070181503891944885e-01 9.686186164617538452e-02 1.531776040792465210e-01 1.640904545783996582e-01 1.908228099346160889e-01 3.100061044096946716e-02 9.609764069318771362e-02 1.056713238358497620e-01 1.186942867934703827e-02 2.070241570472717285e-01 -1.651560366153717041e-01 1.696425527334213257e-01 2.192378938198089600e-01 -2.101973295211791992e-01 -1.398054808378219604e-01 -3.594467341899871826e-01 1.866863071918487549e-01 -2.215380519628524780e-01 -5.981129407882690430e-02 1.265261322259902954e-01 5.547321587800979614e-02
-2.523374743759632111e-02 5.780116841197013855e-02 4.698611497879028320e-01 8.826635032892227173e-02 1.513439975678920746e-02 -1.700700223445892334e-01 5.099637806415557861e-02 2.426376342773437500e-01 2.197497785091400146e-01 1.568539440631866455e-01 -1.653457619249820709e-02 1.624263375997543335e-01 1.153951212763786316e-01 -8.255003392696380615e-02 1.346765458583831787e-01 -1.317443326115608215e-02 -1.146062090992927551e-01 2.466364298015832901e-03 -1.827439963817596436e-01 -8.401444554328918457e-02 3.746705651283264160e-01 -1.205318719148635864e-01 8.164503425359725952e-02 8.875058591365814209e-02 -6.068717688322067261e-02 -6.331356614828109741e-02 -2.397918850183486938e-01 1.958447992801666260e-01 -2.890582978725433350e-01 1.993071734905242920e-01 5.735111609101295471e-02 2.927240431308746338e-01
-4.364261403679847717e-02 -2.074262313544750214e-02 7.248087227344512939e-02 3.050481900572776794e-02 1.206847503781318665e-01 -1.643790006637573242e-01 -1.736139878630638123e-02 2.400284111499786377e-01 -7.700615376234054565e-02 9.031675755977630615e-02 -1.382040530443191528e-01 -2.126857489347457886e-01 -8.211873471736907959e-02 -2.727461159229278564e-01 4.851806461811065674e-01 3.042992055416107178e-01 -3.126068413257598877e-01 -2.267359644174575806e-01 -2.326438203454017639e-02 2.735809050500392914e-02 -8.819615840911865234e-02 -2.124909609556198120e-01 1.241829246282577515e-01 -5.110251531004905701e-02 -1.324047744274139404e-01 -1.355374306440353394e-01 -7.462247461080551147e-02 1.493411213159561157e-01 -2.191505394876003265e-02 2.398886531591415405e-01 1.743161529302597046e-01 -1.756546497344970703e-01
-7.568195462226867676e-02 1.634355634450912476e-01 1.746574491262435913e-01 1.445244401693344116e-01 1.038675475865602493e-02 -4.678475856781005859e-02 2.193387299776077271e-01 2.047883421182632446e-01 -1.494795382022857666e-01 1.499272435903549194e-01 -1.285306960344314575e-01 -1.752152740955352783e-01 -7.335978746414184570e-02 -8.198954164981842041e-02 3.318155705928802490e-01 1.500008106231689453e-01 2.238444425165653229e-02 2.170828916132450104e-02 6.173451244831085205e-02 -2.027549296617507935e-01 3.789228796958923340e-01 -8.668870478868484497e-02 6.711949408054351807e-02 4.067528620362281799e-02 -1.965637132525444031e-02 -2.714132070541381836e-01 2.253987193107604980e-01 -4.493927955627441406e-02 -2.959789037704467773e-01 3.703156709671020508e-01 6.342191994190216064e-02 1.681977510452270508e-01
-1.125134006142616272e-01 4.027311876416206360e-02 3.883768990635871887e-02 -2.273241430521011353e-02 3.852217197418212891e-01 -5.100930109620094299e-02 2.324275225400924683e-01 1.326747387647628784e-01 -1.464952230453491211e-01 2.563964724540710449e-01 -1.478499174118041992e-01 -9.419438987970352173e-02 1.716631203889846802e-01 9.957070648670196533e-02 4.064048528671264648e-01 1.078493446111679077e-01 -7.650655508041381836e-02 -1.179764047265052795e-01 -6.579410284757614136e-02 2.587545849382877350e-02 2.433665394783020020e-01 -1.297879815101623535e-01 3.030826151371002197e-01 -2.262808382511138916e-02 -1.459988206624984741e-01 8.935748785734176636e-02 -2.951676249504089355e-01 1.732025146484375000e-01 8.886989206075668335e-03 1.158789619803428650e-01 -2.695447504520416260e-01 -3.408310562372207642e-02
-8.369896560907363892e-02 -2.040586061775684357e-02 1.838261187076568604e-01 1.391295492649078369e-01 4.345616996288299561e-01 -7.115769665688276291e-03 3.705892339348793030e-02 6.131932884454727173e-02 -1.233902573585510254e-01 -9.058138728141784668e-02 -5.181184038519859314e-02 7.462195307016372681e-02 -5.461687967181205750e-02 -3.892249464988708496e-01 3.068359196186065674e-01 2.209049612283706665e-01 -9.187770634889602661e-02 -2.264185696840286255e-01 -1.774978041648864746e-01 9.018054604530334473e-02 6.587570160627365112e-02 -2.684677243232727051e-01 6.649789214134216309e-02 -2.756015062332153320e-01 2.739108167588710785e-02 -1.756659895181655884e-01 6.098969839513301849e-03 2.327681332826614380e-01 -1.124597713351249695e-01 1.182490512728691101e-01 1.993442028760910034e-01 8.921352773904800415e-02
-1.060237511992454529e-01 -1.194843500852584839e-01 1.779117882251739502e-01 1.731553673744201660e-02 -1.358253806829452515e-01 -6.516887247562408447e-02 2.572136223316192627e-01 1.539398729801177979e-01 1.107300966978073120e-01 1.133513972163200378e-01 -3.914317488670349121e-01 1.781861335039138794e-01 -3.390171527862548828e-01 -2.056992501020431519e-01 3.062134385108947754e-01 1.196454912424087524e-01 6.307823210954666138e-02 3.073512017726898193e-02 6.700381636619567871e-02 -2.249747812747955322e-01 2.364439666271209717e-01 -2.369496524333953857e-01 1.648309379816055298e-01 -4.820514097809791565e-02 8.508097380399703979e-02 -3.565340116620063782e-02 2.591071128845214844e-01 1.430738121271133423e-01 -1.708340495824813843e-01 9.146513789892196655e-02 5.704866349697113037e-02 -1.268114596605300903e-01
-1.609460115432739258e-01 2.081639021635055542e-01 1.008598506450653076e-01 9.533475339412689209e-02 3.318335711956024170e-01 -1.752814650535583496e-01 2.604827880859375000e-01 2.667549252510070801e-01 -8.712984621524810791e-02 2.130275517702102661e-01 1.517917215824127197e-01 5.835189670324325562e-02 1.059685051441192627e-01 -8.957074582576751709e-02 4.542914032936096191e-01 9.151221811771392822e-02 8.308316767215728760e-02 3.276723027229309082e-01 5.649684742093086243e-02 -2.289017885923385620e-01 3.490953147411346436e-02 -9.228376299142837524e-02 -1.869381777942180634e-02 -3.335231915116310120e-02 1.046932563185691833e-01 -2.527837455272674561e-01 -5.248746275901794434e-02 6.092454120516777039e-02 -7.800046354532241821e-02 -1.839671880006790161e-01 -2.021260373294353485e-02 -1.245401725172996521e-01
-2.007952481508255005e-01 -1.500177681446075439e-01 1.082762181758880615e-01 4.657234996557235718e-02 3.089793026447296143e-01 -3.905414836481213570e-03 2.448030114173889160e-01 -5.977300927042961121e-02 6.599045544862747192e-02 3.097064495086669922e-01 -3.011590056121349335e-02 -3.151381611824035645e-01 2.187361009418964386e-02 7.026319205760955811e-02 4.025132358074188232e-01 2.632991969585418701e-02 4.862149246037006378e-03 -2.158129811286926270e-01 2.363583892583847046e-01 -1.780226528644561768e-01 3.003679774701595306e-02 -6.946539878845214844e-02 1.242462620139122009e-01 1.144556924700737000e-01 -2.668369710445404053e-01 -1.431805491447448730e-01 -1.960359364748001099e-01 1.729266941547393799e-01 -1.328402850776910782e-02 1.757153421640396118e-01 -1.889223158359527588e-01 -2.189918607473373413e-02
1.122011244297027588e-02 2.833298966288566589e-02 5.715438723564147949e-02 -6.020800676196813583e-03 4.038343131542205811e-01 1.759859621524810791e-01 1.329798102378845215e-01 -2.782939970493316650e-01 2.877252399921417236e-01 2.703380286693572998e-01 1.083384174853563309e-02 -1.523060202598571777e-01 -8.101274818181991577e-02 9.358913451433181763e-02 3.046083152294158936e-01 3.374909982085227966e-02 6.441710889339447021e-02 -1.211257725954055786e-01 7.164489477872848511e-02 -1.855162717401981354e-02 7.874531298875808716e-02 -1.841844022274017334e-01 1.924280226230621338e-01 3.438643366098403931e-02 -1.903769969940185547e-01 -4.409023225307464600e-01 -1.581374853849411011e-01 1.229163035750389099e-01 8.772024884819984436e-03 7.968614250421524048e-02 -1.922626793384552002e-01 -3.707215189933776855e-02
-5.235566198825836182e-02 1.870219036936759949e-02 2.666087448596954346e-02 -6.104952841997146606e-02 -1.056953072547912598e-01 1.157093942165374756e-01 9.660511463880538940e-02 1.793415248394012451e-01 8.015479892492294312e-03 2.507578730583190918e-01 6.396254757419228554e-04 -4.346374049782752991e-02 9.540261328220367432e-02 1.627611182630062103e-02 3.366631865501403809e-01 -1.349919475615024567e-02 3.312547802925109863e-01 -2.138432487845420837e-02 -1.477161645889282227e-01 2.129541635513305664e-01 6.321018189191818237e-02 -3.075063526630401611e-01 -4.226594790816307068e-02 1.753729134798049927e-01 -2.455539852380752563e-01 -4.400765597820281982e-01 -3.367515206336975098e-01 -7.833995670080184937e-02 -2.336181253194808960e-01 -1.285799127072095871e-02 1.526802219450473785e-02 -4.192798212170600891e-02
-1.204236298799514771e-01 -1.932105422019958496e-01 5.922486633062362671e-02 -2.955655939877033234e-02 2.029255032539367676e-01 -8.224514126777648926e-02 2.860721647739410400e-01 1.641941815614700317e-01 -8.061015978455543518e-03 -6.962287425994873047e-02 -1.494580060243606567e-01 2.602072060108184814e-01 -1.920513212680816650e-01 2.313840240240097046e-01 3.396846950054168701e-01 -5.347300320863723755e-03 -1.052931696176528931e-01 -4.078013822436332703e-02 1.303971856832504272e-01 -3.205816745758056641e-01 2.161370813846588135e-01 -3.391315937042236328e-01 6.602446734905242920e-02 -2.812010981142520905e-02 2.077757008373737335e-02 -2.193428426980972290e-01 8.777970075607299805e-02 2.397048920392990112e-01 -2.147044390439987183e-01 -5.190411210060119629e-02 1.418440341949462891e-01 6.505776941776275635e-02
-1.596548780798912048e-02 -6.702704727649688721e-02 3.394522368907928467e-01 1.971287876367568970e-01 3.085108101367950439e-01 2.389847673475742340e-02 -2.177931517362594604e-01 4.885615780949592590e-03 9.530001133680343628e-02 2.158834785223007202e-01 -2.069195806980133057e-01 4.924637079238891602e-02 -3.551734387874603271e-01 -1.350731700658798218e-01 1.793959140777587891e-01 1.380206793546676636e-01 4.620358720421791077e-02 -2.302753627300262451e-01 -2.069068849086761475e-01 -8.179312944412231445e-02 2.384440600872039795e-01 -1.926299557089805603e-02 1.321555376052856445e-01 1.008396223187446594e-01 -1.402102112770080566e-01 -6.987199187278747559e-02 -1.274489909410476685e-01 -2.254101783037185669e-01 -2.638873457908630371e-01 -2.076420485973358154e-01 3.850078210234642029e-02 -7.779711484909057617e-02
-5.722792074084281921e-02 -1.892249733209609985e-01 2.607741653919219971e-01 6.406264007091522217e-02 3.329578340053558350e-01 -1.392485350370407104e-01 3.872714340686798096e-01 2.412149012088775635e-01 2.470551133155822754e-01 2.292449027299880981e-01 -7.258057594299316406e-02 1.735088229179382324e-01 -3.013812303543090820e-01 -1.000155657529830933e-01 2.600303590297698975e-01 8.887689560651779175e-02 3.168850019574165344e-02 8.865990489721298218e-02 -2.571876533329486847e-02 -4.453087970614433289e-02 2.136542946100234985e-01 -2.142929285764694214e-02 -3.862166032195091248e-02 1.280167251825332642e-01 6.531016528606414795e-02 -8.293643593788146973e-02 -2.003121972084045410e-01 2.352191060781478882e-01 1.816311106085777283e-02 -3.967927768826484680e-02 -3.834132850170135498e-02 1.990413218736648560e-01
-1.554782390594482422e-01 -1.248381361365318298e-01 6.097628176212310791e-02 -7.173401117324829102e-02 -1.476142257452011108e-01 -2.120682895183563232e-01 1.077449023723602295e-01 1.731373071670532227e-01 7.778323441743850708e-02 3.675460815429687500e-02 -8.391769975423812866e-02 -1.525825560092926025e-01 -3.689856827259063721e-01 6.779237091541290283e-02 4.164011776447296143e-01 -8.428193628787994385e-02 -1.376309543848037720e-01 1.477156728506088257e-01 5.796191096305847168e-02 -1.501144021749496460e-01 6.030847132205963135e-02 -2.018238157033920288e-01 1.917130500078201294e-02 -2.191900648176670074e-02 -1.085133384913206100e-02 -2.460938133299350739e-02 -4.371335506439208984e-01 1.342883557081222534e-01 -3.621452450752258301e-01 -1.704917103052139282e-01 4.520421102643013000e-02 9.420174174010753632e-03
-2.010817974805831909e-01 -1.468490809202194214e-01 6.842204928398132324e-02 1.320228278636932373e-01 -1.480325609445571899e-01 -1.662025414407253265e-02 7.640948146581649780e-02 2.366940528154373169e-01 -1.112107839435338974e-02 1.309809386730194092e-01 -2.942302525043487549e-01 -2.524203993380069733e-02 -2.154884487390518188e-01 -2.666937708854675293e-01 3.520236611366271973e-01 -1.464041620492935181e-01 1.387972235679626465e-01 -6.191026791930198669e-02 1.150036379694938660e-01 1.629735082387924194e-01 4.038557037711143494e-02 -1.359603703022003174e-01 -1.692737787961959839e-01 1.512972563505172729e-01 -1.984067857265472412e-01 -2.550850212574005127e-01 -1.134882420301437378e-01 1.587137877941131592e-01 -3.301696479320526123e-02 -3.257071971893310547e-01 -2.805760800838470459e-01 -3.856977075338363647e-02
-9.346754848957061768e-02 -1.308461427688598633e-01 -5.414257198572158813e-02 3.119665086269378662e-01 1.599686592817306519e-01 6.361808627843856812e-02 1.819767951965332031e-01 3.599039837718009949e-02 7.151536643505096436e-02 -5.031504482030868530e-02 -1.812171489000320435e-01 -2.753985524177551270e-01 -1.142626404762268066e-01 2.726638689637184143e-02 1.460624635219573975e-01 2.602830231189727783e-01 -1.246211677789688110e-01 -7.903698086738586426e-02 1.105612367391586304e-01 1.392679959535598755e-01 -2.048767358064651489e-01 -1.533476710319519043e-01 2.938360273838043213e-01 5.477979779243469238e-02 -2.392746359109878540e-01 -4.376390874385833740e-01 -2.056659460067749023e-01 -7.543045282363891602e-02 -2.515756487846374512e-01 -1.252982616424560547e-01 -5.753616988658905029e-02 5.773747712373733521e-02
-6.277845799922943115e-02 1.134058535099029541e-01 -8.950542658567428589e-02 1.418781876564025879e-01 -1.775741428136825562e-01 -9.292503446340560913e-02 -1.090169604867696762e-02 7.194553315639495850e-02 1.225677579641342163e-01 1.971723288297653198e-01 -2.592102587223052979e-01 -1.314754337072372437e-01 -1.874606758356094360e-01 -1.808933541178703308e-02 1.745882034301757812e-01 -2.369953244924545288e-01 1.164380162954330444e-01 1.446547955274581909e-01 -2.625780403614044189e-01 -1.836706250905990601e-01 1.504154652357101440e-01 -9.066281467676162720e-02 1.384503557346761227e-03 -2.184014469385147095e-01 -1.172088552266359329e-02 -2.630563974380493164e-01 -2.279372811317443848e-01 1.951133012771606445e-01 -4.258819520473480225e-01 -2.607342898845672607e-01 1.544249951839447021e-01 -2.875026129186153412e-02
-3.078670203685760498e-01 6.345992535352706909e-02 1.659791916608810425e-01 6.652920693159103394e-02 -9.096273034811019897e-02 3.827377036213874817e-02 -2.081345468759536743e-01 1.394424289464950562e-01 1.332463175058364868e-01 1.818455904722213745e-01 -5.482388287782669067e-02 -1.269955188035964966e-01 1.542394757270812988e-01 -8.607170730829238892e-02 4.761807024478912354e-01 3.130592405796051025e-02 1.103582680225372314e-01 3.636530414223670959e-02 -2.834439575672149658e-01 1.819706559181213379e-01 -9.050288051366806030e-02 -1.062041372060775757e-01 1.824298650026321411e-01 -1.163246333599090576e-01 -9.247040003538131714e-02 -1.734655499458312988e-01 -3.150855004787445068e-01 9.011297672986984253e-02 -2.959842085838317871e-01 -9.766111522912979126e-02 -1.455518305301666260e-01 -1.011087074875831604e-01
2.875278890132904053e-01 1.553714871406555176e-01 1.896151751279830933e-01 2.952936887741088867e-01 5.023448914289474487e-02 1.486231386661529541e-01 -3.191684186458587646e-01 2.748025357723236084e-01 1.464233398437500000e-01 8.645941503345966339e-03 -1.633447855710983276e-01 -1.171677559614181519e-01 -5.323141440749168396e-02 -6.344407051801681519e-02 2.341175973415374756e-01 1.569801568984985352e-01 1.912891715764999390e-01 -1.262478232383728027e-01 -3.642085567116737366e-02 -1.849591434001922607e-01 2.279487699270248413e-01 -2.752565443515777588e-01 -2.409866265952587128e-02 1.799526973627507687e-03 -2.712166905403137207e-01 -1.766431480646133423e-01 -3.720425069332122803e-02 6.577952951192855835e-02 -1.482802182435989380e-01 1.671448051929473877e-01 -1.668229103088378906e-01 1.232760101556777954e-01
1.794276833534240723e-01 1.963470131158828735e-01 1.751488447189331055e-01 1.836547553539276123e-01 1.432422697544097900e-01 2.636956870555877686e-01 3.206383064389228821e-02 3.125565648078918457e-01 1.503327935934066772e-01 1.653159223496913910e-02 -3.589492291212081909e-02 -2.241663634777069092e-02 8.124044537544250488e-02 -1.467363685369491577e-01 2.283423840999603271e-01 1.179149746894836426e-02 9.897947311401367188e-02 4.323201999068260193e-02 -4.135470092296600342e-02 -2.786734402179718018e-01 2.408545762300491333e-01 -3.015440106391906738e-01 7.639863342046737671e-02 6.927943974733352661e-02 -3.256466686725616455e-01 -1.427993029356002808e-01 4.205128178000450134e-02 -1.950053125619888306e-01 -2.266349047422409058e-01 2.521664500236511230e-01 -1.586889475584030151e-01 1.184133365750312805e-01
-1.518305242061614990e-01 -9.480631351470947266e-02 2.666710615158081055e-01 8.729802444577217102e-03 -2.234829403460025787e-02 -2.250437252223491669e-02 2.226785421371459961e-01 1.770839542150497437e-01 1.381561756134033203e-01 2.093380689620971680e-01 -3.011241555213928223e-01 1.212033629417419434e-01 -2.707925140857696533e-01 -7.224842160940170288e-02 1.918564587831497192e-01 -1.381399035453796387e-01 7.350032776594161987e-02 6.211820244789123535e-02 4.710945487022399902e-02 4.310670495033264160e-02 2.012654207646846771e-02 -1.103557795286178589e-01 7.490431889891624451e-04 1.264200359582901001e-01 1.482023447751998901e-01 -3.684733510017395020e-01 -1.129124313592910767e-01 4.158977866172790527e-01 6.265314668416976929e-02 -3.463285267353057861e-01 -5.001448094844818115e-02 -1.928639970719814301e-02
-2.225777357816696167e-01 6.421972811222076416e-02 6.881868094205856323e-02 3.236292600631713867e-01 4.543313384056091309e-01 1.484373360872268677e-01 2.932982444763183594e-01 7.266458868980407715e-02 5.691332742571830750e-02 3.142767548561096191e-01 -1.712664663791656494e-01 -1.721195876598358154e-01 1.649207063019275665e-02 -2.206275016069412231e-01 3.765458241105079651e-02 8.507572114467620850e-02 -1.195062845945358276e-01 -1.898580640554428101e-01 1.625648587942123413e-01 4.111198068130761385e-04 3.037384152412414551e-02 -2.240815572440624237e-02 1.940003335475921631e-01 -2.088988758623600006e-02 -2.183596640825271606e-01 -2.586966156959533691e-01 -1.800661385059356689e-01 7.843811064958572388e-02 -1.404744982719421387e-01 -7.399126887321472168e-02 -6.209852918982505798e-02 6.350185256451368332e-03
-1.515847593545913696e-01 3.280452918261289597e-03 1.669006943702697754e-01 7.420031726360321045e-02 3.220293819904327393e-01 3.085579872131347656e-01 1.641607880592346191e-01 -7.542639970779418945e-02 -2.459652349352836609e-02 1.232744902372360229e-01 1.011779308319091797e-01 -1.371790319681167603e-01 -1.995993033051490784e-02 -9.080361574888229370e-02 1.591319292783737183e-01 1.503016948699951172e-01 5.448235664516687393e-03 1.229645758867263794e-01 1.569043695926666260e-01 1.777027845382690430e-01 9.881708025932312012e-02 -1.716940999031066895e-01 1.778771728277206421e-01 2.278051376342773438e-01 -3.363870317116379738e-03 -4.901221692562103271e-01 -2.512688338756561279e-01 1.266334671527147293e-02 -2.764929831027984619e-01 1.771212369203567505e-01 4.428618773818016052e-02 5.702415481209754944e-02
-1.239772811532020569e-01 1.909642815589904785e-01 2.857306897640228271e-01 7.889201492071151733e-02 -1.221713144332170486e-02 1.512986570596694946e-01 1.749503463506698608e-01 5.170350149273872375e-02 7.470569014549255371e-02 2.334980666637420654e-01 -1.393029987812042236e-01 -1.362719982862472534e-01 -3.726586326956748962e-02 -2.300578355789184570e-01 1.093572601675987244e-01 7.464081794023513794e-02 1.583309620618820190e-01 2.096595317125320435e-01 -1.508717536926269531e-01 -1.452593505382537842e-01 4.465602040290832520e-01 -1.779344081878662109e-01 -2.869781553745269775e-01 -1.514902524650096893e-02 -1.036633774638175964e-01 3.339061886072158813e-02 -2.760681807994842529e-01 2.059389352798461914e-01 -1.309181153774261475e-01 1.800324767827987671e-02 -1.766027957201004028e-01 1.684132218360900879e-01
-3.199868276715278625e-02 -1.901361346244812012e-02 6.613192707300186157e-02 2.646725475788116455e-01 2.965810596942901611e-01 1.219025552272796631e-01 2.565239071846008301e-01 -1.405909359455108643e-01 3.075251579284667969e-01 1.742192804813385010e-01 1.455716192722320557e-01 -1.534066498279571533e-01 3.917325660586357117e-02 -1.737870872020721436e-01 3.612906932830810547e-01 -9.669162333011627197e-02 -7.113222032785415649e-02 -4.999778419733047485e-02 -7.915664464235305786e-03 -7.092926651239395142e-02 1.762373447418212891e-01 1.104994341731071472e-01 -6.998448818922042847e-02 -2.296013757586479187e-02 -1.380587816238403320e-01 -3.303436934947967529e-01 3.643945604562759399e-02 1.072549298405647278e-01 -2.583390474319458008e-01 -3.018408119678497314e-01 1.613559424877166748e-01 9.101545810699462891e-02
-3.160906955599784851e-02 -9.463411569595336914e-02 2.008083164691925049e-01 1.546887010335922241e-01 -2.650972008705139160e-01 3.770564496517181396e-02 1.379739195108413696e-01 5.289123579859733582e-02 1.207875311374664307e-01 3.413362503051757812e-01 -2.429998815059661865e-01 -2.228480875492095947e-01 -1.507806181907653809e-01 -1.266331691294908524e-02 1.986440867185592651e-01 -7.915169000625610352e-02 1.004110425710678101e-01 -1.889733970165252686e-01 2.478194236755371094e-02 2.572680413722991943e-01 -1.652779616415500641e-02 -7.805146276950836182e-02 -1.105056405067443848e-01 -1.150258332490921021e-01 -1.910397708415985107e-01 -4.042384624481201172e-01 -3.085008263587951660e-01 7.931882143020629883e-02 -2.140772789716720581e-01 -1.295032799243927002e-01 -3.402743861079216003e-02 -1.195870339870452881e-01
-1.444001346826553345e-01 -7.014822959899902344e-02 1.702294200658798218e-01 2.932577431201934814e-01 -2.315871603786945343e-02 1.088868379592895508e-01 -1.853365004062652588e-01 1.756239384412765503e-01 -9.792425483465194702e-02 1.934714987874031067e-02 -6.869268417358398438e-02 -1.764796376228332520e-01 -2.492418140172958374e-02 -1.024042144417762756e-01 5.410666465759277344e-01 -1.540935970842838287e-02 1.885615587234497070e-01 -3.245558440685272217e-01 -2.317682057619094849e-01 1.677650660276412964e-01 1.569078415632247925e-01 -1.450302451848983765e-01 7.329437136650085449e-02 1.614879667758941650e-01 -9.764005243778228760e-02 4.521074239164590836e-03 -1.353791803121566772e-01 6.261832267045974731e-02 -2.512519061565399170e-01 -1.476641893386840820e-01 -1.110364869236946106e-01 -5.306822434067726135e-02
9.550276398658752441e-02 1.187800318002700806e-01 3.377207815647125244e-01 -1.716682463884353638e-01 2.395390719175338745e-01 2.248617857694625854e-01 1.124526485800743103e-01 2.521686851978302002e-01 -1.479951739311218262e-01 6.512353569269180298e-02 -3.178675770759582520e-01 -2.166412957012653351e-02 -1.344592422246932983e-01 -1.172711476683616638e-01 3.524531722068786621e-01 2.440107055008411407e-02 7.525040954351425171e-02 -9.352185763418674469e-03 -2.082350999116897583e-01 -1.872686892747879028e-01 2.895370870828628540e-02 1.035084500908851624e-01 9.732283651828765869e-02 -5.710348859429359436e-02 1.196504458785057068e-01 -2.552424371242523193e-01 -9.109579771757125854e-02 2.529887557029724121e-01 1.727642714977264404e-01 -1.525414288043975830e-01 1.735584288835525513e-01 1.459231674671173096e-01
-2.582350373268127441e-01 9.390885382890701294e-02 1.486904621124267578e-01 4.647987335920333862e-02 2.260263413190841675e-01 -1.583972126245498657e-01 1.102895811200141907e-01 -1.430889964103698730e-01 -2.517119515687227249e-03 1.251234412193298340e-01 -2.824039161205291748e-01 -9.254838526248931885e-02 1.300372332334518433e-01 -9.082561731338500977e-02 5.864917039871215820e-01 1.458751261234283447e-01 -1.198423728346824646e-01 3.979520127177238464e-02 -1.006220057606697083e-01 4.700823687016963959e-03 1.816536039113998413e-01 -2.171403020620346069e-01 1.417292952537536621e-01 -2.024736404418945312e-01 -2.859942428767681122e-02 3.000588342547416687e-02 -4.674933850765228271e-02 2.079272568225860596e-01 -1.022978276014328003e-01 1.301101446151733398e-01 1.083012968301773071e-01 -2.084149271249771118e-01
-1.202335283160209656e-01 1.012383103370666504e-01 2.406882941722869873e-01 8.475999534130096436e-02 -3.482528403401374817e-02 2.023548185825347900e-01 2.069874554872512817e-01 -3.340080752968788147e-02 2.029373645782470703e-01 1.364570558071136475e-01 -4.223671555519104004e-01 -1.422329545021057129e-01 -1.696519181132316589e-02 -1.717963367700576782e-01 2.537012845277786255e-02 6.014828011393547058e-02 1.313604712486267090e-01 2.001641541719436646e-01 -1.729317903518676758e-01 7.623183727264404297e-02 4.987803101539611816e-01 -4.357823356986045837e-02 -1.619895398616790771e-01 1.381409764289855957e-01 -9.966339915990829468e-02 -5.618234351277351379e-02 -1.920257359743118286e-01 2.070649862289428711e-01 -2.890065312385559082e-02 -1.909831464290618896e-01 -1.112214103341102600e-01 -2.630146685987710953e-03
1.724635213613510132e-01 1.508709043264389038e-01 1.240455806255340576e-01 6.049786508083343506e-02 -6.524854898452758789e-02 1.675507128238677979e-01 4.546805284917354584e-03 1.853718310594558716e-01 8.628467470407485962e-02 2.846789062023162842e-01 2.923936247825622559e-01 -2.076044380664825439e-01 6.100088357925415039e-03 -1.100696548819541931e-01 6.557131409645080566e-01 -3.035802207887172699e-02 1.027788817882537842e-01 6.787835061550140381e-02 8.714970946311950684e-02 1.118425056338310242e-01 1.127149984240531921e-01 -9.898646920919418335e-02 1.129683777689933777e-01 -1.195968389511108398e-01 -2.050709277391433716e-01 -1.862149685621261597e-01 -1.729658246040344238e-01 4.535528272390365601e-02 -5.537670105695724487e-03 6.218093633651733398e-02 -2.871227450668811798e-02 5.787573382258415222e-02
-1.955243200063705444e-01 -6.943769752979278564e-02 1.284231804311275482e-02 1.848309673368930817e-02 -6.257534772157669067e-02 2.698403894901275635e-01 2.844543941318988800e-02 1.563189476728439331e-01 1.079054251313209534e-01 1.722399443387985229e-01 -1.023648008704185486e-01 -2.789245918393135071e-02 1.343339085578918457e-01 1.478163450956344604e-01 4.527613520622253418e-01 7.232180982828140259e-02 1.045925989747047424e-01 4.111929237842559814e-02 -2.618065774440765381e-01 1.060897335410118103e-01 -3.093443810939788818e-02 -2.312401384115219116e-01 1.664927005767822266e-01 -3.273019194602966309e-01 4.655494913458824158e-02 -1.370915919542312622e-01 -3.571238815784454346e-01 1.692392379045486450e-01 -2.861623167991638184e-01 6.346081942319869995e-02 1.477918494492769241e-02 -8.248529583215713501e-02
1.691589057445526123e-01 2.044745087623596191e-01 1.268044561147689819e-01 -2.411997616291046143e-01 -2.662531659007072449e-02 1.039640083909034729e-01 2.096210569143295288e-01 -2.059639059007167816e-02 6.631051748991012573e-02 6.899726390838623047e-02 -5.840507894754409790e-02 -2.057616859674453735e-01 -4.363845661282539368e-02 -3.745086193084716797e-01 2.958784997463226318e-01 2.079592645168304443e-01 4.621644318103790283e-02 -5.651561170816421509e-02 -2.105643451213836670e-01 2.696580253541469574e-02 9.849113970994949341e-02 9.036453813314437866e-02 6.189842894673347473e-02 5.491146072745323181e-02 1.260586827993392944e-01 -3.830844163894653320e-01 -1.502015143632888794e-01 8.646275103092193604e-02 -1.028435602784156799e-01 -2.716421186923980713e-01 1.643722504377365112e-01 3.039811253547668457e-01
1.268867701292037964e-01 1.786264032125473022e-02 2.980570793151855469e-01 1.001560837030410767e-01 2.457783669233322144e-01 -3.634440898895263672e-02 2.905531823635101318e-01 1.155899390578269958e-01 2.235285043716430664e-01 8.644461631774902344e-02 -1.790623813867568970e-01 1.794027686119079590e-01 -2.779287993907928467e-01 -9.365091472864151001e-02 4.183291196823120117e-01 3.020290844142436981e-02 -1.043922603130340576e-01 1.185839623212814331e-01 6.437827646732330322e-02 -9.861958026885986328e-02 8.208230882883071899e-02 -1.561860144138336182e-01 7.315262407064437866e-02 2.076583802700042725e-01 9.594271332025527954e-02 -3.377820923924446106e-02 -1.682486832141876221e-01 2.540493011474609375e-01 -3.524659946560859680e-02 -3.816309152171015739e-03 -8.210378885269165039e-02 3.346053957939147949e-01
-1.590076833963394165e-02 -1.904757618904113770e-01 3.235815465450286865e-01 -1.395577099174261093e-03 2.003923803567886353e-02 -1.410273928195238113e-02 2.308296263217926025e-01 6.057167798280715942e-02 1.362591385841369629e-01 2.841769158840179443e-01 1.133794430643320084e-02 -2.258265390992164612e-03 -3.561140000820159912e-01 -9.980092197656631470e-02 3.876652121543884277e-01 2.077035158872604370e-01 -5.466916412115097046e-02 1.446916311979293823e-01 7.645383477210998535e-03 -1.756784766912460327e-01 1.178593784570693970e-01 -1.103521510958671570e-01 3.964845836162567139e-01 2.869926393032073975e-02 -1.053414493799209595e-01 -2.117260843515396118e-01 3.927269205451011658e-02 1.771459877490997314e-01 3.681255131959915161e-02 1.885844618082046509e-01 7.396966964006423950e-02 3.703466430306434631e-02
-2.462203055620193481e-01 -8.492913842201232910e-02 9.942312538623809814e-02 -9.373454004526138306e-02 3.121118545532226562e-01 -5.467355623841285706e-02 1.523346826434135437e-02 -6.275718659162521362e-02 7.856403291225433350e-02 5.504533275961875916e-02 -2.985935807228088379e-01 -1.975491046905517578e-01 -3.115998767316341400e-02 -1.229524686932563782e-01 4.640796184539794922e-01 3.671669363975524902e-01 -1.833009719848632812e-01 -1.648487448692321777e-01 -1.015310585498809814e-01 6.140586733818054199e-02 -3.247328847646713257e-02 -2.890367507934570312e-01 -1.980978064239025116e-02 -2.498499751091003418e-01 -4.077399522066116333e-02 -2.595386654138565063e-02 -8.255124837160110474e-02 1.664725095033645630e-01 -1.628249287605285645e-01 2.446110174059867859e-02 -1.010062247514724731e-01 -9.390478581190109253e-02
-1.921589076519012451e-01 -9.100821614265441895e-02 3.904261812567710876e-02 1.410912871360778809e-01 -7.549145072698593140e-02 2.567939162254333496e-01 1.047623604536056519e-01 2.542686164379119873e-01 2.608382143080234528e-02 6.684955954551696777e-02 1.635019928216934204e-01 -2.365673631429672241e-01 -5.240078270435333252e-02 -1.098081097006797791e-01 4.410875439643859863e-01 -1.036265641450881958e-01 7.983700931072235107e-02 -1.837922334671020508e-01 -3.872037231922149658e-01 1.518705338239669800e-01 -8.642753958702087402e-02 -1.544522047042846680e-01 1.096965298056602478e-01 7.373994588851928711e-02 -2.946754097938537598e-01 -1.776471883058547974e-01 -1.655353307723999023e-01 1.890422217547893524e-02 -1.549700647592544556e-01 -1.169798448681831360e-01 1.037540435791015625e-01 -1.469276994466781616e-01
6.669643521308898926e-02 3.153479844331741333e-02 -4.865757375955581665e-02 1.894397437572479248e-01 1.994782388210296631e-01 -6.565755605697631836e-02 3.555318713188171387e-01 3.778242692351341248e-02 -2.762185633182525635e-01 2.279838174581527710e-01 5.454526096582412720e-02 -4.610221087932586670e-02 5.246682465076446533e-02 -1.187547147274017334e-01 5.692602396011352539e-01 3.107238113880157471e-01 -2.017693407833576202e-02 1.844596117734909058e-01 4.568085540086030960e-03 -6.500976532697677612e-02 1.045546680688858032e-01 -1.587973982095718384e-01 2.476604282855987549e-02 -1.532025337219238281e-01 -7.980589568614959717e-02 -2.280265986919403076e-01 -5.291540920734405518e-02 5.640722811222076416e-02 1.624096632003784180e-01 1.478632837533950806e-01 -2.083194442093372345e-02 3.999736160039901733e-02
5.787756294012069702e-02 -8.953995257616043091e-02 4.892072454094886780e-02 -1.145544126629829407e-01 -2.216125428676605225e-01 -6.618626415729522705e-02 2.097669094800949097e-01 8.627048879861831665e-02 1.592734903097152710e-01 -3.609741479158401489e-02 -1.880548447370529175e-01 -1.247597858309745789e-01 -6.484816316515207291e-03 -1.274733692407608032e-01 2.926753461360931396e-01 -2.518047392368316650e-01 -1.657752990722656250e-01 -1.878006570041179657e-02 -1.922210901975631714e-01 -2.369743539020419121e-03 3.234202861785888672e-01 -4.126420319080352783e-01 1.173141971230506897e-01 -5.170119181275367737e-02 -3.250576853752136230e-01 -2.455310523509979248e-02 -2.887366712093353271e-01 -8.279965817928314209e-02 -5.082994699478149414e-02 -2.133848220109939575e-01 1.112450063228607178e-01 -1.101896241307258606e-01
-6.598185747861862183e-02 -2.486851997673511505e-02 4.159967601299285889e-01 1.456112861633300781e-01 -1.176731884479522705e-01 -1.389959752559661865e-01 5.322529748082160950e-02 3.407801091670989990e-01 2.821599245071411133e-01 2.578948065638542175e-02 -1.794789731502532959e-01 -1.234204471111297607e-01 -2.515183091163635254e-01 -2.795160003006458282e-02 2.700902223587036133e-01 9.005155414342880249e-02 8.157549798488616943e-02 -4.070573300123214722e-02 8.801364153623580933e-02 -1.777466088533401489e-01 9.325145184993743896e-02 -9.078845381736755371e-02 2.957948148250579834e-01 -8.486290276050567627e-02 -1.636552512645721436e-01 -2.703124880790710449e-01 -4.095336794853210449e-02 -3.325502946972846985e-02 1.087359189987182617e-01 2.300421744585037231e-01 1.036459878087043762e-01 1.959813833236694336e-01
-1.778933778405189514e-02 -6.201805919408798218e-02 7.470068335533142090e-02 2.009850293397903442e-01 5.858717486262321472e-02 1.028708443045616150e-01 -7.697960734367370605e-02 1.274545788764953613e-01 3.267598152160644531e-02 6.412082165479660034e-02 -3.068544566631317139e-01 -5.140896886587142944e-02 -2.122908644378185272e-02 -1.094920840114355087e-02 5.044199824333190918e-01 5.039229616522789001e-02 1.718354076147079468e-01 -3.663763701915740967e-01 -2.230120748281478882e-01 2.766890525817871094e-01 1.589432805776596069e-01 -9.986297041177749634e-02 -5.857239663600921631e-02 1.118838861584663391e-01 -1.747076809406280518e-01 -1.172533184289932251e-01 -8.702535927295684814e-02 7.753040641546249390e-02 -1.325538158416748047e-01 -3.316915929317474365e-01 -1.640499830245971680e-01 -2.352349832653999329e-02
1.784820668399333954e-02 -1.375419050455093384e-01 1.456456482410430908e-01 1.059905365109443665e-01 1.692928075790405273e-01 -8.679949492216110229e-02 2.118203788995742798e-02 2.499500364065170288e-01 -5.069643259048461914e-02 3.934862464666366577e-02 -1.672334372997283936e-01 -2.095996290445327759e-01 3.873222693800926208e-02 -2.287568897008895874e-02 5.492207407951354980e-01 1.714212745428085327e-01 1.006230432540178299e-02 -3.230641484260559082e-01 5.778758227825164795e-02 -4.077016562223434448e-02 1.254619061946868896e-01 -3.003549873828887939e-01 9.004759788513183594e-02 -1.710594892501831055e-01 -2.495882809162139893e-01 1.446060538291931152e-01 2.258745208382606506e-02 1.921298205852508545e-01 -7.020798325538635254e-02 2.330598980188369751e-01 -6.674133986234664917e-02 -5.479834228754043579e-02
-3.275427818298339844e-01 -9.684637188911437988e-03 2.113857120275497437e-01 1.076655313372612000e-01 -1.809725761413574219e-01 1.195989176630973816e-01 -1.955427229404449463e-01 2.292780429124832153e-01 1.303549408912658691e-01 2.497975230216979980e-01 4.932697047479450703e-04 -6.024061888456344604e-02 6.342408806085586548e-02 -2.095589637756347656e-01 3.128076791763305664e-01 1.781968623399734497e-01 1.200765967369079590e-01 1.089173927903175354e-01 -1.473851501941680908e-01 1.101840659976005554e-01 -6.026973575353622437e-02 -2.002093940973281860e-01 8.458785712718963623e-02 -9.718487970530986786e-03 -1.495007425546646118e-01 -1.251857727766036987e-01 -1.997790932655334473e-01 6.466750986874103546e-03 -3.216964900493621826e-01 -2.380992472171783447e-01 -2.659862339496612549e-01 -1.338324546813964844e-01
-1.054410487413406372e-01 -3.142191171646118164e-01 1.559123247861862183e-01 7.891206443309783936e-02 1.449259817600250244e-01 8.838739991188049316e-02 1.443385481834411621e-01 2.594205141067504883e-01 1.173927709460258484e-01 -1.847436837852001190e-02 -1.830146014690399170e-01 3.069315254688262939e-01 -2.731357142329216003e-02 1.692805141210556030e-01 2.535695433616638184e-01 2.197266668081283569e-01 -6.766528636217117310e-02 9.871037676930427551e-03 1.840773969888687134e-01 -1.116583719849586487e-01 3.345196247100830078e-01 3.689212724566459656e-02 8.522076904773712158e-02 2.537911757826805115e-02 -4.331087693572044373e-02 -2.979120016098022461e-01 -1.396955549716949463e-01 2.329273521900177002e-01 -2.200456857681274414e-01 -1.756075918674468994e-01 1.765654981136322021e-01 1.087708473205566406e-01
1.148449927568435669e-01 -3.671880662441253662e-01 7.632855325937271118e-02 1.692023575305938721e-01 2.359043806791305542e-01 -1.220850721001625061e-01 1.954416334629058838e-01 3.565321266651153564e-01 6.582998484373092651e-02 1.118369325995445251e-01 5.905142053961753845e-02 1.527151316404342651e-01 -5.311536416411399841e-02 1.442813277244567871e-01 3.176708519458770752e-01 2.364254891872406006e-01 -2.306794673204421997e-01 -4.927230067551136017e-03 7.085861265659332275e-02 1.348801702260971069e-01 2.903534770011901855e-01 -1.212527044117450714e-02 8.113627135753631592e-02 5.114222690463066101e-02 -8.698856085538864136e-02 -2.609731554985046387e-01 1.608620025217533112e-02 2.820516526699066162e-01 -1.370414942502975464e-01 7.119295001029968262e-02 8.171303570270538330e-02 -3.803005069494247437e-02
1.335729360580444336e-01 5.108841508626937866e-02 1.781465485692024231e-02 2.833112329244613647e-02 -1.150293201208114624e-01 1.959725171327590942e-01 -1.595065742731094360e-01 7.964608818292617798e-02 1.627298444509506226e-01 1.272056847810745239e-01 9.714248031377792358e-02 -1.925650089979171753e-01 -2.084800750017166138e-01 2.721663936972618103e-02 5.059893131256103516e-01 1.994270384311676025e-01 7.492700219154357910e-02 -1.337019726634025574e-02 7.460214197635650635e-03 5.860587954521179199e-02 2.305480539798736572e-01 -1.663630604743957520e-01 -5.226973444223403931e-03 -4.229426681995391846e-01 -7.295925170183181763e-02 -7.790049910545349121e-02 -2.460319846868515015e-01 -1.211932599544525146e-01 -1.924424916505813599e-01 -1.055868864059448242e-01 5.151906609535217285e-02 2.436312735080718994e-01
3.649725392460823059e-02 -2.062333561480045319e-02 3.126821517944335938e-01 1.756016910076141357e-01 1.681981235742568970e-02 6.769733130931854248e-02 2.183875590562820435e-01 6.335707008838653564e-02 3.330498039722442627e-01 2.232869565486907959e-01 -8.153813332319259644e-02 1.277609448879957199e-02 5.797069147229194641e-02 -3.758561313152313232e-01 -4.390598461031913757e-02 1.793618500232696533e-02 4.722130298614501953e-02 6.482173502445220947e-02 -1.193210110068321228e-01 5.132115632295608521e-02 2.331335544586181641e-01 -3.471018970012664795e-01 1.857407242059707642e-01 -1.015389189124107361e-01 1.344318985939025879e-01 -9.947864711284637451e-02 -4.646418988704681396e-02 2.745570540428161621e-01 -3.088292181491851807e-01 9.340578317642211914e-02 -7.337908446788787842e-02 2.016379535198211670e-01
2.354140728712081909e-01 -5.617207288742065430e-02 -8.109168708324432373e-02 1.506029367446899414e-01 -1.864081919193267822e-01 1.899065263569355011e-02 -2.992019755765795708e-03 3.095425367355346680e-01 3.813963010907173157e-02 1.796703934669494629e-01 -2.608614973723888397e-03 -3.377908170223236084e-01 -1.410176604986190796e-01 -1.501453220844268799e-01 3.034557402133941650e-01 2.213094532489776611e-01 1.114834696054458618e-01 -2.059453539550304413e-02 6.401631236076354980e-02 8.968061953783035278e-02 1.728491783142089844e-01 -4.652474820613861084e-01 2.870499491691589355e-01 -8.625923097133636475e-02 -1.645060069859027863e-02 -9.144609794020652771e-03 -2.424015104770660400e-01 -1.343362219631671906e-02 -1.503005623817443848e-01 -1.715165004134178162e-02 2.720795013010501862e-02 -7.624769210815429688e-02
[truncated: 3,272,243 more chars]
