# Supplementary material for: The Language of Innovation
Source: PLoS One. 2020 Apr 30;15(4):e0230107. doi: 10.1371/journal.pone.0230107 (PMC7194493; doi:10.1371/journal.pone.0230107)
Supplement: S29 File — (GZ) [file pone.0230107.s029.tar.gz › 2007-2011/V2Run_28_VS_4500_embeddings2007-2011ED32.txt]

-2.140706963837146759e-02 1.306039988994598389e-01 3.275973498821258545e-01 5.136093124747276306e-02 -8.463394828140735626e-03 6.746628880500793457e-02 -4.898323677480220795e-03 3.100741505622863770e-01 6.316091865301132202e-02 1.638468913733959198e-02 7.190813869237899780e-02 -1.030194759368896484e-01 1.690913885831832886e-01 -3.598283976316452026e-02 -3.197108209133148193e-01 -3.236471116542816162e-01 5.272409692406654358e-02 1.958970576524734497e-01 -8.276934176683425903e-02 -1.157741174101829529e-01 -1.168603375554084778e-01 -4.436000436544418335e-02 6.365138292312622070e-02 -1.538447290658950806e-01 3.258170560002326965e-02 4.520922899246215820e-02 -7.056157290935516357e-02 -1.279471963644027710e-01 -2.624177038669586182e-01 2.081470489501953125e-01 3.186033964157104492e-01 4.146535694599151611e-01
3.644145652651786804e-02 2.378487773239612579e-02 3.035747408866882324e-01 1.878982968628406525e-02 2.640810608863830566e-01 2.112291157245635986e-01 -2.264212071895599365e-01 -1.606854610145092010e-02 2.462777644395828247e-01 -8.643227815628051758e-02 6.373518705368041992e-02 -3.040331006050109863e-01 3.796364413574337959e-03 -1.321510076522827148e-01 -1.165028288960456848e-01 3.861549124121665955e-02 -7.645653188228607178e-02 2.553688287734985352e-01 -1.072271391749382019e-01 -2.887637019157409668e-01 1.315503939986228943e-02 -1.565842181444168091e-01 1.306389421224594116e-01 -8.991014212369918823e-02 -6.828655302524566650e-02 -1.702596843242645264e-01 6.601624935865402222e-02 -3.402349352836608887e-01 -2.291070818901062012e-01 2.020468264818191528e-01 1.316520273685455322e-01 2.497052401304244995e-01
-3.469907864928245544e-02 1.408501807600259781e-02 4.523515999317169189e-01 9.189169853925704956e-02 1.017608419060707092e-01 -1.575010120868682861e-01 7.120666652917861938e-02 1.884569078683853149e-01 6.496766954660415649e-02 -2.536691129207611084e-01 2.068576402962207794e-02 -6.889780610799789429e-02 -7.421298883855342865e-03 -5.192763730883598328e-02 -4.206622242927551270e-01 -1.304395794868469238e-01 -1.396766752004623413e-01 3.190158307552337646e-02 -3.491360247135162354e-01 1.675991117954254150e-01 6.507200002670288086e-02 1.122537553310394287e-01 -6.716759502887725830e-02 -1.611192226409912109e-01 -4.991241171956062317e-02 -2.509797513484954834e-01 1.492995619773864746e-01 1.483688503503799438e-01 -8.812977373600006104e-02 2.591910958290100098e-01 1.760085672140121460e-01 7.607071101665496826e-02
3.170243799686431885e-01 -1.181968972086906433e-01 3.157268166542053223e-01 -1.080936715006828308e-01 -3.252503648400306702e-02 -1.370533704757690430e-01 -4.120028018951416016e-02 9.942273050546646118e-02 -2.135901898145675659e-01 1.444770544767379761e-01 1.981987953186035156e-01 -6.969089061021804810e-02 2.869073152542114258e-01 -7.633236795663833618e-02 -1.863224357366561890e-01 -9.982030093669891357e-02 -4.044993966817855835e-02 -7.827471196651458740e-02 -8.649799227714538574e-02 -1.151204928755760193e-01 2.009185701608657837e-01 -1.835906654596328735e-01 -7.766297459602355957e-02 2.523695230484008789e-01 -1.618277877569198608e-01 -1.036421358585357666e-01 -5.936437845230102539e-02 8.596907556056976318e-02 -3.256372809410095215e-01 3.452783823013305664e-01 4.202217981219291687e-02 2.282897531986236572e-01
2.044037170708179474e-02 1.944254338741302490e-01 4.452996253967285156e-01 2.229756712913513184e-01 5.278678238391876221e-02 8.141425251960754395e-02 -3.082285523414611816e-01 -5.239003896713256836e-02 -2.128407210111618042e-01 4.980440717190504074e-03 7.873015105724334717e-02 -2.563733160495758057e-01 1.410449892282485962e-01 -1.098804473876953125e-01 2.853001654148101807e-02 -1.163469441235065460e-02 -5.826224759221076965e-02 1.051014885306358337e-01 3.190086781978607178e-02 3.910885378718376160e-02 2.262300699949264526e-01 5.009388923645019531e-02 -9.581004083156585693e-02 8.477727323770523071e-02 8.064305782318115234e-02 -8.327344805002212524e-02 -7.715615630149841309e-02 1.848172098398208618e-01 -3.158571720123291016e-01 3.471741378307342529e-01 8.372272364795207977e-03 3.089986741542816162e-01
4.421415179967880249e-02 8.128155767917633057e-02 2.888891398906707764e-01 8.400964736938476562e-02 -3.918975219130516052e-02 1.896649897098541260e-01 -1.597029566764831543e-01 -3.539121523499488831e-02 -1.692156642675399780e-01 -1.389493197202682495e-01 1.429818570613861084e-01 5.468993633985519409e-02 2.112607359886169434e-01 -3.928935155272483826e-02 -2.922411262989044189e-01 -3.940279409289360046e-02 1.345325261354446411e-01 -1.761622875928878784e-01 2.269817143678665161e-02 1.269603967666625977e-01 3.056774735450744629e-01 -1.255476772785186768e-01 -5.842772778123617172e-03 -1.895565241575241089e-01 -2.013423442840576172e-01 -8.085762709379196167e-02 -1.304200477898120880e-02 9.800324589014053345e-02 -4.995206594467163086e-01 1.561993360519409180e-01 -1.779534369707107544e-01 2.424431592226028442e-01
7.542704045772552490e-02 -1.876210793852806091e-02 4.654622673988342285e-01 3.508324921131134033e-02 1.791768893599510193e-02 5.448506772518157959e-02 -2.259241789579391479e-01 1.288202255964279175e-01 -2.022226005792617798e-01 -1.469588931649923325e-02 8.282785862684249878e-02 6.676663458347320557e-02 7.839951664209365845e-02 8.536932617425918579e-02 -3.578725829720497131e-02 -9.179068356752395630e-02 2.529187314212322235e-02 6.654486805200576782e-02 -2.478031665086746216e-01 -1.076913774013519287e-01 5.283554196357727051e-01 -1.052487567067146301e-01 -2.279845178127288818e-01 -1.151469349861145020e-01 -7.700732350349426270e-02 -3.138717263936996460e-02 1.153147430159151554e-03 1.558877378702163696e-01 -2.027631998062133789e-01 3.178137540817260742e-01 1.488177329301834106e-01 2.346683666110038757e-02
-5.286167934536933899e-02 -2.205068618059158325e-02 1.524944901466369629e-01 -6.828878074884414673e-03 -4.516716673970222473e-02 -4.018071666359901428e-02 -1.206700280308723450e-01 7.931156456470489502e-02 2.076589912176132202e-01 8.612506836652755737e-02 2.090293681249022484e-03 -6.069130450487136841e-02 -2.197259664535522461e-01 -1.799676120281219482e-01 -1.239853724837303162e-01 2.245041914284229279e-02 1.993511244654655457e-02 5.764812231063842773e-02 -3.014868497848510742e-01 -1.719410717487335205e-01 2.104901522397994995e-01 1.451582089066505432e-02 1.655027121305465698e-01 -1.202429831027984619e-01 -2.137260586023330688e-01 -1.985882073640823364e-01 4.089758545160293579e-02 1.627369374036788940e-01 -5.243861675262451172e-01 1.479727327823638916e-01 4.804334416985511780e-02 4.184950888156890869e-01
6.273609399795532227e-02 -5.980757251381874084e-02 3.928669691085815430e-01 2.861529290676116943e-01 3.388826176524162292e-02 2.658169716596603394e-02 -1.039474159479141235e-01 2.105623185634613037e-01 -1.444548368453979492e-01 -1.007312387228012085e-01 4.501143097877502441e-02 -1.538083851337432861e-01 3.301440179347991943e-01 -9.810919314622879028e-02 -9.506758302450180054e-02 -2.659024596214294434e-01 2.120795100927352905e-01 2.962219528853893280e-03 -7.961531728506088257e-02 -1.535710245370864868e-01 2.784172296524047852e-01 -7.538478821516036987e-02 -1.793524175882339478e-01 -8.235909789800643921e-02 2.213936671614646912e-02 5.819818750023841858e-02 1.407047174870967865e-02 -3.971065208315849304e-02 -1.589652001857757568e-01 3.979597091674804688e-01 1.813472956418991089e-01 1.580001413822174072e-01
7.714280486106872559e-02 1.861709542572498322e-02 4.189245104789733887e-01 5.712629854679107666e-02 -5.702418740838766098e-03 1.736044138669967651e-01 -3.741428628563880920e-02 -2.219162695109844208e-02 -1.931816637516021729e-01 -1.760906130075454712e-01 -1.045299600809812546e-02 -7.353890687227249146e-02 1.061309352517127991e-01 7.124255597591400146e-02 2.071224153041839600e-02 1.226116623729467392e-02 1.209750995039939880e-01 -4.976691305637359619e-02 -1.028629019856452942e-01 -2.136338651180267334e-01 2.142423838376998901e-01 -2.960053831338882446e-02 5.837689712643623352e-02 5.154452472925186157e-02 -3.269575536251068115e-01 1.579265147447586060e-01 -7.349868863821029663e-02 -1.754277199506759644e-02 -3.577001392841339111e-01 5.348457098007202148e-01 -7.549149543046951294e-02 9.317889809608459473e-02
9.616314619779586792e-02 6.173032149672508240e-02 2.158230543136596680e-01 3.120272420346736908e-02 -1.337945908308029175e-01 -7.317006587982177734e-02 1.040629446506500244e-01 7.732950896024703979e-02 -7.492042332887649536e-02 -3.904978036880493164e-01 -4.840790852904319763e-02 -1.212563961744308472e-01 1.797785907983779907e-01 6.475737690925598145e-02 -3.726675212383270264e-01 -6.938624382019042969e-02 -4.711189121007919312e-02 1.878145337104797363e-01 -1.033433452248573303e-01 7.013448327779769897e-02 -5.490562692284584045e-02 9.778513759374618530e-02 -3.923429176211357117e-02 -1.059742420911788940e-01 4.022487625479698181e-02 -2.270692437887191772e-01 8.139079809188842773e-02 -2.515632510185241699e-01 -1.396444588899612427e-01 5.251463651657104492e-01 1.675015985965728760e-01 -1.382229328155517578e-01
-2.625813782215118408e-01 -1.383880972862243652e-01 2.149305939674377441e-01 1.233178228139877319e-01 3.829991817474365234e-02 -1.857240796089172363e-01 -1.686940640211105347e-01 -1.037747561931610107e-01 1.448014471679925919e-02 -2.062219195067882538e-02 7.367947697639465332e-02 1.493687927722930908e-01 2.570616900920867920e-01 -1.105151027441024780e-01 -9.841018915176391602e-02 -2.108393982052803040e-02 -7.931093871593475342e-02 1.626275181770324707e-01 -1.326543390750885010e-01 -9.137923270463943481e-02 1.266043484210968018e-01 2.271769493818283081e-01 1.712715774774551392e-01 -1.262392103672027588e-01 -1.166102141141891479e-01 4.254509508609771729e-02 2.315482944250106812e-01 -6.807737797498703003e-02 -5.664448738098144531e-01 2.796273231506347656e-01 1.147100180387496948e-01 3.243021294474601746e-02
-9.038209915161132812e-03 8.249651640653610229e-02 4.049331545829772949e-01 1.044395491480827332e-01 4.906336218118667603e-02 -1.506820619106292725e-01 -1.803508549928665161e-01 1.537804901599884033e-01 -1.282578557729721069e-01 -3.573792055249214172e-02 2.198191434144973755e-01 -1.377797722816467285e-01 2.214215993881225586e-01 -8.291548490524291992e-02 -5.977474153041839600e-02 -5.855123698711395264e-02 3.776514902710914612e-02 -9.226442873477935791e-02 -1.834140866994857788e-01 -2.067809365689754486e-02 1.255734711885452271e-01 -3.243246972560882568e-01 -2.989527285099029541e-01 -1.562218926846981049e-02 -8.608572185039520264e-02 -1.442782860249280930e-02 -3.033788315951824188e-02 -5.316339433193206787e-02 -3.716030120849609375e-01 3.287530541419982910e-01 -1.070070117712020874e-01 2.558307647705078125e-01
6.974538415670394897e-02 2.436752468347549438e-01 4.332528114318847656e-01 -7.071425672620534897e-03 1.485284417867660522e-01 -1.998451799154281616e-01 2.242606580257415771e-01 8.773542195558547974e-02 6.701658666133880615e-02 1.177636235952377319e-01 7.226013392210006714e-02 -3.218869268894195557e-01 8.957078307867050171e-02 -1.440067142248153687e-01 -2.815934121608734131e-01 -6.138120964169502258e-02 1.740553379058837891e-01 -3.112599998712539673e-02 -1.145753264427185059e-01 2.119433730840682983e-01 7.637053728103637695e-02 -4.247650131583213806e-02 1.760870367288589478e-01 -1.530117392539978027e-01 5.151384696364402771e-02 2.901009842753410339e-02 -9.214889258146286011e-02 -1.640467643737792969e-01 -2.537206113338470459e-01 2.680133581161499023e-01 2.085694372653961182e-01 1.379241943359375000e-01
1.830579191446304321e-01 -1.597404479980468750e-01 2.129849940538406372e-01 -1.138542890548706055e-01 -2.192275412380695343e-02 5.148703232407569885e-02 -3.686088323593139648e-01 1.997927874326705933e-01 8.953294157981872559e-02 -5.594110861420631409e-02 1.069870069622993469e-01 -1.352741867303848267e-01 3.412193804979324341e-02 -1.652316190302371979e-02 -3.070900216698646545e-02 -7.493253797292709351e-02 -2.865583300590515137e-01 1.379558593034744263e-01 -2.127389796078205109e-02 1.765552461147308350e-01 3.722007274627685547e-01 -1.353196054697036743e-01 2.520358264446258545e-01 -1.736619696021080017e-02 -5.506687238812446594e-02 -1.210853829979896545e-01 -7.807027548551559448e-02 6.236993148922920227e-02 -3.221383988857269287e-01 2.596437633037567139e-01 1.529808342456817627e-01 2.813000082969665527e-01
1.445586979389190674e-01 2.957426309585571289e-01 2.879247665405273438e-01 1.945432871580123901e-01 -5.578076094388961792e-02 -2.448068410158157349e-01 1.698024719953536987e-01 2.709265984594821930e-02 2.363931089639663696e-01 -1.651160418987274170e-02 1.271249651908874512e-01 -8.902578800916671753e-02 1.120048239827156067e-01 9.722589701414108276e-02 -2.269296348094940186e-01 -1.883478164672851562e-01 1.019867211580276489e-01 -1.328425388783216476e-02 -8.905039168894290924e-03 1.896381080150604248e-01 1.416945308446884155e-01 -1.080062016844749451e-01 5.271248891949653625e-02 -2.854071259498596191e-01 -1.523457758594304323e-04 -3.318426012992858887e-01 -1.759784528985619545e-03 -5.665550939738750458e-03 -2.591144740581512451e-01 2.933619022369384766e-01 2.272804379463195801e-01 -1.070567294955253601e-01
8.530565351247787476e-02 2.713845856487751007e-02 2.815724015235900879e-01 -4.079116880893707275e-02 5.672782193869352341e-03 -1.178277749568223953e-02 -1.454978585243225098e-01 9.275783598423004150e-02 9.915485233068466187e-02 8.579764515161514282e-02 2.018790990114212036e-01 -1.165445521473884583e-01 4.587923362851142883e-02 -1.542842239141464233e-01 -3.118095397949218750e-01 5.892860144376754761e-02 -6.029690802097320557e-02 1.310915499925613403e-01 -5.961225368082523346e-03 -7.068430632352828979e-02 1.894403100013732910e-01 -2.839562594890594482e-01 4.127696529030799866e-02 -8.052457123994827271e-02 7.802025973796844482e-02 -8.409743010997772217e-02 2.379304319620132446e-01 6.221796199679374695e-02 -5.471858978271484375e-01 -2.037548273801803589e-01 1.244653165340423584e-01 3.199017047882080078e-01
-1.330673787742853165e-02 2.358998954296112061e-01 3.620268106460571289e-01 -2.124140709638595581e-01 -5.136576667428016663e-02 -1.867442429065704346e-01 2.868596315383911133e-01 1.020473986864089966e-01 -7.427822798490524292e-02 -1.934454143047332764e-01 -1.048012226819992065e-01 5.255151912569999695e-02 1.323343813419342041e-01 -5.800442025065422058e-02 -3.480416536331176758e-01 -7.349108904600143433e-02 -5.185662582516670227e-02 1.410840004682540894e-01 -1.145529896020889282e-01 1.561117470264434814e-01 3.294543176889419556e-02 -8.402755856513977051e-02 -4.448537155985832214e-02 -6.532281637191772461e-02 -1.512360423803329468e-01 -9.597370028495788574e-02 2.153663486242294312e-01 -8.735444396734237671e-02 -2.202827036380767822e-01 2.761135697364807129e-01 3.340623378753662109e-01 1.916932761669158936e-01
1.660943627357482910e-01 9.688273817300796509e-02 2.742866277694702148e-01 -1.054598111659288406e-02 -1.675159903243184090e-03 3.539563389495015144e-03 -4.844206571578979492e-01 -4.512046650052070618e-02 1.409503221511840820e-01 -2.086015343666076660e-01 2.039255052804946899e-01 -1.806887835264205933e-01 7.786473631858825684e-02 -7.838121056556701660e-02 -5.777740478515625000e-02 7.680590450763702393e-02 -1.753740161657333374e-01 1.433926820755004883e-01 -1.632037013769149780e-01 2.640203833580017090e-01 2.247889488935470581e-01 -2.560893893241882324e-01 -2.610856853425502777e-02 -1.203906461596488953e-01 -1.759096831083297729e-01 2.123500220477581024e-02 1.891186237335205078e-01 1.980519481003284454e-02 -3.227667808532714844e-01 1.184990257024765015e-01 6.176973134279251099e-02 1.528782546520233154e-01
1.672096848487854004e-01 -5.110497772693634033e-02 4.116910994052886963e-01 1.338446736335754395e-01 -7.268247753381729126e-02 -1.857467144727706909e-01 -9.257839620113372803e-02 1.198812872171401978e-01 -3.397722169756889343e-02 -1.718472987413406372e-01 -3.771570324897766113e-02 8.992401510477066040e-02 1.034040749073028564e-01 -1.559446305036544800e-01 -1.728731691837310791e-01 -2.407477796077728271e-01 1.442162692546844482e-01 3.070423007011413574e-02 2.648130990564823151e-02 -3.231217265129089355e-01 2.741670012474060059e-01 -1.849278360605239868e-01 1.222429871559143066e-01 -1.396290212869644165e-01 -7.905544340610504150e-02 3.928692638874053955e-02 4.623788595199584961e-02 2.952980697154998779e-01 -3.937695026397705078e-01 1.698934733867645264e-01 -9.674609755165874958e-04 6.738691031932830811e-02
-3.428297862410545349e-02 -7.998750358819961548e-02 2.934946119785308838e-01 5.140769481658935547e-02 -1.533307135105133057e-01 -1.083008274435997009e-01 -1.409344375133514404e-01 1.625347584486007690e-01 -8.337213099002838135e-02 -2.730484306812286377e-01 2.070990800857543945e-01 -2.570314407348632812e-01 3.101610951125621796e-02 4.906781017780303955e-02 1.009453739970922470e-02 -1.721400171518325806e-01 7.226669043302536011e-02 3.395484387874603271e-02 -9.610804170370101929e-02 1.492246799170970917e-02 3.409122526645660400e-01 -1.408372819423675537e-01 -1.322844624519348145e-01 -5.316403135657310486e-02 4.043209180235862732e-02 2.560153901576995850e-01 -5.750263854861259460e-02 1.630346029996871948e-01 -4.654245674610137939e-01 1.797143965959548950e-01 -2.181890159845352173e-01 1.809806525707244873e-01
1.557352691888809204e-01 -1.446937471628189087e-01 6.069256663322448730e-01 -6.067143008112907410e-02 -6.616746634244918823e-02 -1.339700724929571152e-02 -5.034501105546951294e-02 2.035511136054992676e-01 -2.240119576454162598e-01 -8.849589526653289795e-02 9.786546230316162109e-02 -5.201594904065132141e-02 1.076763048768043518e-01 2.095619449391961098e-03 -1.599676012992858887e-01 5.888101831078529358e-02 2.235842794179916382e-01 9.215690195560455322e-02 1.871441258117556572e-03 1.983267217874526978e-01 2.100303918123245239e-01 -8.408365771174430847e-03 -1.564604938030242920e-01 6.031123921275138855e-02 9.236278384923934937e-02 -4.852760210633277893e-02 -2.548801153898239136e-02 -9.904988110065460205e-02 -8.198549598455429077e-02 4.194411337375640869e-01 -1.035987064242362976e-01 1.960654109716415405e-01
1.560532301664352417e-01 1.147842267528176308e-04 2.034025639295578003e-01 1.108698397874832153e-01 -8.783439174294471741e-03 5.239836405962705612e-03 -5.522147193551063538e-02 2.746184468269348145e-01 -1.389701962471008301e-01 -2.337753325700759888e-01 2.507072500884532928e-02 -8.020273596048355103e-02 1.429031640291213989e-01 -6.332837045192718506e-02 6.661885231733322144e-02 -1.099548637866973877e-01 1.620718985795974731e-01 1.156632527709007263e-01 -1.217215657234191895e-01 -2.412384301424026489e-01 2.376517802476882935e-01 -1.990088075399398804e-01 -3.152676299214363098e-02 -1.766057908535003662e-01 -5.129067227244377136e-02 -1.212246343493461609e-01 9.692459553480148315e-02 1.521433889865875244e-01 -4.436624348163604736e-01 4.652439653873443604e-01 3.999894484877586365e-02 -1.254932135343551636e-01
2.950230836868286133e-01 2.956755757331848145e-01 1.878465116024017334e-01 -1.388422846794128418e-01 1.399619728326797485e-01 -2.508752942085266113e-01 1.445498913526535034e-01 7.896675914525985718e-02 2.720623314380645752e-01 6.587075442075729370e-02 3.410053625702857971e-02 -1.231316104531288147e-02 7.323935627937316895e-02 -5.032249167561531067e-02 -3.701017796993255615e-01 -2.505067586898803711e-01 1.520247459411621094e-01 1.045233570039272308e-02 -5.274352803826332092e-02 9.667766839265823364e-02 2.114569842815399170e-01 -2.649945951998233795e-02 -1.210023611783981323e-01 -4.147698357701301575e-02 -9.320513904094696045e-02 -7.965858280658721924e-02 -7.750442624092102051e-02 -3.096935898065567017e-02 -2.384740710258483887e-01 3.909767568111419678e-01 1.866142004728317261e-01 1.016627475619316101e-01
-5.969383637420833111e-04 1.971664875745773315e-01 3.633705675601959229e-01 -7.931973785161972046e-02 -4.847811535000801086e-02 -1.874241381883621216e-01 -1.514757275581359863e-01 3.246953487396240234e-01 1.288188546895980835e-01 -1.443142890930175781e-01 4.957567155361175537e-02 8.327925205230712891e-02 2.209443831816315651e-03 -1.246279105544090271e-01 -2.095103561878204346e-01 -1.352940499782562256e-01 1.447064522653818130e-02 6.298550218343734741e-02 -2.411153614521026611e-01 3.068650364875793457e-01 -3.288379311561584473e-02 -8.028294146060943604e-02 -5.647845100611448288e-03 -1.147503256797790527e-01 -3.440281003713607788e-02 -2.707782089710235596e-01 1.436007469892501831e-01 -5.440992116928100586e-02 -2.213350534439086914e-01 4.157963097095489502e-01 1.643187254667282104e-01 9.070293605327606201e-02
-1.519025266170501709e-01 -3.083279728889465332e-02 3.354595005512237549e-01 3.897327557206153870e-02 2.384515106678009033e-01 -1.057364493608474731e-01 7.523579057306051254e-03 4.132471233606338501e-02 -1.551390588283538818e-01 -4.850628226995468140e-02 -1.661075949668884277e-01 3.485072404146194458e-02 2.784903645515441895e-01 -7.100335508584976196e-02 -2.551106214523315430e-01 4.080660641193389893e-02 -1.874894201755523682e-01 -1.976183429360389709e-02 -1.759268939495086670e-01 -8.434695191681385040e-03 2.904042005538940430e-01 -1.259841769933700562e-01 1.801464110612869263e-01 -7.616688311100006104e-02 -1.275719981640577316e-02 2.334946952760219574e-02 -4.998210817575454712e-02 -2.844714792445302010e-03 -2.702072858810424805e-01 3.453377187252044678e-01 -1.177607998251914978e-01 4.161371290683746338e-01
2.030795365571975708e-01 8.794877678155899048e-03 1.114223152399063110e-01 9.050413966178894043e-02 -8.840094506740570068e-02 -2.693295478820800781e-01 4.331909120082855225e-02 -2.473675310611724854e-01 2.547635696828365326e-02 -3.159171342849731445e-01 9.375830739736557007e-02 1.504736095666885376e-01 3.175423666834831238e-02 1.084632501006126404e-01 -2.858255207538604736e-01 -2.715772986412048340e-01 -1.770063638687133789e-01 -1.901131682097911835e-02 -2.211119979619979858e-02 -2.044215425848960876e-02 -9.268737584352493286e-02 -1.141435429453849792e-01 -1.611627638339996338e-01 -9.900221973657608032e-02 5.595901235938072205e-02 -2.279922068119049072e-01 7.393904495984315872e-03 -2.509100437164306641e-01 -1.537565141916275024e-01 2.982301414012908936e-01 3.654577136039733887e-01 2.007196098566055298e-01
1.236145794391632080e-01 1.444239765405654907e-01 2.856351733207702637e-01 2.629602849483489990e-01 -9.673894196748733521e-02 1.348687987774610519e-02 6.815140694379806519e-02 3.276095688343048096e-01 -2.177307158708572388e-01 -7.577186822891235352e-02 6.338384747505187988e-02 -2.429441921412944794e-02 1.612016409635543823e-01 -6.250824034214019775e-02 8.662223070859909058e-02 -6.958229839801788330e-02 7.034019380807876587e-02 3.358923643827438354e-02 -2.456166893243789673e-01 -3.299759328365325928e-01 3.645814061164855957e-01 -2.332348935306072235e-02 -1.762791126966476440e-01 1.736269146203994751e-02 -7.175131887197494507e-02 2.248153463006019592e-02 8.116778731346130371e-02 -3.130860999226570129e-02 -3.749144077301025391e-01 3.103835284709930420e-01 3.669704496860504150e-02 4.881962668150663376e-03
1.431643366813659668e-01 2.740535885095596313e-02 3.435136973857879639e-01 2.920013107359409332e-02 2.457586973905563354e-01 -1.070820465683937073e-01 -2.515183091163635254e-01 3.611526638269424438e-02 -2.719043791294097900e-01 4.509915784001350403e-02 2.026380300521850586e-01 -6.615051627159118652e-02 1.193663775920867920e-01 -2.611234225332736969e-02 -1.450983732938766479e-01 -1.664325594902038574e-01 1.337771415710449219e-01 1.819622218608856201e-01 -1.640910208225250244e-01 -1.652279496192932129e-01 2.221187502145767212e-01 -2.372621595859527588e-01 -1.364095807075500488e-01 1.264750212430953979e-01 -8.344802260398864746e-02 -2.597689814865589142e-02 -1.416723337024450302e-02 -1.394264213740825653e-02 -1.552243828773498535e-01 3.672706186771392822e-01 5.923069640994071960e-02 3.498442471027374268e-01
1.584414392709732056e-01 1.026987433433532715e-01 2.837945520877838135e-01 -9.346778388135135174e-04 9.104391932487487793e-02 -2.384413219988346100e-02 1.762741594575345516e-03 9.993357211351394653e-02 1.639284044504165649e-01 -1.208377555012702942e-01 9.136100113391876221e-02 -1.321942210197448730e-01 1.413675993680953979e-01 -1.170626133680343628e-01 -9.957513771951198578e-03 1.620017290115356445e-01 1.486483365297317505e-01 -2.625764012336730957e-01 -2.873549759387969971e-01 3.153215646743774414e-01 6.363850831985473633e-02 -3.415619581937789917e-02 5.641720443964004517e-02 1.474315300583839417e-02 -3.377637267112731934e-02 -1.247301325201988220e-01 -2.544440627098083496e-01 -1.120856627821922302e-01 -4.108264446258544922e-01 2.438812255859375000e-01 1.735599040985107422e-01 3.218543231487274170e-01
2.522694170475006104e-01 1.394375711679458618e-01 5.245043430477380753e-03 1.759368628263473511e-01 2.273252755403518677e-01 -1.523567140102386475e-01 1.886750757694244385e-01 -1.073753684759140015e-01 3.193751443177461624e-03 -1.847720146179199219e-01 -4.847554489970207214e-02 2.692981855943799019e-03 1.853351444005966187e-01 4.110489785671234131e-02 -1.489194929599761963e-01 9.550560265779495239e-02 -2.111208066344261169e-02 6.308695673942565918e-02 -1.633999645709991455e-01 1.079961881041526794e-01 4.057506844401359558e-02 3.446399420499801636e-02 2.280083596706390381e-01 -1.863396018743515015e-01 2.255930006504058838e-01 -2.229984849691390991e-01 3.206859827041625977e-01 -3.302736580371856689e-01 -4.310452938079833984e-01 1.519223004579544067e-01 6.575758010149002075e-02 -4.467428475618362427e-02
1.536409258842468262e-01 -5.912931263446807861e-02 4.191647469997406006e-01 -1.016164273023605347e-01 -1.839915476739406586e-02 1.467013210058212280e-01 -1.998452395200729370e-01 3.473129123449325562e-02 7.582836598157882690e-02 -3.287322819232940674e-02 1.478901952505111694e-01 -5.765190348029136658e-03 2.397930026054382324e-01 6.592274457216262817e-02 -5.545330792665481567e-02 -2.785146534442901611e-01 -1.328879743814468384e-01 -1.467024832963943481e-01 1.516808867454528809e-01 -1.779309064149856567e-01 2.153864353895187378e-01 -2.634316869080066681e-02 -1.930161714553833008e-01 2.260171435773372650e-02 7.767046242952346802e-02 2.704572975635528564e-01 7.048556953668594360e-02 7.346710562705993652e-02 -3.599923849105834961e-01 1.930791139602661133e-01 -4.987402353435754776e-03 3.427805900573730469e-01
1.796689182519912720e-01 -8.935163170099258423e-02 3.124962747097015381e-01 1.621983349323272705e-01 7.407964766025543213e-02 -5.866951495409011841e-02 -1.969169974327087402e-01 1.777824759483337402e-01 -1.431393623352050781e-01 -7.464208453893661499e-02 1.652785688638687134e-01 1.091665402054786682e-01 1.471260935068130493e-01 -1.279938071966171265e-01 -1.809497922658920288e-02 -2.789413630962371826e-01 -6.407700711861252785e-04 3.509242460131645203e-02 -4.753667116165161133e-02 -5.721290409564971924e-02 2.119625955820083618e-01 -2.169292569160461426e-01 -2.042440026998519897e-01 9.827112779021263123e-03 -1.205075811594724655e-02 -1.702316105365753174e-02 -1.263721287250518799e-01 5.260189995169639587e-03 -3.751329183578491211e-01 4.510621130466461182e-01 6.513368338346481323e-02 2.637822926044464111e-01
2.587541043758392334e-01 -3.936398401856422424e-02 2.224087119102478027e-01 -1.051838770508766174e-01 -2.095664665102958679e-02 1.421291232109069824e-01 5.611742660403251648e-02 1.469486858695745468e-02 6.099620461463928223e-02 7.410402595996856689e-02 -4.582855105400085449e-02 -9.386419318616390228e-03 -1.758879795670509338e-02 4.135553911328315735e-02 9.148389101028442383e-02 2.006431370973587036e-01 -4.372396692633628845e-02 1.558676809072494507e-01 -1.134400591254234314e-01 -2.930921874940395355e-02 4.661947488784790039e-01 -6.155405938625335693e-02 2.659083306789398193e-01 -5.329255759716033936e-02 -1.721445322036743164e-01 8.314463496208190918e-02 9.547723829746246338e-02 -2.892352640628814697e-01 -4.241811335086822510e-01 4.446009546518325806e-02 5.985185503959655762e-02 3.681022226810455322e-01
9.699743986129760742e-02 9.078612178564071655e-02 1.495979279279708862e-01 -6.261650472879409790e-02 9.948796033859252930e-02 1.625255346298217773e-01 1.585338264703750610e-01 -8.269433677196502686e-02 7.522157579660415649e-02 1.372559219598770142e-01 -1.667507551610469818e-02 -2.569200694561004639e-01 -4.134260863065719604e-02 -1.926706358790397644e-02 7.465797662734985352e-02 -2.870531976222991943e-01 -5.264848470687866211e-02 3.642954230308532715e-01 -3.982835114002227783e-01 -1.865994483232498169e-01 2.848626077175140381e-01 7.097756117582321167e-02 -1.058319360017776489e-01 4.158363677561283112e-03 6.607027351856231689e-02 -1.526216045022010803e-03 2.260550260543823242e-01 -1.750444620847702026e-01 -3.406804502010345459e-01 2.788540720939636230e-01 -2.234954386949539185e-02 1.274705957621335983e-02
1.717386245727539062e-01 2.520559914410114288e-02 3.785102665424346924e-01 1.697500348091125488e-01 7.886248081922531128e-02 -9.256397932767868042e-02 -7.628654688596725464e-02 5.341016221791505814e-04 -7.726142555475234985e-02 -2.049732655286788940e-01 1.380771994590759277e-01 1.274155173450708389e-02 8.413003385066986084e-02 -6.466011703014373779e-02 -1.906056106090545654e-01 2.084783092141151428e-02 3.411762788891792297e-02 8.397557586431503296e-02 -8.625754155218601227e-03 3.612710162997245789e-02 1.735165119171142578e-01 -9.594798088073730469e-02 1.468682289123535156e-01 2.341572567820549011e-02 -1.457716524600982666e-01 -8.229652792215347290e-02 -3.883704245090484619e-01 1.440056562423706055e-01 -2.605605125427246094e-01 5.492902398109436035e-01 -2.918494865298271179e-02 1.444318145513534546e-01
-4.796453565359115601e-02 1.183769479393959045e-01 2.776115536689758301e-01 -1.106932312250137329e-01 -4.069723933935165405e-02 -2.310594469308853149e-01 -4.253929108381271362e-02 2.846311032772064209e-01 1.727529801428318024e-02 -1.904337406158447266e-01 6.456435471773147583e-02 1.429103128612041473e-02 4.615109041333198547e-02 -3.697624802589416504e-02 -1.278147101402282715e-01 -7.859317213296890259e-02 -4.648448526859283447e-02 -4.459939897060394287e-02 -2.757703959941864014e-01 1.964593529701232910e-01 2.101046219468116760e-02 -2.139340527355670929e-02 -3.014198876917362213e-02 -1.243760436773300171e-01 7.735712081193923950e-02 -2.758968472480773926e-01 3.046927154064178467e-01 2.719786390662193298e-02 -2.326232939958572388e-01 4.507194757461547852e-01 3.471190035343170166e-01 6.534520070999860764e-03
1.010694280266761780e-01 2.889718711376190186e-01 2.171832770109176636e-01 1.893244832754135132e-01 -8.405644446611404419e-02 -4.003776609897613525e-01 -1.359149962663650513e-01 -1.656356384046375751e-03 1.962698530405759811e-03 -3.113911747932434082e-01 -1.176388263702392578e-01 -1.462092995643615723e-01 1.087063029408454895e-01 1.660067141056060791e-01 -2.287280410528182983e-01 1.199626363813877106e-02 -1.696526072919368744e-02 1.465794146060943604e-01 -5.775298923254013062e-03 1.939352452754974365e-01 5.845018103718757629e-02 -8.830172568559646606e-02 -1.214535459876060486e-01 4.084457084536552429e-02 -1.593258678913116455e-01 1.215040870010852814e-02 2.321613281965255737e-01 -3.558328840881586075e-03 -2.609560266137123108e-02 3.460403084754943848e-01 3.501299917697906494e-01 6.240300461649894714e-02
2.685090601444244385e-01 3.002934753894805908e-01 4.374476075172424316e-01 -1.291390210390090942e-01 1.920001953840255737e-01 -1.307289004325866699e-01 -1.179846897721290588e-01 -2.460381686687469482e-01 -6.244993954896926880e-02 -1.408415734767913818e-01 3.427555859088897705e-01 -1.231396794319152832e-01 1.765853315591812134e-01 -1.630259007215499878e-01 -8.873521536588668823e-02 -5.759899504482746124e-03 1.230842247605323792e-01 -1.041817665100097656e-02 -1.737150251865386963e-01 -8.068539947271347046e-02 6.661442574113607407e-03 1.266170144081115723e-01 1.331502199172973633e-02 4.463825002312660217e-02 -2.058720141649246216e-01 -1.333037018775939941e-01 1.057514641433954239e-02 1.544348299503326416e-01 -2.272192835807800293e-01 2.690518200397491455e-01 2.833051234483718872e-02 1.027207728475332260e-02
-2.443623915314674377e-02 1.775535643100738525e-01 1.810940541326999664e-02 1.229366213083267212e-01 -1.691148728132247925e-01 2.146911323070526123e-01 -9.941356629133224487e-02 -3.321905806660652161e-02 1.348569393157958984e-01 -1.490664333105087280e-01 5.942801758646965027e-02 -6.240279972553253174e-02 5.614698305726051331e-02 -1.246761530637741089e-01 -1.550336778163909912e-01 1.341478675603866577e-01 1.659492105245590210e-01 1.157862320542335510e-02 -2.889152057468891144e-02 -1.191819235682487488e-01 1.804836988449096680e-01 7.614739239215850830e-02 9.013936668634414673e-02 1.576602831482887268e-02 -1.903235018253326416e-01 -1.829695403575897217e-01 2.991207316517829895e-02 -2.093801051378250122e-01 -5.045740604400634766e-01 3.028503060340881348e-01 5.685609579086303711e-02 4.525004923343658447e-01
4.750638082623481750e-02 1.639343649148941040e-01 2.027033567428588867e-01 -1.126836240291595459e-02 -5.182705074548721313e-02 -2.710652053356170654e-01 1.127725318074226379e-01 7.462064176797866821e-02 1.197674050927162170e-01 -3.006928563117980957e-01 3.054588139057159424e-01 -6.776094436645507812e-02 -7.889948785305023193e-03 2.071529440581798553e-02 -3.370458185672760010e-01 -1.023112460970878601e-01 1.034488156437873840e-01 1.834681490436196327e-03 -1.836719959974288940e-01 3.317043781280517578e-01 5.100444704294204712e-02 -2.644924970809370279e-04 -4.560017585754394531e-02 -1.781650632619857788e-01 -1.615125536918640137e-01 -1.348975896835327148e-01 1.783057004213333130e-01 -7.054288685321807861e-02 -2.488592565059661865e-01 3.925272226333618164e-01 1.392954438924789429e-01 2.514405362308025360e-02
-4.383814334869384766e-02 1.991316378116607666e-01 3.389949202537536621e-01 8.208232931792736053e-03 -1.319042593240737915e-01 -1.538441926240921021e-01 -1.498743295669555664e-01 2.616002261638641357e-01 -6.024287641048431396e-02 -2.447937428951263428e-01 1.048145443201065063e-01 9.781551361083984375e-02 1.953923609107732773e-03 -1.278392821550369263e-01 -1.800165921449661255e-01 -1.897773146629333496e-01 -8.960261940956115723e-02 5.655576661229133606e-02 -2.873094975948333740e-01 3.069718778133392334e-01 8.891383558511734009e-02 -3.160366043448448181e-02 -4.703937843441963196e-02 -1.429823189973831177e-01 -8.118184283375740051e-03 -2.648571431636810303e-01 1.383086591958999634e-01 -8.749033510684967041e-02 -1.312627941370010376e-01 3.422059714794158936e-01 2.806242108345031738e-01 1.137986406683921814e-01
2.819406688213348389e-01 -1.860752850770950317e-01 2.668292224407196045e-01 1.145474910736083984e-01 -8.701277524232864380e-02 9.568240493535995483e-02 -3.207700848579406738e-01 -1.162100136280059814e-01 -9.538296610116958618e-02 -1.379025876522064209e-01 -3.143475204706192017e-02 2.010891959071159363e-02 3.661020472645759583e-02 -2.775156199932098389e-01 -1.540061235427856445e-01 -1.172441318631172180e-01 -8.612901717424392700e-02 -1.377031058073043823e-01 -1.062525734305381775e-01 -7.273133099079132080e-02 1.612924784421920776e-01 1.186849027872085571e-01 8.409843593835830688e-02 -1.413580179214477539e-01 3.435088694095611572e-02 -2.155460417270660400e-03 3.587903082370758057e-02 -2.255683951079845428e-02 -3.462429046630859375e-01 2.834889292716979980e-01 5.635553970932960510e-02 4.545245170593261719e-01
-1.381458044052124023e-01 8.376454561948776245e-02 4.444116950035095215e-01 1.619071811437606812e-01 6.013523414731025696e-02 -2.164656221866607666e-01 -2.575714290142059326e-01 1.304027587175369263e-01 -2.034216225147247314e-01 -4.160767793655395508e-02 1.419756859540939331e-01 2.050534076988697052e-02 6.792433559894561768e-02 -1.250635981559753418e-01 -2.020140737295150757e-01 -9.110859781503677368e-02 1.983413249254226685e-01 5.739230290055274963e-02 5.983889847993850708e-02 -5.938002839684486389e-02 3.117740452289581299e-01 3.496041521430015564e-02 -1.315473169088363647e-01 1.721976399421691895e-01 -8.325321227312088013e-02 -7.087672501802444458e-02 -6.186052784323692322e-02 -2.233076393604278564e-01 -2.088039666414260864e-01 3.967546820640563965e-01 3.944529965519905090e-02 1.413120478391647339e-01
2.103153914213180542e-01 6.248285248875617981e-02 5.353879928588867188e-01 5.657185614109039307e-02 1.249870061874389648e-01 -1.341858208179473877e-01 -1.126113384962081909e-01 1.492397189140319824e-01 -8.537016063928604126e-02 -1.288269162178039551e-01 3.682482987642288208e-02 1.394726634025573730e-01 9.108372032642364502e-02 -1.040787324309349060e-01 -7.264915853738784790e-02 -6.351739168167114258e-02 2.170302532613277435e-02 1.086217984557151794e-01 -1.731790415942668915e-02 -1.363947689533233643e-01 9.253479540348052979e-02 -1.360283792018890381e-01 -2.299399673938751221e-01 1.763088554143905640e-01 -1.003333777189254761e-01 -1.173288822174072266e-01 3.912928327918052673e-02 -2.028814554214477539e-01 -2.465711236000061035e-01 4.853556752204895020e-01 -1.225033551454544067e-01 1.453236117959022522e-02
1.313553284853696823e-02 -1.815633028745651245e-01 1.035169288516044617e-01 1.602096259593963623e-01 -1.034569293260574341e-01 3.399752080440521240e-02 1.733564287424087524e-01 -5.237497761845588684e-02 1.690535061061382294e-02 -2.945721149444580078e-01 6.889340281486511230e-02 -9.139245003461837769e-02 1.931304868776351213e-04 7.858555763959884644e-02 -1.953880935907363892e-01 -9.584727138280868530e-02 8.466533571481704712e-02 1.464762836694717407e-01 -1.372957974672317505e-01 1.273358166217803955e-01 1.512106955051422119e-01 2.191955745220184326e-01 6.185963377356529236e-02 1.007206365466117859e-02 -1.232033446431159973e-01 -1.912910640239715576e-01 2.586316466331481934e-01 -5.887500010430812836e-03 -3.029482364654541016e-01 1.273997426033020020e-01 1.587588936090469360e-01 5.845441222190856934e-01
2.560152411460876465e-01 -7.935221947263926268e-05 3.648299276828765869e-01 3.107858449220657349e-02 -4.260532185435295105e-02 3.901912644505500793e-02 -2.013722658157348633e-01 -2.086441069841384888e-01 2.771798372268676758e-01 9.316927194595336914e-02 1.303436458110809326e-01 -1.359803676605224609e-01 7.317830622196197510e-02 2.552848309278488159e-02 1.217399071902036667e-02 -1.475472748279571533e-01 2.613089382648468018e-01 -1.174188405275344849e-01 -4.814588278532028198e-02 3.512456640601158142e-02 2.782548964023590088e-01 -3.191090226173400879e-01 -4.042591899633407593e-03 7.340441644191741943e-02 6.080314517021179199e-02 5.559268593788146973e-02 9.620402753353118896e-02 -7.619691640138626099e-02 -3.878212869167327881e-01 3.432680368423461914e-01 -3.100419044494628906e-02 5.218883231282234192e-02
1.593294590711593628e-01 2.064613066613674164e-02 5.056335926055908203e-01 -3.479121485725045204e-03 8.759371191263198853e-02 -2.268626913428306580e-02 4.701135680079460144e-02 1.881812959909439087e-01 -2.259041182696819305e-03 1.961977332830429077e-01 3.101737797260284424e-01 -7.473130524158477783e-02 1.255087405443191528e-01 -1.371321678161621094e-01 2.191862836480140686e-02 -1.073724478483200073e-01 5.704113095998764038e-02 1.279026828706264496e-02 -2.094215899705886841e-01 8.052057027816772461e-02 5.063975974917411804e-02 -2.108005881309509277e-01 -4.108452424407005310e-02 1.642536073923110962e-01 -8.532162755727767944e-02 -1.917566508054733276e-01 -1.871493607759475708e-01 -6.620474904775619507e-02 -3.116311728954315186e-01 3.922075629234313965e-01 -6.597162690013647079e-03 1.482343971729278564e-01
7.598730921745300293e-02 1.176596730947494507e-01 1.936754435300827026e-01 1.224824711680412292e-01 -6.435987073928117752e-03 -6.831236928701400757e-02 4.760325700044631958e-02 4.269424825906753540e-02 3.491261601448059082e-01 -1.587617993354797363e-01 1.957581639289855957e-01 -5.725229904055595398e-02 2.259753048419952393e-01 4.947237297892570496e-02 -2.274838685989379883e-01 -1.292747706174850464e-01 -5.192976444959640503e-02 -2.063377760350704193e-02 -2.348873205482959747e-02 -1.038798764348030090e-01 2.187997102737426758e-01 1.413132250308990479e-01 -1.033676508814096451e-02 1.804153174161911011e-01 -1.360783427953720093e-01 -6.039177998900413513e-02 4.735826849937438965e-01 1.400181464850902557e-02 -2.596174180507659912e-01 4.670914262533187866e-02 1.982953697443008423e-01 3.713450431823730469e-01
3.425274789333343506e-02 1.913018077611923218e-01 2.312737703323364258e-01 -7.458786666393280029e-02 -1.870362311601638794e-01 -2.403576970100402832e-01 5.903401970863342285e-02 2.036000639200210571e-01 -5.125328525900840759e-02 -2.589335143566131592e-01 1.894307136535644531e-01 -1.988523453474044800e-01 5.778547748923301697e-02 3.581530973315238953e-02 -3.281159102916717529e-01 -1.811022013425827026e-01 3.630600124597549438e-02 2.073700912296772003e-02 -7.580140233039855957e-02 1.577192991971969604e-01 6.984896212816238403e-02 1.444834470748901367e-01 8.070509880781173706e-02 1.630993336439132690e-01 -1.527035832405090332e-01 -2.581643164157867432e-01 1.623290479183197021e-01 -6.602622568607330322e-02 -1.577758938074111938e-01 3.414032161235809326e-01 3.472501635551452637e-01 3.687186166644096375e-02
-2.244058847427368164e-01 -6.122177466750144958e-02 5.732054710388183594e-01 -3.828645858447998762e-04 -1.968316175043582916e-02 1.421655118465423584e-01 -4.689609631896018982e-02 -7.253702729940414429e-02 1.123167350888252258e-01 -1.141364425420761108e-01 1.968682855367660522e-01 -1.438321322202682495e-01 1.090102344751358032e-01 7.709235697984695435e-02 9.685789793729782104e-02 -1.916507184505462646e-01 1.286698877811431885e-01 -5.212567746639251709e-02 2.447953261435031891e-02 5.527830868959426880e-02 2.751229405403137207e-01 -7.919087074697017670e-03 1.393753141164779663e-01 4.650072380900382996e-02 1.611917763948440552e-01 -1.254343986511230469e-01 1.804539263248443604e-01 -2.855158783495426178e-02 -4.921980500221252441e-01 1.710082218050956726e-02 -7.180390879511833191e-03 4.770414158701896667e-02
5.731955170631408691e-02 -1.978599093854427338e-02 3.342699408531188965e-01 -1.036270782351493835e-01 -1.732052303850650787e-02 1.756030172109603882e-01 -2.505313456058502197e-01 -1.169500052928924561e-01 -7.907924056053161621e-02 -1.218057125806808472e-01 2.407601326704025269e-01 5.447411537170410156e-02 2.853447794914245605e-01 6.411450356245040894e-02 2.140749478712677956e-03 -1.281218379735946655e-01 -2.223116010427474976e-01 2.040275484323501587e-01 4.203423112630844116e-02 -1.342423409223556519e-01 8.054938167333602905e-02 6.916553247720003128e-03 1.470656227320432663e-02 2.430868446826934814e-01 9.267763048410415649e-02 5.988536402583122253e-03 1.152431890368461609e-01 1.985996514558792114e-01 -5.074054002761840820e-01 -4.470397252589464188e-03 1.251121014356613159e-01 2.667037248611450195e-01
3.417659923434257507e-02 -3.195274621248245239e-02 2.376011162996292114e-01 -2.250693440437316895e-01 -1.706660687923431396e-01 2.172144502401351929e-01 1.371960788965225220e-01 5.801315978169441223e-02 -1.358821690082550049e-01 2.433510683476924896e-02 1.139701306819915771e-01 1.353669911623001099e-01 1.338088214397430420e-01 -8.711876720190048218e-02 -1.153896301984786987e-01 -1.724157929420471191e-01 -6.569263339042663574e-02 1.651712357997894287e-01 -1.562729477882385254e-01 4.293851926922798157e-02 3.250903189182281494e-01 -4.043254256248474121e-02 1.659641787409782410e-02 1.021877229213714600e-01 3.260464668273925781e-01 -7.790475338697433472e-02 3.379076719284057617e-02 -5.820120126008987427e-02 -5.384410619735717773e-01 2.735748589038848877e-01 -9.020316600799560547e-02 8.715208619832992554e-02
-5.878460407257080078e-02 1.678444743156433105e-01 3.970390856266021729e-01 -3.643170464783906937e-03 -1.336159706115722656e-01 -1.427300572395324707e-01 -3.628494217991828918e-02 1.083992198109626770e-01 -8.281424641609191895e-02 -2.682471573352813721e-01 9.776241332292556763e-02 -2.771717961877584457e-03 7.530931383371353149e-02 -1.000491008162498474e-01 -2.483130544424057007e-01 -1.565811187028884888e-01 -2.083251774311065674e-01 -1.241955384612083435e-01 -2.082547992467880249e-01 3.573009371757507324e-01 6.516568362712860107e-02 -7.826255261898040771e-02 2.083195000886917114e-02 -5.698823556303977966e-02 -4.043304175138473511e-02 -2.362239956855773926e-01 1.163908094167709351e-01 -3.640366718173027039e-02 -2.395862340927124023e-01 3.723180890083312988e-01 2.271173000335693359e-01 7.324286550283432007e-02
-2.759373560547828674e-02 1.405804008245468140e-01 2.978940308094024658e-01 -2.730235271155834198e-02 -3.880443423986434937e-02 -1.277856528759002686e-01 -1.693408787250518799e-01 3.604569435119628906e-01 -4.449842497706413269e-02 -1.158453822135925293e-01 1.251406669616699219e-01 -7.039082050323486328e-02 2.566966414451599121e-01 -1.956675760447978973e-02 1.312756445258855820e-02 -2.247301787137985229e-01 2.261497080326080322e-01 2.043367922306060791e-02 -2.876538336277008057e-01 -1.607494056224822998e-01 3.665353357791900635e-01 -1.254707574844360352e-01 -1.129581034183502197e-02 -3.252722695469856262e-02 6.615163385868072510e-02 -1.060549616813659668e-01 8.897341787815093994e-02 1.590305268764495850e-01 -3.358665406703948975e-01 2.734949886798858643e-01 -6.787762045860290527e-02 9.008198976516723633e-02
-2.262477064505219460e-03 5.098685622215270996e-02 4.835816919803619385e-01 1.899006962776184082e-01 1.346038728952407837e-01 -1.657605767250061035e-01 -4.970693588256835938e-02 1.071458086371421814e-01 -6.767904758453369141e-02 2.845608443021774292e-02 1.889848858118057251e-01 9.944195300340652466e-02 2.449416965246200562e-01 4.707676917314529419e-02 -1.539954245090484619e-01 -1.951729357242584229e-01 -7.433020323514938354e-02 8.056926541030406952e-03 1.056844666600227356e-01 -3.486107802018523216e-03 2.662125825881958008e-01 -2.519536912441253662e-01 -2.064054459333419800e-02 8.272586762905120850e-02 -1.456161737442016602e-01 1.368764936923980713e-01 -4.794695228338241577e-02 7.419272512197494507e-02 -3.081638813018798828e-01 4.186255335807800293e-01 -5.916772782802581787e-02 1.143485978245735168e-01
1.493532024323940277e-02 1.413425654172897339e-01 2.240102291107177734e-01 -1.074949465692043304e-02 -1.576656997203826904e-01 -6.569636054337024689e-03 -1.626409473828971386e-03 1.724911034107208252e-01 1.807173490524291992e-01 -2.322974205017089844e-01 1.619280427694320679e-01 -7.970399409532546997e-02 2.211602628231048584e-01 5.996299162507057190e-02 -2.100204974412918091e-01 4.611302539706230164e-02 -1.830574497580528259e-02 -2.759115584194660187e-02 -1.598854511976242065e-01 -3.467451035976409912e-02 1.099984720349311829e-01 4.245376214385032654e-02 1.429776251316070557e-01 2.414271384477615356e-01 4.681509360671043396e-02 -2.088004648685455322e-01 4.665055871009826660e-01 5.597978830337524414e-02 -1.872979998588562012e-01 1.153330206871032715e-01 1.934400796890258789e-01 4.290263354778289795e-01
-3.021982498466968536e-02 1.844273805618286133e-01 3.144072592258453369e-01 -1.345868259668350220e-01 2.594752050936222076e-02 -2.071692496538162231e-01 -7.850821316242218018e-02 1.112111285328865051e-01 -1.161165982484817505e-01 -2.535552382469177246e-01 -1.874203048646450043e-02 -2.430286444723606110e-02 3.061666851863265038e-03 -1.253556553274393082e-02 -3.412502706050872803e-01 -2.160351425409317017e-01 -1.921450346708297729e-01 2.662727050483226776e-02 -1.750594675540924072e-01 1.912810355424880981e-01 1.174767464399337769e-01 1.198657508939504623e-02 1.534329261630773544e-02 -8.686531335115432739e-02 -5.798914283514022827e-02 -2.781435847282409668e-01 2.704938687384128571e-02 -4.163930565118789673e-02 -1.618485152721405029e-01 4.802902340888977051e-01 2.722791731357574463e-01 5.647248774766921997e-02
5.976146832108497620e-02 1.421328037977218628e-01 2.288695424795150757e-01 2.411517500877380371e-02 1.336225271224975586e-01 -1.862938404083251953e-01 1.980950683355331421e-01 -4.918636381626129150e-02 1.509456187486648560e-01 -1.686906814575195312e-01 1.495407968759536743e-01 5.755638703703880310e-03 1.190673410892486572e-01 4.152005538344383240e-02 -2.051182538270950317e-01 -3.368811905384063721e-01 -9.678727947175502777e-03 -1.195329725742340088e-01 -1.213902682065963745e-01 2.559396326541900635e-01 2.851558923721313477e-01 -6.227593868970870972e-02 1.315377652645111084e-01 -3.870490193367004395e-02 -1.247081458568572998e-01 -2.879827022552490234e-01 6.327915191650390625e-02 -8.077841252088546753e-02 -2.263050377368927002e-01 4.054135978221893311e-01 2.443655580282211304e-01 3.199153020977973938e-02
-6.278465967625379562e-03 1.407596021890640259e-01 1.676613092422485352e-01 -3.221819922327995300e-02 -9.594131261110305786e-03 -2.438264638185501099e-01 1.866221427917480469e-01 1.837335973978042603e-01 -1.185030564665794373e-01 -1.041877195239067078e-01 9.274096786975860596e-02 -1.597262173891067505e-01 5.630920454859733582e-02 6.589064002037048340e-02 -3.459938168525695801e-01 -3.107188642024993896e-01 -1.142520383000373840e-01 1.219979077577590942e-01 -3.514462709426879883e-02 2.023692727088928223e-01 -7.516656070947647095e-02 1.472323089838027954e-01 -1.005808189511299133e-01 -8.990324288606643677e-02 -6.258626282215118408e-02 -2.215770035982131958e-01 5.535535141825675964e-02 1.090273261070251465e-01 -3.242974281311035156e-01 3.748506605625152588e-01 3.300779759883880615e-01 4.287630692124366760e-02
5.011662468314170837e-02 4.305986803956329823e-04 3.366902172565460205e-01 1.061927154660224915e-01 -2.186279892921447754e-01 8.174856752157211304e-02 -3.377955257892608643e-01 -2.516315504908561707e-02 -1.450530439615249634e-01 -7.064758241176605225e-02 -2.330223098397254944e-02 -8.860833942890167236e-02 2.403595745563507080e-01 -2.095903754234313965e-01 -1.683747768402099609e-01 -7.878357172012329102e-02 -1.416456699371337891e-01 1.516318172216415405e-01 -1.992159634828567505e-01 -1.282227784395217896e-01 2.742740213871002197e-01 7.590840756893157959e-02 -7.013944536447525024e-02 -1.561954766511917114e-01 -9.624566882848739624e-02 -1.446387022733688354e-01 -2.033356875181198120e-01 5.884669348597526550e-02 -3.405160307884216309e-01 2.050393223762512207e-01 -2.137806639075279236e-02 3.000287413597106934e-01
1.891664869617670774e-04 2.961451411247253418e-01 2.761678993701934814e-01 -3.627120330929756165e-02 -7.309968769550323486e-02 -2.296517938375473022e-01 -7.157769799232482910e-02 2.224143445491790771e-01 -9.789683669805526733e-02 -2.056252807378768921e-01 1.081217452883720398e-01 1.855065114796161652e-02 2.000906132161617279e-02 -4.839287325739860535e-02 -3.735220432281494141e-01 -8.944129198789596558e-02 -1.927118003368377686e-01 5.943215638399124146e-02 -3.035252392292022705e-01 1.374031007289886475e-01 -2.263383194804191589e-02 -1.166081055998802185e-01 4.753878340125083923e-02 -1.199268549680709839e-01 1.486526578664779663e-01 -2.387255877256393433e-01 1.381460428237915039e-01 2.854724880307912827e-03 -1.206167787313461304e-01 3.698689639568328857e-01 2.644142806529998779e-01 7.747377455234527588e-02
-6.457944959402084351e-02 -9.349808096885681152e-02 3.152946233749389648e-01 6.427431106567382812e-02 -4.486287012696266174e-02 6.047277897596359253e-02 -2.292591333389282227e-01 1.179534196853637695e-01 3.028876483440399170e-01 5.888526514172554016e-02 -1.622469630092382431e-03 -6.978201866149902344e-02 -1.709650605916976929e-01 -1.613130569458007812e-01 -1.389838159084320068e-01 -2.613268420100212097e-02 -1.421699225902557373e-01 1.129958629608154297e-01 -1.680604070425033569e-01 2.782391011714935303e-01 1.945285499095916748e-01 -4.885153844952583313e-02 1.420073658227920532e-01 -4.815743491053581238e-02 -2.367233633995056152e-01 -1.073433905839920044e-01 2.329240739345550537e-01 -9.243754297494888306e-02 -3.168766498565673828e-01 3.109997510910034180e-01 -1.484985798597335815e-01 2.918484807014465332e-01
-8.054544031620025635e-02 9.332306683063507080e-02 2.271416038274765015e-01 6.262765824794769287e-02 -1.179359853267669678e-01 -1.836703866720199585e-01 -2.403106093406677246e-01 1.200690269470214844e-01 4.080285504460334778e-02 2.054422907531261444e-02 1.187791600823402405e-01 -6.727174855768680573e-03 9.642576426267623901e-02 -1.483471542596817017e-01 -3.088645264506340027e-02 6.587859988212585449e-02 -1.093668267130851746e-01 -8.584946393966674805e-02 -7.779277861118316650e-02 -3.429505974054336548e-02 1.727005541324615479e-01 2.305615395307540894e-01 2.990971803665161133e-01 8.518613874912261963e-03 8.333344757556915283e-02 6.816985085606575012e-03 8.283780515193939209e-02 -5.853503197431564331e-02 -6.842103600502014160e-01 1.265627592802047729e-01 9.719079732894897461e-02 2.160473316907882690e-01
7.327236235141754150e-02 2.874359786510467529e-01 3.871383666992187500e-01 -4.799487441778182983e-02 -9.648368507623672485e-02 -1.102728247642517090e-01 7.312034815549850464e-02 2.154705375432968140e-01 2.037362195551395416e-02 -2.445109784603118896e-01 1.511754393577575684e-01 -7.897641509771347046e-02 8.190941065549850464e-03 -5.109025537967681885e-02 -2.953489124774932861e-01 -1.481283158063888550e-01 -1.738092899322509766e-01 1.275746338069438934e-02 -2.697681486606597900e-01 2.016294002532958984e-01 1.522372812032699585e-01 -1.083375439047813416e-01 -1.250011920928955078e-01 -9.064959734678268433e-02 -2.489646337926387787e-02 -1.422801762819290161e-01 1.675745993852615356e-01 4.855193197727203369e-02 -1.462106257677078247e-01 3.627379834651947021e-01 2.775703966617584229e-01 3.981526941061019897e-02
2.571300268173217773e-01 1.790411919355392456e-01 1.200656220316886902e-02 1.515026986598968506e-01 2.366010248661041260e-01 9.196449071168899536e-02 5.704365298151969910e-02 4.708680510520935059e-02 -1.092623025178909302e-01 1.155015304684638977e-01 3.101991117000579834e-02 -1.219293624162673950e-01 -5.303378403186798096e-02 2.670434862375259399e-02 -1.726507395505905151e-01 -9.670884162187576294e-02 -2.002559304237365723e-01 -1.601783186197280884e-01 -2.382225394248962402e-01 1.887005381286144257e-02 -1.356135457754135132e-01 1.269044876098632812e-01 -2.221236079931259155e-01 -3.352596610784530640e-02 -7.989230751991271973e-02 -1.273345202207565308e-01 1.941280066967010498e-01 -1.993129700422286987e-01 -5.850071907043457031e-01 5.801234766840934753e-02 1.488834321498870850e-01 2.223294526338577271e-01
-6.800156831741333008e-02 -1.306999102234840393e-02 3.317297101020812988e-01 7.286722958087921143e-02 1.436970829963684082e-01 6.449935585260391235e-02 -3.243506327271461487e-02 2.560979127883911133e-01 -2.074441909790039062e-01 -1.690206676721572876e-01 2.812905609607696533e-01 7.866527885198593140e-02 1.413104087114334106e-01 6.094129756093025208e-02 -1.154146939516067505e-01 -1.063671112060546875e-01 -6.885466724634170532e-02 -7.798279821872711182e-02 -8.197426795959472656e-03 -2.377241551876068115e-01 2.842812538146972656e-01 -2.390326708555221558e-01 -9.254666045308113098e-03 2.384551167488098145e-01 -1.352900266647338867e-01 -4.974393174052238464e-02 -3.485412523150444031e-02 1.155943237245082855e-02 -2.849270701408386230e-01 4.243152439594268799e-01 1.148187518119812012e-01 1.559972614049911499e-01
-9.794095158576965332e-02 7.505908608436584473e-02 5.059575438499450684e-01 -6.372420582920312881e-03 1.651617437601089478e-01 6.292837858200073242e-02 -2.731148898601531982e-01 2.587485611438751221e-01 -1.289823055267333984e-01 -5.401001498103141785e-02 7.971742004156112671e-02 -8.883067220449447632e-02 1.784726828336715698e-01 -7.725989073514938354e-02 -2.791705727577209473e-01 -2.427391409873962402e-01 -1.005570888519287109e-01 1.005960106849670410e-01 3.457212448120117188e-02 -1.275292634963989258e-01 9.239091724157333374e-02 -3.381944000720977783e-01 -9.744345396757125854e-02 7.395748794078826904e-02 -1.185223534703254700e-01 -2.943483740091323853e-02 -2.025021240115165710e-02 3.988778591156005859e-02 -2.496518641710281372e-01 2.558979392051696777e-01 7.685174793004989624e-02 1.458833515644073486e-01
5.809563398361206055e-02 2.510685324668884277e-01 2.168870568275451660e-01 -3.347622975707054138e-02 2.123407647013664246e-02 -3.815245628356933594e-02 -2.281436771154403687e-01 -1.740245968103408813e-01 1.219227537512779236e-01 -8.588866144418716431e-02 -8.404633961617946625e-03 -7.005609571933746338e-02 1.868325471878051758e-01 2.202517390251159668e-01 -1.086751297116279602e-01 1.145967766642570496e-01 -1.966620236635208130e-01 1.063094288110733032e-01 -3.749421238899230957e-01 -2.133360356092453003e-01 8.450845628976821899e-02 -2.558086998760700226e-02 -5.365170910954475403e-02 1.270298939198255539e-02 -1.720888307318091393e-03 2.100633531808853149e-01 4.526038467884063721e-02 6.397455930709838867e-02 -2.225328981876373291e-02 3.285039961338043213e-01 -1.439028531312942505e-01 4.891946911811828613e-01
1.509440839290618896e-01 2.817386016249656677e-02 4.684709906578063965e-01 8.631015568971633911e-02 1.314189136028289795e-01 1.395538300275802612e-01 8.118395507335662842e-02 9.312749654054641724e-02 -8.559710532426834106e-02 2.041352726519107819e-02 2.115318775177001953e-01 -2.299965173006057739e-02 1.676954180002212524e-01 -1.154832318425178528e-01 -8.378908038139343262e-02 -2.419698983430862427e-01 -7.514194399118423462e-02 -5.875946488231420517e-03 -1.599861085414886475e-01 -1.089963242411613464e-01 1.966930031776428223e-01 -3.917882740497589111e-01 -2.816278338432312012e-01 -1.113523077219724655e-02 -1.229408010840415955e-01 1.420492120087146759e-02 -5.933130905032157898e-02 -1.246176473796367645e-02 -3.102713227272033691e-01 1.948993504047393799e-01 1.845822185277938843e-01 1.880265921354293823e-01
2.113607153296470642e-02 1.563045941293239594e-02 1.573669761419296265e-01 -1.338605675846338272e-02 -6.424600630998611450e-02 -1.566794328391551971e-02 -2.763352990150451660e-01 3.454750170931220055e-03 2.611316144466400146e-01 2.086333185434341431e-01 4.240425825119018555e-01 8.983543142676353455e-03 5.078852549195289612e-02 -1.159406825900077820e-01 -1.771055757999420166e-01 1.368689090013504028e-01 -1.157573983073234558e-01 8.548804372549057007e-02 -2.108072340488433838e-01 6.211204454302787781e-02 1.068682298064231873e-01 -1.479957997798919678e-02 1.351824849843978882e-01 -1.003904342651367188e-01 -6.856571137905120850e-02 5.551059544086456299e-02 2.819366753101348877e-01 -5.532513558864593506e-02 -3.905679583549499512e-01 1.860233247280120850e-01 8.395767211914062500e-02 3.773075938224792480e-01
-1.489571183919906616e-01 2.090593427419662476e-01 2.240443378686904907e-01 1.453946530818939209e-01 7.847347855567932129e-02 7.205343246459960938e-02 -5.307766050100326538e-02 -5.995626002550125122e-02 -1.688620075583457947e-02 -6.280026584863662720e-02 -1.703110039234161377e-01 1.307920515537261963e-01 -5.309296771883964539e-02 -2.262315340340137482e-02 -4.689854681491851807e-01 2.049708068370819092e-01 -2.387743443250656128e-02 1.274663507938385010e-01 -1.591673642396926880e-01 -7.013335078954696655e-02 1.888951808214187622e-01 -2.440917789936065674e-01 -1.700380295515060425e-01 2.724931538105010986e-01 -5.555085465312004089e-02 1.122294813394546509e-01 2.288547158241271973e-02 -1.979592628777027130e-02 -3.266818821430206299e-01 2.350509166717529297e-01 4.006619751453399658e-02 3.220332264900207520e-01
3.256655111908912659e-02 2.448898106813430786e-01 3.249408006668090820e-01 1.279298774898052216e-02 9.960106573998928070e-03 -1.380412187427282333e-02 2.496090829372406006e-01 2.064802944660186768e-01 2.895217835903167725e-01 -1.770352870225906372e-01 9.970027953386306763e-02 -6.945876032114028931e-02 1.217407956719398499e-01 1.466984897851943970e-01 -2.854924798011779785e-01 -3.039509952068328857e-01 1.027166992425918579e-01 -1.200171858072280884e-01 -1.494960039854049683e-01 1.880230754613876343e-01 3.112296201288700104e-02 -8.633366972208023071e-02 -1.667097397148609161e-02 -1.247562095522880554e-02 -1.259393524378538132e-02 -2.200562506914138794e-01 -9.794627316296100616e-03 5.000390112400054932e-02 -2.167903035879135132e-01 4.125328660011291504e-01 1.519341468811035156e-01 6.978501379489898682e-02
1.245992723852396011e-02 2.407281696796417236e-01 2.487464100122451782e-01 -2.740955539047718048e-02 -1.508252136409282684e-02 -2.759700119495391846e-01 5.941004678606987000e-02 2.164470553398132324e-01 -1.094543486833572388e-01 -3.028077781200408936e-01 -7.711539417505264282e-02 -1.451802849769592285e-01 3.960532322525978088e-02 -9.716496616601943970e-02 -2.205005586147308350e-01 -2.132258713245391846e-01 -9.178379923105239868e-02 2.222034707665443420e-02 -2.640982270240783691e-01 4.493296146392822266e-02 1.132862642407417297e-01 5.326414108276367188e-02 -1.179901361465454102e-01 -1.034182384610176086e-01 -9.576365351676940918e-02 -7.812279462814331055e-02 1.305113434791564941e-01 -6.101695448160171509e-02 -1.428029388189315796e-01 4.940107762813568115e-01 3.076812922954559326e-01 2.451135218143463135e-02
1.606665253639221191e-01 -1.258348971605300903e-01 2.147442400455474854e-01 8.480038493871688843e-02 3.243114054203033447e-02 -2.431439012289047241e-01 -2.100984901189804077e-01 -6.972166150808334351e-02 1.606060564517974854e-01 -1.356096565723419189e-01 -1.385662406682968140e-01 -1.618456542491912842e-01 1.403300929814577103e-02 -9.098526835441589355e-02 -2.547290325164794922e-01 2.357406914234161377e-01 7.712908089160919189e-02 -2.073896080255508423e-01 -1.809239536523818970e-01 -6.772447377443313599e-03 -2.460147999227046967e-02 -1.818846464157104492e-01 2.663249373435974121e-01 5.521821975708007812e-02 -1.325972527265548706e-01 -1.431920677423477173e-01 2.196227163076400757e-01 -1.049609407782554626e-01 -3.086001574993133545e-01 2.195946723222732544e-01 4.676048085093498230e-02 3.807549476623535156e-01
4.420647770166397095e-02 1.476575434207916260e-01 3.219888508319854736e-01 8.044281601905822754e-02 1.529337763786315918e-01 -2.226451188325881958e-01 -1.213197596371173859e-02 1.948840767145156860e-01 3.608430624008178711e-01 -8.810298144817352295e-02 4.936715215444564819e-02 -8.574040234088897705e-02 8.309892565011978149e-02 1.328219175338745117e-01 -2.568638324737548828e-01 -3.078483939170837402e-01 3.833338851109147072e-03 6.471978127956390381e-02 1.404926925897598267e-01 2.215611636638641357e-01 1.827932596206665039e-01 8.747789263725280762e-02 -3.790030628442764282e-02 -9.666435420513153076e-02 1.483173370361328125e-01 -1.353906393051147461e-01 1.921441964805126190e-02 -2.088369578123092651e-01 -1.860973834991455078e-01 2.087693959474563599e-01 3.666053712368011475e-01 -1.221889350563287735e-02
-2.023933269083499908e-02 2.198838591575622559e-01 3.576583564281463623e-01 -1.340748276561498642e-02 -1.520572509616613388e-02 -1.409082263708114624e-01 -4.198304843157529831e-03 8.749840408563613892e-02 -4.821003973484039307e-02 -1.442818343639373779e-01 8.209343254566192627e-02 -6.937983632087707520e-02 8.691944181919097900e-02 -7.515350729227066040e-02 -2.602043449878692627e-01 -1.777495890855789185e-01 -2.286813259124755859e-01 1.307406183332204819e-02 -2.409712374210357666e-01 1.658036559820175171e-01 -2.319668047130107880e-02 -2.947500348091125488e-02 -2.063163928687572479e-02 -1.005076393485069275e-01 -9.149064123630523682e-02 -2.289255857467651367e-01 2.297606915235519409e-01 3.094622306525707245e-02 -1.297935843467712402e-01 5.090194344520568848e-01 3.178918063640594482e-01 8.183854818344116211e-02
-8.097147196531295776e-02 7.363492250442504883e-02 2.777988910675048828e-01 1.369002461433410645e-01 -1.341338157653808594e-01 -1.007951647043228149e-01 -2.406359761953353882e-01 -1.942914277315139771e-01 -5.378024652600288391e-02 6.965237855911254883e-02 6.750948727130889893e-02 2.206652462482452393e-01 -9.012776613235473633e-02 -8.829165250062942505e-02 -3.063889220356941223e-02 -3.417020291090011597e-02 3.585471212863922119e-02 4.786607995629310608e-02 -1.746724918484687805e-02 -9.148119390010833740e-02 1.191991344094276428e-01 1.013686284422874451e-01 1.718191653490066528e-01 -2.246814519166946411e-01 2.953847125172615051e-02 1.019324511289596558e-01 2.545067071914672852e-01 -2.122401595115661621e-01 -6.167772412300109863e-01 2.231722325086593628e-01 8.470286428928375244e-02 1.186055094003677368e-01
3.866311907768249512e-02 -2.173305749893188477e-01 3.560174107551574707e-01 2.459471076726913452e-01 7.228678464889526367e-02 1.229414790868759155e-01 2.102762609720230103e-01 2.131574042141437531e-02 3.280557394027709961e-01 -2.211101800203323364e-01 2.589577622711658478e-02 -1.510405242443084717e-01 1.929292827844619751e-02 -8.375367522239685059e-02 -5.470637977123260498e-02 -4.564493149518966675e-02 -2.339961826801300049e-01 2.061535567045211792e-01 -1.055120080709457397e-01 -1.632403731346130371e-01 1.670695096254348755e-01 -1.979986131191253662e-01 6.245969235897064209e-02 -7.603271305561065674e-02 -1.008654162287712097e-01 -6.680976599454879761e-02 8.794578909873962402e-02 8.061750233173370361e-02 -4.589761197566986084e-01 -2.269069850444793701e-02 9.663209319114685059e-02 2.129607200622558594e-01
3.113170266151428223e-01 -1.200620085000991821e-01 1.660043746232986450e-01 1.904512569308280945e-02 -5.643194913864135742e-02 1.013249438256025314e-02 -9.725084155797958374e-02 1.601485162973403931e-01 -2.259443402290344238e-01 -7.332292199134826660e-02 1.784790158271789551e-01 2.583316564559936523e-01 -1.096192002296447754e-01 3.304543793201446533e-01 9.574519097805023193e-02 -4.685705900192260742e-02 1.277441233396530151e-01 1.719010472297668457e-01 -1.942117512226104736e-01 6.938405334949493408e-02 3.876609206199645996e-01 1.385263800621032715e-01 -8.301708847284317017e-02 9.162687510251998901e-02 -1.633482128381729126e-01 -4.750587791204452515e-02 2.547734081745147705e-01 -1.584665034897625446e-03 -3.266318440437316895e-01 -7.948483526706695557e-02 1.487266868352890015e-01 1.806154549121856689e-01
1.627742201089859009e-01 -4.194963723421096802e-02 2.990511953830718994e-01 1.995410174131393433e-01 -2.461188733577728271e-01 -2.860985929146409035e-03 -3.412178754806518555e-01 -5.218861997127532959e-02 -5.246979370713233948e-02 3.280739486217498779e-02 4.324290156364440918e-02 -4.639106988906860352e-02 -5.692559294402599335e-03 -1.638534963130950928e-01 -1.726333498954772949e-01 2.365800179541110992e-02 -1.795584522187709808e-02 2.610935866832733154e-01 -1.800521835684776306e-02 -5.777930840849876404e-02 3.252207934856414795e-01 1.562783420085906982e-01 1.162935793399810791e-01 3.039234690368175507e-02 -1.693705469369888306e-02 1.750231534242630005e-01 2.329777926206588745e-02 -1.383940223604440689e-02 -3.672992885112762451e-01 6.805865466594696045e-02 2.128303283825516701e-03 4.579006135463714600e-01
3.559172526001930237e-02 1.105322837829589844e-01 3.614546954631805420e-01 -3.785761818289756775e-02 -9.448155760765075684e-02 1.647718995809555054e-01 -2.401427328586578369e-01 1.476350128650665283e-01 -2.512321472167968750e-01 1.288868580013513565e-02 1.524684280157089233e-01 -6.515967100858688354e-02 -5.579593405127525330e-02 -2.120723761618137360e-02 -2.762977778911590576e-01 1.926236599683761597e-02 -9.610659442842006683e-03 -1.245197281241416931e-01 -2.103417664766311646e-01 -2.944579720497131348e-01 3.060339391231536865e-01 2.240383327007293701e-01 -6.321813166141510010e-02 -3.523012623190879822e-02 -8.643484115600585938e-02 -1.295543015003204346e-01 -7.060064375400543213e-02 -1.210501343011856079e-01 -3.696151673793792725e-01 2.202287912368774414e-01 -1.663230508565902710e-01 -1.246388033032417297e-01
-1.029101163148880005e-01 2.500857710838317871e-01 3.554716110229492188e-01 2.306757494807243347e-02 -1.508829928934574127e-02 -3.074347078800201416e-01 1.116014346480369568e-01 1.302212029695510864e-01 1.549573689699172974e-01 -4.656985029578208923e-02 5.806891992688179016e-02 -7.905877381563186646e-02 5.544567108154296875e-02 1.356471478939056396e-01 -2.073730677366256714e-01 -1.535763293504714966e-01 7.097535580396652222e-02 -1.584746539592742920e-01 -3.371695876121520996e-01 1.184632033109664917e-01 4.118752852082252502e-02 -1.500684209167957306e-02 -1.679333895444869995e-01 -1.335160732269287109e-01 -2.035280168056488037e-01 -1.740797162055969238e-01 -1.373300701379776001e-02 -1.185513511300086975e-01 -2.405805289745330811e-01 3.724349439144134521e-01 2.480916827917098999e-01 -4.501774162054061890e-02
1.809390187263488770e-01 -5.540032312273979187e-02 3.998514711856842041e-01 2.442987710237503052e-01 1.972507387399673462e-01 2.171272784471511841e-02 -1.058201342821121216e-01 1.441325396299362183e-01 -2.381072565913200378e-02 2.718323282897472382e-02 2.653869390487670898e-01 -1.322289556264877319e-01 6.946139782667160034e-02 5.809643864631652832e-02 -9.650141745805740356e-02 -2.477289736270904541e-01 -6.115123629570007324e-02 3.786361217498779297e-02 -1.326407492160797119e-01 -8.768077194690704346e-02 2.282119989395141602e-01 -2.167478501796722412e-01 -1.159517019987106323e-01 3.860367462038993835e-02 -1.687111258506774902e-01 -1.336047351360321045e-01 -1.871127486228942871e-01 -1.523563563823699951e-01 -1.188326552510261536e-01 4.484397470951080322e-01 -1.130192130804061890e-01 1.679120361804962158e-01
-8.587901294231414795e-02 7.366804033517837524e-02 4.647725075483322144e-02 2.270236611366271973e-01 -1.574965417385101318e-01 -1.950021088123321533e-01 -3.300501108169555664e-01 2.454260829836130142e-03 1.157586835324764252e-02 -1.061045899987220764e-01 2.721455097198486328e-01 1.592317223548889160e-02 2.282262407243251801e-02 -3.007738851010799408e-02 -1.237102225422859192e-01 9.759434312582015991e-02 -1.319580376148223877e-01 1.080861911177635193e-01 -9.774482995271682739e-02 -6.092887744307518005e-02 1.542067527770996094e-01 1.828487366437911987e-01 2.238100022077560425e-01 -9.449313394725322723e-03 5.327891930937767029e-02 1.432170420885086060e-01 1.159069389104843140e-01 -1.225050687789916992e-01 -6.473238468170166016e-01 1.581568866968154907e-01 6.432183086872100830e-02 -6.185500416904687881e-03
6.639132648706436157e-02 4.530660808086395264e-02 2.951808869838714600e-01 1.679492592811584473e-01 -7.814028300344944000e-03 -3.209767639636993408e-01 -1.593464612960815430e-02 -2.314302623271942139e-01 -1.828313805162906647e-02 -1.675060093402862549e-01 5.298614501953125000e-02 2.359493672847747803e-01 -2.206692397594451904e-01 1.071576327085494995e-01 -2.467910945415496826e-01 -7.201372087001800537e-02 2.368704788386821747e-02 2.408888936042785645e-01 8.217854052782058716e-02 1.308577954769134521e-01 1.930883526802062988e-01 2.001317963004112244e-02 -6.567937135696411133e-02 -2.101213298738002777e-02 1.254713684320449829e-01 -2.938035428524017334e-01 -7.966555655002593994e-02 -3.996112197637557983e-02 -3.149805068969726562e-01 -2.813282050192356110e-02 4.663547873497009277e-02 4.136028289794921875e-01
-1.421626773662865162e-03 1.250942796468734741e-01 3.152520954608917236e-01 -1.557603329420089722e-01 -2.570126764476299286e-02 -1.411619335412979126e-01 1.199500411748886108e-01 -1.197036355733871460e-01 -2.112315297126770020e-01 -2.165545523166656494e-01 2.552033364772796631e-01 -1.018497496843338013e-01 7.476200163364410400e-02 2.016596645116806030e-01 -4.688032716512680054e-02 -2.569643966853618622e-02 1.132905036211013794e-01 3.350470066070556641e-01 -1.278552412986755371e-01 2.044655531644821167e-01 1.083378121256828308e-01 -1.252106428146362305e-01 -4.218588396906852722e-02 -1.572309881448745728e-01 -3.550128936767578125e-01 -1.958572864532470703e-01 -5.315900593996047974e-02 1.162590980529785156e-01 -2.992245554924011230e-01 2.179830372333526611e-01 1.977638751268386841e-01 -3.478882461786270142e-02
1.214778721332550049e-01 -1.982633322477340698e-01 5.393663644790649414e-01 6.038757786154747009e-02 1.822588592767715454e-01 -7.848542928695678711e-02 -9.707848727703094482e-02 -1.303696930408477783e-01 -6.955254822969436646e-02 5.010835453867912292e-02 1.722734272480010986e-01 7.815317809581756592e-02 2.290391474962234497e-01 -5.329707264900207520e-02 1.973879523575305939e-02 -1.055958420038223267e-01 4.282090440392494202e-02 -1.167844980955123901e-01 -1.327201724052429199e-01 -1.555366814136505127e-01 4.028215631842613220e-02 -2.592282593250274658e-01 -1.307062506675720215e-01 1.769801415503025055e-02 3.400252386927604675e-02 -8.980672806501388550e-02 -9.791277348995208740e-02 -2.067840546369552612e-01 -4.371862113475799561e-01 2.222563624382019043e-01 9.454224258661270142e-02 1.451389938592910767e-01
2.235099822282791138e-01 3.294909745454788208e-02 -1.753605902194976807e-03 1.950247958302497864e-02 -1.289371848106384277e-01 2.269347012042999268e-01 2.248467803001403809e-01 -8.756125718355178833e-02 1.436914801597595215e-01 -1.055515334010124207e-01 -1.937812864780426025e-01 -2.782031595706939697e-01 5.740468204021453857e-02 2.412668764591217041e-01 -2.661597430706024170e-01 -1.383928954601287842e-01 5.056380107998847961e-02 1.420302242040634155e-01 -2.829210758209228516e-01 1.951045244932174683e-01 2.121458202600479126e-01 -2.156651765108108521e-01 -4.037911072373390198e-02 1.724959583953022957e-04 -7.829261012375354767e-03 -5.989546421915292740e-03 1.788251549005508423e-01 -1.602058112621307373e-01 -3.541899919509887695e-01 2.661273181438446045e-01 -1.274082660675048828e-01 1.405564099550247192e-01
-8.126965910196304321e-02 -7.610046863555908203e-02 1.265469491481781006e-01 6.643037497997283936e-02 -3.095372207462787628e-02 -3.370087221264839172e-02 -2.022383362054824829e-01 6.594923138618469238e-02 1.112402901053428650e-01 1.977180242538452148e-01 2.161205559968948364e-01 7.874999428167939186e-04 -1.070153247565031052e-02 -3.901311010122299194e-02 -5.160303413867950439e-02 -4.929533228278160095e-02 -8.180571347475051880e-02 4.483677446842193604e-02 -9.796852245926856995e-03 -1.677645891904830933e-01 4.506774348556064069e-05 1.078437715768814087e-01 3.175709769129753113e-02 -2.576456964015960693e-02 1.336427498608827591e-02 1.473341286182403564e-01 9.146626293659210205e-02 -7.621654868125915527e-02 -6.807135343551635742e-01 3.553211688995361328e-01 3.518072366714477539e-01 1.234057024121284485e-01
-2.155142836272716522e-02 1.325871050357818604e-01 3.608435094356536865e-01 -1.509768664836883545e-01 -9.907574206590652466e-02 -1.389762312173843384e-01 -6.705601513385772705e-02 1.516088694334030151e-01 3.802308812737464905e-02 -2.492231130599975586e-01 1.032730862498283386e-01 -5.787151679396629333e-02 9.531239420175552368e-02 2.110442332923412323e-02 -2.639441490173339844e-01 -1.506335437297821045e-01 -6.173499673604965210e-02 2.619578316807746887e-02 -2.210018932819366455e-01 2.616158723831176758e-01 1.038455143570899963e-01 7.044367492198944092e-02 -1.031184867024421692e-01 -1.958950310945510864e-01 5.336565524339675903e-02 -2.232559174299240112e-01 1.425155103206634521e-01 4.703743755817413330e-02 -1.733019948005676270e-01 3.775589466094970703e-01 3.884618282318115234e-01 8.743607252836227417e-02
1.429128944873809814e-01 2.020470947027206421e-01 3.490039110183715820e-01 2.627902626991271973e-01 -4.427267611026763916e-02 6.594999879598617554e-02 7.163214683532714844e-02 3.010617382824420929e-02 -1.432228833436965942e-01 -6.086079403758049011e-02 1.341706216335296631e-01 -9.913879632949829102e-02 1.340837478637695312e-01 -1.810670644044876099e-02 -1.091948226094245911e-01 9.620057046413421631e-02 -1.409073080867528915e-02 7.944093644618988037e-02 -1.488019526004791260e-01 -3.321301192045211792e-02 5.505215004086494446e-02 -1.015671715140342712e-01 5.351006612181663513e-02 3.209550678730010986e-02 -1.841643899679183960e-01 -9.977933019399642944e-03 -4.181960523128509521e-01 5.611154437065124512e-02 -3.618439435958862305e-01 4.193909764289855957e-01 -7.778457552194595337e-02 2.685043513774871826e-01
-1.980624347925186157e-01 1.707616746425628662e-01 2.872112989425659180e-01 -4.495190083980560303e-02 5.728660151362419128e-02 -3.252136707305908203e-02 -7.282049953937530518e-02 2.333656996488571167e-01 5.143233016133308411e-02 -1.608166396617889404e-01 -2.102200314402580261e-02 -4.251140635460615158e-03 2.135721892118453979e-01 6.795784574933350086e-04 -2.079222500324249268e-01 -1.273235585540533066e-02 -1.303289830684661865e-01 2.291111052036285400e-01 -2.732031643390655518e-01 -7.822918146848678589e-02 -1.761063560843467712e-02 -2.737175822257995605e-01 -2.106089144945144653e-01 1.533223967999219894e-02 2.834778279066085815e-02 2.389907091856002808e-01 -1.368974596261978149e-01 1.014091446995735168e-02 -2.474995553493499756e-01 3.296584784984588623e-01 -9.260669350624084473e-02 3.737563192844390869e-01
6.096875295042991638e-02 -2.716332674026489258e-02 3.804426193237304688e-01 -5.142621323466300964e-02 -9.815961867570877075e-02 4.891698434948921204e-02 -1.719775646924972534e-01 -6.193901412189006805e-03 3.274353146553039551e-01 -4.894676059484481812e-02 7.509430404752492905e-03 -2.278926670551300049e-01 -1.912461593747138977e-02 -5.191624164581298828e-02 -3.855963703244924545e-03 -7.094787806272506714e-02 1.646025627851486206e-01 2.150104790925979614e-01 5.407933518290519714e-02 -2.425375133752822876e-01 1.743436008691787720e-01 -4.300769418478012085e-02 -4.042088985443115234e-02 4.353278502821922302e-02 6.519141793251037598e-02 -3.107256256043910980e-02 2.391762882471084595e-01 1.658185720443725586e-01 -5.341512560844421387e-01 -2.985303103923797607e-02 1.524254977703094482e-01 2.580786645412445068e-01
7.930267602205276489e-03 1.497605293989181519e-01 2.368791401386260986e-01 -5.591220408678054810e-02 -1.394934356212615967e-01 2.861321270465850830e-01 1.392706781625747681e-01 -7.221099734306335449e-02 2.138399332761764526e-01 -1.031165271997451782e-01 -2.831981144845485687e-02 3.007807023823261261e-02 -7.207753509283065796e-02 8.592746406793594360e-02 -9.282012283802032471e-02 -3.395465612411499023e-01 3.676350787281990051e-02 3.252314627170562744e-01 -1.241825297474861145e-01 -6.760525703430175781e-02 3.150438070297241211e-01 -4.034654423594474792e-02 -1.517883539199829102e-01 2.997803986072540283e-01 -8.194790221750736237e-03 -4.971720278263092041e-03 -3.221799433231353760e-02 -1.705325394868850708e-01 -4.671175479888916016e-01 5.940932035446166992e-02 2.996868081390857697e-02 6.349953263998031616e-02
-4.632406309247016907e-02 -5.311878025531768799e-02 2.721159458160400391e-01 5.018188431859016418e-02 -2.682817727327346802e-02 1.394699066877365112e-01 -3.203684687614440918e-01 -2.942683547735214233e-02 -1.219751611351966858e-01 -2.201226167380809784e-02 -3.686241433024406433e-02 -3.078264743089675903e-02 7.697995007038116455e-02 -1.776557415723800659e-01 -1.281622946262359619e-01 2.925012633204460144e-02 -1.440065912902355194e-02 6.765998899936676025e-02 -8.445325493812561035e-02 7.444889098405838013e-02 2.342655658721923828e-01 8.599998801946640015e-02 1.255968064069747925e-01 -2.701451182365417480e-01 2.456342428922653198e-01 1.998129934072494507e-01 1.051476299762725830e-01 5.131608620285987854e-02 -5.066457986831665039e-01 4.246812462806701660e-01 3.305995464324951172e-02 -4.217415675520896912e-02
1.529602706432342529e-01 8.751887828111648560e-02 2.478138655424118042e-01 2.661445140838623047e-01 1.291989982128143311e-01 -2.983540482819080353e-02 -1.137728318572044373e-01 -6.676347553730010986e-02 1.542795747518539429e-01 -1.872863620519638062e-01 -4.099819064140319824e-02 1.580465435981750488e-01 1.892798393964767456e-01 5.940834060311317444e-02 -2.401255369186401367e-01 -3.065915405750274658e-02 -2.668820321559906006e-01 1.130230277776718140e-01 -2.349583953619003296e-01 -6.447694450616836548e-02 -1.412749197334051132e-02 -2.372109740972518921e-01 -1.762637346982955933e-01 -3.578817099332809448e-02 5.988828465342521667e-02 5.169138684868812561e-02 2.579624019563198090e-02 2.313973903656005859e-01 -2.208209186792373657e-01 3.292513191699981689e-01 -2.066510021686553955e-01 3.545381426811218262e-01
-3.004168272018432617e-01 5.546032637357711792e-02 2.712774574756622314e-01 3.554203361272811890e-02 -1.166160255670547485e-01 2.255001477897167206e-02 -2.560495734214782715e-01 -2.617154829204082489e-02 8.472592569887638092e-03 -1.092538051307201385e-02 1.841524541378021240e-01 1.290723979473114014e-01 7.260432094335556030e-02 -4.145937040448188782e-02 -1.956497579813003540e-01 7.211443036794662476e-02 -1.604362279176712036e-01 6.166147999465465546e-03 -3.189624473452568054e-02 -1.590080410242080688e-01 -2.108599618077278137e-02 1.608174741268157959e-01 1.705028265714645386e-01 -1.109641641378402710e-01 7.693083584308624268e-02 2.531081810593605042e-02 1.372665166854858398e-01 3.349314210936427116e-03 -5.996798872947692871e-01 2.961107194423675537e-01 2.113462090492248535e-01 1.143928766250610352e-01
-1.019767075777053833e-01 4.691899940371513367e-02 1.103301867842674255e-01 -4.515207547228783369e-04 -1.316511537879705429e-02 -1.639365106821060181e-01 -2.905704677104949951e-01 -1.499282419681549072e-01 3.651976212859153748e-02 8.763933181762695312e-02 2.105128914117813110e-01 1.110354214906692505e-01 9.817428141832351685e-02 3.405655547976493835e-02 -3.340649008750915527e-01 2.548852190375328064e-02 4.379170760512351990e-02 -8.558854460716247559e-03 -9.049510955810546875e-02 -6.316442042589187622e-02 1.419906765222549438e-01 3.217496871948242188e-01 1.212570741772651672e-01 -1.390076279640197754e-01 4.321093112230300903e-02 1.071364730596542358e-01 1.617367565631866455e-01 -4.880433529615402222e-02 -5.915816426277160645e-01 2.571943998336791992e-01 1.481512635946273804e-01 2.699905261397361755e-02
6.602316349744796753e-02 1.672103852033615112e-01 2.538977861404418945e-01 4.275090061128139496e-03 -1.352920681238174438e-01 -1.537950485944747925e-01 -2.592881396412849426e-02 2.251058816909790039e-01 -1.192846000194549561e-01 -7.718675583600997925e-02 -1.298484802246093750e-01 -1.927801780402660370e-02 1.719207316637039185e-01 1.282008886337280273e-01 1.928239129483699799e-02 -5.867867544293403625e-02 9.613340348005294800e-02 -1.248779296875000000e-01 -1.280799210071563721e-01 -2.767188847064971924e-01 3.456514775753021240e-01 -1.947832554578781128e-01 -2.870076708495616913e-02 -2.161537259817123413e-01 9.891375154256820679e-02 6.512817740440368652e-02 1.549909114837646484e-01 6.146847829222679138e-02 -3.667587637901306152e-01 4.487493932247161865e-01 1.484003067016601562e-01 -1.261521503329277039e-02
2.482907921075820923e-01 7.650370150804519653e-02 3.225164115428924561e-01 1.162733808159828186e-01 -7.045392692089080811e-02 8.090564608573913574e-02 -3.612716197967529297e-01 3.182016611099243164e-01 -8.341164886951446533e-02 -2.056720554828643799e-01 2.551118731498718262e-01 -8.468462526798248291e-02 1.746499165892601013e-02 -1.454572677612304688e-01 -5.575022473931312561e-02 -7.414109259843826294e-02 -4.518052935600280762e-02 -2.091596834361553192e-02 -2.934333980083465576e-01 -7.017675042152404785e-02 6.480301916599273682e-02 2.057455852627754211e-02 2.843131683766841888e-02 1.228453814983367920e-01 -1.504920423030853271e-01 -8.864983171224594116e-02 -4.644554108381271362e-02 -3.757808730006217957e-02 -2.882834672927856445e-01 3.551025986671447754e-01 -2.428542226552963257e-01 -6.176972016692161560e-02
1.662009358406066895e-01 1.826146841049194336e-01 2.373103946447372437e-01 1.274441331624984741e-01 6.096397340297698975e-02 -5.154493078589439392e-02 -1.755803376436233521e-01 8.088438957929611206e-02 -2.469082772731781006e-01 -4.689354449510574341e-03 1.269464939832687378e-01 -2.965938765555620193e-03 1.458127498626708984e-01 5.924506485462188721e-02 4.079527035355567932e-02 -7.689657062292098999e-02 1.223013997077941895e-01 -1.618826091289520264e-01 -1.883620172739028931e-01 -2.843285799026489258e-01 2.443677932024002075e-01 -3.235520720481872559e-01 2.133391797542572021e-02 -1.172688752412796021e-01 -4.046695679426193237e-02 -2.390855550765991211e-02 2.276722192764282227e-01 2.070137411355972290e-01 -2.451761960983276367e-01 3.842960000038146973e-01 2.229553014039993286e-01 1.508983522653579712e-01
1.235140785574913025e-01 4.265998303890228271e-02 1.906412690877914429e-01 1.191672682762145996e-01 -8.432053029537200928e-02 8.430448174476623535e-02 -2.994495928287506104e-01 8.110468089580535889e-02 6.005854159593582153e-02 7.041164487600326538e-02 6.568776816129684448e-02 5.014716461300849915e-02 -8.255399018526077271e-02 -3.261365592479705811e-01 -5.006088688969612122e-02 5.858596414327621460e-03 -1.508609950542449951e-01 2.557339668273925781e-01 -4.438178837299346924e-01 1.232206970453262329e-01 1.004765480756759644e-01 9.437614679336547852e-02 2.063057944178581238e-02 -1.418879777193069458e-01 -1.207936629652976990e-01 7.752114441245794296e-03 1.543544977903366089e-01 -5.255440622568130493e-02 -4.389343261718750000e-01 7.265011966228485107e-02 1.024661064147949219e-01 3.181875050067901611e-01
9.782302193343639374e-03 2.971209287643432617e-01 1.521842181682586670e-01 1.301804184913635254e-02 4.690670594573020935e-02 2.270708382129669189e-01 1.734144389629364014e-01 -1.358175873756408691e-01 1.170356944203376770e-01 1.871946752071380615e-01 3.521790355443954468e-02 -2.223616689443588257e-01 -5.429369211196899414e-02 6.778563559055328369e-02 2.722463943064212799e-02 -2.426808327436447144e-01 -4.415888339281082153e-02 3.145019412040710449e-01 -2.847633957862854004e-01 1.623522117733955383e-02 1.933413296937942505e-01 7.107234001159667969e-02 3.148227185010910034e-02 6.176634132862091064e-02 1.477653980255126953e-01 -2.235021442174911499e-02 1.893906444311141968e-01 -2.942359149456024170e-01 -4.805496037006378174e-01 4.611469432711601257e-02 8.385241031646728516e-02 7.137554138898849487e-02
-1.686364561319351196e-01 6.801234185695648193e-02 1.716548204421997070e-01 -3.585446625947952271e-03 -1.694844663143157959e-02 6.222706660628318787e-02 -1.289134770631790161e-01 -1.174992546439170837e-01 7.283194363117218018e-02 -1.540366411209106445e-01 3.526215255260467529e-01 -2.156697213649749756e-01 1.100351810455322266e-01 -4.942051321268081665e-02 -1.875664442777633667e-01 1.671715974807739258e-01 2.592653632164001465e-01 6.915963441133499146e-02 -2.502684891223907471e-01 -1.019723191857337952e-01 2.543690502643585205e-01 3.561336547136306763e-02 1.263016611337661743e-01 -9.711992740631103516e-02 1.106588752008974552e-03 1.846493631601333618e-01 -2.721337601542472839e-02 9.217806905508041382e-02 -3.256538212299346924e-01 1.654247194528579712e-01 3.550967276096343994e-01 2.933854758739471436e-01
-2.588488161563873291e-02 4.325610771775245667e-02 1.304685622453689575e-01 -2.509697340428829193e-02 -2.469713091850280762e-01 -6.711489707231521606e-02 2.480684034526348114e-02 -2.474642824381589890e-03 2.686195969581604004e-01 -4.218119010329246521e-02 1.203600689768791199e-02 -1.228676512837409973e-01 2.900109291076660156e-01 5.205307155847549438e-02 -1.876225471496582031e-01 -1.750687509775161743e-01 1.118257567286491394e-01 1.200181767344474792e-01 -1.809571385383605957e-01 7.541368156671524048e-02 7.379513978958129883e-02 1.491565704345703125e-01 6.416156888008117676e-02 1.556953489780426025e-01 -3.936303779482841492e-02 -2.761459946632385254e-01 3.100525736808776855e-01 1.439909636974334717e-02 -3.818754851818084717e-01 8.671668916940689087e-02 1.549790650606155396e-01 4.460220932960510254e-01
-1.337358206510543823e-01 2.084699273109436035e-01 3.130816519260406494e-01 1.780197583138942719e-02 1.152162067592144012e-02 -1.799102872610092163e-01 -3.877644427120685577e-03 2.577005326747894287e-01 -1.059849783778190613e-01 -3.054049313068389893e-01 2.275627665221691132e-02 -3.981259465217590332e-02 9.420390427112579346e-02 -8.325012773275375366e-02 -1.956530064344406128e-01 -1.778291463851928711e-01 -1.517094075679779053e-01 1.204088777303695679e-01 -2.384364306926727295e-01 3.141979575157165527e-01 1.998440176248550415e-01 3.090674988925457001e-02 -6.498427246697247028e-04 -6.474378705024719238e-02 1.879372261464595795e-02 -1.342995315790176392e-01 4.280547425150871277e-02 -9.018687158823013306e-02 -2.136102169752120972e-01 3.261223435401916504e-01 3.608948886394500732e-01 1.787892356514930725e-02
-1.163956299424171448e-01 1.584971845149993896e-01 3.432504236698150635e-01 -1.469641737639904022e-02 -1.064329873770475388e-02 3.334010392427444458e-02 1.249533891677856445e-01 7.080303877592086792e-02 -4.645375162363052368e-02 -9.393224865198135376e-02 9.267551451921463013e-02 -2.859808802604675293e-01 4.460780322551727295e-02 -7.816930115222930908e-02 6.575680524110794067e-02 -3.132050931453704834e-01 7.061426341533660889e-02 2.621057927608489990e-01 -1.890447437763214111e-01 3.731246106326580048e-03 -1.825011074542999268e-01 7.082308083772659302e-02 7.164502143859863281e-02 -5.417095497250556946e-02 -3.718097507953643799e-01 -2.968321442604064941e-01 -8.018545061349868774e-02 -4.409752786159515381e-02 -3.541313409805297852e-01 1.678186208009719849e-01 2.500846385955810547e-01 5.382967740297317505e-02
-2.820850163698196411e-02 5.808493867516517639e-02 1.733235716819763184e-01 2.614439427852630615e-01 -2.276957593858242035e-02 1.131487078964710236e-03 -3.379172384738922119e-01 -1.640027761459350586e-01 -1.089903339743614197e-01 -1.621344834566116333e-01 -3.734559938311576843e-02 -1.819428801536560059e-02 -5.520477890968322754e-02 -1.166787967085838318e-01 -1.712136715650558472e-01 5.734472349286079407e-02 2.189896553754806519e-01 1.033265143632888794e-01 -1.500444561243057251e-01 -2.540614083409309387e-02 1.463299393653869629e-01 -2.978970669209957123e-02 2.333596795797348022e-01 1.040702033787965775e-02 -2.006541639566421509e-01 -1.639283448457717896e-01 -1.927821934223175049e-01 6.011119484901428223e-02 -5.022317171096801758e-01 2.954896092414855957e-01 3.529131412506103516e-02 2.435359954833984375e-01
2.362352758646011353e-01 -5.029519647359848022e-02 3.399491608142852783e-01 1.333763301372528076e-01 7.458032667636871338e-02 -1.747918277978897095e-01 6.914715282618999481e-03 -3.994042426347732544e-02 1.356209963560104370e-01 5.714296549558639526e-02 1.049317792057991028e-02 3.590563428588211536e-04 1.311306655406951904e-01 -1.958870701491832733e-02 -3.043394088745117188e-01 2.074575573205947876e-01 7.190619409084320068e-02 -1.104638651013374329e-01 -1.986854076385498047e-01 -2.478534132242202759e-01 1.156496256589889526e-01 -4.510036110877990723e-02 1.464756429195404053e-01 1.284536868333816528e-01 -8.569598942995071411e-02 -6.168586760759353638e-02 -3.885389268398284912e-01 1.364430040121078491e-01 -3.922123610973358154e-01 1.385094374418258667e-01 2.245157510042190552e-01 1.405255794525146484e-01
-8.220557123422622681e-02 1.424017269164323807e-02 3.598962724208831787e-01 1.223751381039619446e-01 -7.651724852621555328e-03 -1.211000978946685791e-01 -2.534840106964111328e-01 -4.367765784263610840e-02 -1.523178815841674805e-01 9.358695894479751587e-02 1.493369936943054199e-01 -1.268180757761001587e-01 3.413443565368652344e-01 3.445439636707305908e-01 -1.298361271619796753e-01 -4.083419591188430786e-02 -1.083272844552993774e-01 1.442136168479919434e-01 -1.648590415716171265e-01 3.768185377120971680e-01 1.772393137216567993e-01 -1.041442826390266418e-01 -1.019556075334548950e-01 -6.289233267307281494e-02 1.460065990686416626e-01 -1.202199906110763550e-01 -3.784316778182983398e-02 -2.550607323646545410e-01 -2.604755759239196777e-01 -1.077624857425689697e-01 -4.321092739701271057e-02 4.071941971778869629e-02
1.992593407630920410e-01 -4.252977203577756882e-03 3.740754723548889160e-01 1.146214455366134644e-01 -2.202496677637100220e-01 5.295260343700647354e-03 -9.331391006708145142e-02 2.371608763933181763e-01 -1.911067366600036621e-01 -1.981460154056549072e-01 5.270281806588172913e-02 -8.413744159042835236e-03 1.104217618703842163e-01 5.154511332511901855e-02 8.415855467319488525e-02 -7.891485095024108887e-02 1.149168387055397034e-01 5.689359735697507858e-03 -3.363075479865074158e-02 -1.631772816181182861e-01 3.026340901851654053e-01 -3.174820244312286377e-01 1.953561604022979736e-01 -3.218954503536224365e-01 3.090768121182918549e-02 -4.133449867367744446e-02 5.124979838728904724e-02 8.660502731800079346e-02 -1.564847379922866821e-01 2.603590786457061768e-01 2.554553151130676270e-01 2.035745978355407715e-01
1.324353963136672974e-01 7.163759320974349976e-02 2.029433548450469971e-01 2.115819901227951050e-01 1.757414937019348145e-01 -1.614341437816619873e-01 -1.643795073032379150e-01 1.282995492219924927e-01 -2.863917350769042969e-01 -2.095880359411239624e-01 1.073521375656127930e-01 9.259120561182498932e-03 2.561987340450286865e-01 -1.477597355842590332e-01 -5.644064024090766907e-02 -1.582073867321014404e-01 5.089632794260978699e-02 -8.111520111560821533e-02 -2.310651689767837524e-01 -2.489188499748706818e-02 4.754131734371185303e-01 -9.596525132656097412e-02 -2.503468655049800873e-02 8.836273103952407837e-02 -1.225317083299160004e-02 -1.298505365848541260e-01 1.711068749427795410e-01 6.008568778634071350e-02 -3.306049704551696777e-01 2.491699010133743286e-01 -4.745372105389833450e-03 9.775225073099136353e-02
3.056015968322753906e-01 8.087164908647537231e-02 2.878758609294891357e-01 -7.575526833534240723e-02 -1.075383052229881287e-01 -3.258953094482421875e-01 4.164520651102066040e-02 2.380705624818801880e-01 8.836612105369567871e-02 -4.106094837188720703e-01 -1.117397844791412354e-01 -7.030216604471206665e-02 5.480829253792762756e-02 1.495966315269470215e-01 -1.374578326940536499e-01 -1.790636181831359863e-01 -2.081159949302673340e-01 1.773815602064132690e-01 -2.945184707641601562e-03 1.788013875484466553e-01 5.663273483514785767e-02 -2.893812395632266998e-02 1.659549325704574585e-01 2.506337361410260201e-03 -8.970817178487777710e-02 -5.788589268922805786e-02 2.191662490367889404e-01 6.332168728113174438e-02 -7.155215740203857422e-02 3.256549239158630371e-01 2.263173013925552368e-01 3.023980930447578430e-02
3.730932772159576416e-01 1.117759719491004944e-01 2.405224144458770752e-01 1.693329587578773499e-02 3.108034729957580566e-01 -8.114536292850971222e-03 1.230803504586219788e-01 1.318664103746414185e-01 1.953962594270706177e-01 6.746537983417510986e-02 1.097811236977577209e-01 -2.067711949348449707e-01 9.290577471256256104e-02 -2.243739664554595947e-01 -9.546642005443572998e-02 -1.199870184063911438e-01 1.477931290864944458e-01 8.547461777925491333e-02 -2.628237307071685791e-01 1.978089511394500732e-01 6.615328043699264526e-02 -1.160220876336097717e-01 2.604128606617450714e-02 1.370255500078201294e-01 1.699311584234237671e-01 -8.509442210197448730e-02 -7.105984538793563843e-02 3.217111900448799133e-02 -4.573672711849212646e-01 1.689736694097518921e-01 1.580474823713302612e-01 3.716472908854484558e-02
-1.271599829196929932e-01 2.673308253288269043e-01 2.903228998184204102e-01 6.065959855914115906e-02 2.571103349328041077e-02 -1.269742846488952637e-01 -1.180501729249954224e-01 2.948693931102752686e-01 -1.942349917953833938e-04 -2.307988852262496948e-01 5.901191011071205139e-02 5.710874497890472412e-02 7.011709362268447876e-02 -6.716255843639373779e-02 -2.659399211406707764e-01 -8.300234377384185791e-02 -1.596487313508987427e-01 3.045835159718990326e-02 -1.768451184034347534e-01 1.504735052585601807e-01 -1.210465654730796814e-02 6.698536872863769531e-02 -1.895380392670631409e-02 -1.077119931578636169e-01 -8.881528675556182861e-02 -2.497411072254180908e-01 8.449018746614456177e-02 4.115366376936435699e-03 -2.010080963373184204e-01 4.471185505390167236e-01 3.802083432674407959e-01 2.142739295959472656e-02
5.844343826174736023e-02 -2.313210628926753998e-02 4.681547284126281738e-01 1.550152003765106201e-01 4.984874650835990906e-02 -1.868534982204437256e-01 -5.096749402582645416e-03 -5.730302259325981140e-02 9.489856660366058350e-02 -3.187354803085327148e-01 2.131000757217407227e-01 -1.448306143283843994e-01 2.071778029203414917e-01 -1.099037304520606995e-01 -6.223496049642562866e-03 6.699696183204650879e-02 1.172687560319900513e-01 2.634205818176269531e-01 1.222843229770660400e-01 -1.194816604256629944e-01 3.082638084888458252e-01 -1.639108657836914062e-01 -7.270222902297973633e-02 7.378613110631704330e-03 -4.906603321433067322e-02 -1.642794311046600342e-01 7.752933353185653687e-02 -2.995879016816616058e-02 -2.733585238456726074e-01 2.844700813293457031e-01 -1.162208020687103271e-01 1.748242080211639404e-01
4.311527125537395477e-03 7.593060284852981567e-02 3.749909400939941406e-01 2.977402806282043457e-01 -7.216310501098632812e-02 -1.996220499277114868e-01 -1.214825883507728577e-01 2.382773756980895996e-01 -1.690544337034225464e-01 -4.527643695473670959e-02 6.243017688393592834e-02 -9.402392059564590454e-02 2.474916428327560425e-01 -8.006025105714797974e-02 6.692618876695632935e-02 -7.080973684787750244e-02 9.644821286201477051e-02 3.287510573863983154e-02 -2.161996215581893921e-01 -1.769127100706100464e-01 3.302307724952697754e-01 -1.013325154781341553e-01 -8.939546532928943634e-03 -5.282433703541755676e-02 5.406166240572929382e-02 2.964727021753787994e-02 7.164484262466430664e-02 1.261116266250610352e-01 -4.015562236309051514e-01 3.295748233795166016e-01 5.071924999356269836e-02 -1.412202864885330200e-01
1.038675233721733093e-01 2.298500537872314453e-01 2.038917690515518188e-01 1.199994832277297974e-01 1.478881388902664185e-01 -6.280393898487091064e-02 -9.239475429058074951e-02 3.007349930703639984e-02 2.778308987617492676e-01 -6.151022389531135559e-02 1.093627661466598511e-01 -1.994014680385589600e-01 -7.381024956703186035e-02 1.061681285500526428e-01 -1.424850374460220337e-01 -3.492223620414733887e-01 -3.921283408999443054e-02 -1.777689009904861450e-01 8.826293796300888062e-02 -3.192143514752388000e-02 -3.057876229286193848e-02 1.737281531095504761e-01 8.230818808078765869e-02 -2.431526929140090942e-01 1.844857633113861084e-01 -2.368331700563430786e-01 9.071063995361328125e-02 -2.519370615482330322e-01 -1.674042344093322754e-01 4.104808568954467773e-01 2.364659905433654785e-01 1.599853113293647766e-02
-2.628541179001331329e-02 -4.293766990303993225e-02 3.180454671382904053e-01 3.851561993360519409e-02 9.484195709228515625e-02 1.486951708793640137e-01 -1.684844940900802612e-01 3.375704865902662277e-03 8.328592032194137573e-02 -1.213965341448783875e-01 1.178104057908058167e-01 -3.992030769586563110e-02 2.149226963520050049e-01 1.186700686812400818e-01 1.051428020000457764e-01 -2.093957364559173584e-01 3.383306413888931274e-02 1.987889707088470459e-01 5.022849887609481812e-02 -1.459177583456039429e-01 2.247661203145980835e-01 7.480967789888381958e-02 -6.630787253379821777e-02 2.332836389541625977e-02 2.468711584806442261e-01 2.744957804679870605e-02 3.219131007790565491e-02 2.561767995357513428e-01 -5.437855124473571777e-01 8.962845057249069214e-02 3.783175349235534668e-02 3.520512878894805908e-01
2.021857351064682007e-01 1.422748863697052002e-01 3.417880237102508545e-01 -5.732283741235733032e-02 -2.367697060108184814e-01 1.088140830397605896e-01 1.484369765967130661e-02 1.737034916877746582e-01 1.566492021083831787e-01 -2.437414526939392090e-01 2.286644726991653442e-01 -3.299772739410400391e-03 5.719287320971488953e-02 1.409256756305694580e-01 4.717008396983146667e-02 -4.240070469677448273e-03 -5.873377993702888489e-02 2.380482554435729980e-01 2.470789477229118347e-02 -2.907984554767608643e-01 4.218458533287048340e-01 1.989843137562274933e-02 8.120674639940261841e-02 1.045613139867782593e-01 2.520468831062316895e-02 -6.867346167564392090e-02 -3.234634548425674438e-02 2.450005263090133667e-01 -3.467590212821960449e-01 1.568377465009689331e-01 -1.154216937720775604e-02 7.933960855007171631e-02
1.388564109802246094e-01 -4.037582501769065857e-02 2.942408323287963867e-01 -3.774104267358779907e-02 2.390385270118713379e-01 1.355502605438232422e-01 -2.390948534011840820e-01 -2.225323207676410675e-02 7.943385839462280273e-02 1.353265941143035889e-01 -9.691479802131652832e-02 -1.572777330875396729e-01 -1.215558722615242004e-01 2.002279758453369141e-01 -1.493933796882629395e-02 1.289328187704086304e-01 -6.429827213287353516e-02 1.226723715662956238e-01 -2.321015298366546631e-01 3.432049453258514404e-01 1.036658510565757751e-01 -1.417759954929351807e-01 6.926842778921127319e-02 -4.391308501362800598e-02 -6.877595931291580200e-02 -1.708765923976898193e-01 2.253722846508026123e-01 -7.112399488687515259e-02 -3.392615616321563721e-01 1.000545769929885864e-01 2.177033871412277222e-01 3.697901964187622070e-01
1.323083043098449707e-01 -1.569563001394271851e-01 1.707089096307754517e-01 1.250353753566741943e-01 1.276294048875570297e-02 2.111816555261611938e-01 1.769390404224395752e-01 5.385007709264755249e-02 1.441861391067504883e-01 -9.094315022230148315e-02 9.501043707132339478e-02 -3.828277811408042908e-02 -6.523648742586374283e-03 1.277484446763992310e-01 -2.593993246555328369e-01 -9.248659014701843262e-02 1.192866489291191101e-01 3.638626039028167725e-01 -6.717987358570098877e-02 8.101243525743484497e-02 -6.702035199850797653e-03 1.066165193915367126e-01 3.669737605378031731e-03 -1.482588145881891251e-02 -9.559748321771621704e-02 -5.308094993233680725e-02 2.709955275058746338e-01 2.523044347763061523e-01 -4.420046806335449219e-01 1.036081016063690186e-01 1.865059435367584229e-01 3.782493770122528076e-01
-2.385918796062469482e-01 1.856067776679992676e-01 3.175539672374725342e-01 1.346017122268676758e-01 1.522989850491285324e-02 -8.988053351640701294e-02 -6.112943217158317566e-02 -5.851748865097761154e-03 1.114486455917358398e-01 1.219757124781608582e-01 2.273838371038436890e-01 -2.457229793071746826e-01 5.726847425103187561e-02 2.068707495927810669e-01 6.383243203163146973e-02 -5.142252147197723389e-02 6.145694106817245483e-02 2.010224759578704834e-01 -1.925723850727081299e-01 -1.136535406112670898e-01 1.209198534488677979e-01 6.394601613283157349e-02 -1.564299762248992920e-01 -1.864416152238845825e-02 -1.651312857866287231e-01 -2.078889310359954834e-01 7.688247412443161011e-02 1.068887338042259216e-01 -4.402197301387786865e-01 -1.620433181524276733e-01 1.174430735409259796e-02 3.737374246120452881e-01
-4.507815837860107422e-02 1.236436143517494202e-01 3.547427952289581299e-01 -3.938462957739830017e-02 -9.504698961973190308e-02 -2.225243598222732544e-01 1.505135744810104370e-01 5.549791082739830017e-02 8.420215547084808350e-02 -1.583002209663391113e-01 5.798958614468574524e-02 2.979293093085289001e-02 -1.007459238171577454e-01 -5.600769072771072388e-03 -1.978431046009063721e-01 -1.906065046787261963e-01 2.403280511498451233e-02 5.887725576758384705e-02 -3.305617272853851318e-01 2.857744991779327393e-01 6.584772467613220215e-02 2.975216694176197052e-02 6.328438967466354370e-02 -6.650787591934204102e-02 -3.137372899800539017e-03 -1.697968840599060059e-01 8.756749331951141357e-02 3.741010278463363647e-02 -2.332434207201004028e-01 4.716725349426269531e-01 3.492467403411865234e-01 5.964409559965133667e-02
3.098232448101043701e-01 -4.912835732102394104e-02 2.323121428489685059e-01 2.350405752658843994e-01 -9.201043099164962769e-02 9.723624587059020996e-02 5.788011848926544189e-02 1.617255210876464844e-01 1.451008766889572144e-01 -2.736943364143371582e-01 3.453565016388893127e-02 -1.630233377218246460e-01 -8.413130044937133789e-02 2.562627196311950684e-02 -1.252231001853942871e-01 1.394615173339843750e-01 1.595963686704635620e-01 3.900556638836860657e-02 -8.706551045179367065e-02 4.923836886882781982e-02 8.864165097475051880e-02 1.211196258664131165e-01 1.025775261223316193e-02 2.692899107933044434e-01 -2.376942634582519531e-01 1.208492554724216461e-02 4.234329164028167725e-01 -1.634684056043624878e-01 -2.029210627079010010e-01 2.442142963409423828e-01 2.150552421808242798e-01 1.910093575716018677e-01
2.541765570640563965e-01 -8.297327905893325806e-02 1.930602490901947021e-01 7.457896322011947632e-02 -1.243699193000793457e-01 -6.337531656026840210e-02 4.463175311684608459e-02 -8.554753661155700684e-02 -8.045959472656250000e-02 8.346049487590789795e-02 1.853922158479690552e-01 2.215739339590072632e-02 4.407028853893280029e-02 1.633544452488422394e-02 -2.236561030149459839e-01 -4.045656323432922363e-01 -1.989224851131439209e-01 1.041469573974609375e-01 -4.107132256031036377e-01 -3.603127598762512207e-02 1.268450766801834106e-01 -1.589875817298889160e-01 -9.135495126247406006e-02 2.052215039730072021e-01 1.659887582063674927e-01 7.422965019941329956e-02 1.360541433095932007e-01 -2.266410589218139648e-01 -3.450613617897033691e-01 1.653206497430801392e-01 -1.753520369529724121e-01 1.900539733469486237e-02
1.810615211725234985e-01 9.072104468941688538e-03 2.811705470085144043e-01 1.390512585639953613e-01 -6.283020973205566406e-02 -5.641884636133909225e-03 -5.647969990968704224e-02 3.610044121742248535e-01 -1.286714375019073486e-01 -1.043876111507415771e-01 9.350938349962234497e-02 -4.096475988626480103e-02 -1.435338519513607025e-02 -4.050397500395774841e-02 9.047269821166992188e-03 -1.218676045536994934e-01 1.497784703969955444e-01 -1.269426494836807251e-01 -1.609147936105728149e-01 -2.241913527250289917e-01 3.648070693016052246e-01 -1.172185167670249939e-01 -1.124734058976173401e-01 -7.123790681362152100e-02 1.378512680530548096e-01 -1.197390109300613403e-01 2.288251817226409912e-01 7.529513537883758545e-02 -3.827357590198516846e-01 3.963415622711181641e-01 2.741149626672267914e-02 -4.056083038449287415e-02
2.199401259422302246e-01 4.613781720399856567e-02 4.143277406692504883e-01 1.011855155229568481e-01 1.654778718948364258e-01 1.409294549375772476e-03 3.677066043019294739e-02 1.394622027873992920e-01 -9.670206159353256226e-02 -1.904513090848922729e-01 4.711049422621726990e-02 -8.363441377878189087e-02 2.276535928249359131e-01 1.057527773082256317e-02 -1.605780869722366333e-01 1.305962055921554565e-01 1.479706764221191406e-01 3.548360895365476608e-03 -1.577243059873580933e-01 -8.745715022087097168e-02 -9.294647723436355591e-03 -2.848284319043159485e-02 1.253093779087066650e-01 -6.659419089555740356e-02 -2.615720033645629883e-01 -1.102795377373695374e-01 -3.044138550758361816e-01 3.484404087066650391e-02 -3.441326022148132324e-01 3.927180767059326172e-01 -1.285860538482666016e-01 1.751232445240020752e-01
2.086196839809417725e-01 1.883926056325435638e-02 1.612942516803741455e-01 3.545416146516799927e-02 -5.623263493180274963e-02 3.231770992279052734e-01 -3.194435834884643555e-01 5.753078963607549667e-03 6.661555916070938110e-02 -9.796557947993278503e-03 -6.702534854412078857e-02 -2.625172138214111328e-01 -1.735745221376419067e-01 2.458174526691436768e-01 -4.367205500602722168e-02 3.927572816610336304e-02 1.400720421224832535e-02 2.540816664695739746e-01 3.420892730355262756e-02 2.633290290832519531e-01 5.293514952063560486e-02 -1.167007312178611755e-01 1.713672429323196411e-01 8.557940274477005005e-02 -8.518438041210174561e-02 2.748421579599380493e-02 9.907712042331695557e-02 9.688509628176689148e-03 -3.441884815692901611e-01 2.234043926000595093e-01 1.984401792287826538e-01 3.649226427078247070e-01
1.086695641279220581e-01 2.441216856241226196e-01 3.798891007900238037e-01 -9.177137166261672974e-02 -1.082411408424377441e-01 -1.060187444090843201e-01 7.516539841890335083e-02 -1.694148331880569458e-01 -2.969967387616634369e-02 -1.968970447778701782e-01 6.600078940391540527e-02 -3.463455289602279663e-02 -1.465451866388320923e-01 1.326156109571456909e-01 -9.074054658412933350e-02 -9.469102323055267334e-02 5.030805617570877075e-02 1.718776524066925049e-01 1.695250570774078369e-01 4.804145544767379761e-03 1.222692802548408508e-01 1.773221194744110107e-01 -3.689541816711425781e-01 -4.146250709891319275e-02 5.194199830293655396e-02 -1.754372417926788330e-01 3.890676423907279968e-02 -1.887290030717849731e-01 -3.298813104629516602e-01 4.785886406898498535e-02 1.624380350112915039e-01 4.048467278480529785e-01
1.068669259548187256e-01 3.369019925594329834e-01 2.814323008060455322e-01 5.291111022233963013e-02 3.735269233584403992e-02 -1.955786794424057007e-01 1.191486641764640808e-01 5.482502654194831848e-02 2.395267784595489502e-01 -9.917906485497951508e-03 2.296920269727706909e-01 -7.762648165225982666e-02 -7.845817506313323975e-02 9.854297339916229248e-02 -1.478516757488250732e-01 -2.769000828266143799e-01 7.332108914852142334e-02 -7.480307482182979584e-03 -2.120101004838943481e-01 2.106472253799438477e-01 1.927875429391860962e-01 1.114962436258792877e-02 5.571084842085838318e-02 -1.928469389677047729e-01 4.631202295422554016e-02 -2.556112706661224365e-01 3.832760825753211975e-02 -1.287546157836914062e-01 -6.232436001300811768e-02 4.239076972007751465e-01 2.343234270811080933e-01 9.598392248153686523e-02
1.877431012690067291e-02 2.908529937267303467e-01 3.846887052059173584e-01 1.365149468183517456e-01 -3.757615387439727783e-02 2.455850318074226379e-02 -1.935716867446899414e-01 9.125772863626480103e-02 -1.823418140411376953e-01 -3.041449189186096191e-01 6.391450762748718262e-02 6.124154478311538696e-02 2.969263195991516113e-01 -3.023505955934524536e-02 -5.232880637049674988e-02 -1.768636554479598999e-01 1.367257982492446899e-01 -5.190308392047882080e-02 -1.697051376104354858e-01 -1.331606209278106689e-01 3.706175684928894043e-01 -1.989008113741874695e-02 -1.975505799055099487e-01 1.084316223859786987e-01 6.518517434597015381e-02 8.655459433794021606e-02 -3.413487970829010010e-02 4.616032540798187256e-02 -3.063555061817169189e-01 2.797338068485260010e-01 -1.607557572424411774e-02 8.641975000500679016e-03
1.429785788059234619e-01 2.135043293237686157e-01 2.250646054744720459e-01 2.783589363098144531e-01 -9.326662868261337280e-02 -1.170383617281913757e-01 2.864230237901210785e-02 7.276481389999389648e-02 -2.947767497971653938e-03 -6.255946308374404907e-02 -1.918074041604995728e-01 -2.283534035086631775e-03 -1.798009723424911499e-01 -1.153963655233383179e-01 -1.851792782545089722e-01 -1.367666870355606079e-01 6.753211468458175659e-02 1.471432577818632126e-02 -2.457036972045898438e-01 -1.756483316421508789e-02 1.980974078178405762e-01 6.995068490505218506e-02 -2.047308534383773804e-02 -8.468671143054962158e-02 1.655384004116058350e-01 -2.055361568927764893e-01 3.295783698558807373e-01 -2.504121512174606323e-02 -1.411921083927154541e-01 4.019666910171508789e-01 3.843238353729248047e-01 -1.125522777438163757e-01
1.157578453421592712e-01 -1.465228665620088577e-02 9.966359287500381470e-02 9.545322507619857788e-02 1.340153366327285767e-01 1.263500154018402100e-01 3.406661003828048706e-02 6.754071265459060669e-02 4.877506941556930542e-02 -1.643857061862945557e-01 6.283228099346160889e-02 6.467724591493606567e-02 8.650588989257812500e-02 9.980636835098266602e-02 -8.969222009181976318e-02 -4.503018781542778015e-02 8.002059161663055420e-02 3.013405799865722656e-01 -9.068609029054641724e-02 8.157619088888168335e-02 9.515161626040935516e-03 -1.546476385556161404e-03 4.069075733423233032e-02 1.067450344562530518e-01 -1.969167292118072510e-01 -2.335416525602340698e-02 1.030474007129669189e-01 1.326328217983245850e-01 -5.248072743415832520e-01 9.460792690515518188e-02 1.928331553936004639e-01 5.901896953582763672e-01
1.080302372574806213e-01 1.581498384475708008e-01 9.515599906444549561e-02 1.226231306791305542e-01 5.045251175761222839e-02 1.801876723766326904e-01 -1.586276739835739136e-01 1.294709276407957077e-02 -7.648205757141113281e-02 -1.065116822719573975e-01 -1.917687356472015381e-01 5.478239059448242188e-02 2.396326810121536255e-01 1.433702558279037476e-01 -1.516122817993164062e-01 6.516356486827135086e-03 1.138640716671943665e-01 8.586967736482620239e-02 -1.238164603710174561e-01 -9.645338356494903564e-02 1.667463779449462891e-01 -1.284175515174865723e-01 4.209598600864410400e-01 9.119334071874618530e-02 -1.677526086568832397e-01 7.424993813037872314e-02 -2.680884301662445068e-01 7.069217413663864136e-02 -5.363186597824096680e-01 7.964694499969482422e-02 8.130246400833129883e-02 1.870829463005065918e-01
1.029048487544059753e-01 1.999804228544235229e-01 3.035056591033935547e-01 3.333909902721643448e-03 6.957571208477020264e-02 -1.565083116292953491e-01 1.077297180891036987e-01 1.470739394426345825e-01 3.361852169036865234e-01 -1.166959106922149658e-01 1.789012551307678223e-01 3.781757876276969910e-02 1.832157522439956665e-01 1.125642843544483185e-02 -2.461699843406677246e-01 -2.140850275754928589e-01 1.425904035568237305e-01 -3.622004762291908264e-02 -2.287870794534683228e-01 1.630174666643142700e-01 -1.661267690360546112e-02 1.113259643316268921e-01 -1.210815832018852234e-02 -2.476872056722640991e-01 1.522865798324346542e-02 -6.615989655256271362e-02 9.304292500019073486e-02 9.393256902694702148e-02 -2.745423018932342529e-01 3.593168854713439941e-01 3.047016263008117676e-01 -1.941279880702495575e-02
1.651170700788497925e-01 1.946136802434921265e-01 2.760418951511383057e-01 9.001803398132324219e-02 -1.863206736743450165e-02 -1.448201984167098999e-01 1.157463435083627701e-02 1.034517884254455566e-01 2.893289029598236084e-01 -1.546308994293212891e-01 7.501216232776641846e-02 -1.765735447406768799e-01 -3.168851509690284729e-02 1.061644777655601501e-01 -2.010867744684219360e-01 -4.786346554756164551e-01 -5.877258628606796265e-02 -1.435310840606689453e-01 -1.355031877756118774e-01 2.115839272737503052e-01 1.157761514186859131e-01 -2.522487426176667213e-03 3.251584246754646301e-02 -1.729172915220260620e-01 1.021089330315589905e-01 -1.918222010135650635e-01 -2.008011937141418457e-02 -5.682246387004852295e-02 -1.587186306715011597e-01 2.437903434038162231e-01 3.173468708992004395e-01 1.563120186328887939e-01
1.152697876095771790e-01 -2.616123557090759277e-01 3.675096929073333740e-01 2.263486087322235107e-01 -3.289375081658363342e-02 1.716963350772857666e-01 -1.958537995815277100e-01 -9.043254703283309937e-02 -1.239986941218376160e-01 -8.341689407825469971e-02 1.729188859462738037e-01 -2.525994181632995605e-01 3.228028491139411926e-02 1.155417859554290771e-01 -6.474059075117111206e-02 -2.096557766199111938e-01 1.696967482566833496e-01 -1.108249947428703308e-01 -3.002981841564178467e-01 -1.409764289855957031e-01 6.373227387666702271e-02 3.036265075206756592e-02 4.472076147794723511e-02 1.914179921150207520e-01 1.870699375867843628e-01 7.477925717830657959e-02 5.868446081876754761e-02 -1.596092246472835541e-02 -3.741516172885894775e-01 1.784067302942276001e-01 -1.871016174554824829e-01 1.744362711906433105e-01
9.165925532579421997e-02 4.754636436700820923e-02 3.742261976003646851e-02 5.746130645275115967e-02 1.534404116682708263e-03 4.670192673802375793e-02 1.052748933434486389e-01 1.460827738046646118e-01 3.769897297024726868e-02 -2.339012473821640015e-01 5.565018579363822937e-02 8.747718296945095062e-03 1.281597465276718140e-01 1.195227056741714478e-01 -9.072837978601455688e-02 -1.451137363910675049e-01 8.185395598411560059e-02 3.569587469100952148e-01 -1.726183295249938965e-01 1.449167728424072266e-01 -8.079577982425689697e-02 1.898735463619232178e-01 -7.310247048735618591e-03 8.317764103412628174e-02 -9.464233368635177612e-02 -1.063969731330871582e-01 2.164374738931655884e-01 9.333141893148422241e-02 -4.793191254138946533e-01 6.507858633995056152e-02 1.411637365818023682e-01 5.162483453750610352e-01
1.102786436676979065e-01 1.346935331821441650e-01 3.052503168582916260e-01 -2.090638317167758942e-02 -9.183705598115921021e-02 -1.349902898073196411e-01 1.423393636941909790e-01 9.641554206609725952e-02 1.855240911245346069e-01 -2.572792582213878632e-02 1.043921485543251038e-01 -1.714663952589035034e-01 1.099297329783439636e-01 2.194359451532363892e-01 -8.992237597703933716e-02 -6.171242147684097290e-02 8.010688424110412598e-02 1.416438966989517212e-01 -1.109461560845375061e-01 -1.901407241821289062e-01 1.142610460519790649e-01 3.602251112461090088e-01 1.414584964513778687e-01 1.722768098115921021e-01 -9.578068554401397705e-02 -2.318365424871444702e-01 4.229267835617065430e-01 1.067998558282852173e-01 -1.568478494882583618e-01 1.439430117607116699e-01 6.393641233444213867e-02 3.198488950729370117e-01
1.631141006946563721e-01 1.737532913684844971e-01 1.979318261146545410e-01 -6.696149706840515137e-02 1.915364265441894531e-01 2.271978184580802917e-02 -1.158064901828765869e-01 5.692050978541374207e-02 1.062337905168533325e-01 -6.797391921281814575e-02 -1.145696789026260376e-01 -1.310121417045593262e-01 -1.323270648717880249e-01 1.739796251058578491e-01 -2.992934286594390869e-01 -9.802688658237457275e-02 -3.344262540340423584e-01 -7.022222131490707397e-02 -1.295554488897323608e-01 2.326596230268478394e-01 1.663227677345275879e-01 2.218904048204421997e-01 -3.233939781785011292e-02 2.622418999671936035e-01 -5.025711283087730408e-02 1.170582547783851624e-01 2.942607402801513672e-01 -1.867114603519439697e-01 -3.791455030441284180e-01 1.776907145977020264e-01 -5.773946642875671387e-03 7.132709771394729614e-02
1.676120012998580933e-01 1.394138783216476440e-01 1.800306439399719238e-01 1.712919324636459351e-01 2.172430790960788727e-02 1.257030218839645386e-01 -1.299744695425033569e-01 -7.237371802330017090e-02 -1.653109192848205566e-01 2.389435619115829468e-01 1.762018352746963501e-01 -9.715607389807701111e-03 -4.001138731837272644e-02 1.274859458208084106e-01 -3.265539407730102539e-01 -1.332440674304962158e-01 1.315675079822540283e-01 1.279332190752029419e-01 -3.970349133014678955e-01 4.021193832159042358e-03 -2.340074628591537476e-02 -1.862884163856506348e-01 4.219725728034973145e-03 7.578201591968536377e-02 7.709714770317077637e-02 -1.668663024902343750e-01 1.494092047214508057e-01 -1.350758522748947144e-01 -2.423346787691116333e-01 3.870625197887420654e-01 -2.793148756027221680e-01 3.530930727720260620e-02
6.456980854272842407e-02 2.024808228015899658e-01 2.324841916561126709e-01 1.431571394205093384e-01 5.433672666549682617e-02 4.125610738992691040e-02 1.919527165591716766e-02 2.709132432937622070e-01 1.759635470807552338e-02 -1.019013870973140001e-04 9.229339659214019775e-02 2.046322226524353027e-01 5.713819339871406555e-02 1.860234737396240234e-01 1.652885079383850098e-01 -8.235344290733337402e-02 -1.244035363197326660e-01 3.541510999202728271e-01 -2.746507227420806885e-01 6.647691875696182251e-02 -1.480778008699417114e-01 -2.157173305749893188e-01 -1.235152781009674072e-01 -2.306554280221462250e-02 -3.809140995144844055e-03 1.914091706275939941e-01 2.352519631385803223e-01 3.083623573184013367e-02 -5.142464637756347656e-01 -5.595517158508300781e-02 9.583007544279098511e-02 -6.699176132678985596e-02
1.704994887113571167e-01 1.059150472283363342e-01 3.955929875373840332e-01 -8.308649063110351562e-02 6.993658840656280518e-02 -1.064940094947814941e-01 6.292103230953216553e-02 5.366789922118186951e-02 -2.111756950616836548e-01 -2.627466917037963867e-01 -3.106990642845630646e-02 -8.101599663496017456e-02 1.276650726795196533e-01 -7.005894090980291367e-03 -2.423157393932342529e-01 -1.345755755901336670e-01 -7.619601488113403320e-02 6.206073239445686340e-02 -6.972961127758026123e-02 2.398341000080108643e-01 4.400030896067619324e-02 5.843070894479751587e-02 -4.937498271465301514e-02 -6.409361213445663452e-02 -1.881172060966491699e-01 -2.919452786445617676e-01 2.232507020235061646e-01 -1.133701577782630920e-01 -1.434072554111480713e-01 2.835603654384613037e-01 4.362973868846893311e-01 1.819596998393535614e-02
3.378762602806091309e-01 3.208523988723754883e-01 1.819335967302322388e-01 3.980311155319213867e-01 1.776236891746520996e-01 1.375931054353713989e-01 -8.669865131378173828e-02 7.556725293397903442e-02 -6.035976856946945190e-02 3.803336620330810547e-02 -2.912353575229644775e-01 -2.251242250204086304e-01 2.364336140453815460e-02 2.556713223457336426e-01 7.137591391801834106e-02 -1.388511955738067627e-01 -1.692733019590377808e-01 4.173928126692771912e-02 -2.598693370819091797e-01 3.913969174027442932e-02 -5.503304675221443176e-02 4.870453849434852600e-02 -1.029031723737716675e-01 7.071704417467117310e-02 -3.315007314085960388e-02 -3.781129140406847000e-03 2.455153688788414001e-02 -2.916603535413742065e-02 -4.006279110908508301e-01 5.189560353755950928e-02 -8.689804375171661377e-02 5.478490889072418213e-02
2.780334651470184326e-01 3.178898096084594727e-01 1.880365312099456787e-01 3.383093476295471191e-01 5.788594856858253479e-02 -9.569718688726425171e-02 -3.007222414016723633e-01 6.406962126493453979e-02 -2.283112853765487671e-01 5.326198786497116089e-02 4.261293262243270874e-02 -1.814498603343963623e-01 2.036843746900558472e-01 5.350271984934806824e-02 -3.009794652462005615e-01 -1.871376484632492065e-01 -7.646943628787994385e-02 -4.452100023627281189e-02 -1.490408778190612793e-01 2.797190845012664795e-01 -4.882596805691719055e-02 -1.332182437181472778e-01 1.222370117902755737e-01 7.660329341888427734e-02 -2.275791577994823456e-02 6.002626940608024597e-02 4.624953866004943848e-02 -2.595202438533306122e-02 -3.265613913536071777e-01 9.228768944740295410e-02 -1.758648008108139038e-01 -5.362087860703468323e-02
9.408006072044372559e-02 -1.044652760028839111e-01 1.055548712611198425e-01 2.018089443445205688e-01 -7.407830655574798584e-02 1.713234372437000275e-02 -1.618464663624763489e-02 -3.534457832574844360e-02 1.372342184185981750e-02 -2.006196677684783936e-01 -2.436988800764083862e-02 6.304259598255157471e-02 4.755117371678352356e-02 -4.306177049875259399e-02 -1.528544723987579346e-01 -5.081066116690635681e-02 1.979946941137313843e-01 4.723058938980102539e-01 -1.280037611722946167e-01 3.180880099534988403e-02 1.226508393883705139e-01 1.518758237361907959e-01 -1.719730906188488007e-02 -1.271170563995838165e-02 -1.420265883207321167e-01 -9.474325180053710938e-02 1.252832114696502686e-01 8.606532961130142212e-02 -3.622404634952545166e-01 1.331148445606231689e-01 1.665486246347427368e-01 5.466654896736145020e-01
1.449390798807144165e-01 8.350891619920730591e-02 1.420603543519973755e-01 6.084824353456497192e-02 2.924457490444183350e-01 -1.797906458377838135e-01 9.838636219501495361e-02 1.434714645147323608e-01 2.356958538293838501e-01 1.873886212706565857e-02 3.566355258226394653e-02 -2.436428517103195190e-01 1.034274697303771973e-01 2.867520786821842194e-03 -1.038430705666542053e-01 -1.682048141956329346e-01 6.056553870439529419e-02 6.570090353488922119e-02 -1.533288806676864624e-01 1.633337438106536865e-01 8.588194847106933594e-02 2.021477371454238892e-01 -5.124429240822792053e-02 -2.499635815620422363e-01 1.195435523986816406e-01 -3.487349450588226318e-01 -2.328156828880310059e-01 -2.515042424201965332e-01 -3.779959678649902344e-01 1.844309866428375244e-01 1.350950896739959717e-01 1.169304996728897095e-01
-5.196466576308012009e-03 -1.018441766500473022e-01 2.323744148015975952e-01 1.514844745397567749e-01 -6.677337735891342163e-02 -5.713442340493202209e-02 -3.459159433841705322e-01 -4.919317550957202911e-03 4.650370217859745026e-03 3.845413401722908020e-02 -1.216960027813911438e-01 -5.075105652213096619e-02 1.315679550170898438e-01 -6.977524142712354660e-03 -2.917000651359558105e-01 6.109350826591253281e-03 2.031206488609313965e-01 7.766585797071456909e-02 3.350592777132987976e-02 -1.259469687938690186e-01 1.106565073132514954e-01 1.216475740075111389e-01 2.750649750232696533e-01 -1.771189421415328979e-01 -2.351564913988113403e-02 1.778905689716339111e-01 -6.292289495468139648e-02 1.430741399526596069e-01 -4.458383917808532715e-01 2.272437810897827148e-01 -2.951044216752052307e-02 3.970129787921905518e-01
8.733168989419937134e-02 -6.583978887647390366e-03 1.513655483722686768e-01 -3.040462173521518707e-02 3.132317587733268738e-02 9.806276857852935791e-02 1.784009113907814026e-02 7.521986495703458786e-03 9.793388098478317261e-02 -2.964830696582794189e-01 1.002335548400878906e-02 -3.222283674404025078e-03 7.684155553579330444e-02 7.399635761976242065e-02 -2.198072336614131927e-02 -1.911105588078498840e-02 2.460203915834426880e-01 4.159033000469207764e-01 -2.672508955001831055e-01 6.496807932853698730e-02 4.084687214344739914e-03 -5.079297721385955811e-02 -4.761083424091339111e-02 6.226119026541709900e-02 -6.081731989979743958e-03 -2.142457216978073120e-01 8.195921778678894043e-02 4.526437073945999146e-02 -4.140528738498687744e-01 8.343762159347534180e-02 1.339327245950698853e-01 5.279770493507385254e-01
1.570813357830047607e-02 -2.418771199882030487e-02 2.359683662652969360e-01 1.718142926692962646e-01 9.032627940177917480e-02 9.973861277103424072e-02 6.096518784761428833e-02 8.347659558057785034e-02 9.319100528955459595e-02 -1.404504925012588501e-01 -1.329483091831207275e-01 -2.811864018440246582e-01 -9.132838249206542969e-02 1.732167787849903107e-02 3.816621378064155579e-02 3.977401554584503174e-02 9.345810860395431519e-02 2.468326985836029053e-01 -2.856958508491516113e-01 2.077535688877105713e-01 8.221335709095001221e-03 -2.440991066396236420e-02 -1.723495312035083771e-02 1.654041260480880737e-01 -1.049077436327934265e-01 -4.694868624210357666e-02 1.772276014089584351e-01 -3.454849123954772949e-03 -4.018450677394866943e-01 2.343541979789733887e-01 3.167908489704132080e-01 4.052049219608306885e-01
-1.415283232927322388e-01 6.739635020494461060e-02 1.060531511902809143e-01 2.493627816438674927e-01 -7.152713835239410400e-02 -3.940029069781303406e-02 -1.946472823619842529e-01 -2.136097662150859833e-02 4.293503705412149429e-03 4.675897210836410522e-02 1.945972740650177002e-01 4.280714318156242371e-02 6.672749668359756470e-02 -1.319972276687622070e-01 -2.053324580192565918e-01 5.784769728779792786e-02 -1.732154516503214836e-03 1.513701677322387695e-01 -1.391783636063337326e-02 -5.083762481808662415e-02 1.542245894670486450e-01 2.263569533824920654e-01 2.179016768932342529e-01 -5.158052965998649597e-02 -3.917143121361732483e-02 6.262021511793136597e-02 5.899383127689361572e-02 -2.145482413470745087e-02 -6.854062080383300781e-01 1.909094005823135376e-01 2.318094521760940552e-01 1.657671183347702026e-01
6.205275282263755798e-02 9.915443137288093567e-03 2.490310817956924438e-01 6.046895682811737061e-02 9.446909278631210327e-02 1.312025338411331177e-01 -5.174439400434494019e-03 8.360095322132110596e-02 1.481519341468811035e-01 -1.301682740449905396e-01 -1.177906692028045654e-01 -1.876900047063827515e-01 -6.546287983655929565e-02 -7.022372633218765259e-02 -1.117200329899787903e-01 -5.508302524685859680e-02 4.744573310017585754e-02 2.973129451274871826e-01 -1.610932350158691406e-01 2.301483303308486938e-01 8.695337176322937012e-02 -5.693834275007247925e-02 7.945057004690170288e-02 3.387524485588073730e-01 -9.561177343130111694e-02 6.330909579992294312e-02 2.849440276622772217e-02 7.212675176560878754e-03 -4.318060874938964844e-01 2.474735528230667114e-01 2.041430324316024780e-01 4.238809049129486084e-01
6.444185227155685425e-02 2.687899470329284668e-01 2.109314650297164917e-01 -6.582856923341751099e-02 2.965381741523742676e-01 -2.428453266620635986e-01 -7.520914822816848755e-02 -3.851989284157752991e-02 2.334548532962799072e-01 5.695263668894767761e-02 -6.049767881631851196e-02 -2.142158895730972290e-01 2.470944635570049286e-02 1.384982913732528687e-01 -2.071630358695983887e-01 5.838195234537124634e-02 -2.463478893041610718e-01 -5.294533912092447281e-04 -2.372312098741531372e-01 1.710287183523178101e-01 -4.381342232227325439e-02 9.386807680130004883e-02 9.793821722269058228e-03 7.252531498670578003e-02 1.528836041688919067e-01 -7.040431350469589233e-02 4.058632999658584595e-02 -4.974137991666793823e-02 -5.101626515388488770e-01 2.657596766948699951e-02 2.372142821550369263e-01 1.879259794950485229e-01
1.937670409679412842e-01 -7.913621515035629272e-02 4.120288789272308350e-01 -9.364911913871765137e-02 1.139431521296501160e-01 2.232304662466049194e-01 -1.461423784494400024e-01 -2.250790782272815704e-02 1.246152520179748535e-01 7.836422324180603027e-02 8.868505060672760010e-02 1.730578094720840454e-01 1.472427248954772949e-01 -3.668503463268280029e-02 -2.238469757139682770e-02 -1.889710277318954468e-01 -1.140666380524635315e-01 1.082891076803207397e-01 -2.003065347671508789e-01 -7.584447157569229603e-04 -1.611579768359661102e-02 -6.587929278612136841e-02 1.434227377176284790e-01 -1.747957170009613037e-01 2.303546518087387085e-01 2.893725410103797913e-02 3.568960130214691162e-01 5.615032464265823364e-02 -3.908430635929107666e-01 3.019842505455017090e-01 -9.088366478681564331e-02 1.304916739463806152e-01
1.331863403320312500e-01 5.190504342317581177e-02 2.384061366319656372e-01 1.212728172540664673e-01 -1.003705412149429321e-01 -1.842000335454940796e-01 -4.047999903559684753e-02 2.424743026494979858e-01 -1.785804331302642822e-01 -3.662468120455741882e-02 1.327337622642517090e-01 -1.559354662895202637e-01 1.639706343412399292e-01 1.348064392805099487e-01 1.163338776677846909e-02 -1.323289275169372559e-01 2.278279811143875122e-01 -3.305061021819710732e-03 -1.492668092250823975e-01 -2.344736605882644653e-01 3.440748155117034912e-01 -3.073954582214355469e-01 -1.215047165751457214e-01 -8.660870045423507690e-02 -6.972589343786239624e-02 -1.312493719160556793e-02 9.214449673891067505e-02 5.579890566878020763e-04 -3.803166449069976807e-01 3.236144483089447021e-01 1.827400624752044678e-01 -7.148177176713943481e-02
8.230026066303253174e-02 1.687322109937667847e-01 4.162424802780151367e-01 1.431366652250289917e-01 -1.912614405155181885e-01 -1.447452306747436523e-01 2.059852480888366699e-01 -1.359136253595352173e-01 8.911512792110443115e-02 -1.539091169834136963e-01 1.308192163705825806e-01 7.972560077905654907e-02 -1.468017846345901489e-01 2.268992960453033447e-01 -5.607170611619949341e-02 1.556086242198944092e-01 -2.356866002082824707e-02 2.432866245508193970e-01 2.010342925786972046e-01 1.791018433868885040e-02 1.331829428672790527e-01 1.980664134025573730e-01 -9.464948624372482300e-02 -2.161514759063720703e-02 6.323479115962982178e-02 -1.660989373922348022e-01 -5.601423233747482300e-02 -2.079717218875885010e-01 -3.780176639556884766e-01 1.327768713235855103e-01 -4.173844307661056519e-02 2.999407351016998291e-01
2.682326734066009521e-01 -5.784574523568153381e-02 2.195146530866622925e-01 2.667914927005767822e-01 -1.083335652947425842e-01 1.627992987632751465e-01 8.883791416883468628e-02 2.427786439657211304e-01 3.528654947876930237e-02 -2.562489509582519531e-01 -2.259385883808135986e-01 -1.470879912376403809e-01 6.614889204502105713e-02 3.924461826682090759e-02 -1.667401790618896484e-01 1.521290689706802368e-01 4.906608164310455322e-02 1.316364854574203491e-01 -3.800800442695617676e-02 2.997182123363018036e-02 1.882904917001724243e-01 1.177866160869598389e-01 1.860725879669189453e-01 1.654821187257766724e-01 -1.727621108293533325e-01 -1.089136153459548950e-01 3.028606474399566650e-01 -1.663971692323684692e-01 -2.086701840162277222e-01 2.271140813827514648e-01 2.261964678764343262e-01 2.509799897670745850e-01
3.034324347972869873e-01 1.924109756946563721e-01 2.714875936508178711e-01 1.298346519470214844e-01 3.403767347335815430e-01 -1.856651753187179565e-01 1.319296658039093018e-01 6.502804905176162720e-02 2.441247254610061646e-01 3.453804180026054382e-02 -6.717005372047424316e-02 -1.399359107017517090e-01 2.542306780815124512e-01 7.529412209987640381e-02 -1.511298865079879761e-01 1.451580524444580078e-01 1.699364781379699707e-01 8.245857805013656616e-02 -1.103652715682983398e-01 2.267641723155975342e-01 -8.553622290492057800e-03 8.960412442684173584e-02 -1.042338907718658447e-01 -1.144963726401329041e-01 -3.247101604938507080e-02 -1.422656774520874023e-01 -2.197903096675872803e-01 -9.971246123313903809e-02 -3.273110091686248779e-01 2.219490855932235718e-01 1.493541151285171509e-01 1.402989625930786133e-01
-1.719973683357238770e-01 -5.687705427408218384e-02 3.737930655479431152e-01 7.188367098569869995e-02 -1.791131496429443359e-01 -7.231675088405609131e-02 -1.886695921421051025e-01 -1.018434092402458191e-01 -6.344011425971984863e-02 -2.396341413259506226e-03 1.384008973836898804e-01 8.878874033689498901e-02 6.590373814105987549e-02 4.236841574311256409e-02 -3.971626237034797668e-02 4.764236137270927429e-02 2.802060218527913094e-03 -1.884379982948303223e-02 -4.993502423167228699e-02 2.671715244650840759e-02 8.066059648990631104e-02 3.699621260166168213e-01 2.060633301734924316e-01 -2.017497420310974121e-01 6.228911504149436951e-02 1.626113206148147583e-01 1.111746877431869507e-01 -5.091604311019182205e-03 -6.063402295112609863e-01 1.375869810581207275e-01 1.657175123691558838e-01 1.053433418273925781e-01
-7.978478819131851196e-02 2.022006064653396606e-01 3.189542591571807861e-01 -2.305499091744422913e-02 -9.135167300701141357e-02 -1.368403881788253784e-01 1.729669235646724701e-02 2.064695507287979126e-01 -1.536347121000289917e-01 -1.853708326816558838e-01 1.949615217745304108e-02 -3.308548778295516968e-02 5.890319496393203735e-02 -8.562732487916946411e-02 -3.140695691108703613e-01 -2.606341242790222168e-01 -6.824807077646255493e-02 1.108813807368278503e-01 -3.530206978321075439e-01 2.887522280216217041e-01 5.144767463207244873e-02 -3.305971994996070862e-02 5.264129489660263062e-02 -1.125447750091552734e-01 3.088858164846897125e-02 -2.420805990695953369e-01 7.665348052978515625e-02 -8.239056169986724854e-02 -1.800465583801269531e-01 3.087418675422668457e-01 3.015798330307006836e-01 9.291643649339675903e-02
1.364820003509521484e-01 3.971595317125320435e-02 1.936094015836715698e-01 1.501948684453964233e-01 -8.392374962568283081e-02 1.061703562736511230e-01 -1.655268222093582153e-01 7.935571484267711639e-03 -1.464897096157073975e-01 -2.949166893959045410e-01 3.017860352993011475e-01 -4.083524644374847412e-02 2.105896770954132080e-01 3.028773888945579529e-02 -9.551826864480972290e-02 -3.066571056842803955e-02 1.220512315630912781e-01 -1.575841307640075684e-01 -4.718190431594848633e-01 -2.065877616405487061e-01 -9.185738116502761841e-02 2.817486524581909180e-01 6.924714148044586182e-02 1.168167293071746826e-01 5.925986915826797485e-02 -2.295470684766769409e-01 -1.751762926578521729e-01 -3.664348274469375610e-02 -2.019581794738769531e-01 2.451234012842178345e-01 -4.234118387103080750e-02 1.236410588026046753e-01
2.331968955695629120e-02 4.395536333322525024e-02 2.811105251312255859e-01 -1.550595313310623169e-01 -1.252672970294952393e-01 2.481322549283504486e-02 -1.891955286264419556e-01 -8.547895401716232300e-02 -6.644652038812637329e-02 -7.759696990251541138e-02 -9.196060895919799805e-02 -1.266586035490036011e-01 2.921876013278961182e-01 2.837674915790557861e-01 -1.723462939262390137e-01 -1.465575844049453735e-01 7.197349518537521362e-02 -7.084962725639343262e-02 -7.437710464000701904e-02 -8.112984150648117065e-02 9.690624475479125977e-02 6.732044368982315063e-02 2.717900574207305908e-01 -1.517667025327682495e-01 9.125271812081336975e-03 1.511861085891723633e-01 -2.819940447807312012e-01 2.210491150617599487e-01 -3.953827619552612305e-01 1.548473387956619263e-01 -8.702379465103149414e-02 3.327022492885589600e-01
5.283606052398681641e-02 1.932986527681350708e-01 4.653806090354919434e-01 -4.997280985116958618e-02 2.678627967834472656e-01 -1.298813223838806152e-01 5.624534562230110168e-02 1.703260932117700577e-03 -2.686246931552886963e-01 -2.048495709896087646e-01 1.820782870054244995e-01 1.302929371595382690e-01 -7.087752968072891235e-02 -1.359197795391082764e-01 -1.301990449428558350e-01 7.414470613002777100e-02 1.419584900140762329e-01 1.711364388465881348e-01 -1.296211332082748413e-01 -2.011751383543014526e-02 -7.647676765918731689e-02 5.856521800160408020e-02 1.523985564708709717e-01 -1.141386479139328003e-02 -1.861952245235443115e-01 -2.670024335384368896e-01 -1.335838586091995239e-01 9.009777754545211792e-02 -3.463611900806427002e-01 1.769660860300064087e-01 1.433947235345840454e-01 1.890408396720886230e-01
2.060462385416030884e-01 1.402298212051391602e-01 8.562974631786346436e-02 -6.702202837914228439e-03 2.917136549949645996e-01 4.176091030240058899e-02 -3.107486069202423096e-01 -1.881874352693557739e-01 3.827682137489318848e-02 -1.817091107368469238e-01 -1.603413224220275879e-01 -1.232999041676521301e-01 -2.186627872288227081e-02 1.958267539739608765e-01 -1.619222164154052734e-01 -1.433727890253067017e-01 5.584348738193511963e-02 2.270276099443435669e-01 -2.330340594053268433e-01 8.184660226106643677e-03 8.696811646223068237e-02 -8.333515375852584839e-02 1.620271950960159302e-01 1.797713935375213623e-01 -2.420637905597686768e-01 1.856536120176315308e-01 2.967328131198883057e-01 -8.172714710235595703e-02 -3.342071771621704102e-01 2.259669825434684753e-03 2.213912159204483032e-01 1.416707038879394531e-01
6.780475378036499023e-02 2.475935034453868866e-03 2.137972861528396606e-01 1.003374904394149780e-01 -9.691765159368515015e-02 1.614595204591751099e-02 -7.631576061248779297e-02 6.372582912445068359e-02 2.146513909101486206e-01 -4.951702058315277100e-02 -2.226606756448745728e-02 7.473254203796386719e-02 4.009337127208709717e-01 1.942684054374694824e-01 -2.586046606302261353e-02 -2.525556087493896484e-01 2.125548571348190308e-02 1.647702008485794067e-01 -1.198839247226715088e-01 -1.663567721843719482e-01 -2.299810051918029785e-01 -1.591960191726684570e-01 1.927631944417953491e-01 -8.998747169971466064e-02 1.313986629247665405e-01 6.332266330718994141e-02 7.124370336532592773e-02 -3.051961064338684082e-01 -4.530495107173919678e-01 2.100698798894882202e-01 -1.761387437582015991e-01 -9.741745889186859131e-02
1.842732429504394531e-01 4.927367344498634338e-02 -3.100695274770259857e-02 1.656017601490020752e-01 -1.988185644149780273e-01 -4.600069671869277954e-02 -2.165672928094863892e-01 3.353717029094696045e-01 3.253926336765289307e-01 3.635843098163604736e-02 1.291933655738830566e-01 -3.525653481483459473e-02 2.300938218832015991e-01 2.775397598743438721e-01 -9.188304841518402100e-02 -1.937989890575408936e-01 -8.706632256507873535e-02 3.051250874996185303e-01 -6.297934800386428833e-03 -9.148227423429489136e-02 -6.345310807228088379e-02 -1.606864929199218750e-01 4.877826571464538574e-02 -8.665366913191974163e-04 7.019516080617904663e-02 -4.577526822686195374e-02 -1.394617855548858643e-01 1.677259057760238647e-01 -3.441815674304962158e-01 2.010091096162796021e-01 2.752352058887481689e-01 -5.059505254030227661e-02
2.029402554035186768e-01 1.121800020337104797e-01 3.198414444923400879e-01 -1.631729491055011749e-02 -9.243115037679672241e-02 1.635519117116928101e-01 -1.999852061271667480e-01 -2.187924385070800781e-01 7.659263908863067627e-02 1.092489510774612427e-01 6.371665000915527344e-02 2.990507893264293671e-02 2.676338255405426025e-01 -7.012224197387695312e-02 1.094828173518180847e-01 -3.518216311931610107e-01 -1.236471012234687805e-01 6.717730313539505005e-02 -2.426228076219558716e-01 3.972150385379791260e-03 1.328139603137969971e-01 -1.316676586866378784e-01 2.142782062292098999e-01 -9.571428596973419189e-02 1.628912985324859619e-01 -1.337214373052120209e-02 1.358523070812225342e-01 -6.936068087816238403e-02 -3.938698768615722656e-01 2.236828953027725220e-01 -1.301459316164255142e-02 2.477740645408630371e-01
1.267092674970626831e-02 -1.380069702863693237e-01 -8.514725416898727417e-02 4.718921333551406860e-02 2.211106419563293457e-01 -1.637867838144302368e-01 -2.320848591625690460e-02 3.541894257068634033e-02 3.737178863957524300e-03 -2.974282801151275635e-01 3.476476371288299561e-01 3.100045919418334961e-01 9.246759861707687378e-02 3.043180704116821289e-01 -1.457539498805999756e-01 -4.358637332916259766e-02 -7.512682676315307617e-02 3.108709752559661865e-01 -1.959022730588912964e-01 -2.247593365609645844e-02 2.477048486471176147e-01 8.206099271774291992e-03 -8.848035335540771484e-02 1.089433282613754272e-01 -1.670480370521545410e-01 -3.965418040752410889e-02 8.181280642747879028e-02 1.653497107326984406e-02 -3.649598956108093262e-01 1.866593211889266968e-01 9.720263630151748657e-02 1.668662428855895996e-01
1.243957653641700745e-01 1.951578855514526367e-01 3.456153571605682373e-01 -5.213020369410514832e-02 1.245721429586410522e-01 -1.252814829349517822e-01 -3.830749914050102234e-02 1.079200953245162964e-01 -1.250402927398681641e-01 -2.156365662813186646e-01 1.631797254085540771e-01 -1.514118164777755737e-01 1.951234787702560425e-01 -5.666799470782279968e-02 1.996845379471778870e-02 -8.914963342249393463e-03 1.341726630926132202e-01 1.503821611404418945e-01 -1.976619958877563477e-01 -3.524357452988624573e-03 2.779192328453063965e-01 1.638681143522262573e-01 5.612685158848762512e-02 -6.757871061563491821e-02 2.509478330612182617e-01 6.454540789127349854e-02 -2.795294523239135742e-01 -1.481200456619262695e-01 -3.866102695465087891e-01 3.074833452701568604e-01 -1.525222659111022949e-01 2.216332592070102692e-02
2.366676460951566696e-03 5.477473139762878418e-02 4.039927124977111816e-01 2.220869436860084534e-02 -1.953169852495193481e-01 -1.037993431091308594e-01 -8.770932443439960480e-03 -1.986294519156217575e-03 7.659330219030380249e-02 -1.964898854494094849e-01 3.724934160709381104e-01 -1.997547149658203125e-01 1.395056098699569702e-01 6.137619540095329285e-02 -6.543266028165817261e-02 -2.526011131703853607e-02 1.256179660558700562e-01 1.587283015251159668e-01 1.979756951332092285e-01 -2.152769863605499268e-01 3.168927431106567383e-01 -9.133652597665786743e-02 -6.042940914630889893e-02 1.309143006801605225e-01 3.007590398192405701e-02 -3.972038999199867249e-02 -9.741358458995819092e-02 -1.034476235508918762e-01 -3.079176247119903564e-01 3.813004493713378906e-01 -1.006989181041717529e-01 6.266672909259796143e-02
1.082855984568595886e-01 2.090627104043960571e-01 3.745857179164886475e-01 1.767996400594711304e-01 -2.582038640975952148e-01 2.941139228641986847e-02 9.221857041120529175e-02 1.379819065332412720e-01 1.873679831624031067e-02 2.934430353343486786e-02 -6.839280575513839722e-02 1.914764754474163055e-02 -9.709202498197555542e-02 -1.344248652458190918e-01 -3.972483873367309570e-01 3.433233126997947693e-02 -1.615603268146514893e-01 3.302972391247749329e-02 -2.309017181396484375e-01 1.998780518770217896e-01 2.352764159440994263e-01 -2.369061857461929321e-02 1.446305662393569946e-01 -6.006516888737678528e-02 -8.724949508905410767e-02 -8.587196469306945801e-03 1.680634468793869019e-01 -2.959824539721012115e-02 -1.360695660114288330e-01 3.251433372497558594e-01 3.507005870342254639e-01 1.566571742296218872e-02
5.090656876564025879e-02 2.379936128854751587e-01 2.110795527696609497e-01 1.289812475442886353e-01 -8.868282660841941833e-03 -1.420284211635589600e-01 1.260448247194290161e-01 2.547405287623405457e-02 2.154322564601898193e-01 -2.501252591609954834e-01 3.705697879195213318e-02 -2.342588454484939575e-01 2.397081255912780762e-01 1.041860878467559814e-01 -2.676550447940826416e-01 -6.346904486417770386e-02 9.393876045942306519e-02 1.127835661172866821e-01 -2.382840067148208618e-01 -5.008393153548240662e-02 3.866792470216751099e-02 5.021753162145614624e-02 1.181575879454612732e-01 1.640211343765258789e-01 -5.473815649747848511e-02 -1.970701664686203003e-01 3.938145041465759277e-01 -8.042100071907043457e-02 -1.987471133470535278e-01 6.924621015787124634e-02 2.053247988224029541e-01 3.435491621494293213e-01
1.844485402107238770e-01 9.088701754808425903e-02 9.033333510160446167e-02 1.067442595958709717e-01 -2.234929613769054413e-02 -1.667925417423248291e-01 -6.676170229911804199e-02 1.932948976755142212e-01 3.885607719421386719e-01 -1.929189860820770264e-01 3.282038867473602295e-02 -6.693975627422332764e-02 1.138846874237060547e-01 1.286310404539108276e-01 -2.351404577493667603e-01 3.533228114247322083e-02 -6.743516027927398682e-02 2.029172778129577637e-01 -1.402362734079360962e-01 1.703743785619735718e-01 1.081919521093368530e-01 -5.389275960624217987e-03 1.560682356357574463e-01 9.043255448341369629e-02 9.615177288651466370e-03 -1.087806746363639832e-01 2.486182153224945068e-01 -2.638975083827972412e-01 -2.229089140892028809e-01 -3.398305922746658325e-02 4.505017995834350586e-01 2.288100272417068481e-01
3.613358596339821815e-03 1.994408816099166870e-01 2.264322638511657715e-01 -1.301424205303192139e-02 -7.514422386884689331e-02 -2.389286756515502930e-01 1.915711537003517151e-02 1.251862645149230957e-01 3.388879001140594482e-01 -2.049963176250457764e-01 1.630498766899108887e-01 -1.073749810457229614e-01 1.325492709875106812e-01 2.907942607998847961e-02 -3.498164117336273193e-01 -2.991024851799011230e-01 1.257448643445968628e-01 -1.203942224383354187e-01 -1.463763266801834106e-01 1.045360714197158813e-01 1.169247329235076904e-01 -1.309148315340280533e-02 -8.015767484903335571e-02 -1.814744919538497925e-01 1.449993997812271118e-01 -2.258729338645935059e-01 -1.386541035026311874e-02 -4.116937518119812012e-03 -3.023254573345184326e-01 2.879612743854522705e-01 2.011350095272064209e-01 4.328665882349014282e-02
3.189620077610015869e-01 -5.461105704307556152e-02 5.066102147102355957e-01 -9.998330473899841309e-02 1.549606770277023315e-01 -1.189120765775442123e-02 1.016770079731941223e-01 -7.630371302366256714e-02 -8.261936157941818237e-02 2.889271080493927002e-02 -6.134856864809989929e-02 1.758296042680740356e-01 1.403527259826660156e-01 -1.087417304515838623e-01 -1.273571252822875977e-01 8.024443686008453369e-02 -6.529251486063003540e-02 1.199649795889854431e-01 -1.051127463579177856e-01 8.669430762529373169e-02 1.618905663490295410e-01 1.851613521575927734e-01 1.678467988967895508e-01 -3.935320675373077393e-02 -4.202236533164978027e-01 -2.128394544124603271e-01 -1.121714264154434204e-01 -7.026882469654083252e-02 -2.801873981952667236e-01 1.989845186471939087e-01 6.587304174900054932e-02 5.010971426963806152e-02
-9.466783702373504639e-02 1.625147461891174316e-01 1.147069707512855530e-01 9.027357399463653564e-02 1.254975944757461548e-01 -7.269604504108428955e-02 1.178203746676445007e-01 -1.111701428890228271e-01 6.387386471033096313e-02 2.771203406155109406e-02 5.068381875753402710e-02 -3.525787219405174255e-02 2.300914674997329712e-01 2.755482196807861328e-01 -2.129151672124862671e-02 -2.907677367329597473e-02 5.532978102564811707e-02 2.392891347408294678e-01 -2.436354458332061768e-01 -8.359677344560623169e-02 2.520388066768646240e-01 1.452594548463821411e-01 1.722250431776046753e-01 1.013837531208992004e-01 2.585832774639129639e-02 -3.985816538333892822e-01 2.860888540744781494e-01 1.842672824859619141e-01 -2.495962530374526978e-01 1.162755787372589111e-01 2.038694322109222412e-01 3.365530967712402344e-01
2.795761823654174805e-01 -8.807735145092010498e-02 2.991512119770050049e-01 6.791190803050994873e-02 -1.103925928473472595e-01 1.628009527921676636e-01 -9.468589723110198975e-02 -1.227300614118576050e-01 2.147893421351909637e-02 1.714729517698287964e-01 -1.416520625352859497e-01 -6.650512665510177612e-02 -5.175529420375823975e-02 4.026305973529815674e-01 -3.956476747989654541e-01 -1.184754371643066406e-01 1.656877249479293823e-02 -2.910550497472286224e-02 -2.697370573878288269e-02 6.436457484960556030e-02 2.995612099766731262e-02 -2.639604359865188599e-02 9.348146617412567139e-02 -1.758049726486206055e-01 -2.081710249185562134e-01 1.684734597802162170e-02 2.819014191627502441e-01 2.261171489953994751e-01 -3.097685575485229492e-01 7.375147938728332520e-02 1.927509009838104248e-01 8.685499429702758789e-02
1.620573401451110840e-01 -1.078468747437000275e-02 2.466992437839508057e-01 1.893274337053298950e-01 5.924648046493530273e-02 -2.050660401582717896e-01 -1.699322015047073364e-01 2.409644424915313721e-01 -5.412476509809494019e-02 -1.790627092123031616e-01 5.000573396682739258e-02 -9.303606301546096802e-02 1.589499562978744507e-01 1.115939915180206299e-01 8.088201284408569336e-02 -2.040816843509674072e-01 -5.534748360514640808e-02 -1.139191612601280212e-01 -1.971795409917831421e-01 -3.167682290077209473e-01 4.149461090564727783e-01 -6.215065345168113708e-02 -9.756053239107131958e-02 -3.128299256786704063e-03 -8.283165097236633301e-02 -7.511710375547409058e-02 1.055717915296554565e-01 -1.704443991184234619e-02 -2.321221977472305298e-01 4.395701587200164795e-01 2.113266102969646454e-02 -5.612624343484640121e-03
-1.904338970780372620e-02 7.841569371521472931e-03 7.208799570798873901e-02 1.440993696451187134e-01 4.310607910156250000e-03 5.414759740233421326e-02 -1.187482327222824097e-01 1.946973614394664764e-02 -1.814914308488368988e-02 -9.711714833974838257e-02 3.234788030385971069e-02 -2.442069351673126221e-01 4.926397278904914856e-02 -9.915034472942352295e-02 -2.739693820476531982e-01 6.137193646281957626e-03 2.528080046176910400e-01 -3.152725845575332642e-02 -1.743652820587158203e-01 5.711364373564720154e-02 2.215408533811569214e-01 1.364142596721649170e-01 1.385248452425003052e-01 7.864866405725479126e-02 -3.284809887409210205e-01 -1.791958659887313843e-01 7.869974523782730103e-02 -7.551544904708862305e-02 -5.059908628463745117e-01 2.985404431819915771e-02 9.081704914569854736e-02 4.355189800262451172e-01
2.101739048957824707e-01 1.727214902639389038e-01 1.290968656539916992e-01 3.895973786711692810e-02 -1.086815819144248962e-01 -2.335884273052215576e-01 2.982479147613048553e-02 1.997996680438518524e-02 1.170675307512283325e-01 -1.513804495334625244e-01 -1.158078610897064209e-01 -2.053954601287841797e-01 1.900820285081863403e-01 -1.372240781784057617e-01 -1.620680093765258789e-01 2.769886748865246773e-03 -8.555760234594345093e-02 3.148831054568290710e-02 -2.611266076564788818e-01 -1.380405873060226440e-01 2.017213962972164154e-02 1.328623592853546143e-01 1.875346153974533081e-01 3.840230703353881836e-01 -4.673255607485771179e-02 -1.894361674785614014e-01 1.612297743558883667e-01 -1.754398643970489502e-01 -2.917007803916931152e-01 1.495823860168457031e-01 1.897332668304443359e-01 3.634943366050720215e-01
2.114815413951873779e-01 9.783432632684707642e-02 3.928439617156982422e-01 -1.238922402262687683e-01 -1.249717026948928833e-01 -1.227264106273651123e-01 -2.052385210990905762e-01 3.841677308082580566e-02 -4.224982112646102905e-03 -7.982239872217178345e-02 2.981819808483123779e-01 2.374350838363170624e-02 2.515923976898193359e-01 -6.325211375951766968e-02 6.687725335359573364e-02 -2.868893556296825409e-02 2.075653523206710815e-01 3.822611470241099596e-04 -3.422081470489501953e-01 -1.120578944683074951e-01 2.261631190776824951e-01 -3.595943376421928406e-02 -9.616052359342575073e-02 -7.662645727396011353e-02 1.729046702384948730e-01 1.295633018016815186e-01 -1.549378037452697754e-01 3.396452590823173523e-02 -4.426137506961822510e-01 1.585403233766555786e-01 8.285812102258205414e-03 -5.302322097122669220e-03
-4.652990028262138367e-02 -9.749855846166610718e-03 1.772289872169494629e-01 1.205440834164619446e-01 -2.218619361519813538e-02 4.988375306129455566e-02 1.620596274733543396e-02 1.940395683050155640e-01 -4.923457652330398560e-02 -1.434630900621414185e-01 -1.223008409142494202e-01 -2.795795500278472900e-01 -7.294648140668869019e-02 6.941778957843780518e-02 -1.195871271193027496e-03 1.727511584758758545e-01 8.950576186180114746e-02 2.651238739490509033e-01 -2.680245637893676758e-01 2.551859617233276367e-01 -1.000776421278715134e-03 -5.605985224246978760e-02 -7.880899310111999512e-02 2.296944558620452881e-01 -3.997574374079704285e-02 3.441176842898130417e-03 2.281964421272277832e-01 1.048108339309692383e-01 -4.329722821712493896e-01 2.178459912538528442e-01 2.466466873884201050e-01 3.420432507991790771e-01
-8.483138680458068848e-02 1.953020542860031128e-01 4.210312962532043457e-01 -2.135439030826091766e-02 -2.205044962465763092e-02 -1.010699719190597534e-01 -4.067237675189971924e-02 1.683736443519592285e-01 -8.763204514980316162e-02 -1.802727133035659790e-01 1.107608601450920105e-01 5.285460501909255981e-03 4.356078803539276123e-02 -1.237752661108970642e-01 -3.016660809516906738e-01 -2.219101786613464355e-01 -2.151599526405334473e-01 2.997756004333496094e-02 -2.426374554634094238e-01 2.308370172977447510e-01 2.779996953904628754e-02 4.608689248561859131e-02 -9.532237797975540161e-02 -8.061525970697402954e-02 1.350915804505348206e-02 -1.864197105169296265e-01 1.666961908340454102e-01 -8.271694183349609375e-02 -1.650424301624298096e-01 3.853540718555450439e-01 3.164438605308532715e-01 5.498124659061431885e-02
4.134794324636459351e-02 -7.130112498998641968e-02 2.728703320026397705e-01 -6.199577450752258301e-02 -5.632509011775255203e-03 1.294634789228439331e-01 4.789528436958789825e-03 3.340576589107513428e-02 2.653864324092864990e-01 -1.204190552234649658e-01 5.731442198157310486e-02 -3.066985309123992920e-01 7.086859643459320068e-02 -3.381957113742828369e-02 -4.478575885295867920e-01 -1.982637345790863037e-01 2.232148125767707825e-02 2.826437354087829590e-01 -1.835980415344238281e-01 1.630535423755645752e-01 2.467934191226959229e-01 2.327267639338970184e-02 1.190161406993865967e-01 1.756891310214996338e-01 7.829873263835906982e-02 5.963811650872230530e-02 2.069124281406402588e-01 3.082839772105216980e-02 -2.450489848852157593e-01 4.696635901927947998e-02 1.075858846306800842e-01 3.069236576557159424e-01
2.438790351152420044e-02 2.630174458026885986e-01 2.309897392988204956e-01 2.824671939015388489e-02 -5.054085329174995422e-02 -7.616070657968521118e-02 -1.003957074135541916e-02 8.942156285047531128e-02 3.180952966213226318e-01 -9.687998145818710327e-02 1.918844878673553467e-02 -9.887932986021041870e-02 2.178728580474853516e-01 1.166992485523223877e-01 -2.529775202274322510e-01 -6.089305505156517029e-02 1.426271069794893265e-02 1.496893167495727539e-01 -4.374875128269195557e-02 -7.281024940311908722e-03 9.481418132781982422e-02 1.650846302509307861e-01 1.886317133903503418e-01 1.183566227555274963e-01 -1.030986458063125610e-01 -9.903942048549652100e-02 3.661234676837921143e-01 4.905980452895164490e-02 -2.655951976776123047e-01 6.184653565287590027e-02 2.739464938640594482e-01 4.397710263729095459e-01
1.107423380017280579e-01 1.706121712923049927e-01 2.970260381698608398e-01 -1.954653300344944000e-02 1.001298800110816956e-01 -7.293958216905593872e-02 1.178303733468055725e-01 -2.046512365341186523e-01 -1.189342886209487915e-01 -2.399192601442337036e-01 1.303946077823638916e-01 5.271473526954650879e-02 7.445459812879562378e-02 -1.343152970075607300e-01 -1.586886346340179443e-01 -7.583406567573547363e-02 1.755409985780715942e-01 9.289035946130752563e-02 -7.180903106927871704e-03 -1.351976990699768066e-01 -5.263567715883255005e-02 1.020188406109809875e-01 1.881101578474044800e-01 -1.711070090532302856e-01 -2.875962555408477783e-01 -1.644014269113540649e-01 -3.098818361759185791e-01 -3.177329897880554199e-03 -5.089273452758789062e-01 1.019193902611732483e-01 1.982723027467727661e-01 5.297404155135154724e-02
6.785970181226730347e-02 -1.407075524330139160e-01 3.021341264247894287e-01 -1.823328733444213867e-01 6.822419166564941406e-02 -8.423063158988952637e-02 -3.313789963722229004e-01 -1.476055663079023361e-02 1.495308279991149902e-01 -8.251494914293289185e-02 6.617492437362670898e-02 1.344563439488410950e-02 7.158445566892623901e-02 -1.208327561616897583e-01 -1.360818296670913696e-01 5.534387193620204926e-03 -1.979666948318481445e-01 1.629655957221984863e-01 2.313556615263223648e-03 -8.130149543285369873e-02 2.034664303064346313e-01 -1.962891221046447754e-01 9.143486618995666504e-02 -1.063642278313636780e-01 -2.404637262225151062e-02 1.251485049724578857e-01 1.838543117046356201e-01 2.933219075202941895e-02 -5.935695171356201172e-01 1.266900897026062012e-01 1.946706473827362061e-01 1.677630245685577393e-01
2.219410836696624756e-01 7.481470704078674316e-02 2.258961945772171021e-01 1.929333359003067017e-01 3.695142269134521484e-01 9.739085286855697632e-02 -4.597022011876106262e-02 2.539681196212768555e-01 -1.522267609834671021e-01 -1.212166622281074524e-01 2.431181818246841431e-01 2.302523106336593628e-01 1.837685704231262207e-01 2.188751399517059326e-01 6.144507974386215210e-02 4.027595371007919312e-02 -3.349680006504058838e-01 8.229652792215347290e-02 -2.185968682169914246e-02 -2.628973498940467834e-02 4.416354000568389893e-03 8.571078628301620483e-02 -5.200408026576042175e-02 1.075171381235122681e-01 1.137938573956489563e-01 -5.389380827546119690e-02 8.134166896343231201e-02 5.670979991555213928e-02 -4.346880614757537842e-01 -4.481395334005355835e-02 1.674329787492752075e-01 1.439877599477767944e-01
3.483010083436965942e-02 2.236884981393814087e-01 2.160884737968444824e-01 2.817746400833129883e-01 -1.765523701906204224e-01 2.603606283664703369e-01 -1.410258114337921143e-01 1.946915835142135620e-01 -3.083947673439979553e-02 -1.593146324157714844e-01 -1.179064214229583740e-01 1.662796735763549805e-01 1.757586896419525146e-01 6.718187779188156128e-02 -1.622239053249359131e-01 -2.261184453964233398e-01 3.335815668106079102e-02 3.702403903007507324e-01 -6.935204565525054932e-02 -1.385583281517028809e-01 2.032544231042265892e-03 -1.516447365283966064e-01 3.190555274486541748e-01 -1.786490231752395630e-01 1.401187926530838013e-01 -9.983082860708236694e-02 1.977186352014541626e-01 -1.655441224575042725e-01 -2.325122505426406860e-01 2.223737165331840515e-02 5.900942906737327576e-02 -1.101241558790206909e-01
9.721285104751586914e-02 9.705431759357452393e-02 2.068433761596679688e-01 -4.074369370937347412e-02 1.564770238474011421e-03 6.922137737274169922e-02 -8.288071304559707642e-02 2.747565805912017822e-01 1.606308966875076294e-01 8.249771595001220703e-02 -1.816906034946441650e-01 -1.614443361759185791e-01 1.524375006556510925e-02 -2.641924619674682617e-01 -2.079608887434005737e-01 4.928945377469062805e-02 -9.119609743356704712e-02 8.371034264564514160e-02 -1.021316647529602051e-01 2.229219526052474976e-01 3.721966445446014404e-01 2.623202204704284668e-01 1.866669207811355591e-02 -2.025239914655685425e-01 -6.575936824083328247e-02 2.009529434144496918e-02 1.879240125417709351e-01 2.500315941870212555e-02 -3.378148078918457031e-01 2.191598862409591675e-01 1.812374293804168701e-01 2.869127094745635986e-01
7.682011276483535767e-02 -2.468903735280036926e-02 2.228002399206161499e-01 4.637351632118225098e-02 -2.201336808502674103e-02 7.274293154478073120e-02 -2.827697396278381348e-01 -1.103849336504936218e-01 -9.513351134955883026e-03 -1.776549965143203735e-01 2.234182953834533691e-01 8.276980370283126831e-02 1.497008353471755981e-01 -1.205242872238159180e-01 -8.894300460815429688e-02 1.151137426495552063e-01 3.560378551483154297e-01 -8.568423241376876831e-02 -1.053981110453605652e-01 -1.907580196857452393e-01 3.609493076801300049e-01 -1.508938074111938477e-01 1.440948992967605591e-01 -6.323677301406860352e-02 -9.144160151481628418e-02 -8.120879530906677246e-02 2.062369883060455322e-01 -5.407964438199996948e-02 -2.834171652793884277e-01 3.563452661037445068e-01 2.528522312641143799e-01 7.866388559341430664e-02
1.315218061208724976e-01 -3.867243230342864990e-02 3.257340192794799805e-01 4.987107589840888977e-02 6.753168255090713501e-02 -9.455212205648422241e-02 -1.759302467107772827e-01 1.027445420622825623e-01 -2.600093483924865723e-01 -2.085154801607131958e-01 -5.609002336859703064e-02 5.304506048560142517e-02 3.396660089492797852e-01 5.562921054661273956e-03 -2.986636944115161896e-02 -3.587236702442169189e-01 1.150076314806938171e-01 8.306223154067993164e-02 6.605303287506103516e-02 -8.395982533693313599e-02 8.905416727066040039e-02 -2.446548789739608765e-01 1.879724115133285522e-01 -3.956341743469238281e-02 -2.876514494419097900e-01 -1.476160585880279541e-01 -1.267213076353073120e-01 -8.764299005270004272e-02 -1.582913398742675781e-01 1.808203309774398804e-01 1.304506510496139526e-01 3.410561382770538330e-01
-1.129250228404998779e-01 1.706618964672088623e-01 3.470694124698638916e-01 -1.133845895528793335e-01 1.186865614727139473e-03 -1.818419098854064941e-01 -8.602786809206008911e-02 2.177576720714569092e-01 -1.530950814485549927e-01 -2.104220241308212280e-01 2.120247483253479004e-02 -9.310082346200942993e-02 6.488010287284851074e-02 -3.663497790694236755e-02 -2.215777486562728882e-01 -1.260982006788253784e-01 -2.366059720516204834e-01 2.889395924285054207e-03 -3.101796507835388184e-01 1.983323842287063599e-01 2.201990038156509399e-02 -1.595619320869445801e-02 -6.120213493704795837e-02 -1.585410535335540771e-01 -7.619573175907135010e-02 -1.850099861621856689e-01 9.588121622800827026e-02 -9.935561567544937134e-02 -1.780696362257003784e-01 4.130702316761016846e-01 3.267333209514617920e-01 1.385931298136711121e-02
1.529994159936904907e-01 9.522511065006256104e-02 2.550589740276336670e-01 1.242951825261116028e-01 7.133720070123672485e-02 1.185622587800025940e-01 -1.888394206762313843e-01 -6.086837127804756165e-02 -8.862338960170745850e-02 -4.757222160696983337e-02 -6.329903751611709595e-02 1.290045958012342453e-02 3.721396923065185547e-01 -3.087991476058959961e-02 -9.596342593431472778e-02 1.347429305315017700e-02 9.139387309551239014e-02 -1.924202032387256622e-02 -9.255859255790710449e-02 8.805975317955017090e-02 1.715298593044281006e-01 -4.677136987447738647e-02 1.414751410484313965e-01 -1.980856806039810181e-01 -3.684429526329040527e-01 3.163875266909599304e-02 -6.724152714014053345e-02 1.206280663609504700e-01 -4.591347873210906982e-01 3.296118378639221191e-01 -4.851848632097244263e-02 2.680502235889434814e-01
1.666163057088851929e-01 3.352657705545425415e-02 1.471296548843383789e-01 -5.354843661189079285e-02 1.921390742063522339e-01 -7.746377587318420410e-02 -3.024031035602092743e-02 1.448711007833480835e-01 -6.218520551919937134e-02 -1.253861933946609497e-01 7.046997547149658203e-02 -4.836952686309814453e-02 1.840394586324691772e-01 2.850332558155059814e-01 -4.941841065883636475e-01 6.602254509925842285e-02 -1.843730546534061432e-02 -5.608017742633819580e-02 1.886188089847564697e-01 2.765424549579620361e-01 -1.369068473577499390e-01 1.173512190580368042e-01 1.140607893466949463e-01 -7.084509730339050293e-02 1.271513253450393677e-01 -1.692298650741577148e-01 1.726896017789840698e-01 -2.799701988697052002e-01 -3.853426575660705566e-01 6.449426710605621338e-02 8.348129689693450928e-02 1.117336452007293701e-01
2.430238872766494751e-01 2.721999585628509521e-02 2.035318613052368164e-01 4.897418245673179626e-02 -3.411772660911083221e-03 2.099868059158325195e-01 -1.861173212528228760e-01 4.156837984919548035e-02 -1.251800507307052612e-01 9.666437655687332153e-02 1.656086444854736328e-01 -8.560536801815032959e-02 9.119161218404769897e-02 2.077113986015319824e-01 -2.287192046642303467e-01 -3.913564682006835938e-01 -1.610126197338104248e-01 8.639796078205108643e-02 -1.651846617460250854e-01 2.587979845702648163e-02 -9.304249286651611328e-02 -8.948795497417449951e-02 1.177043188363313675e-02 1.722335368394851685e-01 9.420026093721389771e-02 -1.452254503965377808e-01 1.612180322408676147e-01 -1.511236876249313354e-01 -4.089109897613525391e-01 2.853340804576873779e-01 -2.461356967687606812e-01 5.819566920399665833e-02
-6.227654591202735901e-02 1.420154422521591187e-01 2.358650565147399902e-01 2.030568756163120270e-02 -5.716089904308319092e-02 -2.500890493392944336e-01 -1.148648634552955627e-01 -8.200710266828536987e-02 -8.552581071853637695e-02 -1.031265780329704285e-01 9.598160535097122192e-02 3.101712763309478760e-01 6.391872465610504150e-02 -7.146933674812316895e-02 4.376083984971046448e-02 1.352439168840646744e-02 -7.453655451536178589e-02 1.671499200165271759e-02 -5.511425435543060303e-02 -6.234182417392730713e-02 5.384495481848716736e-02 2.000352144241333008e-01 -4.970298707485198975e-02 -1.944436877965927124e-01 9.941681474447250366e-02 2.448882907629013062e-01 1.167383939027786255e-01 2.287289872765541077e-02 -6.639103889465332031e-01 2.105172425508499146e-01 1.238951534032821655e-01 1.382641941308975220e-01
1.473925858736038208e-01 -1.693114042282104492e-01 4.784616455435752869e-02 -1.028129085898399353e-01 1.323394179344177246e-01 1.632944941520690918e-01 -1.693827658891677856e-01 1.507162768393754959e-02 -1.969896107912063599e-01 -1.958670318126678467e-01 2.683719396591186523e-01 -1.333324238657951355e-02 1.912163347005844116e-01 1.814125627279281616e-01 -2.699261307716369629e-01 5.308371409773826599e-02 9.703963249921798706e-02 1.987777650356292725e-01 -2.631475590169429779e-02 1.038994789123535156e-01 1.702947765588760376e-01 4.625095520168542862e-03 1.894192844629287720e-01 -1.169474571943283081e-01 2.916508587077260017e-03 1.391683518886566162e-01 -3.083693794906139374e-02 -4.577620327472686768e-01 -3.641342818737030029e-01 -4.443889483809471130e-03 1.525781452655792236e-01 2.106387913227081299e-01
-2.463774569332599640e-02 1.920416206121444702e-01 3.529454171657562256e-01 1.862920820713043213e-02 -1.330882608890533447e-01 -1.548228561878204346e-01 3.772263228893280029e-02 2.190178334712982178e-01 -3.886360675096511841e-02 -2.679022848606109619e-01 5.843929573893547058e-02 6.534576881676912308e-03 -1.456597074866294861e-02 -1.193185672163963318e-01 -2.321611940860748291e-01 -1.719960570335388184e-01 -1.354503333568572998e-01 6.926608830690383911e-02 -2.424031347036361694e-01 2.271008342504501343e-01 3.967577591538429260e-02 -8.530252613127231598e-03 2.124637551605701447e-02 -1.400263309478759766e-01 -1.066221445798873901e-01 -2.912905216217041016e-01 1.185312047600746155e-01 6.902618799358606339e-03 -2.028236836194992065e-01 4.239116609096527100e-01 2.786816060543060303e-01 8.859265595674514771e-02
3.052724599838256836e-01 -3.730153664946556091e-02 4.053551256656646729e-01 -1.064860634505748749e-02 -1.237573288381099701e-02 1.386957615613937378e-01 -1.948090642690658569e-01 -2.908036410808563232e-01 8.385983109474182129e-02 -8.168487995862960815e-02 -2.591744810342788696e-02 8.358996361494064331e-02 2.213109433650970459e-01 1.510741412639617920e-01 -2.732467055320739746e-01 -1.764567047357559204e-01 -3.708560392260551453e-02 3.028648197650909424e-01 -1.361821591854095459e-01 -7.252321392297744751e-02 1.936165541410446167e-01 -8.905693888664245605e-03 1.672434508800506592e-01 8.254924789071083069e-03 2.298639565706253052e-01 -1.591843739151954651e-02 2.474845498800277710e-01 2.325296103954315186e-01 -9.034079313278198242e-02 6.587571650743484497e-02 1.611238270998001099e-01 1.036026328802108765e-01
-1.542177498340606689e-01 7.400741428136825562e-02 4.891702830791473389e-01 -1.136404201388359070e-01 -6.061296444386243820e-03 8.795300126075744629e-02 3.203983977437019348e-02 -1.932513117790222168e-01 1.604733467102050781e-01 -2.162994295358657837e-01 3.316359221935272217e-01 -1.041032467037439346e-02 -1.476619276218116283e-03 2.154144458472728729e-02 -2.119088768959045410e-01 -3.796329349279403687e-02 -5.710428580641746521e-02 3.351326286792755127e-02 -3.402004018425941467e-02 -1.990913301706314087e-01 1.995088756084442139e-01 -7.664255052804946899e-02 7.191644608974456787e-02 -1.311008352786302567e-03 2.392228692770004272e-01 -6.970815360546112061e-02 1.515132635831832886e-01 2.705650329589843750e-01 -3.693392276763916016e-01 1.434661895036697388e-01 1.304393261671066284e-01 1.210989132523536682e-01
1.573971360921859741e-01 6.145134195685386658e-02 3.750965893268585205e-01 -1.730245351791381836e-02 -4.860708490014076233e-02 -1.266730725765228271e-01 -2.299239337444305420e-01 8.623551577329635620e-02 1.740862242877483368e-02 -2.535212226212024689e-02 6.728017330169677734e-02 -1.536222696304321289e-01 6.177145615220069885e-02 -1.028999835252761841e-01 -1.453787535429000854e-01 -1.843844801187515259e-01 -1.378394067287445068e-01 2.099586576223373413e-01 1.560099124908447266e-01 1.134543865919113159e-01 3.525244295597076416e-01 -4.310861825942993164e-01 -2.088082768023014069e-02 -1.965574920177459717e-01 -1.039265468716621399e-01 2.731341309845447540e-02 1.381900161504745483e-01 -1.948269158601760864e-01 -2.090053409337997437e-01 1.095450446009635925e-01 1.091362312436103821e-01 2.597423791885375977e-01
6.416916847229003906e-02 1.081812679767608643e-01 2.682698965072631836e-01 1.328420639038085938e-01 -5.357189849019050598e-02 -3.062215149402618408e-01 -8.447157591581344604e-02 2.541447877883911133e-01 -2.877655029296875000e-01 -1.277183741331100464e-01 1.998822018504142761e-02 -7.792896032333374023e-02 2.132766246795654297e-01 9.231648594141006470e-02 7.444635033607482910e-02 -1.482186615467071533e-01 7.636447995901107788e-02 -5.362269002944231033e-03 -1.853016167879104614e-01 -3.209110796451568604e-01 3.459556996822357178e-01 -1.122954264283180237e-01 3.437175601720809937e-02 -1.539306435734033585e-02 2.833614312112331390e-02 -4.494183138012886047e-02 1.395391225814819336e-01 2.875524573028087616e-02 -2.913139760494232178e-01 2.906327247619628906e-01 2.443896979093551636e-01 -1.000492200255393982e-01
2.436330541968345642e-02 1.218202337622642517e-01 4.698200821876525879e-01 5.140782892704010010e-02 -7.190259546041488647e-02 -9.686971455812454224e-02 -2.669853530824184418e-02 1.122391149401664734e-01 9.555684030055999756e-02 -1.903979778289794922e-01 2.224471420049667358e-01 -1.423200219869613647e-01 1.899684965610504150e-01 -2.171782590448856354e-02 -1.557221710681915283e-01 8.525373041629791260e-02 1.051359698176383972e-01 6.250078976154327393e-02 2.267622649669647217e-01 -1.955038607120513916e-01 3.057189583778381348e-01 -8.968887478113174438e-02 -1.136139314621686935e-02 8.990115672349929810e-02 1.712726429104804993e-02 1.880028471350669861e-02 -1.193031966686248779e-01 -5.972714349627494812e-02 -3.679964840412139893e-01 3.268876075744628906e-01 -1.708180159330368042e-01 2.142559885978698730e-01
1.526514887809753418e-01 -5.658709257841110229e-02 3.320274353027343750e-01 1.821310520172119141e-01 -1.594859361648559570e-01 1.430147290229797363e-01 -1.350651085376739502e-01 -6.040845066308975220e-03 -6.476157903671264648e-02 3.216511756181716919e-02 -9.531159698963165283e-02 -1.457069218158721924e-01 2.449252903461456299e-01 1.070377230644226074e-02 -2.532823979854583740e-01 5.227284878492355347e-02 2.323112934827804565e-01 3.717583417892456055e-02 -1.177776232361793518e-01 -4.132109880447387695e-02 2.152947187423706055e-01 2.335589081048965454e-01 8.780338615179061890e-02 -2.183445543050765991e-01 -2.076436430215835571e-01 -1.892879903316497803e-01 -1.317324340343475342e-01 1.895168870687484741e-01 -3.158965408802032471e-01 2.955269217491149902e-01 -3.396511822938919067e-02 2.359474748373031616e-01
-2.257373481988906860e-01 6.675346940755844116e-02 8.550008386373519897e-02 7.573600113391876221e-02 -2.001285851001739502e-01 -1.262121945619583130e-01 -3.034264445304870605e-01 6.352275609970092773e-02 -6.240936368703842163e-02 1.271257102489471436e-01 1.273144483566284180e-01 -4.243937879800796509e-02 1.449782848358154297e-01 -2.437943778932094574e-02 -2.199868261814117432e-01 1.292896866798400879e-01 1.362818777561187744e-01 1.379869729280471802e-01 -6.515110284090042114e-02 -4.528358578681945801e-02 1.418580114841461182e-01 1.827047318220138550e-01 2.448501884937286377e-01 -4.189557209610939026e-02 -2.819831110537052155e-02 8.047623187303543091e-02 5.858716741204261780e-02 1.483513973653316498e-02 -5.906392335891723633e-01 2.336340993642807007e-01 2.285520136356353760e-01 1.701409667730331421e-01
6.563067436218261719e-02 2.294093221426010132e-01 5.368153452873229980e-01 -6.414820253849029541e-02 4.830358922481536865e-02 -1.667911112308502197e-01 1.944093257188796997e-01 -1.160321831703186035e-01 -1.603277772665023804e-01 -1.535712778568267822e-01 2.853263914585113525e-01 -1.049465984106063843e-01 -1.661451719701290131e-02 5.956558044999837875e-03 -5.175130814313888550e-02 5.606547370553016663e-02 1.461747437715530396e-01 2.540975809097290039e-01 -1.602623015642166138e-01 1.264805793762207031e-01 -3.552062436938285828e-02 1.205027103424072266e-01 1.051621586084365845e-01 5.722815170884132385e-02 -1.688072383403778076e-01 -1.960093230009078979e-01 -7.947511970996856689e-02 -3.391262590885162354e-01 -2.483699768781661987e-01 1.062448173761367798e-01 2.688513696193695068e-02 4.304152354598045349e-02
8.990492671728134155e-02 -3.002657927572727203e-02 1.204784736037254333e-01 2.267796844244003296e-01 -1.391931474208831787e-01 -1.207695379853248596e-01 5.824503488838672638e-03 8.182773739099502563e-02 2.284161150455474854e-01 4.287282004952430725e-02 1.522780358791351318e-01 -2.955268919467926025e-01 3.660629391670227051e-01 5.179427862167358398e-01 1.579740643501281738e-01 -8.448261022567749023e-02 -5.912915617227554321e-02 1.886370033025741577e-01 -1.158106103539466858e-01 -6.317766755819320679e-02 7.237505167722702026e-02 4.283554106950759888e-02 9.360516071319580078e-02 -5.543878301978111267e-02 1.214386671781539917e-01 4.432163015007972717e-02 -1.085058003664016724e-01 -3.521402552723884583e-02 -4.201201498508453369e-01 -3.295260947197675705e-03 5.150828510522842407e-02 3.468218445777893066e-02
2.670118957757949829e-02 3.066844046115875244e-01 1.173800006508827209e-01 7.336875796318054199e-02 -1.067055091261863708e-01 -2.316983193159103394e-01 -1.131862848997116089e-01 -7.238098233938217163e-02 -1.895805448293685913e-01 -3.252762854099273682e-01 -5.096577852964401245e-02 -1.620679795742034912e-01 -4.624335467815399170e-02 9.923633188009262085e-02 -4.022722840309143066e-01 -2.580917477607727051e-01 -6.396529823541641235e-02 9.692072123289108276e-02 1.460020542144775391e-01 1.209777221083641052e-01 -5.703981593251228333e-02 3.430447727441787720e-02 -4.367592185735702515e-02 -2.110633440315723419e-02 1.840823888778686523e-01 -1.107331067323684692e-01 -9.505151538178324699e-04 -2.395633608102798462e-01 -2.037239521741867065e-01 3.790902793407440186e-01 1.312033385038375854e-01 1.724334061145782471e-01
1.720404326915740967e-01 1.070773676037788391e-01 2.672305405139923096e-01 -1.470338832587003708e-02 -4.286530241370201111e-02 -1.054266653954982758e-02 -3.740451931953430176e-01 -9.446340054273605347e-02 1.365308184176683426e-02 -1.103645935654640198e-01 3.169271647930145264e-01 -5.943067744374275208e-02 1.175834909081459045e-01 -3.345217928290367126e-02 -1.495723277330398560e-01 -3.725491464138031006e-01 -1.885848045349121094e-01 6.733389198780059814e-02 1.552208960056304932e-01 -1.660255342721939087e-02 2.569277286529541016e-01 -2.711833417415618896e-01 -1.432719975709915161e-01 -9.737190604209899902e-02 -2.196529656648635864e-01 -3.016872145235538483e-02 2.101650089025497437e-02 1.729563064873218536e-02 -3.401455581188201904e-01 1.576221883296966553e-01 6.373000144958496094e-02 1.246751621365547180e-01
2.239380329847335815e-01 1.602707207202911377e-01 2.796995341777801514e-01 1.706698089838027954e-01 -4.701515659689903259e-02 -2.096085697412490845e-01 -1.873386651277542114e-01 3.342398107051849365e-01 -6.531088054180145264e-02 -1.418702602386474609e-01 8.941955864429473877e-02 -1.030391380190849304e-01 1.061771064996719360e-01 3.666701540350914001e-02 9.576153755187988281e-02 -1.072854697704315186e-01 1.844509690999984741e-01 -7.417248561978340149e-03 -2.388484179973602295e-01 -3.058166205883026123e-01 2.546303570270538330e-01 -1.185064017772674561e-01 -5.296772718429565430e-02 -1.810542047023773193e-01 2.400332316756248474e-02 9.992109239101409912e-02 2.126097083091735840e-01 1.517840176820755005e-01 -2.155492007732391357e-01 3.059136569499969482e-01 1.620941609144210815e-01 5.749502405524253845e-02
1.059272885322570801e-01 -1.198573857545852661e-01 2.185058444738388062e-01 2.794017195701599121e-01 2.732753567397594452e-02 1.127452328801155090e-01 1.931530088186264038e-01 1.215611696243286133e-01 2.441504411399364471e-02 -9.338189661502838135e-02 -9.869477897882461548e-02 -1.302698850631713867e-01 1.119098253548145294e-02 -3.465671837329864502e-02 -1.698996871709823608e-02 2.383912056684494019e-01 9.560979157686233521e-02 2.676489949226379395e-01 -2.416044622659683228e-01 1.626985371112823486e-01 1.166081055998802185e-02 5.139647051692008972e-02 4.718950763344764709e-02 1.913351863622665405e-01 -1.871990859508514404e-01 -1.074084639549255371e-01 2.687711715698242188e-01 -1.058309748768806458e-01 -3.805529177188873291e-01 3.059363961219787598e-01 2.572051584720611572e-01 2.162471413612365723e-01
-4.896591976284980774e-02 6.671444326639175415e-02 2.661815099418163300e-02 -3.014369681477546692e-02 1.377243399620056152e-01 -5.786791071295738220e-02 8.830969780683517456e-02 2.219462096691131592e-01 2.328264340758323669e-02 -2.484563291072845459e-01 1.124440412968397141e-02 -3.619692921638488770e-01 2.199606038630008698e-02 2.880486845970153809e-01 -3.264797925949096680e-01 -5.834025889635086060e-02 -7.097509503364562988e-02 -1.313514709472656250e-01 2.092909999191761017e-02 -1.540319062769412994e-02 2.903196215629577637e-01 8.909407258033752441e-02 6.944966316223144531e-02 -4.278443381190299988e-02 2.047720104455947876e-01 -8.169835060834884644e-02 5.428440123796463013e-02 -2.020264714956283569e-01 -4.873774349689483643e-01 -4.261191189289093018e-02 2.443271875381469727e-01 1.096848770976066589e-01
2.055688500404357910e-01 3.289106786251068115e-01 3.728676140308380127e-01 -1.759424507617950439e-01 6.193709373474121094e-02 3.331370651721954346e-02 -1.788300871849060059e-01 1.829660832881927490e-01 -1.120273992419242859e-01 1.933694928884506226e-01 8.820030093193054199e-02 -3.878441825509071350e-02 1.817068904638290405e-01 2.353449761867523193e-01 2.924240380525588989e-02 -8.739293366670608521e-02 -6.005898863077163696e-02 -4.782576113939285278e-03 -1.110449954867362976e-01 -2.045857161283493042e-01 1.273154467344284058e-01 1.288377344608306885e-01 2.622377276420593262e-01 -1.432891488075256348e-01 -6.665168702602386475e-02 -4.284983966499567032e-03 1.109947636723518372e-01 -4.513882994651794434e-01 -5.684192106127738953e-02 8.475692570209503174e-02 1.754190772771835327e-01 1.067893132567405701e-01
5.888953059911727905e-02 7.177485525608062744e-02 2.505274713039398193e-01 1.840793639421463013e-01 -5.048599094152450562e-02 -3.724800422787666321e-03 -1.537538319826126099e-01 6.183341145515441895e-02 -2.942799627780914307e-01 -2.924709348008036613e-03 7.333625853061676025e-02 -7.787791639566421509e-02 1.870109587907791138e-01 -7.567571010440587997e-03 1.085424155462533236e-04 -6.380722392350435257e-03 1.696235984563827515e-01 -8.944707363843917847e-02 -2.289641946554183960e-01 -2.773981988430023193e-01 3.601867258548736572e-01 -2.405719012022018433e-01 -1.013179495930671692e-01 -2.092395871877670288e-01 2.667682617902755737e-02 -6.996960192918777466e-02 1.091201379895210266e-01 -1.209932146593928337e-03 -2.997081875801086426e-01 3.479887843132019043e-01 2.802420556545257568e-01 1.296350061893463135e-01
2.706477344036102295e-01 1.108112931251525879e-01 -5.781570915132761002e-03 -1.535414159297943115e-01 1.753896474838256836e-01 -3.264310657978057861e-01 -1.012098789215087891e-01 1.464305371046066284e-01 -1.909878291189670563e-02 2.185549773275852203e-02 -1.500500291585922241e-01 -1.339956223964691162e-01 1.372322738170623779e-01 2.124935835599899292e-01 -1.946864277124404907e-01 -1.857439875602722168e-01 8.753409981727600098e-02 -1.186159327626228333e-01 -4.757364094257354736e-02 9.325090050697326660e-02 -9.262628736905753613e-04 2.900312840938568115e-02 9.768339991569519043e-02 -1.458778828382492065e-01 3.038897812366485596e-01 -2.341441065073013306e-01 1.505095362663269043e-01 -2.171355932950973511e-01 -4.807476401329040527e-01 9.566658735275268555e-02 -2.407573629170656204e-03 1.501698046922683716e-01
9.943205118179321289e-02 4.183955490589141846e-02 3.886012732982635498e-01 3.360509127378463745e-02 2.633770555257797241e-02 1.317340284585952759e-01 -1.052367836236953735e-01 -1.544776558876037598e-01 -8.762854337692260742e-02 -3.070318698883056641e-02 1.542216539382934570e-01 2.247654348611831665e-01 2.305245697498321533e-01 -8.805165439844131470e-02 1.255612671375274658e-01 -2.330380678176879883e-01 -7.795206736773252487e-03 1.012479439377784729e-01 -1.725092977285385132e-01 8.193873614072799683e-02 1.930672228336334229e-01 -1.927953809499740601e-01 1.753733605146408081e-01 1.129747107625007629e-01 2.249580174684524536e-01 5.299810692667961121e-02 1.081498563289642334e-01 -3.916057944297790527e-01 -2.410771995782852173e-01 3.006570041179656982e-01 5.943899601697921753e-02 1.846153587102890015e-01
1.704603582620620728e-01 2.349452078342437744e-01 1.500497162342071533e-01 5.381547659635543823e-02 1.263387948274612427e-01 -1.059796139597892761e-01 4.022767301648855209e-03 3.896274045109748840e-02 3.339624404907226562e-02 -3.640766143798828125e-01 -1.609359383583068848e-01 1.032020151615142822e-01 -4.161353036761283875e-02 -8.803775161504745483e-02 3.814572468400001526e-02 2.716556191444396973e-02 -1.096868962049484253e-01 -5.877731367945671082e-03 1.066934689879417419e-01 7.986785471439361572e-02 -5.462644994258880615e-02 2.849195897579193115e-01 -1.037361621856689453e-01 1.125564575195312500e-01 1.219682246446609497e-01 3.288233280181884766e-02 2.112529277801513672e-01 6.839915364980697632e-02 -6.171226501464843750e-01 2.253257185220718384e-01 2.102970033884048462e-01 3.449308127164840698e-02
4.929171875119209290e-02 6.702882051467895508e-02 3.974347710609436035e-01 -7.614209502935409546e-02 3.106487356126308441e-02 -2.307383269071578979e-01 1.686091125011444092e-01 1.102649122476577759e-01 2.878906726837158203e-01 -5.136707425117492676e-02 1.812218278646469116e-01 2.164671383798122406e-02 1.790101453661918640e-02 -3.019660711288452148e-02 -1.570590287446975708e-01 -2.230108827352523804e-01 1.975232921540737152e-02 -5.102323740720748901e-02 -2.933248281478881836e-01 9.058726578950881958e-02 8.177518844604492188e-02 -3.800154849886894226e-02 -5.967558920383453369e-02 -9.219137579202651978e-02 -1.190149411559104919e-01 -2.942889928817749023e-01 9.395463764667510986e-02 -1.479951888322830200e-01 -1.939888298511505127e-01 3.116782009601593018e-01 3.954271078109741211e-01 8.653819095343351364e-04
-5.347513407468795776e-02 2.502810060977935791e-01 1.039047762751579285e-01 1.650916486978530884e-01 -3.543869778513908386e-02 1.137368753552436829e-01 -2.568583786487579346e-01 8.527344465255737305e-02 2.017057389020919800e-01 -1.658955961465835571e-01 6.648691743612289429e-02 7.214730232954025269e-02 2.829934954643249512e-01 -3.323866985738277435e-03 -1.756755560636520386e-01 2.280420809984207153e-01 4.618690907955169678e-02 2.279716432094573975e-01 -1.067282482981681824e-01 2.020505256950855255e-02 7.433260232210159302e-02 -1.444799900054931641e-01 2.634933888912200928e-01 -4.239779710769653320e-02 -1.694670319557189941e-02 -8.176786452531814575e-02 -1.831859201192855835e-01 2.253956347703933716e-01 -4.269527792930603027e-01 2.793981432914733887e-01 4.366100579500198364e-02 2.260388880968093872e-01
5.783855542540550232e-02 -2.531439252197742462e-02 4.101346433162689209e-01 1.812045127153396606e-01 -9.008160978555679321e-02 -1.932497769594192505e-01 -1.463858187198638916e-01 2.504342496395111084e-01 -1.074311062693595886e-01 -9.597719460725784302e-02 2.249743491411209106e-01 -2.323052613064646721e-03 1.963334679603576660e-01 -1.479718983173370361e-01 -2.069317996501922607e-01 -3.587002400308847427e-03 -1.153901740908622742e-01 1.881511956453323364e-01 8.771447464823722839e-03 -2.032590098679065704e-02 2.151775807142257690e-01 -2.326989918947219849e-02 -1.646244674921035767e-01 1.304560005664825439e-01 -2.118682563304901123e-01 8.449653536081314087e-02 -3.054956207051873207e-03 -3.137896656990051270e-01 -1.159116253256797791e-01 4.213998317718505859e-01 -5.381773412227630615e-02 7.832307368516921997e-02
1.077599227428436279e-01 2.874411046504974365e-01 1.316568404436111450e-01 -1.510633826255798340e-01 2.317815870046615601e-01 1.987669467926025391e-01 -9.337022155523300171e-02 7.707310467958450317e-02 2.679748535156250000e-01 -5.417362973093986511e-02 -1.394378989934921265e-01 -2.986520230770111084e-01 6.128820031881332397e-02 1.969820559024810791e-01 -5.371553078293800354e-02 -1.237803101539611816e-01 -2.000497877597808838e-01 2.175728380680084229e-01 -5.672549828886985779e-02 1.396335363388061523e-01 1.746124923229217529e-01 7.388436049222946167e-02 7.709144055843353271e-02 -9.120014496147632599e-03 -4.580066725611686707e-02 4.224644228816032410e-02 1.362394541501998901e-01 -2.045911401510238647e-01 -4.249855279922485352e-01 1.269980818033218384e-01 1.626954674720764160e-01 2.720588445663452148e-01
3.476309180259704590e-01 -1.039383187890052795e-01 2.767113149166107178e-01 -1.028884425759315491e-01 -8.228102698922157288e-03 2.141073904931545258e-02 -6.005452945828437805e-02 -2.069416940212249756e-01 -3.082009553909301758e-01 -2.254025191068649292e-01 -4.755815491080284119e-02 -3.515670541673898697e-03 2.651860713958740234e-01 2.039111256599426270e-01 -3.049506247043609619e-01 4.009806364774703979e-02 -2.507468461990356445e-01 -9.203881025314331055e-02 -6.345838308334350586e-02 -2.673058584332466125e-02 5.307823792099952698e-02 5.021603778004646301e-02 -1.462232023477554321e-01 -1.276914328336715698e-01 3.002404235303401947e-02 2.013224065303802490e-01 1.438806205987930298e-01 -3.082785904407501221e-01 -2.869447171688079834e-01 6.442839652299880981e-02 1.043858751654624939e-01 7.743626832962036133e-02
-1.281055212020874023e-01 7.987231761217117310e-02 1.468972265720367432e-01 2.627949416637420654e-02 1.703785359859466553e-01 8.144871890544891357e-02 1.111383661627769470e-01 -2.756416611373424530e-02 -5.825644731521606445e-02 1.328548640012741089e-01 2.190187871456146240e-01 2.442494407296180725e-02 5.088255926966667175e-02 3.241631686687469482e-01 -2.062334418296813965e-01 -4.111432004719972610e-03 -1.060205549001693726e-01 -2.744564786553382874e-03 -1.361161768436431885e-01 -1.602369695901870728e-01 2.444652169942855835e-01 -1.236156597733497620e-01 3.134691715240478516e-02 7.836369425058364868e-02 -3.975921571254730225e-01 -1.652468889951705933e-01 9.357109665870666504e-02 9.197948127985000610e-02 -2.772802710533142090e-01 1.667673140764236450e-02 2.333593815565109253e-01 4.631368815898895264e-01
8.994785696268081665e-02 1.729265749454498291e-01 4.594614803791046143e-01 1.973643004894256592e-01 5.952319502830505371e-02 2.069802135229110718e-01 1.989480704069137573e-01 -2.024712264537811279e-01 1.468005180358886719e-01 -7.182138413190841675e-02 2.664218246936798096e-01 3.662361705210059881e-04 1.248693093657493591e-02 7.449868321418762207e-02 -5.189817398786544800e-02 -1.821028590202331543e-01 1.584786325693130493e-01 2.015935778617858887e-01 -7.379364222288131714e-02 2.623285725712776184e-02 2.794718742370605469e-01 9.378010779619216919e-02 3.280874490737915039e-01 5.916997417807579041e-02 -8.223585784435272217e-03 9.514762088656425476e-03 3.770434856414794922e-01 5.216847360134124756e-02 -1.164099797606468201e-01 7.599131762981414795e-02 4.703190922737121582e-02 9.606818854808807373e-02
-7.322047650814056396e-02 -2.203443199396133423e-01 2.790851891040802002e-01 -8.531034737825393677e-02 1.226874366402626038e-01 1.859909445047378540e-01 -7.559581845998764038e-02 -7.208733260631561279e-02 2.073317915201187134e-01 -1.620311588048934937e-01 -2.224840968847274780e-02 2.304379083216190338e-02 3.417078778147697449e-02 2.555133104324340820e-01 -2.529400885105133057e-01 1.653424799442291260e-01 8.675890415906906128e-02 6.792278587818145752e-02 -3.382316827774047852e-01 5.451779067516326904e-02 2.982505783438682556e-02 -1.799888610839843750e-01 -3.837551176548004150e-02 -9.238724410533905029e-02 -1.936411857604980469e-01 2.838966995477676392e-02 -9.004659950733184814e-02 1.235662773251533508e-01 -4.524545371532440186e-01 1.542665511369705200e-01 1.809005588293075562e-01 2.767691016197204590e-01
-6.414751708507537842e-02 1.766523569822311401e-01 2.786101400852203369e-01 2.822608947753906250e-01 2.517145127058029175e-02 -1.573574841022491455e-01 -4.566761106252670288e-02 2.201832234859466553e-01 1.930554807186126709e-01 -2.773656845092773438e-01 -9.112917631864547729e-02 -5.016098171472549438e-02 -9.989912807941436768e-02 -1.139730140566825867e-01 -1.075916066765785217e-01 7.534493505954742432e-02 -2.722410671412944794e-02 1.659890115261077881e-01 -1.614573746919631958e-01 1.449053287506103516e-01 2.281257212162017822e-01 -9.993249177932739258e-02 2.238722592592239380e-01 2.142120003700256348e-01 -1.269784197211265564e-02 2.129880338907241821e-01 2.114939093589782715e-01 -7.156877219676971436e-02 -1.646879464387893677e-01 1.497560143470764160e-01 1.070748418569564819e-01 4.199927449226379395e-01
1.135213747620582581e-01 4.350969195365905762e-02 2.435196340084075928e-01 2.061613351106643677e-01 -1.453696284443140030e-02 -2.939329668879508972e-02 -1.361710876226425171e-01 3.393760919570922852e-01 -1.255601197481155396e-01 -1.311645805835723877e-01 -1.394059625454246998e-03 -1.446729302406311035e-01 2.212976515293121338e-01 1.425743550062179565e-01 -3.617640584707260132e-02 -1.048212721943855286e-01 1.099921762943267822e-01 -2.036630734801292419e-02 -2.135038226842880249e-01 -2.982042729854583740e-01 4.022278189659118652e-01 -7.763182371854782104e-02 -1.382862329483032227e-01 1.973952748812735081e-04 4.028096050024032593e-02 -1.213913317769765854e-02 1.912209540605545044e-01 1.528040468692779541e-01 -3.027304410934448242e-01 3.380374610424041748e-01 9.028299152851104736e-02 -5.842383578419685364e-02
1.356280446052551270e-01 -2.626402303576469421e-02 2.914962172508239746e-01 5.264304950833320618e-02 8.433175086975097656e-02 4.352481663227081299e-02 -1.016620323061943054e-01 -4.376007989048957825e-02 -3.586341142654418945e-01 -1.159946173429489136e-01 -1.802204400300979614e-01 -2.353722602128982544e-02 2.486244291067123413e-01 1.821509152650833130e-01 -2.815245091915130615e-01 4.602161049842834473e-02 -1.169742550700902939e-02 3.447954058647155762e-01 -1.307757794857025146e-01 9.579666703939437866e-02 1.457763463258743286e-01 1.795458197593688965e-01 -2.249548137187957764e-01 -2.561509311199188232e-01 1.640388369560241699e-01 1.503167897462844849e-01 -6.140965223312377930e-02 -1.666595488786697388e-01 -2.432423830032348633e-01 -4.563387855887413025e-02 2.340514659881591797e-01 9.142431616783142090e-02
-1.189283132553100586e-01 1.902055889368057251e-01 1.595465540885925293e-01 3.114537000656127930e-01 -2.355134673416614532e-02 2.647441811859607697e-02 1.316015422344207764e-01 3.482905030250549316e-01 1.428395360708236694e-01 -2.139502018690109253e-01 -1.399359013885259628e-02 -4.757105186581611633e-02 3.718492388725280762e-02 -7.971265912055969238e-02 -1.207575127482414246e-01 8.837527781724929810e-02 3.974984586238861084e-02 1.101450994610786438e-01 -9.485512226819992065e-02 1.255618780851364136e-01 2.445642463862895966e-02 -2.417490333318710327e-01 1.017285585403442383e-01 3.212729841470718384e-02 -1.975703537464141846e-01 1.510662436485290527e-01 1.638003736734390259e-01 -1.008851677179336548e-01 -3.378229439258575439e-01 2.241999357938766479e-01 -1.747660897672176361e-02 4.648837447166442871e-01
-3.841209039092063904e-02 2.387280911207199097e-01 2.826549410820007324e-01 1.523916125297546387e-01 2.874957770109176636e-02 -9.130314737558364868e-02 -8.944366872310638428e-02 1.710945814847946167e-01 -1.803588718175888062e-01 -1.476977169513702393e-01 3.757873177528381348e-02 -8.520360291004180908e-02 -1.309266034513711929e-02 4.482388868927955627e-02 1.935021765530109406e-02 -4.194341599941253662e-04 2.139459252357482910e-01 6.059062434360384941e-04 -7.438151538372039795e-02 -2.984291613101959229e-01 2.838311493396759033e-01 -3.082137107849121094e-01 1.035408228635787964e-01 -2.891922593116760254e-01 -1.213434897363185883e-02 -5.350724235177040100e-02 2.870025336742401123e-01 1.129587665200233459e-01 -3.051237463951110840e-01 3.040353953838348389e-01 1.790885180234909058e-01 1.958307065069675446e-02
1.651825010776519775e-02 5.999160557985305786e-02 2.506581842899322510e-01 7.001332193613052368e-02 1.035491600632667542e-01 -2.189512252807617188e-01 -4.587306082248687744e-02 2.697705626487731934e-01 -1.996947228908538818e-01 -1.017927080392837524e-01 8.795138448476791382e-02 -4.112073406577110291e-02 3.543661236763000488e-01 1.494725793600082397e-01 -1.250532567501068115e-01 -9.284403920173645020e-02 4.128676280379295349e-02 1.380029022693634033e-01 1.671136729419231415e-02 -3.588967919349670410e-01 3.249446749687194824e-01 -4.545453563332557678e-02 -1.736792325973510742e-01 -1.672511734068393707e-02 -1.521431803703308105e-01 -3.581737726926803589e-02 5.140504240989685059e-02 1.610570959746837616e-02 -3.285343647003173828e-01 3.679696321487426758e-01 2.053859829902648926e-02 -6.314070522785186768e-02
2.463044524192810059e-01 1.313885003328323364e-01 2.551576495170593262e-01 -1.452455110847949982e-02 2.449474334716796875e-01 1.718734949827194214e-01 -3.195864260196685791e-01 -2.333375066518783569e-02 -2.619627118110656738e-01 -9.438933432102203369e-02 2.072312980890274048e-01 2.183057665824890137e-01 1.175028085708618164e-01 1.228079497814178467e-01 1.419876050204038620e-02 1.005038525909185410e-02 -1.591843217611312866e-01 -1.378370672464370728e-01 -6.411107629537582397e-02 1.471506338566541672e-02 1.203280165791511536e-01 -9.326571226119995117e-02 -2.117688059806823730e-01 2.552948426455259323e-03 1.505603790283203125e-01 1.075545251369476318e-01 1.951662003993988037e-01 -9.696038812398910522e-02 -4.784374535083770752e-01 1.281846314668655396e-01 1.516218632459640503e-01 -2.149663493037223816e-02
1.263002157211303711e-01 4.150439798831939697e-02 3.549259006977081299e-01 1.148340664803981781e-02 4.040113184601068497e-03 8.356361836194992065e-02 -2.039821594953536987e-01 -1.286502033472061157e-01 1.297272145748138428e-01 1.044295653700828552e-01 5.475874617695808411e-02 2.843908369541168213e-01 5.654349178075790405e-02 -6.352482736110687256e-02 -5.644238367676734924e-02 -2.536595165729522705e-01 -5.717651173472404480e-02 1.994380801916122437e-01 -8.806568384170532227e-02 -4.050485044717788696e-02 2.129644304513931274e-01 -1.743679493665695190e-01 1.042670086026191711e-01 -2.018281817436218262e-01 3.701527714729309082e-01 -7.421650737524032593e-02 2.661160230636596680e-01 -2.068452723324298859e-02 -3.448949158191680908e-01 1.733112931251525879e-01 6.413722783327102661e-02 2.408632785081863403e-01
7.503247261047363281e-02 -7.628764212131500244e-02 2.732459008693695068e-01 -5.790110304951667786e-02 5.684641376137733459e-02 -1.336676180362701416e-01 -4.558009803295135498e-01 -1.192005574703216553e-01 -3.777758032083511353e-02 -4.513031989336013794e-02 3.087443709373474121e-01 -3.424979746341705322e-02 1.392473578453063965e-01 -2.009077668190002441e-01 -1.197307184338569641e-01 -2.359904795885086060e-01 -9.169843792915344238e-02 9.427973628044128418e-02 -2.463497072458267212e-01 -1.188289448618888855e-01 1.246281787753105164e-01 -1.822167038917541504e-01 1.357118189334869385e-01 -2.021842896938323975e-01 1.310111135244369507e-01 6.863131187856197357e-03 9.221334941685199738e-03 7.249422371387481689e-02 -3.534151613712310791e-01 1.843130290508270264e-01 2.634444460272789001e-02 2.355332672595977783e-01
1.787412017583847046e-01 -8.032139390707015991e-02 2.471719533205032349e-01 1.980560868978500366e-01 -1.102147176861763000e-01 -6.917127966880798340e-02 4.390639066696166992e-02 7.644353806972503662e-02 -4.025638476014137268e-02 -1.114822328090667725e-01 5.290485024452209473e-01 -9.281869977712631226e-02 1.184711232781410217e-01 1.404723674058914185e-01 -9.518335014581680298e-02 -1.931839883327484131e-01 -1.909207999706268311e-01 1.933822482824325562e-01 -2.517226040363311768e-01 -1.134793907403945923e-01 -1.025728061795234680e-01 2.978613376617431641e-01 -7.768258452415466309e-02 -1.752651035785675049e-01 -1.332491338253021240e-01 3.727453202009201050e-02 -9.512375295162200928e-02 -1.301005184650421143e-01 -2.524427473545074463e-01 2.170861407648772001e-04 -1.604237705469131470e-01 1.822237670421600342e-01
2.244327589869499207e-02 -2.888705208897590637e-02 8.782124519348144531e-02 2.184716239571571350e-02 2.029160410165786743e-01 -1.743980795145034790e-01 -1.905682682991027832e-01 -5.298101529479026794e-02 -1.025073677301406860e-01 -1.703595668077468872e-01 3.164205327630043030e-02 -1.830257326364517212e-01 2.807573648169636726e-03 3.240527808666229248e-01 4.567788168787956238e-02 2.628467679023742676e-01 -1.479155570268630981e-01 5.970891937613487244e-02 -1.727433875203132629e-02 1.351561248302459717e-01 5.452926456928253174e-02 -2.569240331649780273e-01 2.419800162315368652e-01 4.453723132610321045e-02 1.610714942216873169e-01 -1.407172530889511108e-01 3.379329293966293335e-02 1.418556552380323410e-02 -3.812674582004547119e-01 3.125722706317901611e-01 3.724629580974578857e-01 1.646866649389266968e-01
1.791872084140777588e-02 1.602965146303176880e-01 4.235830605030059814e-01 1.597879678010940552e-01 -1.329568475484848022e-01 -2.331909984350204468e-01 -1.317933797836303711e-01 9.693069756031036377e-02 -1.840498745441436768e-01 -2.351567298173904419e-01 2.870448231697082520e-01 -6.166598759591579437e-03 3.246800899505615234e-01 6.371694803237915039e-02 -1.308036595582962036e-01 -9.517214447259902954e-02 -8.125261962413787842e-02 1.100690364837646484e-01 8.913409709930419922e-02 -7.922520488500595093e-02 2.539502084255218506e-01 1.358570344746112823e-02 -1.291530877351760864e-01 1.509649306535720825e-01 -1.223257929086685181e-01 -9.702518582344055176e-02 6.672811508178710938e-02 -9.584181755781173706e-02 -1.171872988343238831e-01 3.723237216472625732e-01 -1.828796863555908203e-01 4.533167183399200439e-02
1.067805215716362000e-01 1.091422960162162781e-01 2.027567327022552490e-01 1.764242351055145264e-01 -2.618756517767906189e-02 -3.261751830577850342e-01 1.550954580307006836e-01 2.516658604145050049e-01 1.970298290252685547e-01 1.036197245121002197e-01 2.744173705577850342e-01 -1.412341147661209106e-01 -5.880488827824592590e-02 4.208743944764137268e-02 -1.356176733970642090e-01 -3.650354146957397461e-01 -1.584325432777404785e-01 -1.442793607711791992e-01 -4.359708726406097412e-02 1.035084426403045654e-01 2.221002429723739624e-01 -1.717016845941543579e-01 -1.273820847272872925e-01 -1.320912688970565796e-01 1.853846162557601929e-01 -1.241572722792625427e-01 2.745351493358612061e-01 -1.675158739089965820e-01 -2.159304320812225342e-01 1.292553842067718506e-01 8.338552713394165039e-02 1.174124032258987427e-01
-9.786511957645416260e-02 2.407366335391998291e-01 2.375774085521697998e-01 2.914749979972839355e-01 -1.489361822605133057e-01 -1.278554350137710571e-01 7.475062459707260132e-02 7.259141653776168823e-02 1.243862286210060120e-01 -3.984987363219261169e-02 5.433886498212814331e-02 -7.026866823434829712e-02 1.838243603706359863e-01 3.100745379924774170e-02 -9.496780484914779663e-02 -1.804474741220474243e-01 -2.687493525445461273e-02 9.837763756513595581e-02 -8.371227979660034180e-02 5.819128360599279404e-03 1.427803784608840942e-01 2.161346524953842163e-01 1.745035797357559204e-01 4.374373704195022583e-02 -1.311916112899780273e-01 -2.470539659261703491e-01 4.209257364273071289e-01 1.012471765279769897e-01 -2.865706980228424072e-01 7.919576764106750488e-02 2.120544165372848511e-01 3.527781963348388672e-01
2.179135084152221680e-01 4.002329707145690918e-02 2.541519403457641602e-01 1.262865066528320312e-01 2.248903363943099976e-02 -1.649192571640014648e-01 -3.422137349843978882e-02 2.231788337230682373e-01 -1.288145482540130615e-01 -3.486413136124610901e-02 8.789349347352981567e-02 -1.074150875210762024e-01 1.876375973224639893e-01 4.934078827500343323e-02 1.046913266181945801e-01 -1.504995226860046387e-01 1.386610716581344604e-01 1.408266928046941757e-02 -2.160876989364624023e-01 -3.948744535446166992e-01 4.203426539897918701e-01 -8.712364733219146729e-02 -2.110962942242622375e-02 -2.624025046825408936e-01 7.381461560726165771e-02 -3.338714689016342163e-02 1.586406230926513672e-01 6.767319142818450928e-02 -3.475756943225860596e-01 2.178830355405807495e-01 4.795988649129867554e-02 2.908106893301010132e-02
1.101615950465202332e-01 3.869057074189186096e-02 2.188514322042465210e-01 2.672769427299499512e-01 -1.818195357918739319e-02 1.609645485877990723e-01 -1.003694012761116028e-01 -5.335463210940361023e-02 -2.420980930328369141e-01 1.388134211301803589e-01 7.414030283689498901e-02 -1.843093931674957275e-01 -3.540094569325447083e-02 1.354566067457199097e-01 -1.851358860731124878e-01 -3.552385568618774414e-01 -1.587686389684677124e-01 4.215208813548088074e-02 -2.795585095882415771e-01 8.144134283065795898e-02 3.678789362311363220e-02 -1.450084894895553589e-01 1.921533048152923584e-01 -1.696511544287204742e-02 1.327024400234222412e-01 -1.236538141965866089e-01 3.767266497015953064e-02 -3.003069162368774414e-01 -2.739946842193603516e-01 3.102467954158782959e-01 -2.503535449504852295e-01 2.422413416206836700e-02
1.715949028730392456e-01 2.933452427387237549e-01 9.934261441230773926e-02 8.753955364227294922e-03 2.267753481864929199e-01 2.841069595888257027e-03 5.727695301175117493e-02 8.556042611598968506e-02 -2.914638072252273560e-02 -1.237057596445083618e-01 -2.655823528766632080e-01 -2.293395102024078369e-01 1.087725833058357239e-01 1.294779181480407715e-01 -2.405853867530822754e-01 -1.825301498174667358e-01 7.037679851055145264e-02 -5.723456293344497681e-02 -8.858027309179306030e-02 2.692502737045288086e-01 -1.910587958991527557e-02 2.335115224123001099e-01 1.578364372253417969e-01 8.749348670244216919e-02 3.393405303359031677e-02 -2.967773377895355225e-02 2.070172429084777832e-01 -1.533719152212142944e-01 -3.671606481075286865e-01 1.819714307785034180e-01 2.442080974578857422e-01 2.853831946849822998e-01
2.784495651721954346e-01 2.182471901178359985e-01 2.886690795421600342e-01 3.705888390541076660e-01 8.293111622333526611e-02 1.860419660806655884e-02 -3.142683953046798706e-02 4.747821763157844543e-02 -2.304238677024841309e-01 2.226434201002120972e-01 8.864026516675949097e-02 -2.065848708152770996e-01 3.875285387039184570e-02 6.481808423995971680e-02 -3.252327144145965576e-01 -8.647860586643218994e-02 -1.165526136755943298e-01 -6.835391372442245483e-02 -1.686764508485794067e-01 1.007593572139739990e-01 3.373557329177856445e-02 -9.397641569375991821e-02 1.159074828028678894e-01 -2.473311312496662140e-02 1.536072641611099243e-01 1.158503368496894836e-01 1.357506066560745239e-01 -2.878946252167224884e-02 -3.246268630027770996e-01 2.338161766529083252e-01 -2.608388364315032959e-01 7.940159738063812256e-02
6.963580846786499023e-02 -1.403333395719528198e-01 4.420145750045776367e-01 -1.659533530473709106e-01 -8.434017747640609741e-02 1.468923240900039673e-01 9.716297499835491180e-03 -2.222185730934143066e-01 1.101261675357818604e-01 -2.502640485763549805e-01 3.008748590946197510e-01 -1.838350743055343628e-01 1.751818321645259857e-02 6.397279351949691772e-02 -1.675213575363159180e-01 -1.801884323358535767e-01 1.235860884189605713e-01 4.063605889678001404e-02 -1.872672140598297119e-02 -1.242968961596488953e-01 1.588493138551712036e-01 1.332306116819381714e-01 1.644620895385742188e-01 -1.512975245714187622e-02 1.561995893716812134e-01 -6.980517879128456116e-03 1.411152780055999756e-01 1.085609346628189087e-01 -4.396383762359619141e-01 2.896451624110341072e-03 2.359912097454071045e-01 4.742136597633361816e-02
1.377385258674621582e-01 -1.674993336200714111e-01 2.030530869960784912e-01 9.925485402345657349e-02 -2.092921920120716095e-02 -9.211985766887664795e-02 -3.993201628327369690e-02 -1.060687750577926636e-01 -2.175265252590179443e-01 -8.910746127367019653e-02 3.770131766796112061e-01 -1.097268089652061462e-01 -2.232665941119194031e-02 2.284126132726669312e-01 9.274818748235702515e-02 -2.698513865470886230e-01 -9.347426891326904297e-02 1.270099133253097534e-01 -6.098764389753341675e-02 -9.395564906299114227e-03 1.933525130152702332e-02 4.547947645187377930e-01 -1.006612703204154968e-01 -8.703321218490600586e-02 -2.585643231868743896e-01 9.075044095516204834e-02 2.830070257186889648e-02 -1.190310418605804443e-01 -2.162742018699645996e-01 3.531561791896820068e-01 1.063638329505920410e-01 1.006333827972412109e-01
8.360408246517181396e-02 -1.129362359642982483e-01 4.339961111545562744e-01 8.490289002656936646e-02 6.120849773287773132e-02 2.068959921598434448e-01 5.835895240306854248e-02 -6.624243687838315964e-03 3.921037912368774414e-02 -6.610421091318130493e-02 3.912486732006072998e-01 1.897883713245391846e-01 7.948043197393417358e-02 1.357710212469100952e-01 -4.735909774899482727e-02 -1.000741198658943176e-01 1.008674204349517822e-01 1.078815087676048279e-01 -1.580634266138076782e-01 5.293548107147216797e-02 1.597488522529602051e-01 1.775600165128707886e-01 2.755398154258728027e-01 1.620710790157318115e-01 2.979387342929840088e-01 -3.200785443186759949e-02 1.034759804606437683e-01 1.733123958110809326e-01 -3.338093459606170654e-01 1.175878848880529404e-02 9.109977632761001587e-02 2.084316164255142212e-01
5.531133618205785751e-03 -1.952329128980636597e-01 1.818011254072189331e-01 2.183432877063751221e-01 -1.128929927945137024e-01 -1.691373996436595917e-02 -1.817401945590972900e-01 -7.727134227752685547e-02 2.692744731903076172e-01 1.000485569238662720e-01 6.255320739001035690e-03 -1.258583217859268188e-01 -3.857162594795227051e-02 4.022223055362701416e-01 -3.270752727985382080e-01 -5.396267771720886230e-02 -9.200736880302429199e-02 -2.013291604816913605e-02 -1.519074887037277222e-01 -1.545502543449401855e-01 1.045834943652153015e-01 -3.559934347867965698e-02 4.419330041855573654e-03 -1.755030602216720581e-01 -2.349277436733245850e-01 1.791723072528839111e-02 2.403936982154846191e-01 1.614502668380737305e-01 -3.636815547943115234e-01 2.031790167093276978e-01 1.774385869503021240e-01 -1.195074915885925293e-01
2.108958214521408081e-01 -1.073776185512542725e-01 3.115922808647155762e-01 -4.684970527887344360e-02 -2.959450893104076385e-02 -4.359639808535575867e-02 -3.304148316383361816e-01 -1.515180431306362152e-02 -2.256377832964062691e-03 2.201654762029647827e-02 1.185296848416328430e-01 1.268571019172668457e-01 1.319315731525421143e-01 -1.307610422372817993e-01 5.143152922391891479e-02 -2.130655348300933838e-01 -1.998179256916046143e-01 1.746357977390289307e-01 -1.199671998620033264e-01 1.891948729753494263e-01 2.282765954732894897e-01 -2.101698070764541626e-01 1.832028925418853760e-01 -2.389259040355682373e-01 2.014579921960830688e-01 -1.233997568488121033e-02 1.518823653459548950e-01 -6.509593874216079712e-02 -3.154350519180297852e-01 2.945773899555206299e-01 -1.198167577385902405e-01 2.076853811740875244e-01
-5.318623408675193787e-02 1.345372945070266724e-01 5.272378921508789062e-01 9.173890203237533569e-02 -3.458108287304639816e-03 -2.003259807825088501e-01 2.176989167928695679e-01 -4.562239721417427063e-02 -1.007655411958694458e-01 -8.163516223430633545e-02 -9.943746775388717651e-02 3.106474876403808594e-02 -1.231336221098899841e-01 1.521335542201995850e-01 1.144413836300373077e-02 1.320851147174835205e-01 -2.658977508544921875e-01 3.113831579685211182e-01 -4.376274719834327698e-02 1.035914868116378784e-01 1.598263829946517944e-01 1.443152278661727905e-01 -2.725618779659271240e-01 3.237937390804290771e-02 8.152708411216735840e-02 -1.784923523664474487e-01 -3.758033737540245056e-02 -7.503098994493484497e-02 -2.264890074729919434e-01 2.052763104438781738e-01 5.617105215787887573e-02 2.744949758052825928e-01
3.421710059046745300e-02 -2.357691675424575806e-01 3.991836607456207275e-01 1.649923771619796753e-01 5.566682294011116028e-02 -2.524400651454925537e-01 -1.677109748125076294e-01 -1.075151488184928894e-01 1.559191942214965820e-01 -5.713095515966415405e-02 4.111200198531150818e-02 -6.913229078054428101e-02 -2.337869703769683838e-01 3.273409605026245117e-01 -2.500883117318153381e-02 2.389802597463130951e-02 -1.689544767141342163e-01 -9.968601912260055542e-02 -8.235224522650241852e-03 -1.073232740163803101e-01 2.505277991294860840e-01 -6.451046466827392578e-02 -3.604764491319656372e-02 1.000935509800910950e-01 -9.956261515617370605e-02 -3.467001914978027344e-01 -1.852256059646606445e-01 -1.346890181303024292e-01 -2.046204656362533569e-01 2.666320502758026123e-01 1.054124385118484497e-01 1.347635090351104736e-01
8.626686781644821167e-02 -2.970963120460510254e-01 1.604849100112915039e-01 8.123961836099624634e-02 1.125485822558403015e-01 -7.076708972454071045e-02 -1.573393493890762329e-01 1.516039222478866577e-01 -4.969711974263191223e-02 -2.353441864252090454e-01 1.382895708084106445e-01 2.341866940259933472e-01 7.964369840919971466e-03 3.799757659435272217e-01 -2.253318578004837036e-01 5.536935105919837952e-02 1.704391539096832275e-01 1.782284528017044067e-01 -1.056640036404132843e-02 9.585001319646835327e-02 3.300007283687591553e-01 3.228090703487396240e-01 1.418344397097826004e-02 -2.111725509166717529e-02 2.884321287274360657e-02 2.190399169921875000e-02 1.978262662887573242e-01 -5.440281331539154053e-02 -2.937964200973510742e-01 7.079496234655380249e-02 1.653512120246887207e-01 1.745555102825164795e-01
1.984887272119522095e-01 1.129985451698303223e-01 8.405846357345581055e-02 2.707097530364990234e-01 -1.947640627622604370e-02 1.693646013736724854e-01 -2.121091187000274658e-01 2.115539461374282837e-01 6.600296497344970703e-02 1.178770810365676880e-01 1.842169910669326782e-01 3.191461563110351562e-01 2.471075505018234253e-01 3.536681830883026123e-01 -1.325212121009826660e-01 -1.163718476891517639e-01 2.929043769836425781e-01 1.515855193138122559e-01 -1.283651292324066162e-01 3.693734854459762573e-02 -7.184711098670959473e-02 -4.006304219365119934e-02 5.508951097726821899e-02 2.443444728851318359e-01 -3.507224842905998230e-02 4.256695136427879333e-02 3.992672637104988098e-02 6.765348464250564575e-02 -2.887749671936035156e-01 2.183301001787185669e-01 3.458335122559219599e-04 2.024700790643692017e-01
1.284663528203964233e-01 -6.585997343063354492e-02 5.745350122451782227e-01 -1.082840934395790100e-01 2.399468794465065002e-02 -1.629001498222351074e-01 8.851339668035507202e-02 -2.509651705622673035e-02 -1.460123956203460693e-01 -3.328410983085632324e-01 1.389864385128021240e-01 -1.103439480066299438e-01 1.558561325073242188e-01 -2.129929065704345703e-01 4.964046180248260498e-02 -1.541740894317626953e-01 3.065128112211823463e-03 3.283895552158355713e-01 -1.521320492029190063e-01 1.698211729526519775e-01 1.181067824363708496e-01 3.219981491565704346e-02 1.933365501463413239e-02 -4.644351080060005188e-02 -1.446087062358856201e-01 -5.700619146227836609e-02 -1.006934698671102524e-02 7.194969058036804199e-02 -3.018384277820587158e-01 6.918390095233917236e-02 1.988266855478286743e-01 8.109454996883869171e-03
2.306988090276718140e-01 -1.121689602732658386e-01 1.500597149133682251e-01 1.682585924863815308e-01 -2.065297514200210571e-01 -2.177095264196395874e-01 -8.481940627098083496e-02 -1.516940072178840637e-02 8.904916048049926758e-02 -2.098215371370315552e-01 1.626568883657455444e-01 -1.301687210798263550e-01 -6.564083741977810860e-04 -5.966806411743164062e-02 -1.290898472070693970e-01 1.290623843669891357e-02 2.243753522634506226e-01 4.305975139141082764e-01 -1.194346621632575989e-01 1.901895180344581604e-02 3.295944631099700928e-02 -1.061700955033302307e-01 1.423325985670089722e-01 1.009698063135147095e-01 5.970662087202072144e-02 -2.441160678863525391e-01 1.932202875614166260e-01 -9.304064512252807617e-02 -2.205306291580200195e-01 5.700664594769477844e-02 8.635633438825607300e-02 4.565715789794921875e-01
5.552241578698158264e-02 3.645894303917884827e-02 5.392532348632812500e-01 1.659751981496810913e-01 -8.140402287244796753e-02 -2.767726778984069824e-01 -1.353147923946380615e-01 -1.396376192569732666e-01 -3.409305214881896973e-02 1.230700090527534485e-01 2.687706612050533295e-03 -7.864134013652801514e-02 1.664728820323944092e-01 -5.097252130508422852e-02 -3.615485131740570068e-02 -1.582076549530029297e-01 1.595935225486755371e-01 1.324082165956497192e-01 -2.288983315229415894e-01 -1.966370195150375366e-01 9.645941853523254395e-02 1.101378723978996277e-01 -2.539136409759521484e-01 -7.915868610143661499e-02 -2.432570606470108032e-01 -1.802496463060379028e-01 -3.836999088525772095e-02 9.519616514444351196e-02 -1.657114028930664062e-01 2.886320948600769043e-01 -1.116268932819366455e-01 1.593599319458007812e-01
5.910683050751686096e-02 2.931976020336151123e-01 2.616203129291534424e-01 4.629749339073896408e-03 2.937738895416259766e-01 -1.344046592712402344e-01 1.041853800415992737e-02 -1.543237119913101196e-01 -1.478576064109802246e-01 -2.734861373901367188e-01 8.150488138198852539e-02 -9.040451794862747192e-02 -1.109794378280639648e-01 7.244962453842163086e-02 3.243689984083175659e-02 1.248235628008842468e-01 1.279279589653015137e-02 6.629820913076400757e-02 2.615303099155426025e-01 1.621004790067672729e-01 8.662880957126617432e-02 1.364921778440475464e-01 -3.914176486432552338e-03 -7.137613743543624878e-02 1.051845923066139221e-01 -9.719595313072204590e-02 1.765610277652740479e-01 -1.123482640832662582e-02 -4.260606765747070312e-01 3.157843351364135742e-01 3.065068125724792480e-01 1.030968353152275085e-01
5.620985291898250580e-03 2.607707977294921875e-01 2.446607351303100586e-01 -6.863201409578323364e-02 -1.202566623687744141e-01 -9.587828069925308228e-02 -1.379719078540802002e-01 4.231032729148864746e-02 -1.459039002656936646e-01 -2.822789251804351807e-01 1.561594456434249878e-01 -3.978292644023895264e-02 2.489762380719184875e-02 -1.190246548503637314e-02 1.021372303366661072e-01 -3.414976298809051514e-01 -1.157953292131423950e-01 4.871563613414764404e-02 -1.399585306644439697e-01 -1.194138750433921814e-01 4.228574335575103760e-01 8.462337404489517212e-02 1.445745825767517090e-01 4.152112826704978943e-02 -1.596432179212570190e-01 9.677471220493316650e-02 -8.720825612545013428e-02 3.884433954954147339e-02 -4.725308120250701904e-01 -6.440828088670969009e-03 -4.922621697187423706e-02 2.005603909492492676e-01
1.314814090728759766e-01 1.800287961959838867e-01 2.537176012992858887e-01 1.804774403572082520e-01 8.917493373155593872e-02 -1.302768439054489136e-01 1.207975577563047409e-02 1.817033141851425171e-01 -5.883375927805900574e-02 -2.366088330745697021e-01 -1.140556484460830688e-01 7.731287740170955658e-03 -3.842821121215820312e-01 2.602437511086463928e-02 -1.284816712141036987e-01 -5.006790161132812500e-02 1.575613766908645630e-01 -4.345511272549629211e-02 5.226481589488685131e-04 5.752097815275192261e-02 1.063387989997863770e-01 3.673924505710601807e-02 6.047806888818740845e-02 7.531367242336273193e-02 -6.833688914775848389e-02 -2.308238595724105835e-01 4.070013761520385742e-01 -1.198688074946403503e-01 -2.425220608711242676e-01 2.928455770015716553e-01 3.472017347812652588e-01 -1.704093441367149353e-02
6.705754995346069336e-02 1.507413685321807861e-01 4.935039207339286804e-02 3.142395615577697754e-01 4.316524565219879150e-01 4.329055175185203552e-02 8.165818639099597931e-03 -5.056637525558471680e-02 -1.316501200199127197e-01 5.736165330745279789e-04 -1.474551204591989517e-02 -6.308609247207641602e-02 1.054178327322006226e-01 2.288582772016525269e-01 1.627130955457687378e-01 -1.261796504259109497e-01 -9.434936940670013428e-02 -1.455440968275070190e-01 -1.338245570659637451e-01 5.294049531221389771e-02 6.874022539705038071e-03 6.548435986042022705e-02 9.491705335676670074e-03 6.232004985213279724e-02 -1.252253055572509766e-01 -1.004180759191513062e-01 1.532525867223739624e-01 -1.294128447771072388e-01 -5.963632464408874512e-01 2.133356481790542603e-01 1.236439049243927002e-01 1.086622774600982666e-01
2.129921130836009979e-02 1.028175428509712219e-01 2.655522227287292480e-01 2.513758540153503418e-01 -1.545512229204177856e-01 -3.956513013690710068e-03 -9.349794685840606689e-02 3.272445127367973328e-02 1.807159185409545898e-01 -1.819131970405578613e-01 -3.699393197894096375e-02 1.856582164764404297e-01 2.360413223505020142e-01 1.218729168176651001e-01 3.917641565203666687e-02 -4.111388325691223145e-01 -6.682112067937850952e-02 1.961979418992996216e-01 -7.439871132373809814e-02 -2.188636362552642822e-01 -1.446962952613830566e-01 -1.835853308439254761e-01 1.329881399869918823e-01 4.534858837723731995e-02 8.926776051521301270e-02 -8.836675435304641724e-02 3.793050721287727356e-02 -1.174952760338783264e-01 -5.089545845985412598e-01 -1.471186522394418716e-02 3.191780671477317810e-02 -1.294482052326202393e-01
1.704515963792800903e-01 6.913886219263076782e-02 1.548760235309600830e-01 1.153587698936462402e-01 1.444501280784606934e-01 7.129569351673126221e-02 -2.691964805126190186e-01 1.429075896739959717e-01 1.701213121414184570e-01 -1.076263040304183960e-01 -9.534396231174468994e-02 -1.137945279479026794e-01 9.023992717266082764e-02 4.377803206443786621e-02 -3.094728104770183563e-02 -8.460738509893417358e-02 1.863904893398284912e-01 3.274441063404083252e-01 2.653681859374046326e-02 3.469962254166603088e-02 -2.377646416425704956e-02 -3.827588856220245361e-01 -4.667404666543006897e-02 1.237949877977371216e-01 -3.593416512012481689e-01 -3.066258132457733154e-01 1.518719345331192017e-01 2.116741146892309189e-03 -2.897918820381164551e-01 2.679975032806396484e-01 2.111428650096058846e-03 1.372182816267013550e-01
1.329786628484725952e-01 -7.274787873029708862e-02 7.648523896932601929e-02 -5.819565150886774063e-03 1.853367388248443604e-01 -1.159660816192626953e-01 -1.421092748641967773e-01 4.582211971282958984e-01 -8.517222851514816284e-02 -1.786209791898727417e-01 5.884884670376777649e-02 -1.464928090572357178e-01 7.254061102867126465e-02 1.426869183778762817e-01 -2.637134194374084473e-01 -1.334629952907562256e-01 4.185828566551208496e-02 -9.333217889070510864e-02 -2.969898581504821777e-01 -8.755508065223693848e-02 1.377131491899490356e-01 1.942435503005981445e-01 -8.399002999067306519e-02 7.823768258094787598e-02 -1.050714701414108276e-01 1.200618967413902283e-01 1.613152772188186646e-01 -1.477285474538803101e-01 -2.333821803331375122e-01 -1.491424590349197388e-01 3.245090544223785400e-01 2.908575832843780518e-01
-5.434323847293853760e-02 7.222576439380645752e-02 4.077134132385253906e-01 3.108511492609977722e-02 5.275681987404823303e-02 2.109776064753532410e-02 2.692265622317790985e-02 2.081155776977539062e-03 4.660664871335029602e-02 1.262552104890346527e-02 3.286827206611633301e-01 1.244849562644958496e-01 4.855908453464508057e-02 3.012116253376007080e-01 -3.369120880961418152e-02 -6.741294264793395996e-02 2.057321369647979736e-01 2.870306074619293213e-01 -1.066194996237754822e-01 9.040193259716033936e-02 -1.469601243734359741e-01 9.335109591484069824e-02 1.022182330489158630e-01 4.496914520859718323e-02 -6.560608744621276855e-02 1.996217854321002960e-02 -1.503905206918716431e-01 9.582594037055969238e-02 -5.575102567672729492e-01 4.742673411965370178e-02 1.057986170053482056e-01 2.196635007858276367e-01
2.001886628568172455e-02 6.890953332185745239e-02 3.032470643520355225e-01 2.325627207756042480e-02 -2.800824344158172607e-01 -7.251119241118431091e-03 1.102994084358215332e-01 3.126367032527923584e-01 2.829121053218841553e-01 -2.965780496597290039e-01 -1.054226532578468323e-01 -1.671300642192363739e-02 2.031074613332748413e-01 7.969964295625686646e-02 2.798040956258773804e-02 -2.129991911351680756e-02 -2.894739061594009399e-02 5.737125128507614136e-02 -1.464856117963790894e-01 1.045883819460868835e-01 1.158922314643859863e-01 6.171585991978645325e-02 9.309305995702743530e-02 1.662603914737701416e-01 -2.702324688434600830e-01 -1.162393838167190552e-01 1.218081116676330566e-01 -1.736944615840911865e-01 -2.606970667839050293e-01 -3.632716834545135498e-02 2.984305322170257568e-01 3.251923024654388428e-01
1.857898086309432983e-01 2.670767903327941895e-01 1.785003393888473511e-02 2.336219139397144318e-02 -3.109533488750457764e-01 -1.237264424562454224e-01 -1.604735702276229858e-01 2.515807002782821655e-02 2.870385050773620605e-01 -2.418900281190872192e-01 -5.001511797308921814e-02 8.895696699619293213e-02 -9.506787359714508057e-02 1.075890585780143738e-01 -4.639858901500701904e-01 -7.068165112286806107e-03 -1.351194232702255249e-01 2.206922508776187897e-03 -1.630759388208389282e-01 9.185134619474411011e-02 1.764976531267166138e-01 1.391824036836624146e-01 -4.828463308513164520e-03 1.596607267856597900e-01 -6.863682996481657028e-03 -1.867924332618713379e-01 -2.071672491729259491e-02 4.121118783950805664e-02 -3.480274379253387451e-01 1.705750226974487305e-01 2.081841081380844116e-01 8.765705674886703491e-02
2.117025200277566910e-03 1.962979324162006378e-02 2.419115900993347168e-01 1.392319351434707642e-01 5.626131966710090637e-02 -1.646769642829895020e-01 -1.418408006429672241e-01 3.127210140228271484e-01 -2.531931400299072266e-01 -7.560508698225021362e-02 -4.954476654529571533e-02 -5.343545973300933838e-02 1.714546829462051392e-01 1.301772892475128174e-01 -1.810412667691707611e-02 -1.171161979436874390e-01 1.465238630771636963e-01 2.703981287777423859e-02 -3.358144462108612061e-01 -3.295724391937255859e-01 3.927444517612457275e-01 -1.644636243581771851e-01 -9.979122132062911987e-02 -2.577067911624908447e-02 3.998905047774314880e-02 3.273312374949455261e-02 1.653097569942474365e-01 -4.989000037312507629e-02 -3.146409392356872559e-01 2.657503783702850342e-01 -1.029577478766441345e-02 1.621984131634235382e-02
-1.073660328984260559e-01 2.487038969993591309e-01 1.675619184970855713e-01 -4.314485192298889160e-02 1.607149839401245117e-01 -1.311190724372863770e-01 1.077715903520584106e-01 2.079275101423263550e-01 7.298756390810012817e-02 -1.765099614858627319e-01 1.517558246850967407e-01 -1.609435975551605225e-01 5.433760583400726318e-02 -2.394625172019004822e-02 -2.520428895950317383e-01 -2.744210362434387207e-01 8.120618760585784912e-02 3.204083144664764404e-01 -1.612657904624938965e-01 1.593867987394332886e-01 -1.970095187425613403e-02 -1.292449533939361572e-01 -1.438386887311935425e-01 1.603845655918121338e-01 -3.442549705505371094e-01 -1.590653955936431885e-01 1.318932771682739258e-01 -3.226715198252350092e-04 -3.494665622711181641e-01 -8.788524195551872253e-03 2.504892945289611816e-01 -2.657252736389636993e-02
1.920883357524871826e-02 1.079689487814903259e-01 3.966408967971801758e-01 1.021332368254661560e-01 9.423717856407165527e-02 -5.082594696432352066e-03 -2.171365916728973389e-02 1.781734973192214966e-01 1.063082832843065262e-03 -3.519424796104431152e-01 3.520579338073730469e-01 1.168309003114700317e-01 2.644605040550231934e-01 -1.058627814054489136e-01 -1.706858426332473755e-01 -3.195578604936599731e-02 1.623663753271102905e-01 6.464648991823196411e-02 6.776060443371534348e-03 -1.069377809762954712e-01 3.628258109092712402e-01 4.847352951765060425e-02 1.376691162586212158e-01 -1.031680703163146973e-01 9.443859755992889404e-02 3.907746076583862305e-02 -1.603197306394577026e-01 -9.463352710008621216e-02 -3.308644890785217285e-01 1.694159656763076782e-01 -8.759120851755142212e-02 9.886141121387481689e-02
2.241807430982589722e-01 5.819407477974891663e-02 3.509093523025512695e-01 1.875855624675750732e-01 -5.530842393636703491e-02 -9.537179768085479736e-02 -9.470566362142562866e-02 1.277305632829666138e-01 -6.684435158967971802e-02 -1.709877103567123413e-01 1.154241487383842468e-01 5.182196199893951416e-02 2.250951230525970459e-01 6.628075987100601196e-02 3.585396707057952881e-02 -1.599318832159042358e-01 1.581974923610687256e-01 -9.287305921316146851e-02 -1.078453138470649719e-01 -3.053311705589294434e-01 4.150229692459106445e-01 -1.476835757493972778e-01 -5.555119737982749939e-02 -4.013909772038459778e-02 2.019165456295013428e-02 -8.760634064674377441e-02 7.375339418649673462e-02 6.469861418008804321e-02 -3.266052603721618652e-01 3.582285344600677490e-01 -9.591679275035858154e-02 1.406625360250473022e-01
-3.817997407168149948e-03 1.085831746459007263e-01 1.744655817747116089e-01 -3.331249114125967026e-03 -1.869496330618858337e-02 7.580824661999940872e-03 -8.586946129798889160e-02 -1.812670081853866577e-01 -8.384983241558074951e-02 -2.306908816099166870e-01 1.749180555343627930e-01 -2.133500725030899048e-01 -1.807610839605331421e-01 2.381520122289657593e-01 -3.389542102813720703e-01 -1.047892048954963684e-01 -6.006568670272827148e-02 2.478607594966888428e-01 -4.675198718905448914e-02 1.095979809761047363e-01 4.051635041832923889e-03 -1.028740257024765015e-01 -2.829834520816802979e-01 -3.406964242458343506e-01 1.914943158626556396e-01 1.742877960205078125e-01 4.306199401617050171e-02 -2.707559764385223389e-01 -2.994727492332458496e-01 1.383575499057769775e-01 -2.714801952242851257e-02 1.664799004793167114e-01
2.156883627176284790e-01 2.261321991682052612e-01 -1.846097595989704132e-02 -1.240273639559745789e-01 1.818199306726455688e-01 6.157752126455307007e-02 3.294169902801513672e-02 -6.099948659539222717e-03 1.419859081506729126e-01 -2.003972791135311127e-02 3.269463777542114258e-02 -2.686716914176940918e-01 -2.804159373044967651e-02 8.000780642032623291e-02 -2.607930302619934082e-01 -1.237068176269531250e-01 -2.679927274584770203e-02 2.003775089979171753e-01 -2.666198611259460449e-01 3.114150464534759521e-01 1.977693140506744385e-01 -2.010555565357208252e-01 2.349078357219696045e-01 6.825210899114608765e-02 -9.340123832225799561e-02 9.989839978516101837e-03 1.902012079954147339e-01 2.295706234872341156e-02 -3.009552955627441406e-01 2.195988595485687256e-01 2.336667180061340332e-01 2.776540815830230713e-01
2.751491367816925049e-01 2.593063563108444214e-02 1.978560537099838257e-01 2.550267577171325684e-01 -3.755592554807662964e-02 -3.075505234301090240e-02 -8.521749079227447510e-02 -1.106455847620964050e-01 -1.267075985670089722e-01 3.216497302055358887e-01 2.100597172975540161e-01 -9.710002690553665161e-02 1.291183680295944214e-01 2.763107419013977051e-01 -1.253821104764938354e-01 -2.955613136291503906e-01 -1.381266415119171143e-01 -3.296330198645591736e-02 -1.050821021199226379e-01 -1.455188840627670288e-01 5.894453823566436768e-02 -1.608917117118835449e-01 1.176734790205955505e-01 3.186634927988052368e-02 -2.845600247383117676e-02 -4.144146144390106201e-01 5.671432241797447205e-02 -1.857085227966308594e-01 -2.050621956586837769e-01 2.692998945713043213e-01 -8.342515677213668823e-02 4.268392454832792282e-03
6.087184324860572815e-02 -5.346511956304311752e-03 4.347162842750549316e-01 -4.075159132480621338e-02 1.248594522476196289e-01 2.440287917852401733e-01 8.484910242259502411e-03 7.865479215979576111e-03 1.628134399652481079e-01 -1.249471828341484070e-01 1.386442780494689941e-01 -2.909297943115234375e-01 -9.077006578445434570e-02 8.224153518676757812e-02 -2.278259098529815674e-01 -2.447444349527359009e-01 1.288529038429260254e-01 1.861558705568313599e-01 -2.140456736087799072e-01 1.098906546831130981e-01 1.222766488790512085e-01 -3.900049999356269836e-02 1.584730297327041626e-01 2.588955461978912354e-01 -1.371740996837615967e-01 1.294329613447189331e-01 2.293581217527389526e-01 1.294381171464920044e-01 -2.350411117076873779e-01 -2.665047161281108856e-02 9.482251852750778198e-02 2.644369304180145264e-01
-2.004213184118270874e-01 1.339612752199172974e-01 1.556677222251892090e-01 1.576592624187469482e-01 2.166841924190521240e-01 -1.281981319189071655e-01 1.260373890399932861e-01 -1.630990020930767059e-02 -8.506062626838684082e-02 -1.549284160137176514e-01 3.450309336185455322e-01 4.877874255180358887e-02 1.608014255762100220e-01 2.240797430276870728e-01 -2.506954967975616455e-01 -1.523972153663635254e-01 1.608262658119201660e-01 1.825699508190155029e-01 -2.619455456733703613e-01 -2.779135406017303467e-01 1.829041242599487305e-01 1.749555319547653198e-01 -2.036823891103267670e-03 2.066495455801486969e-02 1.602784544229507446e-01 8.274554274976253510e-03 3.746405988931655884e-02 -7.569161057472229004e-02 -3.019095957279205322e-01 2.890005707740783691e-01 -1.356271207332611084e-01 5.435176193714141846e-02
-1.321755200624465942e-01 2.213940583169460297e-02 2.146197408437728882e-01 5.176463350653648376e-02 -1.542325876653194427e-02 1.865710616111755371e-01 -2.305607199668884277e-01 1.389729231595993042e-01 -1.568233519792556763e-01 -8.972158655524253845e-03 2.879655063152313232e-01 -5.259960144758224487e-02 1.934897527098655701e-02 -1.654794812202453613e-01 -2.193116396665573120e-01 -3.469485789537429810e-03 1.495576053857803345e-01 1.479416037909686565e-03 -3.615232706069946289e-01 -2.740375101566314697e-01 -1.612954027950763702e-02 2.217238843441009521e-01 1.162662431597709656e-01 -8.867792040109634399e-02 6.956999748945236206e-02 -1.237199530005455017e-01 3.686777129769325256e-02 -1.131301969289779663e-01 -5.106160640716552734e-01 1.816130578517913818e-01 -1.089339926838874817e-01 -2.638071402907371521e-02
1.977500915527343750e-01 -7.415491621941328049e-03 1.260912120342254639e-01 5.068830400705337524e-02 6.487072259187698364e-02 1.918717175722122192e-01 -1.109904348850250244e-01 6.396006047725677490e-02 7.952582836151123047e-02 -1.263753324747085571e-01 -5.958510935306549072e-02 1.540747750550508499e-02 -9.002475440502166748e-02 3.938400372862815857e-02 -2.017336487770080566e-01 -4.747883975505828857e-02 1.748924842104315758e-03 4.368447065353393555e-01 -7.061740010976791382e-02 2.360140383243560791e-01 -2.379962056875228882e-02 9.987514466047286987e-02 5.791414156556129456e-02 3.008899511769413948e-03 -1.899482160806655884e-01 -2.344454079866409302e-02 2.516838014125823975e-01 4.652894288301467896e-02 -3.636812269687652588e-01 1.318221092224121094e-01 1.144861876964569092e-01 5.252919197082519531e-01
1.443884372711181641e-01 -1.204686388373374939e-01 1.011367365717887878e-01 -1.086227148771286011e-01 -4.936699569225311279e-02 -3.165782243013381958e-02 -1.129620242863893509e-02 2.453538477420806885e-01 -1.220865547657012939e-02 -1.934858411550521851e-02 6.985630840063095093e-02 2.894499003887176514e-01 1.816931068897247314e-01 5.939633026719093323e-02 -5.308205634355545044e-02 -1.109488680958747864e-01 -5.772941187024116516e-02 2.471008896827697754e-01 -4.063071310520172119e-01 3.255811333656311035e-02 4.357313364744186401e-02 -8.214076608419418335e-02 2.575165331363677979e-01 -1.176138445734977722e-01 2.048667967319488525e-01 1.169523820281028748e-01 8.998252451419830322e-02 -3.861965537071228027e-01 -4.446142017841339111e-01 6.202269345521926880e-02 -2.754598855972290039e-02 5.901901423931121826e-02
7.247544825077056885e-02 1.765292584896087646e-01 2.365383654832839966e-01 8.986403699964284897e-04 1.159751787781715393e-01 -1.490313112735748291e-01 -4.321935027837753296e-02 1.843146681785583496e-01 7.292605936527252197e-02 -2.643928863108158112e-02 -1.295299232006072998e-01 -1.533829867839813232e-01 2.026451379060745239e-01 9.214849025011062622e-02 -1.403213888406753540e-01 -5.586958304047584534e-02 -2.373151034116744995e-01 4.377562403678894043e-01 -3.033133447170257568e-01 1.806355640292167664e-02 2.143800407648086548e-01 -3.092279434204101562e-01 1.977594792842864990e-01 1.701659522950649261e-02 -8.567751199007034302e-02 1.026368662714958191e-01 -1.057932004332542419e-01 9.951096773147583008e-02 -3.319329917430877686e-01 -1.098584160208702087e-01 -1.669038683176040649e-01 8.435265719890594482e-02
9.161765687167644501e-03 2.124449163675308228e-01 1.012392938137054443e-01 1.237679347395896912e-01 -9.950152784585952759e-02 -1.371397972106933594e-01 3.893860056996345520e-02 2.413941919803619385e-02 1.734625846147537231e-01 -1.701826900243759155e-01 6.608063727617263794e-02 -1.312053948640823364e-01 2.638431787490844727e-01 -5.157174915075302124e-02 -2.652842998504638672e-01 -3.440745919942855835e-02 1.864553391933441162e-01 6.886843591928482056e-02 -2.834609746932983398e-01 -1.513930112123489380e-01 6.885752826929092407e-02 1.147092133760452271e-01 1.272353529930114746e-01 1.595051288604736328e-01 -1.342268586158752441e-01 -1.163788139820098877e-01 3.286364674568176270e-01 -6.731242686510086060e-02 -2.494794130325317383e-01 1.076971590518951416e-01 3.125835955142974854e-01 3.949601054191589355e-01
-9.221984446048736572e-02 6.311594694852828979e-02 1.408821791410446167e-01 -3.206517547369003296e-02 8.731853216886520386e-02 -2.672389708459377289e-02 -2.682668268680572510e-01 2.286815196275711060e-01 5.657126381993293762e-02 -1.392463892698287964e-01 -2.765424251556396484e-01 -7.043082267045974731e-02 1.976058334112167358e-01 -5.157186090946197510e-02 -2.083960920572280884e-01 -3.273018077015876770e-02 2.716718316078186035e-01 1.670490354299545288e-01 1.182683631777763367e-01 2.746855467557907104e-02 2.898584902286529541e-01 -2.721003293991088867e-01 -2.314001135528087616e-02 2.142233401536941528e-02 -1.876595914363861084e-01 -2.850608527660369873e-01 6.319963186979293823e-02 -4.574192687869071960e-03 -3.176663517951965332e-01 2.387617379426956177e-01 8.206442743539810181e-02 2.883619070053100586e-01
1.120950058102607727e-01 7.448598742485046387e-02 2.051849663257598877e-01 -1.119885742664337158e-01 1.969027519226074219e-02 -2.761045992374420166e-01 8.818131871521472931e-03 6.461007986217737198e-03 -1.593779325485229492e-01 -2.162889838218688965e-01 1.872265711426734924e-02 -2.850030548870563507e-02 -3.778746351599693298e-02 -6.267479062080383301e-02 7.179028540849685669e-02 -2.498124539852142334e-01 1.335719674825668335e-01 3.746285140514373779e-01 -2.964024245738983154e-01 6.736234575510025024e-02 -2.133739888668060303e-01 1.247375458478927612e-02 -8.553199470043182373e-02 -2.161907590925693512e-02 -2.606742978096008301e-01 -2.994573116302490234e-01 9.302117675542831421e-02 -4.666460305452346802e-02 -2.683439552783966064e-01 1.917861849069595337e-01 1.733217239379882812e-01 3.048079013824462891e-01
1.174881160259246826e-01 -1.015350222587585449e-01 3.874551057815551758e-01 -3.181951120495796204e-02 9.704685956239700317e-02 1.229390799999237061e-01 -1.957451850175857544e-01 -1.096914634108543396e-01 -6.280662864446640015e-02 -1.549912393093109131e-01 -5.292942747473716736e-02 -2.142891054973006248e-03 1.960916258394718170e-02 -5.042451620101928711e-02 2.803386375308036804e-02 -3.522286713123321533e-01 2.543421834707260132e-02 3.657415136694908142e-02 -3.752125203609466553e-01 1.453968733549118042e-01 1.969290375709533691e-01 -1.839809864759445190e-01 9.853946417570114136e-02 -6.624148041009902954e-02 3.154492378234863281e-01 5.195914208889007568e-02 1.554282605648040771e-01 -1.697408556938171387e-01 -3.609261512756347656e-01 2.130031734704971313e-01 -3.051482886075973511e-02 9.453744441270828247e-02
2.493763417005538940e-01 2.431655861437320709e-02 3.925765752792358398e-01 -9.408392012119293213e-02 8.410967141389846802e-02 -1.018769145011901855e-01 -3.649538382887840271e-02 -8.764652907848358154e-02 -8.548092842102050781e-02 -2.549081444740295410e-01 1.222367659211158752e-01 5.438682064414024353e-02 2.285327166318893433e-01 -2.345765531063079834e-01 -5.625544860959053040e-02 1.670280694961547852e-01 -1.861690580844879150e-01 1.788147538900375366e-01 -5.015472322702407837e-02 9.275887906551361084e-02 2.664218470454216003e-02 2.238003313541412354e-01 1.956721097230911255e-01 -2.987535595893859863e-01 -2.350355833768844604e-01 -1.963368058204650879e-01 9.357817471027374268e-02 2.373322471976280212e-02 -2.580302655696868896e-01 2.427045106887817383e-01 1.730272769927978516e-01 6.825574487447738647e-02
1.731551736593246460e-01 -7.169016450643539429e-02 7.541960570961236954e-03 1.171057298779487610e-01 1.393132656812667847e-02 -1.900637894868850708e-01 2.559011578559875488e-01 1.898294389247894287e-01 -9.294494055211544037e-03 7.872384786605834961e-02 5.470701679587364197e-02 2.634188234806060791e-01 8.229727298021316528e-02 9.263804182410240173e-03 -1.464172359555959702e-02 -1.125003099441528320e-01 3.893143311142921448e-02 -1.525042019784450531e-02 4.039729386568069458e-02 -3.613200038671493530e-02 3.280178606510162354e-01 1.679099649190902710e-01 -8.666391670703887939e-02 -2.731053903698921204e-02 1.456553339958190918e-01 -1.303039044141769409e-01 4.764000326395034790e-02 -1.864736676216125488e-01 -6.279262900352478027e-01 2.126593701541423798e-02 1.870288997888565063e-01 2.473482489585876465e-01
2.379191815853118896e-01 -4.475213587284088135e-02 1.715890765190124512e-01 1.879676729440689087e-01 1.477413810789585114e-02 -3.737237155437469482e-01 2.853413224220275879e-01 3.560973703861236572e-01 2.353207953274250031e-02 -7.058588415384292603e-02 -1.321999635547399521e-02 1.060525476932525635e-01 -2.384897880256175995e-02 -5.021492484956979752e-03 -1.368810534477233887e-01 -1.862693279981613159e-01 -9.581428021192550659e-03 -2.213562726974487305e-01 3.056409535929560661e-03 -5.392817035317420959e-02 1.798800975084304810e-01 8.389312773942947388e-02 1.581817716360092163e-01 -1.383281648159027100e-01 2.161686718463897705e-01 -2.121063172817230225e-01 1.232277303934097290e-01 -9.031987190246582031e-02 -3.701613247394561768e-01 1.366619300097227097e-02 1.109075546264648438e-01 2.395686656236648560e-01
1.681086868047714233e-01 -7.892534881830215454e-02 5.620811879634857178e-02 -3.626385936513543129e-03 1.339503973722457886e-01 -8.717492222785949707e-02 -1.050410643219947815e-01 4.991798102855682373e-02 -5.766179412603378296e-02 1.336899846792221069e-01 3.326078504323959351e-02 -2.375718951225280762e-01 1.537100374698638916e-01 7.689369469881057739e-02 -4.294302761554718018e-01 1.271889209747314453e-01 -2.915030717849731445e-01 2.959884405136108398e-01 -3.677336871623992920e-02 2.399659156799316406e-01 2.264908105134963989e-01 -1.300127059221267700e-01 -1.162341330200433731e-02 -6.138198077678680420e-02 -1.734577417373657227e-01 8.761765062808990479e-02 3.331815451383590698e-02 -1.798800081014633179e-01 -1.910691261291503906e-01 1.767092645168304443e-01 2.370978295803070068e-01 3.399928808212280273e-01
1.659474372863769531e-01 3.511888161301612854e-02 3.148782849311828613e-01 1.058520674705505371e-01 2.488250471651554108e-02 -1.439176350831985474e-01 -4.435369372367858887e-02 2.140935510396957397e-02 -2.040468752384185791e-01 -3.708513975143432617e-01 2.101573944091796875e-01 1.376442462205886841e-01 1.099946647882461548e-01 1.493647508323192596e-02 -6.131868064403533936e-02 -8.975671976804733276e-02 -7.156006991863250732e-02 -8.159922063350677490e-02 -1.458779871463775635e-01 -1.869612485170364380e-01 3.762211501598358154e-01 9.907755255699157715e-02 4.961237683892250061e-02 -1.027139946818351746e-01 1.155102401971817017e-01 1.200547069311141968e-01 -2.622871100902557373e-01 -1.987398713827133179e-01 -3.013351261615753174e-01 3.235149085521697998e-01 -1.560123637318611145e-03 -8.247754722833633423e-02
2.933362731710076332e-03 -9.929058700799942017e-02 2.182391881942749023e-01 3.398069739341735840e-01 -6.970866769552230835e-02 1.828032881021499634e-01 7.404068112373352051e-02 -8.580149710178375244e-02 3.548729792237281799e-02 -1.026553511619567871e-01 1.510258316993713379e-01 4.097713157534599304e-02 -5.013025179505348206e-02 2.924438118934631348e-01 -1.897928565740585327e-01 -2.419846653938293457e-01 2.650258317589759827e-02 1.471627354621887207e-01 -3.079614043235778809e-01 -2.276999950408935547e-01 -1.399157103151082993e-02 3.048579096794128418e-01 -2.510600388050079346e-01 1.876703053712844849e-01 -1.411452293395996094e-01 -9.058885276317596436e-02 -2.749179117381572723e-02 -6.643196567893028259e-03 -3.796283602714538574e-01 1.412022262811660767e-01 -2.590664662420749664e-02 -5.411274358630180359e-02
3.290411829948425293e-02 1.427987813949584961e-01 3.966232240200042725e-01 1.602570563554763794e-01 -2.345950007438659668e-01 4.305337741971015930e-02 6.711764633655548096e-02 1.504121422767639160e-01 -7.785994559526443481e-03 2.672002650797367096e-03 1.279169041663408279e-02 1.630815118551254272e-01 -5.098100006580352783e-02 -1.662347316741943359e-01 -3.907888829708099365e-01 1.559213642030954361e-02 -1.620416939258575439e-01 -4.469995852559804916e-03 -2.905998826026916504e-01 2.262036055326461792e-01 2.077603936195373535e-01 -2.132943645119667053e-02 3.812107071280479431e-02 -9.170693159103393555e-02 -1.479876190423965454e-01 -1.097754016518592834e-01 2.545422315597534180e-01 -1.636819541454315186e-02 -2.562932968139648438e-01 1.885335147380828857e-01 2.880919575691223145e-01 -5.368776991963386536e-02
-2.790822684764862061e-01 1.103188097476959229e-01 1.046719625592231750e-01 3.103168904781341553e-01 3.844251483678817749e-02 -3.069418482482433319e-02 -3.350259959697723389e-01 -8.293053135275840759e-03 2.104869857430458069e-02 -1.099462062120437622e-02 1.535751074552536011e-01 8.959218114614486694e-02 -2.707520732656121254e-03 -1.140440627932548523e-01 -8.392115682363510132e-02 5.370249226689338684e-02 1.585208326578140259e-01 1.567189246416091919e-01 -5.775450542569160461e-02 8.335776627063751221e-03 1.927829086780548096e-01 2.114709466695785522e-01 1.774045228958129883e-01 -9.032274037599563599e-02 1.359596699476242065e-01 -1.038578823208808899e-01 -6.529089063405990601e-02 -5.649001523852348328e-02 -5.244551897048950195e-01 2.436631023883819580e-01 2.020416855812072754e-01 2.150839418172836304e-01
2.000097185373306274e-01 2.207540571689605713e-01 2.948052287101745605e-01 -1.779313683509826660e-01 1.572031527757644653e-01 -5.761494487524032593e-02 1.856967210769653320e-01 1.638978160917758942e-02 -1.689920127391815186e-01 -2.583146691322326660e-01 1.850479841232299805e-01 -2.818314544856548309e-02 1.581823676824569702e-01 3.101682290434837341e-02 5.975308641791343689e-02 -1.417684704065322876e-01 7.173597812652587891e-02 2.355240434408187866e-01 -1.890065819025039673e-01 2.383170425891876221e-01 -1.505599617958068848e-01 -1.879999414086341858e-02 6.327190250158309937e-02 1.310435775667428970e-02 -1.784141212701797485e-01 -2.792555987834930420e-01 -1.996638625860214233e-02 -2.933823168277740479e-01 -3.863601684570312500e-01 1.534666419029235840e-01 2.064831927418708801e-02 7.929913699626922607e-03
1.261838525533676147e-01 1.620512306690216064e-01 2.883929312229156494e-01 -2.306097894906997681e-01 8.418420702219009399e-02 2.766929939389228821e-02 3.154727518558502197e-01 1.876379922032356262e-02 -2.583627700805664062e-01 -1.430776566267013550e-01 3.030021488666534424e-01 1.577060110867023468e-02 1.611078856512904167e-03 7.328568398952484131e-02 -8.531472086906433105e-02 -5.681419372558593750e-02 1.194460988044738770e-01 2.435290068387985229e-01 -2.114210724830627441e-01 -3.367903456091880798e-02 3.850777447223663330e-02 5.125718563795089722e-02 6.476117670536041260e-02 2.980924956500530243e-02 -2.010254114866256714e-01 -3.860093951225280762e-01 1.417568232864141464e-02 8.247831463813781738e-02 -3.589309155941009521e-01 6.760938465595245361e-02 2.413929849863052368e-01 4.342553392052650452e-02
4.068753123283386230e-02 2.445731312036514282e-01 3.299599289894104004e-01 1.121024340391159058e-01 -2.380577474832534790e-01 1.335088014602661133e-01 1.021753996610641479e-01 1.152924597263336182e-01 5.241086706519126892e-02 -5.412681028246879578e-02 7.460128981620073318e-03 1.073696538805961609e-01 -1.540437787771224976e-01 -2.155141830444335938e-01 -3.450073599815368652e-01 -1.163610816001892090e-01 -3.870886936783790588e-02 4.959217086434364319e-02 -3.216794729232788086e-01 1.562635302543640137e-01 4.803833737969398499e-02 8.504603803157806396e-02 1.331985741853713989e-01 -2.019154131412506104e-01 -2.932352013885974884e-02 -3.519099578261375427e-02 1.762182116508483887e-01 -1.352435816079378128e-02 -2.271095961332321167e-01 2.921468019485473633e-01 3.420621156692504883e-01 1.080673336982727051e-01
1.068003550171852112e-01 -1.962386965751647949e-01 2.505550682544708252e-01 5.803328379988670349e-02 2.141638249158859253e-01 -6.749594211578369141e-02 -7.180808484554290771e-02 -9.967809915542602539e-02 8.217356353998184204e-02 -1.909016221761703491e-01 7.559330016374588013e-02 -1.228495538234710693e-01 2.737373411655426025e-01 -2.569478005170822144e-02 -1.858189553022384644e-01 -1.227000802755355835e-01 -2.690611183643341064e-01 2.321100980043411255e-01 -1.319919824600219727e-01 9.952023625373840332e-02 -1.474380493164062500e-01 1.505735963582992554e-01 -2.166528403759002686e-01 -1.077732965350151062e-01 1.559744030237197876e-01 1.720663160085678101e-01 1.025015413761138916e-01 -2.207533083856105804e-02 -3.750585019588470459e-01 3.981103375554084778e-02 -2.327116765081882477e-02 4.061558246612548828e-01
1.459971070289611816e-01 -2.599225342273712158e-01 2.172090411186218262e-01 6.645983457565307617e-02 -1.817777454853057861e-01 7.103248685598373413e-02 1.476238667964935303e-02 2.629132568836212158e-01 1.439662724733352661e-01 -8.967456966638565063e-02 1.318292468786239624e-01 2.395091205835342407e-01 6.659112125635147095e-02 3.002618849277496338e-01 7.078740745782852173e-02 -1.159733682870864868e-01 -9.242894127964973450e-03 -1.093700453639030457e-01 -3.532770574092864990e-01 2.674736455082893372e-02 6.615862250328063965e-03 -1.914396733045578003e-01 2.452864348888397217e-01 -2.280901223421096802e-01 1.231787875294685364e-01 8.703716099262237549e-02 1.121464073657989502e-01 -1.547486782073974609e-01 -3.730168640613555908e-01 1.374089568853378296e-01 -2.198206074535846710e-02 1.769336909055709839e-01
3.158278465270996094e-01 5.438313353806734085e-03 4.949373006820678711e-01 -9.188007563352584839e-02 7.778982818126678467e-02 1.597134172916412354e-01 -3.877080231904983521e-02 -1.567556709051132202e-01 1.697192937135696411e-01 -5.634094029664993286e-02 4.099755361676216125e-02 -2.115494012832641602e-02 1.552782356739044189e-01 -1.175003647804260254e-01 -8.818735182285308838e-02 -2.398395091295242310e-01 8.175154798664152622e-04 1.535793486982584000e-02 -2.656809389591217041e-01 -1.477564219385385513e-02 3.598234057426452637e-01 -1.207047328352928162e-01 9.880901128053665161e-02 -1.538272798061370850e-01 2.841006219387054443e-01 -2.176348492503166199e-02 -2.616252284497022629e-03 -8.130918443202972412e-02 -2.608624994754791260e-01 1.901318132877349854e-01 9.470433741807937622e-02 4.873853176832199097e-02
3.611963391304016113e-01 1.681730747222900391e-01 2.106443643569946289e-01 7.540255039930343628e-02 -1.049902886152267456e-01 -2.728148996829986572e-01 6.700683385133743286e-02 1.237746998667716980e-01 4.722181335091590881e-02 -3.632175624370574951e-01 -1.647697091102600098e-01 -1.902033537626266479e-01 2.243408747017383575e-02 9.354783594608306885e-02 -7.295694947242736816e-02 -1.409008353948593140e-01 -2.151369601488113403e-01 9.138448536396026611e-02 -2.213978469371795654e-01 -7.905029505491256714e-02 -5.641551688313484192e-02 -7.251556962728500366e-02 8.738318085670471191e-02 -6.833832710981369019e-02 -9.123542904853820801e-02 -3.738438710570335388e-02 2.739230990409851074e-01 1.953147947788238525e-01 -1.378318071365356445e-01 3.787839114665985107e-01 1.948226988315582275e-01 6.464099045842885971e-03
1.768425852060317993e-01 2.917052209377288818e-01 9.316276013851165771e-02 1.109300106763839722e-01 1.257608085870742798e-01 -1.109233200550079346e-01 1.072612553834915161e-01 -1.424292325973510742e-01 -2.155592739582061768e-01 6.763800978660583496e-02 8.587584644556045532e-02 -1.508760303258895874e-01 3.064559698104858398e-01 4.070656001567840576e-01 -6.234447658061981201e-02 2.346070483326911926e-02 2.058775909245014191e-02 -4.967358708381652832e-02 1.363183408975601196e-01 2.360870987176895142e-01 -2.488150075078010559e-02 -1.305157132446765900e-02 -4.151562973856925964e-02 -5.002851784229278564e-02 3.981361165642738342e-02 -1.642787605524063110e-01 1.941706538200378418e-01 -1.737048923969268799e-01 -4.852670431137084961e-01 1.822850853204727173e-01 5.301051586866378784e-02 8.548786491155624390e-02
5.619085952639579773e-02 5.589429661631584167e-02 4.095085561275482178e-01 5.251864716410636902e-02 9.174799174070358276e-02 -4.233879223465919495e-02 -2.952314615249633789e-01 2.571094930171966553e-01 -1.608645915985107422e-01 -1.459104865789413452e-01 -1.806917637586593628e-01 -4.148004204034805298e-02 1.525320708751678467e-01 4.579642042517662048e-02 -1.266179326921701431e-02 -3.118331134319305420e-01 1.065409854054450989e-01 -7.733627408742904663e-02 1.862528622150421143e-01 -1.582798920571804047e-02 1.240579485893249512e-01 -8.793317526578903198e-02 6.017128750681877136e-02 -1.006637290120124817e-01 -1.955537050962448120e-01 -1.669568419456481934e-01 -2.019313871860504150e-01 -3.897520946338772774e-03 -2.164023667573928833e-01 2.620275020599365234e-01 1.011758670210838318e-01 3.656549453735351562e-01
1.999922841787338257e-01 -1.633386164903640747e-01 -1.464078761637210846e-02 1.823002398014068604e-01 4.706104844808578491e-02 -1.390431970357894897e-01 -3.719146130606532097e-03 1.305209398269653320e-01 -1.977700889110565186e-01 -1.905786544084548950e-01 1.364730298519134521e-01 1.682987660169601440e-01 -5.542727932333946228e-02 1.499164849519729614e-01 -9.155283868312835693e-02 6.198155507445335388e-02 1.105461195111274719e-01 3.502637743949890137e-01 -1.382344514131546021e-01 -1.314677745103836060e-01 1.914699375629425049e-01 2.062928229570388794e-01 1.449059545993804932e-01 1.934239864349365234e-01 -2.091999724507331848e-02 9.212348610162734985e-02 2.670432329177856445e-01 -9.528443962335586548e-02 -3.857229053974151611e-01 3.713342919945716858e-02 2.535013854503631592e-01 2.974219024181365967e-01
-4.699323326349258423e-02 1.542872935533523560e-01 2.393289506435394287e-01 -1.739230155944824219e-01 1.234794035553932190e-01 -7.238712906837463379e-02 -1.561230421066284180e-01 6.752137839794158936e-02 -1.968761347234249115e-02 1.171700507402420044e-01 1.378633081912994385e-01 2.173065096139907837e-01 -3.129322454333305359e-02 1.389176677912473679e-02 1.970241218805313110e-02 1.468869764357805252e-02 5.624453187920153141e-04 7.939793914556503296e-02 -1.123492568731307983e-01 -1.591936647891998291e-01 5.016583576798439026e-02 2.696942985057830811e-01 2.493089437484741211e-01 -1.183480024337768555e-01 -2.566242776811122894e-02 6.378227472305297852e-02 1.771216541528701782e-01 -1.328108757734298706e-01 -6.586222052574157715e-01 2.410847991704940796e-01 6.939385086297988892e-02 9.368855506181716919e-02
2.643974439706653357e-04 6.067148223519325256e-02 1.409483700990676880e-01 -6.502735614776611328e-02 -3.553787991404533386e-02 8.170959353446960449e-02 7.460797578096389771e-02 -6.784728169441223145e-02 6.421904265880584717e-02 -9.262352436780929565e-02 1.437772363424301147e-01 2.513494715094566345e-02 1.647488772869110107e-01 3.358879387378692627e-01 3.864229097962379456e-02 -1.208594418130815029e-03 1.247471570968627930e-01 3.676629960536956787e-01 -2.229572832584381104e-01 -6.965767592191696167e-02 4.737646505236625671e-02 -2.809848636388778687e-02 -1.115637272596359253e-02 3.747012466192245483e-02 -8.690170943737030029e-02 -2.532423436641693115e-01 -4.887271299958229065e-02 7.775338739156723022e-02 -4.492529928684234619e-01 8.324352651834487915e-02 1.572636812925338745e-01 5.051539540290832520e-01
1.727145463228225708e-01 5.116602033376693726e-02 5.106422305107116699e-02 1.933165192604064941e-01 -2.135758288204669952e-02 -1.249186694622039795e-01 3.005380742251873016e-03 1.183435097336769104e-01 1.933580785989761353e-01 2.091213166713714600e-01 2.562022209167480469e-01 5.936891958117485046e-02 1.334175020456314087e-01 4.127877950668334961e-01 4.400220513343811035e-02 -2.882885634899139404e-01 -2.070198506116867065e-01 1.393200904130935669e-01 -2.787399590015411377e-01 -1.950493007898330688e-01 -1.687370389699935913e-01 -1.973083764314651489e-01 1.721695065498352051e-02 -5.858680233359336853e-02 4.794473573565483093e-02 -6.769079715013504028e-02 6.260394304990768433e-02 -1.789872199296951294e-01 -2.755791842937469482e-01 3.245138525962829590e-01 -8.487446757499128580e-05 2.730178460478782654e-02
3.189090639352798462e-02 1.067830920219421387e-01 2.831310927867889404e-01 5.006419494748115540e-02 -1.120252981781959534e-01 -6.630644202232360840e-02 -8.212825655937194824e-02 -1.053018867969512939e-01 -1.060271486639976501e-01 -1.542796492576599121e-01 1.252018809318542480e-01 -9.990126639604568481e-02 9.785343706607818604e-02 -6.511243991553783417e-03 -3.182291612029075623e-02 -2.251829355955123901e-01 1.230533793568611145e-01 4.912504553794860840e-02 -7.343024015426635742e-02 -3.011257350444793701e-01 3.333716690540313721e-01 -3.059980869293212891e-01 1.556538138538599014e-02 -4.287637472152709961e-01 2.311092102900147438e-03 -3.795079141855239868e-02 1.228754296898841858e-01 1.452872604131698608e-01 -2.084798812866210938e-01 3.444359004497528076e-01 1.800209283828735352e-01 1.160060539841651917e-01
-1.419896334409713745e-01 2.518180012702941895e-01 -7.488977164030075073e-03 6.981750577688217163e-02 1.180941332131624222e-02 5.533017590641975403e-02 -2.553750574588775635e-01 -1.131869554519653320e-01 2.751694060862064362e-03 -4.233696684241294861e-02 8.836135268211364746e-02 -8.098188787698745728e-02 2.072989381849765778e-02 7.742193341255187988e-02 -2.479329705238342285e-01 3.567925468087196350e-02 1.343897432088851929e-01 4.493774473667144775e-02 -8.202014863491058350e-02 -8.499629050493240356e-02 2.758299410343170166e-01 1.133656594902276993e-02 1.930153667926788330e-01 7.028215378522872925e-02 -3.408914506435394287e-01 -9.542448446154594421e-03 -9.891179203987121582e-02 -9.580179303884506226e-02 -4.677504599094390869e-01 1.882421523332595825e-01 9.019595384597778320e-02 4.414483904838562012e-01
2.192018628120422363e-01 -2.513098716735839844e-01 1.274141073226928711e-01 1.946871578693389893e-01 -1.322591770440340042e-02 -6.259491201490163803e-03 1.286158896982669830e-02 2.326033078134059906e-02 1.889427155256271362e-01 1.024233996868133545e-01 -3.802613122388720512e-03 -3.468032926321029663e-02 -6.793513149023056030e-02 2.706478834152221680e-01 -3.994008302688598633e-01 -1.029664203524589539e-01 -1.023962721228599548e-01 1.454911530017852783e-01 -6.083835288882255554e-02 -1.122518777847290039e-01 -4.275247082114219666e-02 -4.624114930629730225e-02 -5.943896993994712830e-02 -4.077641367912292480e-01 -2.823301851749420166e-01 4.509474709630012512e-02 1.933541744947433472e-01 6.221123039722442627e-02 -4.079303145408630371e-01 1.137692481279373169e-01 1.172643601894378662e-01 -2.266889251768589020e-02
2.183626890182495117e-01 -8.664022386074066162e-02 4.374853894114494324e-02 8.204971998929977417e-02 1.419578939676284790e-01 -5.262605845928192139e-02 5.764705128967761993e-03 9.058822691440582275e-02 -1.882850676774978638e-01 -2.139445692300796509e-01 8.884885348379611969e-03 2.316795289516448975e-01 2.762385830283164978e-02 3.700058162212371826e-01 -1.128144636750221252e-01 8.161517977714538574e-02 2.407109290361404419e-01 2.865319550037384033e-01 -2.212757021188735962e-01 -1.152721643447875977e-01 2.563872635364532471e-01 2.015825659036636353e-01 1.250630710273981094e-02 -2.324206870980560780e-04 -8.358721435070037842e-02 -1.097959247999824584e-04 2.153733223676681519e-01 -3.615522384643554688e-02 -3.583258986473083496e-01 -2.088939538225531578e-03 1.965656429529190063e-01 2.871094942092895508e-01
-1.122728064656257629e-01 7.148306467570364475e-04 2.072452604770660400e-01 2.493899762630462646e-01 8.419010788202285767e-03 -1.097957417368888855e-01 -1.451406329870223999e-01 6.425312161445617676e-02 -1.252195890992879868e-02 -4.350271821022033691e-02 -5.239063501358032227e-02 -3.101730942726135254e-01 -8.531554788351058960e-02 3.544994071125984192e-02 1.003948003053665161e-01 1.884576231241226196e-01 -1.261625885963439941e-01 3.083342909812927246e-01 -3.277425169944763184e-01 1.891921013593673706e-01 3.883938863873481750e-02 -1.786882132291793823e-01 -5.190919339656829834e-02 1.753657758235931396e-01 9.298114478588104248e-02 5.019702948629856110e-03 -5.495604872703552246e-02 -8.313822001218795776e-02 -3.927871286869049072e-01 2.225315272808074951e-01 2.270140349864959717e-01 3.078541159629821777e-01
1.486813127994537354e-01 2.841994762420654297e-01 2.205038070678710938e-01 -2.258048579096794128e-02 -1.385809630155563354e-01 -1.040058732032775879e-01 -1.351122856140136719e-01 9.757018834352493286e-02 2.175117731094360352e-01 -2.266285754740238190e-02 -1.169586181640625000e-01 1.018465831875801086e-01 -1.260585635900497437e-01 1.226103976368904114e-01 -3.788019120693206787e-01 3.353936225175857544e-02 -3.043651580810546875e-01 -1.372181475162506104e-01 -3.493915200233459473e-01 1.217543780803680420e-01 9.742240607738494873e-02 1.648104637861251831e-01 6.202788557857275009e-03 -1.664042472839355469e-02 -1.435606181621551514e-01 -1.167675554752349854e-01 2.638938128948211670e-01 -3.375773131847381592e-02 -3.072289228439331055e-01 2.003117501735687256e-01 1.224616467952728271e-01 5.393649265170097351e-02
1.303778737783432007e-01 -1.327860634773969650e-02 2.792724370956420898e-01 1.656959056854248047e-01 -2.264405786991119385e-01 7.084006071090698242e-02 -2.741215750575065613e-02 1.002048924565315247e-01 -1.070386469364166260e-01 6.052540987730026245e-02 1.025273799896240234e-01 -1.756369471549987793e-01 4.778252542018890381e-02 1.071248576045036316e-01 -2.899065315723419189e-01 -2.940868586301803589e-02 -1.911776810884475708e-01 -1.164771150797605515e-02 -3.239177763462066650e-01 -4.077560454607009888e-02 -4.437137767672538757e-02 -6.148243695497512817e-02 9.995061159133911133e-02 -4.691508784890174866e-02 5.263923853635787964e-02 -1.872200816869735718e-01 -1.721446514129638672e-01 -3.330342099070549011e-02 -3.675855100154876709e-01 4.221698045730590820e-01 -3.111588060855865479e-01 -1.232848390936851501e-01
-8.031413704156875610e-02 3.731198143213987350e-03 3.231480121612548828e-01 1.168568879365921021e-01 2.031020969152450562e-01 -1.726014912128448486e-01 -2.504230290651321411e-02 -3.385486453771591187e-02 -3.065623641014099121e-01 -6.016978248953819275e-02 8.703823387622833252e-02 -8.566298335790634155e-02 1.045187637209892273e-01 3.659916818141937256e-01 -5.808465555310249329e-02 2.282524555921554565e-01 8.474367856979370117e-02 6.658758223056793213e-02 -1.407947093248367310e-01 8.076648414134979248e-02 7.492326200008392334e-02 3.874161466956138611e-02 3.591583296656608582e-02 -2.687902748584747314e-01 2.269679158926010132e-01 -1.662199795246124268e-01 3.687398135662078857e-01 -1.126511693000793457e-01 -3.624484837055206299e-01 -1.076668053865432739e-01 5.586299113929271698e-03 1.921580545604228973e-02
2.402015179395675659e-01 2.513352334499359131e-01 1.488542556762695312e-01 8.766037970781326294e-02 -2.115852236747741699e-01 -2.199200093746185303e-01 -5.414388701319694519e-02 -1.997894234955310822e-02 3.358032926917076111e-02 -2.790262699127197266e-01 -2.563832513988018036e-02 -2.872446775436401367e-01 5.297596752643585205e-02 -1.108954697847366333e-01 -1.242138892412185669e-01 -3.287737071514129639e-02 -3.528245957568287849e-03 -1.274911910295486450e-01 -1.087710410356521606e-01 -4.711898416280746460e-02 1.055776327848434448e-01 -3.101319633424282074e-02 2.027081698179244995e-01 2.668460607528686523e-01 -5.461620166897773743e-02 -6.830319762229919434e-02 7.253405451774597168e-02 -1.857275366783142090e-01 -2.767628133296966553e-01 5.756249651312828064e-03 3.759964406490325928e-01 3.727355897426605225e-01
-4.286720976233482361e-02 1.000737994909286499e-01 4.963836371898651123e-01 5.939709371887147427e-04 -6.110385432839393616e-02 -2.744008898735046387e-01 -1.159449219703674316e-01 1.563001871109008789e-01 -6.592243164777755737e-02 3.059756755828857422e-01 9.155224263668060303e-02 -1.653736978769302368e-01 -2.710423432290554047e-03 -2.120689116418361664e-02 -1.396020948886871338e-01 -8.275438845157623291e-02 1.670593321323394775e-01 1.069617643952369690e-01 -4.053414985537528992e-02 -1.305332034826278687e-01 1.976949572563171387e-01 7.706716656684875488e-02 -1.877808421850204468e-01 -1.317876726388931274e-01 -1.522513329982757568e-01 -2.076993435621261597e-01 1.536063551902770996e-01 -1.004527956247329712e-01 -1.663246899843215942e-01 2.512140572071075439e-01 -2.274510264396667480e-01 2.572186887264251709e-01
1.454048752784729004e-01 -1.283364295959472656e-01 5.110571980476379395e-01 2.058843374252319336e-01 -4.962331429123878479e-02 -2.905132621526718140e-02 -2.423646599054336548e-01 7.065366208553314209e-02 -2.145841419696807861e-01 -1.469416469335556030e-01 6.724982708692550659e-02 8.823885768651962280e-02 2.641835212707519531e-01 5.506871268153190613e-02 4.600940272212028503e-02 -1.081021055579185486e-01 1.088753044605255127e-01 -1.280630081892013550e-01 -7.558421045541763306e-02 -1.648209095001220703e-01 1.251103430986404419e-01 -5.986304208636283875e-02 2.726321108639240265e-02 -1.166519373655319214e-01 -2.761899530887603760e-01 -3.033846430480480194e-02 -1.204037070274353027e-01 2.566558867692947388e-02 -3.588219881057739258e-01 3.029896616935729980e-01 4.150876402854919434e-02 1.258933693170547485e-01
2.929694950580596924e-01 2.428016364574432373e-01 1.268749833106994629e-01 -2.253809757530689240e-02 1.549567878246307373e-01 1.298253685235977173e-01 -7.057762704789638519e-03 -1.058007683604955673e-02 2.546280995011329651e-02 -9.177954494953155518e-02 -9.282854944467544556e-02 -6.152114644646644592e-02 -1.741904467344284058e-01 2.713715732097625732e-01 -2.903682589530944824e-01 -4.576508700847625732e-02 -2.591837942600250244e-01 -4.438929632306098938e-02 -2.133787870407104492e-01 1.452211439609527588e-01 1.286014914512634277e-01 1.740190833806991577e-01 6.760414689779281616e-02 2.198705673217773438e-01 -1.339376717805862427e-01 1.841925084590911865e-02 2.641267776489257812e-01 -1.163542419672012329e-01 -4.226234257221221924e-01 1.675056964159011841e-01 3.451747819781303406e-02 2.019293755292892456e-01
1.304410696029663086e-01 1.703555881977081299e-01 1.044146716594696045e-01 2.052084505558013916e-01 -2.155801951885223389e-01 -2.592935971915721893e-02 1.527086794376373291e-01 -1.876977086067199707e-01 8.195524662733078003e-02 -1.776685118675231934e-01 4.630215838551521301e-02 -1.463701575994491577e-01 1.049470454454421997e-01 1.590926498174667358e-01 -1.911403238773345947e-01 -1.055067479610443115e-01 -2.136390805244445801e-01 3.478502035140991211e-01 1.014727503061294556e-01 -7.696769386529922485e-02 8.209813386201858521e-02 1.064111217856407166e-01 -7.018920779228210449e-02 -3.741266727447509766e-01 2.702685892581939697e-01 1.779819279909133911e-01 -4.290919750928878784e-02 -5.191215872764587402e-02 -3.554764688014984131e-01 8.256489783525466919e-02 1.251042634248733521e-01 2.133052200078964233e-01
4.823610559105873108e-02 -1.425469387322664261e-02 1.678350269794464111e-01 -9.576493501663208008e-02 -1.329008303582668304e-02 -1.225010007619857788e-01 2.687166929244995117e-01 3.363547101616859436e-02 1.385256648063659668e-01 -1.299329400062561035e-01 -1.271723210811614990e-01 -7.397708296775817871e-02 2.623477578163146973e-01 1.024413034319877625e-01 1.341767981648445129e-02 -1.696639955043792725e-01 6.468805670738220215e-02 6.275011599063873291e-02 -3.035762608051300049e-01 2.546021528542041779e-02 1.970009356737136841e-01 4.877034202218055725e-02 2.537417970597743988e-02 1.074972376227378845e-01 -1.052649542689323425e-01 -2.388198077678680420e-01 3.655820786952972412e-01 -1.835369169712066650e-01 -3.684217929840087891e-01 -1.244683098047971725e-02 2.429238408803939819e-01 3.477554321289062500e-01
2.215930968523025513e-01 1.553855687379837036e-01 2.702829241752624512e-01 1.124412864446640015e-01 -7.163137197494506836e-02 -3.601768985390663147e-02 -8.493241667747497559e-02 1.100884005427360535e-01 -1.048633232712745667e-01 -1.270173788070678711e-01 5.233132094144821167e-02 -1.735228300094604492e-01 1.557890176773071289e-01 -3.088969737291336060e-02 3.179521113634109497e-02 -5.938616767525672913e-02 1.244575157761573792e-01 4.466392472386360168e-02 -1.908247470855712891e-01 -2.255279868841171265e-01 5.321043133735656738e-01 -1.908248960971832275e-01 2.205519527196884155e-01 -9.877660125494003296e-02 3.968620300292968750e-02 5.100630223751068115e-02 9.626104682683944702e-02 7.058655470609664917e-02 -2.360957562923431396e-01 3.725561797618865967e-01 1.727851182222366333e-01 -4.916298203170299530e-03
2.041037082672119141e-01 2.821063995361328125e-01 3.470394909381866455e-01 1.284430176019668579e-01 5.439523234963417053e-02 1.237377673387527466e-01 -2.832081168889999390e-02 9.414857625961303711e-02 -6.790254265069961548e-02 -1.107334792613983154e-01 2.399635314941406250e-02 8.446442894637584686e-03 2.201965153217315674e-01 3.408504277467727661e-02 -1.753421574831008911e-01 8.160366863012313843e-02 -1.669128984212875366e-01 3.478103503584861755e-02 -4.177459701895713806e-02 -5.156917497515678406e-02 3.656495362520217896e-02 -2.196530625224113464e-02 2.291518300771713257e-01 -1.150594875216484070e-01 -1.671793311834335327e-01 -5.698029696941375732e-02 -3.611428141593933105e-01 1.530304402112960815e-01 -2.450310140848159790e-01 4.017811417579650879e-01 -3.658421337604522705e-02 3.169037699699401855e-01
-6.121928989887237549e-02 -7.753878086805343628e-02 4.102689921855926514e-01 2.769289016723632812e-01 -4.052989557385444641e-02 -1.347018033266067505e-01 7.812511175870895386e-02 -1.320815831422805786e-01 -2.004138976335525513e-01 1.137738153338432312e-01 2.547075450420379639e-01 -1.874518841505050659e-01 2.083437144756317139e-01 3.412554562091827393e-01 -1.307270377874374390e-01 2.873683720827102661e-02 -1.081807613372802734e-01 4.137327149510383606e-02 -2.244477123022079468e-01 1.251583695411682129e-01 1.899419426918029785e-01 -6.898982077836990356e-02 7.668245583772659302e-02 -4.445716738700866699e-02 -2.975735440850257874e-02 -7.823512703180313110e-02 1.568322181701660156e-01 -3.388354182243347168e-01 -2.380899190902709961e-01 -1.399759501218795776e-01 1.409902870655059814e-01 -1.644176989793777466e-02
-2.683447208255529404e-03 -6.373912841081619263e-02 5.431517362594604492e-01 3.569330321624875069e-03 -6.045997142791748047e-02 1.678579449653625488e-01 3.197403997182846069e-02 -2.916885018348693848e-01 2.031370848417282104e-01 -2.598563432693481445e-01 3.292918503284454346e-01 -1.331223547458648682e-01 -9.923414885997772217e-02 9.081557393074035645e-02 -1.221721470355987549e-01 -1.368847787380218506e-01 2.164319157600402832e-02 1.380025297403335571e-01 -7.465457171201705933e-02 -1.544391065835952759e-01 1.730070076882839203e-02 -1.558959782123565674e-01 2.140453904867172241e-01 3.355794027447700500e-02 9.410155005753040314e-03 1.414304506033658981e-02 1.226885169744491577e-01 2.899975702166557312e-02 -3.406628072261810303e-01 5.156195163726806641e-02 1.829330027103424072e-01 8.617178350687026978e-02
4.860823601484298706e-02 -9.836462326347827911e-03 3.655356764793395996e-01 1.934353560209274292e-01 2.861365489661693573e-02 3.748061135411262512e-02 1.743427067995071411e-01 2.303752452135086060e-01 1.129030436277389526e-01 3.558577224612236023e-02 6.059484556317329407e-02 -1.811783760786056519e-01 6.086683273315429688e-02 2.104413211345672607e-01 -7.426318526268005371e-02 -6.360350549221038818e-02 1.502052694559097290e-02 3.865696489810943604e-02 -2.313786447048187256e-01 3.888285905122756958e-02 -1.885071843862533569e-01 -1.728958189487457275e-01 3.224195912480354309e-02 -1.251285374164581299e-01 -3.068469092249870300e-02 3.969002664089202881e-01 7.169932872056961060e-02 -1.376278605312108994e-02 -5.564225316047668457e-01 -1.072176545858383179e-02 1.421616077423095703e-01 1.134693250060081482e-02
9.429340064525604248e-02 2.211822122335433960e-01 3.137153387069702148e-01 1.785079091787338257e-01 -5.052608624100685120e-02 -1.423189640045166016e-01 2.145422399044036865e-01 -2.251032292842864990e-01 1.195854544639587402e-01 2.011970849707722664e-03 1.244367882609367371e-01 4.625688120722770691e-02 -4.024045541882514954e-02 2.134889662265777588e-01 -1.724223047494888306e-02 5.609128624200820923e-02 1.799082010984420776e-02 1.797416955232620239e-01 5.800624191761016846e-02 -1.602163314819335938e-01 1.015253141522407532e-01 1.952768564224243164e-01 -1.792000830173492432e-01 -4.502116143703460693e-02 1.729093305766582489e-02 -3.053550422191619873e-01 5.586385726928710938e-02 -2.930943369865417480e-01 -2.933989763259887695e-01 1.014435812830924988e-01 6.252027302980422974e-02 4.274753034114837646e-01
6.672548130154609680e-03 2.695967555046081543e-01 2.953937649726867676e-01 -2.245182916522026062e-02 -2.289015799760818481e-01 7.638686895370483398e-02 2.618096396327018738e-02 2.668919861316680908e-01 1.315797716379165649e-01 -3.726421669125556946e-02 1.007101014256477356e-01 2.009289339184761047e-02 -1.634833514690399170e-01 -1.826764047145843506e-01 -3.439120352268218994e-01 -1.081577688455581665e-01 -1.685150116682052612e-01 1.419673264026641846e-01 -2.884630262851715088e-01 1.467645764350891113e-01 1.955905109643936157e-01 1.134111061692237854e-01 1.273420406505465508e-03 -1.836091130971908569e-01 -1.492575258016586304e-01 3.181899338960647583e-02 1.408911496400833130e-01 -4.136263206601142883e-02 -2.255754172801971436e-01 2.124405950307846069e-01 3.325761258602142334e-01 2.089750580489635468e-02
-4.727831482887268066e-02 4.027199372649192810e-02 5.538200736045837402e-01 1.228207945823669434e-01 3.822782635688781738e-02 6.679688580334186554e-03 -3.001831173896789551e-01 -1.958019472658634186e-02 2.223315536975860596e-01 5.120006203651428223e-02 -6.597218662500381470e-02 2.205344289541244507e-01 8.636518567800521851e-02 3.360436260700225830e-01 -8.157979696989059448e-02 1.175996065139770508e-01 -7.812581211328506470e-02 -4.395521804690361023e-02 -2.347509004175662994e-02 -1.979331672191619873e-01 1.261713355779647827e-01 -7.681798189878463745e-02 -5.224958434700965881e-02 -2.124648988246917725e-01 -1.669718176126480103e-01 -2.015592008829116821e-01 -1.514829695224761963e-02 2.827498828992247581e-04 -2.399924248456954956e-01 -9.753040969371795654e-02 2.726340591907501221e-01 9.382615983486175537e-02
1.968316435813903809e-01 1.025436911731958389e-02 2.568355202674865723e-01 -2.754087187349796295e-02 -1.398823112249374390e-01 -1.469548940658569336e-01 -6.437905132770538330e-02 -8.834785968065261841e-02 -7.552597671747207642e-02 -1.674805767834186554e-02 2.432527951896190643e-02 -1.784638166427612305e-01 1.106432676315307617e-01 -1.112109348177909851e-01 7.337518781423568726e-02 -1.727303713560104370e-01 -9.555321931838989258e-02 1.095965430140495300e-01 -4.397777095437049866e-02 -7.378564029932022095e-02 2.856904566287994385e-01 -2.153906822204589844e-01 3.266407847404479980e-01 -4.697204530239105225e-01 4.399038851261138916e-03 -2.104443162679672241e-01 5.025792866945266724e-02 5.232173204421997070e-02 -3.615177273750305176e-01 1.802747994661331177e-01 -9.565713815391063690e-03 2.152718454599380493e-01
4.922832176089286804e-02 -5.346543714404106140e-02 5.459478497505187988e-01 4.341856390237808228e-02 -1.393715888261795044e-01 -1.550058573484420776e-01 4.266550019383430481e-02 1.222174912691116333e-01 1.916545210406184196e-03 -2.158136367797851562e-01 1.974947005510330200e-01 -1.030410546809434891e-02 2.330412864685058594e-01 -9.379614144563674927e-02 6.034408882260322571e-02 -1.068518310785293579e-01 -5.107491463422775269e-02 1.273392289876937866e-01 -1.721255481243133545e-03 -2.342850267887115479e-01 4.271084964275360107e-01 8.614085614681243896e-03 1.009754687547683716e-01 -1.028675809502601624e-01 6.965553760528564453e-02 -5.452383309602737427e-02 1.209409907460212708e-01 7.198559492826461792e-02 -2.793828547000885010e-01 2.504346668720245361e-01 -1.412957012653350830e-01 7.314851880073547363e-02
3.237799406051635742e-01 2.688349224627017975e-02 1.628898680210113525e-01 1.184566468000411987e-01 -2.904625236988067627e-01 -1.621626466512680054e-01 -2.603746950626373291e-01 7.364810258150100708e-02 3.187016844749450684e-01 -8.849279955029487610e-03 3.781610727310180664e-02 7.687213271856307983e-02 2.395434826612472534e-01 4.271915555000305176e-01 -3.020774014294147491e-02 -6.647609174251556396e-02 -7.527030259370803833e-02 7.472283393144607544e-02 -2.327753752470016479e-01 -5.717296153306961060e-02 -1.280578523874282837e-01 -1.508537977933883667e-01 1.606676578521728516e-01 -1.192592829465866089e-01 1.880337670445442200e-02 9.869515895843505859e-02 -1.084873303771018982e-01 4.089420661330223083e-02 -2.806542217731475830e-01 2.410539984703063965e-01 5.808183178305625916e-02 -6.420605629682540894e-02
2.812828719615936279e-01 7.376915216445922852e-02 6.353809237480163574e-01 5.055116489529609680e-02 3.779300302267074585e-02 1.993419369682669640e-03 -4.422920942306518555e-02 1.717444360256195068e-01 1.321295052766799927e-01 5.692989379167556763e-02 -5.948536098003387451e-02 6.464397162199020386e-02 2.213538140058517456e-01 -1.614632904529571533e-01 -6.121229380369186401e-02 -1.000698506832122803e-01 -5.933232977986335754e-02 3.384853303432464600e-01 -9.348296374082565308e-02 1.410165578126907349e-01 1.984300613403320312e-01 -1.391327977180480957e-01 2.108060866594314575e-01 3.563585132360458374e-02 -7.845486397854983807e-04 -1.516291648149490356e-01 -1.882355958223342896e-01 8.127683401107788086e-02 -1.544060558080673218e-01 -6.181435286998748779e-02 1.200189441442489624e-01 2.806157432496547699e-02
1.675160527229309082e-01 -1.419896632432937622e-01 1.164172515273094177e-01 1.706494539976119995e-01 -2.470435202121734619e-01 -1.878056526184082031e-01 -8.469211310148239136e-02 1.548584848642349243e-01 3.991741314530372620e-02 -1.351148635149002075e-01 1.598935425281524658e-01 -2.802959084510803223e-01 1.632330566644668579e-01 -1.414318531751632690e-01 -2.075068205595016479e-01 6.588160526007413864e-03 1.216714978218078613e-01 4.167533516883850098e-01 -4.638605937361717224e-02 1.747125200927257538e-02 8.448248356580734253e-02 -5.612259358167648315e-02 8.030170202255249023e-02 6.286856718361377716e-03 -1.051643583923578262e-02 -2.633301019668579102e-01 2.978695631027221680e-01 -1.214696392416954041e-01 -1.915243417024612427e-01 4.219032358378171921e-03 1.608379036188125610e-01 3.531206846237182617e-01
2.511002719402313232e-01 9.097950905561447144e-02 1.801813207566738129e-02 1.811565160751342773e-01 1.310986578464508057e-01 9.338007867336273193e-02 -2.394850552082061768e-02 4.199472814798355103e-02 4.252999648451805115e-02 -1.649414449930191040e-01 -1.017932370305061340e-01 -4.437001422047615051e-02 -1.597255468368530273e-01 2.448638826608657837e-01 -2.357733547687530518e-01 -8.892019838094711304e-02 -3.215408921241760254e-01 -9.950701892375946045e-02 -1.700479835271835327e-01 2.011002004146575928e-01 4.878033325076103210e-02 1.963766962289810181e-01 1.619421392679214478e-01 2.238510400056838989e-01 -1.767252981662750244e-01 3.933753818273544312e-02 1.927834302186965942e-01 -1.148217320442199707e-01 -5.021123290061950684e-01 3.432131186127662659e-02 1.184740141034126282e-01 1.630600690841674805e-01
3.498180955648422241e-02 2.522096037864685059e-01 4.166820049285888672e-01 -1.777690649032592773e-02 1.593244671821594238e-01 -5.100104585289955139e-02 1.691667288541793823e-01 -5.752890929579734802e-02 -3.711334466934204102e-01 -2.853863835334777832e-01 8.945591747760772705e-02 6.454492453485727310e-03 1.677603870630264282e-01 -4.353036731481552124e-02 -8.631790429353713989e-02 -1.587121635675430298e-01 7.581300288438796997e-02 2.203967571258544922e-01 -1.319507509469985962e-01 2.469054423272609711e-02 -1.659318804740905762e-01 2.828118503093719482e-01 -6.016740575432777405e-02 -3.559009358286857605e-02 -1.848337501287460327e-01 -6.653774529695510864e-02 1.034635081887245178e-01 1.603230088949203491e-01 -2.594514787197113037e-01 2.027721703052520752e-01 1.064958125352859497e-01 1.785734593868255615e-01
-1.579903215169906616e-01 1.027756184339523315e-01 1.153265982866287231e-01 8.405103534460067749e-02 -6.895817816257476807e-02 -2.072283476591110229e-01 -2.689292728900909424e-01 -6.401239335536956787e-02 -9.015621244907379150e-02 9.307649731636047363e-02 1.346311122179031372e-01 1.535543948411941528e-01 1.779326051473617554e-02 -5.161345005035400391e-02 -6.240813434123992920e-02 5.680104251950979233e-03 3.959607332944869995e-03 1.796641200780868530e-01 -3.363494202494621277e-02 -1.530749257653951645e-02 -1.676726900041103363e-02 2.395511120557785034e-01 2.952931821346282959e-01 2.551536774262785912e-03 -3.448347002267837524e-02 5.505099520087242126e-02 1.837586462497711182e-01 -3.854051977396011353e-02 -5.884160399436950684e-01 2.810750305652618408e-01 2.322249859571456909e-01 2.396256029605865479e-01
-4.612871631979942322e-02 8.774738758802413940e-02 1.092138290405273438e-01 -2.157361358404159546e-01 3.147439360618591309e-01 -9.038572013378143311e-02 1.085926741361618042e-01 1.440493315458297729e-01 9.179765358567237854e-03 -1.430833637714385986e-01 7.179171591997146606e-02 -2.276634871959686279e-01 6.761790066957473755e-02 3.268700242042541504e-01 -2.253842204809188843e-01 -2.952016890048980713e-02 1.961378566920757294e-02 -1.926814466714859009e-01 -7.284401450306177139e-03 -7.034620642662048340e-02 8.343774825334548950e-02 -1.180506125092506409e-02 7.353389263153076172e-02 -2.935206331312656403e-02 2.272094637155532837e-01 -1.351620554924011230e-01 1.958670914173126221e-01 -3.799043893814086914e-01 -4.424308836460113525e-01 1.424471884965896606e-01 1.474956870079040527e-01 7.100324332714080811e-02
1.449305415153503418e-01 6.465090066194534302e-02 2.274381220340728760e-01 3.403454720973968506e-01 8.032526075839996338e-02 9.456878900527954102e-02 -1.742452979087829590e-01 8.462986350059509277e-02 -2.499291747808456421e-01 2.014126628637313843e-01 4.653039947152137756e-02 -8.662106096744537354e-02 -2.855252847075462341e-02 1.003163456916809082e-01 -2.750538885593414307e-01 -2.474849224090576172e-01 -8.004290610551834106e-02 7.907103747129440308e-02 -2.558304965496063232e-01 8.071511238813400269e-02 -2.356969751417636871e-02 -8.756086230278015137e-02 1.613970845937728882e-01 1.186399161815643311e-01 1.150133386254310608e-01 -1.090578362345695496e-01 1.259351819753646851e-01 -1.150723472237586975e-01 -3.886414170265197754e-01 2.608128786087036133e-01 -2.850902378559112549e-01 -7.947403937578201294e-02
2.589933276176452637e-01 1.016500815749168396e-01 3.821088969707489014e-01 1.997712254524230957e-02 -1.313296705484390259e-01 -2.311149686574935913e-01 5.840208008885383606e-02 -1.766590178012847900e-01 -9.285596013069152832e-02 -1.237369254231452942e-01 -9.187874197959899902e-02 2.990345656871795654e-02 -1.843693554401397705e-01 1.745846271514892578e-01 -6.533157080411911011e-02 -5.771821737289428711e-02 4.630765318870544434e-02 2.219199687242507935e-01 1.879934519529342651e-01 4.730898141860961914e-02 1.448117345571517944e-01 1.625872552394866943e-01 -1.419494152069091797e-01 -4.466219618916511536e-02 6.360565125942230225e-02 -2.969776988029479980e-01 -1.435347925871610641e-02 -1.399337947368621826e-01 -2.297025769948959351e-01 1.787493377923965454e-01 9.238968789577484131e-02 4.491778612136840820e-01
7.848168909549713135e-02 -2.712159156799316406e-01 2.886746227741241455e-01 -1.983140408992767334e-02 -1.163589358329772949e-01 5.563809350132942200e-02 -5.423829331994056702e-02 -8.125928044319152832e-02 7.233710587024688721e-02 2.173206955194473267e-01 -8.721179515123367310e-02 -2.076170444488525391e-01 5.653103347867727280e-03 -8.660049736499786377e-02 -2.636371552944183350e-01 1.107310578227043152e-01 -2.005003988742828369e-01 1.507138609886169434e-01 -9.913146495819091797e-02 -3.255087649449706078e-03 1.873026639223098755e-01 2.762242853641510010e-01 9.093941748142242432e-02 -8.512974530458450317e-02 -3.582368791103363037e-02 -1.480630338191986084e-01 5.415271967649459839e-02 -1.128248125314712524e-01 -4.530496001243591309e-01 1.529661864042282104e-01 1.044300198554992676e-01 3.739373087882995605e-01
4.808593913912773132e-02 2.550718188285827637e-01 1.168131306767463684e-01 1.393202990293502808e-01 2.816181778907775879e-01 1.627006828784942627e-01 -6.105079501867294312e-02 -1.884703040122985840e-01 5.558684840798377991e-02 -1.465321630239486694e-01 1.092112064361572266e-01 -1.362889446318149567e-02 3.008702956140041351e-02 2.283135652542114258e-01 -2.955087460577487946e-02 -2.449069321155548096e-01 -3.229790925979614258e-01 5.527126416563987732e-02 1.127437502145767212e-01 -2.175847440958023071e-01 1.244447752833366394e-01 2.134754657745361328e-01 -2.157670557498931885e-01 -2.963640987873077393e-01 -8.053375408053398132e-03 1.788316518068313599e-01 -1.562211383134126663e-02 1.065961830317974091e-02 -3.937831819057464600e-01 1.341717243194580078e-01 1.325189918279647827e-01 1.344649344682693481e-01
1.400389224290847778e-01 -3.849474713206291199e-02 4.476706683635711670e-01 -7.097467780113220215e-02 3.553434088826179504e-02 2.095127105712890625e-01 -2.827556431293487549e-01 -3.641517460346221924e-02 9.914875961840152740e-03 -1.852320581674575806e-01 2.384931966662406921e-02 5.483581125736236572e-02 -8.049003779888153076e-02 -1.561721116304397583e-01 1.077518612146377563e-01 -2.131063789129257202e-01 6.839295476675033569e-02 1.825218051671981812e-01 -2.036119699478149414e-01 5.244115367531776428e-02 8.516357839107513428e-02 -1.361315250396728516e-01 7.065178453922271729e-02 9.454215876758098602e-03 2.945269346237182617e-01 3.403594717383384705e-02 8.354222774505615234e-02 -6.960351020097732544e-02 -3.656547665596008301e-01 3.916526436805725098e-01 1.395438909530639648e-01 4.226035997271537781e-02
-2.174898050725460052e-02 2.157536298036575317e-01 1.592922508716583252e-01 1.295806765556335449e-01 7.058953400701284409e-03 3.667493164539337158e-02 2.475104480981826782e-02 5.329651385545730591e-02 2.494257241487503052e-01 -1.291168183088302612e-01 1.187933087348937988e-01 -6.844154000282287598e-02 2.347060441970825195e-01 1.425384581089019775e-01 -2.215722203254699707e-01 -1.300497651100158691e-01 1.319690346717834473e-01 4.866273701190948486e-02 -2.417181581258773804e-01 -5.734102427959442139e-02 6.133180856704711914e-02 2.272189594805240631e-02 2.190922498703002930e-01 -3.192114457488059998e-02 -6.295467168092727661e-02 -1.055840477347373962e-01 5.318339467048645020e-01 -3.961268812417984009e-02 -2.526365816593170166e-01 1.391537860035896301e-02 1.257991641759872437e-01 3.907717168331146240e-01
1.262129098176956177e-01 -1.526120603084564209e-01 4.783125966787338257e-02 -7.787659764289855957e-02 2.170851379632949829e-01 -8.191698789596557617e-02 -8.760615438222885132e-02 -5.524856597185134888e-02 2.808231674134731293e-02 -3.348905444145202637e-01 2.352625876665115356e-01 1.743210405111312866e-01 7.081335037946701050e-02 3.790104091167449951e-01 -2.765250625088810921e-03 -1.680185645818710327e-02 3.854555776342749596e-03 -5.587472021579742432e-02 -1.018951162695884705e-01 -9.929870069026947021e-02 3.070337474346160889e-01 2.063645124435424805e-01 -6.061197817325592041e-02 4.879166930913925171e-02 -1.211837753653526306e-01 -1.304666697978973389e-01 1.889376938343048096e-01 -2.905440516769886017e-02 -5.007685422897338867e-01 2.296071052551269531e-01 -4.694437608122825623e-02 1.572285778820514679e-03
4.413425456732511520e-03 -1.239962317049503326e-02 1.453180462121963501e-01 3.819400444626808167e-02 1.836898028850555420e-01 1.466542184352874756e-01 -1.661483049392700195e-01 2.250579148530960083e-01 2.338722944259643555e-01 -1.431987732648849487e-01 1.096967384219169617e-01 1.059860438108444214e-01 1.170546934008598328e-01 -1.038111075758934021e-01 -1.180989593267440796e-01 1.222959905862808228e-01 3.076318651437759399e-02 -3.132435306906700134e-02 -1.593706160783767700e-01 1.021001562476158142e-01 1.922223567962646484e-01 -2.261411994695663452e-01 1.955558508634567261e-01 -1.954987943172454834e-01 -2.204294353723526001e-01 1.360985934734344482e-01 -7.331852335482835770e-03 -2.723915735259652138e-03 -4.341149032115936279e-01 1.786409914493560791e-01 3.439428508281707764e-01 2.894025146961212158e-01
-1.177980154752731323e-01 2.484582178294658661e-02 4.591302275657653809e-01 2.126485556364059448e-01 1.645661890506744385e-02 -1.236264109611511230e-01 -4.947515577077865601e-02 -1.640977114439010620e-01 -7.530336081981658936e-02 1.336605697870254517e-01 3.802246972918510437e-02 -2.600140571594238281e-01 2.893109023571014404e-01 3.617799878120422363e-01 -4.858392477035522461e-02 7.766583561897277832e-02 4.034883156418800354e-02 8.521748334169387817e-02 -1.583315879106521606e-01 5.147940665483474731e-02 -2.051027491688728333e-02 -1.362169720232486725e-02 -1.485272645950317383e-01 1.983056515455245972e-01 7.978269457817077637e-02 6.081957370042800903e-02 2.276542037725448608e-01 -3.054551482200622559e-01 -2.635870873928070068e-01 1.212579905986785889e-01 1.553538590669631958e-01 -8.293710649013519287e-02
2.007915675640106201e-01 4.698662087321281433e-03 2.635659873485565186e-01 1.978357732295989990e-01 -1.304110288619995117e-01 1.986715346574783325e-01 -1.570615321397781372e-01 1.863727532327175140e-02 -1.125371679663658142e-01 -3.044570088386535645e-01 2.511920630931854248e-01 -9.645367413759231567e-02 1.078311204910278320e-01 1.006536409258842468e-01 -4.225046932697296143e-02 -2.235211580991744995e-01 8.437936007976531982e-02 -6.578101217746734619e-02 -7.135542482137680054e-02 -1.165130287408828735e-01 1.145335212349891663e-01 3.434414267539978027e-01 3.091484494507312775e-02 -6.896329671144485474e-02 1.456663850694894791e-02 -1.042504236102104187e-01 -2.487420886754989624e-01 4.138639569282531738e-02 -4.085398614406585693e-01 1.017159149050712585e-01 -2.506973147392272949e-01 1.914028376340866089e-01
1.887051463127136230e-01 -1.973226852715015411e-02 1.654119789600372314e-01 2.523607909679412842e-01 9.589598327875137329e-02 3.624196648597717285e-01 -9.594390541315078735e-02 2.613748796284198761e-02 -1.145513728260993958e-01 -1.301982849836349487e-01 3.591460585594177246e-01 2.580426074564456940e-02 2.330771535634994507e-01 8.434662222862243652e-02 -1.266865879297256470e-01 -1.799156218767166138e-01 -2.044392228126525879e-01 4.903164878487586975e-02 -1.900943368673324585e-01 7.705289404839277267e-03 -7.619260251522064209e-02 1.113418564200401306e-01 -2.125558704137802124e-01 1.886352002620697021e-01 1.943265944719314575e-01 4.892842099070549011e-02 1.237131096422672272e-02 -2.376162409782409668e-01 -3.915037810802459717e-01 8.883468061685562134e-02 7.099068164825439453e-02 1.029536724090576172e-01
-9.548686444759368896e-03 3.554598987102508545e-01 2.071057409048080444e-01 1.503998339176177979e-01 9.606599062681198120e-02 -2.878791987895965576e-01 3.769847378134727478e-02 -6.317284703254699707e-02 2.830621302127838135e-01 -1.422923207283020020e-01 8.284234255552291870e-02 -2.142918668687343597e-02 2.100800573825836182e-01 1.675144024193286896e-02 -3.764145970344543457e-01 -2.971912324428558350e-01 1.102534532546997070e-01 -1.318105906248092651e-01 -1.333649009466171265e-01 2.743414044380187988e-01 5.239855125546455383e-02 -1.080276519060134888e-01 3.490003570914268494e-02 -6.558363884687423706e-02 8.839669823646545410e-02 -2.284709364175796509e-03 9.343066811561584473e-02 -9.703382849693298340e-03 -1.945643126964569092e-01 2.656380236148834229e-01 2.101144492626190186e-01 1.291790902614593506e-01
9.070236235857009888e-02 -5.751198902726173401e-02 3.806105256080627441e-01 3.560963645577430725e-02 5.397823080420494080e-02 8.969209343194961548e-02 -2.705756723880767822e-01 6.325855851173400879e-02 -1.142726093530654907e-01 -2.471461519598960876e-02 9.783671051263809204e-02 1.769322007894515991e-01 -2.439949847757816315e-02 3.193456530570983887e-01 7.745808362960815430e-02 -8.279500156641006470e-02 1.397499293088912964e-01 1.738499701023101807e-01 9.474296122789382935e-02 1.417548209428787231e-01 7.040567696094512939e-02 1.249450445175170898e-01 1.231883019208908081e-01 -1.264970600605010986e-01 -4.424086585640907288e-02 3.474039211869239807e-02 -2.346517741680145264e-01 1.553479433059692383e-01 -5.037969946861267090e-01 8.442201465368270874e-02 -9.833123534917831421e-02 3.172514736652374268e-01
1.226585954427719116e-01 1.067875996232032776e-01 2.272450178861618042e-01 -1.307465285062789917e-01 1.509015113115310669e-01 -5.769404023885726929e-02 -1.569456458091735840e-01 1.253671105951070786e-02 -3.912599384784698486e-02 5.901740863919258118e-03 1.822832375764846802e-01 -2.488789893686771393e-02 1.153764873743057251e-01 -8.376961946487426758e-02 -8.581991493701934814e-02 -2.199712544679641724e-01 -2.744025886058807373e-01 1.133707910776138306e-01 -1.688888669013977051e-02 9.255401045083999634e-02 3.292473554611206055e-01 -4.601731896400451660e-01 -9.506992995738983154e-03 -7.432472705841064453e-02 -2.252871543169021606e-01 2.307691425085067749e-02 1.311218738555908203e-01 -1.235137954354286194e-01 -3.381657302379608154e-01 2.053895443677902222e-01 6.119553372263908386e-02 2.750152647495269775e-01
1.245533749461174011e-01 5.399213358759880066e-02 2.712665200233459473e-01 7.658718526363372803e-02 3.228798136115074158e-02 -4.071854054927825928e-02 1.756257750093936920e-02 1.139078065752983093e-01 -7.461125403642654419e-02 -2.541677951812744141e-01 -1.888757795095443726e-01 2.675464749336242676e-02 -3.093894720077514648e-01 1.157003417611122131e-01 -2.606261074542999268e-01 -1.815528273582458496e-01 7.849691063165664673e-02 -2.176494449377059937e-01 -1.726220101118087769e-01 1.230615004897117615e-01 9.883163124322891235e-02 -1.117374747991561890e-01 9.188446402549743652e-02 -5.209913942962884903e-03 5.020827427506446838e-02 -1.149255782365798950e-01 2.532995641231536865e-01 -1.047360152006149292e-01 -2.500458955764770508e-01 2.453747540712356567e-01 4.625692665576934814e-01 1.132390946149826050e-01
2.264733463525772095e-01 1.524184793233871460e-01 2.888005673885345459e-01 9.742652997374534607e-03 7.025542203336954117e-03 -2.928699254989624023e-01 -6.473809480667114258e-02 2.035590559244155884e-01 3.896235525608062744e-01 -7.347727566957473755e-02 6.077978014945983887e-02 -2.313765585422515869e-01 -1.045082788914442062e-02 2.124662697315216064e-01 -2.109447419643402100e-01 -2.459984123706817627e-01 -3.012514486908912659e-02 1.061404123902320862e-02 -1.033528521656990051e-01 1.905907690525054932e-01 -1.540670823305845261e-02 -1.384549736976623535e-01 1.353542506694793701e-01 -1.848274469375610352e-01 9.593550115823745728e-02 -2.476988732814788818e-01 3.195809572935104370e-02 -2.882339954376220703e-01 -1.449384540319442749e-01 1.879395097494125366e-01 9.996114671230316162e-02 7.024599611759185791e-02
5.996476113796234131e-02 -3.288957849144935608e-02 4.505949318408966064e-01 7.143795490264892578e-02 -5.464513786137104034e-03 -4.473116621375083923e-02 -1.797743141651153564e-01 -1.683146208524703979e-01 8.166982978582382202e-02 -2.344411313533782959e-01 1.970383524894714355e-01 1.404263079166412354e-01 7.350027561187744141e-02 1.710939854383468628e-01 7.165068387985229492e-02 -2.713963091373443604e-01 7.201809901744127274e-03 1.330225020647048950e-01 -1.761582642793655396e-01 -1.554483324289321899e-01 3.475804924964904785e-01 -1.329369656741619110e-02 1.333264112472534180e-01 1.553794294595718384e-01 2.798200249671936035e-01 2.330626845359802246e-01 -1.714996248483657837e-02 -8.526081591844558716e-02 -2.492832541465759277e-01 2.902814745903015137e-02 1.596727222204208374e-01 1.623298227787017822e-01
1.701929867267608643e-01 2.963843047618865967e-01 1.377105861902236938e-01 -1.225037351250648499e-01 -1.799112930893898010e-02 -1.868892461061477661e-01 -1.064300984144210815e-01 1.702431738376617432e-01 3.665339350700378418e-01 -8.441330492496490479e-02 6.163823977112770081e-02 -7.995329052209854126e-02 7.461419329047203064e-03 2.455754876136779785e-01 -2.619724869728088379e-01 -2.448399364948272705e-01 -1.647965759038925171e-01 -2.068204432725906372e-01 -7.924814708530902863e-03 6.742986291646957397e-02 1.599261015653610229e-01 -8.775494247674942017e-02 -5.909219756722450256e-02 -2.233436107635498047e-01 4.026678577065467834e-02 -1.887163072824478149e-01 -2.350099151954054832e-03 -3.462432622909545898e-01 -2.014737278223037720e-01 1.534769982099533081e-01 1.714473664760589600e-01 1.455828547477722168e-01
3.306272923946380615e-01 1.623616814613342285e-01 2.970069348812103271e-01 -1.162039861083030701e-01 -1.238680481910705566e-01 -1.376550197601318359e-01 -1.085565462708473206e-01 -4.471397399902343750e-02 5.537161231040954590e-02 -9.258507937192916870e-02 9.190180152654647827e-02 -3.307793661952018738e-02 -1.267801690846681595e-02 2.210596948862075806e-02 -2.030275762081146240e-01 1.994987875223159790e-01 2.876848168671131134e-02 8.771744556725025177e-03 -2.358128577470779419e-01 -2.984942793846130371e-01 3.226304352283477783e-01 -2.452496066689491272e-02 3.655141592025756836e-01 -1.282282918691635132e-01 -1.088805571198463440e-01 -1.118746846914291382e-01 -1.364368665963411331e-02 5.474885925650596619e-02 -2.873442471027374268e-01 2.242219150066375732e-01 -2.122897356748580933e-01 -7.664560526609420776e-02
2.923544943332672119e-01 2.775737047195434570e-01 2.350871264934539795e-01 5.920409411191940308e-02 3.287400603294372559e-01 -3.269456624984741211e-01 3.984836116433143616e-02 2.628849260509014130e-02 3.029869496822357178e-01 1.123094037175178528e-01 1.424769014120101929e-01 -2.452029138803482056e-01 1.528384536504745483e-01 7.876379787921905518e-02 -6.243339274078607559e-03 2.317511290311813354e-02 1.431127917021512985e-02 1.080200001597404480e-01 -1.077687293291091919e-01 7.552954554557800293e-02 2.948172390460968018e-02 9.796739369630813599e-02 -5.521399155259132385e-02 5.496557056903839111e-02 4.717969894409179688e-02 -7.145686447620391846e-02 -2.333998233079910278e-01 3.824526071548461914e-02 -3.488561213016510010e-01 2.731299102306365967e-01 9.752216935157775879e-02 1.779894530773162842e-01
5.465249717235565186e-02 1.582659780979156494e-01 2.563846111297607422e-01 3.463207930326461792e-02 -2.636924684047698975e-01 7.254736125469207764e-02 9.340314567089080811e-02 2.440679520368576050e-01 6.059776619076728821e-02 -2.629065886139869690e-02 2.389181777834892273e-02 9.871791116893291473e-03 -1.382927689701318741e-02 -1.369307190179824829e-01 -4.575498998165130615e-01 -1.550481319427490234e-01 -7.996713370084762573e-02 -4.288961738348007202e-02 -1.548640727996826172e-01 2.346392869949340820e-01 2.072267681360244751e-01 -3.829294443130493164e-02 1.753613948822021484e-01 -2.587166614830493927e-02 -1.857794970273971558e-01 -1.076386272907257080e-01 5.083243548870086670e-02 -4.374826326966285706e-02 -2.498046010732650757e-01 2.618593871593475342e-01 3.791716694831848145e-01 1.270154118537902832e-01
1.438691914081573486e-01 2.391363233327865601e-01 2.138259410858154297e-01 3.425294533371925354e-02 -2.002691924571990967e-01 2.669173665344715118e-02 1.125436276197433472e-01 -5.603476613759994507e-02 -3.202700242400169373e-02 -1.086817607283592224e-01 -4.932697489857673645e-02 -1.599510014057159424e-02 -6.618455797433853149e-02 1.819344907999038696e-01 -2.476486377418041229e-02 -6.654906272888183594e-02 8.948326855897903442e-02 3.369612991809844971e-01 1.931564807891845703e-01 8.414470590651035309e-03 2.605153620243072510e-01 1.437436044216156006e-01 -6.128364242613315582e-03 3.615374490618705750e-02 6.128515675663948059e-02 -3.057745099067687988e-01 1.451383680105209351e-01 -5.844269320368766785e-02 -1.689459085464477539e-01 2.174494266510009766e-01 1.582975387573242188e-01 5.376989245414733887e-01
1.252862662076950073e-01 2.175437510013580322e-01 1.258244663476943970e-01 8.280836045742034912e-02 9.509426355361938477e-02 -6.694269180297851562e-02 5.046972632408142090e-02 1.349493116140365601e-01 -1.053878664970397949e-01 -3.491754233837127686e-01 1.373919099569320679e-01 -2.889932133257389069e-02 -1.887893229722976685e-01 7.710576802492141724e-02 -3.202147185802459717e-01 2.839867770671844482e-02 -1.131276860833168030e-01 1.955539882183074951e-01 9.380407631397247314e-02 3.139068186283111572e-02 5.797916557639837265e-03 -1.866480261087417603e-01 -1.480985581874847412e-01 -1.423200517892837524e-01 3.392997682094573975e-01 -2.298468351364135742e-01 2.087001055479049683e-01 -1.962157934904098511e-01 -2.101411819458007812e-01 2.769570946693420410e-01 1.896354705095291138e-01 1.939442306756973267e-01
2.049556523561477661e-01 2.244031578302383423e-01 1.434356272220611572e-01 1.031318455934524536e-01 -1.235252618789672852e-01 -2.023215442895889282e-01 -9.913939982652664185e-03 -1.246711388230323792e-01 -6.316983699798583984e-02 -1.223145946860313416e-01 6.691369414329528809e-02 1.674886643886566162e-01 -2.208936065435409546e-01 2.212785929441452026e-01 -9.564550220966339111e-02 4.543342441320419312e-02 -1.725520566105842590e-02 2.670623064041137695e-01 1.309248358011245728e-01 -2.250485122203826904e-01 8.355792611837387085e-02 1.578174233436584473e-01 -1.998904794454574585e-01 -1.304473429918289185e-01 -1.591953635215759277e-01 -2.300549447536468506e-01 3.111495170742273331e-03 -2.147541344165802002e-01 -2.256171703338623047e-01 2.784136831760406494e-01 6.368481367826461792e-02 3.987497985363006592e-01
-1.839004158973693848e-01 -5.754696205258369446e-02 2.819802463054656982e-01 4.047162458300590515e-02 1.863521188497543335e-01 -1.630783197470009327e-03 -3.734255135059356689e-01 -1.217319294810295105e-01 1.678858697414398193e-02 -1.669603288173675537e-01 1.383098661899566650e-01 2.756853122264146805e-03 -6.891678273677825928e-02 3.573797876015305519e-03 -1.375972926616668701e-01 -3.328464627265930176e-01 -3.837992623448371887e-02 1.558179706335067749e-01 -2.088733762502670288e-01 -2.463808804750442505e-01 2.037068307399749756e-01 3.777977451682090759e-02 1.182405129075050354e-01 1.140782758593559265e-01 3.356634080410003662e-01 6.527251005172729492e-02 -5.491917952895164490e-02 4.201720282435417175e-02 -2.670532763004302979e-01 2.868522703647613525e-01 1.474997997283935547e-01 1.177891716361045837e-01
5.629471689462661743e-02 2.784646451473236084e-01 2.587447166442871094e-01 1.844110935926437378e-01 -6.819640845060348511e-02 -1.965663731098175049e-01 1.155389398336410522e-01 2.344348467886447906e-02 1.188392043113708496e-01 -8.810217678546905518e-02 1.793112158775329590e-01 -4.263313487172126770e-02 3.283167779445648193e-01 1.914618611335754395e-01 -2.167306840419769287e-01 1.028154976665973663e-03 -1.188143063336610794e-02 1.373918950557708740e-01 -1.190295219421386719e-01 -1.484953761100769043e-01 4.515568539500236511e-02 1.243452876806259155e-01 2.064778208732604980e-01 8.607467263936996460e-02 -1.321225017309188843e-01 -8.512160181999206543e-02 4.894281327724456787e-01 1.503780335187911987e-01 -2.056449651718139648e-01 -4.833636432886123657e-02 9.885322302579879761e-02 2.232340574264526367e-01
1.864192783832550049e-01 1.472649574279785156e-01 1.856039911508560181e-01 2.412862330675125122e-01 1.946042627096176147e-01 1.445251796394586563e-02 7.186865806579589844e-02 -2.017864286899566650e-01 -2.563020400702953339e-02 -2.133365571498870850e-01 1.931498348712921143e-01 3.046868443489074707e-01 1.105136573314666748e-01 1.217859536409378052e-01 -2.001545578241348267e-01 8.090592175722122192e-02 8.196877688169479370e-02 2.487549632787704468e-01 -1.404335349798202515e-01 -7.446182519197463989e-02 1.407013088464736938e-01 1.771468110382556915e-02 -4.023550152778625488e-01 6.354590505361557007e-02 2.143499404191970825e-01 -6.927048414945602417e-02 2.499126791954040527e-01 -3.907666541635990143e-03 -2.858687341213226318e-01 1.324582248926162720e-01 1.521122753620147705e-01 3.801328316330909729e-02
1.895878911018371582e-01 -1.326217502355575562e-01 4.240469634532928467e-01 1.337402760982513428e-01 3.787995502352714539e-02 1.527930498123168945e-01 -2.552487552165985107e-01 -9.531511366367340088e-02 1.182972919195890427e-02 -5.770456418395042419e-02 -1.118214651942253113e-01 -9.802561998367309570e-02 1.458376087248325348e-02 1.396530568599700928e-01 -1.585294902324676514e-01 -3.802827298641204834e-01 -9.629850834608078003e-02 2.561958432197570801e-01 -1.480331867933273315e-01 -1.550351269543170929e-02 1.812536269426345825e-01 -2.023170888423919678e-01 3.241806626319885254e-01 7.209353893995285034e-02 -1.949746608734130859e-01 -1.041480377316474915e-01 2.441992759704589844e-01 5.858827382326126099e-02 -1.242187842726707458e-01 -1.333074085414409637e-02 1.606210768222808838e-01 -1.512249093502759933e-02
-1.186520792543888092e-02 2.220813632011413574e-01 3.820784687995910645e-01 1.243472024798393250e-01 -2.381407916545867920e-01 1.648894995450973511e-01 5.667452141642570496e-02 1.229868903756141663e-01 1.529132127761840820e-01 -7.428875565528869629e-02 -6.070121191442012787e-03 1.215306818485260010e-01 -1.802240461111068726e-01 -3.401231393218040466e-02 -3.007474839687347412e-01 -5.061897262930870056e-02 -1.150340959429740906e-01 1.076607331633567810e-01 -3.898882567882537842e-01 1.567434370517730713e-01 1.196290552616119385e-01 -2.064047195017337799e-02 -7.214244455099105835e-02 -1.370858252048492432e-01 -1.990742236375808716e-02 6.758366711437702179e-03 1.322543919086456299e-01 -6.666231900453567505e-02 -1.170822009444236755e-01 3.951109051704406738e-01 2.852779924869537354e-01 5.270810425281524658e-02
9.718669950962066650e-02 2.163047194480895996e-01 3.316426649689674377e-02 5.135582014918327332e-02 4.306824505329132080e-02 -3.475906252861022949e-01 -5.435478687286376953e-02 2.848839201033115387e-02 1.684091091156005859e-01 -4.395404458045959473e-01 6.269544363021850586e-02 -1.153772324323654175e-01 -1.385657936334609985e-01 1.834030151367187500e-01 -1.216301321983337402e-01 6.740837544202804565e-02 -4.324681311845779419e-02 -4.084029421210289001e-02 -8.010050654411315918e-02 -1.129497680813074112e-02 1.399659663438796997e-01 -1.621744334697723389e-01 2.685217857360839844e-01 -4.971790313720703125e-02 -2.936401031911373138e-02 6.968257576227188110e-02 1.775204092264175415e-01 -7.297536358237266541e-03 -2.277289927005767822e-01 1.541372537612915039e-01 5.036079883575439453e-01 7.444131374359130859e-02
2.231514900922775269e-01 -1.122951880097389221e-01 5.611719489097595215e-01 8.183750510215759277e-02 4.435368999838829041e-02 7.117500156164169312e-02 9.711284935474395752e-02 -2.579394876956939697e-01 1.144471541047096252e-01 -8.565533906221389771e-02 7.534646987915039062e-02 -1.104768645018339157e-02 -7.376644760370254517e-02 -9.049064666032791138e-02 -9.950034320354461670e-02 2.628762461245059967e-02 -9.025967121124267578e-02 -6.428582221269607544e-02 -1.554177552461624146e-01 -1.715163886547088623e-02 3.749433755874633789e-01 -2.153812050819396973e-01 6.861249357461929321e-02 -2.794275246560573578e-02 1.759011447429656982e-01 -6.098032742738723755e-02 -5.239912308752536774e-03 1.717819087207317352e-02 -3.610979020595550537e-01 7.307458668947219849e-02 2.659832537174224854e-01 1.089954823255538940e-01
1.317733377218246460e-01 1.569851487874984741e-01 3.347148597240447998e-01 2.337607294321060181e-01 -2.234178781509399414e-01 1.623195111751556396e-01 8.822889626026153564e-02 4.963970184326171875e-02 2.225096151232719421e-02 -3.150598704814910889e-02 9.745967574417591095e-03 1.301539689302444458e-01 -1.450325548648834229e-01 -1.821645647287368774e-01 -3.241223394870758057e-01 -7.879967987537384033e-02 -8.438440412282943726e-02 -4.353074729442596436e-02 -2.328568696975708008e-01 2.088769078254699707e-01 8.939654380083084106e-02 -3.376672510057687759e-03 1.227769702672958374e-01 -1.033189743757247925e-01 -1.393035147339105606e-02 -7.634611427783966064e-02 9.403000026941299438e-02 1.382560655474662781e-02 -2.431449890136718750e-01 4.162659943103790283e-01 3.628272712230682373e-01 3.286647051572799683e-02
1.430869400501251221e-01 -2.265570312738418579e-02 2.322548478841781616e-01 2.719714641571044922e-01 1.967020630836486816e-01 1.725997775793075562e-01 -1.823610961437225342e-01 1.204732730984687805e-01 -6.831163913011550903e-02 -2.182775139808654785e-01 1.219114065170288086e-01 1.472469568252563477e-01 1.731856465339660645e-01 1.331258267164230347e-01 1.223208308219909668e-01 -6.099635735154151917e-02 -1.853794008493423462e-01 -6.070060282945632935e-02 2.346888557076454163e-02 1.954774558544158936e-01 1.342402994632720947e-01 -1.114188577048480511e-03 -2.184711694717407227e-01 -3.988064080476760864e-02 2.035056054592132568e-01 1.027418747544288635e-01 2.431720048189163208e-01 -4.083419218659400940e-02 -4.682157337665557861e-01 3.528099879622459412e-02 3.149226605892181396e-01 5.499338731169700623e-02
-1.692226380109786987e-01 -1.012002304196357727e-01 2.572100758552551270e-01 2.065880596637725830e-01 -2.175262384116649628e-02 -5.510774254798889160e-02 -8.639340102672576904e-02 -3.916758671402931213e-02 -1.067768409848213196e-01 2.121101832017302513e-03 -1.586733013391494751e-01 -2.940208613872528076e-01 -1.593542844057083130e-01 5.505575984716415405e-02 -7.147798687219619751e-02 1.487106382846832275e-01 -2.052206732332706451e-02 1.381086409091949463e-01 -3.266749083995819092e-01 2.022300958633422852e-01 -7.458423823118209839e-02 -1.814573109149932861e-01 3.641685843467712402e-02 1.571753770112991333e-01 1.613959670066833496e-01 6.413014233112335205e-02 4.638698324561119080e-02 3.346551209688186646e-03 -3.444885909557342529e-01 2.228115350008010864e-01 1.989319920539855957e-01 4.350338876247406006e-01
3.261717408895492554e-02 -2.414432018995285034e-01 1.397025287151336670e-01 -1.411460787057876587e-01 9.488550573587417603e-02 4.476785659790039062e-02 -1.384799480438232422e-01 -4.877873137593269348e-02 -2.172307223081588745e-01 -1.002658978104591370e-01 1.219357699155807495e-01 6.636583805084228516e-02 7.563050091266632080e-02 6.586430221796035767e-02 -5.291149765253067017e-02 -1.077311933040618896e-01 1.919865906238555908e-01 1.037599667906761169e-01 -2.296275198459625244e-01 5.657472833991050720e-02 2.385868430137634277e-01 -8.011627942323684692e-02 2.532719373703002930e-01 -1.545946151018142700e-01 1.007394120097160339e-01 1.325252950191497803e-01 1.122337877750396729e-01 -4.435926675796508789e-01 -4.260667562484741211e-01 9.206235408782958984e-02 -1.394582390785217285e-01 2.572497725486755371e-01
8.904694765806198120e-02 -1.541512906551361084e-01 3.850374221801757812e-01 -9.433840215206146240e-02 2.917000465095043182e-02 1.082739457488059998e-01 4.559186473488807678e-02 1.881921477615833282e-02 1.994638592004776001e-01 -1.684315353631973267e-01 8.089337497949600220e-02 -2.630762159824371338e-01 -5.185365676879882812e-02 5.307640880346298218e-02 -3.206863403320312500e-01 -2.122983187437057495e-01 -2.595572266727685928e-03 3.348288536071777344e-01 -1.027708128094673157e-01 6.772307306528091431e-02 2.769742608070373535e-01 9.256060421466827393e-02 1.135223805904388428e-01 1.391040682792663574e-01 -1.262466311454772949e-01 1.485566347837448120e-01 1.220042854547500610e-01 1.315071582794189453e-01 -1.855257451534271240e-01 1.026283055543899536e-01 9.101310372352600098e-02 3.614090383052825928e-01
4.335995018482208252e-02 1.198357194662094116e-01 3.561072349548339844e-01 7.573758065700531006e-02 1.185671612620353699e-02 -3.381344377994537354e-01 2.196923643350601196e-01 -1.732693314552307129e-01 5.563874915242195129e-02 2.985521592199802399e-02 7.552059739828109741e-02 4.752646014094352722e-02 -6.855421513319015503e-02 1.682005375623703003e-01 -4.866740107536315918e-02 -8.732534199953079224e-02 -1.161427497863769531e-01 3.259209990501403809e-01 -4.015722870826721191e-02 4.742211848497390747e-02 1.252267956733703613e-01 1.289671212434768677e-01 -1.388683915138244629e-01 -9.584242850542068481e-02 1.060894504189491272e-01 -1.151430308818817139e-01 -1.027743071317672729e-01 -3.340319395065307617e-01 -3.407158553600311279e-01 1.164274215698242188e-01 -5.460676923394203186e-02 3.740012943744659424e-01
2.197533249855041504e-01 1.322156637907028198e-01 3.211769759654998779e-01 2.598145902156829834e-01 -8.074948936700820923e-02 7.383417338132858276e-03 -3.823572695255279541e-01 9.578191675245761871e-03 9.322630614042282104e-02 6.371591240167617798e-02 7.955668494105339050e-03 -3.199928905814886093e-04 1.340449005365371704e-01 -1.257664561271667480e-01 -1.309616714715957642e-01 2.773926965892314911e-02 2.607682943344116211e-01 1.297600716352462769e-01 -3.034473359584808350e-01 -8.763569593429565430e-02 2.818393707275390625e-02 -2.529494464397430420e-01 1.145595386624336243e-01 5.571759864687919617e-02 1.793886423110961914e-01 -1.958083212375640869e-01 -2.150152325630187988e-01 -3.361905924975872040e-03 -3.738923370838165283e-01 1.371345296502113342e-02 1.482706367969512939e-01 -4.300634190440177917e-02
1.669989228248596191e-01 2.142099887132644653e-01 2.144304662942886353e-01 -2.877408638596534729e-02 2.011299878358840942e-01 1.674898564815521240e-01 7.695843279361724854e-02 -1.319709718227386475e-01 1.666727662086486816e-01 5.912839621305465698e-02 -2.807064652442932129e-01 -2.748202532529830933e-02 -2.955018915235996246e-02 1.992429345846176147e-01 -3.269289731979370117e-01 -1.380063444375991821e-01 -6.071887910366058350e-02 8.694227784872055054e-03 -3.435532152652740479e-01 6.393057852983474731e-02 -5.099843069911003113e-02 6.044202670454978943e-02 -9.880345314741134644e-02 3.478905186057090759e-02 -6.422330159693956375e-03 5.217521637678146362e-02 8.443009853363037109e-02 -3.383518159389495850e-01 -4.622364044189453125e-01 3.156478703022003174e-02 1.216994300484657288e-01 1.153131648898124695e-01
1.792214214801788330e-01 7.782345265150070190e-02 1.952937841415405273e-01 3.029663860797882080e-01 -4.810263589024543762e-02 -2.528227269649505615e-01 2.777054607868194580e-01 3.443061709403991699e-01 2.778466939926147461e-01 -3.659983631223440170e-03 2.329936325550079346e-01 -3.303288295865058899e-02 1.583606377243995667e-02 6.877420097589492798e-02 -2.106538563966751099e-01 -1.812677532434463501e-01 -6.307186186313629150e-02 -8.696456253528594971e-02 -1.565731130540370941e-02 2.743492834270000458e-02 2.409323900938034058e-01 -9.826719760894775391e-02 -9.365420043468475342e-02 -1.934618502855300903e-01 2.852028012275695801e-01 -7.600150420330464840e-04 3.868761286139488220e-02 -9.538637846708297729e-02 -1.310613453388214111e-01 2.479200810194015503e-01 1.469255238771438599e-01 1.912705004215240479e-01
6.634731311351060867e-03 -6.296441704034805298e-02 2.832737267017364502e-01 2.182612121105194092e-01 -1.680181175470352173e-02 -2.737697958946228027e-01 1.117314249277114868e-01 -1.897112838923931122e-02 -2.506670951843261719e-01 -2.138517610728740692e-02 -1.097747981548309326e-01 -1.609805077314376831e-01 -2.140436135232448578e-02 2.611117362976074219e-01 1.091859117150306702e-01 2.072871923446655273e-01 -1.281412690877914429e-01 1.935682296752929688e-01 -1.747668981552124023e-01 3.454771339893341064e-01 5.511420592665672302e-02 -3.662904724478721619e-02 6.272765994071960449e-02 5.194507166743278503e-02 1.013652905821800232e-01 1.751882433891296387e-01 5.393486935645341873e-03 -1.130324229598045349e-01 -4.753828644752502441e-01 1.798052936792373657e-01 1.613361686468124390e-01 4.828791320323944092e-02
4.619104042649269104e-02 2.262138277292251587e-01 3.238286674022674561e-01 -4.793869331479072571e-02 -1.246705502271652222e-01 -8.281955495476722717e-03 -2.203613221645355225e-01 -1.033550053834915161e-01 -2.539786696434020996e-02 6.464574486017227173e-02 1.316615939140319824e-02 5.084641277790069580e-02 2.667322754859924316e-02 3.984060883522033691e-01 -1.717067360877990723e-01 -1.124400943517684937e-01 -2.437569014728069305e-02 -4.053084552288055420e-02 -3.301879465579986572e-01 -1.999945342540740967e-01 -6.119528040289878845e-02 -1.399147361516952515e-01 1.523498147726058960e-01 -1.615633815526962280e-02 2.006132602691650391e-01 -2.000526189804077148e-01 7.719621062278747559e-02 1.485119760036468506e-01 -3.638265132904052734e-01 1.864228546619415283e-01 -1.337105184793472290e-01 -2.533676922321319580e-01
-1.318440213799476624e-02 4.386432468891143799e-02 2.758593261241912842e-01 -1.180740911513566971e-02 -1.596612036228179932e-01 -4.660848062485456467e-03 -8.700837194919586182e-02 9.648179262876510620e-02 2.951113581657409668e-01 -1.347163468599319458e-01 1.172778382897377014e-02 -3.906332701444625854e-02 1.784534901380538940e-01 1.954087615013122559e-02 -1.846926212310791016e-01 7.779525965452194214e-02 -8.619638532400131226e-02 2.097442448139190674e-01 -7.980939745903015137e-02 -1.271621137857437134e-01 7.823142409324645996e-02 1.187538653612136841e-01 9.184429049491882324e-02 1.015428975224494934e-01 -1.030690371990203857e-01 -1.747315376996994019e-01 5.748558044433593750e-01 -1.073612496256828308e-01 -2.764751911163330078e-01 5.876198876649141312e-03 2.264015376567840576e-01 2.760004103183746338e-01
2.157908827066421509e-01 2.983533143997192383e-01 1.962987929582595825e-01 1.308660488575696945e-02 1.128833293914794922e-01 -4.775673449039459229e-01 1.093572452664375305e-01 3.581415116786956787e-02 1.071896404027938843e-04 -5.460061877965927124e-02 9.367359429597854614e-02 -1.443719565868377686e-01 8.415029197931289673e-02 1.843546181917190552e-01 -1.467901170253753662e-01 -1.185367908328771591e-02 -2.947307825088500977e-01 1.224510148167610168e-01 -7.165931910276412964e-02 1.784752123057842255e-02 -1.476272940635681152e-01 -2.723163459450006485e-03 5.554018914699554443e-02 1.422202885150909424e-01 7.771454751491546631e-02 -5.322520062327384949e-02 1.101376488804817200e-01 -9.087346494197845459e-02 -4.273647964000701904e-01 -1.585262864828109741e-01 2.855808436870574951e-01 7.273490726947784424e-02
1.329071074724197388e-01 1.088378652930259705e-01 3.349736928939819336e-01 -1.467662956565618515e-02 -3.961295261979103088e-02 -1.401211917400360107e-01 -8.022660017013549805e-02 1.234501674771308899e-01 2.710120081901550293e-01 -3.143819570541381836e-01 -6.618341058492660522e-02 -2.749843001365661621e-01 2.881257236003875732e-01 1.884412206709384918e-02 -1.502531915903091431e-01 3.099100664258003235e-02 -7.240857928991317749e-02 1.222923547029495239e-01 -3.447102382779121399e-02 1.412920840084552765e-02 1.125788241624832153e-01 1.953038424253463745e-01 5.641395971179008484e-02 6.165331229567527771e-03 -1.892722696065902710e-01 -1.257287412881851196e-01 3.274246156215667725e-01 -3.606470674276351929e-02 -1.454585492610931396e-01 -3.495468199253082275e-02 2.760028839111328125e-01 3.488243818283081055e-01
5.976401269435882568e-02 1.623855680227279663e-01 2.706536054611206055e-01 1.866109073162078857e-01 1.541263908147811890e-01 -8.228179812431335449e-02 -5.933914706110954285e-02 1.551820784807205200e-01 -9.456738084554672241e-02 -1.310250163078308105e-01 -2.092232406139373779e-01 7.303917407989501953e-02 -2.962137758731842041e-01 9.414105117321014404e-02 -2.533091008663177490e-01 -2.207124680280685425e-01 1.316230893135070801e-01 -2.419389635324478149e-01 -2.268573492765426636e-01 1.226203888654708862e-01 2.298470586538314819e-01 -6.792419403791427612e-02 -8.682397753000259399e-02 -1.201122775673866272e-01 9.762576222419738770e-02 -1.580624431371688843e-01 3.127430677413940430e-01 -4.221431165933609009e-02 -1.716867387294769287e-01 2.400252819061279297e-01 2.439180016517639160e-01 1.292007416486740112e-01
8.495027199387550354e-03 8.152410387992858887e-02 1.847021579742431641e-01 2.469025701284408569e-01 -9.388960897922515869e-02 -2.628700435161590576e-01 6.722854822874069214e-02 2.088285088539123535e-01 -4.407543223351240158e-03 -1.688616871833801270e-01 2.248406559228897095e-01 -1.669818162918090820e-02 -3.833225741982460022e-02 -1.189408674836158752e-01 -1.291502416133880615e-01 1.309260725975036621e-01 2.144177444279193878e-02 2.038697749376296997e-01 1.574556380510330200e-01 -1.428729146718978882e-01 2.068455964326858521e-01 -1.954546011984348297e-02 4.542985185980796814e-02 -9.305880963802337646e-02 -2.877592146396636963e-01 -1.180649697780609131e-01 4.194679111242294312e-02 -2.842721156775951385e-02 -2.694412767887115479e-01 3.360510766506195068e-01 -1.472821682691574097e-01 4.423862695693969727e-01
-5.727460142225027084e-03 1.434222459793090820e-01 4.221974313259124756e-01 5.541802570223808289e-02 -1.229188442230224609e-01 5.231569707393646240e-02 2.863062173128128052e-02 -3.050010800361633301e-01 1.287454664707183838e-01 -2.436019033193588257e-01 2.983732223510742188e-01 -1.665105223655700684e-01 -6.943953782320022583e-02 1.152613107115030289e-02 -5.172970890998840332e-02 -2.808628678321838379e-01 3.621263429522514343e-02 2.644276246428489685e-02 7.351872324943542480e-02 -2.287466526031494141e-01 1.178209930658340454e-01 8.292330056428909302e-02 9.364008903503417969e-02 4.094173014163970947e-02 1.343913972377777100e-01 3.459684923291206360e-02 5.655391886830329895e-02 1.749605983495712280e-01 -4.453029036521911621e-01 1.612730175256729126e-01 1.971325576305389404e-01 -4.891978576779365540e-03
1.569957286119461060e-01 -1.640602201223373413e-01 -2.304408699274063110e-03 -2.036614529788494110e-02 2.759574055671691895e-01 -7.037169486284255981e-02 -1.359398514032363892e-01 2.378028631210327148e-02 4.953190684318542480e-02 -2.703571915626525879e-01 8.698231726884841919e-02 3.153684735298156738e-01 5.000916495919227600e-02 2.127992659807205200e-01 -1.918502300977706909e-01 -9.814123809337615967e-02 6.619073450565338135e-02 2.924175262451171875e-01 -2.577249705791473389e-01 -4.053967818617820740e-02 2.644949853420257568e-01 9.773794561624526978e-02 2.858365140855312347e-02 -5.996596440672874451e-02 1.059594284743070602e-02 -2.120674103498458862e-01 3.756251558661460876e-02 2.870914526283740997e-02 -4.694313704967498779e-01 1.061200574040412903e-01 -2.067683637142181396e-01 8.657863736152648926e-02
2.726745307445526123e-01 1.277573853731155396e-01 4.588852524757385254e-01 1.455096900463104248e-01 -1.483288258314132690e-01 6.458932161331176758e-02 -1.805955357849597931e-02 2.256347388029098511e-01 -3.892261907458305359e-02 -1.101189404726028442e-01 1.918090432882308960e-01 -3.555843979120254517e-02 4.596694558858871460e-02 -4.725280776619911194e-02 -1.636953353881835938e-01 1.145231202244758606e-01 1.195740401744842529e-01 8.667632192373275757e-02 -1.087222993373870850e-01 -3.035363554954528809e-01 2.327694892883300781e-01 -5.607391241937875748e-03 3.413280546665191650e-01 -3.846751525998115540e-02 -5.226578563451766968e-02 -1.299782246351242065e-01 -8.251330256462097168e-02 -3.789714351296424866e-02 -2.675999402999877930e-01 2.242855578660964966e-01 -1.429642438888549805e-01 -1.898082792758941650e-01
1.354851871728897095e-01 -4.445123672485351562e-02 1.808416098356246948e-01 2.538354396820068359e-01 3.188645839691162109e-01 5.004420876502990723e-02 -1.649899594485759735e-02 2.419821172952651978e-01 6.631601136177778244e-03 -2.464117258787155151e-01 1.306010931730270386e-01 1.311056017875671387e-01 1.373021006584167480e-01 1.261203438043594360e-01 1.356559991836547852e-01 2.398015931248664856e-02 -1.578079611063003540e-01 -5.312396213412284851e-02 -7.053529843688011169e-03 1.900409311056137085e-01 8.685712516307830811e-02 1.322439126670360565e-02 -1.332742124795913696e-01 -5.830828845500946045e-02 2.139002084732055664e-01 7.214917242527008057e-02 7.266624271869659424e-02 -1.219635233283042908e-01 -6.173865199089050293e-01 1.463521085679531097e-02 9.749958664178848267e-02 1.265259087085723877e-01
-7.661338150501251221e-02 3.074877262115478516e-01 2.923341393470764160e-01 1.761682778596878052e-01 -5.274251848459243774e-02 1.544163376092910767e-02 -1.341629773378372192e-01 1.653076522052288055e-02 4.179390668869018555e-01 -2.497709691524505615e-01 -9.952498227357864380e-02 -8.521731197834014893e-02 4.009075835347175598e-02 5.675490200519561768e-02 -1.147551834583282471e-01 -1.289302259683609009e-01 1.452694982290267944e-01 1.893833541544154286e-04 -1.067616939544677734e-01 2.078248374164104462e-02 -1.029922068119049072e-01 1.434585154056549072e-01 6.853134930133819580e-02 1.830553859472274780e-01 -8.126267790794372559e-02 -3.101464509963989258e-01 2.366419881582260132e-01 -8.406487852334976196e-02 -1.829468160867691040e-01 1.767581850290298462e-01 2.137057185173034668e-01 3.072090446949005127e-01
3.396675586700439453e-01 -1.160104852169752121e-02 1.386516094207763672e-01 3.225294649600982666e-01 -1.225709244608879089e-01 7.474119961261749268e-02 2.119592130184173584e-01 1.357100754976272583e-01 6.807511299848556519e-02 -1.218452751636505127e-01 -2.117187483236193657e-03 -6.656423956155776978e-02 3.228383511304855347e-02 -5.023137480020523071e-02 -4.177497699856758118e-02 1.805727034807205200e-01 1.181502342224121094e-01 1.018665581941604614e-01 -8.398798853158950806e-02 -7.911645621061325073e-02 7.219861447811126709e-02 1.229811608791351318e-01 2.303716391324996948e-01 2.880501151084899902e-01 -1.742907017469406128e-01 -4.812279343605041504e-02 2.500737011432647705e-01 -1.587190479040145874e-01 -2.278904318809509277e-01 3.428749740123748779e-01 3.261024951934814453e-01 1.586284935474395752e-01
5.786805227398872375e-02 1.435464620590209961e-01 2.776379883289337158e-01 5.068226903676986694e-02 9.943396598100662231e-02 1.112754270434379578e-02 1.095898821949958801e-01 2.469225414097309113e-02 -2.150572985410690308e-01 -8.830023556947708130e-02 -7.227163016796112061e-02 6.243874505162239075e-02 -9.129285067319869995e-02 3.660929501056671143e-01 -1.983126103878021240e-01 8.630381524562835693e-02 2.354676276445388794e-01 3.273782730102539062e-01 -3.179707750678062439e-02 -8.828890323638916016e-02 1.772111803293228149e-01 1.826390177011489868e-01 -5.817218124866485596e-02 1.696773469448089600e-01 2.890098690986633301e-01 -2.664468586444854736e-01 -7.704100012779235840e-02 -1.942105442285537720e-01 -3.601958155632019043e-01 3.125665010884404182e-03 -1.665587164461612701e-02 1.577841341495513916e-01
3.302381336688995361e-01 1.299704909324645996e-01 3.003814518451690674e-01 2.082460224628448486e-01 -1.703244447708129883e-01 5.790417268872261047e-02 -1.622564196586608887e-01 2.057498246431350708e-01 -1.399233639240264893e-01 -5.974872782826423645e-02 -1.456920504570007324e-01 2.243655733764171600e-02 -3.511399030685424805e-02 -1.730263978242874146e-01 -2.114468067884445190e-01 -1.613206230103969574e-02 1.679190844297409058e-01 5.562544986605644226e-02 -7.571890205144882202e-02 -2.202409803867340088e-01 6.297688186168670654e-02 1.145202815532684326e-01 -4.076484218239784241e-02 -5.581355094909667969e-02 5.456260964274406433e-02 -1.816510260105133057e-01 -1.373426914215087891e-01 -2.024772018194198608e-01 -2.186156064271926880e-01 4.454281330108642578e-01 -1.927370727062225342e-01 1.784470081329345703e-01
1.754653304815292358e-01 1.924952566623687744e-01 2.976005375385284424e-01 -1.042376644909381866e-02 -2.039116807281970978e-02 -1.730639673769474030e-02 -7.670785486698150635e-02 1.618747711181640625e-01 2.162435799837112427e-01 -5.635593831539154053e-02 -1.102258712053298950e-01 -3.304794058203697205e-02 -1.980684846639633179e-01 1.263249367475509644e-01 -3.190388679504394531e-01 -6.483782827854156494e-02 -3.649432659149169922e-01 -1.378368772566318512e-02 -3.758959174156188965e-01 8.631717413663864136e-02 1.650271117687225342e-01 2.847518324851989746e-01 -7.280186563730239868e-02 8.894381672143936157e-02 -2.830523997545242310e-02 -1.462572515010833740e-01 2.825847268104553223e-01 -1.228640601038932800e-01 -1.952230036258697510e-01 8.150510489940643311e-02 5.910883471369743347e-02 1.314543932676315308e-01
1.862240433692932129e-01 6.370984762907028198e-02 2.104520201683044434e-01 1.157207563519477844e-01 6.995206326246261597e-02 -5.211815237998962402e-02 2.617759816348552704e-02 1.815252751111984253e-01 1.193300038576126099e-01 -3.302558138966560364e-02 -1.985510811209678650e-02 -2.189261764287948608e-01 2.331806160509586334e-02 -2.643822431564331055e-01 -2.237298637628555298e-01 2.566181123256683350e-01 3.046214580535888672e-01 1.021273732185363770e-01 -1.690372377634048462e-01 4.526700824499130249e-02 9.649971872568130493e-02 1.289001386612653732e-02 6.688914448022842407e-02 7.675270736217498779e-02 -1.407556533813476562e-01 2.009661346673965454e-01 -1.440842747688293457e-01 9.690470062196254730e-03 -3.923606276512145996e-01 3.740803897380828857e-01 2.529134750366210938e-01 1.404949873685836792e-01
1.472779810428619385e-01 1.869560331106185913e-01 2.711875736713409424e-01 -1.011513099074363708e-01 -1.116626989096403122e-02 -2.727214395999908447e-01 1.176564842462539673e-01 1.776771694421768188e-01 -5.859644711017608643e-02 -3.115151524543762207e-01 3.503035381436347961e-02 4.001565650105476379e-02 5.614299699664115906e-02 1.794320195913314819e-01 -3.830721974372863770e-01 -2.471665143966674805e-01 -6.915391236543655396e-02 -1.883379817008972168e-01 1.344619840383529663e-01 1.091559007763862610e-01 1.005578041076660156e-01 -7.699891924858093262e-02 4.364613071084022522e-02 -2.167614251375198364e-01 5.362527072429656982e-02 -2.540208697319030762e-01 1.095280498266220093e-01 -2.502604722976684570e-01 -1.867632865905761719e-01 2.291199415922164917e-01 1.565818935632705688e-01 6.386215239763259888e-02
-5.304145067930221558e-02 3.375180065631866455e-03 2.338401824235916138e-01 2.793505191802978516e-01 -8.414301276206970215e-02 8.482692390680313110e-02 -2.876022458076477051e-01 2.537083066999912262e-02 4.626128077507019043e-02 -1.072072535753250122e-01 6.584056466817855835e-02 1.602659970521926880e-01 3.141108667477965355e-03 -1.930644959211349487e-01 -6.476998329162597656e-02 5.597902834415435791e-02 1.489448249340057373e-01 1.391625255346298218e-01 1.319822389632463455e-02 -5.849120020866394043e-02 2.275138199329376221e-01 3.498713970184326172e-01 7.755113393068313599e-02 1.753478124737739563e-02 -1.135406829416751862e-02 1.514219641685485840e-01 1.456616222858428955e-01 -1.295897513628005981e-01 -5.156329870223999023e-01 2.996878325939178467e-01 -6.491164863109588623e-02 1.787289232015609741e-01
2.193360179662704468e-01 2.328721284866333008e-01 2.527079880237579346e-01 2.958882600069046021e-02 -2.249529212713241577e-01 7.456661760807037354e-02 -1.974370144307613373e-02 1.089388430118560791e-01 1.721723079681396484e-01 -1.229914203286170959e-01 4.766936972737312317e-02 1.241911724209785461e-01 -2.118591815233230591e-01 -2.010125219821929932e-01 -4.520433247089385986e-01 -1.317011415958404541e-01 -8.455996960401535034e-02 6.397841032594442368e-03 -2.394532561302185059e-01 1.655510067939758301e-01 3.939128294587135315e-02 9.483217447996139526e-02 -2.363451011478900909e-02 -6.381831597536802292e-03 -7.318706810474395752e-02 -8.758353441953659058e-02 1.653164923191070557e-01 7.034991285763680935e-04 -2.818630337715148926e-01 3.151546120643615723e-01 2.567829489707946777e-01 8.315603435039520264e-02
5.278136208653450012e-02 2.331449389457702637e-01 1.274853199720382690e-01 1.050670370459556580e-01 -1.123655289411544800e-01 4.269231576472520828e-03 6.819691509008407593e-03 1.884715408086776733e-01 1.861956566572189331e-01 -1.217242553830146790e-01 5.906224623322486877e-02 -2.867617309093475342e-01 1.752222180366516113e-01 1.394800543785095215e-01 -2.302621603012084961e-01 -3.343658149242401123e-02 -1.373767387121915817e-02 1.000329926609992981e-01 -8.486659824848175049e-02 -8.764886856079101562e-02 1.216807588934898376e-01 -2.720466349273920059e-03 9.776516258716583252e-02 8.680006116628646851e-02 -4.628806933760643005e-02 -4.514905810356140137e-02 5.479483604431152344e-01 1.098633259534835815e-01 -2.662677466869354248e-01 4.650793969631195068e-02 1.916095912456512451e-01 3.802519142627716064e-01
3.004216589033603668e-02 1.064358428120613098e-01 4.379391074180603027e-01 -6.062246859073638916e-02 -8.426481485366821289e-02 1.425216197967529297e-01 -1.899088323116302490e-01 -3.992320224642753601e-02 8.377940952777862549e-02 -1.720294505357742310e-01 -1.415710896253585815e-01 6.222209706902503967e-02 2.053159922361373901e-01 2.120404243469238281e-01 -1.606312245130538940e-01 -9.247763454914093018e-02 9.606988728046417236e-02 -1.168667003512382507e-01 -3.391802310943603516e-02 2.780601009726524353e-02 1.979320496320724487e-01 -8.367229998111724854e-02 2.342443168163299561e-01 -2.223036624491214752e-02 -2.538720369338989258e-01 1.424782425165176392e-01 -2.442210018634796143e-01 -2.617136389017105103e-02 -3.513262867927551270e-01 3.086249530315399170e-01 -1.067948564887046814e-01 2.090823352336883545e-01
3.435386121273040771e-01 6.184201687574386597e-02 3.958160281181335449e-01 3.004897013306617737e-02 -3.831848874688148499e-02 -1.623188555240631104e-01 -3.460831344127655029e-01 -2.319665998220443726e-02 1.743905693292617798e-01 1.067247688770294189e-01 2.122139185667037964e-02 -7.177643477916717529e-02 2.440512627363204956e-01 8.757159858942031860e-02 -2.031738311052322388e-01 6.449564825743436813e-03 9.761708229780197144e-02 2.009473145008087158e-01 -3.121538460254669189e-01 -9.992180764675140381e-02 5.833744630217552185e-02 -1.291323304176330566e-01 6.077889353036880493e-02 8.865718729794025421e-03 1.798552125692367554e-01 -1.616672277450561523e-01 -2.997429072856903076e-01 1.112730503082275391e-01 -2.377317249774932861e-01 3.226931765675544739e-02 1.271725744009017944e-01 2.956736087799072266e-02
-2.598277758806943893e-03 1.497000548988580704e-02 2.284482717514038086e-01 7.692502439022064209e-02 7.006768137216567993e-02 -1.225766316056251526e-01 -6.016254425048828125e-02 3.276956677436828613e-01 -1.391476690769195557e-01 -1.170022338628768921e-01 1.439916063100099564e-02 -2.036999315023422241e-01 1.262690722942352295e-01 1.340594291687011719e-01 -4.948268458247184753e-02 -1.653656959533691406e-01 7.989124208688735962e-02 -9.867144376039505005e-02 -2.180184572935104370e-01 -3.694260418415069580e-01 3.810194730758666992e-01 -1.534826010465621948e-01 -8.285019546747207642e-02 -1.255859434604644775e-02 -1.841122470796108246e-02 9.425061196088790894e-02 6.611482799053192139e-02 1.498167961835861206e-01 -3.951929211616516113e-01 3.050304949283599854e-01 1.042850688099861145e-01 -1.568462513387203217e-02
3.132003843784332275e-01 1.630312800407409668e-01 3.947080373764038086e-01 8.127669245004653931e-02 -1.081002131104469299e-01 -4.265768080949783325e-02 -1.402769982814788818e-01 3.829830586910247803e-01 -1.121616363525390625e-01 -9.063279628753662109e-02 3.375508263707160950e-02 1.535002235323190689e-02 -1.477484498172998428e-02 -9.666203707456588745e-02 -1.313294768333435059e-01 -1.108605694025754929e-02 1.987067423760890961e-02 -7.399534434080123901e-02 -6.909578293561935425e-02 -2.839775681495666504e-01 3.333098292350769043e-01 1.559499069117009640e-03 1.748984158039093018e-01 -4.233079403638839722e-02 6.129951030015945435e-02 -4.439211450517177582e-03 -2.350683696568012238e-02 -4.334577172994613647e-02 -2.998502552509307861e-01 3.564887642860412598e-01 -1.532173305749893188e-01 -5.019525811076164246e-02
-1.963484138250350952e-01 -4.157717898488044739e-02 2.352107167243957520e-01 9.613183140754699707e-02 -9.622834622859954834e-03 -4.716550186276435852e-02 -2.474863976240158081e-01 -8.675147779285907745e-03 2.801739796996116638e-02 -2.607941627502441406e-01 -1.248246133327484131e-01 2.642613053321838379e-01 2.210219827247783542e-04 3.406948149204254150e-01 -1.503056660294532776e-02 -2.301941812038421631e-02 -4.198997467756271362e-02 1.791878193616867065e-01 -2.752386629581451416e-01 3.706938028335571289e-02 -2.005592733621597290e-02 -2.146306186914443970e-01 -1.127340737730264664e-02 -7.759973406791687012e-02 2.148168720304965973e-02 -3.261125087738037109e-01 -1.588013321161270142e-01 8.219607174396514893e-03 -1.231307461857795715e-01 2.650791108608245850e-01 3.158880472183227539e-01 2.820281982421875000e-01
2.476016879081726074e-01 3.283231705427169800e-02 2.696067988872528076e-01 3.067336082458496094e-01 -1.375363916158676147e-01 1.647405922412872314e-01 1.124421507120132446e-01 2.242407053709030151e-01 5.039299651980400085e-02 4.160554148256778717e-03 1.565806865692138672e-01 -1.190030649304389954e-01 7.918818295001983643e-02 2.007420063018798828e-01 -5.884493235498666763e-03 2.587715862318873405e-03 1.116515416651964188e-02 1.024769991636276245e-01 -1.847753822803497314e-01 5.819313973188400269e-02 -1.315118074417114258e-01 -1.702265143394470215e-01 4.534131288528442383e-02 -1.770063638687133789e-01 -6.364161521196365356e-02 2.960646450519561768e-01 5.552807822823524475e-02 -2.881566248834133148e-02 -5.593799352645874023e-01 -1.593562960624694824e-02 1.760342121124267578e-01 -8.021002262830734253e-02
2.279101163148880005e-01 3.268082141876220703e-01 4.278114736080169678e-01 -9.336445480585098267e-02 1.049135774374008179e-01 -1.614645421504974365e-01 1.383573561906814575e-02 -1.280560046434402466e-01 -1.462073028087615967e-01 -1.601227372884750366e-01 7.143935561180114746e-02 9.168998897075653076e-02 1.132415682077407837e-01 -1.189622357487678528e-01 -1.038857176899909973e-01 1.961357891559600830e-02 -1.536951363086700439e-01 1.799219399690628052e-01 -2.340019047260284424e-01 -7.722613215446472168e-02 2.339470982551574707e-01 2.428282983601093292e-03 2.556888461112976074e-01 -1.192121356725692749e-01 -2.753219902515411377e-01 -2.115199714899063110e-01 -2.664081454277038574e-01 -2.308361977338790894e-02 -1.621762216091156006e-01 1.328259110450744629e-01 6.820055842399597168e-02 7.404628396034240723e-02
2.289358377456665039e-01 -1.181991249322891235e-01 3.076917529106140137e-01 7.639429718255996704e-02 5.796897411346435547e-02 2.002125680446624756e-01 -1.171095669269561768e-01 7.082837633788585663e-03 4.959882050752639771e-02 -2.089351266622543335e-01 1.074258461594581604e-01 -9.107991307973861694e-02 4.633270949125289917e-02 -5.271194502711296082e-02 -4.057896882295608521e-02 -1.855573803186416626e-01 -4.675118625164031982e-02 2.526954114437103271e-01 3.151404112577438354e-02 -1.539948880672454834e-01 1.858268082141876221e-01 1.377986371517181396e-01 1.220162361860275269e-01 2.453485503792762756e-02 7.455382496118545532e-02 -3.583111986517906189e-02 1.470921337604522705e-01 3.457125723361968994e-01 -4.767157435417175293e-01 -3.346887975931167603e-02 6.401526927947998047e-02 3.587674200534820557e-01
-1.018614135682582855e-02 -7.464420795440673828e-02 8.855103701353073120e-02 2.301006019115447998e-02 3.951211646199226379e-02 2.482121251523494720e-02 4.747284203767776489e-02 -1.479449123144149780e-01 9.223122149705886841e-02 -2.620522677898406982e-01 2.781100384891033173e-02 9.322046488523483276e-02 8.654291182756423950e-02 3.462867438793182373e-02 -7.399754971265792847e-02 -1.159328687936067581e-02 1.976872384548187256e-01 4.342823624610900879e-01 -2.863343060016632080e-01 1.083039864897727966e-01 5.158835649490356445e-02 -1.642797589302062988e-01 -5.723215639591217041e-02 9.325876832008361816e-03 -7.134154438972473145e-02 -1.458991765975952148e-01 5.179836880415678024e-03 6.298688799142837524e-02 -4.275594353675842285e-01 1.533741801977157593e-01 1.320492923259735107e-01 5.001466870307922363e-01
4.669515490531921387e-01 7.240545749664306641e-02 3.550620973110198975e-01 2.696838974952697754e-02 2.090734541416168213e-01 1.637629419565200806e-01 4.650156199932098389e-02 -1.127280388027429581e-02 8.058982342481613159e-02 1.001123040914535522e-01 1.637798398733139038e-01 2.998906560242176056e-02 3.570141270756721497e-02 3.234214335680007935e-02 -1.770460307598114014e-01 2.073180228471755981e-01 -2.212083339691162109e-02 5.091496929526329041e-02 -3.144367411732673645e-02 1.369657814502716064e-01 2.003417909145355225e-01 3.126679733395576477e-02 1.981110870838165283e-01 3.113597072660923004e-02 -1.256438195705413818e-01 -2.621826827526092529e-01 -2.175627946853637695e-01 -4.695889353752136230e-02 -2.044197320938110352e-01 3.277342617511749268e-01 7.761564105749130249e-02 2.505252361297607422e-01
1.689586043357849121e-01 1.831633746623992920e-01 4.930725097656250000e-01 -1.252029538154602051e-01 5.489936098456382751e-02 1.222739666700363159e-01 1.291055139154195786e-02 -1.886531710624694824e-01 -1.184362024068832397e-01 -2.618061900138854980e-01 7.349680364131927490e-02 4.981115832924842834e-02 -4.069430381059646606e-02 -1.078886166214942932e-01 -3.101672418415546417e-02 -1.359917782247066498e-02 -8.823250420391559601e-03 3.059521913528442383e-01 -7.634115219116210938e-02 4.999947920441627502e-02 -7.729643583297729492e-02 1.250295639038085938e-01 1.026561260223388672e-01 7.372769177891314030e-04 -3.235847353935241699e-01 -1.498809177428483963e-02 -4.960902035236358643e-02 -7.759254425764083862e-02 -3.862040638923645020e-01 2.390321046113967896e-01 2.526951730251312256e-01 -5.267114937305450439e-02
2.487588226795196533e-01 1.115393340587615967e-01 2.971995174884796143e-01 5.076234936714172363e-01 -3.667609021067619324e-02 7.678125053644180298e-02 -1.226229891180992126e-01 1.584344357252120972e-02 -1.248439475893974304e-01 8.768495917320251465e-02 2.066645957529544830e-02 -3.162512183189392090e-01 1.529298275709152222e-01 1.766487658023834229e-01 -2.934688329696655273e-01 -1.726151853799819946e-01 -1.372404545545578003e-01 -5.559325963258743286e-02 -1.123572289943695068e-01 1.389611214399337769e-01 -5.710338056087493896e-02 1.058741807937622070e-01 4.949060967192053795e-04 5.839552730321884155e-02 1.341955661773681641e-01 8.888821303844451904e-02 1.778090894222259521e-01 -1.700992584228515625e-01 -3.111923933029174805e-01 -8.031628280878067017e-02 2.392194978892803192e-02 -2.913263626396656036e-02
1.071928143501281738e-01 1.195454783737659454e-02 1.908242255449295044e-01 -9.388994425535202026e-02 -7.129939645528793335e-02 1.265693157911300659e-01 -1.246555447578430176e-01 8.296710997819900513e-02 -1.860743574798107147e-02 1.474918574094772339e-01 -5.439662560820579529e-02 -4.188619852066040039e-01 5.235017091035842896e-02 2.768298387527465820e-01 -1.192314401268959045e-01 -2.427885234355926514e-01 -6.627642363309860229e-02 2.051951140165328979e-01 1.499555408954620361e-01 7.749848067760467529e-02 2.079121023416519165e-01 1.077244207262992859e-01 1.818030178546905518e-01 -8.007675409317016602e-02 -1.908807009458541870e-01 8.765031397342681885e-02 1.548130661249160767e-01 1.800078749656677246e-01 -3.390130400657653809e-01 1.785381287336349487e-01 3.530778586864471436e-01 -7.297193259000778198e-02
3.009628951549530029e-01 -1.337772756814956665e-01 2.029762417078018188e-01 1.201308798044919968e-02 8.441617339849472046e-02 -1.865915954113006592e-01 -9.134151041507720947e-02 3.522524833679199219e-01 -2.617051005363464355e-01 -9.312835335731506348e-02 1.513756811618804932e-01 2.231929451227188110e-01 -1.546102017164230347e-01 3.134164214134216309e-01 -2.177669852972030640e-01 1.217563748359680176e-01 2.076523452997207642e-01 1.318586170673370361e-01 -2.432447522878646851e-01 -8.725663274526596069e-02 1.679265052080154419e-01 9.838744997978210449e-02 1.867593377828598022e-01 4.138889163732528687e-02 -3.216886892914772034e-02 3.381752595305442810e-02 4.238418303430080414e-03 4.759390279650688171e-02 -2.544851899147033691e-01 -1.966546475887298584e-02 1.919459402561187744e-01 1.825559586286544800e-01
-1.242194250226020813e-01 -1.086556762456893921e-01 1.396141201257705688e-01 -1.289833337068557739e-02 -1.231249645352363586e-01 -1.353930830955505371e-01 -1.596871316432952881e-01 1.452650874853134155e-01 -7.623829692602157593e-02 5.957358330488204956e-02 1.488211005926132202e-01 1.021495237946510315e-01 -3.615219146013259888e-02 1.098553277552127838e-02 7.120933849364519119e-03 -5.460705980658531189e-02 -2.391362749040126801e-02 -2.505669370293617249e-02 -2.798661589622497559e-01 1.181774809956550598e-01 2.067101299762725830e-01 1.357911080121994019e-01 1.332910805940628052e-01 -1.112170815467834473e-01 1.232714429497718811e-01 2.798767983913421631e-01 1.226569339632987976e-01 -3.352913558483123779e-01 -5.696037411689758301e-01 2.619993984699249268e-01 -9.991700947284698486e-02 1.332144141197204590e-01
3.318740129470825195e-01 2.525555193424224854e-01 1.649154275655746460e-01 1.085754632949829102e-01 2.193822711706161499e-01 -1.853485852479934692e-01 9.050562977790832520e-02 4.698843508958816528e-02 -7.581827044486999512e-02 1.753486320376396179e-02 -1.422768533229827881e-01 -1.735628694295883179e-01 2.998547852039337158e-01 -1.612794101238250732e-01 -2.413685768842697144e-01 -4.566173255443572998e-02 -1.422077510505914688e-02 3.133122995495796204e-02 -2.164101451635360718e-01 3.572333157062530518e-01 4.290190339088439941e-02 8.645097911357879639e-02 4.171273857355117798e-02 -1.435931026935577393e-01 -4.950614646077156067e-03 -1.232181563973426819e-01 -1.126942858099937439e-01 -1.108530238270759583e-01 -1.851364374160766602e-01 2.581200897693634033e-01 2.742142081260681152e-01 1.947327703237533569e-01
2.182699590921401978e-01 1.101727411150932312e-01 2.610974013805389404e-01 1.197554543614387512e-01 -5.260059610009193420e-02 -9.866275638341903687e-02 -1.331736743450164795e-01 -5.082876607775688171e-02 -1.294281035661697388e-01 -3.272006809711456299e-01 -1.047487705945968628e-01 4.708532989025115967e-02 2.371236868202686310e-02 -1.261431425809860229e-01 7.824332267045974731e-02 -4.406722784042358398e-01 -8.931564539670944214e-02 -2.976578846573829651e-02 -4.951446503400802612e-02 -8.613640069961547852e-02 3.771103620529174805e-01 -9.173162281513214111e-03 1.120071485638618469e-01 -1.530423760414123535e-01 -2.158214896917343140e-01 -5.943694338202476501e-02 -8.814428746700286865e-02 -1.320852246135473251e-02 -4.368706941604614258e-01 1.055531129240989685e-01 -8.948140591382980347e-02 7.771199941635131836e-02
-5.404629185795783997e-02 7.463867962360382080e-02 2.889218628406524658e-01 2.128835618495941162e-01 1.308097131550312042e-02 -9.835086017847061157e-02 1.673714816570281982e-01 1.546362936496734619e-01 9.762934595346450806e-02 -2.081125080585479736e-01 2.262148410081863403e-01 -5.286808684468269348e-02 -3.814104013144969940e-03 -1.092190071940422058e-01 -3.131968528032302856e-02 6.847032904624938965e-02 2.480451464653015137e-01 3.749696910381317139e-01 1.025215089321136475e-01 -1.391176581382751465e-01 1.976600587368011475e-01 1.702728420495986938e-01 -2.196296118199825287e-02 -2.531691454350948334e-02 3.042539209127426147e-02 -4.180245101451873779e-02 -3.859865665435791016e-02 -5.703477188944816589e-02 -2.056501656770706177e-01 3.124777078628540039e-01 2.881699614226818085e-02 4.766140282154083252e-01
-8.455529808998107910e-02 3.224835172295570374e-02 1.760487407445907593e-01 1.541659533977508545e-01 5.793494731187820435e-02 1.178929731249809265e-01 -2.057634890079498291e-01 -8.195763453841209412e-03 1.674246191978454590e-01 3.076954185962677002e-02 8.585549890995025635e-02 -1.118873339146375656e-02 2.850108146667480469e-01 -4.832892492413520813e-02 -2.187841981649398804e-01 2.940864861011505127e-01 1.494916975498199463e-01 2.300101518630981445e-01 -8.237114548683166504e-02 1.113777514547109604e-03 3.553228080272674561e-01 -1.237585544586181641e-01 1.821820586919784546e-01 -1.333980858325958252e-01 -8.011055737733840942e-02 2.296827500686049461e-03 -1.053036376833915710e-01 3.461994975805282593e-02 -3.538787364959716797e-01 2.776976227760314941e-01 3.227077126502990723e-01 1.523269861936569214e-01
1.177093908190727234e-01 -1.592122204601764679e-02 -5.584780871868133545e-02 -6.919216364622116089e-02 -6.491313129663467407e-02 1.983765512704849243e-01 2.539767650887370110e-03 -3.790779039263725281e-02 2.341504245996475220e-01 -3.730799537152051926e-03 1.742993146181106567e-01 -1.656169742345809937e-01 -1.833691745996475220e-01 4.634250327944755554e-02 -2.155462652444839478e-01 -1.760067194700241089e-01 -8.426520973443984985e-02 2.579057216644287109e-01 -3.002819716930389404e-01 7.898025214672088623e-02 4.206546247005462646e-01 -9.820313006639480591e-02 -5.275133997201919556e-02 4.648567363619804382e-02 1.486232429742813110e-01 3.022956196218729019e-03 3.276190161705017090e-01 -1.190450787544250488e-01 -2.873729169368743896e-01 2.355585843324661255e-01 8.851619809865951538e-02 2.367338985204696655e-01
1.153675913810729980e-01 -6.149750202894210815e-02 3.929587006568908691e-01 1.214970126748085022e-01 -2.008284181356430054e-01 8.808158338069915771e-02 -1.104765459895133972e-01 2.010952681303024292e-02 1.081459373235702515e-01 -1.318200826644897461e-01 -1.756239086389541626e-01 5.677102506160736084e-02 2.354257255792617798e-01 2.901895046234130859e-01 -1.741321980953216553e-01 -2.110376805067062378e-01 -6.227445974946022034e-02 2.779368162155151367e-01 -3.252075612545013428e-02 -2.769457697868347168e-01 6.190578266978263855e-02 -3.040917813777923584e-01 8.135032653808593750e-02 -4.570248723030090332e-02 4.855539649724960327e-02 -1.847830861806869507e-01 2.489847093820571899e-01 -7.626193016767501831e-02 -3.023183345794677734e-01 -7.442445307970046997e-02 3.328865766525268555e-02 -9.564542770385742188e-02
1.273203641176223755e-01 2.597309350967407227e-01 2.260169684886932373e-01 -1.059272661805152893e-01 -3.359254896640777588e-01 -1.394919306039810181e-01 -2.183495014905929565e-01 -1.271529588848352432e-02 2.443298101425170898e-01 -2.451369464397430420e-01 1.753910258412361145e-02 -8.991381525993347168e-02 -2.179463952779769897e-01 1.546000540256500244e-01 -3.684696555137634277e-01 6.169820204377174377e-02 -1.321035921573638916e-01 -1.240272298455238342e-01 -2.722675502300262451e-01 -6.438416987657546997e-02 -1.214817911386489868e-01 1.881621778011322021e-01 3.786715492606163025e-02 1.487691700458526611e-02 4.110244568437337875e-03 -4.149442911148071289e-02 9.672754257917404175e-02 -1.988248229026794434e-01 -3.120540082454681396e-01 -1.380329113453626633e-02 1.255113035440444946e-01 8.859238028526306152e-02
3.081797957420349121e-01 6.492156535387039185e-02 1.302615702152252197e-01 7.309688627719879150e-02 1.402312666177749634e-01 9.382371604442596436e-02 -1.513793915510177612e-01 -3.388736024498939514e-02 1.318125724792480469e-01 -1.372035592794418335e-01 1.220921427011489868e-01 -3.606702014803886414e-02 1.198021993041038513e-01 -2.125045657157897949e-01 -9.606883674860000610e-02 1.224335655570030212e-01 1.411830633878707886e-01 1.368921846151351929e-01 -1.686904877424240112e-01 1.455466449260711670e-01 2.812542021274566650e-01 -2.413832023739814758e-02 2.564477622509002686e-01 -1.919197738170623779e-01 -4.968189448118209839e-02 1.267549097537994385e-01 -2.196055948734283447e-01 -1.033916845917701721e-01 -4.352804422378540039e-01 3.433190286159515381e-01 5.522087216377258301e-02 1.771873235702514648e-01
-1.146795526146888733e-01 -1.416312251240015030e-02 1.400296688079833984e-01 -1.370952557772397995e-02 -2.007886320352554321e-01 -1.404665112495422363e-01 -1.751661896705627441e-01 -3.887025266885757446e-02 -6.779754906892776489e-02 1.488322466611862183e-01 3.470347523689270020e-01 1.109870299696922302e-01 4.790926724672317505e-02 -7.610467076301574707e-02 -8.273108303546905518e-02 7.706854958087205887e-03 -1.418387740850448608e-01 1.359001696109771729e-01 -4.672310873866081238e-02 -4.365458711981773376e-02 1.176421865820884705e-01 2.349245846271514893e-01 1.238001212477684021e-01 -8.731304109096527100e-02 -9.739805757999420166e-02 1.876979134976863861e-03 1.735374927520751953e-01 -5.563458427786827087e-02 -6.377351880073547363e-01 1.907943040132522583e-01 2.401441335678100586e-01 1.482822597026824951e-01
1.070362403988838196e-01 2.513429224491119385e-01 -7.866879925131797791e-03 2.719750255346298218e-02 -3.693519905209541321e-02 -5.247939378023147583e-02 -1.886195093393325806e-01 -1.371713280677795410e-01 4.092965275049209595e-02 -5.540345981717109680e-02 -1.658748686313629150e-01 4.177778586745262146e-02 1.801172345876693726e-01 2.264200150966644287e-01 -1.602688431739807129e-01 5.667349323630332947e-02 1.036636605858802795e-01 -3.687873110175132751e-02 -5.093140900135040283e-02 -1.240160316228866577e-01 2.417348921298980713e-01 -2.725221402943134308e-02 2.774594724178314209e-01 4.456243943423032761e-03 -2.647947072982788086e-01 -1.025582924485206604e-01 -2.015372216701507568e-01 1.518732160329818726e-01 -4.562198817729949951e-01 2.666596770286560059e-01 1.479599475860595703e-01 3.282232880592346191e-01
1.634916216135025024e-01 5.174680426716804504e-02 2.827711962163448334e-02 1.592983454465866089e-01 -1.459354907274246216e-01 2.802766673266887665e-02 -1.484581381082534790e-01 1.552555412054061890e-01 -2.481135353446006775e-02 1.073235459625720978e-02 2.523672878742218018e-01 3.308181837201118469e-02 -3.182090818881988525e-02 3.814579546451568604e-01 -2.094686925411224365e-01 -3.734697997570037842e-01 1.480884570628404617e-02 1.543817967176437378e-01 -2.172099500894546509e-01 2.087183110415935516e-02 -1.303125470876693726e-01 -1.327546238899230957e-01 5.776343494653701782e-02 1.101878136396408081e-01 5.715962033718824387e-03 -2.209385484457015991e-01 -4.949856549501419067e-03 -1.685200929641723633e-01 -3.209723532199859619e-01 3.721756935119628906e-01 -1.729466021060943604e-01 -1.016152948141098022e-01
1.102004945278167725e-01 1.284939199686050415e-01 1.543782055377960205e-01 1.214036047458648682e-01 -1.488699484616518021e-02 5.857291072607040405e-02 9.464343637228012085e-02 8.286897093057632446e-02 2.341733723878860474e-01 -1.525527238845825195e-01 2.327789552509784698e-03 -2.369218915700912476e-01 9.388573467731475830e-02 -6.520386785268783569e-03 -1.505043804645538330e-01 -1.012134850025177002e-01 1.332193166017532349e-01 1.621978878974914551e-01 -1.338258385658264160e-01 9.474286437034606934e-02 4.676616936922073364e-02 1.692335903644561768e-01 5.875363200902938843e-02 3.252479434013366699e-01 -6.006474792957305908e-02 -1.943332701921463013e-01 1.025955751538276672e-01 -1.194210164248943329e-02 -4.314530789852142334e-01 1.349192112684249878e-01 2.701863348484039307e-01 4.437265694141387939e-01
-6.726110726594924927e-02 -1.449200212955474854e-01 9.463378787040710449e-02 1.767756938934326172e-01 -7.877311855554580688e-02 -2.504578530788421631e-01 -7.937793433666229248e-02 1.120851635932922363e-01 8.562794886529445648e-03 1.032899469137191772e-01 5.278108641505241394e-02 1.649605780839920044e-01 2.658543884754180908e-01 3.808771073818206787e-01 3.640111535787582397e-02 -2.697868943214416504e-01 -4.609715566039085388e-02 1.917376667261123657e-01 -2.684051394462585449e-01 -8.786940574645996094e-02 -1.708093732595443726e-01 -1.610372364521026611e-01 1.620123982429504395e-01 -1.688968837261199951e-01 1.349403709173202515e-01 -1.814446151256561279e-01 -7.182853668928146362e-02 -9.080398827791213989e-02 -3.384097814559936523e-01 3.007811903953552246e-01 -3.976050764322280884e-02 1.274126619100570679e-01
1.376454979181289673e-01 2.595944404602050781e-01 -1.213054284453392029e-01 1.735204607248306274e-01 2.737565338611602783e-01 4.495637118816375732e-02 7.638134062290191650e-02 4.615592584013938904e-02 -1.459164470434188843e-01 -8.297356218099594116e-02 -5.331773683428764343e-02 -1.422331184148788452e-01 1.187474802136421204e-01 2.190918177366256714e-01 2.243915386497974396e-02 -2.493261992931365967e-01 5.521770939230918884e-02 4.513673484325408936e-02 4.565086681395769119e-03 2.123790606856346130e-02 -1.322350054979324341e-01 1.733570098876953125e-01 8.941527456045150757e-03 3.372116014361381531e-02 -1.415349692106246948e-01 -8.760754764080047607e-02 3.123584091663360596e-01 -5.842107906937599182e-02 -5.970187783241271973e-01 1.439041197299957275e-01 1.163832247257232666e-01 1.849495470523834229e-01
1.263932287693023682e-01 4.557764902710914612e-02 4.417343735694885254e-01 1.980476081371307373e-01 5.872125271707773209e-03 -3.851715475320816040e-02 -2.361770719289779663e-01 -8.305879682302474976e-02 -2.731767110526561737e-02 6.759310513734817505e-02 2.515251338481903076e-01 -4.093464091420173645e-02 -3.925961907953023911e-03 -1.858985871076583862e-01 -7.736759260296821594e-03 -1.726033240556716919e-01 -2.680872678756713867e-01 3.397379070520401001e-02 -3.929467499256134033e-02 -5.299227684736251831e-02 1.930449604988098145e-01 -3.781793713569641113e-01 1.788653731346130371e-01 -1.920794695615768433e-01 -8.834621310234069824e-02 4.116742685437202454e-02 1.240767613053321838e-01 1.698362082242965698e-02 -3.101001679897308350e-01 2.262882590293884277e-01 5.001283064484596252e-02 2.170580029487609863e-01
2.446802556514739990e-01 3.116217255592346191e-01 5.182513222098350525e-02 -6.475084275007247925e-02 7.245760411024093628e-02 1.565458178520202637e-01 -3.931000456213951111e-02 9.868139773607254028e-02 3.990484029054641724e-02 -1.386758089065551758e-01 -5.706210061907768250e-02 -1.077651381492614746e-01 -1.903746724128723145e-01 2.649447321891784668e-01 -2.751376628875732422e-01 1.175372977741062641e-03 -2.208463847637176514e-01 -4.705961793661117554e-02 -1.617472171783447266e-01 1.386359632015228271e-01 8.767344802618026733e-02 1.928188502788543701e-01 8.187789469957351685e-02 1.779328286647796631e-01 -1.504411697387695312e-01 4.248142242431640625e-02 2.627426981925964355e-01 -1.875381916761398315e-01 -4.559235274791717529e-01 1.616105884313583374e-01 9.197968989610671997e-02 1.630523800849914551e-01
2.114384919404983521e-01 1.060952320694923401e-01 2.810375690460205078e-01 1.845668405294418335e-01 1.228164136409759521e-01 2.509110569953918457e-01 -8.606702089309692383e-02 2.555422782897949219e-01 5.566497892141342163e-02 -1.300916820764541626e-01 1.193900927901268005e-01 1.502000242471694946e-01 2.911322712898254395e-01 3.717053681612014771e-02 -1.321456730365753174e-01 -5.648215860128402710e-02 -3.304935693740844727e-01 3.133266270160675049e-01 -7.625323534011840820e-02 1.049281843006610870e-02 7.683166116476058960e-02 4.807374998927116394e-02 -2.888120710849761963e-01 1.410858239978551865e-02 1.330498754978179932e-01 -5.557788908481597900e-02 1.060997173190116882e-01 -2.583444118499755859e-01 -1.784971356391906738e-01 7.046829909086227417e-02 2.647129595279693604e-01 -7.597289979457855225e-02
9.188399463891983032e-02 1.413616538047790527e-01 8.447232842445373535e-02 -2.519350033253431320e-03 1.958187967538833618e-01 -1.939232647418975830e-01 -8.546996861696243286e-02 3.635521233081817627e-01 -7.225792109966278076e-02 -2.139011919498443604e-01 8.912815898656845093e-02 -1.001913920044898987e-01 -7.719607651233673096e-02 1.500276029109954834e-01 -2.065180242061614990e-01 -6.716611236333847046e-02 1.357842534780502319e-01 5.222953855991363525e-02 -2.215226143598556519e-01 -1.089927777647972107e-01 2.337732464075088501e-01 9.502737224102020264e-02 -1.155620738863945007e-01 1.224230304360389709e-01 -1.312455087900161743e-01 2.313748747110366821e-01 3.173532485961914062e-01 -2.429616004228591919e-01 -2.564679980278015137e-01 -7.240697741508483887e-02 3.071919977664947510e-01 1.854520440101623535e-01
-1.943043917417526245e-01 -8.770125359296798706e-02 1.679248809814453125e-01 6.756496429443359375e-02 8.516848832368850708e-02 -1.597638875246047974e-01 -1.515355110168457031e-01 8.778625726699829102e-02 4.089951515197753906e-02 -5.388577282428741455e-02 1.523515731096267700e-01 -6.908223032951354980e-02 2.262511290609836578e-02 -1.312069296836853027e-01 -2.126969546079635620e-01 -3.683245182037353516e-01 -8.760058134794235229e-02 1.550538390874862671e-01 -2.406067401170730591e-01 -3.283772170543670654e-01 2.454473674297332764e-01 1.460062116384506226e-01 3.432639688253402710e-02 1.127466280013322830e-02 2.553971707820892334e-01 -4.891630262136459351e-02 -1.987409144639968872e-01 1.146004721522331238e-01 -3.667786121368408203e-01 9.614069946110248566e-03 1.053363829851150513e-01 2.843942940235137939e-01
2.387448772788047791e-02 -9.705230593681335449e-02 6.043822765350341797e-01 4.194223880767822266e-02 -9.036788716912269592e-03 -5.167066305875778198e-02 -4.127966612577438354e-02 -4.149647057056427002e-02 1.102828383445739746e-01 -5.574311316013336182e-02 2.578442692756652832e-01 -1.102616265416145325e-02 8.513620123267173767e-03 3.675132691860198975e-01 3.155143186450004578e-02 -3.399155288934707642e-02 1.154069975018501282e-01 7.677629590034484863e-02 1.220757840201258659e-03 -1.192654222249984741e-01 -1.342211961746215820e-01 -2.680111443623900414e-03 -1.112015321850776672e-01 -8.185570128262042999e-03 4.010277613997459412e-02 -9.130258113145828247e-02 -2.105255126953125000e-01 4.746571183204650879e-02 -3.995638787746429443e-01 -8.926416933536529541e-02 2.596589028835296631e-01 2.053708732128143311e-01
-1.947239227592945099e-02 -2.861887961626052856e-02 2.741055488586425781e-01 -3.639271110296249390e-02 -2.419604361057281494e-01 -1.778650097548961639e-02 -3.016486465930938721e-01 -1.242522075772285461e-01 6.821044255048036575e-03 1.669496595859527588e-01 -5.754452943801879883e-02 1.272239536046981812e-01 2.830510139465332031e-01 -2.485570311546325684e-01 -9.256218373775482178e-02 -2.250029146671295166e-01 -3.960522636771202087e-02 8.866895735263824463e-02 -2.345689535140991211e-01 1.117054373025894165e-01 9.176969528198242188e-02 2.339626848697662354e-02 1.550055146217346191e-01 -6.861077994108200073e-02 1.445232927799224854e-01 -5.997534841299057007e-02 2.431974280625581741e-03 2.730744332075119019e-02 -5.125079154968261719e-01 2.767049074172973633e-01 1.229246109724044800e-01 1.197187751531600952e-01
-1.318568885326385498e-01 -2.818070538341999054e-02 2.535195052623748779e-01 1.688541322946548462e-01 -1.963774710893630981e-01 -6.497418880462646484e-02 -2.460206300020217896e-01 -2.263293601572513580e-02 -9.664501249790191650e-02 -1.981627643108367920e-01 -1.126207709312438965e-01 9.661318361759185791e-02 -3.453603386878967285e-02 4.229690432548522949e-01 -1.650470867753028870e-02 1.395450085401535034e-01 9.474151767790317535e-03 1.801236718893051147e-01 -2.163690328598022461e-01 1.538968235254287720e-01 8.114577084779739380e-02 -2.046945095062255859e-01 1.038062050938606262e-01 -2.298852056264877319e-01 1.139713265001773834e-02 -3.089088201522827148e-01 -7.973070256412029266e-03 1.617017947137355804e-02 -6.544471252709627151e-03 2.639036774635314941e-01 1.727678477764129639e-01 3.227796256542205811e-01
1.820195168256759644e-01 3.996789082884788513e-02 4.870077073574066162e-01 2.596318721771240234e-02 -1.463226322084665298e-02 3.488992340862751007e-03 -1.155764833092689514e-01 6.815081089735031128e-02 -1.698887795209884644e-01 1.904048025608062744e-02 2.779007889330387115e-03 -1.993203312158584595e-01 -4.513920471072196960e-02 1.530835143057629466e-04 -2.034424096345901489e-01 8.125073462724685669e-02 4.007467254996299744e-02 -1.817689160816371441e-03 -1.679853945970535278e-01 -8.464240282773971558e-02 1.563438922166824341e-01 3.232147917151451111e-02 6.094039604067802429e-02 3.815031377598643303e-03 -2.726406753063201904e-01 -2.906498014926910400e-01 -8.522782474756240845e-02 2.816754877567291260e-01 -2.464966624975204468e-01 3.641436994075775146e-01 -1.261654198169708252e-01 2.632488906383514404e-01
-2.725226059556007385e-02 3.016792237758636475e-01 4.046701788902282715e-01 2.635769844055175781e-01 -7.432416081428527832e-02 -1.486013382673263550e-01 -1.442243307828903198e-01 1.768477074801921844e-02 -9.479983896017074585e-02 -3.785315752029418945e-01 -4.441294074058532715e-02 4.219046980142593384e-02 1.403243541717529297e-01 1.414321642369031906e-02 -3.545017912983894348e-03 -1.230781525373458862e-02 2.060365304350852966e-02 2.576097846031188965e-01 -7.356137782335281372e-02 -1.831356436014175415e-01 -4.459033161401748657e-02 3.154154419898986816e-01 1.214305311441421509e-01 -2.431449294090270996e-01 -3.711776807904243469e-02 2.561864443123340607e-02 2.929521501064300537e-01 1.287324577569961548e-01 -3.450050204992294312e-02 5.572505667805671692e-02 2.104609310626983643e-01 1.269719600677490234e-01
-6.936258077621459961e-02 -4.510346334427595139e-03 3.930303454399108887e-01 9.879173338413238525e-02 9.805810451507568359e-02 -1.362522393465042114e-01 -4.141752049326896667e-02 -1.674956679344177246e-01 -2.489413321018218994e-01 1.418346166610717773e-01 1.102631837129592896e-01 -9.568812698125839233e-02 3.508288860321044922e-01 3.433526158332824707e-01 -1.908678561449050903e-01 7.661903649568557739e-02 -1.001037433743476868e-01 5.309607461094856262e-02 -2.324045002460479736e-01 2.029170393943786621e-01 1.057490110397338867e-01 -6.826026737689971924e-02 -3.484586777631193399e-04 1.797775179147720337e-01 1.713168174028396606e-01 -3.230727091431617737e-02 1.339625865221023560e-01 -2.948656678199768066e-01 -2.499854266643524170e-01 6.757573038339614868e-02 1.572105139493942261e-01 5.532582476735115051e-02
1.679128110408782959e-01 -3.295497596263885498e-02 3.689927160739898682e-01 7.479732483625411987e-02 -8.207011222839355469e-02 -5.837222933769226074e-02 3.996499627828598022e-02 -1.614283621311187744e-01 -1.300656795501708984e-01 -1.845702081918716431e-01 1.824033558368682861e-01 1.124284267425537109e-01 1.224587708711624146e-01 -6.486541777849197388e-02 1.401045620441436768e-01 -2.330093681812286377e-01 1.316111832857131958e-01 -1.282914578914642334e-01 -1.767316907644271851e-01 -1.119564175605773926e-01 2.948641180992126465e-01 -2.381670773029327393e-01 1.284693926572799683e-01 -1.297539621591567993e-01 4.771653190255165100e-02 3.668664768338203430e-02 1.388030052185058594e-01 1.970003694295883179e-01 -3.831095695495605469e-01 3.278012275695800781e-01 4.521994665265083313e-02 1.691814512014389038e-01
7.755553722381591797e-02 -9.585424512624740601e-02 4.254971165210008621e-03 1.244889870285987854e-01 2.308700233697891235e-01 -1.768293529748916626e-01 1.044319849461317062e-02 2.384990267455577850e-02 7.841344177722930908e-02 -1.102600395679473877e-01 1.038627582602202892e-03 7.585432380437850952e-02 5.432235822081565857e-02 7.750550657510757446e-02 -6.710259616374969482e-02 1.430594623088836670e-01 1.550178229808807373e-01 3.176038265228271484e-01 4.055740684270858765e-02 -4.345782101154327393e-03 9.118322283029556274e-02 -1.958564966917037964e-01 -1.686897873878479004e-02 1.610456705093383789e-01 -1.472338289022445679e-01 -3.927171602845191956e-02 2.220838367938995361e-01 1.877137273550033569e-02 -5.108917355537414551e-01 3.379806876182556152e-01 1.665877550840377808e-02 4.221054911613464355e-01
3.435636460781097412e-01 2.871317230165004730e-02 3.061119318008422852e-01 8.982737548649311066e-03 2.088991999626159668e-01 1.277705878019332886e-01 -1.566976308822631836e-01 2.088303491473197937e-02 -2.242280729115009308e-02 -3.995666280388832092e-03 2.016686946153640747e-01 2.254631556570529938e-02 1.595046818256378174e-01 -1.150469258427619934e-01 -2.216523140668869019e-01 -3.626262769103050232e-03 1.055182609707117081e-02 2.507154643535614014e-01 -6.897353380918502808e-02 1.854686290025711060e-01 2.633652389049530029e-01 9.407777339220046997e-02 3.300978541374206543e-01 -1.197987124323844910e-01 -3.228245675563812256e-01 -6.092170253396034241e-02 -2.025018632411956787e-01 -1.477850377559661865e-01 -1.841426193714141846e-01 1.780755221843719482e-01 1.321260482072830200e-01 1.240044236183166504e-01
1.772615015506744385e-01 1.953512132167816162e-01 1.095951423048973083e-01 -2.495026439428329468e-01 -6.381906569004058838e-02 -1.095396876335144043e-01 -1.878524124622344971e-01 8.211251348257064819e-02 -2.288035154342651367e-01 -2.820049524307250977e-01 1.112068518996238708e-01 3.387834411114454269e-03 9.638088941574096680e-02 -5.027496069669723511e-02 -1.728059351444244385e-01 -1.274551749229431152e-01 7.239448279142379761e-02 2.769598066806793213e-01 -6.659767776727676392e-02 -3.864682838320732117e-02 -1.672937124967575073e-01 2.865329086780548096e-01 7.538387179374694824e-02 -2.865893840789794922e-01 -1.739554256200790405e-01 -1.210990175604820251e-01 1.769633293151855469e-01 1.271882057189941406e-01 -3.619856536388397217e-01 1.202654317021369934e-01 -5.359693989157676697e-02 2.632518112659454346e-01
-1.703086163615807891e-04 -1.955041289329528809e-01 2.094340920448303223e-01 -9.848265349864959717e-02 8.283416181802749634e-02 -3.203030442818999290e-03 -1.176220849156379700e-01 3.966534137725830078e-02 -2.330466546118259430e-02 1.102141439914703369e-01 -2.170079052448272705e-01 -1.648637354373931885e-01 9.639085829257965088e-02 3.835435807704925537e-01 -1.906165480613708496e-01 -1.807122975587844849e-01 -8.298642933368682861e-02 4.786524176597595215e-01 -7.698419690132141113e-02 3.592785075306892395e-02 -1.983737200498580933e-02 -5.621415004134178162e-02 2.982295751571655273e-01 9.166682139039039612e-04 -2.028760761022567749e-01 -1.765507087111473083e-02 2.410225421190261841e-01 4.910865426063537598e-02 -2.194657176733016968e-01 2.122326344251632690e-01 2.000042647123336792e-01 5.190754309296607971e-02
-5.013967864215373993e-03 2.895639240741729736e-01 3.782985210418701172e-01 1.262776460498571396e-02 -8.906573802232742310e-02 -3.036894798278808594e-01 1.415889412164688110e-01 4.899466782808303833e-02 2.697454094886779785e-01 -1.314739584922790527e-01 2.963264659047126770e-02 -4.637284204363822937e-02 1.535940617322921753e-01 6.397152692079544067e-02 -2.401109784841537476e-01 -2.567788660526275635e-01 1.799666732549667358e-01 -9.341143071651458740e-02 -3.750310540199279785e-01 1.610519140958786011e-01 -2.073829993605613708e-02 6.323463469743728638e-02 -1.315669040195643902e-03 -1.566579043865203857e-01 3.688456490635871887e-02 3.310408443212509155e-02 3.558434173464775085e-02 8.441969752311706543e-02 -1.865257173776626587e-01 3.146555125713348389e-01 1.477841436862945557e-01 5.235120654106140137e-02
1.633281409740447998e-01 1.578171998262405396e-01 1.289205998182296753e-01 -1.200386062264442444e-01 2.454550713300704956e-01 -9.493385441601276398e-03 -4.563213139772415161e-02 7.087300717830657959e-02 7.628935575485229492e-02 -5.792181566357612610e-02 -1.048712506890296936e-01 -3.140584230422973633e-01 1.838455349206924438e-02 1.565917134284973145e-01 -2.754524350166320801e-01 -3.028332255780696869e-03 -1.705599129199981689e-01 1.297909468412399292e-01 -1.894629448652267456e-01 1.812172532081604004e-01 1.525791734457015991e-01 -4.033003747463226318e-02 -4.535966739058494568e-02 7.994116749614477158e-04 -1.689609289169311523e-01 3.996410220861434937e-02 2.485464215278625488e-01 -1.977228224277496338e-01 -3.441682755947113037e-01 1.807410828769207001e-02 2.710434198379516602e-01 4.068188071250915527e-01
1.112740263342857361e-01 1.147729307413101196e-01 4.613421261310577393e-01 -1.940845400094985962e-01 6.677749752998352051e-02 -1.271114647388458252e-01 1.945742815732955933e-01 1.178624406456947327e-01 -1.777121126651763916e-01 -3.485730886459350586e-01 2.286383360624313354e-01 -4.724192991852760315e-02 1.360616534948348999e-01 -2.358791977167129517e-02 7.867167703807353973e-03 -1.140920594334602356e-01 -1.486654281616210938e-01 2.260645776987075806e-01 -1.505061239004135132e-01 2.030346691608428955e-01 -1.233053728938102722e-01 7.566610723733901978e-02 -1.027867011725902557e-02 -5.947526916861534119e-02 -1.805213838815689087e-01 -1.994308978319168091e-01 4.481437057256698608e-02 -1.186835318803787231e-01 -2.201348096132278442e-01 2.052934467792510986e-01 2.200845927000045776e-01 1.506034582853317261e-01
2.378445714712142944e-01 2.531887590885162354e-01 3.669750094413757324e-01 1.837197691202163696e-01 -2.529368549585342407e-02 -1.796222180128097534e-01 7.920230925083160400e-02 9.160133451223373413e-02 1.014107721857726574e-03 -2.615437805652618408e-01 -8.413328975439071655e-02 6.149652600288391113e-02 -2.264910638332366943e-01 2.966221421957015991e-02 -2.274733036756515503e-01 -8.691282570362091064e-02 1.808304488658905029e-01 -1.777077913284301758e-01 -4.189008474349975586e-02 3.513658419251441956e-02 1.811539679765701294e-01 5.147348344326019287e-02 8.678576909005641937e-03 2.191873965784907341e-03 6.321679800748825073e-02 -2.156579792499542236e-01 2.236849367618560791e-01 -8.308727294206619263e-03 -2.329765707254409790e-01 2.343814224004745483e-01 3.987154066562652588e-01 -3.131748735904693604e-02
1.283452808856964111e-01 -2.399654127657413483e-02 2.581278383731842041e-01 7.529453933238983154e-02 -1.249726638197898865e-01 4.355840012431144714e-02 -9.438779205083847046e-02 5.792778357863426208e-02 2.647821009159088135e-01 -3.181172907352447510e-01 -7.473141420632600784e-03 3.282859548926353455e-02 1.256907284259796143e-01 -9.212326258420944214e-02 -1.657561957836151123e-01 6.432556360960006714e-02 -2.235728204250335693e-01 1.213253438472747803e-01 -1.641601473093032837e-01 -1.124048754572868347e-01 3.750913962721824646e-02 4.463147744536399841e-02 1.855102926492691040e-01 6.783317774534225464e-02 -2.225690037012100220e-01 -2.968936860561370850e-01 4.556768834590911865e-01 -1.101520732045173645e-01 -2.930432260036468506e-01 -5.961268767714500427e-02 1.697037518024444580e-01 1.736240684986114502e-01
1.580179035663604736e-01 2.342532128095626831e-01 6.107704713940620422e-02 6.184887140989303589e-02 3.030020743608474731e-02 3.514019399881362915e-02 1.741379648447036743e-01 -2.717078477144241333e-02 -8.774839341640472412e-02 -6.662990897893905640e-02 6.102698668837547302e-02 -2.749360203742980957e-01 2.258333414793014526e-01 4.220786690711975098e-01 -1.478340942412614822e-02 3.447279334068298340e-02 7.779578119516372681e-02 -1.663231998682022095e-01 1.949185580015182495e-01 9.024770557880401611e-02 1.198500953614711761e-02 6.998344510793685913e-02 -1.822624728083610535e-02 -5.770779401063919067e-02 -7.979272864758968353e-03 -2.172612845897674561e-01 2.082921564579010010e-01 -1.545909941196441650e-01 -5.438769459724426270e-01 2.294670194387435913e-01 -2.077854797244071960e-02 7.332899421453475952e-02
1.712315976619720459e-01 1.410572826862335205e-01 3.306863009929656982e-01 -2.381523251533508301e-01 1.325104571878910065e-02 -2.938186228275299072e-01 2.311564087867736816e-01 9.111749823205173016e-04 -8.267871290445327759e-02 -1.122073829174041748e-01 1.632224619388580322e-01 5.151252076029777527e-02 -1.853249967098236084e-01 1.292997449636459351e-01 4.625487327575683594e-02 1.559033617377281189e-02 7.542895618826150894e-04 2.308158427476882935e-01 -1.605997681617736816e-01 1.690901368856430054e-01 1.847034394741058350e-01 1.987957954406738281e-01 -3.067658655345439911e-02 -1.429176982492208481e-02 -1.041050851345062256e-01 -3.773939013481140137e-01 -5.539546906948089600e-02 -7.178948074579238892e-02 -1.902914345264434814e-01 2.169396877288818359e-01 2.698880620300769806e-02 3.386392593383789062e-01
1.637218296527862549e-01 1.558517366647720337e-01 3.395503461360931396e-01 4.633336793631315231e-03 -1.357924044132232666e-01 -3.137896955013275146e-01 1.453670412302017212e-01 -1.672924309968948364e-01 -3.630262985825538635e-02 5.342345684766769409e-02 -3.464822843670845032e-02 -1.847342401742935181e-02 -2.112106233835220337e-01 1.873627603054046631e-01 5.270763486623764038e-02 9.751283377408981323e-02 -1.256706267595291138e-01 6.230476498603820801e-02 -2.429710775613784790e-01 3.466266766190528870e-02 1.684785336256027222e-01 2.199507802724838257e-01 -2.683387696743011475e-01 -1.643010675907135010e-01 1.100333631038665771e-01 -2.299968302249908447e-01 7.606849074363708496e-02 -1.374420523643493652e-01 -3.687280416488647461e-01 8.960179239511489868e-02 -8.282364159822463989e-02 2.713775634765625000e-01
1.101723760366439819e-01 -1.077543571591377258e-01 4.858852624893188477e-01 6.512606889009475708e-02 1.129176840186119080e-01 -6.410662084817886353e-02 -2.284266054630279541e-01 1.039232239127159119e-01 -1.755703985691070557e-01 -2.152383029460906982e-01 7.520489394664764404e-02 4.240912199020385742e-02 3.697687983512878418e-01 -1.138769462704658508e-01 8.757656812667846680e-02 -1.283139437437057495e-01 1.117229647934436798e-02 1.739454641938209534e-02 -2.435145676136016846e-01 -2.077758014202117920e-01 1.307528764009475708e-01 3.974441811442375183e-02 4.989869557903148234e-05 -5.903796851634979248e-02 2.992791309952735901e-02 2.593901753425598145e-01 -9.616617858409881592e-02 -1.053860504180192947e-02 -3.944909870624542236e-01 1.788700819015502930e-01 3.001353517174720764e-02 8.082915842533111572e-02
1.776611059904098511e-01 8.862469345331192017e-02 2.967686951160430908e-02 2.511585056781768799e-01 -5.089779570698738098e-02 -1.358600109815597534e-01 -8.260364085435867310e-02 2.804937362670898438e-01 1.557127833366394043e-01 -4.600436985492706299e-01 -3.641239181160926819e-02 -2.552822232246398926e-01 1.488905549049377441e-01 1.032162159681320190e-01 9.495106339454650879e-02 -1.621040403842926025e-01 5.740349367260932922e-02 1.547615975141525269e-01 -5.377247184514999390e-02 -6.830302532762289047e-03 1.833332143723964691e-02 2.368122190237045288e-01 2.035006582736968994e-01 -1.511998176574707031e-01 -1.069494709372520447e-01 -1.552426815032958984e-01 2.284995913505554199e-01 -1.147868558764457703e-01 -1.847398430109024048e-01 2.209671288728713989e-01 1.444971412420272827e-01 2.528625726699829102e-01
-1.227024644613265991e-01 1.544251292943954468e-01 2.945189177989959717e-01 1.704928874969482422e-01 -1.581187546253204346e-01 -8.700241148471832275e-02 -9.601277858018875122e-02 1.969898492097854614e-01 2.423022538423538208e-01 -9.002701938152313232e-02 -9.931466728448867798e-02 8.859395235776901245e-02 1.526068747043609619e-01 2.973577380180358887e-01 -1.094011962413787842e-01 1.059725955128669739e-01 -3.425200581550598145e-01 5.384759977459907532e-02 -2.457400411367416382e-02 -1.767082512378692627e-01 5.901325866580009460e-02 -1.588914841413497925e-01 -7.665643095970153809e-02 8.930686116218566895e-02 -1.995632238686084747e-02 -4.937670379877090454e-02 -1.830185353755950928e-01 1.774573884904384613e-02 -2.345514595508575439e-01 3.975936174392700195e-01 -1.844216138124465942e-02 3.170868158340454102e-01
-1.503378748893737793e-01 1.074230149388313293e-01 1.180241629481315613e-01 -5.233405157923698425e-02 -1.173715479671955109e-02 -1.972993463277816772e-02 -3.792025148868560791e-02 9.996511787176132202e-02 6.285870820283889771e-02 -1.625472307205200195e-02 8.538783341646194458e-02 -4.253943264484405518e-02 8.300407230854034424e-02 3.974494636058807373e-01 9.901101142168045044e-02 -1.637194305658340454e-01 1.470746546983718872e-01 2.702582180500030518e-01 -4.048150777816772461e-01 -1.384330242872238159e-01 2.361951023340225220e-02 7.676263153553009033e-02 1.054613217711448669e-01 5.168862640857696533e-03 -1.009091585874557495e-01 -1.725246608257293701e-01 2.003377526998519897e-01 5.498296767473220825e-02 -3.850640654563903809e-01 -5.610624700784683228e-02 1.248625814914703369e-01 4.207446277141571045e-01
3.859315812587738037e-02 -7.839415967464447021e-02 2.541673183441162109e-01 3.067556619644165039e-01 6.644496321678161621e-02 6.854528188705444336e-02 -6.105136498808860779e-02 1.487497240304946899e-01 -4.797663539648056030e-02 3.166977465152740479e-01 2.906216681003570557e-01 3.890122054144740105e-03 -7.538168877363204956e-02 1.658546477556228638e-01 -2.803343832492828369e-01 -1.874206215143203735e-01 -9.581254422664642334e-02 6.242919713258743286e-02 -1.027373224496841431e-01 -8.594129234552383423e-02 -1.764103397727012634e-02 -1.918737292289733887e-01 1.931933909654617310e-01 -2.052869275212287903e-02 9.632363170385360718e-02 -3.094040155410766602e-01 4.667830467224121094e-02 -1.860640197992324829e-02 -2.722948193550109863e-01 3.906774222850799561e-01 -1.208510175347328186e-01 -9.957867860794067383e-02
1.184911355376243591e-01 -1.238475218415260315e-01 1.325926780700683594e-01 2.167651951313018799e-01 8.164240047335624695e-03 1.209402158856391907e-01 -1.250703632831573486e-01 -9.479935467243194580e-02 -2.576944231986999512e-01 -2.390871644020080566e-01 9.230445325374603271e-02 -5.608293414115905762e-02 2.434139251708984375e-01 -2.299591340124607086e-02 -3.447370827198028564e-01 -7.216842472553253174e-02 5.462592840194702148e-02 -8.396412245929241180e-03 -3.381498157978057861e-01 -2.148910462856292725e-01 -5.572091322392225266e-03 2.098993659019470215e-01 2.481470257043838501e-01 -4.203079640865325928e-02 -6.949310004711151123e-02 -1.329322997480630875e-02 -2.767002284526824951e-01 1.425588410347700119e-02 -3.701384067535400391e-01 2.317216843366622925e-01 -3.124129585921764374e-02 5.665192008018493652e-02
-1.105956360697746277e-01 4.180389270186424255e-02 2.299585044384002686e-01 -1.175533905625343323e-01 -1.886388510465621948e-01 -2.758890092372894287e-01 2.302876412868499756e-01 3.046223521232604980e-02 -1.065441146492958069e-01 -1.116809993982315063e-01 6.914200633764266968e-02 1.245110705494880676e-01 8.984139561653137207e-02 1.281123012304306030e-01 -3.394242525100708008e-01 -1.996131390333175659e-01 1.185712963342666626e-01 2.956205904483795166e-01 1.628919392824172974e-01 -2.076810747385025024e-01 1.586926430463790894e-01 1.744565069675445557e-01 1.277405917644500732e-01 -2.192927449941635132e-01 1.527128517627716064e-01 1.154635623097419739e-01 4.161116667091846466e-03 -1.365312933921813965e-02 -2.938158810138702393e-01 2.317899763584136963e-01 -3.167076781392097473e-02 2.469006776809692383e-01
4.316816478967666626e-02 -4.792238771915435791e-02 1.870507448911666870e-01 3.121463358402252197e-01 1.831730902194976807e-01 4.144177958369255066e-02 -3.127977848052978516e-01 2.673775702714920044e-02 -3.121753633022308350e-01 1.910180784761905670e-02 2.570260167121887207e-01 5.907023698091506958e-02 1.351511925458908081e-01 2.673918902873992920e-01 -2.178362458944320679e-01 -3.576704561710357666e-01 1.186928600072860718e-01 -1.382503807544708252e-01 -3.463899493217468262e-01 -1.373487990349531174e-02 7.219855673611164093e-03 8.019238710403442383e-02 7.580851018428802490e-02 -4.630286991596221924e-02 4.035555198788642883e-02 -1.153583824634552002e-01 -6.916385143995285034e-02 -1.544305980205535889e-01 -2.537644207477569580e-01 1.600524224340915680e-02 1.138890981674194336e-01 -9.018307179212570190e-02
2.677498161792755127e-01 2.363127171993255615e-01 2.740611433982849121e-01 6.266412138938903809e-02 9.931475855410099030e-03 -1.239964663982391357e-01 -2.732467353343963623e-01 4.479191601276397705e-01 -1.375805884599685669e-01 -1.346075832843780518e-01 3.394339978694915771e-02 5.902216769754886627e-03 1.249624937772750854e-01 4.689744673669338226e-04 -2.470350265502929688e-02 -8.333694934844970703e-02 1.383594870567321777e-01 2.883922716137021780e-04 -1.182840242981910706e-01 -2.609779536724090576e-01 2.943859100341796875e-01 -9.076417982578277588e-02 5.007542297244071960e-02 -4.040241241455078125e-02 2.558507770299911499e-02 -2.277679368853569031e-02 5.265064537525177002e-02 -1.341314315795898438e-01 -3.266991078853607178e-01 2.890767753124237061e-01 -1.527321338653564453e-01 -7.354360818862915039e-02
4.300825893878936768e-01 -4.705831408500671387e-02 1.948817819356918335e-01 3.227839991450309753e-02 1.310459673404693604e-01 8.330062031745910645e-02 -6.112183630466461182e-02 8.277422189712524414e-02 1.374996602535247803e-01 1.202741712331771851e-01 -5.859461426734924316e-02 -1.678560227155685425e-01 8.625680953264236450e-02 6.555803865194320679e-02 -1.264807879924774170e-01 2.474116384983062744e-01 -1.563853323459625244e-01 2.521259486675262451e-01 -6.364092696458101273e-04 1.174726933240890503e-01 4.909580945968627930e-02 -4.327151924371719360e-02 1.547302305698394775e-01 -1.160160750150680542e-01 3.405453264713287354e-02 -3.307309150695800781e-01 -1.654612720012664795e-01 8.947595208883285522e-02 -4.407566189765930176e-01 1.761827766895294189e-01 1.045145690441131592e-01 2.439281493425369263e-01
4.033781588077545166e-01 -6.651903688907623291e-02 1.754895895719528198e-01 2.718951553106307983e-02 1.922999024391174316e-01 1.041722074151039124e-01 -1.620452404022216797e-01 -3.235794976353645325e-02 1.233706995844841003e-01 2.291313186287879944e-02 5.809168517589569092e-02 -1.458209902048110962e-01 -6.907488405704498291e-02 1.636385321617126465e-01 -1.255378127098083496e-01 1.509660482406616211e-01 -1.422202140092849731e-01 1.553784161806106567e-01 -7.606237381696701050e-02 2.386734485626220703e-01 -2.284404188394546509e-01 -1.436163932085037231e-01 1.451570689678192139e-01 5.841420963406562805e-02 6.683522462844848633e-02 -1.374965440481901169e-02 4.319606348872184753e-02 9.583164751529693604e-02 -4.944842755794525146e-01 2.546453177928924561e-01 1.353170573711395264e-01 2.606092393398284912e-01
-4.661135002970695496e-02 6.364277750253677368e-02 8.178000152111053467e-02 4.597683846950531006e-01 -6.526336818933486938e-02 1.380897611379623413e-01 8.547908812761306763e-02 1.006922945380210876e-01 2.252580597996711731e-02 -1.463995724916458130e-01 2.448952198028564453e-01 -6.479085236787796021e-02 1.048030033707618713e-01 8.925008773803710938e-02 6.515957880765199661e-03 -1.455162018537521362e-01 2.949839271605014801e-02 3.159202337265014648e-01 -2.339238822460174561e-01 -2.973420321941375732e-01 3.895267844200134277e-02 3.827889859676361084e-01 -2.456325478851795197e-02 8.952620625495910645e-02 -1.247689053416252136e-01 -1.946752890944480896e-02 -1.490876916795969009e-02 -4.446717351675033569e-02 -3.749429285526275635e-01 3.593624383211135864e-02 -2.325018867850303650e-02 2.182163447141647339e-01
-1.537165939807891846e-01 2.542268335819244385e-01 2.111735343933105469e-01 -8.476778864860534668e-02 -2.164958566427230835e-01 -3.464271128177642822e-02 -1.560697145760059357e-02 -7.803142070770263672e-02 -1.961901485919952393e-01 -7.066037505865097046e-02 -2.085533924400806427e-02 7.986850291490554810e-02 -1.981908828020095825e-01 2.483403235673904419e-01 -9.995435178279876709e-02 -9.057747572660446167e-02 1.658567637205123901e-01 4.060722589492797852e-01 1.246568709611892700e-01 8.641517162322998047e-02 1.486527770757675171e-01 1.735304445028305054e-01 -8.622010052204132080e-02 -6.591017544269561768e-02 4.400058835744857788e-02 -1.932696700096130371e-01 6.341507285833358765e-02 -1.450352817773818970e-01 -2.310135513544082642e-01 3.117908239364624023e-01 6.681472808122634888e-02 3.705706596374511719e-01
1.971639841794967651e-01 9.883823990821838379e-02 1.956910789012908936e-01 -7.026944309473037720e-02 -2.218544334173202515e-01 -1.978990435600280762e-01 1.139693632721900940e-01 -1.577664464712142944e-01 -8.848255500197410583e-03 -2.449179068207740784e-02 8.396626263856887817e-02 -7.922513782978057861e-02 -6.442441046237945557e-02 1.039535701274871826e-01 -1.654628515243530273e-01 9.836345911026000977e-02 1.893051117658615112e-01 1.292773932218551636e-01 4.968692362308502197e-02 -6.773031502962112427e-02 -2.634735591709613800e-02 1.031005978584289551e-01 -1.695604324340820312e-01 -2.590248286724090576e-01 2.654301524162292480e-01 1.140861734747886658e-01 1.167787462472915649e-01 -2.621107399463653564e-01 -3.759514987468719482e-01 2.364040911197662354e-01 -8.583995513617992401e-03 4.312361180782318115e-01
-5.120592564344406128e-02 -9.158258140087127686e-02 3.248282968997955322e-01 1.271819323301315308e-01 -5.428660288453102112e-02 2.905040383338928223e-01 -1.549977511167526245e-01 2.286112308502197266e-01 2.438725903630256653e-02 1.706470996141433716e-01 1.154825463891029358e-01 4.750617966055870056e-02 2.046076506376266479e-01 3.958861827850341797e-01 -1.229287907481193542e-01 4.364003986120223999e-02 -5.211975798010826111e-02 1.891950815916061401e-01 -1.032369062304496765e-01 7.596321403980255127e-02 -1.364293396472930908e-01 -4.639973118901252747e-02 2.003088593482971191e-02 -9.328171610832214355e-02 -1.330262869596481323e-01 2.808453328907489777e-02 7.702676951885223389e-02 -3.549846634268760681e-02 -4.356951117515563965e-01 -2.255723113194108009e-03 3.726034164428710938e-01 6.004792451858520508e-02
2.468652836978435516e-02 3.988960012793540955e-02 2.504639327526092529e-01 2.541123032569885254e-01 3.532584384083747864e-02 -1.505945026874542236e-01 -5.493423342704772949e-02 8.773329108953475952e-02 -1.679965555667877197e-01 -7.025758922100067139e-02 3.473196923732757568e-02 1.137978583574295044e-01 -6.798842549324035645e-02 3.475017547607421875e-01 -3.306193649768829346e-02 -1.188962627202272415e-02 -1.450574956834316254e-02 2.215447574853897095e-01 1.526573020964860916e-02 5.336590483784675598e-02 1.381193697452545166e-01 1.884040981531143188e-01 -1.174465715885162354e-01 1.719994693994522095e-01 8.125085383653640747e-02 -2.773802578449249268e-01 -1.440807431936264038e-01 -4.752184152603149414e-01 -3.796925842761993408e-01 -4.500532895326614380e-02 1.109576076269149780e-01 1.515320241451263428e-01
5.825544707477092743e-03 6.482327822595834732e-03 3.383479416370391846e-01 1.771654784679412842e-01 1.142849326133728027e-01 8.601964265108108521e-02 -6.662541627883911133e-02 3.510615229606628418e-02 -5.893657729029655457e-02 -2.918183803558349609e-01 2.576107680797576904e-01 -2.227458059787750244e-01 2.795275449752807617e-01 1.586032211780548096e-01 -2.554304301738739014e-01 -2.234114408493041992e-01 3.150292113423347473e-02 2.767260745167732239e-02 -1.712030023336410522e-01 -2.764419019222259521e-01 1.415176689624786377e-01 1.165962070226669312e-01 5.264065414667129517e-02 -6.437441706657409668e-02 1.707693785429000854e-01 2.605831250548362732e-03 -8.716554194688796997e-02 -3.605723753571510315e-02 -2.548793852329254150e-01 2.507474124431610107e-01 -2.762700915336608887e-01 -1.208765879273414612e-01
2.645724117755889893e-01 2.492827326059341431e-01 4.786611497402191162e-01 5.650816857814788818e-02 4.901634901762008667e-02 -2.111688954755663872e-03 -1.240064054727554321e-01 1.171557456254959106e-01 -8.841829001903533936e-02 7.534585893154144287e-03 1.313368231058120728e-01 1.143842935562133789e-02 -1.477104332298040390e-02 -6.323290616273880005e-02 -1.794807761907577515e-01 5.295925773680210114e-03 -9.918990544974803925e-04 -6.237183883786201477e-02 -1.145704835653305054e-01 -2.836272679269313812e-02 1.720915138721466064e-01 -1.174737606197595596e-02 -1.678067073225975037e-02 5.930677801370620728e-02 -2.451444566249847412e-01 -1.106363236904144287e-01 -2.021891474723815918e-01 7.502830028533935547e-02 -2.286661863327026367e-01 3.784348964691162109e-01 -1.773199886083602905e-01 3.810028433799743652e-01
1.392423063516616821e-01 -1.434698551893234253e-01 1.365438252687454224e-01 8.968765288591384888e-02 -1.144944429397583008e-01 -2.392409741878509521e-01 -5.307493731379508972e-03 2.432948648929595947e-01 -7.091153413057327271e-02 -3.016930520534515381e-01 6.611375510692596436e-02 1.167584881186485291e-01 1.275991052389144897e-01 1.935125440359115601e-01 2.030508965253829956e-02 2.309657074511051178e-02 9.563264250755310059e-02 3.209573924541473389e-01 -1.023280024528503418e-01 -8.649700321257114410e-03 1.559299379587173462e-01 1.068732663989067078e-01 -9.973742067813873291e-02 1.007999777793884277e-01 -3.359582275152206421e-02 2.702637016773223877e-01 3.349732160568237305e-01 -1.606659740209579468e-01 -2.861794233322143555e-01 -2.695699408650398254e-02 1.856995671987533569e-01 3.566485643386840820e-01
4.120731726288795471e-02 2.512303590774536133e-01 2.272013127803802490e-01 9.787492454051971436e-02 -1.165728643536567688e-01 -2.589138746261596680e-01 -3.798023238778114319e-02 2.290410399436950684e-01 -4.656229913234710693e-02 -3.135232031345367432e-01 -5.054777488112449646e-02 -5.688520520925521851e-02 6.932359933853149414e-02 4.133039712905883789e-02 -3.827756941318511963e-01 -1.991924494504928589e-01 -1.989552229642868042e-01 2.550196275115013123e-02 -7.821479439735412598e-02 1.695887297391891479e-01 -8.394319564104080200e-02 -2.666592411696910858e-02 5.255487933754920959e-02 -1.673252731561660767e-01 -8.846122771501541138e-02 -2.377195060253143311e-01 1.235942691564559937e-01 -1.834285259246826172e-01 -1.657888293266296387e-01 3.827724754810333252e-01 1.961081624031066895e-01 3.387215360999107361e-02
2.624340727925300598e-02 -2.810694873332977295e-01 2.011508196592330933e-01 5.949725210666656494e-02 -2.500558197498321533e-01 1.640203148126602173e-01 -8.726808428764343262e-02 4.943646863102912903e-02 5.603487789630889893e-02 8.803296834230422974e-02 2.737278342247009277e-01 6.469345837831497192e-02 1.611991226673126221e-01 3.406121432781219482e-01 -1.778935343027114868e-01 -8.805523626506328583e-03 -1.362811475992202759e-01 1.537391990423202515e-01 -1.961206793785095215e-01 -1.599306464195251465e-01 -1.565397232770919800e-01 -4.273997247219085693e-02 -1.402013897895812988e-01 1.071062460541725159e-01 -2.006760332733392715e-03 4.943188652396202087e-02 1.058188825845718384e-02 -3.692579269409179688e-02 -4.577430486679077148e-01 6.774526089429855347e-02 3.015666306018829346e-01 2.009965628385543823e-01
4.224344193935394287e-01 3.293135166168212891e-01 4.428053200244903564e-01 6.657364219427108765e-02 1.963678896427154541e-01 -2.424223273992538452e-01 -1.441446244716644287e-01 -1.135431528091430664e-01 -7.997369021177291870e-02 5.313950031995773315e-02 2.202413976192474365e-01 -1.631934642791748047e-01 9.236495196819305420e-02 3.098640963435173035e-02 3.714621067047119141e-02 4.943404346704483032e-02 -5.609005689620971680e-02 -7.136343047022819519e-03 -3.077080547809600830e-01 8.923242241144180298e-02 2.092856615781784058e-01 -2.993821538984775543e-02 -2.880887128412723541e-02 4.652150347828865051e-02 -7.441944628953933716e-02 1.446061134338378906e-01 2.786937728524208069e-02 -1.544399261474609375e-01 -2.616733014583587646e-01 -8.753101527690887451e-02 5.529927462339401245e-02 -1.079815905541181564e-02
1.479235440492630005e-01 4.325928166508674622e-02 2.394708096981048584e-01 -2.076810970902442932e-02 -2.900954522192478180e-02 -1.152138262987136841e-01 -4.575562104582786560e-02 3.538298308849334717e-01 -2.053983360528945923e-01 -1.301942616701126099e-01 5.414161086082458496e-02 -5.263480544090270996e-02 1.782702058553695679e-01 1.107672005891799927e-01 1.628267392516136169e-02 -4.813082143664360046e-02 2.244928926229476929e-01 -9.810972958803176880e-02 -2.644581198692321777e-01 -2.417509406805038452e-01 3.251103758811950684e-01 -1.521744728088378906e-01 -1.284608840942382812e-01 3.290502727031707764e-02 8.821234107017517090e-02 1.131967976689338684e-01 8.107220381498336792e-02 5.807857215404510498e-02 -3.521928489208221436e-01 3.463445305824279785e-01 2.353526800870895386e-01 2.870279178023338318e-02
6.528180837631225586e-02 -2.966267168521881104e-01 5.855956673622131348e-02 -1.224419474601745605e-01 8.406804502010345459e-02 1.514960229396820068e-01 -4.332512617111206055e-03 2.072825729846954346e-01 -2.000509202480316162e-01 -1.563621312379837036e-01 1.884615570306777954e-01 1.531259268522262573e-01 1.167851835489273071e-01 2.820655405521392822e-01 -1.345952451229095459e-01 9.943459182977676392e-02 4.599828645586967468e-02 1.005935892462730408e-01 2.912045456469058990e-03 2.315213233232498169e-01 4.400593936443328857e-01 3.897194191813468933e-02 1.286831349134445190e-01 -1.628184169530868530e-01 9.231823682785034180e-02 -8.664938807487487793e-02 7.414831221103668213e-02 -1.379488110542297363e-01 -3.872689902782440186e-01 8.275961875915527344e-02 1.234682649374008179e-01 2.344641238451004028e-01
-2.429648041725158691e-01 1.051247566938400269e-01 2.955792844295501709e-02 -1.238720715045928955e-01 2.181805856525897980e-02 -8.871185779571533203e-02 -7.095438987016677856e-02 -5.259910598397254944e-03 3.853575512766838074e-02 2.774636261165142059e-02 1.582942008972167969e-01 -1.805515214800834656e-02 5.763100832700729370e-02 3.587650060653686523e-01 -1.083940193057060242e-01 -3.841427713632583618e-02 5.745685473084449768e-02 1.840111315250396729e-01 -2.794244587421417236e-01 -6.126585602760314941e-02 1.625742018222808838e-01 -7.004383206367492676e-02 6.280860304832458496e-02 1.000756770372390747e-01 -1.468760818243026733e-01 -3.289765417575836182e-01 2.464505285024642944e-01 -1.026039104908704758e-02 -3.510107696056365967e-01 7.904558628797531128e-02 1.673088520765304565e-01 4.636967480182647705e-01
8.098072558641433716e-02 1.003380194306373596e-01 1.976062059402465820e-01 1.232990026473999023e-01 -9.132346510887145996e-02 -1.752191931009292603e-01 1.302526742219924927e-01 -9.372554719448089600e-02 2.792194187641143799e-01 -5.845453590154647827e-02 7.675695233047008514e-03 -2.081741541624069214e-01 2.329989820718765259e-01 2.274843156337738037e-01 -1.330077797174453735e-01 2.877580933272838593e-03 1.049416810274124146e-01 1.436671763658523560e-01 -3.015035986900329590e-01 -1.143860965967178345e-01 9.216012805700302124e-02 1.823078542947769165e-01 1.970910578966140747e-01 1.500644683837890625e-01 -1.965563371777534485e-02 -1.046993955969810486e-01 4.629321098327636719e-01 -1.196043752133846283e-02 -2.263186275959014893e-01 8.072149008512496948e-02 1.075017675757408142e-01 2.863444685935974121e-01
6.813402753323316574e-03 2.467890232801437378e-01 4.328588843345642090e-01 1.485865116119384766e-01 -1.109955236315727234e-01 -1.211460605263710022e-01 1.458991467952728271e-01 2.038962244987487793e-01 8.871925622224807739e-02 -2.349140793085098267e-01 1.054496541619300842e-01 8.895113319158554077e-02 8.545374870300292969e-02 -9.146475046873092651e-02 -2.845828831195831299e-01 -1.417655497789382935e-01 -1.829922646284103394e-01 5.687091872096061707e-02 -1.829228252172470093e-01 2.082079499959945679e-01 1.165634170174598694e-01 8.729539811611175537e-02 7.164447754621505737e-02 3.917557653039693832e-03 1.070621684193611145e-01 -7.023748755455017090e-02 2.680845931172370911e-02 -8.775432407855987549e-02 -8.361325412988662720e-02 4.426686167716979980e-01 2.691591978073120117e-01 2.847373113036155701e-02
1.072298213839530945e-01 9.959037601947784424e-02 4.540937840938568115e-01 1.852103918790817261e-01 1.218298226594924927e-01 -5.012626200914382935e-02 -7.516904175281524658e-02 1.872828006744384766e-01 -2.702082991600036621e-01 -2.126966863870620728e-01 9.442537277936935425e-02 -9.005884081125259399e-02 -1.138636171817779541e-01 -1.576593071222305298e-01 -1.745253801345825195e-02 -3.649486601352691650e-01 -1.873012864962220192e-03 -1.619926244020462036e-01 -1.481202524155378342e-02 -2.182324528694152832e-01 2.126487940549850464e-01 1.332992166280746460e-01 -5.409941077232360840e-02 1.669655181467533112e-02 -1.983282715082168579e-01 6.676875054836273193e-02 -5.745284259319305420e-02 -7.994744926691055298e-02 -2.970263063907623291e-01 2.145052701234817505e-01 -6.381358951330184937e-02 2.032952010631561279e-01
1.870270222425460815e-01 1.549887806177139282e-01 2.208791077136993408e-01 -1.753934919834136963e-01 5.100812390446662903e-02 -8.643550425767898560e-02 1.184755861759185791e-01 -4.170978069305419922e-02 -4.245664179325103760e-02 -9.860673546791076660e-02 -1.113478019833564758e-01 -1.853757351636886597e-01 2.891729176044464111e-01 1.302756518125534058e-01 -1.913039237260818481e-01 -1.608099937438964844e-01 1.073362119495868683e-02 -3.295030444860458374e-02 3.803268447518348694e-02 3.427589833736419678e-01 -7.023347169160842896e-02 1.045387983322143555e-01 1.777103841304779053e-01 5.307279899716377258e-02 8.589378744363784790e-02 -2.619522511959075928e-01 2.046413719654083252e-01 -1.869826614856719971e-01 -5.011528730392456055e-01 9.539083391427993774e-02 1.312578320503234863e-01 1.164142489433288574e-01
1.821745485067367554e-01 1.932015419006347656e-01 3.787906765937805176e-01 -6.639134138822555542e-02 -3.275472670793533325e-02 1.157324165105819702e-01 -2.420645505189895630e-01 -4.101419448852539062e-02 -1.268598139286041260e-01 8.049477636814117432e-02 -2.841988764703273773e-02 4.159561544656753540e-02 2.510502934455871582e-01 8.335649222135543823e-02 6.386284530162811279e-02 -4.234709441661834717e-01 -1.870289444923400879e-01 1.662513054907321930e-02 -2.984930276870727539e-01 -5.161385238170623779e-02 9.044495224952697754e-02 -9.495039284229278564e-02 1.815129816532135010e-01 -6.320750713348388672e-02 3.128172457218170166e-01 -9.372659027576446533e-02 1.865654587745666504e-01 -1.432702243328094482e-01 -2.591860592365264893e-01 1.304166167974472046e-01 2.887964434921741486e-02 -1.453699450939893723e-02
8.665603399276733398e-02 -9.775427728891372681e-02 3.208038508892059326e-01 1.335047632455825806e-01 1.071594431996345520e-01 -1.268906444311141968e-01 2.853742241859436035e-02 1.175819039344787598e-01 2.511412799358367920e-01 -1.292757838964462280e-01 2.987814694643020630e-02 -1.744853258132934570e-01 1.478295177221298218e-01 1.682888343930244446e-02 -1.850916892290115356e-01 -2.980939745903015137e-01 -3.997917473316192627e-02 3.113457858562469482e-01 -2.525452077388763428e-01 2.094918675720691681e-02 3.525640368461608887e-01 4.884356260299682617e-02 1.372780948877334595e-01 2.067198902368545532e-01 1.170420367270708084e-02 -1.830910518765449524e-02 3.560149073600769043e-01 1.538005173206329346e-01 -1.141277775168418884e-01 -7.119680196046829224e-02 9.949824959039688110e-02 1.835993975400924683e-01
2.382508367300033569e-01 2.495239526033401489e-01 2.772231101989746094e-01 7.077903300523757935e-02 6.106826476752758026e-03 2.216430008411407471e-02 -7.073322683572769165e-02 4.554148390889167786e-02 -1.558122932910919189e-01 -3.910225629806518555e-02 -5.785288661718368530e-02 6.516584753990173340e-02 2.155055552721023560e-01 1.079624518752098083e-01 -8.673680573701858521e-02 7.025392353534698486e-02 3.202370833605527878e-03 -1.089728996157646179e-01 -2.124571651220321655e-01 -2.668842673301696777e-02 8.908066898584365845e-02 -2.728359587490558624e-02 9.596385061740875244e-02 -1.099296882748603821e-01 -2.113348394632339478e-01 -5.992360785603523254e-02 -2.336098104715347290e-01 8.937088400125503540e-02 -3.236060440540313721e-01 3.976982235908508301e-01 -1.883894950151443481e-01 4.366353452205657959e-01
1.831044256687164307e-01 2.626269161701202393e-01 3.576410412788391113e-01 -5.989280343055725098e-02 9.898942708969116211e-02 -2.322209924459457397e-01 1.268816441297531128e-01 1.661875396966934204e-01 1.320289224386215210e-01 -1.251839250326156616e-01 1.668160855770111084e-01 6.766250822693109512e-03 2.388628385961055756e-02 -1.044023483991622925e-01 -2.978346347808837891e-01 -2.025356516242027283e-04 7.806032150983810425e-02 1.498963087797164917e-01 -3.058446645736694336e-01 2.588946223258972168e-01 1.272496432065963745e-01 2.414121106266975403e-02 1.460305005311965942e-01 -3.976324107497930527e-03 -1.461580097675323486e-01 -2.950818836688995361e-01 5.042099952697753906e-02 3.241305425763130188e-02 -1.298888176679611206e-01 3.037222325801849365e-01 1.854615956544876099e-01 1.209230497479438782e-01
3.271388113498687744e-01 1.634985059499740601e-01 3.372395634651184082e-01 -2.439513569697737694e-03 -8.445370942354202271e-02 9.976220875978469849e-02 -1.968973278999328613e-01 3.999435901641845703e-01 -1.156028285622596741e-01 -9.852561354637145996e-02 7.495045661926269531e-02 -5.225042626261711121e-02 5.794824659824371338e-02 -8.523964136838912964e-02 -1.906579732894897461e-01 -5.609638243913650513e-02 5.007669329643249512e-03 -2.330066263675689697e-02 -9.767355397343635559e-03 -3.127468526363372803e-01 2.269961386919021606e-01 2.563527785241603851e-02 1.325888633728027344e-01 -2.749220468103885651e-02 6.121174618601799011e-02 2.356533426791429520e-03 -7.457700371742248535e-02 5.398553982377052307e-02 -3.134754002094268799e-01 3.990699648857116699e-01 -1.188860163092613220e-01 -4.778499901294708252e-02
1.812389940023422241e-01 3.173432126641273499e-02 -1.187697052955627441e-01 1.088931635022163391e-01 4.747761040925979614e-02 -2.385848015546798706e-01 -3.054739832878112793e-01 1.670580208301544189e-01 -7.348461449146270752e-02 -2.254447042942047119e-01 1.213114187121391296e-01 -1.568414866924285889e-01 1.617114692926406860e-01 6.122038140892982483e-02 -1.660376088693737984e-03 -3.928132951259613037e-01 7.923609018325805664e-02 9.589912742376327515e-02 -7.308339327573776245e-02 -3.726841136813163757e-02 -5.393001437187194824e-02 2.539583444595336914e-01 5.689320713281631470e-02 -1.748886704444885254e-01 -3.440869972109794617e-02 -1.096117421984672546e-01 1.238687112927436829e-01 1.201511994004249573e-01 -2.384935319423675537e-01 1.622090339660644531e-01 1.908338814973831177e-01 4.404758512973785400e-01
-5.520480126142501831e-02 4.648854136466979980e-01 -8.066986687481403351e-03 1.070263683795928955e-01 -8.206593245267868042e-02 -3.415242955088615417e-02 -2.197077125310897827e-01 -4.337980225682258606e-02 5.544113228097558022e-04 -1.494908034801483154e-01 -8.165927976369857788e-02 -1.073260754346847534e-01 2.134147584438323975e-01 1.566386818885803223e-01 5.176698043942451477e-02 -4.558642804622650146e-01 8.573737740516662598e-02 2.438194751739501953e-01 4.613316617906093597e-03 2.034412026405334473e-01 9.216307848691940308e-02 9.185834974050521851e-02 1.010836288332939148e-01 -6.668555550277233124e-03 -1.007111892104148865e-01 -1.143367141485214233e-01 2.198874056339263916e-01 2.927723526954650879e-02 -3.064001202583312988e-01 1.488796472549438477e-01 1.820415109395980835e-01 1.820434331893920898e-01
2.976978719234466553e-01 2.984124720096588135e-01 3.840943276882171631e-01 -7.147573679685592651e-02 1.553493440151214600e-01 -3.217078000307083130e-02 -1.852265745401382446e-01 1.162643581628799438e-01 8.352486789226531982e-02 1.714552491903305054e-01 2.437577247619628906e-01 3.729918599128723145e-02 2.495632320642471313e-01 -2.355166338384151459e-02 -2.450165338814258575e-02 -1.357566658407449722e-02 8.616243302822113037e-02 1.279955506324768066e-01 -2.781547009944915771e-01 -2.200391441583633423e-01 1.408617198467254639e-01 1.019488647580146790e-01 2.250586599111557007e-01 -1.235456541180610657e-01 1.429238636046648026e-02 1.531447172164916992e-01 -2.254430670291185379e-03 -2.414693832397460938e-01 9.135960601270198822e-03 1.955600976943969727e-01 2.615650594234466553e-01 3.784368559718132019e-02
1.195273846387863159e-01 -1.041603237390518188e-01 3.578067719936370850e-01 -1.225911006331443787e-01 -7.461638003587722778e-02 1.991961896419525146e-01 2.325301524251699448e-03 -6.991674005985260010e-02 1.198419630527496338e-01 2.014982849359512329e-01 1.252634227275848389e-01 -3.362993001937866211e-01 -7.580567896366119385e-02 2.316012531518936157e-01 -2.062740921974182129e-01 -2.416694909334182739e-01 5.282171815633773804e-02 2.215859889984130859e-01 6.954323500394821167e-02 3.982801362872123718e-02 3.571008145809173584e-02 7.357049733400344849e-02 3.590469062328338623e-02 -1.449819505214691162e-01 -2.931492328643798828e-01 7.353997975587844849e-02 1.781290322542190552e-01 5.605499073863029480e-02 -4.004627764225006104e-01 1.151871085166931152e-01 2.232640981674194336e-01 2.380513958632946014e-02
3.840613365173339844e-01 7.803979516029357910e-02 4.968222081661224365e-01 -1.186058819293975830e-01 1.244369894266128540e-01 3.519989177584648132e-02 -8.430167101323604584e-03 -2.688113227486610413e-02 2.607039809226989746e-01 1.242672745138406754e-02 -2.225979464128613472e-03 -1.358209699392318726e-01 9.521670639514923096e-02 -1.591425985097885132e-01 -9.317157417535781860e-02 -9.994981437921524048e-02 3.723191097378730774e-02 9.631080925464630127e-02 -3.056515753269195557e-01 -6.373551487922668457e-02 2.422668784856796265e-01 -1.892166733741760254e-01 -1.854829024523496628e-03 -3.589109703898429871e-02 2.046512067317962646e-01 -7.253058254718780518e-02 -9.980073571205139160e-02 9.016473591327667236e-02 -3.399055600166320801e-01 1.412675827741622925e-01 4.137731343507766724e-02 1.482599377632141113e-01
[truncated: 3,267,811 more chars]
